# Supplementary material for: Striatum-projecting prefrontal cortex neurons support working memory maintenance
Source: Nat Commun. 2023 Nov 2;14:7016. doi: 10.1038/s41467-023-42777-3 (PMC10622437; doi:10.1038/s41467-023-42777-3)
Supplement: Supplementary file 4 — Source Data [file 41467_2023_42777_MOESM4_ESM.zip]

Archive with 21 entries (21 files):
- WilhelmSych_etal_SourceData_MainFigures/SourceData_Fig1.xlsx
- WilhelmSych_etal_SourceData_MainFigures/SourceData_Fig2.xlsx
- WilhelmSych_etal_SourceData_MainFigures/SourceData_Fig3.xlsx
- WilhelmSych_etal_SourceData_MainFigures/SourceData_Fig4.xlsx
- WilhelmSych_etal_SourceData_MainFigures/SourceData_Fig5.xlsx
- WilhelmSych_etal_SourceData_MainFigures/SourceData_Fig6.xlsx
- WilhelmSych_etal_SourceData_MainFigures/SourceData_Fig7.xlsx
- WilhelmSych_etal_SourceData_SupplFigures/SourceData_SFig1.xlsx
- WilhelmSych_etal_SourceData_SupplFigures/SourceData_SFig10.xlsx
- WilhelmSych_etal_SourceData_SupplFigures/SourceData_SFig12.xlsx
- WilhelmSych_etal_SourceData_SupplFigures/SourceData_SFig13.xlsx
- WilhelmSych_etal_SourceData_SupplFigures/SourceData_SFig14.xlsx
- WilhelmSych_etal_SourceData_SupplFigures/SourceData_SFig15.xlsx
- WilhelmSych_etal_SourceData_SupplFigures/SourceData_SFig2.xlsx
- WilhelmSych_etal_SourceData_SupplFigures/SourceData_SFig3.xlsx
- WilhelmSych_etal_SourceData_SupplFigures/SourceData_SFig4.xlsx
- WilhelmSych_etal_SourceData_SupplFigures/SourceData_SFig5.xlsx
- WilhelmSych_etal_SourceData_SupplFigures/SourceData_SFig6.xlsx
- WilhelmSych_etal_SourceData_SupplFigures/SourceData_SFig7.xlsx
- WilhelmSych_etal_SourceData_SupplFigures/SourceData_SFig8.xlsx
- WilhelmSych_etal_SourceData_SupplFigures/SourceData_SFig9.xlsx
