# Supplementary material for: Striatum-projecting prefrontal cortex neurons support working memory maintenance
Source: Nat Commun. 2023 Nov 2;14:7016. doi: 10.1038/s41467-023-42777-3 (PMC10622437; doi:10.1038/s41467-023-42777-3)
Supplement: Supplementary file 4 — Source Data [file 41467_2023_42777_MOESM4_ESM.zip › WilhelmSych_etal_SourceData_MainFigures/SourceData_Fig1.xlsx]

## Sheet: Fig1b
	Performance(%)			Trial duration (s)
Mouse Number	Saline	MK801		Saline	MK801
1	93	52		109.018	64.357
2	78	53		152.426	56.113
3	85	47		106.504	59.8355
4	88	60		83.5315	47.18
5	88	73		96.513	55.941
6	74	48		118.573	57.4885
7	75	52		85.895	47.1995
8	82	68		173.953	60.334
9	79	81		173.541	152.077
10	92	72		106.279	78.659
11	94	66		87.122	56.1945
mean	84.3636	61.0909		117.578	66.8526
sem	2.17954	3.47839		10.1727	8.89816
p_value	0.002			0.000976
