# Supplementary material for: Striatum-projecting prefrontal cortex neurons support working memory maintenance
Source: Nat Commun. 2023 Nov 2;14:7016. doi: 10.1038/s41467-023-42777-3 (PMC10622437; doi:10.1038/s41467-023-42777-3)
Supplement: Supplementary file 4 — Source Data [file 41467_2023_42777_MOESM4_ESM.zip › WilhelmSych_etal_SourceData_MainFigures/SourceData_Fig2.xlsx]

## Sheet: Fig2a, top. GCaMP6m data
time to trial onset,s	-1	-0.949455	-0.898911	-0.848366	-0.797822	-0.747277	-0.696733	-0.646188	-0.595644	-0.545099	-0.494554	-0.44401	-0.393465	-0.342921	-0.292376	-0.241832	-0.191287	-0.140743	-0.090198	-0.0396535	0.0108911	0.0614356	0.11198	0.162525	0.213069	0.263614	0.314158	0.364703	0.415248	0.465792	0.516337	0.566881	0.617426	0.66797	0.718515	0.769059	0.819604	0.870149	0.920693	0.971238	1.02178	1.07233	1.12287	1.17342	1.22396	1.2745	1.32505	1.37559	1.42614
averaged z-score of all correct trials (GCaMP)	1.33039	1.32455	1.31822	1.30658	1.29254	1.29196	1.29349	1.29918	1.30932	1.32352	1.3416	1.34266	1.33786	1.34356	1.33088	1.31054	1.29106	1.27236	1.24448	1.2316	1.22205	1.2232	1.2338	1.22677	1.22572	1.22417	1.21679	1.20653	1.20369	1.19016	1.16395	1.13788	1.10743	1.07174	1.03228	0.999352	0.960331	0.924566	0.886604	0.849738	0.82416	0.799824	0.755406	0.719791	0.677516	0.624633	0.563013	0.504104	0.436087
sem	0.155547	0.1555	0.155102	0.154343	0.153538	0.153177	0.152204	0.151608	0.151062	0.150393	0.150015	0.149729	0.150023	0.149998	0.150375	0.150162	0.149765	0.150321	0.149014	0.147444	0.146396	0.14488	0.142236	0.142268	0.142031	0.141599	0.141637	0.141518	0.141216	0.141403	0.141129	0.140791	0.140365	0.139313	0.138176	0.137697	0.137554	0.137417	0.137666	0.137882	0.137799	0.138431	0.138732	0.139116	0.139773	0.140507	0.140367	0.140828	0.141539
Individual trials, z-score (GCaMP)	2.6026	3.08261	4.03059	2.80463	3.08311	3.08422	3.43215	2.82823	3.56164	3.54822	2.70468	3.42676	4.50631	3.79127	2.96576	2.9893	4.03247	3.54208	3.48814	2.34343	2.82127	2.45672	2.78521	2.96604	2.12904	1.46365	1.48835	0.766172	0.465102	1.63374	1.17361	0.978206	-1.0703	0.872158	0.736724	0.81443	1.13763	0.0853981	0.272822	0.966246	1.02999	0.153501	-0.669464	0.590132	1.00225	0.371019	-0.408576	-0.813327	-0.349158
	3.07876	1.12708	1.32908	0.709022	3.54496	2.58743	1.46896	-0.42111	2.02833	2.19281	2.32307	3.57849	2.66923	1.17858	2.83036	3.50176	2.65981	2.30907	2.65136	3.40822	2.76838	3.98694	4.34029	1.90939	3.61142	3.23399	1.66671	2.23841	-0.132582	0.648348	2.06489	2.39999	2.73521	-0.0168394	-0.00578188	1.11714	1.42134	1.37563	0.90402	0.0178489	0.413105	0.550366	-0.403365	-0.26596	-2.14328	-1.35293	-0.0785831	-0.632763	-0.885246
	11.5838	10.3797	9.38967	12.6214	10.8793	11.0336	11.3806	9.01886	7.88662	8.73235	9.30483	7.76384	8.60068	8.25701	8.6339	11.2765	7.60054	9.71192	8.57217	9.9764	9.49981	6.65095	7.66963	6.83571	7.61999	7.19799	9.83918	8.79436	7.11024	7.0216	9.15133	4.15434	5.78488	4.27832	5.03035	4.43451	6.12742	5.14751	2.87672	5.05766	5.23399	4.65753	6.42313	5.15722	3.15513	2.59036	2.7168	3.26236	2.20469
	0.72216	0.00726537	-0.558396	-0.0235211	-0.485035	3.23888	2.50984	1.65333	3.95465	1.9551	2.85403	2.37076	3.38542	3.14518	1.38106	1.67929	4.20456	6.33486	3.56726	7.1205	6.11137	4.49367	5.0779	3.7188	5.75805	3.18511	3.6528	2.3578	2.88059	2.24824	1.73199	2.41195	1.57704	1.94296	0.829338	-0.2253	-0.101102	0.665459	0.765781	1.3053	-1.36216	-0.858615	1.41071	1.26255	2.63388	2.39722	-0.517186	-1.26064	0.661666
	1.15984	1.62295	1.05822	1.44057	2.54355	0.543573	-0.833911	0.623999	1.0183	-0.490312	0.286428	0.56539	1.77433	-0.242206	-0.510064	-0.165509	-1.86629	0.0353962	-0.411714	-0.36619	1.90068	0.0634196	-1.77118	1.62806	-0.0570446	1.11221	1.23498	1.01306	1.32215	1.20163	-0.970698	-0.607204	-0.00531075	-1.71532	0.262116	-0.514007	0.941736	0.783353	0.141778	0.878586	0.548486	-0.702592	0.12375	-0.162365	-2.85709	0.0146609	-1.03625	-0.7647	-2.19962
	-1.74173	0.391001	-1.02802	-1.64657	-2.81752	-0.757669	-1.6153	-1.74251	-2.53603	-0.393724	0.478927	0.0464877	1.93837	0.657659	-0.840926	0.241244	-0.297737	0.91165	-0.78052	0.158372	0.44555	0.871657	0.691987	-0.572664	-1.39216	-0.768846	-0.607983	-3.06605	-1.40637	-2.20995	-3.70675	-2.42105	-2.10574	-2.87457	-2.38338	-2.31462	-1.33357	-0.638817	-2.09396	-1.45807	0.0540708	-1.75959	-1.84322	-1.68567	-2.19721	-1.99721	-3.03864	-4.98184	-3.01876
	-0.955065	0.759159	-0.545183	-0.59962	1.24093	1.4802	-1.03274	0.302054	1.53155	0.85897	2.30788	2.35641	1.5004	1.27395	-0.2746	1.7717	0.00117748	0.0327803	1.61273	0.434998	1.13821	1.07507	0.620724	0.0855145	-0.350274	-0.138924	0.131488	-0.384013	-0.595806	-1.31326	-1.9953	-1.44316	-0.44106	-0.752731	-0.110679	-0.511059	-1.32999	-1.49049	-0.478235	0.900903	0.229825	-1.17502	-1.70472	-1.74381	-2.00108	-2.42356	-1.34098	-1.52955	-1.81053
	0.089015	0.260069	0.0119761	-0.408278	1.93578	1.65548	1.8517	2.90443	1.22218	2.84525	1.54186	2.99947	4.34839	1.18149	5.81732	5.31994	4.02882	5.14017	5.57065	5.62476	6.13135	5.4151	4.52178	2.3981	3.91189	5.75715	2.46266	3.17315	3.73677	3.51938	2.07407	1.79773	3.29727	2.53217	2.57387	2.80336	0.409208	1.41126	-0.50111	2.89643	2.70334	-1.28066	1.65928	0.41446	0.937597	-0.882762	0.417537	-0.147645	1.8212
	2.36575	1.1693	3.47189	3.23875	0.67612	0.813396	1.75956	2.55959	-0.0447118	1.88188	2.43687	1.44051	1.15459	0.168005	1.90697	1.11559	-0.0119926	1.16963	0.56601	1.60623	1.05239	1.21782	1.12042	1.97826	-0.842747	-0.212921	-0.393381	1.12803	0.734489	0.260407	-0.463869	2.09863	0.35357	-0.511268	1.1876	-1.34902	-0.499937	-0.921325	-0.560655	-0.266515	-2.16243	-0.679951	0.334846	1.93283	0.713254	0.0583593	0.356174	1.31806	-0.389651
	3.13984	2.03701	2.5903	2.95428	2.88518	3.09043	1.83435	3.3555	1.87226	1.88848	1.3404	0.22784	1.28705	1.88711	3.05389	0.855123	0.862243	3.31977	2.03283	2.73036	2.28536	4.13474	1.85294	-0.174287	-0.168515	-0.693721	0.0813759	1.4617	0.825638	1.43406	2.34438	3.46417	3.90564	1.53355	2.34142	3.5673	2.49295	0.427144	1.33683	3.75246	2.98697	2.03658	0.852125	0.526512	1.37211	1.05885	-0.594689	-0.557162	0.380458
	2.50617	2.98955	1.85945	1.62059	0.729744	2.76335	2.57234	3.83605	3.92497	3.06771	3.53385	3.69527	6.00795	6.51781	7.83495	3.71412	2.05914	6.33375	4.19424	4.47935	5.56542	4.38549	5.18444	2.24092	3.40104	4.02413	3.45638	3.84964	3.94924	2.397	6.36693	2.40889	5.78368	5.95216	2.35657	5.16234	3.34462	3.50449	2.98899	2.41672	2.40662	1.06608	2.05495	3.2961	1.43533	1.08478	0.568062	1.44815	3.76779
	-2.37146	-3.37247	-2.49934	-2.46154	-2.47482	-2.43657	-1.6479	-3.24788	-2.28752	-2.42524	-1.674	-0.978221	-1.71111	-2.37009	-3.29078	-1.58117	-2.80999	-3.89473	-1.95864	-3.06288	-3.75431	-2.39812	-1.70377	-2.09086	-1.35658	-2.47508	-1.03081	-1.16794	-1.58412	-1.59551	-1.66804	0.304547	-2.15002	-2.38113	-0.788484	-2.42915	-1.24867	-2.29496	-1.67748	-1.35452	-2.11289	-1.93077	-2.97054	-2.24555	-2.40296	-3.41732	-2.59033	-4.21653	-3.6857
	2.57692	1.9344	1.61484	2.49682	0.86961	-0.0709907	1.21391	1.56814	0.3692	1.27018	1.51051	2.9001	4.29258	2.07875	3.91417	3.57404	3.43998	5.82833	7.19998	5.83801	6.02787	6.62076	5.98896	5.10635	4.06308	5.03361	5.49411	5.62712	4.43413	5.21109	5.89472	5.83738	3.73326	5.69312	6.13765	5.26232	5.76529	6.54564	4.09177	5.35966	5.51481	5.09232	4.12811	4.98127	4.58512	5.30525	4.61874	4.04443	3.11708
	2.53483	2.66917	1.73546	3.06021	3.41101	2.54576	2.98632	3.18249	1.61625	1.5816	2.01159	3.27885	2.21867	1.44184	1.70342	1.18976	0.744317	1.81643	0.919761	0.551689	1.96677	2.12534	1.05635	0.975936	2.47571	1.76762	2.1666	2.17029	3.01761	3.07361	1.3216	1.78779	2.7396	3.02514	2.57978	2.91254	3.98784	2.76702	3.75072	3.16794	2.32033	3.28913	3.19793	3.03551	2.61124	3.02788	2.08058	1.27113	1.76031
	6.47893	6.57219	4.95062	6.23417	7.45126	6.15144	3.01631	4.02309	4.72505	4.62072	3.94102	4.26864	5.98873	4.35854	3.89801	3.25137	3.80412	4.97909	4.99129	4.80007	5.39729	5.16455	5.52275	5.12154	6.24022	5.43519	5.2912	4.76172	6.01544	5.67	6.96556	7.82585	5.55555	5.8781	5.88078	7.25088	5.16297	4.28415	4.53495	5.52941	5.20277	3.47061	3.90847	5.34759	3.4423	3.65176	3.07058	2.41775	2.56585
	4.91353	3.71665	3.94228	9.66447	6.60582	6.19728	8.04083	8.53341	9.09161	6.50092	7.3116	7.2457	7.27615	4.81524	7.73695	6.91077	5.5512	7.9543	10.7245	11.9482	8.45698	6.88756	6.64828	7.14748	7.79352	7.99473	7.1622	5.28656	3.65148	3.62097	5.143	7.07549	5.61637	9.06565	7.00386	7.12268	9.58298	6.70334	6.98592	8.96911	7.4954	5.31569	6.55596	5.27164	5.51574	4.42936	10.1498	5.21894	5.69144
	-1.32278	-1.49831	-1.61391	-1.83813	-1.29293	-2.4862	-2.20344	-2.9147	-0.0973594	1.31191	1.47072	0.884291	1.01348	2.08678	2.31929	1.93963	1.43466	0.784517	2.4902	2.07686	0.711981	0.622332	-0.360886	-0.789255	-0.552886	0.000642633	-1.01522	-0.200296	-0.797005	-0.0347379	-0.604165	0.410349	0.928463	0.982423	1.04751	0.553913	2.00119	2.76662	2.52876	0.588956	0.423903	-0.315673	-0.596004	0.911109	-1.36654	-0.0797246	-1.4943	0.572794	0.351438
	0.576795	0.817034	-0.481179	1.90445	1.32328	1.22201	-0.38717	1.15204	0.904403	-0.567101	-0.45329	-1.17735	-1.70469	-0.15485	-1.13638	-0.300516	0.764473	-1.1244	-1.40462	-3.13342	1.10251	-0.963615	-0.618395	1.15702	0.160535	1.25877	-0.340773	0.871953	2.05588	1.67403	1.80695	0.661792	2.83637	1.02904	2.51932	2.87484	1.98483	2.03769	1.72776	1.47723	2.96155	1.75607	-0.380453	0.539801	1.35635	0.783518	0.876088	1.72561	2.54109
	2.2126	1.88634	2.5117	1.15371	0.340856	2.23078	2.62633	1.60045	1.60403	1.32545	1.57694	2.49023	2.62748	2.06093	1.24679	1.55945	1.5059	2.83076	1.78852	1.23874	1.02446	1.28128	0.722017	1.8598	-0.13264	0.0175797	-1.02917	0.410455	0.827437	-0.00813695	-0.777744	-2.15538	-0.661652	-1.58101	-0.958363	-1.31906	-1.58852	-2.52135	-0.76694	1.04374	-0.163808	-0.0124312	0.0654907	-1.67222	-1.62456	-1.60796	-0.775651	-0.710225	-1.25775
	1.4772	1.59598	1.13105	1.92824	1.46881	0.756205	0.837539	-0.901835	0.334836	0.962865	0.489428	0.067717	1.39481	1.65562	1.12145	1.84302	2.37681	0.258326	1.05031	0.0757513	1.46642	1.16567	0.567055	-0.707052	0.108766	0.557848	-0.935299	-0.332233	1.48988	-0.465241	1.02224	2.8738	-0.0560919	2.33271	0.376885	0.882004	1.13877	0.691016	1.47682	1.51104	1.64673	2.26495	1.92138	2.33173	2.39496	1.07316	0.924376	1.56415	-0.0553555
	1.67197	0.975928	1.13784	2.02958	1.13007	1.15785	1.61206	1.54968	1.61856	-0.276091	-0.0515076	-1.31461	-0.351446	-1.83791	0.181307	-2.09766	0.948841	0.936604	1.58166	2.08418	0.478232	0.879387	1.16988	1.81033	-0.511512	0.967904	-0.835991	0.237433	0.821589	0.617514	0.0249099	0.700978	-0.00884609	1.26689	1.95835	1.07183	0.494036	-0.4254	1.61775	-0.303447	1.17488	0.58153	1.56636	1.03375	0.618927	2.05955	1.04325	-0.520485	1.06621
	0.680606	1.7919	-0.530668	1.09267	0.910992	0.277707	2.09178	1.52165	0.939337	0.928246	-0.630508	0.981875	1.89689	-0.0261071	0.687985	-1.18332	-0.31373	1.62033	0.364862	-0.205405	1.76893	2.64293	1.79795	1.77721	4.57326	1.80951	4.72646	2.90168	3.22641	2.87852	2.34895	4.21557	1.17869	0.718153	2.52382	0.366739	0.554379	-0.313008	0.897695	0.401076	-0.826662	1.4205	-0.455489	1.734	1.97082	1.60022	-1.00611	1.7907	1.05661
	-0.23568	0.7693	0.112234	0.227438	-1.43248	-1.20293	-0.945597	-0.866264	-0.306352	-0.993952	-1.7658	-0.0433595	-0.589443	0.361959	0.267022	-0.948702	-1.57222	-0.163392	-1.33972	0.05717	-0.517973	-0.853893	0.365587	0.308125	0.864139	0.619326	1.47345	-1.7584	-0.0162504	1.81947	0.832502	-0.0949104	0.652787	-1.03453	-0.230073	-0.659666	0.636469	1.30445	-0.203194	0.164117	0.699044	0.767023	-0.693426	0.0490535	0.64941	1.22885	-0.497449	1.14339	1.97261
	3.79724	4.93079	2.7683	4.98609	3.20491	3.16355	1.39607	2.3196	2.98402	3.52168	3.38213	2.77377	3.91248	2.66378	2.64814	1.69802	2.11671	2.11605	3.92856	2.21737	4.24513	2.86808	2.60643	2.60179	3.63752	1.0627	1.1026	2.60887	2.2743	3.47601	2.57178	-0.236908	2.94179	2.10601	2.46497	1.34019	2.56453	1.87642	1.65691	2.36352	1.74372	0.930563	2.0738	0.90963	0.0128983	1.02731	2.03116	-0.510118	-0.974896
	0.405553	0.43092	-0.171024	0.476133	-0.575946	0.174948	-0.27618	-0.14757	1.28064	-0.618622	0.679086	0.458177	0.65413	0.659392	0.053035	-0.254455	-0.762604	0.593271	0.0821126	0.909707	1.42319	0.04007	0.537627	-0.0451216	0.649531	-0.7	-0.234818	-0.805381	0.753306	-1.03224	-1.78279	0.934899	-0.46523	-0.25319	0.526282	-0.932954	0.196046	0.42454	-0.429667	1.22732	0.247262	-0.0583028	0.342826	0.817743	0.198245	1.1661	-0.602962	-0.193961	0.328883
	0.325917	-0.13657	0.000543447	0.524421	-0.246421	-0.720289	0.990603	1.67478	0.684046	0.643104	0.57981	1.00894	1.95357	-0.671329	0.573502	-0.249529	1.35137	2.33092	1.78544	1.46065	3.59241	3.35786	0.947917	1.85864	2.89002	3.09391	2.42585	0.362654	1.08465	0.927732	2.35479	2.27484	2.61059	1.40233	2.0384	5.11896	2.12565	5.24459	3.68408	2.65268	4.71424	3.10177	2.35951	3.34447	2.64783	2.97846	2.2818	1.83486	1.40924
	-1.38684	-1.22558	-1.4696	-1.06352	-0.946131	-1.56564	-2.26293	-2.01768	-1.69318	-1.46915	-2.26484	-2.18653	-2.02227	-2.94571	-1.72202	-2.04453	-2.37164	-2.55853	-1.85901	-1.49596	-1.64878	-1.51393	-1.01393	-0.600744	-0.315956	0.0973116	-1.07041	-1.28934	-0.586926	-1.38613	-1.60555	-1.3764	-2.47092	-1.53763	-0.847165	-2.0512	-1.88863	-1.15795	-2.01694	-0.499423	-1.62158	-2.27095	-1.40532	-3.2037	-1.97775	-1.30362	-1.98215	-1.35702	-1.82494
	-2.499	-0.656284	-3.08439	-2.15023	-0.103105	-1.32822	-1.15017	-2.35807	-1.58817	-1.81843	-2.56958	-2.31604	-1.5146	-2.22588	0.0701085	-1.38607	-0.369781	0.31512	0.730106	0.780837	0.799419	0.645808	0.704405	1.61384	1.00169	0.35638	1.08849	-0.764314	-0.43403	0.324022	-0.758031	0.538889	-1.61279	-0.810574	-1.2178	-0.921123	-0.444006	-0.79677	-0.816957	-0.304902	-2.07197	-1.22475	-1.4552	-0.350791	-0.28258	-0.174396	1.29139	-1.30617	0.253782
	-0.396493	-1.3929	-0.197023	0.175435	-1.21125	-0.822761	0.667697	-0.615525	-0.0770973	-1.92357	-1.16502	-1.77509	-0.884546	-0.104064	-1.10799	-1.40192	-1.224	-1.48451	0.908639	1.55034	-0.344585	-0.208957	-0.333635	0.344078	-1.17531	0.219783	-0.546172	1.4746	-1.41516	0.724234	0.49048	0.198623	1.21276	0.465582	0.318449	0.993318	-1.21883	0.470448	-1.40832	-0.732009	-0.235737	-0.65156	-0.540826	0.835642	0.691628	1.97724	-0.432164	0.74226	1.1522
	-0.16346	1.12113	-0.301403	1.49111	1.15711	0.984058	-0.0483621	-1.62847	-0.0571655	1.46429	0.762768	2.45141	1.30088	0.268797	0.329746	3.89213	1.64318	3.55644	0.841803	0.403352	2.25773	2.20579	2.70894	1.73988	3.63508	1.81534	1.28781	1.61269	3.16661	0.50243	0.759129	-0.0630384	0.911522	1.04398	1.67922	2.59961	0.736224	2.89657	2.55137	1.89796	2.0267	0.502676	0.856948	2.4232	2.51829	1.32759	1.2046	3.62637	2.23514
	5.95995	4.96671	4.54314	2.44542	3.41783	5.25685	4.68693	2.53303	2.34609	3.40098	4.67478	2.91079	3.91844	3.04634	4.88469	5.15636	3.89729	3.38718	4.51519	5.38256	2.62379	2.72863	2.05033	4.22418	3.07585	5.18606	5.2188	3.92495	3.70261	3.91329	3.38501	4.82814	4.13481	4.87789	2.50643	3.43596	3.49496	3.21665	3.94672	2.60344	3.2197	3.50269	3.66645	3.47752	3.45531	5.07295	3.24233	3.9885	3.54822
	0.827074	1.52421	4.54694	2.67629	1.99616	1.84136	1.93225	2.58572	1.11088	2.27273	2.44254	2.44994	2.23702	2.40316	4.44916	4.14236	2.97957	2.90072	3.12962	2.83008	3.06564	2.96999	2.62258	4.19342	2.31155	2.55732	1.57295	2.45942	2.18413	1.53763	2.32468	2.06315	1.59114	1.67968	0.53124	1.0579	1.3107	1.4247	2.11864	1.22973	0.646838	1.20209	0.869989	0.498322	3.03005	2.23371	0.370236	1.47077	2.77952
	0.521202	1.16232	0.712482	0.0891868	0.603725	2.95884	1.31469	0.54185	1.41332	-0.0264805	-0.250115	0.659851	0.991045	1.00636	0.497981	0.921587	1.68076	1.37615	-0.300815	0.18302	1.22314	0.19872	0.854709	0.202628	1.9118	-1.22054	0.249252	0.822217	-1.26177	-0.446225	1.73897	-0.302318	0.151489	0.0301768	3.12631	1.44578	0.339947	1.57937	0.732314	1.46283	1.08701	1.01275	0.814314	1.16462	1.25124	1.34298	0.313471	1.09408	0.167078
	3.76166	5.97971	5.12374	1.9641	2.95809	2.26282	2.43127	1.22366	1.1071	1.82114	2.5081	2.22891	1.3466	1.21052	0.946102	1.16184	1.84616	1.52349	1.76426	-0.486161	2.03107	0.0132132	0.274977	0.0864257	2.48326	1.38325	3.5808	0.351509	1.85917	0.800413	1.11995	1.46393	1.70812	0.656839	0.197498	0.731962	0.697186	-0.300297	0.626325	-0.590893	1.08918	1.65637	-0.109837	1.27162	1.35342	1.50098	-0.652132	0.133092	1.61705
	4.21677	4.4194	4.46618	4.02466	6.23674	5.36257	5.38601	4.18229	4.68436	4.11187	2.0659	3.16441	2.83579	2.76278	1.86333	1.89223	2.37078	1.59112	2.22747	1.78891	3.67814	2.3421	1.99407	3.02824	2.53032	1.03698	2.85387	3.23482	1.40628	1.3014	2.78216	2.11881	3.02369	1.95093	2.46717	1.60124	2.9219	2.47623	2.87967	1.44261	2.33365	2.21865	1.89958	1.33273	2.55586	2.59205	1.50697	1.76685	3.43347
	3.11534	4.36829	1.60049	2.91785	2.20717	4.47837	4.12981	2.29318	2.9139	3.2155	2.29808	1.93628	1.90641	2.93916	3.36563	1.13519	-0.388205	0.839612	0.737222	3.01432	2.79344	1.92357	2.51064	2.77108	4.21119	3.01446	3.67522	1.57696	3.14864	3.18236	1.23819	3.95181	3.37429	2.80374	1.3006	2.04084	0.751474	2.00049	0.974273	1.62222	-0.667513	-0.184452	0.977083	2.16053	3.46477	1.71315	0.0898282	2.5877	3.72388
	2.67299	2.26552	1.84131	-0.601	0.73209	1.96543	-1.41437	-0.077765	3.03466	1.28118	1.07025	2.5594	1.61658	2.95554	4.92824	3.87355	2.05267	1.11241	4.15702	3.37316	3.03512	5.08408	2.60137	4.27357	2.90127	4.03467	2.76255	4.36939	4.0533	3.59589	3.98811	4.46246	1.69485	2.57355	3.09676	3.04864	3.21371	0.912818	3.18093	4.34409	4.51614	3.08718	1.65309	2.74441	2.2029	2.16381	3.25066	3.80471	3.23709
	-0.898746	0.202695	-0.486936	0.925408	0.396321	0.0503485	0.666363	-0.888298	1.51334	3.57894	1.69951	0.671238	1.52612	1.84879	1.98354	-0.816402	-0.324205	1.55163	0.52342	2.53362	4.40295	1.76996	2.96523	2.2704	2.03561	2.89914	1.89415	1.93261	2.23081	1.12057	0.716592	0.588391	0.0967815	1.21324	-0.51152	1.01903	-0.0955785	-0.141164	2.07917	0.780987	1.79162	0.824808	-0.381095	-0.474607	0.831517	-1.01077	0.281086	1.10161	-0.713634
	-0.470624	-0.70699	-1.51256	0.586245	-1.07851	-0.448345	0.254625	0.719661	0.220455	-0.187079	0.773683	2.01726	0.631167	1.06857	2.14219	0.187644	0.138706	1.81722	0.385835	1.65164	0.269614	-1.72149	-0.196165	-0.495473	-0.653325	-1.6219	-1.67338	-1.29687	-2.28218	-1.05628	-1.4223	-1.70122	-1.13949	-1.95902	-2.3535	-2.352	-1.63004	-1.00091	-1.7615	-3.07629	-1.84873	-0.582951	-2.16056	-0.8533	-1.78286	-1.75526	-2.93794	-2.77964	-1.42436
	2.51741	0.917548	1.71063	1.56729	1.60626	2.8887	2.74876	3.22254	3.31313	5.49748	3.59308	2.58778	3.69985	2.39056	3.12699	4.30433	3.73992	2.41067	6.21944	1.31011	2.41375	4.97122	4.75269	3.15878	4.67544	2.04142	2.55246	3.14392	1.27076	2.22812	3.14874	0.984474	1.9416	1.69795	3.5298	1.94465	2.48759	3.76988	2.76587	2.38277	1.40466	2.75897	4.90195	2.69689	2.56748	2.2312	1.83773	0.108856	0.912896
	1.07399	1.13178	1.49826	1.97167	2.27646	1.44874	1.01288	1.07749	3.50506	2.29153	1.6766	2.47177	1.7334	4.15432	3.8397	2.30503	3.81588	3.14191	2.37438	2.19821	2.7767	0.856457	0.620891	3.61926	0.450279	1.29792	0.0493352	-0.273937	1.48524	1.77757	0.618111	-0.491505	0.38053	1.15144	-1.60999	0.482377	-0.195086	1.57784	-0.257315	0.253625	0.509305	0.277005	0.208419	0.251564	0.667863	2.10875	-0.845863	-0.839106	-1.58224
	-2.41375	-3.48097	0.500987	-3.29461	-1.25389	0.925146	-2.00694	-0.0533638	1.25291	0.339729	0.628281	1.13474	1.23308	1.23853	1.90997	1.69246	-0.788872	3.44374	2.99843	-0.216253	0.645987	-0.35634	0.423262	-0.0829618	1.38746	-1.16917	1.82388	0.136136	-0.922791	-1.10707	-0.906784	-0.264492	-0.772502	1.77791	0.606822	0.824417	0.304301	1.45879	-0.716797	-0.644834	-1.51354	-1.07239	0.289933	0.653198	1.68348	0.168742	-1.0114	-2.34771	-0.00180867
	6.69164	4.29206	4.4395	3.47369	3.2291	4.58906	5.63577	4.922	2.61146	3.29767	3.92683	2.87112	2.71519	2.99091	3.40748	5.58726	5.85778	4.54487	4.68676	2.72075	2.39856	6.07687	7.03968	4.11612	3.77831	1.92109	3.56054	4.61591	2.17712	3.09944	4.89154	3.42044	3.01422	4.32962	0.88348	1.26094	2.88825	2.01371	-1.05163	0.807811	3.32002	0.779338	0.177182	-0.433461	2.06314	1.44351	2.46835	2.58245	1.20678
	1.04111	-0.0453881	-0.901904	0.692714	1.18041	1.82679	2.2303	2.74263	0.138367	2.48225	5.07939	3.59481	3.85678	3.743	6.22376	4.42609	5.14048	4.88965	6.85208	6.18624	4.80997	4.24101	3.62588	6.43893	4.13311	5.21783	3.67343	3.93271	2.56155	2.82096	4.26384	1.64827	3.12872	2.38741	0.818461	2.57501	1.361	2.36303	3.29557	2.87025	2.68809	1.54526	1.51986	1.23018	3.42663	0.845878	0.44165	1.07635	-0.448598
	3.95549	4.02146	5.7193	3.39312	3.27061	3.73071	2.48207	2.94794	4.22597	2.22022	1.78481	4.31627	2.66567	1.63679	5.26011	5.59101	1.92601	2.60584	3.0267	2.18688	2.75299	3.76151	3.70866	2.16395	4.52893	3.09779	5.03965	4.27081	1.64994	3.79611	2.11621	1.75464	2.61481	2.66879	3.39848	3.65833	2.6937	3.31944	1.77872	1.23291	3.0557	3.06694	2.10187	4.47505	2.78719	1.73072	2.67554	2.12678	1.17599
	4.21963	4.29342	4.57911	5.70458	4.06413	3.14652	5.29099	4.72555	2.871	5.73877	5.90348	5.68017	4.00179	3.87725	3.10316	2.6708	3.21458	4.37389	5.83861	4.72756	4.60879	4.75096	4.84596	5.2816	4.53109	6.49214	4.69511	3.8829	5.28849	6.25974	5.5013	7.1872	4.16329	6.50093	7.07152	4.63894	5.54538	8.36391	4.83631	3.61297	5.4143	4.94304	4.50877	5.5536	5.37754	6.1698	5.7947	6.45984	6.04935
	2.00489	-0.0287976	3.6856	4.24345	2.23509	0.931151	2.17012	1.17842	0.651143	0.945397	1.1329	0.694727	2.28736	1.42881	0.50017	2.01062	2.59915	-0.295271	3.03822	2.6411	2.84412	3.11481	3.42875	4.90127	3.57377	3.71238	2.26737	3.84501	5.21137	2.40439	4.16757	3.2506	2.80462	2.6041	2.04234	2.56672	1.4722	1.68691	3.067	2.59399	1.48694	1.75552	2.58161	2.82224	3.48949	2.49748	2.7673	1.02531	1.25753
	4.37322	6.16348	5.69502	4.76259	5.02347	4.92049	3.74276	3.65482	4.9341	5.37442	6.33603	5.13184	3.80104	5.63803	5.47358	5.77525	4.97042	4.04622	6.45642	5.30853	6.3308	6.87939	6.95524	4.75152	6.55533	6.85712	6.32162	6.13259	4.72543	6.16237	5.5258	3.41911	3.51149	4.19205	6.00571	3.93421	4.56387	3.48293	4.73681	4.35187	3.28478	5.21542	4.36751	4.57233	3.72543	3.83338	4.78498	4.34317	2.9784
	0.157791	-0.145583	1.37655	0.249696	0.112146	-1.5153	-0.579021	0.0673774	0.678208	-0.39984	-0.586961	1.14475	-0.180994	-0.909372	-0.826614	-0.300994	-1.09938	0.150361	-0.845818	-2.34861	-1.07356	-0.988224	-0.910311	-1.32858	0.150024	-1.43867	0.739754	-1.48812	-0.107387	-1.65432	-1.65802	-0.289981	-0.094918	-1.82567	-1.42268	-0.653817	-0.913242	-1.43448	-1.16433	-0.21863	-0.299799	-1.00228	-1.42365	-1.61464	-1.39093	-1.15819	-1.30423	-1.3889	-1.72147
	0.809774	1.00559	1.89292	0.936906	-0.143191	0.708366	2.27515	2.17525	1.64522	2.66552	2.54521	1.0887	2.17193	0.362837	0.0740299	-1.06913	0.15318	-0.229552	0.964912	0.750399	-2.8762	-2.03012	-2.22557	-2.58512	-2.16138	-3.07321	-2.37521	-1.21706	-3.03194	-2.37433	-2.30623	-0.864208	-4.35783	-1.94963	-1.26942	-1.83878	-2.77338	-2.163	-1.69554	-2.33383	-2.2338	-2.30171	-2.59583	-2.86013	-2.98812	-2.34778	-3.07959	-3.72985	-1.73316
	-2.69749	-3.12469	-3.34208	-3.4134	-3.24461	-3.67538	-3.50109	-2.57183	-3.98663	-2.43801	-1.36109	-2.60448	-2.70531	-2.29053	-3.65069	-2.40362	-2.3064	-2.4903	-2.83251	-2.24256	-3.31948	-2.79719	-2.04137	-2.05117	-2.33157	-1.687	-2.07927	-2.76712	-1.90994	-1.4647	-2.342	-1.60568	-2.09957	-0.257198	-1.18074	-2.08099	-1.76	-1.38374	-1.92509	-1.3878	-1.31614	-1.0365	-0.829134	-1.80514	-2.44233	-1.60123	-2.68531	-1.82407	-1.05428
	0.0471792	0.116461	0.211762	0.265179	0.200404	-0.0485628	0.32823	0.520731	0.343001	0.647043	0.679333	0.606571	0.398979	0.0615321	-0.0704572	0.163531	0.0308298	0.0567458	0.195404	0.305116	0.431642	0.38187	0.197335	0.215497	0.0443719	0.209619	0.443072	0.19831	0.375338	0.45566	0.113017	0.442143	-0.158697	0.182308	0.448625	0.0364445	0.24959	0.268912	0.158716	0.179825	0.0555337	-0.224706	-0.0249469	0.256983	0.184806	0.0212975	0.167699	0.108176	0.159211
	5.21572	4.003	4.15295	4.00669	5.8302	4.10109	4.10525	4.25489	4.62913	4.93277	4.14757	3.7514	2.27173	1.65781	2.48883	1.3813	0.878441	2.13158	1.9958	-1.18877	5.03207	3.53082	1.72952	3.55482	3.64229	2.67152	2.00343	0.952448	0.51989	1.03363	1.6067	1.6663	1.00616	1.28074	2.4758	2.89514	1.58322	1.67561	2.49883	1.04534	1.5911	2.20718	0.981682	0.68427	1.15441	1.35129	0.867198	0.538007	0.939779
	2.2925	1.60648	1.50902	0.594004	0.754356	2.84897	0.105284	2.2591	3.75314	2.59864	1.23876	2.61473	2.43419	2.46869	3.84717	3.0984	1.4221	3.19532	1.34044	1.47987	1.21284	2.25008	2.60752	2.3028	2.88687	3.67523	2.30338	3.12701	3.62674	4.4264	5.74268	2.38343	5.89811	2.4163	2.51904	3.85596	4.0652	2.02552	2.32391	3.43683	3.23178	3.99652	3.22571	1.71298	1.38878	2.57219	3.38907	1.47888	-0.413101
	6.94234	7.29395	6.84067	6.06427	6.33383	4.42959	6.30233	4.49291	6.14052	4.18064	3.91309	5.5827	4.42912	2.7006	3.69536	1.9073	4.17837	3.15806	1.90571	3.88562	2.17528	2.30959	3.1963	3.07167	2.18132	2.98008	1.7536	2.57201	2.85023	2.02562	2.32391	1.91463	2.39871	2.22608	2.37046	1.8698	0.16741	2.77599	1.00871	1.47896	1.1097	0.206795	-0.185105	2.39218	2.25639	-0.805167	-0.529445	0.175162	-0.0727388
	-0.756855	-3.01984	-1.49036	-1.30952	-0.168047	-0.123966	-0.507441	-1.0439	-2.79352	-1.62189	-0.724518	-1.93403	-1.62903	-1.22105	-0.602713	-1.61166	0.25614	-1.78973	-1.35874	0.659963	-0.964	-1.114	-0.560249	-0.0729328	-0.394129	-1.33666	-1.66081	-1.19171	-0.65164	-0.381575	-0.438883	-0.563295	2.55496	-0.565701	-0.717869	-0.609667	-1.01561	-0.721451	-0.735361	-0.357979	0.204155	-0.294834	-1.83352	-2.20925	-0.796589	-0.973742	-1.60936	-0.653525	-0.95753
	-1.24352	-4.2629	-1.66465	-2.35798	-2.43563	-1.34595	-2.08048	-1.30379	-2.35238	-2.50742	-1.95837	-3.03653	-2.07918	-3.11759	-5.19252	-3.13578	-3.56461	-2.76852	-3.07244	-2.58738	-1.13938	-0.845314	-2.75347	-3.48881	-5.41813	-3.77261	0.140535	-4.14135	-1.3025	-4.25224	-4.20371	-3.3779	-6.29734	-3.52567	0.204446	-1.90009	-3.12538	-5.5236	-5.40245	-7.67901	-10.4988	-3.87032	-1.49771	-2.29305	-3.47358	-4.47301	-2.31784	-0.505807	1.33726
	-0.110733	-0.291425	-2.01416	0.794137	0.110795	0.503509	1.14416	-0.347788	-0.689047	-1.5146	-1.19794	0.307332	0.743108	0.481038	-0.0893671	-0.528229	-0.770649	0.144951	-0.394545	-4.72143	-0.515013	0.941306	0.686788	-0.239312	-0.797736	-0.00755247	1.77073	2.85391	2.62514	2.20941	2.40289	2.82807	3.7045	0.70762	1.47113	1.77753	0.0793922	-0.0792527	0.77774	1.87502	2.86467	3.03703	2.47819	2.09113	1.50054	0.904303	1.99023	1.63131	0.581489
	0.406471	0.567455	0.776268	0.554731	0.0702916	0.666788	0.521996	-1.90244	-0.735942	-1.10037	-1.00964	0.1577	0.507119	-0.501565	-0.98771	-1.08419	-1.59371	-1.20008	-1.34489	-1.43924	-2.71244	-0.742255	-2.735	-2.52242	-1.77225	-2.60692	-0.975676	-1.22253	-0.980712	-1.21964	-2.38671	-1.0581	-1.87908	-2.4919	-2.49224	-1.99751	-1.68847	-2.23471	-2.13344	-2.97904	-2.54972	-3.59719	-2.43836	-3.26545	-3.07973	-2.79778	-4.84778	-4.45116	-3.50791
	4.03197	3.63943	3.72888	1.68622	5.05937	4.23611	5.08587	4.56449	4.00642	5.82699	4.6736	2.2246	3.67726	6.34292	4.5679	4.86703	5.82327	4.42994	5.07793	7.20714	4.10213	4.17409	5.31652	4.03959	5.43726	5.73285	4.57701	5.74346	1.89484	5.79486	4.61702	5.33531	3.36339	1.43547	3.37809	3.07949	-0.157643	1.05117	1.80453	-0.134106	0.383066	-0.212054	-0.182996	-0.958364	0.565398	-1.28843	-1.16463	-0.937535	-0.0207865
	-2.55042	-2.7993	-1.3219	-2.76654	-1.31118	-1.08172	-3.24963	-3.95488	-3.23743	-4.04929	-3.69734	-3.32537	-3.6871	-3.7238	-3.65057	-4.0786	-5.11683	-2.67845	-3.9787	-3.98076	-2.8863	-1.98422	-3.57584	-2.22203	-2.30658	-2.72399	-3.4937	-3.11997	-1.83106	-2.94518	-2.49418	-0.896502	-1.60098	0.528745	-0.320266	0.353739	0.556035	0.800281	0.154063	0.394333	0.257381	-1.09652	-0.546401	0.00157661	-0.757979	-0.634503	0.449903	0.37104	0.300429
	-2.56618	-2.96297	-2.44882	-3.31853	-2.32466	-1.56475	-1.69644	-1.67316	-1.62475	-2.03925	-2.17923	-2.55475	-2.60718	-1.47931	-1.76773	-0.550011	-2.29604	-2.00712	-3.30449	-1.96483	-0.506651	-0.982912	-1.78494	-1.59373	-0.73922	-1.18457	-2.29208	-1.68942	-1.10207	-0.673764	-0.705696	-3.50296	-3.28099	-2.38677	-2.87958	-3.38614	-2.98687	-2.66656	-2.92036	-2.59478	-3.56535	-3.26202	-3.42406	-3.53843	-3.60827	-4.29621	-4.36418	-3.79085	-4.74924
	3.19068	2.45612	2.48531	2.79999	2.60494	2.60543	2.65103	2.09242	1.55857	1.79229	2.07484	2.03744	1.76255	0.996624	0.377715	0.936596	1.21341	1.4127	0.572554	0.590471	0.76821	1.31674	1.53155	1.25953	1.03247	1.23677	1.39185	1.11045	1.12435	0.93996	0.39229	0.856772	0.24789	1.26709	0.190153	-0.305352	0.858197	0.645423	-0.0191311	0.451766	0.459935	-0.312421	-0.491542	-0.358704	-0.163833	-0.201659	-0.262213	-0.850386	-1.10469
	-2.24072	-0.804076	-0.172399	-0.82759	0.410869	0.0355392	-0.556434	-1.48336	-1.2031	0.0895627	-0.359432	-0.0851233	-0.679693	-0.756945	-0.365369	0.229822	-0.443782	-0.0577059	0.60623	1.43152	-0.531182	-0.394154	-0.00293347	0.675221	0.8267	-0.658787	-0.482874	0.0683213	-1.43015	0.627997	-1.40261	-0.154776	0.152995	-1.25586	0.222797	0.655265	0.375965	0.397623	0.174459	0.269647	-0.268366	0.921558	0.559957	-0.30025	0.190406	0.83952	0.544055	-0.315235	-1.11048
	-0.676808	-0.486958	0.20987	-0.850295	-1.01245	-0.953022	-1.38689	-1.25743	-1.79965	-2.07356	-2.88794	-2.03402	-1.58131	-1.5467	-0.496649	-2.43318	-2.47744	-1.9207	-2.18052	-4.87105	-1.81296	-1.98063	-3.02538	-2.84314	-2.16608	-2.2774	-1.9996	-1.41305	-1.4252	-2.57364	-2.81656	-1.62787	-1.06169	-2.52836	-2.94974	-2.70461	-1.83865	-2.01778	-3.03931	-3.49286	-4.01445	-4.23193	-4.1518	-4.3416	-3.89975	-4.67834	-5.21586	-4.49737	-4.30972
	4.27009	3.61455	4.09287	3.02977	5.01087	4.91525	4.21723	4.04801	3.54258	3.31615	3.6019	4.67373	5.02857	4.75692	4.9121	3.35922	3.62767	2.28901	3.71472	-0.569393	2.6483	2.08069	0.573435	0.705674	1.96392	2.80192	3.50424	3.34513	2.34296	2.125	1.79093	0.972824	0.309725	0.607713	0.314054	0.398217	1.10293	0.437881	-0.848732	-0.950089	0.144997	0.276163	-0.381656	-0.558596	-0.14115	-0.744994	-0.677451	0.221079	0.191876
	2.28222	2.15649	2.00659	2.34954	1.40881	0.514661	-0.160628	-0.820296	-0.743958	-0.0433479	-0.479332	-0.931918	-0.730494	-0.134892	-1.01412	-1.08589	-0.760716	1.99481	-1.13959	5.27574	-0.502602	-0.939187	0.686544	1.09802	-0.898541	-0.964897	1.11327	1.29835	0.330198	-0.135812	-0.197218	-0.338281	-1.2898	-1.34931	-1.148	-0.631262	-1.69535	-1.83982	-2.65305	-3.72612	-1.86654	-2.36334	-1.92382	-1.68181	-3.41915	-3.21407	-2.43021	-3.3099	-2.87763
	2.25021	1.76097	1.65973	0.275136	4.08999	3.03612	3.83901	1.94111	3.34071	4.3529	4.43309	4.34665	3.2242	4.21625	4.65571	4.30321	4.59074	5.69151	6.10555	5.15717	5.6806	6.93269	6.91379	6.44192	7.18506	7.61545	8.36226	6.935	6.19316	9.01758	7.5672	6.23053	6.60013	6.30914	5.10219	6.57163	4.85836	4.56747	6.37984	4.15891	3.7263	4.07378	3.96812	1.79615	2.06385	2.73104	2.53197	0.204444	0.363658
	2.72271	0.921402	1.52694	2.27894	2.02066	1.75482	2.17557	0.730152	0.377784	1.32042	1.09772	0.289266	0.367334	0.503669	0.656799	0.896252	1.37915	0.379429	0.152356	0.805389	0.307397	1.22613	1.48868	0.882424	0.972082	1.6763	0.762718	2.08713	2.39553	1.85445	2.91831	2.51395	3.14518	1.741	2.64787	2.77805	2.28427	2.35273	2.72322	3.02922	2.22145	1.12289	1.38725	1.8136	1.18999	0.399775	0.0817265	0.044888	1.07559
	-2.17635	-2.47764	-2.72848	-2.44046	-2.38825	-2.62887	-2.19931	-2.68579	-1.90597	-1.44756	-2.00927	-1.54524	-1.06649	-1.59221	-1.89491	-2.04522	-1.66228	-1.68339	-1.0157	-0.775561	-2.34995	-1.47254	-1.21889	-1.89119	-1.77687	-1.18738	-1.00492	-1.54957	-1.58679	-1.66538	-2.24411	-1.82395	-2.98912	-1.56806	-2.36498	-2.8593	-2.52566	-2.41251	-2.68599	-3.31182	-2.83553	-3.12543	-3.77459	-3.11152	-2.81338	-3.74401	-2.69241	-2.69559	-3.61974
	-1.20024	0.758136	0.701741	0.764702	1.29408	1.82094	1.07993	0.994898	0.205659	0.00423195	-0.126547	-0.173476	-0.548251	-1.28605	0.279894	-0.85369	-0.573993	-2.18334	0.549069	-1.03532	-1.48064	-0.266252	-0.155049	-0.615378	-1.25829	-1.59477	-1.21264	-1.54173	0.0331578	-1.24225	-0.869411	-0.0559681	-0.935068	-3.37381	-1.86984	-1.66968	-1.08715	-2.34653	-3.50766	-2.66703	-3.3804	-1.8786	-2.9798	-3.09739	-2.86097	-4.02203	-2.59768	-3.23823	-4.08378
	-0.519787	0.343753	-0.372173	0.272233	0.142586	-0.355752	0.382258	0.193854	0.348831	-0.179571	-0.0863977	0.497707	-0.651834	-0.240793	-0.165987	0.692711	-0.94977	-0.782234	0.0524834	0.525702	1.0927	0.731224	-0.285286	0.96018	0.768458	0.804715	1.88535	1.23512	2.63403	1.7176	1.53427	1.62844	-0.0669915	2.44815	0.755431	0.863745	0.77897	-0.784241	0.0673564	0.035226	-0.68263	-0.213483	-0.431285	-1.4835	-1.06566	-0.804222	-1.79206	-1.37025	-1.70133
	2.95156	1.78181	1.34931	-0.388112	2.77901	2.33325	1.94638	2.37657	0.377115	1.98487	2.36815	-0.0949965	1.70913	1.22343	0.906888	-1.507	2.06856	0.386553	0.758529	0.933337	1.58787	1.94081	1.11376	-0.325254	1.38187	2.84128	2.54643	2.69889	2.18674	2.15509	2.2388	2.29049	4.2832	3.40769	3.37646	1.98225	1.44958	5.03189	3.22978	2.12498	4.17873	4.78629	2.54827	2.04526	1.75291	2.5458	3.57587	3.484	3.6577
	6.48597	6.24125	5.72443	5.44784	6.18071	7.14223	5.98064	6.11495	6.41523	5.16393	4.74157	1.76887	2.24711	3.44094	3.08296	3.4546	3.14148	2.72791	5.35178	3.47689	5.17127	4.01782	4.11954	2.26572	2.68415	4.26562	4.91868	4.33509	6.10566	4.68039	3.59725	3.44959	0.588422	4.29574	4.30578	3.79886	5.02251	4.99262	3.70929	4.23805	4.74486	3.49831	2.00934	3.64061	4.50555	4.12822	4.19242	3.57659	3.46818
	-4.45229	-2.06029	-3.9992	-2.11789	-1.37676	-2.94816	-2.00267	-2.46557	0.318977	-1.52341	-2.43887	-0.352188	-0.386737	-0.526502	-0.975141	-0.235967	-0.817804	-1.00784	-1.08579	-0.954689	-1.73398	0.541485	0.428506	-0.173665	-0.224637	-0.403675	-0.338934	-0.968364	0.11676	0.662177	-0.842384	-0.481678	-0.784234	1.93826	0.169794	-0.297945	-0.854915	-0.597648	0.184669	-1.30407	-2.36033	-1.65975	-2.39347	-3.96553	-3.36514	-2.7021	-4.26401	-4.98482	-3.74201
	-1.31759	0.267616	-1.72484	-0.170566	-1.06142	-2.72997	-1.63963	-2.4874	-2.58205	-1.65266	-0.243567	-1.86486	-2.94206	-2.92092	0.167787	-0.780118	-0.903709	-1.37354	-1.38255	1.99617	-1.88715	-2.66747	-1.90652	-1.16483	-1.15675	-0.375258	0.407194	-1.31638	-2.6708	-1.39772	-0.147593	0.113206	-0.482607	-0.721426	-2.1012	-1.80571	0.109803	-1.12921	-2.32205	-1.4138	-0.0684714	-0.0890113	-0.224076	-1.9779	-3.39538	-2.3514	-1.89125	-1.72988	-2.65598
	-0.952544	-2.09653	-0.360829	-2.18609	-3.02656	-2.10774	-3.3395	-1.40673	-2.7721	-2.20909	-1.43882	-1.2494	-1.80067	-2.38053	-1.59024	-1.13569	-1.41576	-0.616646	-3.46373	-1.26573	-2.41065	-2.812	-2.71821	-2.37783	-2.11488	-2.41098	-2.61386	-1.45485	-0.829007	-1.87217	-2.15891	-1.31265	-1.53916	-0.921563	-2.49722	-3.14858	-2.67585	-2.34512	-1.67324	-0.705198	-1.99829	-2.35993	-1.77759	-2.26242	-2.45783	-1.97339	-1.93163	-1.68947	-2.60175
	8.21367	7.25836	6.89691	8.42243	6.4259	7.79417	8.59874	6.4127	7.67167	8.2727	7.8954	8.44218	8.18306	6.35513	9.20657	7.96259	6.66121	7.81892	8.95048	9.17119	9.22286	8.04015	6.91364	7.13244	8.94076	9.80887	9.31109	9.26508	9.53044	9.48013	9.01281	8.28295	7.9368	10.3892	8.9492	8.28656	8.80381	8.46727	8.00696	8.25349	6.51281	7.59837	6.06218	4.66766	5.47892	5.5632	4.91919	5.38295	5.11994
	-0.680492	-0.465093	-1.88235	-1.33998	-2.04076	-2.51982	-1.79843	-0.530374	-1.73225	-2.08059	-1.98525	-1.98577	0.137732	0.148422	-1.03317	-0.81834	-1.80844	-1.20435	-0.660055	-0.950986	-0.149674	-0.115348	-0.455622	0.466113	0.436008	0.149199	0.656019	0.78996	0.471085	-0.765399	-0.71178	0.0199434	1.37359	0.165315	0.785471	0.132304	-0.718747	0.0653883	-0.444488	-0.92322	-0.913486	0.00212666	0.473819	-0.561142	-1.46954	-1.08621	-0.552254	-1.24256	-1.48457
	5.95956	5.56273	5.79167	7.32117	6.75452	6.05432	5.49536	4.14909	6.02115	5.36757	5.51502	4.38298	3.43363	4.86309	3.83781	5.43792	5.60704	3.99807	4.60653	4.29521	4.97261	5.03143	5.80811	5.30343	5.7898	5.55225	4.01332	3.83737	4.85578	2.23626	4.29165	4.68643	4.38362	5.33636	4.65978	3.40171	5.29649	5.95867	5.5542	5.29927	6.719	7.39205	4.73163	5.17245	3.91663	3.42427	4.13943	2.41503	3.03596
	-0.988689	-1.61539	-1.07922	-1.76829	-1.93629	-0.694034	-1.63127	-1.83351	-1.41954	-1.33371	-1.59621	-2.41864	-3.38511	-1.9579	-3.83062	-1.98775	-2.68017	-4.57517	-3.08981	-3.33049	-3.19873	-3.50001	-3.72281	-3.45267	-3.39614	-3.86326	-3.18443	-2.28128	-2.46286	-3.33388	-3.48648	-2.74889	-2.46295	-3.84928	-3.21113	-3.47679	-3.54778	-2.75059	-4.79449	-4.44736	-3.627	-4.36125	-5.21849	-4.27646	-3.34285	-5.58526	-5.08998	-6.53109	-6.44569
	2.99557	3.81053	4.92313	3.63381	2.53045	4.21371	3.73298	3.68601	2.31978	2.30052	2.08014	2.34434	3.46515	2.05261	1.78033	2.22365	1.29658	1.29475	0.981943	0.83844	2.10836	3.13635	3.86248	4.2268	4.16938	3.64273	2.88561	2.41736	2.43006	2.58964	2.65372	2.71583	2.34788	2.49254	1.77342	2.34081	1.05479	1.9321	1.08968	1.19299	0.804621	1.66404	0.346588	1.33196	2.3777	-2.0552	0.853282	-1.00183	-0.43334
	3.78072	6.18149	4.53757	4.44846	5.52554	2.41276	5.6054	5.40792	2.95308	3.92676	3.65484	3.45039	5.36122	4.22677	1.43665	3.51171	1.77937	2.008	2.35116	2.25371	2.84073	0.693817	1.93782	2.88099	0.642922	1.97316	0.0294252	5.78187	1.47527	3.48057	2.89717	2.79216	2.74036	4.25898	4.54902	4.7274	3.11117	0.550919	2.1768	1.06947	1.58911	1.20777	-0.613524	-0.507406	0.193761	-0.502787	0.206145	0.200226	0.403337
	1.7334	0.202732	0.612525	0.876016	3.22299	1.61187	2.73046	3.22359	2.84524	4.36575	2.84459	3.1631	4.53426	4.83323	5.501	4.82357	5.82765	6.29695	4.02711	6.84264	5.31225	5.98394	7.32058	7.91013	7.7947	7.95751	9.06304	9.11389	7.36272	6.48234	6.63733	7.02264	7.93466	7.24137	7.61511	5.75986	4.854	5.15064	4.53337	5.10997	4.84896	3.02126	4.5374	3.18446	3.34805	1.14455	3.03823	3.50209	0.733563
	-0.969383	-1.83234	-1.67091	-0.44169	-1.59248	-1.60389	-1.48425	-1.58517	-2.19052	-2.04994	-2.64023	-2.93558	-2.4799	-2.58194	-2.72107	-2.04321	-2.97987	-2.7957	-3.29258	-2.98267	-2.9188	-3.0673	-3.28336	-3.42214	-3.34458	-3.10165	-2.96321	-3.04231	-3.28831	-3.42708	-3.15497	-2.75246	-3.12799	-3.27664	-2.90628	-3.12494	-3.64824	-3.20279	-3.20819	-3.09674	-3.07218	-3.45916	-3.59798	-3.39047	-3.68153	-4.02702	-3.66191	-3.01137	-3.18318
	-0.141626	0.0907321	1.31169	-0.092651	-0.598329	0.25016	0.577797	0.818999	1.46504	-0.193357	-0.365741	1.53454	1.19716	-0.445441	0.974474	1.12417	0.0689786	0.760605	0.663644	-0.576158	2.17283	2.89911	2.5885	2.22625	2.38388	2.51232	2.38156	2.25202	2.26287	2.32561	2.03843	1.3536	-0.737333	2.16229	0.183577	-0.118249	1.42703	1.61632	1.54433	-0.538745	0.461599	2.00565	1.34197	0.596157	1.05554	1.0693	0.865495	1.93165	0.868846
	0.825588	0.646723	1.37096	0.336126	1.66986	1.20312	-0.213478	0.305433	0.0118278	0.826796	0.751213	0.19994	-0.317833	0.433997	0.00782252	0.164026	-0.502824	-0.68113	-0.0263239	-1.85879	0.283618	-0.326866	-0.94002	-0.864012	-0.702356	-0.246748	-1.14301	-1.44392	-0.880124	-0.700717	-1.06474	-1.16558	-1.09513	-0.843531	-0.904381	-1.16376	-1.17935	-1.17195	-0.85097	-0.142463	-2.33622	-2.1746	-2.3183	-1.87988	-1.62094	-2.19656	-2.01492	-1.73456	-1.13037
	-2.73208	-2.2985	-3.36182	-2.79194	-2.58893	-3.56984	-3.8807	-3.57479	-2.76933	-3.19519	-3.96814	-3.22732	-3.64475	-3.26627	-3.84268	-3.22032	-2.90004	-3.46612	-2.64292	-1.03374	-2.45208	-2.43679	-2.28475	-1.78139	-1.39099	-3.03646	-2.1641	-1.23181	-0.942554	-1.75926	-2.84319	-1.38052	-1.28662	-1.87461	-2.03608	-2.88651	-2.56679	-0.718609	-1.93084	-2.65752	-2.06696	-2.09433	-2.72182	-2.99852	-3.016	-2.44285	-3.43153	-3.33449	-3.25415
	4.02496	4.79441	4.35986	5.2672	6.02373	4.68646	4.68684	5.61642	5.00355	5.60641	4.83961	6.18486	5.84222	3.70215	5.93807	5.50007	5.8684	5.1596	6.96968	5.67779	5.97321	5.91863	4.83948	4.67713	4.91686	4.59615	5.04021	4.94042	4.12907	5.27288	4.61519	4.24975	3.35354	6.37007	4.4742	3.76812	4.88566	3.66671	4.27375	4.47099	3.77809	4.38024	5.53317	3.68222	3.43863	3.68492	3.66494	3.73503	2.39037
	1.62065	1.60118	1.89128	1.47773	1.89023	1.82894	2.30261	2.19684	2.26977	1.64727	2.46235	2.77271	2.00748	2.47399	2.20515	1.80741	1.81118	1.47746	2.2487	1.10102	1.24969	2.81468	1.79496	2.27884	2.48254	3.2176	2.86661	3.40613	3.57504	5.29353	4.67463	5.18743	4.94458	5.27178	4.29091	4.61366	5.34665	5.46354	5.03104	4.62378	4.92382	5.10465	3.86319	4.40107	3.67968	3.23645	2.98334	3.36993	3.1829
	2.95022	3.59091	2.47207	3.02115	3.44897	2.9964	2.87379	3.03964	2.03596	2.1179	2.46776	1.4995	1.58185	1.47525	1.09731	1.49183	1.32093	1.47039	1.50502	0.0245767	0.990433	1.25456	1.16955	1.08773	1.17802	1.12763	1.11163	1.65451	1.99592	1.60203	1.25995	1.32655	0.14683	1.04299	0.201761	-0.148358	0.980383	1.78103	0.587214	0.0827817	1.33998	1.15369	0.783859	0.564342	0.469388	0.471819	0.20903	-0.10755	0.0112625
	0.960686	2.25387	1.51621	0.953157	1.95745	2.28273	3.3705	4.04447	3.66265	3.08143	4.0081	2.23488	2.04454	2.68833	1.6647	1.75351	0.142742	1.36314	1.21468	1.61002	0.746544	1.11304	1.65149	1.43942	1.12386	1.34482	0.954871	1.21465	2.28807	1.50419	0.642164	0.79846	4.86568	1.24566	0.503148	0.670209	0.218926	0.103868	0.207193	-0.586313	-0.898687	-0.592239	-0.49885	-1.01456	-0.512101	0.176791	-0.4557	-1.14715	-1.0224
	-3.83851	-2.69528	-2.57442	-2.79234	-2.06933	-4.06346	-2.86383	-3.11586	-4.44429	-4.12643	-3.03288	-4.04675	-3.68741	-3.33562	-4.42188	-1.89973	-5.85388	-2.55458	-2.89256	-4.06919	-4.39775	-2.89645	-2.26533	-1.5636	-2.00868	-1.2667	0.221981	0.147344	1.7966	1.83124	2.81018	3.18423	2.78737	2.38306	1.96759	1.20471	2.35953	3.25258	1.92332	3.64256	2.74203	2.56354	0.495757	2.57567	-0.443781	1.00146	1.04933	0.62856	1.5664
	0.516968	3.60951	2.26068	1.94343	1.24292	1.79567	2.58771	3.70655	4.37552	2.04776	2.05168	3.43371	2.95761	4.33256	6.27694	3.62321	2.80752	1.01141	4.63804	2.81715	1.94589	1.38664	1.16131	1.29181	1.80007	2.68794	3.49547	3.31321	1.94754	0.344847	-0.65987	-0.745143	1.47371	0.7675	1.87398	1.83449	1.55379	0.816455	0.543129	0.744866	-0.883673	-0.800543	1.32476	0.456908	0.709378	0.498917	0.319472	-0.315033	-1.19561
	-4.03602	-4.71109	-2.95444	-2.88519	-3.80755	-2.10799	-3.02539	-3.02618	-2.62022	-2.75851	-2.56489	-4.83782	-4.82194	-3.32362	-3.56358	-3.51142	-4.81617	-4.0345	-3.28276	-3.62904	-2.73075	-4.58054	-4.20866	-3.63206	-4.2661	-5.67328	-4.37969	-4.35046	-6.14293	-4.7783	-4.08148	-4.95677	-4.95828	-5.03382	-4.58988	-6.37071	-6.51585	-5.25465	-4.8407	-5.85174	-5.03004	-4.92174	-6.33911	-4.79938	-5.14994	-6.59211	-6.08132	-5.2118	-5.43971
	-0.19834	0.742075	0.130921	1.22102	1.82448	1.77964	1.18477	1.86056	2.03843	2.93308	1.63818	-0.0424017	2.03448	4.0257	1.01643	3.43729	2.67815	3.1053	2.39533	3.89746	2.17018	2.0775	2.44456	2.47787	2.59659	3.78024	4.627	4.48585	3.37695	2.58885	3.25402	4.35237	1.12829	3.67502	2.50216	2.05345	2.18208	1.64335	1.74296	0.230099	1.73391	0.505234	1.42146	1.9027	1.29452	0.96366	0.560035	1.33549	0.192299
	0.0744882	0.209655	0.390415	-0.56172	-1.03394	0.0408339	-1.03091	-1.6735	0.67427	-0.828524	-1.13493	-1.38144	-1.15709	-1.53799	-1.26552	-0.26005	-1.61879	0.0634983	-1.33787	0.347924	-1.88301	-2.20876	-1.50324	-0.640331	-0.470571	-1.07231	-1.62903	-1.86863	-2.00126	-2.10029	-2.16112	-2.22879	-1.93517	-1.51872	-1.67127	-2.25515	-3.00873	-3.28518	-2.88707	-2.69621	-3.53154	-3.30214	-2.91865	-2.91831	-2.39467	-3.03105	-3.10421	-2.52173	-3.01008
	-2.97429	-2.57024	-1.61625	-2.03227	-1.79078	-1.0429	-1.1546	-0.71238	-1.72231	-2.08309	-2.39038	-1.74976	-1.69578	-2.27796	-4.03935	-1.29243	-1.53324	-0.9398	-0.381728	-5.0006	-0.212448	-0.0695106	-1.55299	-1.87042	-0.859633	0.086578	0.0109012	-0.699973	-1.17885	-0.9745	-0.737195	-0.853867	-0.142475	-0.189098	-1.53613	-1.3584	-2.6026	-1.81905	-2.49845	-3.42277	-2.89514	-2.65841	-1.58739	-2.99355	-2.21574	-3.57803	-3.87957	-4.44973	-4.2315
	2.40929	3.19133	3.81413	2.92966	2.31282	2.8513	3.16441	2.10352	2.32153	2.7582	3.58656	1.91655	2.6311	1.56005	2.12227	1.50651	1.09133	1.89129	1.37134	2.5662	-1.01088	0.713989	1.94551	-0.039459	-0.0575036	-0.0454	-0.876262	-0.117206	0.877397	0.381152	-0.346253	0.165236	-0.0715469	0.238761	-0.581965	-1.87836	-1.6591	-0.215281	-0.016306	-0.578125	-0.849447	-0.896938	-0.674199	-1.30114	-0.837006	-0.57697	-1.63093	-0.413174	-1.64899
	-1.18303	-1.35449	-0.577555	-1.39953	-0.311637	-0.829664	-0.320888	-0.198219	0.0348032	-2.43085	-1.84979	-1.98651	-2.20199	-2.09585	0.152286	-0.204957	0.3624	-1.51755	-1.80386	1.54434	-0.33968	-0.0689569	0.0503125	-0.979881	-0.878681	-1.00111	-1.48585	-0.750762	-0.210115	-0.441407	-0.682269	-0.434888	-1.38553	-0.107975	-1.02965	-1.73157	-1.98786	-2.8592	-2.49875	-0.181076	-2.61659	-3.35212	-3.30412	-2.17367	-2.63739	-3.91409	-3.06788	-3.10725	-2.51238
	-4.39982	-5.10562	-4.07011	-4.83468	-3.9127	-3.46018	-2.70624	-2.13727	-2.55513	-2.1675	-3.01185	-1.89056	-3.10435	-2.78734	-2.36695	-2.1029	-1.83286	-1.30948	-1.42988	1.33812	-2.02739	-2.42364	-1.31871	-0.528433	-2.10397	-2.64995	-2.09398	-3.14402	-2.64858	-1.77615	-2.04375	-2.97005	-3.38921	-1.82539	-1.29493	-2.81322	-1.85841	-1.61496	-1.45771	-3.28558	-2.62671	-2.82777	-2.23734	-1.46243	-1.28587	-0.112379	-0.552695	0.507141	0.445483
	-3.69049	-3.57518	-3.3336	-3.5175	-2.09746	-1.49583	-2.48169	-1.53822	-2.66297	-2.89284	-2.00948	-2.44573	-1.8709	-3.32559	-5.19317	-4.26509	-3.98579	-4.59626	-3.12504	-4.62697	-4.15129	-3.31902	-2.94887	-3.73251	-4.88843	-5.22645	-4.80473	-4.77885	-5.15001	-4.20391	-4.34627	-5.97034	-5.02432	-4.82035	-5.2446	-4.74677	-3.92786	-6.6867	-6.25925	-6.1572	-5.42526	-6.42864	-6.82813	-4.92347	-3.8867	-4.6454	-5.14804	-1.45992	-3.20217
	0.395989	0.504286	-0.867562	-1.21436	-0.548567	0.170334	-1.49551	-1.15456	-0.540786	-0.936841	0.90181	-0.311211	-0.294842	-0.358211	-1.13547	-0.0529127	-2.81474	-1.16154	-1.84015	-1.11903	-2.26615	-1.86998	-1.24577	-0.955283	-1.07657	-1.45552	-0.645755	-2.29644	-2.7964	-0.857557	-0.16514	-1.19207	-1.03882	-2.10073	-1.4894	-2.52514	-1.16117	-1.65948	-1.12849	-0.0552306	-1.29156	-2.41209	-1.16146	0.1113	-1.59481	-1.27616	-1.49949	-3.02215	-2.39003
	1.19263	0.438691	0.348596	0.715273	0.680185	-0.166201	0.0641442	-0.559087	-2.18611	-2.69545	-1.02124	-0.117079	-1.53541	-0.94552	-1.16254	-1.48118	-1.62697	-2.45371	-2.47154	1.56434	-3.43514	-1.90223	0.0673767	-1.23945	-2.87715	-3.69122	-3.71162	-3.01284	-2.15985	-1.51604	-1.57645	-2.3313	-3.73392	-3.3953	-2.82642	-3.14995	-3.63374	-2.77564	-3.01965	-2.86537	-3.70842	-1.22681	-2.76292	-3.43128	-3.87306	-2.07178	-1.80539	-1.85314	-3.73581
	-3.3005	-3.34092	-3.96751	-3.07345	-3.67735	-3.51935	-2.92441	-3.87174	-4.35008	-3.55097	-3.6752	-3.93417	-3.91246	-3.64986	-3.73705	-3.26938	-3.06076	-3.68154	-3.47863	-4.44661	-4.18098	-3.90855	-3.66143	-3.47176	-3.37167	-3.39327	-3.56836	-3.85368	-4.03867	-3.90726	-3.50037	-3.05669	-1.99306	-2.86556	-3.24902	-3.72882	-3.88987	-3.55889	-3.86622	-3.55483	-2.82543	-3.54326	-3.87848	-2.72241	-2.85123	-3.48833	-3.90975	-3.9502	-3.6665
	-2.92239	-4.13021	-3.90888	-4.38744	-4.38741	-2.73402	-2.98353	-3.70713	-3.34404	-3.30838	-3.64073	-3.63873	-3.79595	-4.90652	-2.88358	-4.11594	-5.06074	-5.69128	-4.51033	-7.48462	-5.4505	-4.79231	-4.92969	-5.2823	-5.28772	-4.97534	-5.0495	-5.61437	-6.25023	-6.61359	-6.47079	-5.94345	-5.43342	-4.42459	-5.5356	-5.36356	-5.64571	-4.60711	-5.89708	-5.17289	-4.99353	-5.24137	-4.79415	-6.09067	-5.46606	-5.23898	-5.62687	-5.97603	-6.19555
	3.25	3.23301	2.3684	2.93175	2.27821	2.35265	2.83455	3.90509	4.08496	2.86303	1.97531	4.36471	4.14917	1.62155	2.91159	4.05318	2.6164	1.28274	2.30785	2.70978	-0.499851	-0.124177	0.0183427	0.327818	1.91438	1.21599	0.781835	0.39637	-0.408586	-0.71057	0.021332	0.722534	1.39288	-0.750312	-1.11541	-0.569445	0.660618	0.79613	-0.563032	-0.506481	-1.32702	-1.88684	-0.59778	0.122754	-0.666934	-0.814023	-1.21333	-3.07097	-1.19642
	0.0687345	-1.36572	-0.762409	-2.87624	-1.12968	-0.401265	0.652631	-0.411907	-0.230678	-1.41661	-1.40864	-1.58343	-1.09055	-1.09538	-1.51009	0.210118	-0.52412	-0.247772	-0.925639	0.200309	-0.668112	-0.214661	0.707414	1.24545	0.971448	0.596341	0.24249	-0.481981	-0.406759	0.908932	1.5047	1.09365	1.35061	0.127853	0.783117	0.39207	0.444438	0.18971	0.621432	0.405825	0.517181	0.432882	-0.189253	0.724472	-0.197208	-1.15518	-0.845564	2.19036	0.449729
	1.0074	-0.0579801	1.51489	0.337407	1.27271	0.721802	0.484812	0.774637	1.01362	1.0076	0.385628	0.385454	-0.775564	0.548866	-0.357438	0.809199	-0.812051	-0.589368	0.251475	0.692107	-0.827374	-1.76887	-2.1589	-2.01152	-1.20167	-0.526903	-2.20426	-3.14736	-1.70108	-1.61567	-1.85441	-1.52257	-2.78358	-3.29927	-2.54862	-1.31441	-2.97509	-1.51857	-1.96267	-2.86411	-1.99724	-1.75024	-4.73818	-2.27932	-2.50866	-3.79029	-4.38584	-1.90442	-2.9416
	5.96996	6.36328	8.43704	5.58775	5.81914	7.50272	5.67557	9.42852	6.61699	7.40877	8.71466	7.61014	6.58608	6.30615	3.7133	4.7563	7.32256	5.83089	3.62907	7.28215	5.1752	4.45917	4.39915	4.24166	3.4112	2.94077	2.2231	1.38403	4.9598	5.53743	2.66446	1.32193	4.87604	5.05867	2.13712	3.72111	1.72505	1.48317	1.94138	0.490138	3.30191	3.98837	1.66573	1.33107	2.34307	0.367234	0.997648	2.15825	0.404221
	6.43075	3.66383	2.81832	5.06213	4.6006	2.29282	3.28594	3.71375	3.83377	3.6957	2.27802	2.18176	1.35985	0.431483	0.265904	0.465148	2.3084	1.4586	1.02108	-4.31615	-0.218193	0.978388	0.765019	0.632177	1.37547	1.91069	1.74349	1.19003	-0.0156869	-1.27544	-0.14682	2.28796	0.447502	1.29986	1.46827	0.107943	0.647242	0.854711	-1.86342	-2.10007	-0.616328	-2.08849	-2.03296	-0.372544	-2.23994	-2.54002	-2.31724	-4.11305	-3.89717
	2.24103	1.91451	1.24176	-0.362297	1.74493	1.52235	0.318448	-1.02457	-0.645411	0.561125	-0.526689	0.691637	0.0308462	0.306946	0.0849739	1.32024	1.36237	0.435368	1.72302	0.537787	-0.109245	0.0879205	0.543887	0.673682	0.199269	-0.303236	0.0289596	1.70189	2.33663	0.717777	-0.262242	0.126497	-0.371416	1.45969	1.34479	1.37901	1.65145	1.05244	2.1955	1.11619	1.13302	2.54515	0.70884	1.16137	1.63739	1.28063	0.696644	0.203209	0.29303
	3.45544	3.97218	3.95915	2.64338	2.02904	3.27359	2.1324	2.29859	2.51932	3.4083	3.59409	2.62023	1.98478	1.89553	1.78173	2.18525	2.076	1.37064	0.697057	0.528098	2.15883	1.25558	1.04302	0.863373	0.320105	0.0726989	-0.0826726	0.435202	0.851804	-0.35637	0.0878135	0.647395	0.748241	-0.531724	0.0946802	0.484667	-0.163054	-0.679017	-0.27675	0.396423	0.43363	0.197967	0.329191	-0.0616114	0.108963	0.632629	0.891847	0.795429	0.44679
	-1.02496	-0.74743	-0.978618	-1.48059	-0.514806	-0.392433	-0.717821	-0.352716	-0.0614836	-0.489182	-1.30645	-0.75962	0.0161805	-0.31281	0.0553093	-0.100392	0.732265	0.782329	0.553293	0.236362	-0.38313	-0.0235151	-0.247058	0.322376	1.39516	1.70428	1.09663	2.18791	0.291765	0.595901	0.962319	1.44607	2.42554	1.67507	1.93732	2.19006	2.26236	2.63388	2.30126	1.72129	1.4796	1.99917	3.07952	3.16468	2.17624	2.24142	2.42788	1.74332	2.5123
	3.77484	2.74875	4.37018	4.39804	4.32705	3.7673	5.1476	4.43931	4.45514	3.01908	5.93014	6.69847	5.34691	5.06134	5.15117	6.27992	6.35467	6.11469	6.68069	7.72019	6.94791	4.3889	6.71829	7.16126	5.69314	5.81353	5.43849	5.4906	4.52315	4.30979	4.32239	5.74316	5.59413	2.48698	2.8693	3.89096	3.394	3.14822	3.7599	3.74314	3.04438	2.49494	2.87714	3.98297	3.92375	3.40173	3.65213	3.29514	3.93474
	0.997596	2.32859	5.38995	2.0198	3.78874	6.29149	4.82292	5.1255	6.93023	4.91058	4.21051	4.60372	6.89098	4.77642	7.26317	4.98685	4.70347	4.76296	7.90529	5.30938	4.79388	3.89034	4.70251	5.37193	2.9759	4.94167	5.81901	2.50748	4.98634	4.51781	4.21409	4.48323	-0.497824	4.42219	4.92026	3.32044	1.95736	3.04733	4.69803	3.7689	4.16244	4.66662	3.71054	3.60224	5.55171	6.25001	3.94912	4.40553	5.97181
	2.792	5.11623	5.0263	6.02428	1.81952	4.02082	4.57797	7.00772	7.55177	4.93359	5.79878	6.80141	5.5652	7.36254	6.78038	6.58099	6.81144	3.65511	4.56191	6.30264	5.62343	6.30321	5.09872	3.35617	4.49325	6.02276	4.74654	3.69809	4.02051	4.50647	4.94091	5.37591	2.91474	1.87309	3.21224	3.35747	1.69323	1.40835	2.89897	1.71592	0.483061	2.56957	4.79381	3.96344	3.59942	3.28627	1.86627	1.64188	4.11711
	2.34044	1.1282	4.11413	1.68716	2.09795	3.4202	6.45534	2.54088	2.64432	2.21809	2.00315	2.66717	1.93971	1.22399	4.19327	4.30376	2.58457	1.85761	2.30674	6.18891	0.89438	0.568608	1.95987	2.90511	4.12779	4.45901	3.51987	2.56612	2.21952	2.74133	3.3326	3.16219	1.04939	0.16484	1.73659	3.14799	3.60147	5.05957	3.75304	1.95693	2.23512	2.21826	3.93929	3.64558	2.64049	3.69623	2.91893	1.19465	0.343191
	5.47124	3.50558	2.95952	5.18489	3.8259	4.68997	4.0628	4.86927	5.07731	7.43825	6.76706	5.67269	7.54854	5.89135	4.37131	5.56608	4.44347	4.92052	4.01114	6.87414	4.19042	4.10739	5.06964	5.5229	4.7464	4.26685	4.73407	5.46059	5.32623	4.10745	3.47595	3.74319	6.95204	5.94021	5.25908	3.63806	2.54584	4.3153	3.81415	4.24892	5.44365	5.2645	4.52846	4.10728	4.68966	5.05809	5.26201	4.80323	2.3385
	5.18693	3.35729	4.15433	4.08501	3.37689	2.81464	4.14657	4.87542	4.40207	4.05272	4.0407	3.20504	3.59585	2.90154	4.57016	4.6171	5.11497	2.65093	3.02712	3.41707	3.06357	3.31212	2.22359	3.07951	5.53591	2.71175	3.39783	3.16176	3.3412	4.37101	3.13229	3.93124	3.93761	4.21908	2.65681	2.45717	3.4518	3.04868	1.80756	2.41332	2.68936	2.66847	3.35613	3.62145	2.24191	1.05321	1.2405	2.05345	1.96093
	4.71953	4.24859	4.54239	5.71371	6.90909	6.10984	3.50732	2.97421	3.33808	3.71443	6.7372	5.27704	4.3848	3.46952	5.21506	4.62794	4.40481	3.05803	2.89937	-1.12981	4.46323	5.12944	3.83243	3.53299	5.16936	4.3521	1.72108	2.43984	3.42019	1.95172	1.75668	3.25017	5.68886	2.38588	2.11957	2.3124	1.63109	1.35693	1.89098	1.46137	-0.572235	-1.47022	1.20677	3.6341	3.40133	1.99686	1.32236	1.01897	2.12007
	3.12357	1.28186	1.79888	3.22097	3.1015	3.41331	4.21931	4.47682	2.51645	1.5638	1.76272	1.62288	2.66564	3.17414	1.50109	3.02331	2.67565	3.41115	3.72918	3.45979	1.28861	2.01843	3.32733	3.56968	3.2247	3.83643	3.69209	2.07176	5.3696	5.51286	2.58286	2.52917	0.421027	2.05266	1.11908	2.27303	2.96761	1.48611	1.00765	0.958446	1.07245	1.29537	1.99272	1.28762	0.564082	0.532539	0.326027	0.891996	0.165671
	0.796726	1.18238	2.36217	1.70006	0.103218	0.415333	0.534831	1.39821	1.52652	1.53839	1.67692	2.21128	3.5045	3.40506	1.40327	1.73284	3.02867	1.77831	1.97723	-5.67741	3.67683	3.60816	0.876707	1.42452	1.72513	-1.1461	1.73198	3.91541	0.83638	1.1634	1.56737	-0.499788	0.978432	-0.0489014	0.361084	0.931208	0.445191	-0.912635	-1.6274	-0.521423	0.80481	-0.531986	-1.96004	-2.43748	-3.28805	-3.64884	-3.06182	-2.12253	-1.68949
	8.03929	10.0781	9.40525	7.16067	7.26385	4.54496	9.58763	8.17975	7.39918	5.5342	6.79205	8.01222	5.88285	7.03656	6.64066	8.64205	6.81705	5.76917	8.73258	7.41878	5.68364	7.73052	7.01598	6.90271	7.57037	7.14954	6.10533	6.18579	6.29483	9.3872	7.75007	6.6031	4.31274	7.83152	8.74804	8.00508	6.77152	7.37117	8.80496	7.81325	5.43178	5.0746	6.37247	5.03279	5.91966	7.71866	7.24946	8.43258	8.08181
	2.14169	1.9501	1.41815	0.101045	1.39987	2.33863	3.18838	3.21276	2.168	0.570241	1.70479	2.04832	1.58242	2.66478	1.08179	2.5736	0.924368	-0.244443	0.50122	5.67535	1.55888	0.65789	1.54363	2.78734	2.99811	2.03531	1.22045	1.21367	1.97882	2.74278	2.54986	1.82837	3.47504	-0.0238989	0.653596	2.32572	2.43542	1.99954	1.64773	0.976819	1.12631	1.44326	1.24911	1.14591	1.05934	0.912083	0.873374	1.09545	0.538769
	-0.163949	0.823965	1.30662	2.89212	0.604357	2.18905	-0.268997	0.501361	1.41554	1.41146	1.54242	0.168189	2.63868	-0.556893	0.726953	0.644115	1.09241	3.49369	2.04093	2.2792	0.498946	0.174991	0.378099	1.00807	1.70572	1.18892	1.13433	1.0785	0.445707	-0.153489	-0.012284	0.705532	-0.42635	3.39579	2.74207	1.04663	1.34355	2.49029	2.63459	2.89245	2.23458	0.846647	1.02468	1.16353	0.776836	1.29678	3.18557	4.21428	2.8905
	0.130994	0.872785	1.81984	1.03589	2.10911	1.31437	1.27158	0.423707	3.21099	2.45608	2.63404	3.02094	2.79769	2.37939	1.59046	3.23458	3.05672	0.505734	0.855639	-0.290911	0.669882	1.72119	1.02761	0.872327	0.198559	0.304308	1.25712	-0.828184	1.12452	-0.032374	2.61505	1.15863	-0.140055	1.77389	0.398815	0.481378	-0.0937304	0.50116	0.535826	2.56827	0.263054	1.05541	1.89269	0.960223	1.4107	2.77714	1.90502	-0.130737	0.401332
	4.81023	6.53021	5.56363	6.70873	4.83965	4.57947	3.7789	5.90018	4.85338	3.40629	3.52567	3.43183	3.11279	3.32157	3.77911	5.17592	4.60414	4.20239	1.45119	4.13061	3.61959	1.04789	2.06982	1.9377	4.24319	1.64713	2.63135	3.7164	1.55083	3.32997	1.95443	0.397051	2.29649	1.94904	2.10363	2.17816	1.84858	2.20323	2.70378	2.09464	2.62914	3.61829	3.40165	1.88385	0.356513	0.605491	2.30876	1.95418	2.17912
	4.06594	2.98261	2.6799	3.03958	2.31317	2.33967	2.41997	0.724214	0.27892	2.02473	0.701752	0.317933	0.0487922	-0.770966	3.41576	1.86856	2.36397	1.34214	1.66161	0.350348	0.514177	0.341332	0.693964	1.54386	0.799766	0.0930572	0.825085	1.75856	1.11757	0.338424	-0.202332	-0.891443	0.77553	-0.845801	-0.748574	-0.515935	-0.706132	-0.211029	-0.729584	-2.01692	-2.58266	-2.54058	-3.25774	-3.23423	-1.53183	-0.102359	-1.57865	-3.01629	-1.87777
	2.9522	5.12034	4.63141	4.11113	4.65855	3.35453	4.86759	4.21165	5.18098	3.60626	2.76265	3.3814	5.56628	3.75164	3.78549	4.20262	4.05023	3.3197	2.87939	2.02187	2.07045	3.41076	2.96566	2.35712	2.70911	3.65066	3.03797	1.68256	2.50003	2.88754	2.03233	0.752531	3.08113	3.28524	3.29675	2.30105	0.7717	0.585267	1.65018	1.49001	0.526569	-0.198638	-0.747563	-0.078695	0.165305	0.215522	-0.86197	-2.00668	0.276533
	3.60487	3.5573	4.96275	2.93835	4.72706	4.58032	3.89187	4.61563	4.23307	4.01122	4.29871	4.39393	4.69149	3.76484	4.78208	3.93044	5.94581	5.3745	5.06825	4.97419	4.45037	4.02858	2.72557	3.8253	3.31091	3.04383	3.65512	2.75905	2.95107	3.46231	1.5746	2.87483	3.30222	2.00471	0.962868	1.52242	1.15004	0.341708	0.953099	0.0130375	1.37915	1.36575	2.01033	2.4412	2.46187	2.07398	1.01385	1.13352	1.57334
	1.63537	1.50551	0.24441	0.954499	0.443613	1.88879	2.29705	3.02888	0.700379	0.510249	2.00823	0.830787	2.31449	1.67754	1.98715	1.91232	2.55114	1.46513	0.787049	0.703753	0.0722643	0.976566	-0.261471	-0.516781	1.43907	0.116851	2.5448	0.0282807	0.197849	-0.944234	-1.21087	-0.794877	-0.935989	0.908499	-0.784382	-1.86434	-0.755273	-1.86756	-1.70637	-2.62927	-2.37036	-2.20917	-1.90842	-2.24696	-4.04994	-1.53738	-2.98736	-1.63417	-3.63431
	8.69324	7.80495	8.65963	7.74717	8.10963	7.07354	7.79527	7.14154	7.14354	8.10095	8.56948	6.70807	7.242	5.60201	7.69189	4.80521	7.37811	6.39893	5.08497	6.71476	6.56262	7.25753	7.79645	7.28771	6.13428	5.53302	6.31903	7.04991	6.78828	6.7326	6.45229	5.87596	5.36273	5.5528	5.90105	4.26332	4.64956	5.47139	4.31699	4.11163	3.82561	5.47435	5.77127	3.31286	3.75579	2.6528	3.42963	3.36753	1.91348
	-1.10713	-1.80943	0.503524	0.592793	-1.10797	-0.397065	-0.279078	-0.306616	0.864789	1.57729	0.548659	1.30793	1.29301	1.56684	0.649671	1.78242	2.45035	3.01364	2.80823	2.72254	3.45264	2.1636	1.80016	1.57386	1.08834	0.764419	0.588912	0.128064	0.107851	0.424515	-1.0353	1.15252	0.67455	-0.484561	-0.400044	1.05857	0.53372	-0.368743	-0.151747	0.00644063	0.579761	0.199064	0.437854	0.226033	0.260705	-0.599791	-0.550364	-0.0783409	-0.0666747
	-4.40057	-4.1936	-2.61839	-3.85961	-3.12622	-3.22372	-2.78506	-3.29585	-4.02028	-3.49357	-4.31255	-2.24804	-1.89936	-1.05835	-3.83314	-0.940969	-2.69771	-1.94505	-2.04189	-2.23562	-0.638134	-2.32238	-1.27932	-2.21767	-1.19956	-3.25714	-1.50615	-1.93757	-2.24566	-1.3189	-1.89133	-2.4959	-2.97975	-2.7101	-1.4184	-2.07022	-2.6763	-2.80508	-1.81537	-1.69315	-3.43634	-3.35721	-3.69251	-2.66436	-0.994122	-2.58976	-2.78542	-3.48543	-3.35336
	-0.268644	-2.65689	-0.920325	1.40162	-0.601087	1.0556	-1.21997	-0.132817	1.68422	0.683546	2.82901	2.39959	2.4125	3.60461	1.18124	-0.385962	1.40857	3.77204	4.96829	3.12692	2.20141	2.97779	3.94449	2.63364	2.40679	3.24966	3.73072	2.52616	4.0733	1.95107	3.67134	0.785879	1.697	3.26554	2.42754	2.2081	3.39893	1.99405	0.292122	1.77913	2.40815	2.42429	2.6207	2.92238	0.325371	2.44414	3.06453	1.86654	1.0815
	0.0129028	-0.777048	1.13613	-0.035355	-0.202555	0.635501	-0.578734	0.320634	0.0740421	0.854997	1.51834	-0.194415	1.97932	2.07154	1.21378	1.25635	1.33284	1.0874	0.823288	0.675251	0.652433	-1.31736	-0.446002	-0.762435	-0.0451428	-1.08114	-0.171997	-1.33593	0.0244924	-1.49271	-0.270489	-2.00888	-1.93469	-2.31632	-0.835305	-0.505886	-0.480588	-1.43318	0.423095	-0.36755	-0.364052	-0.373148	-0.0544807	0.493244	-0.13025	-0.418957	-0.377422	-1.18332	-2.06743
	-0.461547	0.418623	-0.225758	1.11783	1.6962	1.27453	1.76558	-0.382542	1.16719	1.06014	2.67667	1.55753	1.35626	0.986834	1.02804	2.56537	3.3534	1.12769	2.04051	3.2227	1.37173	1.7907	1.59852	3.25759	-0.796231	0.169501	3.46559	-0.211526	1.24032	-0.0341088	-1.30947	2.62344	-1.18691	0.576721	-0.331304	-0.395994	1.01129	1.29106	-0.25797	0.530612	1.92864	1.04434	-0.0843134	0.953908	1.99899	1.19695	-0.25267	-0.341933	0.145332
	2.95505	2.87859	3.57349	2.0195	2.36503	2.13635	2.7777	4.37697	2.66371	1.84876	2.86306	3.57756	3.33431	3.21427	3.28706	3.22747	3.22889	0.910338	3.63772	3.35508	4.49426	2.80647	0.953187	1.28904	2.60817	2.55342	1.27877	0.312774	0.563846	1.24921	1.83756	1.8847	0.477883	2.33089	2.85779	2.20515	1.11243	1.12747	1.36704	1.53529	1.38139	0.596791	1.3204	1.19411	1.33907	2.47844	0.312385	0.10561	0.712322
	2.7459	2.21988	4.47388	6.03157	2.74302	2.46842	2.41342	3.50219	2.56313	4.83256	5.53735	3.46175	4.95488	4.21852	2.08534	3.95988	2.80286	1.80579	0.507371	0.58661	2.06031	2.50929	1.54135	-0.150227	0.488579	0.92058	0.378179	0.432467	-1.05288	-0.808039	0.438511	-0.113218	0.32312	2.01481	-0.907348	1.55591	-0.719903	-0.351186	-1.09765	-0.432762	-1.16424	-2.05994	-1.05798	-0.500975	-1.75867	-2.20696	-0.178774	-2.04216	-2.29413
	2.36107	2.80982	3.04275	4.62025	3.52622	3.78431	3.70344	4.40738	4.10377	4.13112	3.57796	3.24351	1.70321	3.88545	2.99211	3.11815	4.15468	3.65592	2.14834	-1.12626	2.09742	2.84957	2.23902	1.37466	1.33606	2.23578	3.05033	3.18007	2.5058	1.61948	1.35276	1.57304	1.04123	2.46713	2.7746	2.7313	2.90617	2.98649	1.72208	1.39741	2.04428	2.43465	1.83766	-0.126739	1.92437	1.82476	1.10371	2.76458	-0.123683
	1.51668	1.04018	1.5447	1.625	2.75506	1.84868	2.12171	1.44394	0.654054	0.508518	1.56013	1.89784	2.0937	1.60194	-0.00651227	2.73116	0.125357	1.01837	0.682674	1.50742	0.0123221	0.353775	0.434658	0.94442	2.22368	1.09655	1.0582	1.6529	0.573504	0.00996533	0.950058	-0.174588	1.21958	0.677922	1.0737	1.32982	1.19979	1.71578	1.3759	1.3276	1.82993	0.723913	0.58476	-0.209455	-0.534497	0.527657	-0.401366	0.902829	0.507335
	-2.759	-3.73799	-1.98836	-1.68885	-1.30119	-1.07432	-2.41274	-1.75096	-2.75517	-3.94759	-4.84567	-3.56313	-4.23386	-2.31375	-3.0918	-3.60653	-3.73095	-5.05735	-3.5649	-1.94278	-2.67905	-3.11939	-3.83666	-4.50619	-4.15949	-4.31991	-4.60299	-3.43201	-2.97079	-3.87587	-4.87818	-6.98858	-4.8133	-5.42617	-5.25439	-4.64162	-4.05018	-4.25231	-5.04506	-5.72683	-5.85441	-5.51526	-5.62822	-5.57841	-4.37477	-5.29089	-5.96358	-5.30703	-5.3516
	-1.05883	0.0500165	-1.3747	-0.338687	0.855452	-0.563963	-1.46208	-0.957551	-1.04924	-0.0425307	0.157373	-0.457033	-0.313406	0.710152	0.371393	0.36494	0.587468	0.845079	0.0380541	2.64641	1.0572	1.50736	2.80646	2.61836	2.44208	2.46137	2.34951	1.65626	0.954741	2.67291	2.32339	1.89529	1.32384	2.44274	1.86133	0.102536	-0.201199	1.79588	1.59995	-0.142177	-0.201376	-0.512427	-0.387004	0.413319	-1.19578	-1.63945	0.153004	-0.351102	-0.997997
	2.29941	3.18249	2.62331	1.72761	3.17675	3.67593	3.88213	2.16214	2.80468	1.86303	1.83049	2.37173	1.15771	1.25692	1.64752	0.99506	2.15988	2.93161	2.19177	2.22612	3.04626	2.49555	3.77347	2.91455	2.9724	2.5488	1.43321	1.22377	1.52768	1.05854	1.12424	-0.293818	-1.19589	-2.39812	-0.788715	-1.29138	-1.80134	-1.98508	-0.925266	-2.63136	-2.62103	-2.50113	-0.536607	-2.72672	-1.80059	-1.63622	-0.4408	-0.464554	-0.548045
	3.47464	1.83307	2.01715	1.90057	1.36313	2.46663	2.34163	2.40533	2.41895	1.60481	3.56805	3.71512	3.31968	3.20572	2.06543	1.25882	3.76058	4.20234	4.02928	3.23595	3.45489	3.67362	3.76774	3.64866	3.64191	4.00968	4.337	4.24557	4.08833	4.87107	5.50275	5.20405	2.37696	3.63567	3.39134	3.05927	3.2093	2.94084	2.10692	3.56951	2.40538	2.38016	3.06381	1.62756	1.60518	2.41594	1.88361	1.47224	2.89215
	3.04988	3.78935	2.20151	4.00112	2.24505	1.20858	2.34795	3.90173	2.79719	2.82205	4.63352	5.10102	3.83197	3.55321	3.9449	5.07791	4.07257	1.9916	4.66218	3.29723	4.23205	4.92661	2.43677	5.41927	2.88834	4.09481	4.97612	2.93653	3.61899	3.09455	1.98812	2.36224	2.47653	2.34676	2.40124	1.62751	1.30607	1.14885	1.33436	1.25727	0.0559579	1.20666	2.16828	1.01747	1.20036	0.855468	-0.381554	-0.633561	0.117229
	-3.11038	-2.77286	-0.360003	-1.67743	-2.20193	-1.72571	-1.33548	-2.28338	-2.36028	-1.66941	-2.67734	-0.637491	-1.81559	-1.35934	-0.953972	-2.47412	-1.43317	-0.287032	-0.18086	0.5593	-0.52918	-1.14523	1.2495	0.758508	-0.394308	-1.39706	-1.74551	-0.492852	-1.71212	-2.286	-1.99264	-0.0590668	-2.12489	-2.66794	-3.23064	-1.91946	-0.940822	-2.08201	-1.61824	-2.59453	-3.84279	-2.82913	-1.84742	-2.41244	-2.65271	-4.24134	-3.19961	-2.61411	-2.47892
	1.96591	1.47502	2.39289	1.81818	1.68339	2.28988	1.57873	0.580745	1.37533	0.622237	2.4227	2.47867	1.51167	0.258726	1.74138	1.02098	3.59918	1.9713	2.81391	0.749197	2.98998	0.0556231	-0.606194	0.455778	0.0157263	-1.10142	-1.15462	0.322875	1.10612	-0.211093	1.05716	0.876078	-1.86147	0.274847	-0.866214	1.22132	3.22468	3.56043	5.68791	4.59292	6.00122	6.25528	5.17405	5.58726	8.24695	8.38763	6.1435	8.76075	7.90665
	-4.57065	-3.88715	-5.41511	-6.2438	-4.0898	-5.43293	-5.26008	-5.30828	-4.21273	-4.83427	-5.35091	-5.55669	-4.50798	-2.98853	-4.77072	-2.98832	-4.90648	-4.29431	-6.88675	-5.02197	-4.22325	-6.77886	-5.41763	-5.78867	-7.42367	-4.70039	-7.61793	-6.92997	-7.80556	-7.60055	-7.00442	-7.05338	-8.41399	-6.11381	-8.73543	-7.88527	-7.53532	-7.12047	-9.18465	-8.50961	-8.23043	-8.82242	-9.49707	-10.9028	-9.42286	-10.9671	-10.3134	-13.5293	-9.10259
	-7.49894	-7.39196	-8.98871	-9.08473	-7.83777	-9.6683	-8.31473	-9.06655	-8.28133	-8.70501	-8.58852	-6.56708	-7.32956	-7.08363	-6.42483	-4.29324	-6.09316	-7.79309	-5.789	-7.46726	-6.69925	-7.68205	-6.22776	-8.46015	-6.31956	-8.96132	-7.94361	-5.50789	-7.16347	-6.10983	-8.06434	-7.82661	-5.88037	-7.06415	-8.81592	-7.54195	-8.64649	-7.93699	-9.23711	-9.85952	-9.15643	-9.99099	-10.9923	-8.88528	-10.8487	-10.5563	-10.4966	-9.92754	-9.59268
	-2.47863	-1.73051	-2.09332	-2.00663	-2.82785	-2.18561	-3.98828	-4.69111	-3.2548	-2.28275	-2.30671	-2.40751	-3.38321	-2.74167	-3.2613	-2.87569	-3.80319	-2.67987	-1.89099	-1.4305	-0.576985	-2.54793	-1.58977	-3.02761	-2.32885	-3.15927	-1.33029	-1.34836	-2.27166	-0.506979	-1.86038	-2.4994	-3.18655	-4.01894	-4.65537	-5.68333	-3.15433	-0.756656	-1.9939	-0.926935	-2.41097	-1.33941	-1.70102	-1.93954	-0.834377	0.0728241	0.440819	-0.0965728	-0.684049
	0.267424	0.358393	0.140615	-0.806531	0.0972872	1.13425	0.439734	-0.825092	1.65053	1.52117	0.112791	0.313049	0.668308	1.79994	1.15777	4.21073	1.47315	3.45964	1.98494	4.84768	3.21158	2.98776	3.24124	3.35646	3.59324	3.87927	4.75956	6.01387	5.01556	4.79321	5.41735	4.70647	4.81711	4.36195	4.2658	4.91706	3.9611	4.89165	3.83272	2.94411	3.86541	2.7343	4.23485	3.91432	1.44829	2.50289	1.75829	3.48565	1.84949
	-5.17922	-4.86345	-6.15112	-5.59554	-3.98717	-4.20459	-4.06018	-2.77306	-2.76699	-3.25602	-3.10961	-4.05852	-4.70435	-4.32656	-5.01628	-4.16335	-4.71682	-2.72981	-3.92877	-4.69588	-2.73972	-2.43389	-2.49604	-3.56879	-4.56643	-3.59069	-1.84689	-1.39108	-0.553758	0.212426	-2.38698	-0.41617	1.35989	1.30861	1.00074	0.111621	0.0344915	1.01208	0.0899401	0.353529	-0.905506	-1.0805	-2.11706	-3.0224	-1.21119	-2.86722	-2.40795	-1.33284	-1.2156
	-5.10336	-5.99403	-4.01002	-5.00762	-5.38355	-5.05227	-6.00936	-6.16257	-5.79624	-5.99203	-5.74704	-6.83852	-5.86551	-4.97542	-4.33724	-5.08888	-6.25366	-5.33218	-4.67767	-4.97303	-5.00405	-5.33454	-5.54378	-5.46226	-5.50232	-5.07319	-4.767	-5.37065	-5.02306	-5.03913	-5.19243	-4.49724	-4.14663	-3.98043	-5.81814	-5.18162	-4.79685	-5.49147	-4.87694	-5.41464	-6.12285	-5.25237	-5.34706	-5.69759	-5.85463	-6.27306	-5.46323	-6.24077	-6.04472
	-3.36068	-2.90085	-3.0983	-3.38249	-1.03906	-2.19985	-1.30927	-1.56856	-1.32742	-0.530202	-1.49611	-1.10555	-1.28472	-1.61372	-1.87103	-1.75826	-1.41289	-1.62554	-0.242102	-0.627842	-1.342	-0.993452	-3.29028	-1.84334	-0.0987012	-0.92929	-1.82939	-1.36815	-1.67438	-0.995291	-1.56849	-1.49835	-0.126956	-1.01232	-0.295217	-1.78267	-0.828965	-0.731357	-0.773978	-0.219511	-0.955655	-0.493154	-1.26135	-0.922354	-1.56534	-1.28559	0.151199	-0.282085	-1.46373
	2.62246	2.59424	0.261063	1.57252	1.54016	2.29625	3.93091	2.28595	1.34601	1.2428	1.79563	1.72581	1.24794	1.8628	0.878855	2.28262	2.24738	2.82048	2.11013	2.52753	3.90963	2.92396	3.14442	2.87616	2.7148	2.78476	2.81567	3.07295	3.34304	3.95072	2.35868	1.19701	4.56911	2.81165	4.51141	4.34901	2.89605	1.93484	1.37594	2.75506	3.59291	1.81021	3.98392	1.97665	0.647412	2.57499	1.75166	2.87519	2.07689
	-5.29066	-4.95341	-4.49159	-4.80583	-6.19553	-5.18176	-3.85098	-4.46884	-2.38722	-3.30112	-3.53077	-2.53074	-2.77312	-3.00153	-4.3804	-3.45266	-2.9916	-2.64561	-3.25622	-3.58503	-2.85806	-4.54455	-3.02905	-1.09768	-3.4146	-3.33575	-4.33599	-2.3168	-2.21251	-3.32804	-1.44141	-4.00634	-3.57393	-2.6258	-3.78054	-4.51148	-4.20732	-4.13372	-4.68488	-5.54757	-5.92175	-4.28382	-3.19931	-4.6504	-4.5413	-5.41308	-4.85881	-5.37084	-5.3793
	-0.532263	-0.893842	-1.65508	-2.74441	-1.93739	-1.58667	-1.06524	-1.18574	-2.48869	-1.32503	-2.04477	-2.36939	-1.6942	-2.04519	-0.236807	-0.964523	-1.84692	-1.59463	-1.92955	-0.871347	-1.34901	-1.68022	0.102305	-0.817792	-1.45318	-0.517614	-1.39713	-0.855816	-0.397943	-1.65402	-0.790466	-1.46274	-1.70865	-2.51563	-2.45706	-1.94837	-1.77041	-2.32501	-2.75549	-2.28524	-2.13574	-2.67678	-1.84409	-2.95629	-2.87832	-2.45556	-3.84896	-1.51928	-2.24165
	3.24432	2.4581	2.73107	2.26941	2.07526	2.63177	3.97353	3.18649	3.35565	3.70645	3.90871	4.10906	4.1656	5.01012	2.74835	2.29357	2.45983	2.11404	3.45785	2.85165	2.11141	3.80154	3.83618	3.00746	3.11635	3.15614	2.96399	3.63172	2.89708	1.18786	3.78008	4.18012	1.91647	2.69313	2.49262	2.84616	1.58624	3.0307	3.40779	2.33349	1.42405	1.75413	3.38639	1.9411	0.0497371	0.529359	1.35515	2.07697	1.73878
	1.81342	2.13957	1.85807	4.15565	2.85404	2.34773	2.62881	1.9326	4.23361	3.1309	1.12924	3.04545	1.79821	1.0526	1.82286	1.77138	3.01587	1.16371	3.37997	4.4985	2.38509	3.74815	5.17049	3.74607	2.48444	3.97135	3.0577	2.35562	4.05509	4.02986	2.7517	1.87022	2.5149	2.73081	3.33882	3.87918	3.85821	2.68761	2.08292	3.69337	3.28474	2.09383	2.06256	1.92042	2.22201	2.30415	1.50909	1.30936	1.44321
	-0.87898	-0.572486	0.781246	-0.338263	2.48986	1.12227	0.448148	0.721807	3.07471	2.58182	-0.278381	2.33875	2.05883	1.7929	-0.309698	0.21192	-0.834937	-0.112882	-1.53967	-5.91018	-0.614189	-1.17643	-3.02267	-2.16454	-1.39749	-3.52217	-3.19065	-1.6572	-1.70376	-2.51223	-1.80471	-0.0312856	-2.50817	-2.45706	-2.78003	-3.86571	-3.55822	-3.87219	-5.38078	-3.01088	-5.3691	-5.90143	-3.51914	-2.89194	-3.983	-4.53278	-5.28013	-6.18903	-5.19945
	5.17742	3.98963	5.2003	6.42137	5.1125	7.56006	3.85028	5.08272	7.66543	7.06904	6.73707	9.50721	8.57259	6.51421	7.40418	7.89824	8.35842	9.27129	8.75222	7.17503	5.48229	6.74175	6.35801	4.60989	4.38171	4.40929	5.32234	6.71443	4.95278	3.48945	4.25071	1.5969	5.02469	2.72439	4.8987	1.22027	2.69626	1.70469	1.79494	0.915577	1.99131	2.55283	1.88375	1.01188	0.893638	-0.0814859	-0.372717	0.842372	-0.397071
	7.8275	9.62362	8.4598	13.1344	10.1025	8.35841	7.67493	10.5953	9.34452	9.74867	7.61003	11.7543	10.4581	7.676	13.196	9.02177	8.21	8.046	8.48023	9.96091	8.9432	8.41317	8.0645	7.59088	6.70602	5.78521	5.90441	6.56335	6.19088	5.89042	7.72885	10.2253	4.15833	3.95989	1.72625	5.02577	3.74188	4.71999	5.22343	2.57301	3.78628	2.78832	3.01283	5.01705	2.73367	2.6304	1.37192	2.02664	1.43151
	8.71205	7.06896	8.15322	10.9285	6.94802	9.23501	8.43709	6.50347	6.97418	7.86994	6.54159	4.8509	6.35344	4.0305	4.66567	6.43443	5.36045	6.00467	5.69141	8.62934	4.361	3.25757	3.91933	4.94657	4.97822	3.93012	3.20901	3.5078	4.76546	6.05971	6.22686	5.55383	4.13049	4.19866	1.92267	2.22289	4.17924	1.34109	1.56634	2.08791	2.79316	1.69189	3.46412	2.61551	1.27968	1.89311	1.2257	2.20822	2.35221
	2.95466	2.61495	3.74776	3.12039	1.88623	2.39931	3.33404	1.69394	2.84582	3.6685	3.75993	4.49112	4.51087	3.84861	4.92591	6.0454	5.0749	5.72204	6.75811	8.97656	3.13085	4.01405	5.99642	5.24238	3.4595	4.60389	6.37616	4.66944	4.88471	4.95882	4.32374	4.45946	3.47464	4.66688	4.12939	3.55227	3.32696	1.90769	2.08936	3.3396	3.47078	3.04173	3.70883	3.70826	2.37511	1.28464	1.35345	0.792714	0.894542
	3.47602	4.58026	5.4271	4.73633	5.85128	6.54418	5.69503	6.44622	6.02192	5.9151	6.95345	9.32525	8.47188	8.1673	7.89315	6.10718	6.97101	9.19049	9.40101	11.7844	6.11688	5.93983	7.34975	6.87119	5.98938	6.82685	6.64354	5.81685	5.51926	5.47069	5.91712	6.57193	6.27049	6.58828	5.55957	5.11046	5.23241	5.29505	6.01311	5.50325	4.599	4.22467	3.89519	3.16705	3.08735	4.37583	4.05201	2.89893	2.36008
	9.37403	11.1523	9.23235	9.03178	9.23483	10.4311	11.0018	11.4051	9.68463	8.15147	10.562	9.96332	11.4318	11.9777	11.6919	13.4883	11.2645	13.0974	12.5824	13.0582	10.7006	10.6291	11.1641	10.6282	8.95296	10.2468	13.2078	11.9917	9.97319	10.65	11.2731	11.0422	11.6826	9.87081	9.24958	9.24308	9.32315	9.42686	10.8713	10.4183	8.2069	9.30859	8.64928	8.47044	8.52952	7.3926	8.05615	7.38414	7.58801
	7.33194	7.38474	6.7556	7.38986	5.55607	8.95103	9.52888	8.35629	9.14462	6.64898	6.99291	7.97392	7.47463	7.35507	7.27981	6.66391	5.61545	7.17705	6.92911	0.257054	6.04642	7.46819	6.75733	6.14716	6.68045	6.24039	5.1299	5.92681	7.21082	6.93244	4.8541	2.68582	9.7005	4.43404	3.84544	4.72749	4.277	3.90282	5.06702	5.03815	3.56655	2.57714	3.99693	4.3719	2.97301	2.3098	2.38195	2.62142	2.60104
	-1.25298	-1.49204	-0.952313	-0.785289	-0.558611	-1.35228	-1.45471	-1.63477	-2.14816	-1.80343	-1.87719	-0.558148	-0.61691	-1.24668	-1.26907	-0.718801	0.175431	0.145003	-0.643081	-1.1525	0.22152	0.200906	-1.58795	0.357734	-0.408491	0.864779	-2.07153	-1.15939	-0.823126	-1.45436	-1.38493	-2.6917	-3.43486	-3.4146	-2.50835	-2.75828	-4.93193	-2.24587	-4.25048	-4.02042	-2.32423	-4.95385	-2.76474	-2.86106	-1.26032	-3.29145	-3.7865	-3.05869	-2.41531
	2.11772	2.6802	2.60048	2.62014	0.706627	0.972647	0.243461	1.87157	1.98051	1.22538	-0.0509404	0.568376	1.18496	1.68863	0.903712	1.64238	1.24245	1.08726	1.84627	2.31983	2.87865	2.06995	1.08581	-0.122883	1.09164	1.69815	0.452777	1.05078	2.01849	1.42875	0.163133	-0.0457353	0.541393	1.44909	0.74601	0.158393	1.07636	1.75289	1.29192	1.36339	0.330011	0.544566	0.377981	0.217977	-0.471861	0.362822	-0.348423	-0.00516778	-0.0370678
	-2.52259	-2.40664	-2.13183	-1.76224	-2.46921	-1.62636	-1.54678	-1.58376	-1.25602	-1.80719	-0.346301	-1.88371	-0.927323	-0.52569	-2.26086	-2.19973	-2.37309	-3.06202	-1.62059	-2.75522	-2.52385	-2.87522	-3.12454	-2.20503	-3.60046	-2.34107	-2.18988	-2.26534	-2.69571	-3.0097	-4.08996	-2.83711	-1.66709	-2.48586	-1.85228	-2.01928	-3.87376	-4.59568	-1.99545	-3.3573	-2.75304	-3.56551	-3.69116	-3.14218	-2.64914	-1.62833	-3.01923	-3.46124	-3.24743
	1.27687	1.89778	1.49299	2.7173	1.90185	2.50981	2.86666	1.66092	1.64507	2.02476	1.64789	1.53263	3.23348	4.4666	2.31469	1.57575	3.32276	2.7049	2.28051	3.18085	2.61775	3.29428	2.27743	2.0858	4.03673	2.18623	3.92633	3.49379	2.06533	2.80751	3.95824	3.95569	2.86232	4.01339	3.23466	3.16397	3.11839	3.09151	3.48278	2.27774	3.13342	2.02316	3.23586	2.79328	2.07352	3.26101	2.10299	2.28998	2.22654
	2.73092	2.12677	2.23071	2.94136	4.15708	2.74115	2.48847	1.78653	2.58505	4.16368	4.99193	2.51981	3.34265	0.481153	1.94386	2.96836	1.24497	4.21196	2.11361	2.32566	1.90173	0.230185	1.11623	2.35126	1.54317	3.75609	3.80443	2.76149	2.19655	3.34074	4.49114	2.20848	2.59042	1.35149	1.49208	2.8667	1.14249	2.22357	1.66714	1.7503	0.498239	-0.391204	0.597842	-0.0563086	0.468096	-0.327585	0.284488	0.316853	1.47878
	4.20865	3.44951	4.37722	4.50655	3.98719	3.09322	4.45396	3.94985	4.91115	4.77118	3.29291	3.69392	3.61499	2.14808	1.03184	0.137161	2.58267	2.94436	3.48972	1.33569	3.59052	4.01554	3.36887	2.7222	3.59998	5.23677	4.39404	4.56447	3.41084	4.67728	3.76982	5.09015	3.72558	4.74901	3.97673	3.05117	4.18412	4.97274	4.49111	4.59487	4.24944	2.639	2.30081	2.23461	1.49691	4.20122	4.59418	1.08169	2.76835
	3.98216	4.16875	5.64915	3.59113	2.69343	4.37783	3.68576	4.29234	4.08923	4.96078	6.21561	5.49867	3.85681	4.24568	4.25034	5.30132	4.38182	4.47082	4.10388	5.23398	2.08245	3.4544	4.00068	3.26119	3.17091	1.84077	1.54844	3.86607	3.87095	2.23115	2.81148	3.16458	4.4908	4.05291	3.58456	3.07362	2.68363	2.71386	2.3309	2.02429	1.61033	0.163487	0.56955	0.430598	0.197006	1.63658	2.31909	2.3127	1.5047
	4.43753	6.39087	6.34907	4.38114	6.21698	5.27429	3.45192	5.20881	6.18127	4.87111	5.9888	5.15192	4.44829	3.11286	5.11995	4.85765	3.03851	5.58242	3.59344	4.25527	6.40865	4.65318	4.62353	3.33994	3.52104	4.10753	2.93368	3.13772	3.54387	2.93104	3.23542	3.33981	1.67194	4.78347	2.78547	3.57232	5.96634	4.75009	4.55836	3.90182	4.95639	4.64161	4.65965	1.42641	2.24973	4.11397	2.40321	3.4806	2.62434
	1.73674	1.16695	-0.309044	0.249066	1.03468	-2.13546	0.365934	-0.00395457	0.467556	1.6365	0.71292	-0.265821	0.696233	0.722879	0.168833	-0.125989	-1.27647	-0.489597	0.140139	-0.849811	-0.798974	-1.75049	1.17284	-1.10867	-1.87577	-0.114474	-0.209315	-0.0135558	-1.24064	-2.18737	-1.79763	-0.39735	0.217307	1.75446	-0.333403	-1.33142	0.269839	1.41901	0.67135	1.14915	2.43468	2.29304	1.74322	3.11235	2.30978	0.514976	0.349358	0.250047	-1.52419
	-1.11581	-0.145001	0.153107	-0.54366	-1.68217	-0.175505	-0.606257	1.45171	1.33312	0.970073	1.08376	0.722199	1.81352	2.77281	1.27588	1.07432	3.28472	3.92639	1.93323	4.04431	5.38382	4.84434	4.01752	3.99923	4.41925	4.69635	4.47201	3.93139	3.90698	4.54948	4.80973	4.12284	4.67343	4.91094	4.91991	4.1773	3.39383	3.99567	4.60166	3.33317	2.75896	4.66658	4.55669	2.24316	3.80814	1.35108	2.56565	4.32708	2.51815
	7.31173	8.2545	5.82566	5.6258	6.66988	6.08253	5.07715	5.03479	6.93797	4.37109	4.60041	4.93505	4.17336	3.24765	3.61509	3.05652	4.00733	1.55165	2.86765	3.19576	6.12867	6.91921	5.61973	4.64577	2.70125	3.30762	1.68281	1.90322	1.06244	4.10715	1.64033	3.32217	3.06491	2.82583	2.44735	3.25324	-0.216586	2.23129	1.84032	2.59524	1.37296	1.10414	-0.48899	1.21701	0.559612	0.238497	0.646536	0.655738	-0.601307
	-1.11791	-4.66306	-1.95086	-2.15006	-1.84698	-1.68073	-3.39671	-2.61032	-1.27247	-3.99827	-2.68371	-2.60048	-2.7841	-3.98026	-2.64764	-4.15397	-5.26901	-2.22755	-5.42419	-2.81113	-2.28474	-4.09145	-4.12396	-1.8434	-3.17551	-0.242642	-0.535548	3.19548	2.27222	7.46088	6.90928	10.3098	6.74961	5.71162	10.2251	8.93746	10.8803	6.70136	10.0984	5.13293	9.54708	6.61786	8.26122	6.15991	5.21871	7.20038	5.65821	7.95145	3.86718
	-1.89372	-1.9556	-3.43884	-2.7666	-0.19983	-2.02791	-2.50402	-0.388814	-1.11705	-1.47866	-2.0481	-2.92894	-2.01203	-1.71963	-2.33588	-2.29753	-2.34753	-2.0946	-1.63823	-1.37898	-0.65352	-2.58802	-2.12445	-1.19018	-2.52069	-1.03563	-1.99685	0.179997	1.13328	-0.194705	0.0749095	-0.423424	0.506149	0.00479842	-0.455916	-1.32945	-2.23567	-1.45514	-2.24971	0.27601	-0.861245	-2.90538	-1.09187	-0.89544	-2.18996	-2.43728	-2.41386	-1.51878	-1.02778
	-4.15184	-2.54178	-2.96565	-3.89958	-3.16901	-2.84619	-4.32948	-3.38758	-2.95355	-3.04747	0.363385	-1.56306	-2.35629	-1.53408	-1.67927	-4.66506	-3.62312	-3.05691	-4.75065	-6.20671	-1.77738	-4.3581	-3.33784	-2.21713	-6.40086	-4.53611	-4.52711	-3.9031	-3.91716	-4.57513	-3.68789	-3.05747	-2.58484	-3.40694	-5.80903	-6.51215	-5.55743	-3.76072	-4.45831	-5.53561	-2.98521	-2.77985	-5.95566	-5.2104	-3.83998	-3.97619	-6.55683	-3.59582	-3.25352
	-1.36296	-1.61645	-1.61797	-1.68401	-0.922403	-0.379009	-0.933972	-0.695754	-0.399713	-0.497636	-0.410088	-1.30062	-1.74976	-1.84243	-0.998335	-1.54772	-2.37854	-1.25263	-0.447724	-0.364396	-1.47786	-1.4278	-0.792767	-0.151295	-0.0644452	-0.515861	-0.828242	-0.869685	-0.970079	-1.22704	-1.58617	-1.9186	0.523291	-0.563656	0.534429	-0.497085	-0.756115	-0.87846	-1.52703	-0.176592	0.135358	0.203988	1.97033	0.490351	-1.42452	-0.314774	0.55277	0.710047	0.877365
	7.23973	4.32129	7.01294	7.49973	5.1496	6.16511	5.66271	5.48897	4.72177	5.49719	6.17929	4.44318	5.03812	3.04847	3.29181	3.08723	3.52544	1.98791	1.16336	0.668269	2.77371	0.50431	0.818766	0.595054	1.75359	3.37928	1.98141	1.31044	1.71297	0.640519	1.7281	0.115886	1.74112	0.912081	1.81626	-0.126055	1.16506	1.5902	-0.970236	1.52847	0.156776	0.0556689	0.675139	1.87924	1.82448	2.25308	1.64711	0.696743	1.8959
	1.97042	1.47324	1.40511	2.70976	1.06623	0.928595	1.31862	1.58127	0.868559	1.69565	0.861364	1.31896	2.767	1.38619	2.04995	2.95965	1.85982	1.73967	2.60387	2.86424	2.11571	1.42741	1.15886	2.26805	2.02752	2.5789	1.35331	2.06044	3.21909	1.93155	2.3076	3.14382	2.10441	2.76656	2.73014	3.81368	3.46752	3.54049	3.30219	3.87626	2.02553	1.9005	3.89223	2.76549	2.618	2.33386	2.1215	2.17779	2.35226
	3.28174	3.9624	4.77061	2.91748	5.09556	4.52447	3.97771	4.48558	4.83745	4.59565	3.14068	3.29897	4.07252	3.13821	3.50298	4.59438	4.06475	3.86728	3.94742	4.66584	6.16429	5.22776	6.58804	5.79827	4.36677	4.00156	4.31658	4.99091	5.08738	4.22663	4.10195	2.53365	3.11045	2.59277	2.16279	2.33508	0.77109	2.57369	1.48496	4.14837	2.97587	1.90859	2.97573	2.18353	4.90768	6.18828	4.98459	4.52306	2.26427
	0.666689	1.34778	2.10156	1.41191	2.16143	3.09773	1.89958	1.54503	0.503843	1.40781	0.888123	0.739325	1.69829	1.93721	1.16589	2.74255	2.26638	1.96944	1.87	0.516259	2.69451	1.05823	2.45015	3.08913	3.07432	3.00446	1.84271	2.65471	4.57581	2.80539	3.79479	3.95305	6.70242	3.64247	5.46537	4.59196	4.06167	4.59046	4.21247	3.54194	4.76962	3.29825	5.43701	4.45388	4.78793	6.22346	5.13819	4.18484	5.17596
	1.96372	2.49823	0.866098	1.74403	1.93364	1.86449	1.13505	0.103959	0.415453	-0.179315	0.565704	0.0599183	0.582768	0.741312	1.16554	0.95796	-0.664458	0.796389	0.302643	-1.83297	0.0352987	0.024309	-0.542738	-0.477511	-0.154894	-0.202237	0.0991855	-0.117649	-0.717556	0.389654	0.432299	-1.28493	-1.48546	0.522181	0.588147	-0.040628	-0.786253	1.68613	0.0318725	0.862664	0.908809	0.737554	0.794854	1.00436	1.72307	0.334762	0.345207	1.15953	0.217385
	3.89565	3.78655	3.53485	2.74187	4.54918	3.90775	3.3066	3.66715	3.99069	3.4673	3.67778	3.33514	4.08197	3.24396	3.77641	1.77747	2.66606	1.76642	3.79526	3.13591	3.52764	4.2822	4.43692	3.27011	2.84384	4.15354	3.05614	1.42227	1.771	2.72768	3.26058	3.26258	5.06504	3.84126	2.90006	3.10306	2.90755	3.17281	4.25833	2.68892	4.79255	3.10742	4.29178	3.76994	3.29555	3.06723	3.09774	3.96522	3.6446
	5.91933	6.03259	2.55687	3.90979	3.16295	3.1226	3.24406	3.69179	4.49327	2.932	2.37461	4.03441	4.88679	3.93519	2.97972	1.40146	2.81865	1.94322	4.84055	-0.501904	2.70567	3.16494	2.11961	1.29182	2.92937	3.18763	1.39064	1.00674	1.3461	1.296	1.59747	2.78827	1.3448	2.10617	0.945195	0.634688	0.787753	1.38494	1.51558	1.66251	1.63301	1.74408	2.81693	2.60403	1.27487	1.76375	0.887847	2.44661	0.356109
	3.93138	3.23457	3.07437	4.22886	4.29491	3.5213	4.93595	4.47284	5.39874	3.53051	5.12639	3.8358	3.44365	4.33398	2.73701	2.86283	1.95221	4.09386	1.99449	2.28297	2.47515	2.59408	2.74583	3.03647	3.56319	4.12936	4.23102	4.12739	4.59184	5.07555	4.49784	3.18747	3.47325	2.9252	3.24939	3.31376	3.85009	3.17691	2.80679	3.09694	3.72138	3.93748	4.52333	3.4282	2.3851	2.93954	3.05874	3.94127	3.03682
	3.35782	4.69063	2.79026	5.26536	5.1178	3.50344	4.03495	2.72137	2.87946	3.45857	3.68749	3.69757	3.68542	3.48776	3.7072	5.11973	1.61581	3.47622	0.746754	4.08994	3.81891	4.66621	4.6004	3.17863	3.75953	4.00843	3.70958	4.55052	2.95007	3.37567	4.63849	3.38468	3.57309	3.82469	3.99371	4.19873	5.28649	3.5402	5.15605	5.70054	4.32744	4.81053	3.43707	5.79175	3.26474	5.96351	4.88519	4.88898	3.44513
	0.337689	1.08345	3.54194	1.73626	1.44956	0.189123	0.987633	2.24873	1.10494	2.06097	1.04406	2.39484	1.05592	0.0917198	1.06374	-0.84114	-0.0295446	0.579818	1.63995	0.597037	0.866647	0.274647	-0.525429	-0.882593	-0.182352	1.04671	0.429717	-0.670467	-0.40389	0.700694	1.1503	0.504168	-1.2503	-1.82752	-0.805324	-0.408579	-1.40676	-1.87131	0.191318	-0.0435093	-0.968764	-0.689258	-1.3604	-1.01952	-0.197477	-0.778566	-1.3166	-0.564823	-0.87038
	2.20178	1.03238	0.765172	0.448365	2.63709	1.58568	0.648437	0.785791	0.616135	2.5028	0.567497	0.51224	0.223052	-0.434678	1.03632	-0.156262	1.38346	1.57876	1.50787	2.05675	1.4989	1.56651	1.96317	2.39278	2.56443	2.53318	2.87138	2.64581	1.59294	1.29354	1.38252	1.53236	2.43827	1.62275	1.21024	1.65846	0.82553	0.751486	2.15464	2.74925	1.64408	1.27395	2.85319	3.65872	2.61807	1.23286	0.720865	2.00734	2.76942
	5.46119	3.80021	5.00858	5.43754	4.5164	4.77169	6.29521	2.81167	4.43185	4.26077	4.36756	5.16154	3.80198	4.66703	4.45361	5.87599	5.71567	4.18028	3.8245	6.43504	5.19854	6.5956	7.3704	6.19377	5.67984	5.58734	5.01674	6.61684	9.63975	9.01426	10.288	10.034	9.03601	9.78829	9.03059	9.12181	8.51407	6.53079	8.95635	8.98832	8.64087	6.87116	7.97636	9.05873	9.99298	8.82925	10.2334	8.29006	8.46764
	0.188241	0.563056	1.94719	0.911666	1.69455	1.20631	0.128704	0.577564	1.58138	-0.0718762	0.416931	0.405262	-0.130222	-0.404517	-0.104987	1.89755	1.17128	-0.845231	-1.73887	-1.64847	0.0216352	-0.783009	-0.0910375	-1.88441	-0.211207	-1.53882	0.188864	-0.805775	-0.633736	1.26574	-2.20079	-0.341845	-0.455435	-1.45434	-0.375686	-0.688729	0.230376	0.643205	-0.746696	-1.00537	-0.863304	-0.850359	0.285585	0.788557	-0.946735	2.75452	0.901889	2.30763	0.314929
	-2.4869	-2.91638	-4.77863	-1.90007	-2.72798	-1.90206	-1.55754	-1.60439	-2.67448	-1.45108	-1.11841	-1.08476	-1.57848	-1.2252	-1.80174	-0.656198	-1.42267	-2.00133	-1.83584	-1.27778	1.639	1.5079	0.624303	2.02448	1.95105	2.47401	1.60547	3.83017	6.45674	6.70509	3.85339	4.85872	5.12474	5.09495	6.46015	5.73766	5.49795	7.04035	7.42702	5.36074	7.30167	6.64161	8.07193	7.56854	6.95714	7.14294	6.38834	7.1353	6.47861
	-0.388799	0.282312	1.75292	0.885244	-0.0836202	1.19605	1.58589	1.50448	0.338836	-0.395858	-0.214419	0.530997	0.288479	-0.500459	0.822232	1.23369	-0.726596	0.893783	-0.000303958	-0.524762	0.98395	1.15144	0.356893	0.979406	1.00315	-0.112538	0.352262	0.938932	0.264333	0.521848	0.138654	0.0491132	0.70499	0.615961	1.24026	2.00583	1.96308	0.562359	-0.257104	0.255457	1.95999	2.87721	1.6692	1.28876	1.27872	1.01864	0.631529	0.721923	1.81965
	0.700204	1.23586	3.1495	0.973791	2.40615	0.0583781	0.33491	0.445501	0.948875	2.11268	3.64555	1.72585	1.69407	1.92579	2.697	2.84045	3.36632	2.07197	3.99528	3.8135	4.07868	2.75023	2.29207	3.51472	3.14251	2.93248	3.49919	3.46554	4.5694	4.38392	2.62129	1.28685	4.84	2.30013	3.97164	2.89187	2.4848	2.69319	-0.140787	1.12625	2.7439	1.17635	0.61019	1.16278	2.33264	3.2834	3.38546	3.69508	2.41306
	1.97707	1.17897	1.50666	1.9929	1.73945	0.318307	0.993761	0.474492	0.803308	1.95186	0.0514805	0.5302	1.34809	2.57428	1.74726	1.88631	2.1771	3.53322	1.39018	1.13221	-0.0400704	2.27787	2.90853	1.30063	2.3784	2.43565	3.05815	0.862568	2.77484	3.24492	2.85679	4.21494	2.54425	2.83591	5.2676	3.85709	4.12789	1.37572	4.30975	3.95231	3.99849	4.20342	3.98618	4.20748	3.76785	3.77591	5.42664	3.92695	5.24986
	1.93185	1.29377	-0.0477215	1.99147	2.18128	0.421492	1.11553	-0.432877	0.52368	1.34643	1.21328	1.12651	1.15294	0.576245	2.24975	0.239674	2.09998	0.937487	1.57913	1.5216	-0.140785	-0.00567112	0.545204	0.967818	0.515428	-1.03244	1.07154	0.296919	-0.595601	0.0322135	-0.308871	-0.120451	-0.833384	-1.43982	-0.271249	0.144653	-0.402125	-2.12571	-0.805167	-0.459101	0.423506	-0.65219	0.367937	-0.824555	0.264506	0.194181	0.0202416	-0.532588	0.203271
	7.81649	5.94884	4.29382	5.44789	4.62673	3.35956	3.33795	5.07462	4.25052	4.13727	6.70838	4.96041	5.58613	4.84885	5.39987	5.26196	4.56447	4.7698	5.57985	5.482	3.42754	3.92348	5.29136	6.43966	6.52102	4.94222	3.52269	2.25843	3.22655	3.33837	1.57887	3.44557	2.90148	3.07608	3.27429	3.74012	3.56294	2.7426	3.45586	4.06237	4.59807	3.58442	3.47801	4.4775	2.68699	2.81149	5.8145	6.12456	4.93679
	4.05055	3.30151	1.94467	2.1056	2.81337	2.57114	1.28079	1.75715	1.94507	1.50342	2.05539	1.4787	3.06746	2.77124	2.77011	3.15992	3.60374	3.27629	3.44964	0.905881	2.37164	3.01933	2.42125	3.47195	3.64875	3.5368	2.97191	2.23225	1.03362	2.40114	2.71706	3.44959	3.10435	1.73007	2.71878	2.24067	0.918076	1.26531	1.44864	1.43668	2.29587	3.8083	4.17219	3.23084	3.09906	3.86089	4.01827	2.97566	2.98447
	3.11622	2.93362	3.14001	3.98593	3.27722	3.06123	3.22255	2.68398	2.85546	1.95642	2.39311	2.41899	2.97379	1.92407	1.41105	1.69947	2.19414	1.71354	2.99632	1.69642	1.71137	2.70372	2.03063	1.63383	2.24436	2.31981	2.16641	2.36658	2.3036	1.97112	1.2311	1.13298	2.70833	1.87582	2.37914	3.5988	2.57979	2.80978	1.92579	2.1841	3.4451	3.34347	2.9226	2.07741	2.6807	2.74455	3.05897	2.06029	3.2297
	-0.319137	-0.861346	-0.840776	1.23887	0.0607325	-1.05332	-0.875191	-1.2601	0.149206	-0.195358	-1.07944	-0.0313333	-0.602245	0.566161	0.407745	0.956195	0.382209	0.685602	-1.09104	1.0774	0.493175	1.94484	1.96109	-0.247408	0.986074	1.94827	1.46659	2.48073	1.89128	2.16613	2.46761	0.821559	2.22501	0.617285	1.54434	2.78661	0.461382	0.398614	1.625	1.50695	2.27795	1.32224	1.64997	2.31935	1.83875	1.93858	2.42454	1.5389	2.07056
	4.99384	3.41047	3.67652	5.52745	5.47836	3.72715	4.66013	4.46108	4.11238	3.89006	4.04473	3.90687	5.66434	3.69232	3.0043	1.93649	4.48093	3.37146	3.26904	1.80284	2.56433	1.71184	1.64592	2.05713	2.77312	1.23222	2.33818	2.70676	2.52589	3.7388	2.99752	2.74385	2.82641	1.04188	2.76889	2.62749	3.12561	4.36581	2.96606	3.64593	3.7382	3.94681	3.73249	3.9776	4.60483	3.58093	3.64566	3.45165	3.3241
	1.98354	1.4379	-1.41487	2.5376	1.77243	1.13665	1.51269	1.17289	1.21697	2.70008	3.27916	2.65689	0.439236	1.97292	1.00455	4.78053	4.98001	1.78683	4.20722	6.40142	1.73275	5.00663	5.47141	4.41118	3.17902	1.017	0.498354	1.45922	1.3117	0.997336	0.701932	2.18461	3.86275	1.02497	2.96738	0.909573	1.34548	1.73639	-0.289012	2.02485	3.08144	3.0621	2.14188	4.56692	4.53526	1.76862	3.45238	1.7126	1.56228
	4.06288	3.21791	2.94405	3.69799	3.04149	3.28226	5.26574	4.59786	2.04971	2.95459	4.30559	2.48939	3.16622	4.35124	2.42698	2.70704	2.85289	3.27741	2.77493	2.0534	3.4509	2.57002	1.37169	1.61429	2.70422	3.02321	2.14126	1.14716	1.05052	1.53306	1.26621	0.484268	2.44322	2.02535	2.71146	2.23434	2.36439	2.97885	2.73841	3.97325	2.96818	3.03924	3.80087	4.02491	3.39787	3.5464	3.9627	2.45535	3.33296
	-2.72365	-3.1823	-3.21566	-3.60702	-2.24267	-3.8113	-4.38934	-3.5337	-3.99691	-3.36228	-3.42367	-4.48692	-4.50045	-3.79969	-4.63169	-4.81342	-2.53958	-5.02167	-3.3325	-1.43192	-3.69916	-4.2949	-4.78291	-5.28137	-4.82671	-4.13415	-5.13173	-4.59582	-4.21405	-4.87479	-4.7372	-4.1232	-4.43657	-3.64367	-3.70838	-3.88475	-2.93593	-3.58184	-3.00212	-2.83328	-3.34484	-4.13843	-3.2921	-3.11244	-3.36621	-3.35654	-2.44857	-2.50336	-2.67631
	4.06278	5.26384	4.75548	5.38998	3.68564	2.02052	4.25951	4.4468	3.33316	4.88676	4.8832	4.36762	2.83019	3.49246	3.70829	4.37409	4.46904	2.79197	1.73622	3.26844	1.2581	3.16134	3.386	2.66895	3.11788	3.07346	1.80257	1.58699	2.04419	1.98147	1.26993	1.92179	3.00928	0.523507	1.98255	2.00204	0.863187	0.948884	1.62128	1.51384	1.67479	2.51553	1.91033	1.39682	2.4546	0.988874	1.90196	0.877569	0.522908
	1.35646	-0.311597	-1.55833	-0.77801	-1.1947	-0.788049	-1.56767	0.248722	0.0848771	0.49542	0.597241	2.4528	1.17292	1.36049	0.852599	-0.451802	1.08412	-0.175295	-0.279652	-0.273654	1.57634	1.70281	1.30892	1.18513	0.838151	-0.726843	-1.26436	1.2133	1.94383	2.2063	2.30856	1.2696	0.933838	1.5216	-0.76742	1.35177	-0.472634	-1.13491	-0.0879863	-1.61929	-0.801599	0.638803	1.04868	2.78045	1.01585	0.98054	1.50473	1.61538	3.12002
	2.89922	1.7265	1.87832	2.76739	2.4847	1.77854	1.66645	1.66611	1.0237	1.57295	2.20222	2.24875	0.581077	1.14906	0.322729	0.749794	1.25219	0.642412	1.21204	-0.355884	0.951469	0.59812	-0.135326	-0.0836562	0.576968	0.815837	-0.0865495	-0.476417	0.390906	0.548959	0.356502	0.439064	-0.047103	-0.338353	0.597231	1.18904	-0.109503	0.237166	0.430145	-0.694708	1.92046	0.347433	1.52283	1.20109	0.775748	1.18344	1.05626	1.10067	1.1635
	-1.11566	-1.69926	-2.24113	-3.6201	-3.46119	-1.43376	-2.04646	-3.41945	-2.75385	-1.82136	-0.136863	-0.179135	-1.06706	-0.862586	-0.497765	-0.352506	-1.92198	-1.60472	-2.89334	-1.67684	-1.33273	-2.99169	-2.227	-2.7951	-3.84832	-3.03723	-1.6988	-3.34551	-2.49852	-3.01758	-1.2913	-2.6974	-2.16845	-1.83893	-2.38744	-2.68503	-2.72165	-3.19598	-2.64044	-2.38565	-2.15822	-2.01683	-2.61736	-2.06105	-2.69927	-2.42881	-1.33176	-1.43957	-1.6262
	1.15668	-2.01671	0.42919	-0.971604	-2.36609	-0.820488	-1.115	-2.12518	-0.448906	-0.582333	-0.104296	-0.782212	-1.99812	-1.87898	-1.76433	-3.01543	-1.16741	0.261159	-1.95903	-1.01551	0.125759	-0.136746	-2.59887	-1.56049	-2.13015	-3.53468	-4.24577	-4.36233	-4.00773	-4.00653	-2.64436	-3.6094	-3.80708	-3.4081	-2.21097	-2.506	-3.18768	-1.44089	-2.24581	-1.89781	-0.0472318	-0.474798	-3.08695	-3.01541	-3.08652	-3.78329	-2.47323	-0.876747	-3.69967
	-1.36074	-1.79756	-1.7005	-1.95389	-1.13016	-1.61886	-1.22999	-1.21199	-1.04624	-1.90807	-2.80073	-0.493553	-1.65263	-1.90884	-1.6636	-1.19185	-1.71044	-2.88687	-1.88398	-4.27425	-0.548421	-0.743122	-2.11115	-2.13428	-0.955392	-0.328844	-1.46141	-2.74105	-2.62476	-1.70429	-0.518717	0.273451	-1.33215	-2.17454	-1.46029	-1.74128	-0.736323	-1.88643	-2.78007	-2.06058	-2.57431	-2.80602	-1.35589	-2.57579	-2.38706	-2.2842	-1.489	-1.0451	-2.17976
	-4.56717	-5.38752	-4.68494	-5.28432	-6.1781	-5.20948	-6.27395	-7.03799	-6.85452	-6.51344	-5.34823	-6.19511	-5.30945	-6.65861	-6.13245	-6.96759	-7.44565	-6.29881	-6.9755	-4.28649	-5.20922	-5.678	-5.79131	-5.64761	-5.3454	-4.98314	-4.65932	-4.4724	-4.52024	-4.82376	-5.25449	-5.66684	-4.57583	-3.90262	-5.07702	-3.13028	-4.19369	-4.69892	-2.99628	-3.54977	-3.6165	-3.78475	-3.27267	-2.07443	-1.7851	-2.90547	-2.81984	-4.81129	-3.55787
	1.87929	3.37238	2.57082	2.72645	1.50821	5.21946	3.92198	1.92994	1.84669	1.4511	1.15151	2.77908	2.07481	0.965118	3.3281	0.660776	0.381793	2.2795	1.99232	-0.421697	0.330844	0.48485	0.333107	0.168403	0.283525	0.944863	1.81162	1.94769	1.10191	0.124866	-0.33543	-0.36003	3.51439	1.56563	2.09089	1.10479	1.43702	0.634296	0.160905	0.257855	0.0331006	0.0416563	1.01183	2.17669	0.874264	0.970818	1.967	0.345918	1.54075
	-2.09271	-1.02337	-1.64174	-1.4428	-1.92888	-1.59639	-1.64459	-2.32965	-1.57779	-1.90444	-2.58803	-2.53484	-0.0803235	-0.963442	-0.16359	-0.763333	-0.882213	-0.450983	-0.450022	-0.264871	-1.36859	-0.533824	0.712715	0.883942	0.374614	1.16354	0.860741	0.164314	0.485397	0.681991	0.542999	1.77876	2.70701	0.835322	0.797624	0.99249	1.05125	1.68261	1.54652	0.153009	-0.0806618	1.38457	1.7199	0.363361	0.0426548	0.544933	0.427244	-0.290002	-0.148833
	3.28892	5.17265	3.9174	3.10116	4.91324	4.58941	4.6093	5.49226	4.27933	2.27059	5.15434	5.47924	7.05763	5.20309	5.52714	7.07004	4.73546	5.22897	4.42013	-2.85251	4.76279	6.34678	4.68081	2.54502	1.88047	2.29949	2.77916	2.46811	2.88156	4.39995	3.82314	1.64233	4.68781	2.97298	2.57136	1.96065	3.68752	6.96424	4.03175	2.67924	1.92178	1.90151	3.4414	4.25177	3.08244	3.04769	1.73462	2.12494	4.61835
	0.969356	0.602728	1.76344	3.324	2.57936	2.61023	4.68505	2.9249	1.6306	3.12879	2.05537	3.11623	2.04988	2.19644	2.51164	1.6507	1.73705	3.12587	0.8466	1.48486	2.17263	2.44387	2.45661	2.36891	2.3388	2.511	2.72363	2.51631	1.89932	1.63206	2.14547	2.90714	2.34782	1.91121	2.42626	2.38192	3.46865	2.51746	1.55615	1.84609	2.53971	-0.421203	0.633778	1.29868	1.74395	1.13333	1.16316	0.709407	0.496951
	-1.52236	1.67016	-1.71386	-1.54933	1.60798	0.483968	-0.931761	1.47577	1.14899	-1.84968	-0.162769	2.21719	-1.94455	-2.06778	0.326256	-1.96603	1.07385	-1.16796	-1.71177	-2.85056	-2.49572	-2.86296	-3.28891	-3.16648	-2.54321	-2.05946	-2.37928	-1.55078	0.288205	-1.0661	-3.74155	-4.84553	-3.31001	-6.92504	-5.05942	-4.27458	-4.27557	-3.35558	-5.68067	-5.45018	-5.7011	-5.34683	-5.96967	-7.32896	-5.25749	-5.24192	-5.08081	-5.1861	-4.59731
	-2.71892	-2.61433	-2.5664	-3.93921	-2.98747	-2.53027	-2.48439	-1.05108	-1.01566	-2.40724	-2.42298	-2.64034	-1.17686	-0.787693	-1.48832	-1.75849	0.31106	-2.02582	-1.06287	1.10426	-2.08618	-1.67039	-0.279293	-0.292167	-1.16844	-1.40044	-1.41255	-2.11154	-2.89673	-1.45557	0.205125	0.195192	-2.31957	-0.509181	-1.40426	-1.56562	-0.362496	-0.269909	-0.543625	0.0162231	0.466587	0.110579	-0.111015	-0.0334049	-0.469233	0.328108	0.280427	-1.21524	0.538525
	1.0399	-0.665125	-1.4786	1.61024	-0.54455	0.974193	0.0809868	0.216434	-0.311149	-0.130526	1.81059	0.404499	-0.0680347	-0.144012	0.232225	1.61751	0.0930743	0.520699	0.662081	1.42814	0.173401	-0.281301	-0.21318	0.100554	0.382691	0.371239	0.154254	0.16513	0.570312	1.09911	1.52288	1.80829	-1.50079	3.38451	1.17257	0.662214	3.41662	2.99123	1.2463	1.32812	0.512121	-1.22671	0.0124507	1.38122	1.86429	2.23429	1.60473	0.460597	1.6246
	-3.99611	-2.02143	-0.965196	-0.0980326	-0.431601	-1.20186	0.0157889	3.2696	1.65033	-0.360272	1.63747	1.17653	1.60192	1.5059	3.04078	0.741407	0.296	-0.959465	1.82452	6.74024	-3.54639	-5.23495	-2.8836	-1.04722	-1.87507	-1.10964	1.14137	0.382403	-1.61925	-2.1434	-1.23209	0.255623	-0.961797	-1.30499	-0.75727	0.466941	1.58071	1.16379	0.772491	0.264758	-0.393986	0.0540374	-0.293797	-0.824952	-0.4517	0.531682	0.923644	0.594664	-0.433775
	0.636116	-0.301815	1.65435	0.973583	0.627622	2.16552	1.51716	1.2137	-0.0240725	1.81259	0.14683	1.00591	-1.25668	1.02217	-0.407057	2.16329	0.222044	0.158619	1.30216	2.57246	0.0745078	-0.152575	0.490695	0.604859	-0.4473	-1.24047	-0.986331	-0.0132497	0.618335	0.435071	0.507014	0.931477	-1.73306	0.970288	1.27852	1.80407	0.990299	0.298191	1.35758	2.58272	2.37038	0.591577	1.38993	1.58407	1.12142	2.67988	1.97152	1.40764	1.73981
	2.37809	1.45326	2.81041	2.39219	2.96607	1.84692	1.94792	2.04937	1.86883	1.77198	1.3132	2.47133	1.27769	1.19218	0.699975	2.67603	1.91121	2.10126	0.179159	4.03595	1.06514	0.980814	1.95654	2.16747	0.936169	0.643328	1.63726	2.01846	1.68711	1.22596	1.15285	1.33859	1.2555	0.824139	1.24887	1.44043	0.914312	0.618602	1.206	1.50259	1.16934	0.122526	0.832413	0.871752	0.755804	0.971427	0.770433	1.00968	-1.23266
	-5.72042	-4.95451	-3.25633	-3.96661	-3.99509	-5.17336	-4.18115	-2.79943	-4.26824	-4.48939	-4.35406	-4.62204	-3.28019	-2.84244	-3.26187	-3.62647	-2.28081	-4.06841	-3.68507	-1.15439	-3.66498	-4.38501	-4.14971	-3.7943	-4.11704	-4.69593	-3.80561	-2.44309	-3.49903	-5.63286	-5.66233	-4.07964	-1.72712	-2.11789	-3.47413	-3.09264	-4.80351	-4.66499	-3.5171	-5.55285	-5.36587	-4.19562	-3.10151	-1.75064	-4.18156	-2.90568	-2.4428	-4.00426	-4.13561
	2.45995	2.64024	0.420338	1.15624	0.694659	-0.244994	1.88086	0.388441	2.20166	0.436249	0.472033	1.89557	1.96847	0.438774	1.91219	1.0145	1.87864	0.929758	0.0928796	0.936965	0.958349	1.53497	1.948	1.47962	0.143108	-0.122708	0.800258	1.15608	0.804748	0.375909	0.71114	1.56592	-1.40423	0.279552	1.00525	1.65836	2.61005	2.62916	1.30725	3.18642	2.15863	0.602954	0.842076	1.05732	1.25904	1.42206	0.806645	0.105976	0.585788
	-3.927	-3.04556	-3.83069	-4.25995	-5.18872	-4.09843	-4.796	-4.75611	-3.99361	-5.15039	-4.77555	-3.2402	-3.88427	-2.00746	-0.967111	-0.337833	-1.73692	-0.744929	-0.288824	-1.98067	-1.46308	-1.0829	-0.818627	-0.648742	-0.551726	-0.513133	-0.681174	-1.35737	-2.28974	-2.35937	-1.03947	0.562148	-1.68973	0.0615283	-0.878193	-1.38118	-0.955448	-1.52711	-1.12089	-0.0325165	-0.134757	-1.25239	-1.36437	-0.512193	0.180475	-0.583825	-1.53567	-0.95238	-0.273421
	-2.76252	-1.8498	-0.270384	-2.95471	-2.44759	-3.04549	-2.1032	-1.36065	-2.2675	-3.19103	-2.2208	-2.46254	-2.2188	-1.52499	0.257088	-1.63429	-1.49174	-2.29207	-1.97254	-1.64597	-2.32212	-0.745598	-2.20234	-2.14609	-2.00492	-2.94687	-2.02011	-1.40833	-3.65007	-0.868998	-1.06529	-1.49937	-1.48631	-2.48295	-1.00322	-2.24677	-1.98056	-1.21606	-0.467035	-2.48869	-2.43881	-0.651646	-1.5832	0.780984	-0.906136	-2.08256	-1.81808	-0.461367	-1.14873
	0.395025	0.345569	-0.351431	0.0761562	-0.188306	-0.331163	-0.758605	0.593678	-0.303829	0.697391	1.11573	-1.1185	-0.122036	-0.266888	-0.787704	-1.9064	-0.858491	-1.20087	0.465636	-1.08697	-1.82998	-2.11515	-2.02598	-1.44393	-0.574976	-0.299399	-0.694752	-1.92133	-1.95335	-1.24042	-0.863001	0.205789	-1.1787	-1.24855	-2.04688	-2.76652	-2.62162	-1.31648	0.461801	0.20726	-1.09376	-0.152489	-0.0657033	-1.66883	-2.38662	-1.65628	-0.621795	-0.952668	-1.79384
	0.621318	-0.00603705	0.0859832	-0.274696	-0.767074	-0.15809	-2.21775	-2.06642	-2.09233	-2.26235	-1.21736	-2.01113	-0.701843	-2.06831	-1.17045	-1.9008	-0.467963	-1.17405	-2.50991	-0.730961	-2.75265	-2.42532	-1.761	-2.04517	-2.4189	-1.80679	-0.916917	-1.13523	-1.5805	-1.31791	-1.11363	-1.38743	0.350703	-3.03	-1.14543	1.0353	0.24425	-1.03085	-1.64775	-1.18655	0.461583	0.0215241	-0.740161	-0.0395472	0.638059	0.329941	-0.240817	-0.843801	-1.40748
	0.284513	-0.199356	-0.267705	-0.523523	0.0475348	-0.661927	0.12113	-0.467467	-1.181	-0.283782	0.747272	0.565317	0.130127	-0.195012	-0.326541	-0.108158	0.197748	1.12538	0.865013	1.21447	0.559046	0.245276	0.369573	0.0267608	-0.340091	1.03874	-0.750538	-0.240735	1.29362	0.505125	-0.904788	-0.698873	-0.132426	-0.202136	-0.374941	-0.940309	-0.88836	0.0668204	0.774236	0.139804	-0.739234	0.872076	2.67363	0.228885	1.37995	-1.33391	-0.629221	-0.900543	-0.488596
	-2.14427	-2.46027	-1.78787	-2.59863	-2.73969	-2.63198	-1.88431	-2.3506	-2.80185	-2.45206	-2.32276	-3.60952	-2.32831	-2.45728	-2.77924	-2.58433	-3.33032	-3.37124	-3.64324	-1.80241	-3.96756	-2.9477	-2.90332	-0.819993	-1.80568	-0.341162	-1.27224	-0.886505	0.124663	0.690799	0.710193	1.84163	2.28023	1.50264	2.33285	1.4872	2.45167	2.10362	2.57757	1.86538	1.04265	2.46989	2.06031	2.32366	1.32884	1.94114	1.17038	0.852265	1.98455
	3.22721	2.65498	2.58486	3.12332	1.92489	1.15017	0.62603	1.18269	2.96026	2.63869	1.36393	1.73051	0.576437	1.05658	0.652691	1.08998	1.34376	3.0106	-0.474881	1.0265	0.710852	0.648875	0.781699	1.05046	1.39628	1.76029	2.08364	2.30744	2.37312	2.25641	1.9997	1.65305	1.66723	0.453747	1.56572	1.20911	0.193646	0.300781	0.798651	1.2179	0.656347	0.435747	1.37584	1.13162	1.3418	2.42658	2.13371	1.6652	1.17568
	-4.55607	-5.19378	-5.04632	-4.31807	-4.78659	-6.10583	-5.86967	-4.26829	-4.32684	-4.07821	-3.11743	-3.74625	-3.257	-4.20134	-4.86763	-3.72209	-4.01325	-4.76196	-4.43822	-4.08676	-6.35298	-5.69918	-4.11976	-3.6073	-4.83313	-4.96001	-3.78474	-3.71629	-3.54177	-2.47743	-3.00141	-4.92775	-4.49817	-5.70226	-4.69518	-3.46629	-4.41778	-4.4355	-3.66033	-3.7702	-4.62993	-4.08556	-2.81205	-2.89737	-2.00426	-2.54059	-4.43858	-2.67966	-2.91413
	1.22936	1.47089	0.45506	1.93232	2.07372	0.590654	-0.0946557	-0.0334515	1.32222	0.490335	-0.650638	-0.886202	0.200773	1.0442	0.0820322	1.30356	0.882723	-0.538793	-1.03832	5.82439	0.863526	-1.55482	-2.1154	-1.503	-0.402384	0.516358	0.920592	0.818448	0.430565	0.283404	0.651876	1.12959	-3.83125	1.70199	0.823022	-1.64966	-1.87574	-1.58396	-1.27821	0.257661	0.474398	-0.171802	-0.384123	-0.39753	-0.592779	-0.821361	-0.488773	0.835906	1.99928
	0.395117	-0.187541	0.0473858	1.48755	1.40337	0.526748	1.59338	0.651623	0.666073	0.163235	0.675275	-0.223275	0.448575	1.02709	0.964053	-0.235935	-1.32941	0.0729581	-0.565215	6.79188	2.08587	-0.191887	-0.671896	0.0153336	1.23929	2.36947	2.77717	2.21948	1.31413	0.759309	0.714011	0.922192	-0.444307	0.595053	0.909053	1.0905	0.629134	0.456131	2.51631	1.25487	1.2938	1.68043	1.29663	1.1815	0.714822	0.660112	1.08474	0.710888	0.0598936
	3.14142	1.7329	0.346353	1.12396	0.32465	2.16998	2.04078	0.757346	0.933639	2.04419	1.86678	1.02415	3.32299	3.075	2.48497	2.17334	2.81259	-0.720727	1.45186	2.07991	2.80496	1.747	0.338234	-0.103876	0.406479	1.28558	2.39466	2.49816	1.06662	-0.385516	0.133755	2.25591	0.170643	1.02897	1.0552	0.974291	0.331211	1.33591	0.039243	0.0816271	0.97484	1.91092	2.90311	0.682855	0.756432	0.991155	2.28388	0.323015	0.519694
	1.40797	1.02123	1.44589	-0.133948	1.16709	1.88503	2.00527	1.00766	1.0763	1.66479	1.95862	1.30591	1.30486	-0.16039	0.0923712	1.55135	0.949473	2.65186	0.81554	2.62625	-1.97918	-1.19618	1.09478	1.37063	0.255888	-0.117801	0.0356287	0.736183	1.3999	0.631288	-0.134353	0.0479741	0.903496	2.70215	1.67397	-0.431332	1.15879	0.208863	2.18202	1.60521	-0.692678	-0.809361	0.802192	-0.43716	2.10273	0.416045	0.422724	3.37163	0.706294
	0.158599	-1.27075	0.370536	0.352262	-0.385163	0.56204	-0.418067	-0.167139	0.82122	0.251357	-0.408669	0.625276	0.62144	0.941596	0.775137	-0.490038	0.460447	2.15504	2.06442	1.20863	2.97985	2.79317	1.89708	1.53921	2.3143	3.05328	3.19489	3.07017	2.90575	2.6698	1.98839	1.25132	3.15775	3.12051	1.24349	1.33122	3.60932	2.3583	1.33957	1.16065	0.881668	1.90576	2.02666	1.70336	1.65564	1.24072	0.293594	2.03139	2.58909
	-0.00294842	-0.768546	-0.877643	-2.21741	-1.43753	0.0986935	0.542612	-0.198807	-1.23007	-0.514959	-0.369869	-0.662069	0.106346	1.21324	1.54136	1.98938	0.104883	0.571253	0.178471	0.721888	2.74959	2.54167	1.21708	-0.105577	-0.564483	-0.0239477	1.1446	2.19408	2.42505	1.89139	1.94943	2.4951	1.65104	1.37901	1.78583	2.22555	2.40266	2.58758	2.09348	1.15383	0.29042	-0.111171	1.33277	1.81397	1.46013	1.4472	0.0709283	0.875043	1.44175
	0.976847	2.38235	0.953068	1.89184	2.05249	1.31465	0.927365	0.297852	0.692172	1.68292	0.658437	0.915783	1.98317	1.43745	0.696018	0.209381	1.99311	1.35655	1.18014	0.402906	1.29479	2.02961	2.81171	2.77387	2.46415	2.95982	3.55301	2.76262	3.8582	4.33715	3.30909	3.9544	2.69809	2.9285	4.87683	2.34367	1.47251	2.95735	3.19584	6.31682	4.75946	2.8417	3.24955	4.47862	1.83255	3.59556	0.557517	4.3281	3.38561
	1.58791	0.370815	0.135385	0.0150558	-1.12339	-0.99624	-0.232376	-0.203926	-1.42628	-0.494472	0.0690809	-0.500549	-0.0496827	-0.239956	0.0853098	0.737651	-0.558561	0.386408	0.183563	1.48118	-0.657906	0.276922	0.657258	-0.804965	-0.610783	0.976247	0.92022	0.351713	1.3851	1.83124	-0.110378	1.15702	0.137689	0.644225	1.24944	0.106015	-0.712186	-0.133433	0.674552	0.671169	0.11203	0.240419	1.31259	0.63558	-0.266387	2.43384	1.00073	-0.440439	0.993691
	-0.099352	0.622244	-0.229402	-0.473044	-1.41846	0.607813	-1.12793	-0.652282	-0.168595	-0.180891	0.164515	1.07356	-2.01664	-0.381109	-1.00659	-1.49267	-0.560551	-0.281706	-0.762266	-0.787954	-1.24771	-1.84328	-1.59705	-2.47855	-0.364845	-1.22917	-0.814699	-1.20774	-0.740364	-1.08948	-0.117155	-0.401165	-0.927074	-1.5456	-0.950212	-2.09626	-1.30833	-0.530206	-1.27797	-1.40316	-1.24533	-1.14328	-0.317563	-1.11825	-1.60818	-0.532328	-0.660435	-0.571915	-0.429351
	1.34242	2.60564	3.42029	2.14432	0.344787	-0.447584	2.18466	2.68973	0.570673	1.65168	1.55169	2.11868	-0.0250102	-0.431472	0.750195	1.28721	1.76084	1.97918	4.18875	-3.14182	2.21016	1.42514	1.16549	4.05877	2.61111	0.626145	1.49305	2.61341	2.59194	1.37235	1.81335	4.9605	2.09428	2.24616	3.17646	3.2727	3.58844	3.6283	4.44938	4.33309	1.01065	2.17891	4.37278	0.8457	3.07543	3.66739	2.55214	1.97215	1.54339
	-1.81022	-2.24842	0.0523525	-0.575376	-0.833042	-0.482223	0.227265	-0.277372	0.903633	0.579103	-0.729376	-0.479161	1.44411	0.333226	-0.39087	-0.112215	0.299177	0.424153	0.553283	-0.699162	1.3144	0.487261	0.475201	1.75694	2.18863	1.54091	0.760589	0.608752	1.01252	0.496536	-0.366678	0.896167	1.69348	2.33875	1.21039	1.0645	1.37169	2.07014	2.19351	1.52637	0.93517	1.48724	1.80362	0.597757	1.17821	1.71987	1.38764	2.5298	1.40526
	2.44472	2.22567	2.09496	0.902989	1.68123	1.35578	1.23158	2.80205	1.5429	2.92672	2.63929	1.96981	1.86571	2.05148	1.4159	2.35962	0.840382	2.17014	2.75134	1.53322	1.96408	2.59538	2.91185	2.47706	1.76971	1.62579	2.15159	1.4662	-0.184673	0.988837	2.51101	2.00301	2.25523	1.55875	1.89078	0.740287	0.856819	1.74726	1.89298	2.18516	2.18232	2.42286	2.55234	1.16106	2.00441	0.176848	0.449888	1.96064	1.53538
	2.71151	4.62922	4.27109	3.09388	4.15188	4.02509	2.67164	2.2193	2.33873	2.13234	2.75906	4.50105	3.412	3.41998	1.79571	2.78509	2.40891	2.49945	1.18464	9.09	5.83114	3.70454	2.49983	2.00662	2.01453	2.3132	2.69225	2.94129	2.85104	2.34314	1.59354	0.807386	1.10477	1.91056	1.4232	1.06865	2.14671	2.21048	0.293104	0.494144	-0.249262	0.980963	1.49263	0.766928	1.25907	1.68943	0.476143	0.548295	1.3198
	4.14289	5.88386	4.16279	6.85465	4.95924	3.26334	3.08467	4.6969	8.27073	7.66535	1.92564	4.01392	7.71426	5.60237	5.3287	8.68728	6.72466	9.70238	7.79779	5.39335	4.95386	7.04396	8.74282	7.5485	5.81142	6.22344	6.07741	5.26496	5.11876	6.19538	6.05296	4.24083	1.5581	0.614343	1.88463	4.25665	5.77627	2.71272	2.01702	4.79939	2.65913	4.36672	4.91301	2.47834	4.16371	4.13409	4.02712	5.00363	4.75906
	-0.03473	-0.328965	-0.410836	0.672893	0.402078	0.682502	-0.794453	-0.880635	-2.02297	-0.851225	-0.268159	-0.27262	-0.384977	0.482379	-0.100816	-1.06968	-1.08436	-0.123594	-0.431383	-1.52258	-1.50818	-1.43879	-1.06924	-0.490868	-0.529001	-0.310609	0.0488095	-0.0849209	0.653882	-0.563353	-1.40002	0.770018	1.62997	-0.0994819	0.820217	0.363018	-0.646513	-0.542878	0.0257353	-0.269071	-0.337154	1.39867	0.797848	-1.39232	-1.36078	-0.669634	1.33898	1.55479	0.557281
	0.131196	0.919552	-0.303888	-0.569232	-0.266099	0.652188	-1.61239	0.51377	2.01115	1.39255	1.3408	1.54768	1.64501	1.3978	-0.906021	1.30662	2.4251	0.0927502	-0.409197	3.14948	3.17704	3.05582	2.50027	1.28209	1.37127	-1.16367	-0.420032	1.27633	0.29611	-2.28693	1.08719	-0.304677	-1.38491	-1.46561	-1.43312	0.149231	-0.0151263	-1.04558	0.356709	0.464993	1.53375	0.189884	-0.414243	1.53404	0.909718	-0.580305	0.893527	0.174355	-0.282999
	1.81191	2.84727	2.40566	2.18686	2.13877	0.0350227	1.92256	2.18446	2.01414	-0.350754	0.873897	1.08105	1.63137	1.09363	0.527891	0.80352	2.34118	1.40686	1.70814	-1.52999	1.94327	2.40665	1.6409	1.27286	1.14458	0.731192	0.921962	1.09652	0.801394	0.841716	0.635359	-0.0522015	1.59532	-1.04826	1.66516	1.61336	-0.0949063	-0.412742	0.931769	1.85457	0.964498	0.280856	-1.0509	0.676985	1.46824	1.27916	1.03995	1.55332	0.965177
	1.45815	1.50023	3.37518	2.36778	2.65447	2.52838	2.64278	3.55918	1.92113	2.70426	0.376104	1.48113	1.55276	0.592697	2.79106	2.33129	1.03861	0.459261	1.59425	1.739	1.92859	2.28819	3.01985	2.7634	3.79624	2.40133	2.77353	2.80884	3.73782	3.41187	3.4641	2.93699	3.23713	2.30546	2.23024	1.35348	3.17416	3.04194	2.11948	2.37088	2.79343	3.50914	2.56624	1.17611	1.42956	1.33037	0.361793	1.69426	3.57769
	-0.249242	-0.723695	-1.32643	-2.88374	-1.21441	-1.72437	-2.09935	-2.02309	-2.13365	-2.20685	-0.712672	-0.0107099	-0.382848	0.320795	-1.2041	1.14554	-0.384698	-0.518972	0.0291249	0.593721	-0.369392	0.294699	-0.31413	0.666192	1.1209	1.19492	0.511287	0.961943	0.687724	1.25112	2.16841	-0.061415	1.20648	0.0530865	0.814021	1.09686	0.251921	2.36814	2.10001	2.66319	1.31045	1.7188	2.38164	1.90278	2.00424	2.11375	2.49454	2.19388	1.79605
	-2.41091	-2.09784	-2.66668	-4.24157	-3.67451	-3.18342	-3.64386	-3.51886	-4.11445	-3.27061	-3.55298	-2.81642	-2.51389	-1.60154	-2.95499	-2.49969	-2.32916	-1.61225	-2.26398	-2.14783	-2.08297	-2.40503	-2.75621	-3.14058	-3.46261	-2.23731	-3.48233	-2.33893	-1.94932	-2.60823	-3.54661	-3.37094	-4.04657	-4.23237	-4.74038	-3.54955	-2.71989	-4.05508	-3.60904	-3.28241	-3.82177	-4.87593	-5.12775	-5.03133	-5.40535	-3.61182	-4.1215	-4.64913	-3.9485
	-2.03298	-2.61952	-1.86533	0.036652	-0.781372	-0.45929	-0.173902	0.138202	-0.213441	-0.514121	0.00634039	0.488305	1.5526	2.59509	2.90235	4.08479	5.55292	4.18588	5.00125	5.44698	4.20385	4.33862	2.66335	3.06809	3.59911	4.24272	5.38675	3.86594	3.42739	4.99224	2.66753	5.31841	6.17778	5.60915	4.38304	3.71907	4.4804	3.17674	4.45873	3.33646	3.85598	2.97107	3.32462	2.15636	2.47955	2.03474	0.206545	-0.0115912	-1.11178
	1.80329	-0.0238366	-0.192035	1.85202	-0.276019	0.404979	1.75563	-0.3013	1.10523	1.92923	1.94953	0.904103	1.43024	3.12394	0.415322	2.50626	1.73672	3.89392	2.69503	2.09206	4.08668	3.8319	3.473	3.60815	4.27053	5.10784	5.9956	6.19876	4.7404	4.3238	6.72686	6.7218	7.79915	7.91264	5.98333	5.52843	5.64554	3.11624	4.47787	4.4014	3.7752	4.88394	4.42219	2.82197	4.30114	4.22308	2.19514	2.15952	2.65465
	3.86517	4.94596	4.16575	4.9662	4.23975	5.51513	5.35929	5.65448	5.60054	4.25315	3.88888	4.35723	3.95033	3.98765	3.61051	4.02282	4.10232	3.3633	4.57859	3.5014	4.53137	4.32737	3.50489	3.90899	2.88439	3.16763	4.40141	4.99826	4.29378	4.46691	4.67389	5.83155	4.34479	5.85897	5.83884	4.73889	5.48967	5.71229	5.1217	4.60126	4.79958	4.76758	4.43828	4.4983	4.78046	4.67759	5.12953	4.59858	3.72665
	6.26664	5.3782	6.00995	5.61725	4.9685	3.94379	4.5632	3.6077	2.71252	4.85689	3.50657	2.39503	3.36159	3.58191	2.5667	2.66195	2.72679	4.62489	4.21506	2.99802	2.50942	2.83728	2.82512	3.76907	2.69705	3.64377	3.63183	3.54935	3.49882	3.75247	5.5854	5.15606	6.95521	3.62631	4.06	5.55966	6.03107	5.67115	6.53774	7.85378	6.68932	7.11193	7.59739	6.81323	6.95028	7.71565	8.14459	7.97462	7.74152
	-1.04295	-1.21863	-1.48734	-0.89367	-0.852456	-2.29786	-1.32818	-0.946436	-1.10894	-2.07471	0.283519	0.208027	-0.680587	-1.19391	0.151601	-1.49247	-1.21624	0.194396	1.5952	1.60139	0.298931	0.893175	0.83032	2.61063	2.08687	1.93505	1.45681	1.71221	4.13466	5.02311	1.96999	2.68318	4.59748	4.52189	5.50341	3.696	4.93623	4.84533	5.66172	8.07279	6.12954	4.13388	4.89201	4.77875	3.17667	2.28642	1.41934	2.45993	1.40907
	2.82825	1.7545	0.259353	0.330552	0.75057	1.02768	0.295691	0.969305	-0.0200608	0.192356	2.17905	1.02722	0.954223	1.21641	1.3813	1.92592	2.2358	2.28934	1.73854	2.91318	3.29142	3.20766	4.57367	4.54973	3.80654	4.38922	4.55094	4.51141	3.96501	3.5657	4.44893	3.01362	3.96268	5.12576	3.20995	5.52589	5.08579	7.16351	6.92171	8.68443	8.97452	7.67732	8.01688	6.1867	6.67731	7.98919	7.23007	5.77535	5.28394
	2.06983	2.67122	2.94444	2.18167	1.73353	2.46458	2.0227	2.29815	2.35444	1.75501	1.11191	1.74412	1.2346	1.68987	1.39942	0.760841	-0.00764797	-1.01508	-0.513264	0.0691512	-1.29824	0.133158	0.691592	0.196221	0.118172	0.697015	0.709979	0.742144	2.78896	-0.162765	1.56903	0.482662	1.55531	1.32597	1.39194	1.03114	0.331077	1.29962	1.99459	2.0144	1.99797	2.92981	4.47959	3.91944	3.22201	5.71898	4.7959	3.42834	4.15384
	4.90429	5.44813	5.67226	7.04021	6.25778	5.31422	6.05757	5.84568	3.98281	4.29649	4.18751	3.90659	4.91696	3.29971	2.34687	4.41557	2.44224	2.64463	2.43904	2.18458	5.06824	3.7282	4.08462	4.734	4.7543	3.31741	4.66679	5.21699	5.10196	5.41708	7.35009	5.04373	6.51674	5.72464	5.36791	5.23664	4.7912	4.72067	6.94612	6.64858	7.37143	5.89796	5.15008	6.34224	4.56162	2.87541	2.31187	4.24035	2.12475
	5.76805	6.83507	4.95654	5.71336	6.49779	5.83169	6.03734	6.03794	5.59825	5.48842	5.44566	5.2459	4.79936	5.56091	5.02107	4.51502	5.29993	4.69075	4.98115	2.64049	6.46105	4.97063	4.98631	2.3219	9.09576	1.56613	0.930472	2.29918	3.14806	-1.31637	0.442797	1.0509	0.955693	0.598907	0.302232	0.566581	1.00663	0.877505	0.636673	1.04614	0.93362	0.75448	1.22573	1.32588	0.944321	0.893144	1.03738	1.02687	1.05799
	0.171708	0.145218	0.70582	1.13723	0.738665	0.79772	0.483195	1.20154	1.17666	1.75798	1.51471	1.39642	2.2784	1.94166	1.16566	1.51374	1.30196	1.19881	1.01203	0.934643	0.973558	0.616868	1.05114	1.17079	1.73088	0.455957	0.433527	0.691703	0.861595	0.542742	1.07877	1.51335	1.27052	0.594764	1.4836	0.701823	1.07827	1.12828	0.879085	0.658059	-0.923693	-1.72818	-1.51526	-1.44116	-1.98221	-1.00844	-2.06003	-1.18201	-0.893194
	1.37816	0.334696	1.32027	1.31241	2.25197	1.65242	1.203	0.830288	0.682694	0.415534	-1.6696	-0.213198	0.483336	-0.791911	-0.746383	-0.180171	-0.525781	0.145109	-0.75994	-1.44095	-0.881846	-0.656082	-0.622767	-0.641129	-0.654733	-0.833091	-1.2231	-1.67501	-1.83566	-1.63511	-1.657	-2.06994	-2.82615	-2.30078	-2.35108	-2.81674	-3.06366	-2.17408	-2.69781	-3.63937	-3.08527	-2.229	-2.32638	-3.24813	-3.43521	-2.40655	-2.08405	-2.48505	-3.48265
	2.86895	4.24051	2.90083	1.71372	2.11746	2.49519	2.94078	3.1175	3.38479	3.94118	3.40564	2.44007	2.00715	2.28719	2.72218	3.36834	2.00708	1.47976	2.31035	2.1265	3.57486	2.75261	1.59462	1.39501	1.60683	1.81048	2.12289	2.49208	2.26975	3.1504	4.16428	3.60041	3.14755	4.0965	3.48678	2.40842	2.3484	2.85884	2.70119	3.15128	4.10374	3.83534	3.88096	3.87447	3.03963	1.99958	0.946517	-0.00242187	0.21069
	1.12461	1.53205	0.746502	-0.710237	1.26263	1.9458	2.3986	2.01635	2.56287	1.34586	-0.0210848	0.0554529	-0.358807	-0.664177	-0.49847	0.834429	0.771246	0.690615	-0.326471	-1.68728	0.318932	-0.602261	0.765789	-0.924451	-0.386434	-1.4846	-0.396741	-1.55965	0.380514	-0.90704	-0.506377	0.580792	-0.56676	-0.94655	-0.784257	-0.720051	-1.82802	-1.69721	-0.490797	-0.605367	-1.0197	-1.69685	-1.70469	-1.22548	-2.8249	-2.68607	-4.62224	-5.35233	-5.60768
	-0.42803	-0.397695	-0.644476	-0.704439	-1.26876	-1.30837	-1.3241	-0.749348	0.435398	-0.375763	-1.02125	-0.68509	-0.165796	-0.608291	-0.513626	-0.852597	0.138584	-0.811065	-1.22788	-0.825148	-0.489674	0.034405	-0.20975	-0.418826	-0.178465	-0.0540398	-0.355639	-0.714338	-0.868296	-0.998728	-0.968559	-1.07649	-0.943445	-1.28278	-1.24897	-1.02207	-1.23863	-1.04978	-1.40818	-1.39598	-1.28563	-1.48186	-1.02589	-1.44874	-1.39069	-1.89157	-2.09021	-2.21184	-2.53111
	0.496162	0.0360072	0.37531	0.552099	1.35679	0.877173	2.0694	1.51728	1.69737	2.56451	1.66102	0.873469	1.12835	0.256498	-0.596548	0.828219	1.33301	2.27008	1.50205	2.54293	1.84864	2.56957	2.95985	2.07901	2.57047	1.64634	2.12674	3.01552	2.35959	2.03523	2.74153	2.23453	2.65697	3.62209	2.39889	2.62683	4.80572	3.38715	4.30468	5.08331	4.58111	4.73911	4.48386	1.0271	1.02217	1.72818	1.9045	1.05628	0.701931
	-0.796391	-1.5975	-1.62598	-1.23462	-0.48436	-0.0606417	0.449004	0.0334308	0.306421	-0.37037	-0.606422	-0.324526	-0.151931	0.34645	-0.271747	0.6576	0.543139	1.51278	0.0507599	0.159353	-0.0798182	1.45829	1.08067	1.21349	0.853276	0.775714	0.27546	0.487167	1.44555	0.0411019	0.939993	1.11132	0.859236	1.36514	0.726777	2.46826	0.878503	1.5693	1.8678	2.09669	1.39904	2.60106	2.79008	2.39897	1.16623	2.01978	1.61765	0.606836	-0.308519
	0.619462	-0.115475	0.781573	1.91514	1.75156	2.81488	3.6756	4.75178	4.23076	4.92103	5.85001	5.93439	5.95687	5.63404	7.70339	8.09758	7.06931	6.90351	7.59661	6.39505	6.51187	5.99608	5.68456	8.41323	7.93162	7.57389	7.90684	8.27967	9.41948	8.3924	5.4446	3.99216	2.56779	5.28464	5.54293	5.69436	4.88466	6.11703	5.85019	6.88337	5.3957	5.35773	5.1772	5.42944	4.53261	4.31116	5.28194	5.55065	4.49364
	2.96187	1.3594	1.55786	2.62093	1.4781	0.711877	0.41613	-0.027686	0.747781	0.851357	1.44662	1.02678	1.26655	0.525951	1.31111	1.12744	1.35238	1.35782	2.12806	2.33576	1.33266	0.979979	0.861895	1.25109	1.6274	0.519583	0.842768	1.07397	0.816086	1.20925	1.91289	1.70474	0.937711	2.24967	0.404954	0.847197	0.890939	0.108726	0.686337	1.18223	0.802083	0.748721	0.803855	1.10077	1.26589	1.54047	1.30783	0.94235	-0.477558
	3.33548	3.10513	2.70429	3.32063	3.42396	2.45319	2.96709	3.44884	1.47971	1.38825	0.974191	0.726462	0.406258	-0.0163464	0.0738909	1.16552	3.211	2.51161	3.97625	4.03172	2.19296	2.3556	1.70477	2.74072	4.38496	3.41981	3.00829	3.32312	4.405	3.96605	2.78218	5.58877	3.91229	4.0236	4.4442	4.46123	3.74226	3.30526	3.3724	3.86232	4.13752	3.95834	4.46544	2.94892	4.09439	0.471428	0.235698	0.26199	0.977509
	7.70915	5.45289	6.4169	5.76033	6.70199	5.5792	6.11116	5.2804	5.67941	6.04876	5.13365	3.84223	4.5875	4.83459	5.23903	6.69342	6.37641	6.53519	4.8328	3.94611	3.30469	3.48168	6.08916	7.70962	6.50924	5.09566	5.79531	4.36739	5.89316	6.50345	7.83963	6.95994	-1.00158	5.90358	4.65651	-1.99532	-0.088317	4.67492	2.87551	1.77997	1.08769	5.12535	6.48173	12.3034	9.98869	17.3528	19.9405	14.8131	14.2809
	-4.1193	-4.96332	-4.64636	-5.18542	-4.81291	-5.1124	-3.80146	-3.738	-4.52354	-4.63919	-5.59908	-3.46553	-4.04785	-4.28703	-2.91278	-3.73988	-3.05918	-2.28332	0.579089	-2.82032	-2.14779	-3.09208	-3.41561	-3.56593	-2.41071	-1.95899	-2.74341	-2.25813	-2.06515	-2.75138	-5.02529	-3.66165	-2.04683	-1.82331	-0.117986	-0.180651	0.755321	-0.671107	-1.32889	-2.10008	-2.95035	-2.60632	-1.80182	-3.97128	-1.86289	-3.02697	-3.23633	-2.72692	-2.40602
	1.8844	1.201	1.03094	0.800678	1.68048	0.215188	-0.0585001	0.24062	0.255355	0.16857	0.196509	0.577126	0.363115	0.778672	0.613963	0.666899	1.07383	0.875415	0.795645	0.0642288	-0.0157888	-0.625545	-1.11844	1.45944	1.53999	2.92181	2.07668	-0.227821	-0.477722	-0.22504	1.68035	1.61146	1.4245	1.37318	1.2085	2.80201	2.3347	1.66907	3.32453	4.27288	3.62002	2.73129	1.46015	1.46503	1.10456	1.99366	2.32461	1.29057	0.172753
	-3.25853	-2.58733	-2.78686	-2.27808	-2.69258	-2.78726	-2.83678	-3.34381	-3.11045	-3.40012	-2.78023	-2.77762	-3.20615	-3.2794	-4.10036	-3.73583	-3.36265	-3.55819	-3.54076	-2.74622	-3.98434	-3.31207	-2.57625	-2.63214	-2.93567	-2.78775	-2.66591	-2.85541	-2.90672	-2.15238	-1.60634	-2.66486	-2.2	-2.2088	-2.24639	-2.67253	-3.42517	-2.60921	-3.57276	-3.37226	-3.24035	-2.70911	-2.24883	-1.87409	-2.09089	-1.08832	-1.98598	-1.62699	-1.61994
	-2.30356	-0.781964	0.240861	0.15868	-0.586309	0.997562	1.26983	-0.961108	-0.873131	-1.47911	-1.64939	-1.85645	-3.12707	-4.15137	-3.29819	-3.08667	-3.23881	-2.42186	-2.94702	-1.29621	-2.14745	-0.117487	0.378853	-0.0513127	-0.493156	0.497752	0.59026	-0.592207	0.0477549	0.346926	1.20675	-0.678033	-3.54273	-3.16608	-2.2283	-2.8522	-2.29636	-2.38562	-1.55355	-2.87478	-2.6091	-3.50839	-3.36527	-3.74264	-4.02001	-3.66351	-2.48707	-2.12189	-3.09338
	-2.06787	-2.28225	-2.39912	-2.60548	-2.21225	-2.49573	-2.34181	-2.44051	-2.49619	-2.77436	-2.57947	-2.98597	-3.24533	-1.97016	-2.44686	-1.80297	-1.89047	-1.88136	-1.53627	-1.23472	-0.90383	-1.23244	-0.915952	-0.606317	-1.1204	-0.800654	-0.826936	-1.26953	-1.47133	-1.46828	-1.46412	-1.18456	-1.2368	-0.844722	-0.366161	-0.0712281	-0.0533921	-0.295647	0.0887835	0.275773	0.595716	1.34379	-0.854642	-0.370159	-0.428883	-0.164249	-0.270586	-0.704602	-0.00548229
	-3.46927	-3.64707	-4.18474	-4.62443	-3.59279	-3.69453	-4.04972	-3.8922	-3.23853	-3.64154	-4.3058	-4.0897	-3.86129	-4.47667	-4.21663	-3.61661	-3.18161	-4.02033	-4.20482	-4.31053	-3.56534	-2.83709	-3.2102	-2.42278	-3.02513	-0.837389	-0.983603	-2.25341	-2.39049	-2.63735	-1.12332	-2.10411	-1.64276	-2.1134	-2.48058	-1.85993	-1.42878	-3.0645	-3.40547	-2.11398	-2.08272	-2.42176	-2.70419	-2.91795	-1.94747	-2.66354	-3.17183	-2.79012	-2.6951
	1.30707	1.41352	1.17122	0.911875	1.5182	0.322854	0.0584807	1.31194	0.747181	0.288206	-1.30082	1.55387	1.42797	0.577645	1.50902	2.52014	3.91685	3.91364	2.74032	1.56403	0.655641	1.08847	0.946836	0.739321	1.40714	1.0051	0.602352	0.814432	1.9716	2.37739	1.28548	1.12394	4.24496	5.16153	7.64841	8.56404	7.38897	5.05062	2.19716	2.71164	2.79727	1.77489	1.55874	1.25243	1.05645	0.704491	0.484084	-0.236849	-1.70576
	1.85698	2.04282	1.58773	1.68681	1.96961	2.3179	2.76405	1.45295	1.58209	1.46577	1.81156	0.90103	1.02241	2.04965	2.52748	2.70926	2.1536	1.42483	1.70967	-0.196275	0.115774	0.316159	0.268587	-0.0585794	-0.044514	-0.602431	-1.17346	-1.01911	-1.39548	-1.56871	-1.64571	-2.02858	-1.71576	-2.20303	-3.54829	-3.69331	-4.01668	-4.07458	-3.49182	-3.68943	-4.19526	-2.18122	-1.46076	-0.758934	-0.858549	0.213859	0.644752	0.250463	1.36418
	-7.18115	-5.70726	-6.01671	-6.94082	-7.61578	-6.78469	-5.21639	-4.26044	-5.59957	-7.36562	-5.61424	-4.90506	-5.5483	-4.92924	-4.58864	-4.48851	-5.4605	-6.0753	-5.98729	-4.0641	-5.89356	-5.84722	-5.32912	-4.7737	-3.88939	-3.25221	-3.67767	-3.42161	-3.75405	-5.59054	-6.71768	-5.66842	-5.8479	-5.10728	-5.22642	-5.64643	-3.7133	-3.15743	-3.14282	-3.54643	-1.7247	-3.08708	-4.24263	-3.34019	-2.65373	-2.76501	-2.13569	-2.39529	-3.36375
	-2.72596	-2.811	-1.91158	-0.525962	-0.270978	-0.156271	0.104942	-0.549942	0.175929	0.629208	1.1113	1.77813	1.98679	2.45653	0.639726	1.8966	1.44827	1.42781	2.37947	1.94346	1.54128	2.80427	1.93741	3.122	2.67814	3.19961	3.00666	2.81338	2.52124	2.36621	1.26488	1.60284	2.41093	2.14726	1.7786	2.93015	2.55643	1.32135	1.78187	2.44119	1.23125	2.06136	2.3136	2.44018	1.06976	1.30096	0.909357	1.71918	0.747821
	8.64874	11.7891	13.1937	11.3103	12.9157	12.7591	10.3325	9.07047	11.12	9.25822	10.4249	10.2804	10.4278	10.5893	12.3018	12.3271	15.8077	15.2522	16.0546	10.0668	12.9551	16.0221	22.2549	17.8484	21.7177	25.9518	24.3117	26.368	27.6858	25.1923	24.2188	25.454	14.2405	13.5165	13.7106	15.8644	20.0737	21.4123	13.2677	0.143213	4.22984	17.7086	6.65932	15.9097	15.4186	12.4359	11.4276	14.7554	4.09735
	1.62697	1.58059	-0.57372	-0.176128	-1.1071	0.0910307	1.49046	-0.0084088	0.463733	0.555319	0.0503766	-1.7047	-1.47896	-0.55668	0.496743	-0.599855	1.47969	2.18642	1.16504	0.508383	-0.757371	0.767184	-0.404065	-0.548733	-1.01022	-0.500255	-0.835711	-2.51428	-2.15897	-1.75295	-0.533309	0.680643	2.09207	0.358049	-1.82739	-0.280476	0.113992	1.03159	-1.35509	-0.697993	-1.59129	-1.35569	-1.56491	-2.27759	-3.04932	-0.576819	-3.0904	-5.56099	-2.45233
	-0.417898	-1.116	-1.6069	-1.76452	-0.914289	-1.96083	-1.77063	-1.9583	-0.193419	-0.238952	-3.10778	-0.285128	-1.07104	-1.39232	-2.20289	0.154773	-1.79656	-0.573011	-0.24777	0.609232	-0.720061	-0.332966	0.0585824	-1.18388	-0.101223	-1.1513	-2.06168	-2.04378	-2.71318	-1.00906	-1.60936	-3.25483	-2.28608	-0.606395	-0.114384	-0.0793948	-0.804267	-0.439221	-0.366372	-2.63916	0.236599	-2.08902	-0.892314	-0.827053	-0.984778	-3.25832	-1.7222	-1.37323	-1.68832
	-4.44496	-4.29344	-4.45025	-3.91336	-3.74057	-4.76246	-5.71898	-6.67294	-5.96958	-5.29989	-5.07989	-4.81761	-4.38733	-4.73975	-4.30195	-3.06663	-5.36725	-5.97106	-5.35134	-4.32165	-5.02802	-4.26871	-3.96796	-2.28448	-2.72649	-4.35706	-3.24964	-2.66974	-4.16645	-3.46437	-1.76353	-3.16476	-3.96146	-4.05106	-3.78079	-3.89999	-4.03572	-3.83762	-3.99857	-4.3625	-3.57405	-3.31117	-4.8917	-5.15437	-4.53255	-4.69174	-4.3939	-3.56211	-3.32455
	1.65633	1.09831	1.57288	2.21397	0.786689	1.48794	0.812892	1.4189	2.00312	2.23776	1.11524	0.138052	0.712994	1.88151	1.95947	-0.830496	0.0292037	0.816296	1.18409	2.08977	1.86998	-0.665112	1.30587	-0.430624	1.75044	1.14866	0.834445	1.50223	1.28201	-0.215345	-0.500517	-0.824221	-1.94657	0.849495	-0.607893	-0.702836	0.294295	1.90272	-0.128103	0.709299	-0.167315	-0.155331	0.0815007	-1.63696	-1.41994	-3.3482	-2.82477	-0.455087	-2.60977
	-3.02831	-2.59078	-1.70909	-1.7371	-1.46557	-2.88689	-2.55643	-2.6133	-4.06326	-2.84223	-2.548	-1.14078	-1.23877	-1.00211	-1.61548	-1.50786	-1.28366	0.328276	-1.34713	-1.32835	-1.16544	-0.635997	-2.12077	-1.65122	-1.03451	-1.87956	-1.80495	-1.18289	-1.25331	-2.4677	-1.28862	-1.21224	-1.35438	-0.0616837	-0.602526	-1.22782	-1.27971	-1.31142	0.10144	-1.74755	-2.54421	-1.94141	-1.13446	-2.16728	-2.67165	-2.04832	-2.40286	-3.30662	-1.22756
	9.50791	11.1524	9.69218	10.3907	7.85679	11.5958	11.2855	9.61496	9.33482	9.64458	9.55567	8.76823	10.4983	10.9334	11.6167	10.7678	11.1128	10.9126	10.1278	11.4839	9.00566	10.3772	9.54142	8.44307	10.2048	9.27413	10.7307	9.40548	9.61624	9.66729	11.1175	9.5933	9.56717	10.0455	9.41246	10.0949	11.4239	10.82	10.9162	10.8356	8.60482	10.3722	8.48367	7.21946	6.23441	6.10508	6.15441	3.73257	3.96822
	4.27322	5.37791	4.80181	3.84279	4.14028	3.69962	3.28752	3.4547	2.71484	3.03115	4.74348	3.57257	3.41695	4.28457	1.36135	2.13702	1.64389	1.44419	3.47057	2.47877	2.09139	2.05878	2.11911	2.01108	1.83657	2.60762	3.36078	1.81388	0.410631	0.987762	1.00705	0.160206	1.28752	-0.85299	2.33016	0.477269	1.068	2.01325	0.901465	0.966498	1.13696	1.02664	-0.495847	-1.18242	-0.766207	-1.31676	-1.94263	-0.652013	-1.72565
	-1.53608	-1.96669	-0.539728	-0.243777	-2.20725	-1.32427	-1.43118	-2.83835	-2.01027	-1.97927	-1.07124	-0.864372	-1.23909	-2.10077	-2.75717	-2.42188	-2.45978	-0.997369	-1.84099	-3.53513	-1.00666	-0.86331	-1.13389	-0.549697	0.0316065	-0.772757	-1.06948	0.737089	-0.0947273	-0.0647388	1.03999	0.619485	-0.563801	-0.110163	-0.052895	-2.09088	-1.18414	-0.90631	-0.554876	-0.719643	-1.79488	-0.571125	-1.54461	-2.72077	-2.58101	-1.05368	-2.77191	-1.30885	-0.393118
	-4.82182	-4.4583	-4.1324	-4.11058	-3.54045	-3.93399	-3.69822	-3.05839	-4.01649	-4.12508	-3.1398	-3.51246	-3.8277	-3.2639	-3.02027	-2.93123	-3.45497	-2.25178	-2.48361	-2.98842	-2.20137	-2.4522	-2.65066	-2.82345	-3.13427	-2.70102	-2.77372	-2.43266	-2.12777	-2.2065	-2.09261	-1.90608	-1.03151	-3.73716	-2.56326	-2.71924	-4.05888	-3.8065	-3.40803	-2.12154	-2.53536	-3.40596	-4.20947	-5.21595	-5.21138	-5.15867	-4.96949	-4.68221	-4.37727
	-3.27984	-3.084	-3.65641	-4.52361	-5.13608	-5.65795	-4.58019	-4.40352	-2.88633	-2.88814	-3.86355	-4.53157	-2.90317	-3.44686	-2.29652	-4.01104	-3.27843	-4.35774	-3.25369	-1.67977	-1.69095	-1.403	-0.907096	-0.484919	-1.85715	0.247089	-0.130429	-0.234805	-0.886782	-1.07165	-1.98634	-1.93515	-1.81001	-0.520412	-2.95184	-1.89487	-1.05205	-2.32006	-2.07682	-3.49878	-3.65468	-3.55827	-3.5811	-2.188	-2.81277	-4.30978	-2.85858	-2.55032	-3.29186
	-13.8724	-11.8246	-12.2654	-12.6766	-15.5134	-13.4343	-14.2165	-13.7699	-13.5836	-12.1947	-14.2748	-11.9065	-13.4287	-11.3203	-13.0087	-11.7652	-12.0726	-11.7518	-11.4355	-11.1221	-11.2945	-10.8193	-12.0235	-8.06704	-8.89604	-8.65562	-7.7076	-10.3726	-7.45275	-7.28198	-8.62447	-8.93198	-8.79221	-7.85987	-7.79303	-6.07951	-6.20849	-7.92863	-7.59081	-7.12631	-8.02792	-10.1244	-11.9433	-10.7551	-9.61454	-10.2854	-10.0645	-9.68279	-10.9763
	-6.32698	-6.36983	-5.67798	-4.06456	-5.58695	-6.04797	-5.59037	-4.74016	-5.93042	-5.48964	-5.15764	-3.70729	-5.20003	-2.88357	-4.05782	-3.75874	-4.22645	-2.16962	-3.3996	-3.1962	-0.567185	-1.88341	-3.68068	-2.73192	-1.44996	-2.99856	-1.88919	-0.50335	-1.97305	-2.01966	-1.57904	-1.61698	-0.2475	-2.02277	-0.303051	-0.459505	-0.244674	-1.33523	-1.25217	-0.32524	-1.36002	0.634413	-1.12893	-1.43917	-1.15002	-0.928393	-2.7341	-2.63722	-1.40338
	1.55338	0.929612	1.44429	1.22942	1.01276	1.8674	2.20363	2.39112	0.783169	1.4717	2.29375	2.1412	1.10212	0.966576	2.3236	2.42306	1.44478	1.43483	0.225402	1.27381	1.24133	0.406783	1.33422	2.69584	0.571182	1.95662	1.73412	2.3545	0.987324	2.40452	2.55188	1.501	2.65336	2.37752	2.51176	2.99586	2.30386	1.40059	2.06125	2.25081	2.07511	3.1099	3.06382	2.67317	1.94504	2.5349	2.95252	2.45944	2.9118
	0.272819	0.686555	-0.569621	-0.186964	1.22463	2.11096	0.812618	0.762937	1.97635	1.74639	0.488484	1.9286	1.85598	1.0761	1.67088	1.6748	3.3112	-0.431869	-1.20533	-0.122009	0.4418	1.03846	2.72223	3.10752	1.0896	3.88888	4.08373	3.7863	4.12151	2.94859	3.8515	6.082	6.13597	5.36399	6.83567	5.70173	5.79903	5.90444	5.04239	6.31193	7.55209	5.79048	5.84941	6.33709	3.32335	4.08688	3.49622	4.84969	4.4674
	-1.28816	-1.59731	-1.40314	-1.41334	-2.25437	-1.46554	-0.909718	-0.310407	-0.347674	-0.985097	-0.781632	-0.911376	-0.733924	-1.10212	-1.01337	-1.52504	-0.389678	-1.12659	0.00276409	-0.5456	-0.582717	0.046747	-0.774911	-0.116903	-0.103328	-0.166682	0.323766	-0.235994	-0.716688	-0.197187	-0.87947	-0.247188	-1.04263	-0.728042	-1.01742	-1.3927	-0.823406	-0.792138	-1.16072	-0.564966	-0.400673	-1.04432	-2.01242	-2.04087	-2.80344	-2.60594	-1.80941	-2.15366	-2.78554
	4.18035	2.69025	4.05636	4.38884	3.82439	3.80867	4.62663	4.52953	5.00773	5.98683	4.59906	3.57804	5.08358	4.4154	4.28288	5.33874	4.4475	3.39019	3.73321	4.5589	4.21627	4.12033	4.82281	7.57591	9.14683	10.7574	11.4271	12.0877	12.6741	16.3397	18.6988	19.1675	17.5217	15.5334	17.7352	15.158	14.5056	15.1069	13.121	12.944	12.1204	10.5205	11.4461	11.9589	10.4913	11.1742	8.88968	8.94386	9.47627
	1.98212	2.4543	2.1687	2.04596	2.49258	1.66179	3.14057	2.2793	1.50695	2.44886	2.16479	2.29393	2.22203	2.34947	2.58335	1.33696	2.65303	1.26383	2.54801	1.12216	0.884806	1.57067	1.00719	0.757329	0.333574	0.777527	0.576222	1.3778	1.26322	1.79717	1.71756	1.51829	1.20297	1.90586	3.27547	2.41874	3.45969	2.95802	2.77817	3.04792	3.93442	2.71924	2.54467	2.72699	2.67041	1.87032	1.3914	0.808852	1.21179
	-4.20186	-5.08549	-4.16503	-4.81463	-4.37474	-4.54886	-3.75979	-3.43897	-5.19777	-4.3657	-4.69151	-5.70764	-5.47641	-4.66319	-5.68862	-5.74739	-6.83672	-3.88495	-6.55511	-2.54782	-1.74707	-3.69028	-4.38687	-3.01619	-6.0876	-6.98408	-5.25896	-6.38086	-3.36415	-2.41925	-3.52799	-2.86277	-3.76605	-3.66931	-5.39475	-6.37358	-5.78631	-5.21077	-6.43361	-8.3013	-6.3154	-5.71156	-6.05103	-5.12308	-6.79591	-7.2667	-5.56519	-5.26313	-5.20026
	-0.59838	-2.73336	-1.99659	-1.14425	-0.172172	-0.179213	0.0454143	-0.992944	-1.72276	-1.08557	-0.57334	-0.582361	-2.1259	-1.50114	-0.557121	-1.36073	-2.17826	0.502587	-3.29419	-2.01347	-0.219703	-1.32678	-2.22835	-1.32473	-1.05369	-1.44336	-1.30426	-0.458793	-0.497699	-2.94629	-4.24456	-1.71034	-3.0061	-1.96513	-1.57566	-1.45868	-2.42414	-3.15314	-0.948529	-2.96353	-2.49629	-3.72876	-3.22626	-2.24167	-3.81924	-3.11372	-3.25948	-3.35654	-3.06027
	-3.97422	-3.69653	-2.76304	-4.48952	-4.34556	-4.57727	-4.6466	-3.99861	-5.23749	-4.30174	-4.40513	-3.0558	-4.0611	-5.21233	-3.68582	-3.55527	-4.0528	-4.15409	-4.05491	-3.4745	-4.19071	-4.21218	-5.52082	-4.73001	-2.74399	-3.4334	-5.17541	-4.87663	-4.19166	-4.18386	-3.44691	-4.83759	-3.0593	-4.41297	-3.54171	-4.02894	-5.43021	-5.45006	-4.46728	-4.09886	-4.08685	-3.98764	-5.61584	-5.70711	-4.45623	-4.25635	-5.18946	-5.99843	-4.29193
	-2.22407	-2.60332	-5.39128	-3.90323	-2.31651	-4.55968	-0.552994	0.656905	-1.49597	-2.07751	0.192518	-2.89442	0.863764	-0.66952	-2.37992	-0.606211	-0.848951	-2.82673	-3.2501	-3.91542	-2.86147	1.69635	0.601074	-0.879246	0.016245	-0.366695	-1.14575	-1.57556	-3.90896	-4.3267	-1.79928	-5.17462	-2.62248	-1.83233	-0.886154	-0.765262	-1.79478	-3.46617	-4.39031	-2.60297	-1.76978	-2.71582	-3.29161	-3.65404	-3.56678	0.291131	-2.92919	-3.86378	-4.84441
	-3.42774	-2.70386	-2.9334	-3.33507	-3.19976	-4.16131	-3.48035	-4.22625	-3.6006	-4.62354	-5.40962	-3.83869	-4.79145	-4.90249	-4.30822	-5.21204	-4.59029	-5.72456	-5.27166	-3.50769	-3.24826	-4.25837	-4.71956	-3.72588	-4.35324	-4.00124	-5.71501	-4.37914	-4.16045	-3.92237	-5.1093	-4.59363	-6.23402	-6.01433	-6.52263	-4.76021	-4.14589	-2.38327	-4.01915	-4.41737	-5.89454	-4.36631	-4.71174	-4.71651	-5.61884	-5.33339	-5.97448	-5.34972	-4.77323
	-0.266646	-0.382578	0.123298	-0.159932	-0.252955	0.126471	-1.03443	-0.447195	0.0640058	1.65974	0.454657	1.31138	0.305425	1.42582	0.72161	1.21006	1.53967	0.221947	1.90011	-0.7215	1.12834	2.74646	1.00159	4.10794	3.40381	2.08579	0.500234	3.06552	0.440221	0.511442	1.06336	-0.0422983	2.86418	2.05072	0.117628	-0.168602	0.893803	0.769869	1.36004	1.00834	0.436354	0.165543	-0.115308	1.17411	0.494953	1.20997	1.48226	-0.238575	-0.120661
	0.445397	-2.96212	-0.602338	-2.61047	-3.33464	-2.6505	-2.13294	0.130327	0.491191	-1.91767	-1.34479	1.06956	2.66692	1.14916	1.72623	0.106249	-2.37238	-2.57803	-3.33573	-2.09833	-1.70117	0.0722138	-0.709226	-0.624392	-0.366156	-0.744246	-0.435966	2.63796	-1.24079	0.132183	-0.693758	-1.02429	-1.35221	-1.46231	1.49686	-1.95255	-3.10927	-1.12761	-2.11385	-1.43555	-1.13001	-0.150584	-2.16918	-3.26534	-1.81277	-0.0916737	0.0201543	-0.955811	-1.73834
	0.743234	0.956863	-1.20793	-1.05543	-1.37628	-3.7865	-3.10669	-2.63344	-4.50003	-3.60451	-1.56275	0.6895	-0.604455	0.240302	1.88644	3.16322	1.60076	0.234501	1.0486	1.36714	0.339168	2.00896	2.09309	1.58107	0.115473	-0.811154	0.403431	0.646885	0.613706	2.56882	1.28305	0.632829	0.843367	-0.393931	0.315892	1.76643	1.54002	-0.199646	0.0204289	2.11732	2.05212	1.65442	2.06267	1.14357	0.858101	0.951214	-0.771118	-0.594509	0.936315
	0.212056	-0.994518	-0.690764	0.75324	-0.280642	-0.619841	-0.830706	-0.556249	-0.408289	-0.178361	0.621543	-1.32378	-0.935357	-1.20405	-0.55784	-1.51461	-0.941769	-0.616467	0.486913	-0.571513	0.796046	-0.826766	-1.35537	0.391115	-1.2019	-0.48497	0.0513349	-1.29209	0.000667978	-1.52737	-0.500519	-0.519559	-1.38511	-1.70184	-1.22404	-0.988013	-1.40719	-1.33137	0.797864	0.703304	-1.99833	-0.805522	0.775028	0.355835	-1.09682	-1.76589	-1.29501	0.295857	-0.394165
	-2.20907	0.583649	1.02031	0.49417	-0.128239	-0.308075	2.23226	1.10632	-0.645715	-1.68233	-2.67153	-0.968591	-0.44711	-1.88779	-1.67607	-0.840594	-0.211759	-1.64548	-4.73008	-3.60794	-1.5472	-0.956903	-3.12625	-2.44806	-1.66895	-3.18531	-4.13364	-2.9843	-3.8182	-2.37377	-2.80052	-1.00359	-3.07546	0.562088	-1.18096	-2.17753	-0.515673	0.0229612	-1.66519	-2.17122	-2.31398	-2.61413	-1.54703	-1.8855	-2.80041	-2.99753	-3.45169	-4.10481	-2.74425
	-0.140594	1.12201	-0.0509212	0.0351197	0.262619	-0.633959	0.471827	0.214151	0.823901	-0.116141	-0.112428	1.01034	1.53747	0.653709	0.734807	0.684103	1.7605	0.689559	0.370701	1.29193	0.873038	0.955523	1.58646	0.913163	0.757429	1.09936	0.57002	1.21714	1.18791	0.528362	1.51968	0.505742	1.21864	0.739891	0.0721964	0.682729	1.52305	0.301301	0.714828	0.742328	-0.303443	-0.00926028	1.78102	1.00298	0.426826	0.687087	0.563717	0.113342	0.562127
	0.148221	0.443886	0.464663	0.285729	1.03925	-0.0817177	-1.08613	-0.595559	-0.867227	0.0486706	-1.21176	-0.599894	-0.268678	-0.879039	-0.5262	-1.85928	-0.555082	-1.02812	-0.802888	-0.623952	-0.446568	0.479756	0.384943	0.717204	0.927177	0.276016	2.10332	0.960264	1.0796	-0.0223385	0.750593	0.613771	1.91219	0.855102	0.598221	2.04794	2.67415	2.28173	2.28763	2.08556	1.47065	1.59444	2.361	1.33779	2.57577	2.70596	3.53993	3.00257	1.54521
	-0.616844	2.30361	0.492587	-0.96388	-1.39698	-0.476849	-0.111198	-0.315973	0.180996	-1.3181	-1.69504	-1.66203	-0.0252845	-4.69366	-0.656952	0.455253	1.44157	-1.27689	-0.883901	-0.903055	0.484011	1.85353	0.812363	2.45508	3.9371	0.152068	0.895762	-0.975218	0.81811	0.00798628	2.72693	-0.739641	-0.609165	-1.85592	-0.213613	-0.0826975	-1.41156	-1.25796	-0.708412	-2.50331	-5.35176	-3.43994	2.19869	4.37094	2.32225	2.67566	1.2246	-1.02745	-1.73483
	1.58281	0.758721	1.48008	0.761491	1.47308	1.15512	0.33166	-0.170568	-0.214137	0.964358	0.683397	-1.41517	-1.44275	-0.149034	-1.10472	-1.0836	-1.96617	-1.71222	-1.52295	-0.745724	-0.192544	0.180216	0.127917	-0.180599	0.318107	0.538111	0.396901	0.599441	-0.204342	0.281087	1.18167	0.450385	0.840237	0.981637	1.18372	0.987394	0.245303	-0.197943	-0.34131	-0.33229	-0.197279	-1.01171	-0.741883	0.662625	0.303347	-0.926438	-1.18277	-0.304048	0.190981
	-4.89383	-4.23057	-3.69839	-4.10932	-5.87601	-4.64503	-4.33663	-3.42986	-3.8986	-3.22388	-2.74563	-3.23168	-2.09689	-3.26768	-3.21243	-2.02004	-2.32681	-3.80143	-4.02624	-4.85279	-4.59042	-4.87934	-5.21626	-4.45956	-3.15538	-3.76766	-3.04583	-3.08545	-2.92503	-2.73342	-3.99469	-5.07465	-5.51528	-2.29544	-5.53349	-4.35128	-3.14553	-2.89071	-4.52143	-3.78834	-3.28141	-4.7362	-3.65366	-4.06476	-3.73383	-4.68475	-6.07664	-6.35502	-5.79385
	-1.49297	0.431336	-0.784261	0.369859	-0.891839	1.06709	-0.20189	-0.14592	-0.871398	0.345	-0.654266	0.191709	0.608436	-0.482873	0.648128	1.92206	2.85616	1.53324	1.16772	3.94696	0.974073	0.369848	0.957745	1.56319	1.04485	-0.0450539	1.37437	1.06416	-2.06103	-0.612534	1.49195	0.951928	-0.88753	-1.67561	-0.54475	-1.19635	-0.462185	0.27545	0.356761	1.51532	0.827407	-0.523383	0.152569	1.22888	-0.926228	-2.97799	-2.2803	-1.90277	-1.6983
	3.19822	3.81701	2.8829	3.13947	4.992	3.67444	1.62695	3.90997	4.0187	3.26949	4.71727	3.6422	3.25467	3.91195	5.14383	6.09133	5.12805	4.2661	3.56565	3.95698	4.23467	6.17715	6.47755	5.68546	6.25523	6.24185	4.03105	3.57671	4.16784	3.8865	3.51752	4.07193	3.57648	2.13476	2.16385	2.66545	2.79556	2.22561	1.57819	2.59756	4.22646	3.2076	2.3866	2.70246	2.97536	2.37936	1.67356	1.01831	1.10476
	-0.553693	-0.240319	-0.0713285	-0.152938	0.575903	0.248453	0.528312	-0.0487689	-0.279499	0.0889837	-0.644156	-0.905557	-0.123738	1.52217	0.753784	-0.133941	1.19362	-0.0445434	-0.323019	0.734461	2.18963	2.16096	1.38876	0.615803	0.607478	1.1838	0.591514	0.339711	1.42466	1.76628	0.883523	-0.44693	1.79006	-1.92778	0.110721	1.81919	0.761293	1.16147	0.561858	0.306174	1.38916	0.707835	0.497844	0.99653	0.718606	-0.0995473	0.824552	1.12715	1.30158
	2.63606	1.91507	1.84808	1.18611	1.8754	1.70674	2.17017	1.77944	2.07621	2.08453	2.11797	2.2156	1.16786	1.94487	1.82828	1.62784	1.56313	1.68873	1.33866	1.27015	1.4498	1.03801	1.4888	1.26596	0.476765	1.66594	1.35646	1.29788	1.34482	2.03388	0.776033	2.00218	0.010698	2.24596	2.1224	2.24691	1.6463	1.20154	2.29285	1.53321	1.6829	2.82378	2.26414	2.18098	1.8581	1.27185	1.78187	1.70632	2.79768
	-4.06845	-4.70084	-4.804	-4.40141	-4.11538	-5.0276	-6.26559	-6.11592	-4.63863	-4.11659	-3.56196	-3.70475	-3.10574	-1.64547	-1.16232	0.213993	0.325034	0.17384	-0.320602	-0.620382	-0.65436	-1.67568	-1.23437	-0.301616	-1.25293	-2.15969	-1.62512	-2.59311	-2.09353	-0.951906	-1.97279	-2.09546	0.37161	-1.06279	-0.576757	-1.04976	-0.596776	0.944669	0.113414	1.48727	1.34177	0.808824	1.79602	0.953795	0.71094	1.87453	1.07751	2.04617	1.15627
	0.757751	3.24875	1.63151	2.88292	4.16146	5.66176	5.60877	6.40433	6.06498	7.29614	9.26427	8.49014	10.6145	11.0562	11.524	11.2371	9.70013	10.8732	9.97335	8.78721	7.78002	8.42357	9.85308	8.72446	7.05704	6.596	5.11734	4.54799	5.79144	4.41564	3.10672	2.50049	1.85165	1.62389	1.68104	1.99733	2.93359	2.01831	1.77054	1.18475	3.5077	3.30111	3.48862	3.94631	1.90754	5.7456	5.65627	6.36441	4.16359
	0.795214	0.797947	0.762902	0.644995	1.11516	0.917107	0.273096	0.2291	0.378567	0.508267	0.473254	0.763134	0.932459	0.572402	0.426258	0.225033	0.206985	0.214226	0.574847	0.54547	0.552956	0.2178	0.118113	0.385165	0.0845634	-0.0893239	-0.0125374	-0.403946	-0.77048	-0.760072	-0.725208	-0.96431	-0.698034	-1.05745	-0.913567	-1.04766	-0.944723	-0.881246	-1.17477	-1.13352	-1.55245	-1.1814	-1.25591	-1.29039	-1.30648	-1.2414	-1.58482	-1.44771	-1.48702
	13.2246	14.3363	14.5205	14.7127	13.1572	13.7771	14.5934	14.4795	14.0444	13.0091	10.9404	9.83475	9.7468	11.728	10.2411	9.13768	8.67193	8.72615	10.2105	9.26609	7.33604	3.7426	5.77805	5.44413	7.37419	8.26311	10.216	7.70415	5.63901	6.30857	5.19926	3.9805	6.75588	5.21195	5.01504	5.14989	4.78855	4.62845	5.04639	4.53545	4.06211	3.55729	3.21964	3.42454	4.13844	2.8281	4.68127	4.09551	3.0468
	6.07398	7.04501	6.90001	7.31544	5.75051	5.48428	4.60977	3.84661	2.5768	3.42332	3.52602	3.46812	3.95948	4.44775	5.03967	4.04039	4.2001	3.31928	2.79666	2.20854	1.29171	1.30059	0.171041	0.80022	0.429399	1.10554	2.10459	2.15161	3.57687	2.14766	2.18659	1.40398	1.79428	1.91843	1.92579	2.06815	2.75366	2.06999	2.02772	2.61284	1.96232	2.1141	2.50812	1.45972	1.24759	1.44635	1.83096	1.09616	1.72823
	0.276968	0.633681	0.637656	1.00776	0.470571	1.25517	0.83244	0.689708	0.454577	0.0406446	-0.1327	-0.228868	-0.398877	-0.292742	-0.0100078	-0.121396	-0.138385	0.875849	0.7854	0.78452	1.00685	0.696715	0.389505	0.381996	0.340719	0.373257	0.620951	0.789509	0.364423	0.098208	0.0966458	-0.0782665	0.180558	0.385211	0.0668457	-0.186957	-0.201929	-0.26571	-0.320039	-0.0474393	-0.0244941	-0.284221	-0.175358	-0.7372	-0.266375	-0.411438	-0.373662	0.101046	-0.0842922
	6.08859	8.00406	8.96461	8.57224	9.18654	8.81327	10.6469	10.4829	9.44161	10.2919	10.7659	10.4516	12.4101	10.7543	9.35082	9.70205	8.19462	8.4387	8.21586	12.5162	8.64889	6.69141	6.14645	6.51673	7.30492	8.01374	8.14742	7.53544	6.73296	6.35813	6.50233	6.85146	6.78469	5.51386	5.24598	5.35853	5.74999	7.2972	6.02242	6.66187	7.79463	7.49377	6.78119	7.08122	7.63462	8.48958	7.06755	7.84844	7.86379
	9.39274	8.54053	8.06318	8.93444	7.70717	7.59941	7.45527	7.84619	7.64862	7.04059	7.63227	6.77992	7.25594	6.0792	6.62132	7.73526	6.99623	7.49521	6.40788	6.19742	7.77088	7.50786	6.67227	6.40197	6.3745	6.18073	6.85321	6.95733	5.84508	5.63928	6.18591	6.5692	5.16742	5.51774	5.30358	5.59208	5.63011	4.82595	5.19792	5.94989	5.61378	6.91229	6.22814	6.18671	6.33806	6.11423	5.70692	6.67175	6.54146
	11.662	10.8353	11.4693	10.1736	10.5856	12.0281	12.9495	13.0318	13.8934	14.2585	14.5174	14.9271	14.5189	14.2598	14.9305	12.5596	12.3138	12.198	13.0614	14.1927	12.1238	13.2621	13.3007	12.7621	13.4944	12.585	13.0029	13.8103	14.7442	15.5788	15.1111	13.3495	12.511	11.3599	12.2799	12.7422	12.5114	12.7313	13.5729	14.1077	13.5361	13.4055	13.6785	14.8593	14.4913	13.2467	13.379	12.9679	13.6511
	1.90211	2.00789	1.32955	1.36754	1.68878	1.871	1.66914	1.56363	2.54592	2.9752	2.99917	2.68834	3.18612	3.10969	2.04486	2.46242	3.16075	2.87063	2.69392	-0.86988	-1.14559	-1.61523	-1.69651	-0.882885	0.452367	1.45483	1.57942	1.37857	1.2649	0.828196	0.624209	0.799407	-1.41732	-1.37911	-1.46467	-0.894528	-0.606665	-1.48559	-1.48532	-0.96089	-1.24336	-1.75212	-1.18984	-1.32286	-1.68182	-1.86284	-1.92206	-1.74268	-1.42055
	12.1259	11.4315	11.6675	12.6114	12.0922	11.2397	9.97744	8.70381	9.87868	10.7646	8.58683	7.96201	7.31129	8.9194	8.04065	9.42081	8.54012	11.0795	9.76043	7.88981	8.42869	8.17482	6.63722	5.43177	6.51151	7.95743	7.78865	8.81094	8.97173	7.79921	7.48202	7.64092	7.25638	6.80726	8.53228	6.84641	6.96994	6.92482	6.5626	7.95169	7.47947	7.64687	7.72801	6.61569	6.76404	7.22208	6.83616	6.30765	8.32936
	8.57352	8.54659	8.3363	7.50117	7.7609	8.28699	8.80453	9.71334	9.66593	8.9803	8.46052	9.68159	9.91599	10.0151	10.1447	9.19858	7.41638	7.04063	8.53082	9.20647	9.2217	8.91301	8.22371	7.19297	6.96266	7.4838	5.55613	4.09679	5.40557	6.49482	7.1551	7.67339	5.12442	4.96092	4.9578	3.9716	5.34891	6.24245	4.72608	4.36509	4.54293	4.38576	3.8528	4.7322	4.318	4.38273	5.25623	4.08163	4.37323
	12.6243	12.5238	12.3251	12.1188	12.0513	10.5383	10.3573	10.1184	9.24389	10.0958	9.67353	10.1832	9.83445	8.99546	9.70644	9.8523	9.9654	9.64019	8.88469	5.59424	9.2188	9.56857	8.39157	7.43471	7.67066	7.97938	7.94323	8.0717	8.09759	7.86612	7.9715	8.42176	7.52059	7.77181	7.92778	7.48249	8.13475	8.70634	8.15792	8.34915	7.19595	7.09042	6.38615	6.66021	6.40801	7.01634	5.47041	6.21051	4.88705
	-0.299812	-0.689535	-0.933259	0.114694	-0.29023	-0.343265	-0.0522625	-0.390902	-0.473584	-0.724002	-1.07598	-0.846232	-1.22359	-0.901313	-1.17708	-1.43065	-2.03373	-1.90075	-1.74774	-1.99011	-1.18139	-0.873545	-0.850856	-0.897659	-0.833139	-0.580826	-0.266299	-0.128359	0.00651188	0.217094	0.146512	-0.00530165	1.0423	1.82037	1.03722	1.48655	1.56328	2.07163	1.58267	2.01746	2.22596	2.5682	1.85304	1.91588	2.35732	2.36431	2.95634	3.19642	2.75929
	2.89424	2.6946	2.56587	2.19466	2.73313	1.91555	1.90633	2.13149	2.03224	1.83263	1.48743	1.32578	1.18018	1.6244	1.85108	1.50687	1.74267	1.26682	1.66328	2.36611	1.89833	1.8414	2.02066	2.26149	2.39399	2.4053	2.46203	2.57797	2.64403	2.6765	2.74354	2.78036	2.03333	1.79144	1.96554	1.76865	1.64226	2.03011	1.86008	1.89995	1.62702	1.6795	1.90281	1.64316	1.48006	1.58252	1.51854	1.61137	1.9761
	4.82197	5.95973	8.66366	8.94279	9.1992	9.34216	9.87511	10.4157	11.492	12.9903	13.7149	15.6648	16.0233	17.9849	20.5882	20.5584	19.4921	17.7375	16.8993	16.9706	16.4317	16.012	15.6998	15.4834	15.3511	15.2912	15.292	15.3418	15.4289	15.5416	15.6682	15.7971	14.4296	15.2081	15.9124	14.9207	16.5442	16.5152	16.1289	17.2436	17.5421	18.568	16.8886	17.2694	19.9474	19.6687	18.1701	19.4298	18.3952
	22.4477	22.2637	21.8262	24.6162	24.0541	22.668	21.8756	19.6232	19.9466	20.2895	18.9577	18.5987	18.6441	17.0677	16.1277	15.4304	15.0655	15.8367	15.962	13.3776	14.735	13.7313	13.3547	14.7954	16.3053	16.4714	16.2088	16.7843	17.8365	19.4122	18.4055	20.2224	20.2526	18.9261	18.124	18.0707	18.9825	19.0981	21.4879	24.1205	26.2718	24.2717	26.706	28.2098	29.7435	30.6267	30.1692	33.1416	35.0509
	8.55782	8.21278	7.5222	7.32936	6.78919	5.59664	7.64294	7.90724	7.57652	7.37976	6.64892	8.1551	7.56747	7.43405	7.18068	7.29834	6.26991	5.55375	4.29462	5.64889	4.56226	4.70755	5.27496	5.45535	4.90279	4.51696	4.63168	4.79915	4.56198	4.03817	4.33941	5.21432	3.30451	4.0591	3.80464	3.54216	3.6921	3.5483	3.04836	3.12466	2.61562	2.79141	2.47196	2.79357	2.74019	2.29733	2.74605	2.45242	2.36143
	13.7756	12.4395	12.7224	12.7634	12.3105	11.6547	10.8852	11.4582	11.3005	11.4635	11.6372	11.7879	12.2623	10.7441	10.9502	10.2166	10.2391	10.9122	8.61241	11.4024	9.03683	8.60528	9.06147	9.3886	8.9179	7.9916	8.23739	8.54807	8.09912	8.31478	8.75343	8.77876	8.59084	7.07168	8.84271	7.37922	6.73729	7.74455	7.68268	7.28297	7.26974	7.72684	7.05097	6.68697	7.43646	7.05683	7.41375	7.57943	6.91128
	2.50025	2.14257	1.31112	1.43576	1.33063	0.911648	1.18371	1.40934	1.3396	1.78491	1.78167	1.71943	1.84385	2.58425	2.49459	2.12933	1.85606	0.917962	2.14997	1.95734	3.65185	2.98454	2.63788	1.97346	2.30326	2.21678	1.96576	2.71448	2.32327	2.12241	2.48998	3.61978	2.49656	2.84026	2.45537	2.30715	2.61012	2.8731	2.74888	2.24889	2.89251	2.64249	1.78433	2.07085	2.20832	1.73749	2.94257	3.3938	3.13933
	6.76713	5.35816	6.29927	5.71261	6.95134	5.95616	4.57536	5.39859	5.72418	6.13376	6.39403	6.65113	5.93029	5.09665	4.20406	3.86361	4.36571	4.91851	4.04068	5.43075	4.33302	3.78155	3.66265	3.86254	4.17269	4.14816	3.88041	3.93784	4.30505	4.72472	4.9095	4.72853	3.6363	3.86808	3.74329	4.04454	4.31789	3.77863	3.28965	3.31389	3.16451	3.18922	3.52256	3.70959	3.41608	2.48022	2.19675	3.0345	3.61753
	-2.57669	-2.62963	-1.8501	-1.29853	-3.2284	-4.21985	-4.5744	-1.66306	-0.66436	-0.993938	0.483018	-0.300203	1.00282	0.725933	1.11875	0.705062	-0.986188	-0.528896	-2.68847	-1.82064	-0.487215	-2.03624	-1.96814	-2.7487	-3.79519	-1.59814	-3.20993	-3.834	-2.96915	-3.96868	-3.29846	-2.31941	-3.66511	-1.64752	-2.91447	-3.07592	-2.51072	-2.74553	-2.56132	-1.89448	-2.17558	-2.84162	-3.0689	-2.13289	-2.58427	-2.28147	-0.325146	-1.66384	-0.760963
	10.9362	9.47537	9.70464	10.6815	9.93382	10.2118	10.4525	11.7338	11.6081	10.8737	11.4718	10.5243	10.3861	9.30355	9.06797	8.45338	7.50955	8.55663	7.88728	9.42686	8.08317	7.44327	7.30024	7.44716	7.67546	7.72268	7.2956	6.67233	6.53017	6.79384	7.00299	7.00269	6.42183	6.61382	5.64579	5.58419	5.42012	5.0048	4.66262	5.25856	5.10276	4.65186	4.99325	4.49293	4.86137	5.60366	5.31853	4.40383	4.55219
	7.69468	8.96892	8.99954	8.67526	9.36273	9.45907	8.86682	9.42377	9.20629	9.99114	9.52834	9.90258	9.53976	9.81924	9.79694	9.33974	10.7913	8.91628	8.49895	6.54605	7.65352	6.86799	6.03661	6.73343	7.36978	6.26125	5.54683	5.99449	7.00375	7.41938	7.05486	6.29956	4.58382	5.45356	4.68156	5.06741	5.86927	5.20734	5.11918	5.7217	6.06271	4.87239	4.12808	4.62373	3.93255	3.51314	3.97026	4.21881	4.95066
	8.5938	8.4891	6.9079	7.31547	7.22356	9.15227	9.31623	8.54567	9.39528	10.2395	11.5227	11.6247	11.1839	10.688	11.1097	11.7941	11.2033	11.0443	9.59127	5.95476	11.4313	12.8324	12.1262	11.2799	11.3853	11.1684	10.1114	8.82197	7.69333	6.83139	6.00615	5.4467	7.67695	7.14468	8.02318	8.14983	7.95629	8.10704	7.92199	7.93405	8.48112	8.98825	8.90974	8.04897	7.79498	8.47243	8.2602	7.74561	7.26619
	12.1056	11.0929	10.6371	10.4463	9.76415	9.95353	10.3316	9.47693	9.53553	10.2395	10.0099	9.1067	8.71787	7.59516	5.82456	5.32846	6.06798	5.83285	4.32134	6.2135	4.83905	5.25484	6.06012	6.49903	7.43987	8.05231	8.96008	10.8776	10.435	8.99721	8.28101	8.46437	9.48404	9.32451	8.66976	7.88297	7.29871	7.32978	8.11033	8.44604	7.46621	7.73408	7.71923	7.13396	8.4692	6.61067	6.63828	7.88242	7.8014
	5.59876	6.7203	6.45305	6.4105	7.95315	8.19985	7.99058	7.63062	6.40713	6.0459	6.18013	4.62935	4.86745	5.12342	6.07683	5.14745	6.67309	5.91591	5.18812	4.82224	4.29101	5.04649	4.72279	3.59856	3.15344	2.63917	2.9903	2.43749	1.96327	2.3783	2.26556	1.12903	1.5488	2.35741	1.51369	2.1538	1.44157	1.84294	1.51843	1.17805	1.44349	1.31344	0.974342	0.672044	0.626807	0.395143	1.0264	1.41667	0.616702
	6.94842	7.77981	7.68206	6.75536	6.597	6.366	4.94976	6.33109	6.51601	6.37508	6.24907	5.32662	6.49181	6.50194	6.95136	9.78817	9.05597	8.98292	9.23588	8.77003	7.64927	7.42574	6.74281	7.66727	7.69836	7.12789	7.53755	6.99406	6.19475	6.25212	5.43781	4.34709	4.99963	4.34453	4.76751	4.9197	4.6278	3.73465	3.05735	3.0412	3.95017	2.95108	4.11905	3.69741	4.17279	3.45436	4.49953	2.06811	1.99922
	3.54462	4.0754	5.02886	4.72396	3.89079	3.67722	3.6095	3.4653	3.4166	5.01464	6.67729	5.29607	4.84432	4.83274	5.19471	4.80454	5.03799	4.47976	4.88815	5.27857	6.75574	4.50021	4.38453	3.60936	2.11722	1.75379	1.51868	1.21131	1.10325	0.925378	1.25543	0.500101	2.21975	0.365291	1.26092	1.05714	0.948514	0.365655	0.787796	2.10941	0.862757	0.711929	0.114983	-0.260605	1.46985	1.2644	0.655224	-0.342142	-0.633044
	4.48965	4.89769	4.42098	4.62364	4.88626	5.1044	4.39946	3.65363	3.86891	3.88068	3.83323	4.34535	4.12934	4.49121	3.73943	3.28358	2.55548	2.28576	2.7168	2.56841	2.46356	3.32419	2.64658	2.74457	3.2543	3.42606	3.68053	3.7638	3.74154	3.57236	3.73227	3.82283	4.09142	3.80501	4.39617	4.46025	3.93375	3.94212	3.47851	3.68651	3.70592	3.417	3.74617	3.30399	3.17754	2.72673	2.84726	3.42514	2.82192
	14.3294	14.3766	12.2153	11.8799	11.5447	12.4934	11.9282	12.677	13.1893	13.2866	13.5113	14.6064	15.901	16.0315	16.078	19.5004	17.896	16.3913	14.1459	14.3301	15.673	14.1048	12.9646	12.4827	12.55	14.6549	11.9669	11.658	11.1617	9.69877	10.8204	11.9635	11.7431	13.535	13.1816	13.0848	10.6978	10.6397	9.21319	9.05536	9.48346	11.2445	10.7634	9.18055	9.41187	8.81755	8.34811	7.85937	7.17551
	8.73844	9.77732	11.2374	10.3352	11.1629	10.9843	9.46353	11.7526	11.5444	11.0898	9.90491	9.59441	10.0833	10.669	11.1861	11.5627	12.5228	12.4897	14.7838	10.6185	10.4374	9.1298	9.92429	9.95316	8.93694	6.83513	7.563	6.87327	8.20166	7.76052	8.04813	7.35185	7.87779	8.72927	7.506	6.3156	6.30894	7.06926	8.2918	9.48915	9.2716	8.29315	8.74471	8.1054	10.5481	11.1771	10.6806	10.4637	11.4973
	-1.33311	-2.12408	-1.4409	-1.7034	-1.69277	-2.15555	-2.10908	-1.43701	-0.610819	-1.08726	-1.42534	-1.50421	-0.901554	-1.05279	-1.77399	-1.62179	-1.27661	-1.4467	-1.31252	-2.35563	-2.56328	-2.50765	-2.4545	-2.6207	-2.65827	-2.37787	-2.53856	-2.88037	-3.03674	-3.20838	-2.98002	-2.46513	-2.92976	-4.09521	-3.94651	-3.46032	-3.43057	-3.59122	-3.45149	-2.95287	-2.71192	-2.76603	-3.23579	-4.40836	-4.90465	-4.53594	-4.25967	-4.7193	-5.09033
	5.17785	5.38185	5.11826	4.46584	4.90466	4.07521	4.15501	3.91845	3.39173	2.88913	3.08341	3.67716	3.76941	4.29964	4.16849	3.9349	3.45959	4.05204	3.45392	2.74598	2.64221	2.30409	2.37219	4.21608	2.68877	3.34406	3.76118	3.7016	2.93713	2.95721	3.19261	3.10373	4.02952	3.43262	2.95644	3.10642	3.45352	3.44002	3.70449	3.9071	3.27343	3.50775	4.04871	3.24195	2.55099	3.33738	3.04636	3.07247	3.39768
	3.64903	4.55294	5.39323	5.60693	5.73311	6.25828	5.66793	5.95478	5.24247	5.25069	4.32803	2.25113	2.45995	1.98177	5.10805	2.56094	2.92965	3.67247	3.25109	5.87045	6.91701	5.87479	6.92888	9.43762	8.53789	7.74026	6.11391	3.2738	2.14763	1.98815	2.37508	0.0310175	1.8032	3.86265	3.7202	3.8959	1.68785	0.978533	0.60049	1.17934	1.54195	2.1865	1.29202	2.21605	3.11367	2.01839	2.36795	3.54833	4.41864
	1.62624	0.939021	0.990976	1.20116	1.20652	1.18187	1.22391	1.58906	0.852415	1.78347	1.8927	1.71204	1.82554	1.73072	2.23175	2.22513	1.18912	1.37855	0.8798	0.250685	1.86769	2.27249	1.97658	1.49145	1.31679	1.56177	1.87832	2.11441	2.30717	2.53102	2.8481	3.13395	2.57933	2.66769	2.42963	1.93576	1.42048	1.56295	1.86548	1.45704	0.515535	0.690413	0.621574	-0.0293237	0.389983	0.601214	0.965989	1.30481	0.74812
	1.04337	1.28192	-0.477906	-1.67988	-1.80158	-0.827243	-1.42286	-0.28567	0.476763	0.438711	2.98853	1.86855	2.82688	5.46619	5.64503	3.53392	1.48102	1.57956	2.14817	2.38351	1.79968	2.09023	1.42113	0.483783	1.19899	1.95451	0.283949	0.819205	1.82264	1.06178	-0.104009	-1.02387	-2.3322	-3.92409	-4.34679	-3.70035	-3.57737	-4.1519	-4.86553	-6.59301	-5.561	-5.38997	-6.03613	-6.37818	-5.14805	-5.70001	-5.78884	-4.5239	-5.0964
	-1.3884	-0.881246	-0.538846	-1.37051	-1.64658	-2.3069	-2.21753	-2.50904	-2.22843	-1.91269	-1.99405	-1.6795	-1.93259	-1.5307	-1.69175	-1.53116	-1.36082	-1.11138	-1.89206	-1.18782	-0.87777	-0.759401	-0.886008	-2.39088	-2.65768	-2.10542	-2.66285	-1.62818	-0.240971	0.407219	0.2814	1.59987	2.08314	1.10309	1.15276	1.65734	1.53853	1.62487	1.76126	0.508706	1.94803	1.64789	2.33014	2.14025	2.22266	1.68996	0.969821	1.7443	1.32662
	0.33764	1.37408	0.911286	1.69398	0.574436	-0.413567	-1.58722	-2.17172	-1.90649	-1.52085	-0.0305706	0.822877	-0.887239	-0.273802	0.391412	-0.332141	-0.607817	0.062938	-1.99546	0.36558	-2.28945	-3.75306	-4.12494	-3.50556	-2.58758	-3.54698	-5.32997	-4.40178	-3.06574	-3.59885	-4.12735	-3.93535	-1.78301	-2.21415	-0.420362	0.369141	-0.610163	-1.26556	-2.35995	-2.75174	-0.847017	-1.60923	-1.57532	-2.38294	-0.670906	-0.414207	0.000763155	-0.460191	-0.781704
	6.21273	6.24377	6.69739	7.39918	7.93164	7.69356	7.75187	8.28698	8.17464	9.24472	8.91877	8.9145	9.6596	9.51931	9.85509	11.2911	10.6693	9.41723	8.93465	9.39359	9.5457	9.39861	9.17102	7.55122	7.31385	6.3796	6.24003	7.6351	7.7627	7.61246	7.95415	7.16116	7.07252	6.04613	6.57313	6.47538	5.61845	5.90562	6.46707	6.98291	7.06892	6.80369	6.76789	6.86399	7.19489	6.9154	6.82251	7.3209	6.7373
	3.53299	3.34884	2.80836	2.59216	4.37284	4.0569	4.87619	3.81778	2.13483	2.14561	2.07789	4.13354	1.84187	2.30448	2.09139	2.54607	2.4537	3.58778	4.32705	5.44876	5.40286	4.73517	3.96481	4.25162	4.39561	3.09957	3.7187	5.78937	3.72766	5.92281	7.85972	8.3185	7.46498	7.3847	7.51208	8.14786	7.63933	7.42784	9.20713	7.75723	7.48758	8.23088	8.33751	8.3447	8.79812	7.68632	7.15765	6.42485	6.0522
	0.452879	-0.031649	0.183006	0.877657	0.0286238	0.244856	-0.633286	-0.426575	0.663337	1.15241	0.4746	0.0904436	0.415887	0.854669	0.487381	0.255949	1.10537	0.829687	1.23019	0.92626	2.34936	1.998	2.4424	2.29716	1.37651	1.77902	2.90468	2.68008	2.31558	2.79881	2.51803	3.77513	3.68209	1.59336	1.00434	1.26842	0.978231	0.323999	0.367892	0.999674	2.74439	3.24578	3.29301	3.83508	4.36209	4.23969	4.29001	4.17314	4.1852
	5.14557	5.3236	5.60775	3.69731	4.50551	3.9481	2.61002	3.70622	3.19877	2.97187	3.56989	2.90741	2.29232	1.80081	1.86343	1.96377	1.64831	1.62133	2.10688	-1.54286	1.08239	2.57698	3.03709	2.55891	1.25842	-0.0938617	-0.0506937	1.00047	1.30362	0.949605	0.94366	1.31163	2.73665	1.24368	1.82652	2.77081	3.27728	3.81982	3.91746	3.19579	2.88282	3.05214	2.53588	0.762818	2.48891	1.17148	1.26754	1.29334	0.784046
	0.0818937	-0.692148	-1.40896	-0.513241	-0.263898	0.64969	0.526673	1.00219	1.34058	1.2129	0.897444	1.31136	1.25567	1.27992	0.923203	0.512069	0.696075	-0.544918	0.880077	-0.452085	-1.0594	-1.63674	-1.70871	-0.850436	-0.692234	-0.56775	0.646123	0.87536	0.21342	0.345818	-0.651429	-0.918371	-0.369289	-0.350145	0.0581256	1.55915	1.00098	1.56493	1.01351	1.93756	1.71643	1.40141	1.06122	0.615234	0.964271	0.98446	1.95218	0.250333	1.7407
	8.00842	7.41815	7.68143	7.64446	7.54012	7.77506	7.61328	7.69337	7.82339	6.33435	6.87837	7.33149	7.7606	6.53882	5.92583	6.30315	5.91537	5.49224	5.63487	6.3812	4.49345	4.19537	4.53172	4.6528	4.92958	5.50504	4.80926	4.23997	4.72448	4.54071	4.38807	4.80665	4.85831	4.38326	4.23744	4.36614	3.68989	4.08439	3.36113	3.21401	3.64931	2.74832	3.35876	2.66708	2.89553	2.76352	2.6455	2.01804	2.63768
	10.3804	11.5622	11.1788	10.5142	9.11429	7.47656	7.64319	7.68718	7.0494	6.04572	6.44854	6.38819	4.72919	4.50615	4.60689	4.01588	4.37291	3.93057	4.4563	2.77891	4.21078	3.87619	3.05762	2.9359	3.51072	4.05503	3.96077	3.09789	2.29714	3.0427	4.15447	4.52658	3.82421	3.82407	2.79954	2.55594	3.09146	3.16068	2.94142	3.3143	2.9642	3.0705	3.44814	3.02692	2.59771	2.83066	3.35904	3.9343	3.62094
	12.1422	11.3376	11.4459	11.6549	11.9307	14.4839	12.5892	12.9011	11.0473	10.3644	11.3884	12.8724	14.1564	11.9389	10.246	6.60346	7.00717	6.70282	8.46296	5.7652	6.87604	7.66453	8.16808	8.42412	8.47005	8.34331	8.0813	7.72144	7.30116	6.85786	6.42897	6.0519	5.32165	9.2645	6.2241	5.78207	7.71523	6.51889	5.40521	6.0735	5.50299	4.49177	5.42729	7.00697	6.93006	7.03843	5.65726	4.42906	4.9834
	5.67304	5.21516	6.39184	6.31511	6.48534	6.8049	7.46508	7.96998	6.68448	6.8817	6.31461	7.06253	7.53519	8.6407	10.0022	10.8961	10.7688	10.3584	9.48273	8.4648	8.79416	8.38159	8.06327	7.72095	7.48153	8.52792	8.76067	7.99476	7.4269	8.13502	9.10573	8.42424	8.28244	7.44435	7.3537	8.20365	7.82198	6.74686	7.22314	7.68875	6.81717	6.7118	6.32092	6.42632	6.17322	6.06392	6.40164	6.86008	6.49467
	2.59287	2.74677	3.27046	3.99198	4.80205	4.92999	5.04972	5.22721	5.88676	5.83079	4.3538	3.494	3.52807	3.60441	3.78536	3.04819	2.81507	2.60682	2.12564	2.22352	2.05305	3.56915	2.73428	1.97717	2.11124	2.08667	1.93617	1.34081	0.733787	0.659151	0.35436	0.288585	0.291923	1.60167	1.37047	0.835565	0.931158	0.873521	0.42853	0.440098	1.2313	0.847469	-0.224603	1.4378	1.72267	0.524088	0.293221	0.229045	0.465779
	3.27488	3.42979	3.25167	3.85477	4.41806	5.41134	6.30252	6.30994	6.21603	5.26285	5.61763	5.02981	5.18792	5.3957	3.55214	3.0244	4.52198	3.66101	2.92411	2.77912	2.74422	3.81531	2.93659	3.47909	2.0488	2.97299	3.72286	3.40014	3.30399	2.99598	3.17508	3.69112	2.96054	3.52121	4.5293	4.19757	2.96692	4.34174	4.38174	3.96442	3.71548	3.84527	3.09474	3.03939	3.15718	2.81627	3.06076	3.65543	3.33322
	0.422896	0.199011	-0.427581	-0.613978	-0.284618	0.114133	0.165037	0.211011	0.939309	0.74678	1.08899	0.695649	0.432195	-0.79761	-1.72674	-1.43266	-1.65213	-1.63016	-2.05294	-0.898678	-1.7773	-2.28102	-2.56928	-2.8014	-3.04893	-3.14656	-3.01498	-2.73516	-2.58325	-2.66773	-2.66548	-2.58834	-2.567	-2.65297	-2.4653	-2.89569	-3.31765	-2.81911	-3.06168	-2.73201	-2.76924	-2.81302	-2.74859	-2.48262	-1.82473	-2.18264	-1.3128	-1.56667	-1.63799
	6.9305	6.87442	8.15089	9.27869	8.71304	9.09656	9.70022	11.1466	12.7735	12.4863	13.3602	12.8265	12.8851	13.0586	13.6929	14.2903	14.4275	12.0751	11.295	10.2237	11.2267	11.1155	10.5684	10.263	10.5654	10.988	11.0634	10.6243	10.2827	10.409	10.4091	10.2362	11.8624	8.62823	10.223	10.463	9.0037	9.31908	10.18	9.53682	9.02487	9.15764	9.30823	9.0867	8.48246	8.23199	9.65856	9.82576	10.3954
	7.89185	9.20435	8.76489	9.06739	11.4141	12.4458	12.1922	11.312	10.8128	9.67571	11.4738	11.7511	11.3679	12.6673	12.2311	10.6316	11.122	9.41655	8.43691	6.88576	6.67269	8.1449	7.17631	6.79347	7.72958	6.61674	7.76581	11.0482	12.7409	12.8944	11.5654	11.7124	9.65798	8.15683	8.45214	8.19879	7.61476	7.80548	7.50757	6.1251	6.7077	6.13191	5.83203	6.19975	5.95891	6.63633	8.11193	7.28711	7.40619
	5.93539	7.28515	6.94581	6.91787	5.518	5.37701	4.85095	5.1804	5.10737	6.4649	7.64702	6.96157	5.62132	6.69296	7.19585	7.69792	7.71567	5.60164	4.31537	4.67519	3.45398	3.89503	4.47282	4.37736	4.62334	4.47625	4.16669	4.5429	4.06752	3.62065	3.96926	4.6228	3.79336	4.07767	3.71948	3.12214	3.44353	2.59949	2.01572	3.23322	2.78435	2.14579	2.35097	2.89744	2.69736	3.09192	3.39158	3.57755	3.54261
	-3.32489	-3.5119	-3.10017	-2.22669	-1.4488	-1.3651	-1.17977	-1.18464	-1.12313	-0.844053	-1.43547	-2.0285	-2.77675	-2.33226	-1.86711	-2.29185	-3.09599	-3.7593	-3.55469	-3.79671	-3.91208	-3.96138	-4.13888	-3.73159	-2.61519	-2.29099	-2.66828	-2.60218	-2.60828	-2.8615	-2.87096	-2.63684	-1.9236	-1.98032	-2.36107	-2.6841	-2.83548	-2.35462	-2.02308	-1.44135	-1.69231	-1.82825	-1.8029	-0.535074	-0.0963494	0.00335047	-0.363476	-1.25556	-0.585679
	4.61938	5.50903	7.11447	5.16954	4.94514	5.08827	5.2082	4.93041	6.18759	6.27182	6.00928	6.16266	5.5744	5.74893	5.84647	5.87884	4.97001	3.63124	1.1734	2.32531	1.65155	2.14832	1.52222	1.3373	1.65773	1.79893	2.94607	2.05856	1.20081	1.66033	0.646364	1.46617	2.94464	1.26553	1.67094	2.13422	2.65732	2.54119	1.59469	2.27084	2.56113	3.38325	3.63781	2.20629	1.8332	2.94328	3.12562	2.92516	2.41855
	3.42222	2.79195	2.15985	2.32487	2.31031	2.09782	1.42071	1.34126	1.76943	1.94148	1.63581	1.82569	2.38349	2.49054	2.43074	1.76191	0.951142	0.995959	1.51868	2.16991	2.51457	3.10497	3.80713	3.87593	4.42354	4.64289	5.05974	5.06611	4.00422	4.43447	4.52162	4.13467	3.64329	3.45774	4.10855	3.08924	4.22551	4.04784	4.71474	4.22514	4.4479	4.04812	4.122	4.12271	4.31536	4.43059	4.41707	4.60739	4.75235
	-3.14347	-3.32361	-3.45523	-3.49878	-3.19337	-3.27191	-3.29919	-3.35857	-3.37491	-3.43371	-2.92823	-2.67247	-2.37229	-2.4401	-2.58937	-2.40553	-2.27761	-3.01883	-3.26817	-3.65291	-3.58214	-3.62366	-3.32128	-3.08084	-3.37969	-3.36967	-3.06695	-3.36993	-3.48081	-3.33529	-3.65801	-3.99833	-4.29442	-4.44465	-3.0922	-3.59965	-4.1556	-3.60187	-4.21227	-3.79638	-3.60872	-3.60811	-3.66971	-3.69428	-3.90215	-4.04238	-3.7344	-3.68615	-3.44727
	9.43347	8.29485	9.05077	9.67258	9.80191	9.75067	8.75063	8.40362	7.36957	6.293	5.57547	5.83584	7.18361	7.07405	8.01104	6.6791	7.56164	4.58285	5.05174	4.26256	4.31304	3.7803	3.8043	3.54371	2.87746	3.04487	2.9167	3.11456	4.31124	3.58541	3.96527	4.07389	3.28181	4.22256	3.6479	4.07418	4.55051	3.93193	4.6805	4.9127	4.47534	4.34652	3.56574	4.44542	4.29537	3.80691	5.47706	6.55773	7.16076
	0.964932	2.18149	2.31246	2.66633	2.56317	3.53375	4.55256	4.87084	5.6913	5.98013	7.02798	7.18141	7.75895	7.94468	7.57676	7.50476	8.36574	9.97064	8.26646	6.7362	7.21431	7.42491	7.40569	7.24065	7.54542	8.26968	7.66968	7.07248	7.15492	5.83212	4.74989	5.10305	4.70678	6.09074	5.50518	5.09722	6.08257	6.53741	5.44377	4.39805	5.35382	5.07362	4.32042	4.47617	4.78206	4.92671	5.14286	5.23762	4.89284
	5.49858	3.86472	4.29616	4.07694	6.0177	4.56961	5.03875	7.40932	7.45508	6.67774	5.08537	7.29648	6.72083	7.83932	7.99896	9.35227	9.17551	8.7499	8.97498	7.21938	8.41963	7.98517	6.90726	6.14906	6.34278	7.24541	7.42285	6.89931	6.48204	6.77791	7.23059	7.46089	5.73364	5.71913	5.77134	6.36758	7.14407	6.90685	5.97698	5.99568	4.74397	3.51741	5.35119	4.34902	3.33896	4.02888	4.67025	4.78227	6.03247
	0.190056	0.847193	0.452505	0.629898	0.804629	0.778907	1.16044	1.08208	1.31225	1.64492	1.6356	1.50849	2.18601	1.26139	1.36025	2.07934	2.32126	2.03241	1.69795	1.91539	1.33017	1.54164	1.15088	1.04762	0.665951	0.932005	0.773873	1.25721	1.03196	0.874798	0.269819	0.00154811	0.650792	0.307854	0.511023	0.741427	0.799749	0.907255	1.11947	0.765861	-0.0653517	-0.017498	1.0116	1.32237	0.418857	0.411874	0.77678	0.905582	0.621875
	-1.56658	-0.411596	-0.307136	-1.36665	0.219519	-0.832736	-0.151121	-0.62306	-1.88842	-1.92574	-2.47366	-2.03564	-1.2726	-3.3702	-3.28227	-4.22603	-3.82986	-3.26686	-2.99356	-5.7036	-2.63355	-1.72332	-2.00559	-2.51304	-2.31313	-1.6226	-1.92978	-2.89909	-2.82648	-2.05577	-1.90128	-2.33913	-2.24961	-3.52155	-4.76344	-4.22049	-4.98772	-4.50021	-4.07836	-4.24052	-3.62022	-4.06228	-5.46101	-5.14628	-5.16184	-4.81321	-4.80195	-5.14543	-3.43162
	7.26402	8.12781	7.74708	8.96962	7.44351	6.1923	6.43583	5.57171	4.78081	4.83406	4.85596	5.46395	6.12319	5.96975	6.02287	6.20678	5.75916	5.27238	6.45625	8.45391	7.78475	7.85616	6.79222	6.36542	6.15775	4.98356	4.40669	4.57302	3.94198	3.49547	3.75092	3.54245	2.64827	1.70915	1.10935	3.10811	2.78234	2.23049	4.10521	3.64376	1.48604	1.79553	1.71963	1.31658	0.653519	0.875155	1.4838	1.76102	2.31804
	4.83892	6.15951	5.71261	5.63044	5.21327	3.50594	2.90207	3.4349	7.03536	8.26565	9.00033	9.59289	9.24877	8.66068	6.56981	5.3025	5.17316	4.65374	3.9027	2.87283	1.70956	-0.505133	-0.236825	-0.774651	-0.686088	1.71729	1.15642	1.14396	1.15256	-2.36914	1.95577	0.569906	1.80638	2.24034	1.94271	2.64048	3.70113	4.45082	4.01011	4.18693	5.15726	6.09501	4.88547	5.54663	4.59757	3.96007	3.50589	3.18518	2.16542
	7.28065	6.29132	5.53463	5.16154	4.40085	5.61351	5.50752	6.40977	6.73128	9.10623	10.1313	9.42174	8.31743	6.78761	6.88683	6.52169	6.82102	6.38336	5.97115	4.63703	4.52243	3.85391	3.07551	2.48473	1.99366	1.78383	1.75948	1.75079	2.09718	1.77426	1.14125	1.22995	1.29218	2.70303	3.10251	2.89872	2.07837	2.18099	2.70411	2.32603	2.46723	3.05551	3.12163	2.66247	3.26195	3.12727	2.01009	2.53374	2.94038
	-5.64465	-5.34388	-6.575	-6.63192	-7.18032	-6.38758	-6.7862	-7.08895	-6.0533	-7.0394	-6.90871	-6.28143	-6.49485	-7.98142	-8.11498	-8.01885	-8.39057	-9.70246	-8.01767	-11.3894	-12.4647	-13.6429	-13.737	-13.2476	-13.2494	-13.1295	-13.0281	-14.0411	-13.4761	-12.7973	-13.3892	-13.3029	-11.9201	-12.7295	-12.6631	-11.892	-11.3102	-12.0506	-12.6049	-13.2302	-11.7504	-12.6691	-10.7705	-11.1631	-10.0472	-10.1366	-8.49802	-8.05433	-7.87985
	8.00841	7.27305	7.22329	8.08176	8.37867	9.86422	10.044	9.80062	10.1664	11.1342	10.4349	10.7318	10.5071	10.0758	11.9277	11.1646	10.2046	10.1714	8.40498	10.2248	7.0545	7.43539	7.51659	7.16769	6.43091	6.29968	6.93852	6.80982	6.22724	6.03808	6.09185	6.52476	5.73024	4.59335	5.03037	4.76474	4.31839	3.78729	4.00847	3.25801	3.77813	3.19161	2.6579	2.52716	2.12649	2.62238	2.6226	2.94694	2.0368
	3.68016	5.05194	5.06848	3.18437	4.19161	3.55186	3.88248	3.46051	3.51243	2.89062	3.35877	3.70575	4.24194	3.08847	2.2928	3.12605	3.03664	3.62504	1.99668	2.66619	3.71749	3.70122	2.89074	2.55849	3.33924	3.33633	2.72869	3.57891	3.27757	2.29602	2.48748	1.87235	1.91767	3.44982	2.20553	2.61423	1.65124	1.60531	1.78515	2.99522	1.29994	2.38449	0.648103	0.778082	-0.526288	0.323486	0.280115	2.22378	2.40172
	4.00637	3.75079	2.12296	2.27483	2.34866	2.26198	2.6303	3.58238	3.42778	3.44324	4.00145	3.89353	2.86599	2.17899	3.97663	4.40595	2.92241	3.03974	2.13297	1.75831	2.73784	1.11457	0.888348	1.05671	0.535641	1.96008	3.27636	2.52669	1.86789	0.953593	1.51325	-0.983473	-0.570655	-0.580263	-1.59546	-0.492213	-1.30858	-0.728177	-1.09148	-1.52808	-1.63954	-1.35233	-1.02118	-1.20045	-1.5233	-1.29409	-0.264407	-0.886077	-0.66725
	18.4927	19.4666	17.9372	17.4492	16.5568	17.4747	16.8983	15.0919	13.2963	13.132	13.1885	13.0014	14.6456	11.4258	10.5612	10.7312	10.3286	11.0102	9.10872	10.7216	8.68601	10.1723	11.3005	10.9837	9.69443	7.35216	8.28905	8.35455	7.51119	6.91031	7.17332	9.35397	9.87796	9.32553	10.0943	10.0918	9.531	7.3681	9.43355	11.8926	9.96293	10.3582	14.0358	14.4036	12.8264	12.9157	14.4936	14.6956	13.5488
	3.58256	2.86184	3.61566	3.45532	3.40063	3.96018	4.15683	4.57278	4.16309	4.3112	4.32416	4.35429	4.11618	4.53876	5.37638	4.66933	4.195	3.7193	2.82602	3.61462	3.37795	3.32634	2.57736	3.08365	2.7842	2.95214	3.26414	3.15441	3.76122	3.86903	2.86884	3.23864	2.52627	3.69322	3.61124	3.84714	4.03133	3.58614	3.97675	3.92996	4.24761	4.29888	4.16079	4.4886	4.39604	3.6546	4.79132	4.7631	3.97133
	4.16733	3.71604	4.18687	4.00737	4.18508	3.82944	3.54949	3.95311	4.21435	3.78716	4.21103	4.26543	3.55305	3.65149	3.96814	4.29689	4.71736	5.71214	6.18924	6.54913	6.32836	6.42119	6.82986	5.91272	6.69054	6.45909	6.55615	6.10625	5.71081	5.38972	6.00237	5.31068	5.89224	5.72212	5.90461	5.36833	5.68609	5.8371	5.18164	5.02461	5.28243	4.85962	5.23478	5.49681	4.71997	4.85875	5.12032	4.87568	5.1455
	3.72769	2.67682	2.71144	2.38544	1.92419	1.31694	0.998263	0.756094	0.965319	1.10604	0.650749	1.39685	2.5766	2.10347	2.49676	2.84956	2.64781	2.60166	2.859	5.42691	4.11777	3.98229	5.11408	4.07335	3.95098	3.04076	2.56675	3.95758	3.26773	2.69749	2.82542	2.96329	3.88346	2.87864	2.36579	3.21397	2.859	3.31375	3.3729	2.74489	3.01639	3.32542	2.70666	2.64069	3.39701	2.5434	2.8877	3.24649	3.30581
	18.9732	18.7772	17.8851	18.1331	16.7607	16.423	16.3587	17.4222	15.7745	15.4922	14.7686	17.6733	18.1142	20.1011	20.958	19.2728	19.6113	16.673	15.4697	15.0875	12.9938	12.635	13.4593	12.7384	13.0129	14.6044	13.5111	12.2295	13.1482	12.8275	12.3052	12.1405	10.9124	11.9519	10.814	11.4449	11.2406	11.6221	11.0525	11.549	11.9824	10.568	10.1202	11.3439	13.7238	12.9404	11.7752	13.991	13.1908
	8.50956	8.94863	9.47155	8.81463	8.69784	8.51834	7.86867	7.98383	8.64342	8.78551	8.41955	8.56458	9.27085	8.20405	7.42629	8.89634	9.55521	9.77294	9.81585	6.41378	6.12757	6.28424	7.06482	5.89038	7.55822	6.00375	6.37148	5.43033	5.47329	5.10583	5.01424	4.67292	3.54216	4.58964	3.85841	4.37152	2.70711	3.50003	4.38652	4.43426	3.34372	3.38431	3.51824	2.33257	3.74093	4.53433	4.33745	5.18249	5.0898
	7.08537	6.60061	6.07254	6.68432	6.12452	6.15528	5.98928	5.94794	6.1978	6.72711	7.11762	6.8597	5.82987	5.92787	5.89892	4.71256	5.18469	4.19311	4.81798	3.7985	4.28479	4.89876	5.27908	5.11561	4.44476	4.66802	5.51116	5.62887	6.02002	6.25992	6.49961	6.95253	5.97201	5.05819	5.29149	5.40079	4.4637	4.15565	4.39272	4.76795	5.41519	4.27928	4.94482	4.66821	4.82852	4.44965	4.13767	4.76201	6.1059
	-0.444559	-0.303135	-0.636379	-0.588269	-0.628354	-0.341315	-1.03844	-0.822229	-0.204001	-0.617713	-0.663026	-0.361682	-0.471958	-0.239436	0.21382	0.957429	-0.216286	-0.127152	-0.0820748	2.31006	0.740645	-0.114358	-0.439753	-0.420337	-0.240912	-0.0862747	-0.140568	-0.448558	-0.744052	-0.739118	-0.450157	-0.127846	-0.251008	-0.401729	-0.576821	-1.01718	-0.72832	-0.612578	-0.292338	-0.642684	-1.01749	-0.504807	-0.499763	-0.447885	0.37723	0.161949	-0.0357854	0.623304	0.789836
	0.660943	1.54893	2.27071	2.19763	1.27238	0.330578	0.669817	1.00272	0.285784	0.440214	1.30867	1.96665	2.64136	3.17188	2.45318	0.977026	0.449672	1.32239	0.619814	2.54276	2.86126	2.81389	2.6815	2.56743	2.2192	2.48579	3.20063	3.23289	2.88416	3.14571	3.18787	2.18166	2.72037	2.16268	1.9233	1.83961	1.75604	1.93058	2.23699	2.5654	2.37348	2.31936	2.52224	1.81624	1.77261	1.89705	2.11063	3.16486	3.07522
	-5.25891	-3.99159	-3.38739	-3.05164	-3.94528	-2.81631	-3.34688	-3.4903	-3.10624	-1.62555	-2.35032	-1.98504	-1.1305	-2.01934	-1.23999	-0.991403	-2.1154	-3.00498	-2.1302	-4.09962	-2.09513	-2.7939	-2.14796	-1.90675	-2.34226	-3.3602	-3.94176	-2.18575	-1.97132	-4.98209	-4.54296	-4.05247	-7.25402	-6.03997	-5.518	-6.51103	-7.59008	-4.85145	-5.86472	-7.71159	-6.1805	-6.25569	-7.17901	-7.49346	-6.60914	-5.90184	-7.34495	-7.56861	-7.45349
	5.48105	4.06895	4.99357	4.1042	2.48528	3.66924	3.34001	2.24894	2.01959	2.92048	2.94799	3.42927	2.42456	2.562	5.50891	3.00267	4.6456	4.24814	3.10303	5.42779	4.78178	3.43652	6.19839	3.13471	2.83594	4.09101	2.50425	3.46777	3.50494	3.45081	3.00662	0.76825	1.60267	1.71287	0.930646	1.52407	1.91347	0.48875	1.16115	0.912374	-0.636994	-0.72303	0.550742	-1.04667	-0.383784	-2.64452	-1.86928	-0.141053	-1.5544
	3.89842	5.50605	4.60252	5.06353	4.58431	5.32769	5.05296	4.92488	4.52751	4.21143	4.87988	3.06817	3.17477	3.85089	1.755	4.43106	0.564788	3.64136	1.10737	1.35887	2.60228	4.18083	3.50307	3.10991	2.3914	2.84783	2.69858	2.95707	2.38101	2.61475	3.79555	3.69828	3.13609	1.59172	2.01723	3.14788	-0.06515	1.41484	1.42177	0.357183	0.841587	2.17701	1.49929	0.434027	1.12338	0.875335	-0.378789	1.01168	0.309
	3.55838	3.65381	5.8164	3.93573	4.13635	6.66598	3.10243	4.29048	6.11994	4.82602	5.5867	6.74133	4.8533	6.43707	6.09499	6.02745	6.28938	6.51875	7.1169	7.2857	8.35081	7.7975	7.58745	8.28875	7.29081	6.99113	8.0922	6.83253	5.83913	6.71186	4.4469	3.48264	6.02595	5.25103	5.76283	5.65456	5.82302	4.87374	4.46969	5.66656	4.34574	3.26049	4.83765	4.68753	4.46395	4.82381	3.75178	3.53981	3.17755
	2.65839	1.42852	1.47215	2.1959	2.02605	1.78117	1.82005	2.09129	1.56489	2.65174	3.02941	2.78615	1.86698	2.37127	3.2916	1.84339	3.7781	1.76964	3.26947	4.95559	4.8928	3.33831	5.02091	3.66827	3.17234	5.07076	4.95709	3.75757	1.32555	1.86999	1.71509	3.37104	0.726411	1.29889	3.11449	2.1065	2.37891	3.04354	0.268554	1.55969	1.03948	0.682795	0.353806	-0.712495	1.84001	1.8643	-0.945867	-0.229161	-0.364924
	5.0695	4.18295	4.82207	4.67699	5.57363	5.40913	4.27341	3.59677	3.72305	3.71073	3.2264	3.96329	3.22992	4.75494	3.76714	4.4471	3.64257	3.63736	2.0814	2.38145	4.92624	3.21304	4.13606	4.87442	2.91031	5.00053	5.18181	3.25254	3.87853	3.63098	2.26987	2.67699	2.8693	3.46389	2.52252	3.15343	2.67391	0.968149	1.75543	1.88679	0.389909	2.4248	2.00728	1.61578	0.372883	-1.03942	1.33275	2.7578	1.11141
	0.634529	0.512152	0.486498	1.85284	0.41686	0.883195	-0.0793671	1.42547	1.40344	0.896881	0.615701	1.5956	2.23425	1.75687	1.02185	1.88182	0.170558	0.215438	1.57224	0.989889	2.01136	0.700417	1.09969	1.98137	1.49515	-0.0514468	0.605236	0.197199	1.21202	0.215798	-0.157508	-0.161725	0.2228	1.65641	1.3545	0.222986	0.068991	1.321	-0.0666815	-0.131443	0.798112	-0.0546582	-1.14247	0.413929	-1.11457	-0.821732	-0.373427	0.262976	-0.87902
	-1.1173	-0.430673	-2.80376	-2.00798	-1.66142	-1.45304	-0.776445	-1.9975	-0.24447	-0.780013	-2.52179	-0.718236	-1.16254	-1.47773	-1.25611	-1.0755	-0.96631	-0.16448	0.79348	-0.950204	-1.10754	0.265264	0.709409	0.316833	-0.55473	-0.26887	-1.36882	-0.460885	-0.709972	1.22343	1.47365	-0.256375	-1.30222	-0.329812	-0.928025	-1.57042	-1.78843	-2.54788	-1.65252	-2.3475	-3.16587	-2.63709	-3.3227	-2.68127	-1.84404	-1.542	-1.94921	-2.63	-1.81364
	1.87907	0.613065	0.37347	1.81118	-0.283154	-0.0279412	0.486101	2.06531	1.17273	0.610743	0.114131	0.314223	0.904315	-0.554293	0.176185	-0.623401	0.335433	0.686547	-0.345501	0.0767497	-0.293091	0.547772	0.679426	0.845238	1.81781	0.0888656	-0.411625	0.449054	-0.256834	0.752651	-0.462246	0.28082	-1.15351	-2.4465	-1.4157	-1.09627	-1.35101	-1.14994	0.348273	0.672867	-0.624665	-1.74785	-0.309772	0.630647	-0.442049	0.372228	-2.23613	0.660626	-0.139679
	-0.617848	-2.16613	-2.82983	-0.800164	-1.09522	-1.48609	-3.24574	-0.837128	-0.0551358	0.333228	0.567304	-0.347727	-2.22557	-0.666884	-0.641031	0.407553	0.994477	-0.96469	-0.732945	-0.360059	-2.05775	0.379322	-1.55406	-1.63652	-0.226453	1.83717	2.31446	1.64859	1.45386	0.691366	1.57013	5.16496	3.28028	4.94807	4.03301	1.80996	2.39847	1.93333	2.70081	6.29459	4.63324	4.50189	1.1526	5.54711	3.68399	1.85259	5.75927	6.64343	6.95006
	3.46531	4.35844	4.26573	4.09775	5.30008	5.68267	4.2987	3.61599	3.32739	2.97428	2.83417	2.87824	4.31975	1.34871	2.36855	1.66768	4.39349	1.33171	3.06339	2.18515	1.5597	1.11976	1.73173	3.79321	3.75336	2.7166	2.53649	3.53063	5.88254	4.46919	4.59263	5.14285	6.80798	7.34606	6.19712	6.09966	6.63194	6.07805	6.23858	5.54239	5.56689	5.38938	3.84832	5.53545	6.32847	4.93774	5.1706	3.97019	3.02715
	3.74208	2.8402	2.05527	2.17255	3.10404	2.29269	2.2637	2.02575	2.42396	3.56766	1.64404	2.51124	3.37547	5.44793	1.67271	4.42847	3.75729	4.02713	2.80721	3.69557	4.13725	4.01968	4.57405	4.8343	3.48779	3.77049	4.05499	3.27777	3.02215	4.14318	4.16473	3.65736	4.13856	5.10116	6.59791	5.73625	5.99336	5.04468	3.62531	2.8108	3.48502	4.21485	3.29841	2.58285	3.79871	3.60562	1.90882	2.25069	2.88396
	2.4614	4.79638	2.57117	0.880978	2.44892	1.84531	2.01642	2.37768	0.310357	2.96232	2.01268	1.10569	1.69687	1.43038	2.68116	2.6925	1.96583	2.78263	2.75328	2.85246	2.08802	2.41029	3.17957	3.75646	3.72277	3.27337	2.75222	2.4818	2.40257	2.47191	2.91585	3.52141	2.97638	1.91469	1.113	2.7746	1.44803	2.91115	0.914647	1.58264	3.83697	2.24056	2.74799	2.06599	2.34678	1.70044	2.33658	1.90007	0.711956
	-1.00124	-0.49064	-0.133213	-0.426215	-0.428944	-1.04865	0.0839305	0.576789	0.0201704	0.484629	0.782227	0.514396	1.55402	0.985293	0.409749	1.233	0.812835	1.00455	0.758122	1.07568	1.49709	0.202005	-0.515986	-0.886834	-0.287624	-0.725552	-0.337544	0.0315597	0.493031	-0.503956	-0.160779	0.515414	0.110793	0.0591828	0.308547	-0.151925	0.554161	0.936461	0.679941	0.993042	0.29374	-0.0290585	0.252821	-0.380393	1.14962	0.496378	-0.250088	0.379897	-0.687992
	3.65126	5.384	3.87428	2.67819	3.83969	1.40569	4.26663	5.33555	2.11428	1.77312	1.01265	2.80019	2.96725	0.688221	3.21142	6.20501	3.46577	2.66779	4.01987	7.92767	4.54695	3.92591	4.50973	4.90058	5.51902	6.82127	7.07582	5.75382	3.97059	3.72029	3.96693	4.23065	2.17201	5.58595	5.76746	4.65115	4.50512	5.41372	4.32307	5.05433	7.33068	2.11356	3.52301	3.24348	5.41593	3.93157	2.93863	4.0972	2.94596
	1.78524	-0.814421	-1.03062	-1.64308	-1.61234	-1.44156	-1.30408	-1.10995	-1.82192	-1.80082	-3.07645	-1.59507	-1.86768	-3.16229	-3.03684	-1.782	-2.87179	-1.70879	0.06292	1.17161	-0.0410903	-0.11382	0.332043	0.722433	0.719148	0.70093	1.0529	1.33852	0.618526	1.09606	1.94679	1.16047	1.69912	3.21338	1.5834	1.12645	0.194089	2.22782	0.780751	1.53303	0.913576	0.952676	-1.35478	-1.55816	-1.70662	-1.46283	-0.629594	-0.489961	-1.288
	1.44984	1.1436	0.722332	0.757453	0.743683	0.979544	1.03449	0.949621	1.10816	0.951527	0.944186	1.20673	0.899419	0.749695	1.33398	1.25836	0.897441	1.79488	1.42786	1.15539	1.95736	1.46191	1.31731	2.10605	1.7573	1.31548	1.37975	1.08892	0.968506	1.465	1.83529	1.52888	1.13796	2.00519	2.23557	0.649165	1.56458	0.998584	2.61386	0.718926	1.17165	1.54851	1.19672	1.56424	0.68618	0.567244	1.36961	0.490715	0.295207
	2.79584	2.48749	3.26815	3.47714	2.69019	1.78702	2.28147	1.50502	1.28706	1.38731	1.28615	0.168212	0.822751	1.38777	2.45428	2.89065	1.63182	1.10675	2.73073	0.109703	1.09031	2.40364	1.39962	2.60338	1.78546	2.712	3.21814	2.56278	2.26199	3.69849	3.11325	2.04685	3.91963	3.59813	4.60137	4.03022	2.25388	3.28119	2.65	3.69155	5.06898	3.67552	3.55775	4.96041	4.43208	5.17164	4.25977	1.54867	2.86696
	2.28529	1.35027	2.09642	-0.0617933	1.08574	1.83624	3.03612	3.33244	2.29201	2.17458	2.03363	-0.490858	1.05541	0.615945	0.589727	0.0298233	-0.866853	1.63936	1.77912	2.73248	-0.954015	1.78388	1.06661	1.52321	-0.10454	0.544469	0.956756	0.91197	0.391174	-0.992766	-1.24692	-0.110712	2.16736	-1.92206	-0.417884	-0.157402	-0.895875	0.00611562	-0.0127347	-0.925119	-0.764696	-0.128903	0.0131134	-0.791991	-1.05223	-0.346045	-1.06455	0.451201	0.0221421
	5.40418	4.39568	3.48607	2.90171	3.07128	1.37082	1.08733	0.900791	1.44969	1.97607	2.19343	1.91112	2.01954	1.08686	-0.295166	0.670005	0.0815009	2.0314	4.14661	3.70085	3.04417	4.34104	3.18321	3.62297	4.89534	4.32502	4.85691	3.05761	1.88312	3.12043	2.69583	3.11148	2.01691	2.5686	0.947307	1.38778	2.78928	2.63682	2.08488	0.335465	2.85407	2.23485	2.11575	2.07348	1.47845	1.82047	2.15616	2.63504	0.515609
	0.379205	0.61607	1.39028	-0.00765642	0.545429	1.65817	0.481595	0.419302	0.0718954	1.4402	2.35533	-0.302893	1.76627	-0.115468	-0.891724	1.41489	0.421209	0.635672	0.186897	-0.483823	-0.240833	0.581634	0.841173	0.785554	0.763936	0.0738879	-0.86556	-0.669287	0.13041	0.225047	-0.166852	-0.990416	-0.490326	-1.69578	-0.290706	-1.13965	-1.10659	-0.581481	-0.266248	-0.753822	-0.614621	0.0357095	-0.477055	0.910133	-0.987844	-0.138518	-1.08895	-0.797562	-0.931272
	2.59031	3.71882	2.63923	1.93264	3.102	3.80973	2.20268	3.29725	2.68693	2.40338	2.4591	1.86784	-0.346541	-0.337974	0.683167	2.25775	0.563472	-0.221672	0.156194	0.437372	-1.84064	0.0746507	0.13192	1.06613	-0.349646	-0.372882	1.55686	0.401101	-0.0826383	2.34577	0.204011	0.985982	0.844438	0.322375	0.960157	-0.419026	-0.383066	0.366257	-1.14763	-0.0384034	0.0895727	0.72345	0.241969	-0.0885651	0.602676	1.2076	1.51569	-1.15403	0.46637
	1.51821	0.978531	0.812902	1.15597	2.20399	3.1961	1.83168	1.67265	0.621127	0.341231	0.962853	0.493655	1.24347	1.00592	0.943168	0.651702	2.06418	3.47746	1.09747	0.739973	1.85363	1.62093	0.615806	0.219629	2.87588	1.51741	1.04466	1.22511	-1.60036	0.178001	-0.98133	-1.0012	-0.385878	-0.71597	-2.04323	-2.23104	-0.469936	-2.21111	-1.30572	-1.37285	-0.596858	-2.16853	-1.45088	0.844196	0.303105	2.18489	3.33988	-2.28513	-1.21048
	-1.26667	-0.335048	-2.04364	-2.49251	-2.94131	-1.36175	-0.954223	-2.09127	-2.2655	-1.94818	-0.362167	-1.13276	-1.11083	-1.20698	-1.79159	-0.242997	-0.00714011	-0.861022	-0.591416	-2.1969	-1.37641	-1.21743	-1.79202	-1.42212	-3.71416	-2.20885	-0.0466216	-2.2867	-0.604045	-1.7268	-1.38525	-2.76437	-2.21692	-1.84983	-1.71979	-2.48279	-2.21981	-0.797591	-2.99615	-0.164371	-2.44564	-0.685921	0.224947	-1.22192	-2.40324	-1.53298	-1.62405	-0.366733	-1.65594
	0.997681	0.687858	0.0979062	1.15933	-0.123278	0.307698	1.00829	0.336313	1.63922	2.92952	1.71711	0.486144	2.72434	1.87037	4.07437	1.11011	0.114338	-0.116155	1.56096	1.70911	0.614427	1.24656	1.41359	1.97457	2.25191	1.88551	1.31662	0.0387489	-0.238921	1.90581	1.73383	-0.886933	0.380837	0.46915	-0.235907	1.43103	0.232488	0.693263	2.91441	1.51067	0.353548	0.896008	1.795	0.697709	2.19905	2.40473	2.55068	1.64752	-0.58866
	0.814898	1.98318	3.1663	3.76722	3.93987	2.68757	2.95244	3.44877	2.89418	2.35649	3.46673	3.38442	2.18356	1.29644	3.27041	4.06913	3.6342	1.12432	3.05262	3.08132	2.18788	1.65356	3.84579	2.79112	3.6564	-0.192994	0.681175	0.268121	3.08913	0.772386	2.16539	2.00578	2.08516	1.71927	2.16607	2.42228	4.66155	1.82453	3.60533	3.78661	3.6681	2.92509	2.50503	6.24158	4.66613	5.35454	6.12884	5.49559	3.22936
	3.93592	4.12149	2.86555	3.41084	1.31455	1.91241	1.90507	1.2221	1.5086	0.694172	2.17619	2.77344	1.97507	1.75361	1.60947	1.65399	1.24755	1.60544	3.03996	1.59166	1.61086	0.758004	3.29333	1.02945	3.93995	2.19034	4.13796	1.95277	4.18429	3.60356	3.85685	1.09668	4.00828	1.97784	3.37074	2.38861	1.26626	1.05686	2.60627	1.5324	1.16559	1.68572	3.70115	4.95415	2.96047	2.06883	4.05276	2.86402	4.09401
	0.825596	0.814101	-0.210385	0.12304	0.422371	0.839018	1.07087	1.14108	0.671948	-0.755353	0.190329	0.572273	-0.757382	-0.635699	1.20216	0.156018	-1.20041	1.06887	-1.25689	-2.28398	-0.510071	-0.398776	0.686343	-1.3515	0.11241	0.98848	-0.659394	-0.64254	-0.832689	-0.297578	-1.89028	-1.76129	-1.2836	-1.29022	-2.94659	-2.52108	-2.57139	-2.83363	-2.19597	-1.82045	-1.3178	-1.51354	-0.330398	-0.798155	-1.98589	-2.56809	-0.360728	-0.886761	-1.67217
	3.86233	6.43393	4.96531	3.10052	4.31536	3.89332	4.10577	3.0243	3.79982	3.39649	3.27804	4.22732	5.04176	6.49055	5.02513	4.821	4.76595	4.98444	4.50281	4.06	4.21803	3.49309	3.79262	2.40532	3.04391	4.28927	3.33233	3.69734	1.45393	3.3686	3.07066	3.57907	4.71583	5.11274	2.35947	4.65268	3.75952	4.57572	3.37229	2.85422	1.79758	4.24751	4.13129	2.65431	3.57996	4.199	2.50381	2.25045	2.25952
	1.43211	2.28695	1.24973	2.07692	1.60415	1.56218	0.458206	-0.022959	0.41651	1.79514	1.13242	-1.55485	1.02876	0.835399	0.625671	-0.0409068	1.12556	0.322457	0.109239	1.40297	1.58698	0.410834	2.00976	2.23927	2.35214	0.818659	1.17122	3.28633	3.38456	1.99333	1.31511	1.08572	1.21607	-0.114952	1.59714	1.32847	-0.637025	0.32689	-0.146289	-2.14481	-1.56481	-1.14111	-0.808883	-1.40005	-1.12992	-0.6386	-0.485159	-1.45385	-0.250858
	-0.328274	1.20688	2.09278	2.22638	1.0281	1.83615	0.139675	-0.387453	0.407637	-0.245503	0.579001	0.192664	1.3094	0.242873	1.08728	2.46294	0.939099	2.39385	1.53274	3.71573	4.34927	2.48977	1.05833	2.63937	1.69244	-1.32132	-1.39746	0.101132	-1.09211	1.50376	2.88743	3.45474	6.58059	5.50059	5.86227	5.08031	2.7428	2.27554	1.92673	3.74828	2.76183	4.73455	2.56391	3.63302	2.65849	3.0193	5.39025	2.44678	4.29504
	1.66227	-0.821056	0.249841	2.68002	0.337612	-0.315205	0.16658	0.588057	1.279	-0.238093	-0.129221	1.63483	-1.44711	-2.76209	-1.11017	-1.05187	-1.42311	0.332035	-1.19191	0.173886	-0.127311	-1.72434	1.30077	0.169806	-0.0950266	-1.29785	0.281397	-0.843993	-0.85153	0.354144	-0.475939	-1.73161	-0.955754	-0.279806	-1.20972	1.55702	-0.608413	0.0016904	-1.08558	-0.0400553	-1.25668	-0.369505	0.861128	-1.8446	1.66237	1.90376	0.623001	-0.418763	0.450724
	4.08682	3.16327	2.29356	3.85949	2.61618	1.99756	1.92402	1.63304	2.47555	2.42744	2.41264	1.26448	1.67279	0.916142	1.14622	0.891154	1.19237	0.734004	2.2395	2.40072	1.90122	1.63263	4.4309	2.17142	2.34892	1.21842	2.73816	2.16094	2.19678	1.6879	1.87566	1.00336	-0.88924	1.45441	-0.506018	0.696004	0.464714	-0.702825	-0.0756969	-1.18515	0.824438	-0.243259	1.07332	2.15316	1.31973	0.943466	2.11765	2.01451	2.10218
	3.73848	2.82993	1.76813	3.4791	2.94207	4.33098	4.9096	4.02521	4.49813	3.72574	3.76163	2.97811	4.42215	3.05668	3.73385	5.26633	3.29219	7.33882	4.88513	5.02455	6.51843	5.27226	3.9509	5.17827	5.9961	3.88784	4.04189	5.11103	3.66631	3.82515	3.68567	3.26161	3.68066	3.19133	7.09174	7.60681	4.12961	5.18098	6.10394	5.20292	5.88793	5.23989	7.50318	6.45903	5.17137	4.87241	6.404	6.27659	6.15092
	1.66001	2.32158	1.17247	1.90639	2.0715	2.55411	3.36631	2.53191	2.17892	2.59126	3.08042	2.45271	2.04981	2.98927	2.18497	1.3513	1.95447	2.2189	3.18784	1.01493	2.45668	3.26525	3.70916	3.43562	4.30646	3.27247	4.8288	2.64813	4.66149	3.25053	2.96798	2.14487	3.34671	1.93469	2.92498	1.02211	2.21552	2.72441	1.97134	2.48663	2.63772	2.74215	2.37077	2.05358	0.896127	2.26555	3.28696	2.54532	1.39575
	2.94624	2.685	2.12638	2.7366	3.04644	0.257797	3.31661	1.85842	2.35722	3.08377	3.29717	5.80865	3.38337	3.71977	3.04087	2.86707	1.69055	2.21559	0.485326	2.47679	3.37293	3.68443	5.74993	6.00302	5.19528	5.49835	4.83095	4.85569	5.25016	7.55582	6.28666	3.50194	6.79319	4.69355	5.91058	5.498	5.05764	4.22734	6.1109	5.27589	5.0439	5.64618	6.72161	5.46421	5.44946	5.23385	5.68719	4.45388	4.9034
	1.49387	1.00508	0.833648	1.06442	0.45758	1.22432	1.91099	1.60294	0.778759	0.614479	0.84299	0.304694	1.47173	2.82301	2.81295	-0.581113	1.51577	2.06866	1.31528	0.360642	1.48053	0.885227	0.917785	-0.0715084	2.26237	1.18756	2.41949	1.31818	1.00168	2.17853	1.0679	0.847813	1.3861	0.284903	0.675595	-0.53422	0.540224	1.46214	0.900895	1.91336	0.885554	0.297009	1.5742	1.87262	1.77133	2.32658	1.50203	2.07141	2.30861
	1.59138	1.27551	2.91849	1.70489	1.86475	2.17916	2.39194	2.19019	1.62746	2.01604	1.30254	1.78778	0.790023	2.35566	0.882563	1.87549	1.88323	0.610404	2.99153	2.26892	1.83843	1.60969	0.858787	2.26328	2.93584	1.50762	2.04036	3.31951	0.522709	2.75866	2.72537	2.55394	1.68105	3.6799	1.80214	1.72367	2.43164	1.90873	2.03994	1.53079	-0.0606492	1.8518	1.77342	1.98414	1.17317	0.991823	1.32002	1.63072	1.83583
	4.08016	2.57939	3.71112	1.80693	2.18002	2.16726	1.54051	2.00941	1.5105	2.10288	2.5508	1.67094	3.02413	2.23708	0.872237	1.45643	1.48988	3.46187	4.3066	3.48811	3.52135	5.90653	1.7901	2.72479	3.87422	2.53611	3.49774	4.48854	2.12733	3.31417	3.55435	2.07949	1.19901	1.63511	2.15979	4.06605	1.01681	1.56982	3.08065	0.136831	2.99738	1.41956	1.99403	1.8998	1.17076	2.56736	2.13306	2.33171	1.26083
	2.76123	2.38839	3.35715	2.8938	1.45814	2.09149	1.80525	0.756368	2.36443	4.05301	3.64368	2.47864	3.8094	0.626008	2.39784	2.38024	2.59333	2.01817	3.0769	3.6486	2.4755	2.04157	1.88591	2.34424	2.48972	1.03987	2.47197	3.02098	2.68774	4.06235	4.44106	4.30757	2.38663	3.08156	2.34378	2.93609	4.18115	3.79422	2.08476	3.04496	3.44011	3.78441	6.44911	4.43509	1.44983	3.22231	2.70597	2.90432	2.56133
	1.63652	1.68401	1.04137	1.50063	0.7148	2.1687	2.14805	2.44602	3.13735	3.1609	3.18505	3.26781	3.71675	4.18358	4.29056	2.97589	2.90597	3.79258	3.42064	5.79433	4.72299	5.02829	6.52684	3.95767	4.49682	5.8408	5.58802	5.02175	4.27582	3.87605	4.02877	3.83166	3.76465	4.69327	5.01833	5.64111	4.01748	3.9389	5.72526	4.12053	4.12363	3.84875	4.75703	4.50763	5.29061	4.62501	3.5754	4.46149	4.05603
	-0.91678	-0.300163	-0.986967	-2.25054	-1.03542	-1.30636	-0.942239	-1.72482	-1.68181	-0.946605	-1.15925	-1.21568	-1.64781	-0.391064	-0.710021	-1.71394	-2.18848	-0.526726	0.269525	1.18929	-0.515058	0.230043	-1.70549	1.75197	-0.0539123	-0.585205	0.0897092	0.560841	-1.08491	-0.457189	-1.43734	-1.83463	-0.598755	-2.30198	-1.03699	-3.04167	-0.846836	-1.20964	-0.977537	-1.0188	-0.170269	0.148213	-1.32846	-1.16115	-0.572958	-1.25172	-1.69527	1.34395	-0.333183
	0.226775	0.720303	1.23592	1.36755	0.211608	0.999391	0.781511	-0.529942	0.776008	0.334561	-0.486979	-0.0256773	0.762328	0.182277	-0.0363694	2.75112	1.25646	1.16874	1.74021	0.537911	1.65069	3.13622	1.07332	2.78414	1.85847	2.90651	0.812018	2.20666	1.9262	3.50856	2.93147	1.4193	1.20614	0.933561	0.226246	1.54367	1.77409	0.0276101	0.552252	1.6414	0.555989	2.21195	0.545203	0.327153	0.946756	-0.469036	0.58519	0.883989	-0.874561
	0.722075	0.862112	0.865831	0.993109	2.03318	1.44614	2.00035	1.88858	2.0755	2.09984	1.81684	2.66886	1.96899	1.2639	1.72942	2.1663	1.97244	1.58902	0.778506	2.2361	1.25842	1.24421	1.7159	1.31369	1.82047	0.793589	-0.154351	0.606006	3.18159	0.136159	-0.0368359	0.488632	1.50387	2.73375	1.46075	2.18208	0.938467	1.62828	0.0834428	2.43478	1.54537	0.937215	1.55573	2.34794	0.137144	0.281281	2.03074	-0.80366	1.1173
	2.80864	3.13569	0.0824954	1.37417	2.70983	0.850656	1.88719	2.0962	2.77416	2.44812	2.76265	3.87521	2.33888	2.38136	3.58399	2.1503	1.50215	4.23464	2.07412	0.832045	3.07894	1.07172	1.19717	2.81509	0.606836	1.35883	2.30505	-0.72747	3.12998	1.27399	2.42238	1.45272	1.58688	0.18351	2.67686	0.682022	2.57844	0.749763	2.42094	0.986541	1.59147	2.15951	0.0642312	3.14199	0.410555	2.5647	1.77442	0.903053	1.45535
	6.43557	5.47499	5.95521	4.47622	7.25124	6.71894	3.98391	4.23613	4.22282	2.37868	3.73375	5.70575	5.23941	4.29063	5.93194	6.05866	5.51393	5.72281	5.0127	6.04434	6.00568	4.32742	5.15916	5.38279	4.53422	5.04309	3.22303	4.7221	4.93587	5.08866	5.76125	4.7927	5.74334	4.72168	4.59479	5.11545	5.33149	5.09891	3.35913	5.78454	4.21081	5.24431	3.15732	5.03849	4.31073	4.37226	3.58837	3.90215	4.12679
	1.71322	3.30361	3.83892	3.51421	3.6306	3.02366	2.99133	2.23612	4.66832	3.60809	3.75787	2.76487	1.65455	3.68055	2.87675	2.87962	4.35227	2.19772	4.24356	2.14981	4.20815	4.08288	3.64634	2.38498	3.84107	4.82382	4.46362	4.65056	2.01467	2.69679	3.29155	3.05327	4.86237	3.48622	3.90109	2.14117	5.08088	2.68555	2.78867	3.33908	4.07249	3.38111	3.09603	4.39242	4.60902	3.34398	4.69602	2.3207	5.23794
	6.93544	5.009	4.10815	6.0091	3.15293	3.62233	3.91524	4.22783	4.92336	4.10042	3.87974	2.64469	2.65213	2.67089	2.99923	5.32459	4.20653	6.21553	5.37478	3.45355	4.84768	4.59163	2.51909	2.10097	2.86883	3.28886	4.04719	4.56619	3.15041	3.10282	3.76482	2.35045	1.35126	2.91547	4.07995	3.29126	2.25139	3.22569	3.40651	1.51384	3.17964	1.82304	2.44745	3.774	4.40464	2.77032	2.02252	3.23013	3.21362
	3.70355	4.10646	3.92514	5.5389	3.43156	6.11399	3.31012	4.97439	5.37686	6.45888	5.39785	4.85907	6.04964	5.56352	6.47924	5.9853	3.96026	5.56601	5.34254	5.05432	5.72568	5.11979	5.64292	4.82415	5.85484	4.88873	3.46889	3.06127	4.47908	3.62811	3.82173	3.87047	4.84217	4.79234	2.59938	3.6396	3.71658	2.73255	4.14105	4.54549	2.75158	4.42515	3.64063	4.0139	4.09708	4.02346	3.98752	2.80531	2.32297
	6.36581	3.84585	3.33742	4.77667	4.67517	4.00765	5.81289	3.65015	4.17906	4.81774	2.55255	3.74583	3.48979	5.29461	4.77168	5.25121	3.95008	5.7913	5.36003	5.40064	5.90866	4.18436	4.4101	2.98523	5.33389	5.6524	3.31649	3.80499	5.26569	4.336	5.2525	4.61822	3.84557	3.8691	5.0894	3.32963	4.91646	2.81648	1.00956	4.77505	4.20672	3.53096	4.35415	4.81003	4.09132	4.03705	4.54524	5.28522	3.29462
	5.14137	5.13774	5.70098	5.714	5.2534	5.33868	5.81239	4.48779	5.09038	4.38158	4.80401	4.54895	4.89909	6.53087	7.44747	4.9661	4.68683	5.46704	4.45281	5.11417	5.82271	5.45741	5.52756	6.21318	3.89332	5.67584	4.86738	4.79915	5.74278	4.40715	3.79252	4.90361	4.41499	6.34722	5.94358	5.09303	5.24339	4.85055	3.42481	3.6909	3.96067	4.14267	5.04226	4.45711	2.4692	3.89154	4.31555	3.75383	3.27112
	14.0615	14.5516	12.9484	13.2027	14.7455	11.6958	11.3003	13.6734	14.8108	13.4705	15.72	13.6308	14.1268	15.1191	11.5121	15.584	15.1831	15.3135	16.7122	14.1087	11.7175	6.94043	10.5827	8.20608	9.80279	8.94715	8.99684	9.41549	10.0569	9.40636	9.01199	8.44905	8.15085	6.05649	7.97202	7.02533	6.71704	10.1689	8.91519	9.08755	5.80866	8.04537	7.4886	8.03371	7.17943	8.36558	8.4409	6.60763	4.44508
	2.91522	3.70413	3.68706	3.49904	3.18808	4.16044	1.98108	4.0014	1.62965	0.418805	0.676121	0.0543833	2.57729	2.02791	2.57519	3.85173	1.12829	2.88502	2.60969	2.87383	3.75583	2.89376	4.52435	1.82956	4.77069	2.42593	3.38097	1.80291	4.04069	1.51003	0.530627	3.27249	1.39565	0.431934	2.97229	1.88959	2.10789	1.09963	3.01212	1.7771	2.23715	2.2988	2.05674	3.39542	3.19905	2.4834	1.87112	1.42133	2.09591
	5.57722	5.99319	6.47104	6.16704	6.26622	5.52668	4.53822	4.78163	3.66818	4.38641	3.94677	4.07841	3.72678	3.33659	3.20022	4.81638	3.58638	3.74778	5.89495	5.56734	4.45546	5.1653	5.42234	4.08951	4.2443	4.4586	5.30377	4.55856	4.10045	4.74878	4.52025	4.32579	3.90009	4.13685	3.20837	4.34143	3.4249	1.3489	3.34756	2.21071	2.92508	4.05458	4.54699	3.54383	3.3154	2.80741	1.64487	3.60636	3.38089
	4.78729	4.40825	4.08183	4.93886	6.99958	5.75291	5.36751	5.99327	4.41048	5.13454	5.05123	4.61291	4.15257	6.53107	4.22459	3.85113	5.51616	4.90482	4.20892	4.16537	3.64477	4.18913	5.26775	3.8928	4.09961	4.62918	3.54074	3.23046	3.26795	3.89101	3.18865	3.05926	3.20159	4.57845	3.27084	3.24351	3.45291	2.12696	3.61256	5.33874	4.68135	2.83688	4.66176	4.58568	4.99726	3.43564	2.45811	4.63813	4.28465
	2.68028	3.25418	3.6376	4.21367	2.77587	3.21546	2.53832	3.13047	2.74769	2.29523	1.61332	1.61386	1.76757	0.455639	0.336601	-0.106155	2.61156	-0.0299128	0.859927	-0.133901	0.632303	0.409232	-0.446438	-0.306515	0.703862	-0.365911	0.413331	0.767539	-0.262565	-0.477298	0.478362	0.483092	0.216455	0.523248	0.695197	0.175711	-0.0389205	-0.185846	-0.483584	0.409571	-0.714614	-0.300493	0.131612	-0.118835	-0.0276339	-0.194089	-0.422408	0.0357309	-1.43595
	0.132086	-0.649898	-1.08584	-0.428208	-0.903795	-0.220189	-1.40771	-0.724727	-1.12626	-1.40588	-0.86166	-0.643838	-0.0537645	-0.453611	-1.45365	-1.03766	-0.873757	-1.02984	-1.37122	-0.380219	-0.47326	0.831593	0.213312	1.91749	0.3678	1.53944	1.23425	1.23705	2.14527	1.14082	1.70691	0.535302	1.62346	1.0653	1.17815	1.09117	0.25708	-0.0524247	0.496633	0.527424	-1.17719	-1.79615	-0.557541	-1.07192	-1.8121	-1.62848	-0.83034	-0.126208	-0.516711
	1.66914	-0.0846797	0.749746	-0.527521	-0.41611	0.813742	0.797827	0.206184	-0.464012	-1.8638	-0.857552	-1.14793	-2.72092	0.681416	0.654176	0.662236	-1.82585	-1.14244	-0.454762	-2.18986	-1.88511	-0.560508	-0.743307	-0.861511	-1.21435	0.277081	-1.81049	-1.98488	-1.288	-0.583966	0.339792	0.0327193	-0.817341	-1.66932	-1.54453	-0.447052	0.115317	-1.56427	-2.09274	-1.61658	-1.14463	-1.47188	-2.42765	-2.10688	-1.95639	-2.69938	-3.1643	-2.85871	-3.07032
	-3.83967	-4.42712	-4.26285	-4.09261	-2.79201	-3.77184	-4.65204	-5.59097	-5.0881	-5.46905	-5.52941	-6.43324	-5.17176	-3.81552	-4.29655	-3.8011	-5.21365	-6.6934	-3.86953	-6.31449	-3.85522	-4.04185	-3.82842	-5.13111	-4.86641	-3.65828	-3.85735	-3.14438	-2.65834	-3.57475	-3.09208	-4.2173	-3.23301	-0.413488	-3.47102	-3.92945	-2.87874	-4.13219	-2.29966	-1.74955	-3.95033	-3.17678	-2.65179	-4.69547	-3.6518	-4.61257	-5.17033	-4.42162	-4.37121
	7.21246	6.67639	6.89854	4.58689	4.6187	5.36908	6.69424	6.3689	4.11724	3.9376	3.61669	4.52957	5.64096	6.36267	5.32411	4.98214	5.44199	5.19312	4.88219	6.74946	5.10846	6.7627	4.13877	6.45489	3.57023	4.3798	2.2815	4.07056	2.69523	1.39064	4.18515	3.33288	2.87198	4.01536	4.27175	4.72338	3.68334	3.98415	2.97449	2.70057	2.8782	0.435222	1.83814	0.365402	1.75175	0.153966	1.23314	1.46378	0.694362
	-2.17692	-1.56454	-1.83455	-0.339093	-0.578192	-2.67428	-1.34133	-2.32247	-0.785375	-1.29183	-2.24475	0.166711	-1.13224	-1.6613	-1.78059	-2.05859	-2.56927	-4.43314	-2.72367	-3.86177	-3.28334	-2.97037	-2.52974	-1.83645	-1.57211	-2.51663	-2.67996	-0.656073	-0.962851	-1.09998	-0.467796	-0.435502	0.772404	1.89572	1.02743	0.415553	1.80464	1.70751	-1.55707	-1.6979	-0.344227	0.328592	1.45333	0.362202	-1.62063	-0.811627	-0.889334	-1.92763	-2.09383
	-0.0932092	-1.2107	-0.718318	-1.08531	-0.0809707	-1.59662	-0.70859	-0.19959	-0.489778	0.500313	-0.00145979	-0.100208	-0.162877	0.326537	-1.60139	-0.496743	-1.53888	-1.01827	-1.43845	-0.809023	0.302002	-1.01802	0.571767	0.979924	1.05215	0.254857	0.0808244	1.68256	1.25396	1.20596	0.656037	1.0114	0.957501	0.931882	-0.308088	-1.36732	-1.10447	0.105356	0.554454	-0.832732	-1.53957	-1.21374	-0.740705	-0.661392	-1.23924	-1.45829	-0.849623	-1.24956	-1.98579
	0.0185019	1.02434	-2.03082	-4.33302	-3.27041	-3.32105	-2.07695	-1.51684	0.111738	2.65103	2.22225	3.28681	1.89593	-1.94238	-0.787009	-3.54989	-1.48328	0.873216	0.401391	4.28409	2.88604	6.14371	5.08395	5.71203	6.03479	5.22248	5.53033	5.63602	5.88932	5.92203	6.27487	4.29193	4.88482	6.63452	6.30095	5.34335	5.16993	6.01672	6.80914	5.98007	4.39155	4.35702	3.97137	3.30149	4.46538	5.63511	5.5078	4.30488	2.24264
	3.04301	2.02281	1.52115	1.80003	1.98465	1.18379	1.51871	1.92015	0.840778	1.58909	0.183452	-1.56372	-0.320681	-0.380969	-2.40744	-1.2904	-0.408051	-2.73225	-1.956	-3.81862	-0.486722	-1.63296	-2.62458	-1.23141	-1.39442	-1.40716	-0.623662	-0.898441	-0.862971	-1.23375	-1.07141	0.49764	-0.0172571	1.98192	0.0422462	-0.120053	2.80791	2.12488	-0.199733	-0.817442	0.451375	0.888368	-1.64509	-1.46486	0.275076	-0.0807745	0.863512	-0.408236	-0.976135
	2.74389	2.80013	4.92433	4.50054	2.38001	3.49852	3.11726	1.73854	2.0325	2.10151	1.8213	2.81114	0.0800585	-0.283737	0.895309	1.9514	2.30598	0.25627	0.529366	1.03062	1.37466	1.05041	0.919785	1.35116	1.38259	0.80759	0.327626	0.788798	1.91614	1.28068	0.158703	0.685313	-0.628294	-0.24508	-0.243988	-0.441353	-0.597589	-0.210123	-0.11884	-1.34133	-1.68997	-0.813725	0.106703	-0.0656548	-0.706946	-0.242747	0.900549	-0.87726	-1.53614
	10.8111	10.706	8.0856	9.82969	9.63341	6.96713	7.28864	9.75003	8.4282	8.02574	8.49491	9.31729	8.15277	7.36989	7.09977	5.35055	6.585	8.60851	6.1682	8.9359	8.94063	12.5139	10.197	6.02872	9.77242	9.34864	9.04431	12.1318	9.06044	9.73765	12.1663	10.7267	11.4296	9.53047	12.117	13.2349	12.935	10.944	9.78013	8.85269	11.3336	9.51001	10.0466	8.63622	6.93473	6.70752	9.86788	8.25077	6.35181
	-0.971746	-0.135329	-0.915436	-2.50641	-0.515657	-0.131151	-0.767183	-0.231123	-0.0497819	0.431119	-1.18621	1.18625	1.06819	-0.259567	0.820989	-0.550533	1.03435	2.13615	1.40727	0.213679	3.22389	3.46834	2.56423	2.12735	2.73851	2.24296	0.843546	1.02389	2.08832	2.71683	2.71717	2.25209	6.31139	2.66596	1.65203	2.0644	2.69794	2.78661	3.05459	3.68624	3.86626	3.78438	3.83257	3.38007	2.33259	1.4197	1.34813	2.17782	2.43691
	-1.39735	-0.334115	-0.267414	0.221937	-0.098717	0.970645	0.920826	0.400821	0.647908	1.18515	1.14181	0.0539891	-0.2905	0.0264702	0.621646	0.0379259	1.45001	0.559963	1.10419	1.55375	-1.4813	0.625936	1.29084	0.314167	0.669077	-0.0731411	-0.510546	-0.191118	0.587433	0.810135	0.175079	-0.132879	0.802345	-0.416048	-0.136422	-0.231762	-1.25218	-1.57674	-0.0647598	-0.512491	-1.59623	-1.16223	-0.887849	-1.30043	-1.5381	-1.32544	-1.76401	-2.07047	-0.38658
	-7.03934	-6.83958	-6.94443	-6.12791	-7.98791	-5.64531	-6.01412	-6.50365	-5.74534	-6.08904	-7.0504	-5.91835	-5.28505	-5.1072	-6.38561	-6.66331	-5.38177	-6.37482	-7.5888	-5.69617	-4.96933	-6.50642	-6.39144	-7.29812	-6.20408	-5.21009	-4.5907	-3.51899	-3.60916	-3.36161	-4.84128	-3.84437	-3.90651	-3.38811	-2.93526	-2.26421	-1.32968	-0.959544	-1.21578	-1.03091	-2.31031	-2.97202	-1.48613	-0.288167	-1.31578	-2.34442	0.0449923	-0.326131	-0.980061
	4.59512	4.20554	4.11598	3.50125	4.68012	4.18966	4.96714	4.42205	4.57383	5.40257	5.21706	5.30875	4.25629	3.61114	3.00192	3.50793	3.49019	3.66321	3.06897	3.71272	3.63849	2.06503	2.95388	2.20131	2.97847	3.75538	3.12281	3.74622	3.33469	3.27609	3.22596	2.51516	3.63944	2.00976	1.68112	2.87935	1.46813	1.67603	1.27313	1.06844	1.20394	1.06396	0.296121	1.11017	0.00333543	0.164079	-0.0282658	0.269239	0.296804
	0.169941	-0.375452	-0.345834	-2.50844	-3.88845	-4.75074	-6.16476	-2.94862	-1.97837	-1.55658	-2.17062	-1.90581	-2.34544	0.181929	0.280555	1.32681	-0.0546711	-1.29277	0.0397214	2.94427	6.03793	6.52583	9.30325	10.4845	12.9837	7.70563	7.22296	5.52452	4.80683	5.45108	6.80811	7.83557	8.95195	6.80555	7.62408	6.07447	4.45824	4.61701	3.36144	3.27077	3.05695	3.6011	1.84225	0.559068	1.4343	1.31184	-0.101835	0.095607	0.644758
	2.89438	4.56225	1.28363	2.97021	5.13378	4.0385	4.34565	5.37866	5.40142	5.80309	4.5275	3.856	3.74744	6.45105	2.75659	6.20274	5.28092	5.77498	7.016	1.46899	3.32267	4.31672	4.7426	4.89128	4.72517	3.3907	1.98879	2.83905	3.17348	1.42652	1.6829	4.08242	3.39996	1.47214	1.20154	1.39774	1.98289	1.98847	0.256046	-0.403235	0.708967	2.25332	0.511371	-0.863666	1.90461	-0.00523902	-1.99506	-0.93407	-1.4316
	-1.55631	-3.40622	-7.49332	-6.91458	-5.14544	0.00857272	0.904294	-0.0845362	1.4599	0.824589	1.63722	0.64896	0.278046	0.713715	2.16594	1.06993	2.02865	3.4378	0.7001	7.02373	-1.02086	2.85327	4.73336	-1.07597	0.638453	4.11938	2.19728	-0.615031	1.48731	1.6	-0.422212	-0.0361564	-0.0216834	1.67892	0.0894934	-0.69085	-0.0235744	-0.746725	-1.19698	-1.26502	-0.380777	-0.119769	-1.52971	0.0917125	0.569166	-0.231651	-1.16757	-1.60415	-0.849945
	-0.737708	-1.7081	-1.49283	-1.617	-1.5967	-1.07021	-1.28586	-0.682542	-1.4613	-1.04098	-0.559765	-1.86047	-0.779287	-1.42416	-1.56313	-2.05551	-3.20634	-1.82187	-3.06714	-2.61513	2.3734	0.917984	3.38258	2.06371	1.73458	0.213788	-1.59259	-3.49705	-0.18149	-2.50422	-2.68409	-2.43846	-0.083476	-4.483	-3.45016	-2.07327	-3.53662	-4.67256	-4.69444	-4.28623	-3.57738	-3.52949	-3.82838	-4.21905	-4.60803	-3.44311	-3.72214	-4.66322	-3.36325
	-2.27469	-2.01313	-2.79433	-0.831736	-1.25164	-1.50657	-2.0916	-0.460275	-1.17306	-1.87548	-2.27571	-1.53595	-1.56282	-2.27155	-2.3252	-3.05533	-2.51821	-3.58747	-3.21773	-3.17053	-3.00939	-4.37929	-3.4819	-1.17449	-1.89243	-4.23596	-1.27613	-3.30923	-4.58528	-2.48169	-2.90646	-3.98865	-2.57172	-2.55131	-2.72937	-2.75517	-2.60042	-2.99842	-3.39431	-3.40466	-3.22636	-2.26268	-3.18351	-4.14484	-3.94155	-4.42624	-3.66221	-3.15671	-3.91591
	0.952101	1.60573	0.400737	0.41123	-0.113282	-1.02094	0.44002	1.09381	0.341988	0.381741	-0.607645	-0.300605	0.0155105	0.177911	-1.35954	0.665131	0.75111	0.0270514	1.00339	0.419824	2.07792	0.133721	-1.07778	2.04348	1.52833	1.61367	-0.823846	0.541038	1.03666	0.515107	-0.243701	-0.405004	-0.870603	-0.0851497	-0.651388	-2.38457	-0.981214	-2.92551	-1.70535	-1.02669	-1.49388	-2.00362	-2.01549	-1.62311	-3.10648	-3.30848	-3.6418	-4.24822	-4.36178
	0.933618	0.130946	-0.0863364	1.12788	-0.000137223	0.511759	-0.0567511	-0.366784	-0.42829	-0.276391	0.534542	0.723819	0.820124	1.56965	-0.73074	-0.139023	0.877576	0.289046	-0.812851	-0.269043	-1.02434	1.49729	-0.159356	0.362199	1.27188	0.875584	0.575818	0.639448	1.09944	2.49601	2.62145	-0.833622	0.429758	1.56926	2.3318	1.62111	-0.556074	-0.800723	0.16961	0.395868	0.111759	0.17519	0.639293	0.208572	-1.59167	-1.00647	-0.435055	-0.438736	0.662804
	-10.6117	-10.3755	-10.0404	-9.26382	-9.62441	-11.0285	-9.52029	-10.7445	-11.3253	-9.64997	-10.3085	-10.0127	-11.3101	-11.6433	-10.7687	-10.6292	-9.17594	-9.06854	-10.0052	-9.90422	-10.1848	-10.9793	-10.6023	-12.2793	-11.4174	-10.5118	-9.54863	-9.24831	-9.36292	-8.1288	-7.38104	-6.13661	-4.88483	-3.61315	-4.3605	-3.34601	-2.28576	-2.90004	-4.2765	-3.42776	-5.16655	-4.98167	-1.87238	-4.31359	-5.11063	-7.71453	-7.50991	-7.32938	-8.47844
	-1.07433	-2.99125	-2.0718	-1.03476	-2.35947	-1.14547	-1.52143	-3.19353	-3.71459	-2.71595	-3.49485	-3.55538	-2.88834	-2.28956	-3.18118	-2.974	-2.30525	-1.94976	-1.99768	-2.17544	-2.6526	-3.27441	-2.37307	-3.42017	-2.20279	-2.70613	-2.0787	-4.97637	-4.51369	-3.34668	-2.76152	-3.62348	-3.1753	-3.41251	-3.93378	-2.84168	-3.98079	-4.25069	-4.23345	-3.16546	-4.40825	-3.99626	-3.99199	-3.51469	-4.22876	-3.82128	-5.14199	-4.25614	-5.36329
	-6.86549	-6.30352	-7.04214	-6.09993	-7.14746	-6.76878	-6.31854	-6.82678	-6.1408	-5.52369	-6.50341	-6.23432	-4.45339	-5.67181	-7.76184	-8.06253	-8.48322	-8.05359	-7.82705	-7.04763	-9.48451	-9.0829	-7.55264	-6.60253	-7.17637	-8.13204	-8.59876	-8.40503	-7.79377	-7.30424	-7.6826	-8.38307	-6.8121	-5.96086	-6.78278	-6.27161	-5.86438	-7.43542	-7.39784	-7.4669	-8.38082	-6.54326	-5.90781	-8.12895	-6.92993	-5.92826	-4.68178	-7.37737	-8.21516
	-2.83789	-2.23095	-3.69773	-3.1059	-3.48773	-3.29372	-3.63823	-3.30403	-3.03428	-3.84665	-3.34003	-3.19514	-3.61687	-2.8893	-3.22239	-3.37949	-2.57351	-3.31207	-3.96325	-3.99609	-2.78154	-3.21935	-3.28233	-3.57987	-2.83708	-3.15944	-3.53172	-3.14132	-3.77708	-4.08692	-3.5683	-2.87202	-3.89811	-4.07091	-3.36067	-3.88324	-3.68675	-4.4544	-4.53729	-4.26374	-4.65527	-4.99764	-4.92505	-4.43141	-4.4921	-4.34259	-4.87848	-4.45241	-4.60448
	0.703139	-0.0729539	-0.196414	0.0829324	-0.313741	0.0921748	-0.275973	-0.350315	-0.878426	-0.899125	-0.120297	0.270714	0.508886	0.28722	0.0649394	-0.36717	0.210459	-0.509366	-1.27149	0.455846	0.604991	2.11487	2.87232	2.94474	4.27569	4.31811	3.08226	2.77071	0.987941	1.34848	2.9768	4.29109	4.14703	4.17749	2.98629	2.67373	3.11109	5.03566	3.59803	3.80808	3.84609	2.28312	3.78022	2.5706	2.80003	2.50329	1.55764	2.59122	1.58639
	-0.151956	-0.202371	0.084495	0.624048	1.05567	1.00198	0.971519	0.721727	1.12042	1.6173	0.711607	0.969704	0.975983	1.27509	0.186362	0.539335	0.148276	1.81305	1.20287	1.50549	0.464344	1.44113	2.1075	0.977609	0.866098	1.0009	0.586138	0.607448	0.71913	1.67779	1.1616	1.11312	0.0749491	0.114952	0.491517	0.572979	0.27868	0.60587	0.147047	-0.886675	-0.882011	-0.170762	-0.243266	-0.262419	0.324269	-0.753726	-0.561072	-0.986054	-0.30512
	-2.23468	-3.90956	-2.01419	-0.782438	-1.82609	-3.632	-2.0719	-1.05691	-0.709832	-0.358344	0.201099	-0.561228	-0.748651	-1.03372	0.820894	0.419446	-0.465664	0.755684	-0.309311	0.339724	0.273006	0.20824	-0.350639	-0.751993	1.63809	0.117773	-0.460699	-0.971565	-0.462773	-0.898788	-1.16388	-0.202541	-0.452636	0.683475	0.140844	0.360513	0.128207	-0.422519	-1.42745	-1.16781	-0.0858627	-0.0899293	-0.146576	-1.93872	-1.51147	-1.36171	-1.01169	-0.893347	-1.53586
	1.05151	-0.369267	1.156	-0.0418801	-0.158891	-1.32637	-0.735587	-0.235222	-1.12932	-0.307553	0.330193	-0.761337	-0.684303	-0.403051	-1.86174	-1.1349	-0.669711	-1.52218	-1.6219	-2.13099	-0.789371	-2.84745	-2.61658	-1.76395	-1.57008	-2.24512	-2.61926	-1.70619	-0.944775	-0.899757	-1.5969	-2.44321	-2.54795	-1.47418	-1.18376	-1.30357	-1.72763	-1.19136	-0.996652	-2.20311	-2.53284	-2.702	-3.37455	-3.01118	-2.13194	-2.3463	-3.08637	-2.54939	-2.53168
	-6.0992	-7.48567	-5.82879	-5.52243	-8.00283	-6.08399	-5.54103	-6.20483	-5.43088	-5.01585	-5.52201	-5.15553	-6.27634	-6.46822	-6.14629	-5.27326	-7.57004	-6.96422	-5.59109	-5.04505	-7.93247	-6.81741	-5.35514	-5.42624	-5.91403	-5.34821	-5.76232	-4.70857	-4.7608	-5.60284	-4.50306	-3.727	-4.46372	-5.27763	-4.57493	-5.53495	-4.08092	-6.32593	-5.75609	-5.03503	-4.48005	-3.96663	-4.37902	-4.54895	-3.50095	-5.84652	-7.51467	-3.86462	-5.91278
	5.49912	4.1718	4.25223	4.50999	4.77473	3.99494	3.64868	3.41285	2.30104	2.06781	3.66465	3.69529	2.06768	3.38164	2.82375	0.344546	0.347151	4.61091	2.86492	2.44939	1.0172	1.55352	2.84369	3.67302	2.87892	1.01894	0.563891	1.42349	1.51555	1.00494	1.17082	2.07684	4.25509	2.37079	2.14828	2.72404	2.20992	2.83283	2.96237	3.96554	4.30313	4.21078	1.90366	3.92532	2.72326	0.695286	1.65833	2.6032	3.70839
	6.52552	7.74009	8.09862	7.49122	6.80164	6.15646	7.52729	7.82968	6.97625	9.88074	9.7934	8.05486	8.19396	8.27752	8.53388	8.78668	7.61227	7.50343	8.16207	8.90864	7.58839	8.03755	8.48039	6.94983	8.31291	9.66712	9.94298	7.48144	8.98952	8.70786	9.84628	9.04965	7.07715	8.23873	8.75561	8.30757	9.4355	8.95516	8.31304	8.2663	6.73604	6.80343	6.86105	5.5869	4.92501	5.0017	4.34393	2.64694	2.69869
	2.01153	1.62635	2.45443	0.946616	0.101097	0.815372	1.09608	0.475566	1.0105	1.45932	0.89738	0.251494	0.0976415	0.0680638	0.538979	0.638522	1.48949	1.61409	0.952138	0.698705	1.38226	1.66938	1.67399	1.51003	1.29142	1.13209	1.14566	1.38215	1.74965	2.13761	2.44443	2.57531	0.96787	1.68534	1.2795	1.06352	1.31725	1.16305	0.0493111	-0.262305	1.33573	2.03599	1.03986	0.178344	-0.243994	0.608686	-0.60703	-1.25225	-0.641417
	1.06094	0.56334	0.653011	-0.373272	1.27531	1.04802	1.64621	0.989417	0.966684	1.73661	1.39412	1.26646	0.873181	1.38021	1.05483	1.22772	1.24616	1.13286	1.72038	0.692731	0.686286	0.256748	0.0523271	0.25205	-0.150894	-0.857504	-0.330745	1.44263	0.920249	-0.385558	-0.728007	-0.143844	0.115096	0.365282	-0.0440446	-0.203334	-0.707362	-1.62892	-1.57293	-1.04349	-1.14639	-2.07494	-1.55729	-0.912576	-1.75653	-1.722	-0.293842	-2.31871	-2.83641
	3.82921	3.91324	2.42974	4.63649	3.9154	3.29561	3.1725	3.17347	6.25688	5.0737	3.88319	3.81547	2.84107	3.72363	4.15733	3.54488	3.94558	3.17592	4.02076	1.95407	3.52396	5.05454	4.99643	4.79892	6.41654	3.71978	3.59531	4.47655	3.72414	3.94063	5.01505	3.27048	3.10181	4.65644	3.77247	4.68899	5.02542	4.49077	4.17519	2.6746	2.5096	4.92121	3.37617	4.226	4.72279	3.39008	2.78279	4.73486	4.16307
	-1.80763	-1.74315	-1.8872	-0.343951	-1.43048	-1.5788	-1.37056	-0.920043	-1.61321	-0.940729	0.13495	-0.802618	-0.519834	-1.01292	-1.13807	-0.169575	-0.869661	-0.402953	-1.35568	-0.852308	-1.51651	-1.02705	-1.18165	-1.02244	-0.909155	-1.88173	-0.0102431	-0.242215	-1.1178	-0.499156	-1.1757	-1.09921	-0.16834	-0.92781	-1.03296	-0.602693	-0.38028	-0.925689	-0.376753	-0.459644	-0.46156	-0.507454	-1.56841	-0.329499	-0.425307	-1.09586	-0.602267	-0.124739	-1.26332
	0.682438	0.597794	-0.192694	0.422483	0.628602	2.70638	-0.0304589	1.70084	2.15081	1.71054	1.18374	2.99322	2.82954	0.68419	2.24258	3.45677	2.79808	3.78249	1.92201	6.81072	0.475188	1.76313	3.30198	1.61539	3.17687	4.81342	3.4506	1.98105	3.16748	2.38842	0.743339	1.87349	2.73604	2.41033	2.41679	1.54544	2.98201	3.46567	0.750533	1.38099	1.52198	1.02028	3.3776	2.99868	1.60203	3.95029	3.03255	2.45021	1.70217
	1.93554	0.578141	1.4362	1.59276	0.395917	0.457082	0.910289	-0.197869	-0.94209	-0.504713	-1.09471	-1.15538	-1.42468	-1.10092	0.046175	-0.658003	0.666466	-0.227245	-0.734514	-0.4986	0.521992	0.0506707	-0.921567	-1.57985	-1.58531	-0.449861	0.101593	-1.01595	0.17594	0.424861	-0.555567	-0.409817	0.47858	1.31915	2.3796	1.93086	0.162858	-0.447929	0.365372	0.0739426	-1.67639	-1.9655	0.124661	-0.0725899	-1.07519	-0.350536	-0.151124	-2.10706	-2.70822
	-0.37571	0.383825	-0.73163	-1.42613	-0.222181	-1.03098	-0.779162	-0.436535	-0.838771	-1.28916	-1.09179	-0.353166	-1.50121	-1.76075	-2.5746	-2.5486	-1.19441	-0.309499	-2.26178	-0.358753	-1.08083	-1.23746	-1.18751	-1.28981	-1.88172	-2.59062	-2.27784	-1.25819	-0.952533	-1.42173	-1.99131	-2.33602	-2.75307	2.13408	2.46157	2.57603	1.60527	1.65939	0.454497	-1.45376	-2.05787	-0.721053	-0.350203	-0.77145	0.836581	1.94754	0.865643	2.01287	2.44611
	1.7644	2.3134	2.02818	1.32478	3.49198	3.22958	3.65402	2.81048	2.20551	1.98964	1.67814	2.55738	2.0033	1.85458	1.13241	1.67861	2.12054	1.57816	2.06388	2.25659	2.06615	3.8656	4.98851	3.88941	2.78322	5.36703	3.22894	4.04801	3.60524	3.90369	4.33322	3.8001	2.37731	6.33215	7.98239	5.74047	3.57119	1.05788	6.64893	6.31954	1.4545	5.98454	4.7341	5.82034	3.2813	1.44734	7.09415	2.07427	2.87664
	-6.60695	-5.03296	-6.04131	-5.98646	-5.67193	-5.36371	-6.61544	-7.11118	-6.0268	-6.16939	-6.23443	-6.5813	-5.39585	-5.51928	-7.19885	-6.72353	-5.18669	-6.52049	-6.51626	-8.53645	-6.62386	-6.06832	-6.35326	-6.96213	-7.37836	-7.10856	-6.19177	-5.19688	-4.55706	-4.45876	-4.90063	-5.47288	-5.86271	-5.93337	-5.7454	-6.64512	-5.19726	-6.37203	-6.7319	-5.61746	-4.25615	-4.49993	-5.32026	-5.9974	-5.7004	-5.02877	-5.75639	-5.0762	-3.51856
	0.409146	-0.517488	-0.304663	-0.250519	-0.418551	-0.100448	0.135634	-0.511103	-0.0773235	-0.64855	-0.403135	-0.516054	-1.01974	-0.987161	-1.39008	-1.82465	-0.99764	-1.36297	-1.63399	-1.03453	-0.635841	1.06613	1.40786	0.996326	1.17898	2.09663	3.02055	3.15196	2.9939	2.26989	1.47524	0.663163	0.175572	0.675837	0.607095	0.28072	0.0620155	0.372477	0.408438	-0.0173401	0.0970838	0.234918	0.32446	0.134167	-0.550154	-0.441656	-0.417714	-0.521881	0.0696734
	-2.7347	-1.40236	-0.307298	-1.06754	-1.15508	0.583413	-1.07289	-0.794199	-0.123526	1.18219	1.14042	0.559583	-0.213904	1.92007	-1.41599	0.18954	0.951242	-1.16385	-0.218491	-1.02667	-1.08836	0.520768	-0.767519	-2.33263	-0.950685	-2.27866	-1.5835	-1.09449	-1.20143	-1.54434	-2.34867	-2.48644	2.26105	-3.40473	-2.94097	-0.340465	0.560955	-0.463208	-0.803762	-0.772797	-1.07813	-1.67806	-1.15282	-0.57949	-2.31486	-2.71197	-1.7395	-2.84662	-3.0083
	0.396035	0.226288	0.418443	-0.293001	-0.266628	0.397765	0.582207	0.958965	0.272598	0.292448	0.339504	0.0375853	1.15859	0.162509	-0.378994	-1.33561	-0.718439	-1.08492	-0.91741	0.171949	-1.16405	-1.02148	-0.753236	-1.03509	-0.799568	0.0895707	-0.0492919	-0.643266	0.212104	1.16986	0.754086	-0.160795	-0.447974	0.370395	0.0832026	0.432118	-0.186792	0.056315	0.984478	-0.18105	-0.47249	-1.06665	-0.745486	-0.806186	-0.468322	-0.597509	-1.82181	-1.52848	-1.81522
	4.69642	2.0246	0.893662	1.12288	3.12227	2.01946	2.0237	2.91999	3.99297	2.6252	2.56938	1.09958	1.48593	2.97146	2.82819	2.37085	1.82563	4.02912	0.631745	0.860408	1.34307	2.96142	2.44014	2.50896	5.1891	5.31556	8.77366	10.6857	8.99216	11.2032	9.92246	12.6702	15.0508	13.2726	12.2819	13.3559	13.4027	14.3651	14.1178	13.6244	12.4494	11.7199	12.6326	10.964	10.7772	9.93225	9.23084	8.35677	8.07499
	-2.39341	-0.628778	-2.63315	-4.1379	-1.94831	-2.16784	-2.82456	-3.27691	-4.07196	-4.53056	-4.11891	-5.01003	-4.59925	-4.1728	-6.33736	-6.9042	-5.4103	-6.52016	-6.79706	-7.46413	-7.42364	-7.89285	-7.76156	-7.15985	-7.59906	-7.49983	-7.34066	-7.86766	-7.0859	-6.61548	-6.56241	-7.15168	-7.58358	-5.95348	-6.81943	-6.96598	-6.94165	-7.26478	-6.39774	-7.22402	-8.13774	-7.74359	-8.39564	-8.26491	-8.24878	-8.60412	-7.5693	-9.38365	-10.1026
	6.38323	4.13371	5.05084	5.94248	6.71906	3.81173	2.93992	4.27532	3.21554	3.00286	3.32275	3.21593	2.45393	2.76446	3.24378	1.55326	1.98346	2.83111	2.41557	4.68189	2.13246	2.52891	3.48683	2.8942	1.79721	1.93411	2.32583	2.28758	1.72266	0.993472	0.61162	0.563949	-0.0306148	2.32679	1.89176	1.65977	1.77427	0.222247	0.23382	1.15411	0.49022	-0.641602	0.27958	0.479893	-0.683495	-0.764759	-0.186066	-0.727621	-0.833227
	-7.16763	-7.29652	-6.01139	-6.26448	-5.03002	-6.48238	-7.43663	-7.07062	-7.30065	-6.99015	-6.74261	-7.18865	-7.23492	-8.02876	-6.7265	-7.12434	-6.939	-6.52181	-6.3864	-6.08276	-7.58695	-7.87465	-7.5165	-6.81735	-5.58978	-5.54297	-5.81744	-4.67803	-5.14253	-5.427	-5.57704	-6.86086	-5.22888	-7.52551	-7.26725	-7.71571	-7.65323	-6.58009	-7.20139	-8.37577	-7.42003	-6.50932	-5.96923	-8.14384	-7.98322	-6.81489	-7.84237	-5.85407	-8.65821
	-0.490431	-0.146175	0.50054	0.462541	0.51603	0.305386	0.696869	0.882295	-0.143935	0.155277	0.349356	-0.642275	-0.0993111	-0.213054	-0.207505	0.157708	-0.438911	-0.154154	-0.242556	1.12727	0.249476	-0.27414	-0.521481	-0.570453	-0.498962	-0.384915	-0.306061	-0.306745	-0.356787	-0.417217	-0.468492	-0.506017	-0.0235844	-0.351106	-0.89933	-0.208644	-0.29352	-0.902783	-0.672907	-0.522766	-0.939054	-0.881004	-0.79665	-1.0393	-0.737941	-1.00474	-1.60179	-1.97755	-1.89105
	-19.3919	-19.0065	-18.9154	-17.2614	-17.3809	-16.3412	-16.6035	-16.0468	-15.8837	-17.0474	-15.7969	-14.7644	-14.279	-14.1909	-13.5014	-13.7376	-13.2005	-14.276	-12.8129	-13.6034	-12.4992	-14.0938	-12.2632	-15.2104	-11.6532	-14.3409	-14.6198	-14.3468	-12.5723	-10.8407	-10.6719	-11.8175	-6.26244	-9.41446	-15.198	-11.9448	-15.4184	-10.941	-3.58588	-4.97782	-6.26715	-6.78544	-10.1152	-13.5138	-9.05605	-8.1646	-9.76013	-12.929	-15.7745
	-1.46928	-3.2763	-0.732759	-1.36923	-2.12775	-2.89304	-2.63174	-4.05829	-4.78796	-4.92465	-5.7953	-6.24564	-5.39339	-5.65171	-5.99667	-4.48384	-5.51573	-7.37691	-6.02719	-6.26202	-6.61836	-6.60687	-6.41907	-6.2465	-6.27616	-6.54552	-6.91386	-7.26423	-7.51038	-7.58727	-7.46764	-7.28603	-9.10761	-8.62161	-7.58726	-5.09175	-7.1097	-7.53938	-7.49429	-9.11335	-7.61131	-8.6779	-7.77501	-8.0035	-8.23621	-8.46076	-8.54687	-9.35524	-10.0765
	0.971958	-0.398692	0.718432	0.308257	-0.519922	-0.358548	0.0861936	0.360962	-0.0820074	-0.399275	-1.0576	-1.72452	-1.55178	-0.85707	0.152428	-0.131228	1.61133	-1.48734	-0.567857	0.724369	-0.00430824	0.309831	0.563119	1.10215	0.110661	1.08059	0.404017	0.632589	1.16794	-0.689153	0.463559	0.368116	-0.379546	-0.719242	-0.21073	-1.13481	-0.338431	-0.1452	-0.0252859	-1.66072	-0.175457	-0.956596	-0.924287	-1.20228	-1.42257	-1.32296	-0.897686	-1.4581	-0.185231
	-6.50233	-6.77452	-7.67413	-6.83178	-6.64283	-5.00703	-6.7173	-6.74662	-6.74986	-4.81029	-4.79541	-8.02307	-6.65964	-6.73706	-4.94251	-6.21827	-7.81869	-6.61485	-7.91061	-13.7362	-9.76803	-7.07616	-5.46107	-4.72326	-4.66322	-5.08142	-5.77835	-6.5545	-7.21093	-7.61965	-7.79036	-7.74863	-8.30303	-5.69906	-6.92408	-6.0888	-5.32887	-7.13305	-8.05247	-7.89728	-9.39055	-9.57379	-8.983	-9.14859	-9.64684	-9.20204	-8.96353	-10.0373	-9.18745
	0.165511	0.431118	-0.138601	-0.980249	0.160891	0.447208	-0.27062	0.61833	1.13301	1.03136	0.160087	2.60288	1.02537	-0.25752	0.892728	-0.582507	0.353622	-0.599927	-0.704052	-0.639064	-0.615386	-0.829459	-0.74119	-0.1327	-0.276052	-1.35043	-1.18461	-1.10148	-1.1203	1.33845	0.167742	-0.780451	-3.09394	-2.02621	-2.95633	-2.36529	-1.31676	-1.77489	-2.82435	-2.83036	-2.50255	-3.34382	-3.83842	-3.35763	-3.8325	-3.18337	-3.68549	-3.33278	-4.09119
	1.86057	2.3837	2.44413	0.642804	2.02158	0.988134	2.0622	1.37521	1.6548	1.40206	0.137889	1.3603	-0.0490301	1.12005	2.03462	-0.00243626	-0.963273	-0.478239	-0.183834	-0.383096	-1.46354	0.991504	0.437319	-0.641337	-1.4568	-1.13934	-0.817603	-1.15783	-0.0652995	-1.27038	-3.11988	-0.143324	-1.7011	-1.33475	-1.61174	-2.54295	-0.45282	0.847183	-2.37517	-1.0997	-0.50386	-2.61722	-1.26167	-1.98077	-3.49508	-1.74569	-0.966022	-2.95631	-3.75424
	11.501	10.3593	9.10638	9.22075	10.531	7.91009	6.93595	7.32736	7.62112	8.84823	8.47684	7.9262	7.13887	8.72708	5.42581	6.51192	5.82399	5.76726	6.15307	4.18848	4.12561	3.8322	3.46431	3.17795	3.13108	3.54466	4.65247	5.63137	5.02415	3.77009	3.78228	4.51154	6.43449	2.35717	2.86996	3.67568	2.37038	0.879486	1.3981	1.46328	0.87828	2.75742	1.21056	0.371316	2.0044	2.59219	0.893573	0.045758	0.198367
	-10.0265	-9.47899	-9.38096	-9.25087	-9.81796	-10.1237	-10.4137	-9.66987	-10.5169	-10.6279	-9.28355	-8.92265	-9.86148	-9.93678	-8.98077	-8.78588	-8.24149	-8.86145	-7.69673	-7.44087	-8.46158	-9.74755	-9.35047	-8.48167	-9.50409	-8.83912	-8.1904	-8.0782	-8.29768	-11.4013	-8.78537	-8.7701	-10.3827	-8.75549	-8.73369	-9.26986	-9.28557	-9.04186	-9.86286	-10.011	-10.3205	-10.2953	-9.88483	-9.40211	-8.68025	-9.06045	-10.181	-9.20582	-8.98379
	-0.716628	-1.61094	-2.10168	-3.43129	-1.57123	-2.99336	-4.39866	-4.50882	-4.54613	-4.76598	-4.04177	-3.41037	-3.28358	-1.45898	-1.13163	-0.657366	0.968809	-0.805759	-1.66205	-2.28882	-1.13171	-2.35461	-1.10243	-1.4169	-1.2578	-1.96608	-2.64694	-2.47521	-2.52998	-0.839827	-0.623411	-1.61886	-1.25396	-1.49625	-2.51107	-0.963967	-1.29345	-0.415907	-0.857263	-1.12793	0.0417375	0.96991	-1.47287	-0.616882	0.588473	0.201094	-1.76157	-1.35501	-1.57336
	3.74776	2.30394	2.70952	2.24836	2.54684	2.14922	1.98402	1.63701	3.49387	3.2026	3.09853	4.41935	2.90765	0.808086	-0.433061	0.899585	1.808	1.2598	1.2707	1.692	-1.99615	0.919516	2.45139	0.123549	0.26295	-0.209244	-1.18468	0.325383	-0.972152	-1.50272	-1.94072	-0.857681	0.296542	-0.329723	-1.10699	-0.368546	0.26223	-0.13253	-0.555195	-0.947297	0.458817	-1.73896	-0.938032	0.212533	0.387526	0.575498	-0.127303	-0.146179	-0.163056
	-0.103783	-0.436736	-0.212977	-0.159259	-0.135261	-0.368111	-0.235945	-0.560419	-0.162221	-0.0829959	-0.342235	-0.47421	-0.53107	-0.309173	-0.456321	-0.327298	-0.649809	-0.35235	-0.666336	0.0767008	-0.630291	-0.0259597	-0.193947	-0.543862	-0.0519331	-0.627177	-0.365461	-0.22087	-0.62062	-0.705451	-0.298944	-0.201144	-0.492398	-0.525562	-0.285153	-0.433806	-0.7718	-0.0893504	-0.675535	-0.727727	-0.9387	-0.540401	-0.404795	-0.631208	-0.575191	-0.601854	-0.943865	-0.869163	-0.50888
	2.39668	2.6082	1.85921	3.86057	1.82931	2.36156	2.42797	1.44921	2.26228	2.28436	3.44515	4.10748	2.03865	2.71513	2.44993	3.1482	0.66778	-0.529508	0.593807	0.185519	-1.05477	-0.924094	-0.392036	-0.0918298	0.131974	-0.804238	-1.61436	-0.442266	-0.253316	-1.25111	-1.38734	0.269695	-0.545839	0.0441802	-0.146916	-1.81247	-2.22501	-2.20884	-0.770239	-2.31721	-2.31893	-0.861495	-0.75803	-2.07001	-2.53477	-2.20904	-1.88577	-3.44906	-3.53904
	1.00392	0.93075	0.341456	0.679461	-1.45674	0.173275	-2.17966	-2.44181	-2.47316	-2.78349	-3.05745	-2.94889	-3.81976	-2.57836	-4.58844	-5.37535	-2.50201	-1.23739	-2.8938	-5.69277	-3.7122	-3.03079	-3.29952	-4.1692	-5.14774	-5.39423	-5.05494	-5.07802	-4.98719	-4.52957	-4.80113	-5.40623	-6.26265	-4.99097	-4.20317	-4.68799	-4.08992	-2.58753	-3.04866	-3.67755	-3.26991	-2.42068	-4.05678	-4.29375	-4.46433	-5.72472	-5.03557	-3.90808	-3.894
	2.92957	3.15768	2.44041	1.88115	0.833333	1.99598	1.71515	2.69276	2.92787	3.14717	3.04185	2.13019	2.18831	2.45396	2.23381	3.09867	1.70154	1.03887	0.526182	1.33533	0.25396	0.981871	1.29354	0.592942	1.17001	2.23886	2.22518	0.794961	-0.0643704	2.01666	1.39105	0.120978	-0.481111	0.00509605	-0.397456	1.39597	0.596392	-0.0326381	0.597942	-0.77777	-1.4452	-1.81316	-1.18324	-2.13634	-1.88731	0.340394	-0.995195	-1.49711	-0.909441
	4.08909	4.54097	4.62143	2.17392	4.28711	5.53222	6.24401	3.47139	4.0916	4.21195	5.16274	5.34549	3.01018	4.26798	4.06632	3.99355	4.00652	3.88781	3.01082	4.03123	1.57884	1.54936	2.08575	2.42754	2.62789	2.55769	2.89943	1.61126	2.1098	2.44302	0.257026	0.759894	4.54326	1.1485	1.6388	2.06344	0.883009	0.391702	1.81059	0.672093	2.40883	0.339192	-0.52861	0.824633	1.27692	0.331871	-0.144905	-0.319898	-1.07894
	0.862273	0.293562	0.946536	0.354912	-0.745386	-0.273423	0.824149	-0.0366535	1.65202	2.08561	0.702226	1.40384	0.727816	0.25586	1.89177	1.82712	1.4759	-0.104471	-0.44754	-2.25642	0.155231	0.326088	-0.254173	-0.479216	-0.355344	0.0780502	0.466272	0.366069	-0.00389672	-0.446082	-0.61873	-0.47338	-1.24877	0.8441	-0.591638	-0.874834	0.530243	-0.0856769	-1.01034	-1.16036	-0.455802	0.126242	-0.33426	-0.846125	-0.868777	-0.939328	-0.813885	-0.887264	-2.15924
	2.5902	1.84277	1.99937	2.03858	1.5557	2.03075	2.24114	2.83551	0.999498	-0.295696	0.343063	-0.0181729	0.179365	0.820391	0.572306	1.76402	2.23539	1.5562	1.29259	1.07012	0.850054	0.585618	-0.0771732	-0.840762	-0.103975	-0.341851	-0.643374	0.8595	-1.47703	-2.4329	-1.01026	-0.582253	-0.982621	-2.19623	-1.28194	-1.31135	-2.14203	-1.38096	-4.81564	-2.50323	-2.71172	-4.32949	-3.72699	-2.32759	-2.51497	-1.58962	-2.31988	-1.79362	-2.67626
	3.00332	2.19289	3.56338	3.42656	2.20255	2.89834	2.45869	2.65769	0.30499	2.89123	2.25754	1.39098	1.26481	1.43978	0.775988	2.05547	-0.0206266	1.0715	-0.368641	1.3722	-0.95782	-0.952349	0.210921	1.35429	1.34027	0.359188	0.095165	0.539257	0.363082	-0.190949	-0.16311	0.184171	-1.8599	0.274576	1.07842	0.283068	-0.981377	-1.64059	-1.36148	-0.67377	-1.88421	-1.09053	-2.54585	-2.16442	-1.07417	-1.6534	-2.16588	-3.40834	-2.45896
	-0.98349	-0.162898	-0.184475	1.07287	0.77518	0.467817	1.10466	0.740103	-0.0119594	0.737372	2.1964	1.6434	2.56357	1.52327	0.861395	1.84322	1.70449	3.54058	2.09585	2.56883	2.84242	3.61403	2.53948	2.94048	2.96378	3.04556	3.81212	3.16982	3.11032	3.7214	2.91386	1.95441	2.96457	1.2016	1.68196	0.502505	1.14221	2.06498	0.846143	0.310334	0.887332	1.41108	0.760554	-0.752034	0.368536	-0.119288	-0.354628	0.225239	-1.00911
	-3.77518	-3.34569	-3.68575	-3.92245	-3.94717	-5.49039	-4.62171	-3.80255	-5.04488	-4.95314	-4.67976	-4.54392	-4.52447	-4.42097	-4.09612	-4.47081	-4.06341	-2.82612	-1.70896	-1.70695	-2.94196	-2.6957	-2.14122	-2.03255	-2.93377	-1.36765	-2.81324	-3.13511	-2.87436	-2.65431	-2.72679	-3.94181	-1.46321	-3.43336	-3.42482	-2.83959	-2.94971	-4.27431	-4.51019	-3.31113	-3.56528	-4.29406	-3.96684	-3.32986	-3.99668	-3.59777	-3.17169	-3.79352	-4.38218
	-6.39824	-4.76703	-4.64738	-5.66953	-3.19056	-4.387	-4.70227	-5.16252	-1.50368	0.751939	1.59149	2.33012	1.89584	3.42284	4.38913	3.271	3.5131	4.18271	4.12453	3.36253	2.09302	2.74886	1.908	2.28733	0.841682	1.55973	1.89406	1.18195	-0.0225001	1.22934	1.07692	1.52247	0.680859	-0.0256559	0.80475	0.722374	0.229414	0.596026	0.885675	1.62754	0.541662	0.266854	-0.0850009	0.811006	0.190272	0.0738308	-1.39814	-0.117561	-0.466166
	-1.36985	-2.0494	-0.861327	-1.52364	-2.51528	-2.1759	-2.12928	-1.88344	-1.36219	-2.31758	-1.42407	-1.71358	-2.19437	-2.11493	-2.18178	-0.765519	-0.911567	-1.65199	-1.0201	-0.748529	-1.41918	-0.0202017	-1.60237	-0.693491	-0.207892	0.376922	-0.550527	0.198814	0.211171	-1.28916	-1.29033	-1.11043	-0.62537	-1.02503	-2.08083	-1.16512	-0.0464395	-0.214363	-0.674873	0.216693	1.47686	0.0664576	-1.08638	-1.20515	-1.11367	-0.396628	-1.2703	-0.629202	-0.266968
	-0.158896	-0.276667	0.557343	-1.10903	-0.447661	-0.814878	-0.649926	-1.06859	-1.29083	-0.847282	-0.464395	-0.974868	-1.14467	-0.679799	-1.0205	-1.46839	-2.17653	-0.855887	-3.07474	-2.26598	-2.61608	-0.5677	-2.44753	-3.13339	-2.01504	-1.5247	-0.643033	-1.64648	-3.127	-1.24851	-3.43832	-2.9332	-1.12925	-1.14208	-2.11719	-1.92715	-1.84656	-2.19735	-1.45932	-2.62988	-1.87092	-3.52708	-2.36153	-0.787601	-2.51818	-2.23734	-1.25415	-1.42182	-0.987114
	-10.3599	-10.3541	-11.3646	-11.4018	-9.46449	-11.3148	-9.06114	-9.75377	-9.37533	-8.02683	-8.40616	-8.06677	-9.53337	-7.75676	-7.02905	-6.58948	-6.91521	-5.55786	-6.05552	-6.62947	-3.88651	-6.64127	-6.83	-6.1577	-6.43686	-7.25139	-6.90577	-6.88124	-8.30194	-6.98159	-6.57456	-7.14384	-7.3232	-8.23831	-8.47869	-7.2658	-6.62849	-7.94387	-7.2097	-6.8229	-7.15183	-7.71772	-6.35875	-6.25107	-7.42631	-6.86312	-8.65538	-9.92012	-7.82639
	9.73352	9.59507	9.19864	9.23765	8.5721	8.78131	9.84808	9.13802	11.0391	11.8483	11.7758	10.349	11.9256	12.392	10.7297	9.72374	11.4513	9.61103	9.83362	11.53	8.98229	9.07464	9.07546	7.71696	7.44225	6.91925	5.91876	5.72437	4.69274	4.50982	6.29853	8.41232	7.96911	3.74621	3.59758	4.87712	5.14919	3.36979	2.80811	3.91625	4.89231	4.95418	4.40091	5.24266	6.217	5.34785	4.18105	2.60219	2.28141
	0.0438779	-0.621674	-1.46734	-1.30528	-1.86399	-3.61074	-1.58816	-0.888413	-0.83282	-1.38718	-1.64262	0.357931	0.410918	-1.10342	0.225026	-0.213371	1.60455	1.70332	0.13707	2.80441	1.96254	0.0923799	1.56187	1.36025	1.44271	0.707378	2.46594	1.64969	1.42788	1.29981	0.563185	0.818862	-2.13981	0.938544	1.05281	0.371465	0.173279	-0.101255	-0.36644	-0.60221	0.021164	1.72842	0.326746	-1.32592	-1.86289	-1.95038	-0.468473	-0.059355	-1.29274
	3.29876	1.54134	1.84605	-1.18465	0.125852	-2.01875	-1.21986	-2.44782	-1.94803	-2.46859	-0.518218	0.526005	6.62488	9.0858	7.81968	7.80558	4.24673	6.47231	7.11367	5.15973	6.73017	6.51469	7.43247	5.33978	7.42293	7.28924	6.14328	5.68077	4.0739	5.68729	6.36833	5.3217	5.81607	4.95034	6.54601	5.36999	5.08189	5.0807	4.66962	6.47741	6.61624	3.92327	4.8055	5.97696	5.63063	4.41491	4.45102	5.46687	4.27807
	3.99801	2.63363	3.90506	3.43221	0.547257	5.90871	4.91524	3.25356	1.06019	2.4006	3.5881	2.67871	3.92828	4.01585	3.23981	5.70837	5.20465	6.18452	2.44162	3.84118	4.32974	4.90878	6.87672	3.67264	3.40309	4.26499	4.38998	2.81971	3.59669	7.11994	6.77242	6.38406	5.27909	7.94442	7.89607	7.04757	6.75083	6.47869	6.34365	6.4737	6.40418	6.14432	5.55986	4.81944	4.45755	4.58042	4.83774	4.85387	4.93541
	-5.70793	-3.38006	-4.06597	-5.05348	-5.8259	-6.19216	-4.57039	-2.61975	-2.79174	-5.40034	-4.72428	-4.90946	-2.07729	-4.03567	-5.1026	-2.89969	-4.16861	-3.79709	-3.81633	-1.67717	-2.82024	-4.01419	-3.93577	-2.87433	-4.59114	-4.40553	-3.03888	-4.47249	-1.57203	-0.782621	-2.80787	-3.23631	-5.75239	-3.97557	-4.95482	-4.49377	-4.33488	-6.90108	-6.16766	-1.06372	-6.47709	-5.8468	-4.64539	-4.93743	-5.18195	-5.20959	-4.70704	-5.01159	-6.30532
	-1.86896	-1.98459	-1.96598	-0.744185	-0.890559	-1.3708	-0.873872	-1.94815	-0.613299	-0.576087	-1.84296	-2.23947	-1.10954	-1.7271	-1.30653	-0.259431	-1.5686	-0.855143	-1.32089	-1.08453	0.034962	-1.07544	-1.42329	-0.230239	-2.00786	-0.915646	-0.959804	-0.107069	-0.637614	-3.30091	-0.698184	-0.342436	-1.58003	-1.61394	-1.26991	-0.97438	-1.13047	-1.89006	-2.51773	-1.38307	-0.0947525	-0.140122	-0.884418	-1.30871	-1.54449	-2.13458	-1.57029	-0.823192	-1.14322
	1.64059	1.41021	1.56672	0.491436	1.71342	1.22726	1.06956	1.96233	1.20539	0.276981	0.651874	0.882194	-0.018022	0.0220396	0.155798	0.647877	1.01805	0.963006	2.46691	1.0109	1.95864	1.55114	0.670224	0.157902	0.390241	0.948622	0.617552	0.0142834	0.19042	1.15991	1.47259	0.764257	0.723455	1.23772	1.03965	0.716097	0.266221	-0.329067	0.579036	0.802251	0.268218	0.477082	0.67082	-0.830721	0.318481	0.407948	-0.87797	-0.43958	-0.410524
	-0.913632	-0.779769	1.06931	0.591728	0.748513	1.50575	0.497912	1.47313	0.110289	1.46394	2.24963	2.72092	3.87659	0.876079	2.91417	1.04015	2.698	2.6671	0.305104	0.910007	0.109386	3.41694	1.22494	-0.75568	1.71859	0.0254099	1.29073	-0.163947	0.809565	0.679469	-0.054028	0.544374	-4.94538	-2.2005	1.73386	1.25262	0.0710565	0.152472	0.27169	0.969094	0.797245	-1.67085	0.959286	-2.0102	2.68364	3.5452	2.7562	2.92513	0.568091
	-1.07961	-1.61716	-1.23096	-0.68056	-0.608278	-0.510407	-1.16886	-1.54059	-1.50662	-1.86982	-1.4614	-1.10285	-1.3058	-0.988325	-0.19711	-0.637984	-1.65891	-1.30375	-0.169926	-1.93318	-0.243521	0.0477567	-0.468733	-0.0468293	0.147368	-0.145621	-0.574946	0.140498	-2.17641	-0.967726	-1.54706	-2.38444	-1.39613	-1.74367	-1.56768	-1.13725	-1.54965	-2.0397	-2.69088	-1.59468	-1.94289	-2.12643	-1.43046	-1.38358	-1.50067	-1.25901	-1.89383	-1.72506	-1.63334
	-2.16381	-4.33485	-3.22929	-0.814244	0.344389	0.771058	0.269858	-1.84829	2.30372	2.9774	4.49459	5.73912	5.66966	6.37334	6.13728	5.78261	5.52357	7.57681	4.25542	5.91538	5.45577	5.76908	6.00191	5.30209	3.73893	3.79326	5.29397	5.48433	4.40737	3.22013	3.09489	4.02476	3.87367	6.44968	7.84047	5.36266	3.0228	4.86013	5.35613	4.97833	5.73596	5.08438	3.89437	4.19993	4.38197	3.29034	3.53084	1.85805	4.82517
	-1.96499	-0.569655	-1.92306	-2.18997	-2.17476	-1.06299	-1.54916	-0.924339	-0.724968	-1.02068	-0.237135	-0.930795	-0.548512	0.270213	0.454196	-0.244982	0.0548493	1.11127	-0.0349643	0.512273	0.457053	-0.309014	0.705481	0.959062	0.946721	-0.187458	0.128486	0.0208102	-0.171719	1.21498	0.479289	0.256105	-1.36837	0.808766	0.343006	-0.0570551	0.694137	1.48248	1.22594	0.964881	0.755345	1.76702	2.31884	1.36665	1.22483	1.04048	0.308582	1.37767	1.29428
	4.26706	3.99985	5.22721	3.89246	4.66611	3.90362	2.8967	3.65807	3.10943	1.93768	3.06455	3.31255	4.13371	1.05071	1.72208	2.52916	3.8384	1.60429	1.77048	1.44276	3.05067	2.36822	2.84582	3.36338	2.25265	3.05062	2.38372	1.9349	1.92699	2.16248	2.17388	0.970966	2.41334	1.06909	2.78591	0.696686	1.85786	1.0953	1.37466	0.468068	2.30213	2.10764	3.4681	1.86641	0.73986	0.527491	0.615165	0.138592	1.36259
	2.01881	2.8157	2.55874	3.08723	4.14258	2.47965	3.28002	2.47924	2.35571	2.46803	2.91739	2.86931	3.57636	3.31169	3.17387	3.86869	3.5787	3.44653	1.97984	3.28151	3.71201	3.80998	3.42982	2.98993	3.00223	3.38479	2.95109	2.33244	3.11269	3.21288	2.68531	1.73639	3.60018	1.87653	0.779765	2.20462	0.213646	0.923655	1.97753	2.38629	2.21519	2.58239	2.23769	1.32842	2.64448	1.99428	1.73043	2.41334	2.17369
	7.30165	6.92983	6.56744	7.57218	4.96301	8.41529	7.18051	7.21224	7.59138	6.73868	6.16728	5.37036	4.9512	7.59249	7.74382	6.77263	6.17569	6.31591	5.8601	5.78035	5.97908	5.90963	6.63613	5.16957	5.73117	5.84228	6.49948	6.52818	6.15998	6.79318	4.97487	5.62747	5.54612	6.04869	4.34045	6.83453	5.84122	5.93678	4.45214	5.39102	5.57105	3.91618	4.68208	6.42771	4.50565	5.24829	4.74534	5.4416	5.50694
	-1.42339	-0.753633	-1.51638	-0.804081	-1.85809	-1.43733	-2.22786	-1.22495	-1.77771	-1.96379	-0.871554	-1.07462	-1.48747	-2.32467	-2.84078	-0.0242005	-2.66349	-1.1913	-1.12507	-1.76706	-2.40696	-1.45895	-1.71708	-2.52935	-2.56948	-1.35641	-1.13806	-3.02259	-1.93904	-3.45277	-2.42723	-2.27072	-2.00371	-2.95376	-2.66465	-1.1251	-2.56987	-1.64531	-1.56364	-2.19461	-2.05679	-1.52015	-1.80153	-2.14682	-1.75168	-3.15504	-2.83799	-1.07929	-1.97258
	4.09149	3.09734	3.40759	3.45057	3.18731	3.17149	2.51844	4.38222	4.30316	2.37307	3.00943	2.91913	3.41567	4.34034	3.33899	4.72963	5.27322	3.42099	4.81331	5.03589	3.60964	3.72479	4.28873	6.12266	4.20132	4.66841	3.17293	2.55977	1.3398	3.97262	3.56418	3.67493	3.4943	2.79648	4.29872	4.8183	3.4451	3.55041	4.28396	2.99221	3.73779	3.58609	3.89765	3.47533	3.98701	4.14586	3.60909	3.27663	1.61723
	6.65831	5.21691	6.79572	5.61965	5.41158	5.56647	4.92845	7.2729	5.22199	4.16927	5.48743	5.55793	3.79941	2.75746	5.11137	5.5654	4.52605	7.52012	4.4929	5.78051	6.06856	4.8001	4.14654	5.19042	4.18744	4.35227	4.88441	3.40301	3.74104	3.92497	4.75949	4.86992	4.69121	4.31669	3.66892	3.36857	3.58571	4.14392	4.21282	3.1181	2.72882	3.54029	3.96314	3.30234	2.5833	2.02399	1.98124	3.04373	2.56342
	-1.35202	-1.49925	-1.88308	-2.50854	0.523559	-0.963886	-0.00264381	0.38578	2.57369	1.04152	-0.915004	1.975	0.457264	1.8807	1.23145	2.1398	2.81175	0.344914	0.505389	2.91905	0.458847	3.81978	1.55816	2.13642	3.48198	0.63457	1.18094	-0.0266877	1.62805	0.993207	1.73353	2.26953	2.87349	-0.1084	0.893995	1.12469	1.74429	0.50312	0.973622	-0.141145	-1.62299	0.733866	1.65313	0.141962	-0.400958	0.770361	1.06424	-0.275923	1.99022
	1.76221	3.21819	1.38188	1.28464	0.998899	0.105018	1.06092	-1.01514	0.146046	1.81373	0.364608	-0.175687	1.71204	2.95846	-0.261986	-0.321138	4.36837	2.71092	1.58223	1.84282	2.30324	4.20434	5.78694	3.52742	2.91658	2.71935	4.59664	3.55791	2.14146	1.63935	2.59211	1.89034	5.093	1.81571	3.33492	2.62874	-0.576254	2.21769	1.22838	1.00366	0.557839	0.251866	0.688023	0.658104	1.47477	1.58794	1.17039	0.573711	0.381358
	1.51739	0.690267	2.94599	1.76583	1.29046	2.49115	1.6067	1.97356	1.72599	1.80585	1.77252	1.93196	1.04777	2.72425	2.63024	2.44374	3.86508	4.85525	3.13019	2.66292	4.22834	4.40029	3.15251	4.23765	3.81782	3.62134	3.30108	2.67476	2.23003	2.29244	2.81294	2.42791	2.77393	0.962021	1.7389	3.02801	3.06415	1.63441	1.36605	3.41319	3.50882	1.54616	1.95532	2.22203	2.77817	2.44146	2.03095	2.65645	2.60225
	-0.0865375	-0.805824	-0.214525	-0.73515	-0.558996	-2.04858	-1.44183	-1.13151	-2.63138	-0.493503	0.948224	-0.0195766	0.456536	-0.172227	-0.235992	0.470988	2.09578	0.547785	1.75444	1.26248	0.894157	1.08819	1.51651	1.76362	3.49399	1.58924	2.32971	1.99897	2.24275	0.168784	-0.203389	1.47333	0.696625	0.475368	1.05876	1.28987	0.724251	1.06069	0.931165	0.0591385	0.828522	1.52158	0.643498	-0.635275	-0.0323723	0.937962	0.178561	-0.804884	0.570731
	-1.41568	-1.44248	0.00166256	-0.0267324	-0.0336598	-0.904767	0.477785	0.288321	0.726806	0.171813	0.200105	0.31151	0.547595	0.172397	-0.0587166	0.0710926	-0.045774	-0.00954999	0.625616	0.0951448	-0.398222	0.377731	2.00084	0.855272	1.32637	0.406743	0.761941	1.12537	0.855781	1.33117	1.27245	1.88368	0.142653	2.43181	1.00936	0.279253	0.688939	0.438128	0.648249	1.10547	1.27996	0.269179	0.408036	1.54597	0.262961	0.0347518	0.945274	0.986157	0.565698
	3.63315	1.22838	1.80395	2.3103	2.72837	2.29904	2.48591	1.25812	1.60681	1.58084	1.96416	2.86453	3.75175	2.44538	4.49992	5.6301	4.41159	4.63582	7.75616	6.02926	3.39832	5.26187	4.56669	2.90693	4.14615	2.77573	3.71574	2.7661	5.48082	4.03764	4.50939	3.89202	5.0169	4.39773	5.03398	4.98865	4.2267	5.59165	5.7315	5.61953	6.81305	6.64927	5.18941	4.76966	6.00524	6.04738	3.22599	6.13341	6.43771
	-3.81348	-2.53236	0.243532	-1.82873	-1.73469	-2.0965	0.0776946	-0.61343	0.618628	1.03165	0.696481	1.466	0.11426	0.171658	-1.15162	0.0978153	-0.340977	0.259638	0.689578	-0.584159	1.50073	0.00671526	-0.310876	0.147916	-0.77478	-0.315892	-0.808219	-1.17859	-1.33008	-0.827308	0.784872	1.65608	2.01255	-1.9387	-1.94422	-0.86057	-0.949147	-1.0844	-0.916932	-1.4764	-2.18362	-3.07433	-3.18526	-1.00427	-0.521269	-1.6295	-2.02547	-2.47883	-1.66316
	0.568406	0.997232	-0.94476	1.1663	0.359331	-1.20485	0.453692	2.88954	1.88041	2.17993	3.20125	3.34491	2.67379	1.05694	4.95619	1.66455	3.96454	2.05766	3.23038	2.8664	1.66682	1.2784	1.36368	2.26924	2.49045	3.23229	0.993294	3.30848	1.56276	1.87826	1.50591	1.29599	3.46754	-0.0574957	0.742946	2.82102	3.38547	2.33165	0.855819	-0.330821	-0.162311	0.983073	1.15181	0.909092	0.481725	-0.194512	0.78259	1.57355	0.309051
	-0.577516	-0.52756	-0.153827	-1.04678	-0.894383	-0.177914	1.3591	-0.805203	-0.0380478	-0.244305	-1.05163	-0.806475	1.47313	2.80003	-0.920032	-0.489543	0.430645	2.37057	-0.839348	1.02228	1.01094	-1.17523	3.28646	2.05195	3.80482	2.97302	3.26687	2.37511	3.56698	1.7294	3.40206	3.81282	2.85957	2.99683	2.20225	1.68625	2.63958	4.53937	4.3022	3.03945	2.8922	2.20499	1.72779	3.44141	4.29049	3.31798	3.21549	4.12566	4.598
	2.02551	2.21897	3.21644	2.03622	3.81114	3.67834	4.22192	4.79148	3.79969	5.18532	4.14482	2.38171	4.13652	3.23218	3.8361	2.11423	1.82762	2.49161	3.44114	2.36941	1.31519	2.20629	2.34187	2.4976	1.67795	2.26749	2.31413	1.38135	2.79151	3.18999	2.90993	2.40995	2.58893	4.07615	3.63269	3.78279	2.93796	3.23023	5.4454	3.09179	3.39446	2.39277	4.12215	4.36908	1.66387	1.81607	3.96751	2.66869	2.91975
	-0.788594	1.12621	1.5203	-0.410263	1.29802	0.647912	0.793955	-0.0808456	-0.409889	1.31063	2.50618	0.910654	2.80985	2.69619	3.36698	2.12635	0.782374	3.89796	1.15831	2.71559	1.6878	2.16147	2.94787	3.09743	1.97945	0.489143	2.0017	1.9253	1.80007	2.1322	1.28667	1.20734	1.90121	0.617036	0.768077	2.34482	2.22314	2.23722	2.62742	2.55281	2.06911	-1.01845	1.50551	0.242819	0.312989	-0.405148	0.851978	0.809021	-0.758837
	-0.778135	-1.82422	-0.526815	0.200087	0.206385	-0.390878	-1.01557	-0.510577	-0.331535	-0.790768	-0.0825908	0.741414	0.0172709	0.238172	0.866364	-0.0186765	0.0206858	0.834211	-0.349713	0.785325	-0.081648	0.609032	1.38355	1.20705	1.55723	0.861646	1.21248	0.164716	0.44835	-0.252085	0.369155	0.0501899	-0.314381	-1.10002	-1.28179	-1.24175	-0.375358	0.0534572	-0.454239	0.395225	-0.850025	-1.6501	-1.01324	-1.44324	-2.02971	-1.76724	-2.51794	-3.37488	-1.93247
	2.56919	2.49492	1.93704	2.1854	2.01152	1.77114	2.29063	2.08288	1.88409	2.14215	0.707141	0.599453	1.25101	0.551375	1.13901	1.3263	0.292989	1.11386	-0.228134	-0.142346	-0.0812282	0.303576	0.464599	0.293823	0.713275	0.904999	0.432905	0.0758164	0.267012	0.208343	-0.64885	-1.6348	-0.341675	-0.614075	-0.353552	0.202018	-0.151983	-0.770433	-0.989208	-0.341929	-0.491357	-0.96968	-0.910343	0.37718	-1.12218	-0.0888594	-0.872498	-0.408281	0.325365
	-3.16813	-0.534445	-0.702433	-0.29396	-0.614509	-0.438564	-1.25971	-1.47333	0.463431	-2.41189	-1.84284	-1.41554	-1.03728	-1.58036	-2.1379	-4.55614	-0.902709	-0.153112	0.178646	4.62068	5.42103	2.55956	1.41412	5.3589	5.43755	2.55657	5.69366	4.28599	4.61135	4.69588	2.66552	3.59573	1.42522	0.330189	-0.0882706	2.05673	3.50773	-0.263715	1.2675	2.94523	2.42758	1.40324	-0.0735914	-0.196983	1.90689	0.300595	-1.73887	1.56743	3.90258
	7.28504	6.53851	6.01842	7.35192	7.53959	4.89274	6.6373	7.22674	6.81353	7.17508	7.74181	7.59612	7.38224	5.94716	5.42934	5.7919	5.73589	3.89744	3.69984	5.12488	5.8995	5.05646	4.78453	4.86303	4.47052	4.61761	3.98564	4.86278	3.69239	4.27018	3.71651	3.19779	4.89886	2.02122	4.14976	4.17466	1.66845	2.8796	4.62697	3.93579	4.01406	5.16798	4.35465	5.07663	4.30558	3.09011	4.30203	6.03973	4.42149
	2.70425	2.65912	3.98845	1.18964	2.8941	5.126	4.35247	3.78729	4.14716	3.83923	4.70375	4.47823	4.14416	5.77707	4.96654	6.55467	6.72508	7.57311	6.233	6.24167	6.06186	4.69982	6.79134	6.1165	8.55691	7.17527	7.58125	9.84856	6.44151	8.82369	7.19162	7.21429	7.50756	5.62038	5.6305	6.37831	6.25912	5.1755	7.01684	5.27397	3.22182	4.52142	4.55783	3.30799	4.47556	5.11487	4.32785	3.65887	2.72425
	1.49957	2.81294	2.32496	2.70261	1.71159	2.36101	3.32311	2.69995	1.64671	1.66653	2.05208	3.05956	2.93899	4.64817	3.23323	3.13565	3.32826	3.58794	3.83441	3.79008	4.64318	4.1366	2.00149	2.01367	2.55254	2.25421	1.45171	2.71934	3.26145	2.446	2.52424	2.2077	2.13985	1.93584	2.10825	1.6498	2.08693	2.29424	1.61707	2.40616	2.64609	0.439813	1.27612	-0.122765	2.73821	2.02644	0.916323	1.08647	1.31677
	1.83852	0.125148	-0.261594	-0.288134	-1.10288	0.0531707	-0.63577	0.148388	0.0468854	0.351187	-0.64827	-0.498789	0.791945	-0.322022	0.0438485	1.23047	0.221976	-0.668003	-0.0385792	-0.176493	-0.502005	-0.381904	-0.0351351	3.96754	5.21418	5.64292	6.66268	5.09449	3.96631	3.39195	3.37963	4.73604	3.35187	4.90415	5.54534	4.56904	3.75377	5.44322	4.68504	4.55097	5.03496	5.04274	5.52472	5.05122	5.09986	5.25264	5.05226	4.5476	3.60765
	1.20103	5.09093	2.86071	2.70531	3.06964	3.16953	2.08065	3.631	2.09736	3.39296	3.28331	1.85042	1.79576	0.630149	0.619255	3.29181	1.14938	3.78317	2.00571	1.27159	4.49562	3.6489	2.10314	1.93856	1.68073	1.25718	2.00953	4.03081	4.29378	3.28793	3.62611	5.58654	4.50047	3.97396	3.06922	2.13296	1.69426	2.19025	1.89864	2.37541	3.5926	2.26589	1.34802	0.30869	0.0707745	1.31549	1.07481	0.548877	0.241451
	-3.00814	-1.11073	-1.96834	-3.27439	-3.61065	-2.07659	-1.46653	-2.17788	-0.957629	-0.690303	-0.524649	-1.8321	-2.9201	-2.12488	-2.87322	-2.84399	-2.48993	-3.17348	-3.26737	-5.33526	-3.32341	-2.52485	-2.86078	-2.81375	-2.70816	-5.15984	-3.82166	-2.88709	-3.01621	-2.94164	-3.09707	-3.38749	-0.699115	-1.66594	-1.04083	-1.16161	-1.43645	-1.98784	-2.8599	-2.00798	-2.97793	-1.92627	-1.84215	-2.18361	-2.61004	-3.20542	-2.94841	-2.59042	-2.72349
	-1.73191	-1.47033	-1.94317	-1.35259	-1.16538	-1.32022	-2.66854	-1.757	-2.15658	-1.38883	-0.831383	-1.91261	-2.92452	-1.43009	-2.06759	-1.54925	-2.54628	-2.24831	-0.38479	-0.445535	-1.89996	-1.26398	-1.06604	-1.31597	-1.42036	-1.61776	-0.715169	-1.80568	0.0542902	-0.983419	-0.270277	-1.51264	-1.1213	-0.115849	-0.773605	-1.44456	-0.765408	-0.35582	-1.19089	-0.501661	-0.55353	-2.13587	-1.99328	-1.16453	-1.07387	-1.66318	-1.29256	-1.13485	-2.42645
	15.2685	16.5509	16.3679	14.4475	15.6798	15.3647	15.4721	14.6005	14.5933	15.8544	14.5217	17.0205	15.8245	15.2526	15.4953	12.9091	15.5605	14.1836	13.7873	13.3647	13.9468	13.7048	12.1098	13.2996	12.268	14.0948	13.6875	13.0147	12.3472	12.3668	11.299	10.6356	10.3448	10.7923	9.19269	9.40674	11.0776	9.78965	11.3053	12.6452	11.4259	12.7029	13.029	14.3243	13.5486	16.5852	18.941	15.3601	15.486
	-4.55191	-4.72202	-5.29949	-6.1304	-7.11774	-7.36566	-7.44679	-5.08762	-5.59851	-6.65555	-6.52425	-5.11988	-4.41069	-4.96874	-3.30099	-3.27091	-3.8616	-4.46354	-3.32574	0.397208	-1.28374	-1.09461	-1.31942	-1.12853	-4.40844	-4.05083	-2.73587	-2.64037	-2.56006	-5.07777	-5.11329	-4.00231	-4.14101	-6.15534	-5.72832	-5.77517	-6.95295	-6.90725	-5.03744	-4.34405	-5.87051	-6.39255	-4.40289	-5.17653	-6.45745	-6.20509	-5.68166	-5.99384	-5.88854
	-4.62412	-5.38049	-5.44489	-5.1091	-4.27046	-4.87554	-5.10364	-4.65748	-5.38406	-5.74567	-6.89618	-6.05477	-5.43946	-6.05216	-7.54502	-5.64012	-6.43796	-6.98371	-5.21629	-4.86741	-6.06496	-6.64676	-5.93916	-6.51721	-6.1945	-6.52877	-6.35364	-6.01058	-5.97904	-5.54508	-6.50506	-7.0835	-6.59777	-6.38366	-7.30112	-7.04239	-7.26284	-7.35452	-7.70699	-7.664	-6.86675	-6.83185	-7.21183	-7.16782	-7.33972	-8.1293	-7.33284	-7.12864	-7.68011
	-0.724091	-1.27144	-0.7615	-0.398442	-0.444588	-0.162267	-0.463309	0.113443	0.18732	-0.228836	-0.150615	-0.552557	-0.364288	0.445994	0.137758	-0.180246	-0.606509	0.654312	0.631782	1.03241	-0.256023	0.185072	-0.294193	-0.687266	0.121892	-0.894511	0.0459194	0.343695	0.336203	0.0280614	-0.96225	-0.61654	-1.44041	-0.223117	-0.682315	-1.47668	-1.26107	-0.198837	-1.4001	-1.40638	-0.562616	-0.834529	-1.32018	-1.45581	-1.5465	-1.87503	-2.0398	-1.66038	-1.15082
	5.17656	5.72589	4.1678	4.08131	6.1089	6.62713	6.54569	6.6626	9.30408	8.96735	8.16547	9.07595	10.2753	7.39194	8.20458	6.60518	8.74511	6.79436	8.09588	9.6754	6.65288	6.34856	6.99421	6.82316	5.20443	4.5436	5.46008	6.42284	6.81268	6.64253	6.41476	6.30708	6.61919	5.4656	4.86545	4.58569	5.07865	6.17066	6.00235	5.06637	5.61869	3.43657	2.98007	5.76822	4.24128	4.59934	2.81105	3.23774	3.17192
	-0.419741	0.657864	0.709406	1.11739	1.1865	1.61517	0.889304	0.564076	-0.195316	0.681743	0.211363	1.10353	0.0982412	0.154802	-0.0684093	0.38769	-0.363631	0.883332	0.388217	-0.821891	0.50467	-0.748096	-1.02384	-0.093455	0.256854	0.475627	-0.207704	0.412521	0.400449	-1.21933	-0.999151	2.12052	-0.972437	-0.13814	0.985603	0.920626	-0.430295	-1.40835	-0.756203	0.0993201	-0.708702	-1.42352	-1.13719	-0.692217	-0.946236	-2.68353	-1.9098	0.12184	-1.14311
	6.31834	7.28137	6.12354	5.98835	5.72209	4.8436	3.95319	4.78642	5.50215	5.9504	5.22545	5.61007	4.57538	4.83861	4.49006	4.84946	5.14919	4.54923	5.38152	4.14423	5.20461	4.28882	4.95302	5.67757	4.38938	5.03984	4.3898	4.75525	3.85463	2.89288	4.20512	4.33266	4.32259	3.64064	1.69542	1.87989	2.85795	2.5277	2.03394	2.00073	2.14322	2.28865	1.94314	1.82885	0.877546	-0.10237	0.793623	1.923	2.24068
	0.38252	0.54827	0.420809	0.533803	0.171788	0.673886	1.04839	-0.016757	0.31956	0.662739	0.952796	1.55491	1.28836	1.91515	0.757331	0.629942	0.526483	0.478672	-0.416382	-3.76979	-0.564548	0.94619	1.25344	0.848215	0.217722	-0.276581	-0.430552	-0.146041	0.532921	0.95352	0.342757	-0.694132	-0.589267	0.102421	-1.00681	-0.311269	-0.583764	-0.549609	0.390971	-0.672794	-1.73614	-1.12483	-0.720421	-1.41531	-1.25349	-2.07306	-1.89201	-1.43042	-1.48549
	1.40074	1.40007	3.29801	3.91046	1.93174	0.986964	-0.0509309	1.89255	4.20946	3.31198	2.00298	3.26752	1.23461	0.671916	2.03632	2.68989	1.52211	2.32686	2.73664	2.95282	3.73327	3.09656	2.11439	2.8822	4.47348	2.89877	4.80503	6.65114	5.44447	5.00505	6.33113	4.8283	3.49918	3.66727	3.69348	2.39341	2.4381	4.04737	2.43645	2.87681	0.886905	1.19343	2.29587	1.2755	2.51753	3.27084	1.37732	-1.39017	0.906833
	5.3946	4.55489	2.40557	4.85596	4.26639	2.90486	1.88287	3.33092	1.99004	1.18837	-0.459551	-2.02757	0.907496	0.251998	1.20429	2.0097	-1.59534	0.276938	4.15195	3.14821	2.81372	5.65358	2.57357	2.52116	1.46996	1.50916	1.0473	4.26548	3.80439	5.24566	5.5523	1.43565	2.20293	2.66249	3.49163	3.62616	2.89992	2.69099	2.36401	3.30255	4.58725	3.11106	3.75706	3.18563	1.02454	0.84192	2.40789	2.63011	2.6256
	5.84459	4.93527	4.64224	5.58562	5.52628	6.69928	5.70289	4.93598	5.89643	5.80361	5.43143	5.152	5.93188	7.63741	6.99882	6.55174	8.43844	7.22049	7.11778	5.67841	6.38485	6.58365	5.82601	5.17449	6.20719	7.6514	6.96816	7.13198	6.94276	6.53807	7.25772	7.16105	4.25876	5.63471	3.86304	6.57822	4.84162	5.0275	7.75243	5.22927	3.73757	5.93176	5.25854	4.82447	4.52494	4.18788	3.74003	3.21768	4.25954
	0.235024	-0.625583	-0.472671	0.65721	0.0269128	1.03266	0.302192	0.0195173	-0.0341934	-0.197183	0.291674	0.588091	-0.0663651	-1.06061	0.938431	-0.189039	-0.0820276	0.660402	-0.471734	-0.525286	0.452248	0.85476	-1.22695	0.697327	-1.2222	0.766373	0.446157	-0.321475	-1.27746	0.945851	-0.601193	0.310426	-0.470317	0.418135	0.0132583	0.043138	-0.106887	-0.0246267	-1.06824	-0.939716	-1.09307	-0.722536	-0.893023	-0.878307	-0.993479	-1.03059	-2.07367	-1.7587	-2.02225
	1.02761	2.77523	0.77781	1.08796	2.21586	1.21021	2.30501	2.14037	0.768071	-0.120451	1.16496	0.758541	-0.570227	0.583389	-0.10907	0.394244	1.30688	-0.0731942	-0.333716	0.479673	0.477733	0.14708	1.33591	0.986461	1.01005	1.44148	1.70598	1.14608	1.71657	2.55944	0.769153	2.24884	0.14086	0.999223	0.58616	1.73748	1.05331	0.572611	0.788043	1.21651	0.970049	1.0476	-0.681494	1.00973	-0.687487	-0.257952	0.345897	-0.881142	0.22829
	-1.0411	0.0271318	-2.11647	-1.29766	-3.0639	-0.132771	-1.74895	-2.46648	-1.19362	-1.07209	0.15873	-2.25877	-2.56738	-0.715264	-1.57463	0.58228	-0.783909	-0.705698	0.72454	-0.570418	0.287611	0.0249381	-1.10407	0.694666	0.579151	1.12319	0.924509	3.87808	3.77603	-0.373554	0.244304	1.98409	0.428218	0.677411	1.5024	1.63284	0.739268	1.71327	1.84226	-0.912111	-0.145815	0.0276155	-2.7113	0.188216	-0.403355	-2.22885	0.240621	-0.681108	1.06588
	-1.76924	-2.52065	-0.78592	-1.89921	-2.07605	-0.910719	-0.262873	-1.73924	-2.59668	-0.619356	-0.93223	-1.35355	-0.332889	-0.476605	-0.672693	0.154166	-1.73447	-1.19616	-0.74622	-0.200502	-1.07785	-1.02747	-0.826262	-0.913858	-0.8175	-0.550607	-0.611643	-1.19859	-1.62953	-2.12829	-2.125	-1.04477	1.44046	-1.25181	-1.11643	-1.4339	-1.65004	-1.69329	0.549697	0.527039	-1.0808	-1.78028	-1.28624	-1.13827	-1.53548	-0.212754	-1.483	-1.46688	0.559231
	3.95095	4.48977	3.79261	3.75511	3.74752	4.47073	4.22291	4.05252	3.3748	5.07714	3.21058	3.46966	4.07398	4.10007	5.44398	5.97487	4.64214	4.98729	5.83839	4.33716	6.31145	5.8337	4.84842	5.07609	5.64166	5.42527	5.92638	6.1717	5.61589	5.8892	5.52606	4.10955	5.32167	7.0805	4.39206	4.98395	5.41509	6.43452	6.82187	5.56424	5.63157	6.12023	5.69303	5.85358	4.88522	4.27419	6.33082	3.71322	3.37362
	2.28678	3.23263	2.30288	1.88287	1.01629	2.63892	3.46251	2.82591	2.04991	3.34527	2.58589	2.55495	3.70417	2.96415	4.14199	3.91673	2.95854	3.82575	4.0393	2.89453	4.13645	3.73477	3.50349	3.17645	4.141	4.32094	2.9487	1.01085	2.00861	2.31313	1.08942	1.88842	2.25653	1.85209	1.10807	1.6658	1.90005	1.28127	1.4304	1.74412	0.739746	0.7921	1.20755	0.151966	0.295508	0.691059	0.684819	0.323455	-0.0579065
	7.13608	6.76665	6.2186	5.06412	4.64949	3.37014	2.57865	2.94131	1.66236	3.74927	2.95968	3.12077	3.75895	3.3883	3.53587	4.22198	3.26524	3.01625	4.71687	-0.438276	1.84038	2.96637	2.71936	1.95063	3.59563	3.42039	2.04322	3.25264	1.66568	2.36071	4.59679	3.91659	1.84456	5.01532	1.02887	3.99354	1.41589	1.19209	2.34832	2.95125	1.01507	1.81341	0.2541	0.960643	0.843954	1.21708	1.53538	1.41655	0.534256
	0.0121821	-0.628698	0.634927	-1.41557	-1.30866	-1.78371	-2.97181	-2.16378	-1.80782	-1.10342	-0.714076	-1.12731	-1.55581	-2.72889	-0.673184	-0.639626	-1.07756	0.292411	-1.94514	-1.02383	1.39331	-1.19761	-0.49781	0.785406	-1.0788	-0.108337	0.163494	2.59843	-1.13102	2.76006	-0.0593673	1.59789	-0.459221	0.0764789	2.43421	2.6261	3.95135	3.38158	1.94127	3.43194	1.2497	3.34339	2.14755	-0.679745	-0.159612	0.766054	-0.611191	-1.69864	0.524124
	-0.288578	-0.272528	0.663935	1.93108	0.733528	0.404808	0.824132	0.709648	1.59419	1.02333	-1.36431	1.90636	0.390716	1.33989	-0.332331	-0.879907	0.404994	-0.7705	-0.944955	-4.89798	-0.77731	-0.0211172	-0.849703	-1.48445	-0.92598	-0.282785	0.00373142	0.376453	0.442761	-0.034021	-0.407496	-0.48295	-2.01999	1.44222	0.914614	-0.111659	0.12233	0.0889493	0.83023	1.75129	2.03084	2.17846	1.06263	-0.0103475	0.342562	1.41756	1.50456	2.06214	1.87758
	3.5442	4.09325	4.49598	4.09474	4.54671	5.30671	5.0944	3.20071	3.69215	4.73665	4.60578	4.72039	5.82015	5.89676	5.16893	4.41142	4.29216	5.67255	4.59128	8.46014	4.8659	4.62154	4.42194	3.08707	4.57966	5.61444	4.64918	4.17222	3.57036	2.8188	3.13041	4.45824	2.34236	1.52398	1.67395	2.66385	3.1455	0.674711	1.84863	-0.104334	2.09944	0.604171	1.61055	-0.137639	2.05031	1.02368	1.98526	1.882	0.525966
	-0.52903	-2.37909	-2.80871	-1.408	-1.4438	-1.33098	-1.62103	-2.49278	-1.42757	-0.433118	-1.25383	-1.40366	-1.685	-2.35399	-1.28519	-0.322127	-1.51735	-1.21761	-0.505318	-1.96989	-1.79596	-1.25489	-1.6024	0.245693	-0.302427	-0.270587	0.257789	-0.858468	-0.522235	-0.92159	-0.81422	-1.27235	-0.741665	-1.94158	-0.967442	-1.44737	-1.45904	-1.5091	0.0779695	-0.312241	-1.97911	-0.155562	0.257697	0.663603	0.690126	-0.0277616	-0.369634	-0.544129	-0.246611
	1.4232	2.25115	2.5001	1.00163	2.57518	1.44644	2.92273	0.86611	1.31035	1.21765	1.94239	0.78788	1.31309	1.84276	0.995174	1.94037	3.00953	2.77442	3.04212	1.56252	1.7073	1.71635	1.35638	0.592596	-0.0612843	-0.265045	0.68986	2.14274	0.737558	0.150511	0.548743	-0.349893	-0.900067	1.30691	-0.889741	0.375595	-0.142512	0.209128	-0.994903	-1.66427	-0.833953	-0.637573	0.19624	-1.57166	-1.08684	-0.758037	-0.141432	0.928971	-1.0378
	-2.13285	-0.23704	0.25334	-0.861054	-1.74994	-0.277672	-0.433384	-0.895459	-1.1191	0.376909	0.344637	-0.642551	-2.23902	-1.65437	-1.69003	-3.54984	-2.57745	-3.96705	-3.433	-2.55835	-2.27507	-2.00816	-1.82345	-1.78677	-1.96391	-2.40902	-2.9073	-2.98137	-2.52337	-2.01576	-1.81017	-1.81285	-3.64773	-1.82536	-1.46855	-2.66996	-2.60089	-1.44534	-4.7082	-3.29619	-4.06997	-2.31315	-3.24138	-0.900272	-1.7368	-4.10618	-3.49732	-4.09178	-1.70205
	5.40366	5.10112	4.59452	2.54374	5.75541	3.92754	3.82403	4.90015	4.08746	2.89539	3.48994	3.98107	2.68797	1.66802	0.808795	2.56121	2.02365	0.453351	1.56291	-1.26885	1.20934	0.810401	-0.305319	-0.61249	-0.496485	-0.78003	-0.365332	1.58306	1.74063	0.540403	-0.134346	0.463285	0.571998	-0.0257231	0.308638	-0.4347	-0.484834	-0.113817	-1.32734	-1.69247	0.340178	0.529554	0.496207	-0.0893896	-1.47283	-0.257831	-0.795221	-1.35315	-1.87831
	-2.47358	-2.9582	-3.49576	-1.88017	-3.61774	-0.68867	-2.79968	-2.59555	-2.03815	-1.77567	-3.12565	-4.14299	-1.33374	-2.53709	-1.81792	-4.42405	-4.85125	-5.67716	-4.89122	-5.89057	-4.4368	-3.3816	-2.88119	-3.06182	-3.70217	-4.52337	-5.48505	-5.74377	-4.97853	-4.20694	-3.96678	-4.29523	-3.97241	-6.83192	-6.75811	-7.02054	-4.10363	-6.74041	-8.33599	-6.98266	-5.74961	-5.83723	-6.82894	-6.22175	-5.65344	-6.41619	-6.14362	-4.66907	-7.94978
	2.94444	4.68531	1.40329	4.714	2.19215	4.07143	3.03822	2.42362	2.93923	1.94598	1.62466	1.48257	1.94457	0.942084	-0.275946	0.77956	-1.38016	1.0663	-1.07329	-2.88165	-0.691002	0.403151	0.448893	-0.505156	-2.02018	-2.64501	-2.25424	-1.91504	-0.916414	0.707713	0.412152	-1.42079	-1.72522	-0.432379	0.352852	-0.702891	-2.52488	-0.0981281	-3.65229	0.121103	-2.17593	-1.81502	-0.721866	-0.532089	-1.34175	-1.88722	0.139415	-1.60236	-2.39179
	1.57956	2.9713	0.887323	3.32956	3.88745	3.40552	3.09542	2.71161	1.2355	2.64969	2.63987	3.41188	3.54467	2.8229	1.70321	0.13362	2.219	2.6589	2.01513	2.02817	2.84282	2.89644	2.41391	2.2609	3.64174	3.85815	2.97575	3.07264	2.85484	3.47967	4.25496	1.78902	2.52253	1.56345	3.65275	1.45539	1.14857	1.65345	1.16014	3.08699	1.59271	3.28621	1.58422	2.92412	2.96685	2.42481	1.45353	3.04172	2.70863
	-6.89917	-7.64768	-5.89441	-7.81521	-5.56665	-7.19782	-8.31471	-5.32909	-6.31601	-8.08834	-4.9783	-5.23883	-6.15071	-5.28363	-5.18097	-4.46842	-4.62021	-5.03587	-8.03987	-4.31632	-3.58223	-5.21183	-5.81296	-4.41394	-4.58679	-7.92847	-4.34789	-3.22762	-3.78845	-3.42266	-3.91247	-3.58911	-5.18046	-1.29795	-2.05108	-5.94757	-6.0147	-5.96208	-4.00143	-4.51055	-5.22667	-4.81434	-4.03624	-4.04176	-3.59587	-2.72012	-3.96219	-3.73823	-4.20914
	-1.94965	-0.514237	-1.72689	-1.10173	-1.81393	-1.51204	-1.55852	-3.07997	-1.4443	-1.62101	-3.04345	-1.92122	-2.24275	-0.744793	-2.56591	-0.480561	-3.11741	-1.39503	-2.17567	-2.59624	-2.95106	-2.42056	-1.54117	-0.84933	-0.8597	-1.36782	-1.36979	-0.939862	-0.994146	-1.53873	-2.08897	-2.41248	-2.57259	-2.97761	-1.91336	-3.59413	-1.92163	-1.62152	-1.69125	-1.44275	-3.00148	-2.05672	-2.38833	-2.44516	-2.45636	-1.91545	-0.469679	-1.31484	-1.49411
	8.77238	8.64494	9.95645	9.68978	9.95217	9.54425	10.3953	10.6502	11.5599	9.15795	9.68515	11.0127	11.4069	9.80766	10.9272	9.23953	10.8024	9.66005	10.4127	14.8752	15.0219	9.63564	11.4733	8.96053	3.2636	5.37764	3.45601	4.20135	6.56321	6.15687	7.17024	7.42953	8.76337	6.16701	8.3107	8.24014	8.81734	5.81162	6.37168	7.71601	5.8324	7.38423	6.16751	6.92155	7.84548	4.75873	4.33525	5.44919	4.14973
	2.97941	3.58434	3.33231	5.05747	5.25337	4.98954	5.32566	5.2703	3.4362	4.92578	5.37783	5.0491	2.93542	5.03778	3.76232	3.626	3.79761	1.1689	3.05685	4.25741	3.95698	2.23305	2.48814	3.3818	2.41636	2.63922	2.82111	3.64598	2.20227	2.13262	4.9524	3.04034	3.29208	3.5298	1.82949	1.66731	2.13179	2.4702	3.47837	3.19724	2.74934	3.05199	2.54857	3.81272	3.22009	1.79144	3.66205	3.82055	3.53284
	-0.696375	1.77449	0.473316	1.63863	0.622916	0.107577	0.275906	0.403173	0.0967976	-0.355309	3.37317	3.05762	1.49511	0.601487	0.286756	1.11376	0.814569	2.89143	0.0920711	4.43092	1.54667	1.68224	2.93933	3.42076	2.03891	-0.0604747	-1.42325	-1.02813	0.0558498	0.620444	0.6526	0.222752	1.59033	-0.0293408	-0.165272	-0.584091	-0.777138	-0.237363	-0.937042	-0.872784	-1.3693	-1.29134	-0.933355	-1.06342	-0.915708	-1.4072	0.720561	0.23411	-1.50089
	-0.177729	-1.17575	2.85233	0.218204	-0.366207	-0.0116461	-0.324843	0.479326	-0.194922	1.84211	1.77549	1.77104	1.16447	-0.963215	1.13563	1.33654	-2.67748	1.60804	-3.20565	0.390795	0.404184	-1.07902	-1.55258	-0.376223	-0.499747	-0.409846	0.768421	2.65241	-0.767618	1.03752	-0.41121	1.22832	0.367304	1.09664	1.552	-0.0298289	1.82922	0.693069	-1.01739	-0.638993	0.40266	2.59463	0.564548	-0.47709	-0.0144596	0.144761	0.974245	-0.0808855	1.41988
	1.65962	3.77901	2.39043	1.65685	2.57489	2.54661	2.05775	2.39591	2.5219	2.01418	1.71951	3.34682	2.44981	2.10734	1.11976	-0.0323038	2.61291	2.45327	1.90953	-0.595123	1.64118	2.39474	2.50163	2.66622	2.07283	0.622427	1.18295	2.4157	2.58355	2.56819	2.31108	1.78825	2.12744	2.82388	2.79341	1.80102	2.81524	1.68418	2.24438	3.14277	2.61025	1.89634	1.63465	3.43788	2.67733	1.22404	2.7749	3.39229	2.01571
	-2.6497	-2.80509	-3.20999	-1.97524	-3.4303	-3.43884	-2.5581	-2.96033	-3.45875	-2.66261	-2.98404	-3.33549	-3.07833	-2.77219	-3.4562	-2.94029	-3.00243	-2.76364	-3.03394	-2.53827	-2.96366	-2.6572	-2.85102	-2.79421	-2.62515	-2.5715	-1.66899	-0.938878	-2.205	-1.41046	-1.04554	-1.28133	-1.40572	-1.43522	-1.15539	-1.30077	-1.69999	-1.52887	-1.3605	-2.32	-1.23196	-0.917414	-1.24671	-0.136538	-0.823993	-1.09276	0.198657	-0.285216	-0.189458
	-2.18788	-2.71164	-4.14156	-3.50584	-5.38012	-3.92621	-3.63575	-4.09518	-4.99962	-5.27779	-5.39282	-5.44841	-4.71739	-5.11495	-3.99489	-6.37252	-5.13493	-5.90867	-5.95584	-3.02708	-6.93892	-5.58875	-4.15315	-5.52741	-6.35403	-5.91573	-5.39931	-5.67806	-6.48869	-7.08161	-6.31895	-4.69953	-7.7616	-4.79367	-6.16199	-3.9217	-4.79722	-6.45886	-3.68652	-2.83877	-3.81859	-2.91464	-2.33227	-4.50605	-2.94696	-3.21174	-1.48837	0.461498	-1.53301
	-5.31662	-4.45404	-5.4651	-7.38318	-5.88132	-5.79779	-6.05117	-7.41503	-6.02011	-5.91848	-5.79213	-7.31323	-9.35436	-5.19409	-5.88698	-4.31774	-5.38447	-5.05945	-6.06039	-5.63976	-5.06592	-7.46437	-5.30638	-6.01078	-4.24972	-4.11927	-5.86799	-4.85169	-3.37974	-4.68291	-5.14826	-4.96339	-4.49198	-5.07676	-5.5703	-5.94437	-5.70684	-5.37884	-6.27892	-6.97444	-3.12615	-4.27066	-4.76791	-4.96749	-4.86295	-2.28944	-5.31332	-4.46295	-3.57111
	2.31316	1.26905	1.96718	1.65139	0.635934	0.836506	0.431704	-0.418962	1.42372	-0.155533	-1.9543	-0.603346	-0.921482	-0.00493364	-3.18532	-1.44611	-2.39336	-1.59695	-0.907427	-0.272425	-1.21577	0.129257	0.77857	1.59631	0.705113	0.087633	0.575434	0.334212	0.458731	-0.0889913	-0.055795	1.04158	1.4512	1.20337	2.14269	1.86646	0.116364	-0.628659	-0.535645	-0.956527	-0.707632	0.49089	2.00194	0.380858	0.67787	1.96016	1.61922	0.177738	-0.624558
	4.28446	4.04014	3.60911	2.98069	2.62926	3.57965	2.28058	2.36514	3.11986	0.687771	2.60456	2.53059	2.74458	0.165143	1.44177	1.52264	2.63046	1.82032	2.64797	3.0873	2.59003	3.80936	3.41351	4.41104	2.80036	2.35525	2.08394	2.57336	1.28764	1.91468	1.85162	1.72166	1.39806	1.67295	2.55428	1.72382	1.59201	2.27167	1.55278	3.9214	-0.62071	1.24736	1.81065	2.74528	1.77442	3.07884	3.48288	2.74262	3.41625
	1.7607	1.94854	1.78174	1.57957	1.46488	0.771494	1.48879	2.37708	2.34169	2.09038	1.90658	1.37734	2.33233	2.10846	2.71993	3.61342	3.97462	3.01357	2.53457	1.85928	1.85112	2.94743	1.7304	1.03244	1.96979	1.7602	0.600925	0.725662	1.20949	1.10483	1.6112	1.10882	1.07505	1.18706	0.0457419	-0.73876	1.51832	2.08087	0.928428	0.0621516	0.415664	2.76714	1.17116	0.658575	1.25587	2.09923	0.668931	1.96103	1.83161
	-2.21953	-2.21625	-2.92436	-3.2031	-2.98836	-3.68264	-3.09052	-3.04246	-2.16367	-3.34621	-3.85638	-2.98994	-2.98005	-2.96772	-2.46574	-2.08436	-2.98949	-3.30497	-3.67436	-3.29613	-2.56121	-1.07501	-1.59169	-1.58812	-1.67784	-2.13022	-3.41956	-3.31451	-1.43169	-3.28646	-2.78488	-3.0158	-2.59978	-3.37747	-3.2916	-1.85877	-2.71989	-2.94473	-2.48088	-3.16627	-2.5604	-3.86165	-3.40762	-2.88968	-2.85949	-2.41406	-3.54247	-3.61219	-1.52896
	-3.72434	-3.48565	-1.66122	-2.24725	-2.64055	-3.35641	-4.93029	-5.39548	-4.70345	-4.24671	-2.95038	-3.52332	-2.66339	-2.98138	-3.1966	-4.14796	-2.21281	-2.47364	-1.52525	-5.53919	-3.92888	-3.81139	-4.34066	-4.67061	-3.98668	-2.5145	-1.64895	-1.44251	-0.9352	-0.736723	-2.0014	-3.63228	-1.20857	-1.11807	-0.343613	0.777133	-1.04858	-0.556978	-2.35653	0.0826197	-1.01258	-1.27125	-1.67262	0.282887	0.739774	-1.73582	-2.85041	-0.167738	0.445678
	-1.0528	-1.11602	-0.450206	-1.44856	-1.8175	-1.5073	-1.66133	-1.72967	-1.62002	-1.09036	-0.565445	-1.40034	-1.74587	-1.49869	-0.321939	-2.21592	-1.34027	-0.969675	-0.123767	-1.12617	-0.777155	-1.36999	-1.38817	-0.920582	-1.76159	-1.52453	-0.788111	-1.60755	-1.5366	-1.02183	-0.346363	-0.359367	-2.28971	-1.55557	0.0817629	-1.4635	-2.67323	-2.16302	-1.28482	-1.03723	-1.07962	-0.54086	-0.704736	-1.01534	-0.69914	-0.763267	-1.43706	0.111169	-1.10021
	8.21196	8.04925	7.52589	6.79308	6.24589	5.66037	5.35736	7.07464	5.74873	5.14585	5.44608	4.56296	3.73794	5.05557	2.6252	4.57269	4.42112	3.65507	1.98719	7.81831	3.36929	2.28796	3.06972	4.20999	4.24588	3.09233	2.26856	2.44927	3.46249	4.48546	4.53077	3.78698	1.54013	3.11409	3.9186	3.66347	3.84703	3.72201	1.83895	4.18737	5.13972	3.29516	3.08201	3.35272	4.8533	4.35883	3.3877	4.17674	2.08633
	2.41513	1.45671	2.40942	1.07957	1.56136	1.63258	1.68937	1.4562	1.54496	1.12088	0.734942	-0.885481	-0.915227	-1.37931	-0.274123	-1.25206	-1.11291	0.35304	-0.985004	2.90047	-1.02348	-1.29425	0.152184	1.38075	1.0975	-0.199821	-1.24246	-0.744244	-0.0203947	-0.377929	-1.25856	-1.86073	-3.54263	-1.28762	-0.0992047	-1.87677	-0.489116	-2.04408	-1.02753	-2.22179	1.09916	0.0431222	-2.21207	-0.415103	0.146798	0.472311	-0.551311	-1.87747	-1.10742
	1.26991	0.870646	1.38402	2.53713	1.55301	1.90986	1.0427	0.490875	0.924538	1.84214	0.458228	1.01616	0.716724	0.756572	0.727278	0.638313	0.953647	0.445846	3.514	1.31252	1.51905	2.54007	1.12923	0.317723	0.628262	0.818039	0.889624	0.544187	1.56917	1.55641	1.94027	0.417478	0.565162	-0.378055	0.124744	-0.255007	-0.922359	-1.5612	0.300657	-0.363886	0.139226	-0.462964	1.16355	0.549708	0.191207	0.742385	1.52081	1.60842	2.12484
	-3.53398	-1.31585	-1.81955	-2.92252	-2.67356	-2.78302	-2.39658	-1.97526	-2.4717	-2.13914	-2.28711	-1.53468	-1.23567	-3.35544	-1.96503	-3.36853	-1.95893	-2.32296	-3.31526	-2.70498	-2.39957	-1.66964	-2.33368	-2.67753	-0.898981	-0.74353	-1.99959	-2.11089	-2.36388	-1.90026	-0.484317	-1.48004	-2.55328	-0.866452	-0.967118	-1.47871	-0.889059	-1.34163	-2.69211	-0.580904	0.342802	-0.406047	-1.24951	-0.104102	-1.24047	-0.21356	1.8278	0.364021	0.840297
	-4.29436	-4.56022	-6.15439	-5.95395	-5.25408	-6.31584	-6.12067	-6.04674	-6.55644	-6.44539	-7.9186	-5.8948	-7.40665	-5.98795	-9.13901	-5.775	-7.17591	-5.97967	-6.69228	-16.0484	-10.7186	-7.44725	-5.82964	-5.46125	-5.93749	-6.8538	-7.8056	-8.38832	-8.19984	-7.13509	-5.66589	-4.33036	-7.10992	-7.60441	-7.61016	-7.11704	-5.76003	-7.58157	-7.27001	-7.44751	-6.23257	-6.07948	-5.54881	-6.98795	-6.75548	-4.72765	-5.67107	-5.41383	-3.98819
	2.82152	3.10867	2.17696	3.47209	2.32093	1.33836	1.52536	2.42379	1.91215	0.763633	1.80637	2.9554	4.79533	3.41266	1.20343	2.91861	3.77938	1.14758	0.118323	1.97801	2.00906	2.04011	2.07116	2.10221	2.13326	2.16432	2.19537	2.22642	2.25747	2.28852	2.31957	2.35062	1.35999	2.43273	1.10331	0.49839	0.44726	0.42347	0.707934	1.10183	0.0283888	-1.23569	2.40064	1.21835	1.1999	0.975493	1.38092	1.4897	1.88203
	-0.273489	-0.108683	-0.191757	0.60723	1.01481	-0.893139	0.141725	0.727181	-0.796028	-0.442104	1.14837	-1.04829	-0.712407	-0.557398	-0.593961	0.899137	1.40277	0.00163178	-0.76726	1.20137	1.70889	1.32257	0.642766	2.32038	1.14789	3.96267	2.52715	3.34216	3.58874	4.03829	3.82949	3.10464	5.06018	2.34781	2.58245	0.47367	2.50212	2.05595	3.08344	2.7869	2.89777	2.78988	2.77812	3.46673	3.44378	2.82495	3.1464	4.11347	3.25469
	0.10229	0.830616	0.758417	1.70563	1.04716	1.90969	0.821675	1.82774	2.27965	0.920525	1.55761	-0.0936874	1.05784	1.28421	2.30561	0.953059	-0.0341208	0.835645	1.97758	-1.10606	0.14349	0.758141	1.09632	1.456	1.43807	1.09591	1.94487	2.36186	1.30583	0.860111	1.73205	2.876	1.64653	0.45837	1.27799	1.96291	3.28584	1.34437	1.39145	3.22474	1.90727	2.88799	1.13043	3.01058	2.4409	2.43631	2.78533	3.31741	2.00241
	-1.75243	-2.71787	-2.48811	-1.8464	-2.31441	-2.39378	-2.90491	-1.50852	-2.27182	-2.59644	-2.48752	-2.48784	-2.08118	-1.61056	-2.32859	-2.21101	-1.20545	-1.91283	-0.983338	-1.52528	-0.906971	-0.650634	-0.0840458	-0.0974325	-1.01583	-0.28784	0.186052	-0.729483	0.904378	1.56795	1.10357	2.47593	2.49885	2.95899	3.53846	3.71752	4.08314	3.91617	4.72357	4.53756	5.52701	5.5382	5.56987	4.64968	5.1753	5.70832	4.23512	3.94147	3.20847
	-4.16032	-2.85716	-0.261987	-1.70965	-2.09857	-1.77831	-2.65663	-3.64929	-3.65926	-3.02865	-3.14488	-1.78577	-4.64565	-3.78401	-3.60816	-4.1862	-5.5052	-4.49409	-3.80357	-4.11132	-2.03716	-1.29377	-3.2283	-1.57874	-1.4188	-1.94008	0.832965	-0.584143	1.26026	0.622579	2.34463	2.37423	0.824161	1.49987	1.89023	3.61766	2.86605	1.72744	2.48161	2.21977	1.99842	-0.330496	1.86699	1.43853	1.55545	-0.663655	1.299	3.56168	2.1274
	-1.12698	-1.42639	-0.692457	-0.611367	0.187884	-1.24356	-1.10108	-1.20601	-0.921843	-1.13543	-1.72936	-2.08703	-1.75315	-1.72723	-1.54519	-0.917401	-1.85522	-2.17336	-1.38905	-1.17784	-2.00729	-1.80485	-1.39455	-1.48869	-1.84546	-1.46001	-1.30006	-1.57991	-1.94695	-2.19052	-2.33092	-2.28418	-2.57049	-2.55051	-1.91703	-2.53919	-1.81494	-2.27058	-2.88319	-2.37826	-2.13366	-1.49854	-2.4538	-1.96469	-2.31947	-2.09684	-1.98263	-3.19931	-1.73268
	1.29184	0.724246	1.3988	0.514706	1.72809	1.01122	0.354195	0.208	1.01048	0.911237	0.387765	0.382384	0.731189	0.640844	-1.28836	0.0531915	0.240576	0.296623	-0.765539	1.22552	-0.686935	-1.41736	-1.47777	-0.0643905	-0.717434	-1.0668	-1.23441	-0.632388	-1.26213	-2.22505	-1.02769	0.0394156	-0.196955	-0.423555	1.73673	1.42169	2.26115	1.21762	1.42698	2.02714	0.725126	1.53503	1.01622	2.11029	1.32213	1.79823	1.04304	-0.500291	0.623949
	-1.18882	0.603895	0.306449	-1.1632	-0.176818	-0.468306	-0.286042	1.33062	0.187695	-0.536586	-1.84512	-1.15193	-1.35197	-2.43041	-1.10409	-1.52798	-2.39417	-1.71487	-1.34134	-3.35869	-1.91211	-2.14202	-2.21217	-0.610833	0.419321	-0.882196	-0.827107	0.0936541	0.0740087	-0.821584	-1.02765	-0.0629382	0.626282	0.706401	-1.33033	-1.16325	-1.87604	-2.5139	0.770791	0.968986	-1.07894	-0.364233	0.176429	-2.77248	-2.33051	-0.42795	-0.422922	-0.906303	-1.58406
	-3.08265	-2.68455	-4.54471	-2.91802	-3.38226	-1.40347	-2.9991	-3.3274	-2.52773	-3.73333	-3.89405	-2.82841	-4.523	-4.94337	-3.91247	-3.49238	-4.47207	-6.45362	-4.17256	-4.54853	-4.78987	-4.092	-5.02774	-3.88498	-5.36803	-5.89124	-5.31245	-5.70492	-5.2208	-5.11879	-5.45104	-5.56924	-5.08028	-4.18143	-3.16627	-4.22887	-3.14543	-4.16867	-4.52566	-4.92645	-3.31366	-3.79076	-2.66349	-3.54824	-6.22478	-4.40098	-5.88177	-4.69125	-3.22967
	-0.407567	-1.69811	-0.0255294	0.801744	-0.671349	1.26247	0.529532	-0.79785	1.192	1.64098	1.90158	2.92686	0.489909	0.956887	0.650577	1.67573	2.04052	-0.610053	-1.05593	0.5867	-0.0638141	-0.173486	-0.105471	-0.222922	-0.869558	-1.74704	-1.85143	-1.27847	-0.984744	-1.07341	-1.18612	-1.20093	1.27915	1.14885	1.26014	1.83032	2.19456	1.75066	1.33853	1.30232	1.74737	1.53497	0.398452	0.371441	1.47267	-0.42132	-0.730473	0.555825	-0.395791
	-0.438427	-0.325231	-0.42448	-0.357896	-0.667195	0.0310168	-0.571627	0.0450753	-1.19265	-1.50944	-0.80911	-0.970914	-1.55758	-0.994869	-1.20365	-1.0365	-0.458789	-0.424687	-0.746772	-2.74922	-1.01889	-0.482399	-0.67229	-1.12112	-1.37186	-1.31236	-1.22722	-1.11031	-0.741633	-0.364187	-0.398412	-0.713338	-0.188594	-1.62286	-0.540459	-1.18986	-1.21247	-2.05397	-1.11824	-1.55347	-2.34314	-1.02943	-1.68298	-2.2055	-1.29613	-1.34291	-0.831553	-1.43984	-2.633
	0.959751	0.584168	0.246162	-1.85236	-1.23675	-0.722043	-1.16159	-0.475527	-1.45142	-2.06039	-0.845769	-0.434122	-1.27354	-0.444794	0.210962	-0.238094	-1.26606	-0.345477	-0.577185	1.23883	0.133161	-0.372599	-0.47404	-0.366751	-0.246322	-0.30834	-0.747502	-1.56927	-2.35688	-2.66328	-2.44248	-1.95726	-2.69264	-1.83353	-1.72406	-2.47178	-3.1754	-2.31238	-1.89319	-4.28155	-3.41426	-3.48088	-3.81789	-3.83824	-3.54255	-3.76335	-4.0507	-2.63013	-2.62941
	-5.31097	-3.23345	-4.02779	-3.40828	-2.92786	-4.88622	-3.84339	-4.56831	-2.11395	-2.78713	-4.30039	-3.12157	-3.30311	-4.07868	-5.3996	-3.20746	-4.21275	-3.48964	-4.90283	-5.9179	-5.93273	-6.30354	-5.68452	-5.83248	-6.83735	-4.57357	-6.36791	-6.903	-5.81276	-5.61396	-5.92506	-6.22405	-5.68105	-5.11556	-5.71525	-5.64203	-5.67529	-6.30577	-6.1838	-6.48492	-4.48156	-5.45615	-5.67326	-5.18307	-3.77821	-4.33658	-4.14305	-4.23772	-3.81436
	1.96047	0.375895	1.29371	1.14463	1.26013	1.36359	1.18619	1.12566	1.39381	0.574882	-0.398721	0.674345	1.04341	0.280297	0.266377	-0.48476	0.0718791	-0.288368	0.672869	1.07236	0.227032	0.451835	1.7244	1.15974	-0.697041	-0.607962	0.287748	0.758011	1.25312	0.551137	0.605384	-0.534707	0.204902	1.38007	0.283562	-0.599467	0.15272	0.515071	0.718616	0.656369	-0.735645	0.103689	1.95245	1.94407	0.0237862	-0.531076	1.16104	1.72311	-0.936316
	1.73381	1.18205	-0.197404	0.544598	0.913299	1.44132	0.137114	0.162055	0.545765	1.11012	2.03105	3.53412	1.97293	3.14821	4.99717	3.1374	3.80646	-0.583109	1.15912	2.48962	0.479393	0.0437879	0.586328	1.51054	2.21994	2.14558	1.35163	0.530435	0.106559	0.046773	0.253958	0.570902	4.52834	-1.78612	-0.246592	1.18665	-0.802125	-2.25342	-0.0840689	0.173689	0.35312	1.5508	0.704013	1.93573	2.0422	1.2159	-0.522784	-1.5695	1.60819
	-2.54785	-1.28016	-1.20743	-2.29673	-0.961934	-0.871251	-2.7276	-1.35812	-0.131276	-2.00927	-1.83819	0.24075	-0.719311	0.442899	-1.6265	-3.03254	-2.5503	-3.71221	-2.0592	-0.229263	-0.55588	-1.85062	-2.84227	-2.98876	-3.49809	-3.03987	-2.1106	-2.88555	-4.2491	-4.64708	-4.43611	-4.47639	-2.32183	-4.86694	-4.45234	-5.14227	-3.82446	-3.98837	-5.70307	-4.60852	-5.79122	-4.82326	-4.45607	-3.24511	-3.64828	-3.27145	-3.52564	-3.77407	-4.16222
	-0.991131	-0.700275	-2.56543	-3.06435	-2.1053	-2.59744	-1.79141	-1.43359	-1.68831	-0.475615	-2.04252	-1.0297	-1.42982	-3.22849	-2.88559	-3.41118	-4.48606	-3.36813	-2.19319	-6.31054	-1.72773	-1.05456	-2.48984	-4.23294	-4.89234	-4.23957	-2.99368	-2.3749	-2.16317	-2.04143	-2.49556	-3.48692	-1.89977	-0.145452	-0.372735	-2.60981	-2.86278	-1.58389	-2.39771	-2.04223	-3.20175	-3.20574	-2.27895	-2.82118	-3.29126	-2.29773	-3.02318	-2.55411	-2.61451
	-7.32268	-7.7817	-6.20279	-7.10361	-7.3168	-6.67538	-4.74969	-5.71853	-5.78611	-3.91339	-3.65617	-5.39067	-3.82807	-4.91191	-3.18655	-4.08819	-4.21051	-4.5963	-2.24502	-2.08515	-4.46063	-5.41599	-5.41167	-4.90812	-4.36581	-4.2257	-4.48095	-4.68335	-4.7517	-5.20286	-6.23563	-7.14284	-4.44874	-7.13535	-5.15752	-7.28083	-5.81599	-3.35961	-4.89993	-5.52284	-5.51621	-5.78177	-5.50765	-5.90178	-5.82647	-5.99105	-5.06491	-3.85404	-3.48174
	-3.0475	-4.01916	-3.8283	-3.39002	-3.24542	-4.14263	-3.5121	-3.74241	-3.24503	-3.25658	-2.81345	-3.95323	-3.08833	-4.26665	-4.06012	-3.22697	-4.21222	-3.92861	-3.98537	-3.07128	-5.56408	-5.14256	-4.91712	-5.03056	-4.25798	-3.31261	-3.08	-3.79903	-4.6063	-3.70341	-3.04967	-3.4423	-2.13601	-1.85166	-2.77521	-0.410918	-2.22467	-2.97052	-2.27098	-3.73407	-2.8581	-5.19051	-2.97456	-3.6215	-3.36764	-2.96697	-2.00964	-2.11209	-1.68966
	-2.85235	-2.47837	-3.44254	-2.70423	-3.55154	-2.79348	-3.22162	-3.04646	-2.76932	-2.86887	-2.84113	-3.882	-3.75229	-3.75444	-3.14801	-3.40997	-3.01431	-3.23132	-3.514	-5.97681	-5.14388	-4.5197	-4.06086	-3.72397	-3.46562	-3.24242	-3.01122	-2.78286	-2.68862	-2.86408	-3.26502	-3.7088	-4.71208	-2.43956	-1.53623	-2.05471	-3.0151	-2.08605	-1.41116	-1.65132	-2.04523	-2.25914	-1.31937	-0.710763	-1.3369	-2.04053	-1.50754	-1.6893	-2.16087
	-7.50537	-6.37879	-6.81142	-4.90157	-5.67038	-3.86203	-4.17605	-5.1648	-4.77553	-5.22079	-5.38176	-5.25593	-5.57716	-5.57309	-4.53365	-4.73642	-4.94003	-4.00604	-4.06814	-2.43423	-3.68413	-4.38464	-4.66283	-4.64574	-4.46045	-4.234	-4.09326	-4.12284	-4.31306	-4.63666	-4.99421	-5.2307	-3.62667	-5.10661	-4.97267	-4.25554	-3.29461	-2.56155	-4.41897	-4.34621	-4.06874	-4.62765	-3.41156	-4.05652	-4.5155	-4.37041	-4.84885	-5.61753	-4.94989
	0.816203	0.598031	1.11709	1.18197	-1.45127	2.10141	-1.01701	-0.403898	-0.697933	0.594721	-0.656764	-1.23059	-0.479333	-3.29741	-1.20568	-2.44091	0.12212	-2.82635	0.245523	-2.1589	0.170622	0.764439	0.479001	0.170762	0.655828	1.41727	0.516913	-0.967706	0.140634	2.36152	2.2251	0.541536	0.748053	1.40389	1.28938	1.51841	1.16916	1.22977	2.13288	0.772906	0.966925	1.27098	3.2744	1.77591	0.344232	0.302528	-0.484224	2.17365	1.55477
	-3.67396	-3.51265	-2.53245	-2.74525	-2.72936	-4.9102	-2.76889	-4.17546	-4.14128	-4.19464	-2.42066	-2.591	-2.41162	-3.15849	-3.24131	-2.44481	-2.58504	-2.50548	-4.36328	-0.264607	-1.32152	-2.12801	-2.71253	-3.10356	-3.32955	-3.41899	-3.40033	-3.30204	-3.15259	-2.98045	-2.81409	-2.68196	1.28919	-4.34814	-2.32048	-1.36106	-2.50653	-2.33557	-2.70721	-2.3948	-1.18537	-1.87891	-2.40879	-1.78957	-2.95158	-1.82085	-0.621183	-1.14299	-2.03713
	-0.472891	0.184495	-1.99064	-0.145604	-1.27107	-2.62874	-0.70372	-1.24666	-0.438928	-1.84705	-1.16962	-1.0192	-0.957515	-1.60965	-1.73542	-0.120442	-0.349099	-0.736768	-2.04861	0.752484	0.428939	0.130393	-0.143156	-0.391707	-0.61526	-0.813815	-0.987372	-1.13593	-1.25949	-1.35806	-1.43162	-1.48019	-1.79673	-0.375248	-2.36899	-2.37427	-1.1535	-1.2319	-2.17653	-3.03757	-3.24601	-1.9006	-1.06323	-1.97213	-0.430971	-1.15594	-1.015	0.0316217	0.176213
	-1.33383	-1.70886	-1.2051	0.0642493	-0.551064	-1.52738	-1.28445	-1.36415	-1.94308	-1.08676	-0.405661	-0.304844	-0.659112	-0.303817	-0.282906	-0.382165	-0.0144373	-1.10013	-0.779042	-4.42678	0.126756	0.763223	-0.46748	-1.51671	-1.25075	-1.00003	-1.06772	-0.604278	-0.48293	-1.12156	-0.930862	0.0466137	-0.198516	-0.895441	-0.610102	0.459377	0.97612	0.320143	0.179326	-0.131935	0.473869	-0.11047	-0.304121	0.213864	-1.00924	0.975751	0.699168	-0.0829626	0.415207
	-4.79579	-6.72586	-5.72103	-5.86351	-6.64812	-5.97108	-4.34775	-5.90865	-6.49409	-3.98111	-6.21824	-4.25794	-5.56547	-7.07202	-4.9813	-6.14714	-6.21703	-6.05762	-4.18333	-6.42294	-5.7201	-5.31584	-5.10561	-4.98487	-4.84907	-4.59366	-4.11484	-3.46667	-3.0554	-3.30129	-4.12112	-5.04406	-2.63403	-5.02583	-4.06927	-2.67412	-1.63601	-1.49262	-3.99382	-5.19151	-4.07467	-3.65201	-5.23335	-5.58848	-2.63784	-1.51584	-4.41703	-4.49383	-3.85173
	-0.306143	-1.19377	-1.17221	-1.31511	0.841693	-1.12241	-2.6491	0.0284308	-0.783653	-1.2417	-0.484243	0.692187	0.537382	-0.182715	-0.874867	-2.01979	-2.0288	-1.21402	-1.96314	0.239571	-0.16767	-0.696465	-1.1025	-1.14188	-0.893051	-1.25441	-1.65631	-0.505588	0.389762	-0.288074	-0.609418	-0.336879	-2.98771	1.22388	0.776385	-0.313654	-0.023735	-0.10189	0.65528	0.750656	-0.894547	-1.39739	0.859669	1.01174	-0.425826	-0.0255131	-0.0130235	-1.34511	-0.44264
	-3.37028	-5.12387	-5.74065	-4.9719	-4.63691	-4.37234	-6.21848	-4.96041	-4.91284	-5.42366	-4.70764	-4.63818	-4.9389	-4.34395	-6.99593	-4.52384	-5.29298	-5.99282	-6.14768	-5.82046	-5.22128	-5.97428	-4.23903	-3.84628	-5.53596	-5.99997	-5.01402	-5.2343	-5.16698	-3.26324	-4.84963	-4.44239	-5.2227	-4.78606	-3.23086	-4.30896	-4.80708	-4.70468	-5.27619	-3.96532	-3.91165	-2.93947	-1.78637	-3.35968	-3.36795	-2.99377	-3.06789	-4.15968	-4.22309
	-1.90793	-1.55225	-2.54831	-2.46311	-2.44488	-1.28284	-1.57069	-2.74663	-1.6443	-1.59252	-2.44215	-2.31572	-1.52877	-1.69775	-1.63403	-1.55214	-1.62921	-1.2385	-0.758819	-2.77435	-2.18001	-1.69161	-1.30019	-0.996823	-0.772567	-0.618481	-0.525625	-0.485059	-0.487841	-0.525033	-0.587693	-0.666881	-1.81278	-1.19984	-0.290708	-0.0646191	-0.627875	-1.34684	-1.64382	-0.883775	-1.29114	-1.10514	-0.437527	-0.957698	-1.472	-1.12283	-0.358637	-0.0645754	-0.54495
	0.346442	0.784621	1.53525	2.6438	1.95526	1.817	2.7131	2.65233	3.39761	3.32189	3.07694	3.84858	5.24143	3.99364	2.98361	3.97792	4.32649	4.23251	1.88543	2.46333	4.88421	0.94456	3.39477	3.90092	1.89447	2.5753	0.997522	0.154448	3.67552	2.35545	2.46247	2.74313	1.72487	4.84147	3.76307	4.70827	2.48048	1.50027	2.83027	3.31215	5.51094	3.86225	4.55755	4.8394	4.60435	4.70396	4.88137	6.31463	3.24519
	-2.10473	-0.442534	0.321173	-2.16229	-1.29178	0.937723	-0.366249	-2.30154	-1.28695	-1.05717	-2.04242	0.686605	-0.981047	-0.613511	-3.22664	-1.25197	-0.543682	-1.00848	-0.238585	2.49164	1.91897	1.43352	1.02697	0.691	0.417279	0.197482	0.0232829	-0.113643	-0.221622	-0.308981	-0.384043	-0.455137	-2.93415	0.027577	-1.14543	-0.79719	-1.15085	-2.49732	-1.47704	-1.30015	-0.680519	-0.237159	-2.02284	-1.77302	-1.48967	-1.22848	-0.506043	1.19641	-1.59182
	-0.0116232	-0.395434	-1.0049	-0.426834	-1.73661	-1.68366	-1.918	-1.94445	-1.66181	-2.39898	-1.27108	-2.98481	-1.95878	-1.82376	-2.15056	-3.20042	-2.6426	-3.18075	-2.56048	-7.84118	-4.29725	-2.59831	-2.20072	-2.56086	-3.13507	-3.3966	-3.20647	-2.81363	-2.48942	-2.51326	-2.97331	-3.48726	-2.33403	-4.79074	-3.82564	-2.86549	-3.44084	-4.13111	-3.47778	-3.41255	-1.84469	-2.43961	-2.83879	-1.34654	-2.47755	-1.68918	-1.67734	-1.6366	-0.437231
	4.4713	1.33512	0.859356	1.00008	4.37923	0.848519	1.97393	1.27408	1.61879	-1.80882	0.663897	0.567562	0.365184	-1.83364	-1.24242	-0.126355	-1.98426	-2.28743	0.135931	-9.1259	-3.79886	-1.07621	-0.268357	-0.685738	-1.63878	-2.44592	-2.6101	-1.82964	-0.467836	0.0959699	-0.880369	-2.36228	1.0003	-4.21873	-1.2653	-1.92285	-3.17525	-2.22299	-3.10144	-2.45553	-2.27946	-0.196385	-1.16971	-2.24411	-2.34624	-2.40751	-1.28064	-0.314468	-0.609857
	-6.8447	-7.41978	-7.4447	-6.91111	-7.25499	-7.08792	-7.07603	-7.5395	-6.78504	-6.48202	-6.57558	-6.1625	-6.92124	-5.34894	-6.06911	-6.19015	-5.94271	-7.64923	-5.32566	-2.59661	-4.26351	-5.52651	-6.43097	-7.02226	-7.34573	-7.44674	-7.37064	-7.16281	-6.8686	-6.53336	-6.20247	-5.92127	-4.97859	-4.5136	-5.27425	-4.77859	-5.12021	-6.24832	-5.70212	-7.10861	-5.48257	-5.3824	-7.10099	-7.09306	-6.8258	-6.50175	-5.77007	-5.66283	-6.13526
	-2.20307	-0.10145	-1.48479	-0.648557	-0.886836	-0.241146	0.0597052	0.0393368	-1.7487	-3.00039	-1.27711	-2.76562	-1.79166	-2.5094	-1.16003	-2.22096	-1.92284	-2.47971	-1.37197	-3.92602	-2.46108	-1.86971	-1.88388	-2.23557	-2.65675	-2.88712	-2.84369	-2.62179	-2.38362	-2.3825	-2.69109	-2.91994	-1.02075	-3.43212	-2.72581	-3.07396	-3.90247	-2.33951	-0.899516	-2.1911	-1.53641	-1.87475	-2.1769	-0.402532	-0.568675	-1.20472	-1.43068	-0.919417	-0.443652
	-0.0543079	0.210976	-0.420182	-0.620811	-1.12232	0.187688	1.06392	0.0298655	0.368581	0.182213	1.40329	0.656474	-1.24414	-1.17868	-0.0266689	0.413975	-0.864924	1.04239	-0.964332	1.07873	2.07401	1.7874	1.12967	0.0976874	1.89742	-0.52422	-1.09154	-1.84758	-0.232954	1.26454	-0.35708	-1.78921	0.552643	0.301847	0.544084	1.33163	0.961686	1.11237	0.47895	0.847951	-0.491774	-0.52154	1.59143	-0.0341214	-0.351445	-0.766769	1.33783	2.29782	1.12667
	-3.05216	-2.3837	-2.55089	-3.54844	-3.04904	-3.4546	-4.18432	-2.99029	-3.49242	-2.91624	-2.71689	-3.39389	-2.75372	-4.12199	-3.4994	-3.01727	-2.50769	-2.16309	-2.34541	-4.8695	-1.43397	-1.59681	-2.10069	-1.3112	-1.76837	-2.20034	-1.1468	0.421715	0.80293	0.475103	0.192814	0.23893	0.0115016	-0.575248	-1.95246	0.792493	0.161944	-0.418225	0.850441	-1.5349	0.805326	-1.09511	0.871708	-0.536891	0.4067	1.93088	0.699363	1.14412	-0.0102063
	1.12592	-1.18331	-1.48987	0.0277976	-0.241818	-0.500138	-0.28676	-2.78296	-0.468042	0.134545	-0.372958	-1.30681	-2.07567	1.35151	1.43439	0.0409131	-2.17873	0.108304	0.684304	0.753129	0.76201	0.292531	1.28167	0.631331	1.90521	0.630029	-0.791628	1.16427	-0.725678	0.847674	0.253957	-1.53421	-1.63804	-0.465596	-1.25807	-1.14102	0.152061	-0.0258465	-1.79699	-1.12847	0.657635	1.46459	0.7494	0.463771	1.80201	0.063004	1.15126	-0.47318	-0.247294
	6.21108	5.8949	3.763	3.73088	5.0016	2.65552	5.97205	7.76851	5.79545	5.00263	4.742	3.13512	3.17109	4.66202	5.22233	1.15536	4.4681	3.75847	2.75565	-1.54889	4.80645	5.37504	3.32117	1.8072	2.5988	3.68255	4.21708	4.8908	4.7125	3.3088	2.61113	2.95586	1.55284	1.71196	2.09635	1.36618	1.32136	2.2323	2.81157	1.00857	3.38485	2.9536	1.31034	2.27146	1.00624	2.901	2.37237	1.83631	2.4115
	-2.96276	-1.13306	-1.70585	-1.78472	-1.69501	-1.47627	-1.83679	-0.0467469	-1.45121	-0.930034	-0.741355	-0.641822	-2.1119	-0.766898	-1.15927	-1.52305	-2.54154	-1.3364	0.2732	-2.94171	-1.58905	-1.44583	-1.80941	-2.38421	-1.85899	-1.29914	-1.25512	-1.22937	-1.93697	-0.425544	-1.54955	-3.25493	-1.36575	0.0394675	0.213156	-3.14934	-1.60227	-2.63912	-1.57896	-1.99082	-1.72568	-1.42741	-2.8084	-2.01745	-0.557501	-2.17542	-2.06445	-2.15986	-1.82288
	-0.518052	0.788061	-1.8984	-1.5601	-0.0868023	-0.887746	-2.14874	0.99132	-0.800551	0.781795	-0.745386	0.691565	3.39491	0.51319	1.96676	0.899867	0.971548	-0.286454	3.40372	1.92758	-0.219524	-0.95299	1.75213	1.04828	1.08334	1.64566	1.93894	0.144062	0.652201	-0.143002	1.73844	5.11128	0.645769	1.85012	1.80481	1.19317	2.38702	1.92627	1.23446	2.18632	1.05482	-0.109884	1.18885	3.05642	3.36206	1.75436	-0.164608	2.93939	3.33917
	1.30737	1.31942	2.3619	2.38053	1.33791	1.34507	1.38775	1.78207	1.54871	2.33056	2.84916	1.89881	1.22044	0.760298	0.335502	1.50491	0.810101	0.983848	1.88394	2.24318	2.78964	2.87802	2.62931	2.16449	1.60453	1.07043	0.683154	0.563689	0.832128	1.50129	2.37564	3.2357	2.79936	3.80583	0.465861	2.45996	3.95709	3.06896	2.39994	2.88324	3.93332	3.20715	2.67342	2.39115	1.58007	0.515492	2.39437	2.9174	2.12007
	0.72803	-0.674683	-0.876163	-1.09483	-1.68749	-1.48602	-0.958516	-2.04893	-0.767608	0.179968	1.38256	0.0781512	-0.0189222	-1.52695	-0.718428	-1.25378	-1.39022	-0.884622	-2.83028	-2.31772	-1.11862	-1.37996	-0.0233161	-2.92834	-1.09338	-0.015606	-1.53391	0.387215	-0.795413	-0.55363	0.757023	-1.46593	-1.32476	-1.52051	-2.32932	0.147304	-1.18818	-2.66588	-1.48086	-2.65815	-3.11325	-2.0465	-1.6589	-0.494947	-1.33221	-1.13937	-0.419661	2.59859	2.48973
	-1.07321	-1.7517	-3.6424	-1.86164	-2.5562	-2.35275	-1.77809	-2.11967	-2.82703	-3.3003	-2.92943	-2.07679	-2.28153	-2.29855	-2.28243	-2.51627	-2.01265	-3.78723	-2.59092	-1.1975	-1.8676	-3.13198	-3.27448	-2.3814	-2.49913	-2.44475	-2.629	-3.08438	-1.9669	-1.8916	-1.47945	-0.564867	-0.498884	-1.08167	-1.50889	-0.622247	-0.794849	-0.512902	-1.25168	-1.59984	-0.0705827	-0.957607	-1.0586	-0.508656	-0.212205	-1.43834	-1.51468	-1.24545	-0.390642
	0.761798	3.18999	2.0488	1.54286	4.75289	2.43519	4.33075	1.34551	3.46509	3.15457	2.62389	0.226105	1.07442	0.203962	0.91365	2.06511	2.82688	0.546461	0.227452	3.78345	1.36727	1.74274	1.88042	0.779696	2.13985	1.41686	0.22754	3.33912	2.25577	1.10145	1.4699	1.36392	0.459887	1.83955	0.0530845	1.45553	0.494607	0.633194	2.28718	2.06716	3.57554	1.70827	1.3527	4.44305	-0.628639	-0.82135	2.30193	1.26176	0.711637
	-1.80711	-0.0113815	-0.448896	-0.48579	-0.567048	-1.76314	-0.899636	-0.82566	-0.899706	-0.650388	-0.512218	-0.92033	-0.520254	-1.70934	-2.03432	-1.88164	-1.95597	-0.951476	-1.58756	-7.9429	-2.09541	0.266422	0.361932	-0.589549	-1.39454	-1.71356	-2.18494	-2.64508	-2.31231	-1.34852	-0.424435	0.0234727	1.61581	-2.59553	-0.514963	-0.891126	-1.98184	-0.835409	-0.0865469	0.244394	0.608903	-1.33627	-0.0492594	-0.458498	-0.955057	0.425309	-0.841154	-1.33953	-0.515709
	-0.851004	1.32585	2.47711	-0.733422	1.38667	1.5655	0.619884	-1.24136	-0.783418	0.508955	0.82634	0.88302	1.31617	0.817292	0.413893	-0.317895	0.179044	0.851531	0.170706	-1.05508	0.251786	0.662049	0.63463	0.62845	1.08264	1.78261	1.78708	1.13525	0.636591	0.318528	-0.146077	-0.447873	-0.129719	-0.369941	0.0930257	-0.859317	0.756224	0.208711	0.911438	0.324835	1.70298	1.16257	0.0496236	1.44176	-0.635631	0.814074	-0.216821	0.12112	0.664973
	0.589145	1.2593	0.613958	0.757541	-0.49939	0.632761	0.553241	-0.44108	1.19126	0.021347	0.434518	1.15228	1.91769	1.33945	0.668214	0.340849	0.18085	0.670685	-0.245216	0.696403	-0.266389	0.237809	1.14062	1.42776	0.717822	-0.258141	0.336181	1.48724	1.45076	0.0686119	-0.164338	1.19811	0.818146	1.3154	0.907217	1.34306	0.357056	0.240299	0.427561	0.715885	0.781601	0.786776	1.32919	0.893548	0.238435	-0.253276	-0.0295307	0.562876	1.50574
	2.39183	3.59295	3.23914	2.44115	2.48954	3.79379	3.49199	3.14281	3.60986	3.19312	3.36376	3.31933	2.86322	3.89759	2.15198	4.12572	3.93694	3.71251	4.62772	2.24925	5.38542	4.74977	3.60519	3.87119	3.87409	4.04953	3.91538	2.94244	4.03476	3.796	2.66375	3.19745	3.82754	3.4631	2.79019	3.63526	2.92276	2.90364	2.20374	3.6887	3.59161	1.58091	4.03247	1.78523	2.69923	4.4122	3.19911	1.72907	1.85661
	0.64632	-0.850323	-0.754485	-1.28775	-1.92887	-1.70307	-1.16859	-0.44009	-1.1192	-1.61274	-2.23894	-2.93366	-2.09482	-2.80999	-3.09986	-2.5271	-1.80442	-1.42759	-0.875837	-1.00261	-2.18167	-1.14589	-1.26535	-2.50423	-2.71583	-2.427	-1.72792	-1.31822	-1.84107	-2.02779	-1.24512	-1.33339	-2.39054	-1.17982	-1.8608	-2.40758	-2.66903	-2.62143	-1.93843	-3.05256	-3.37256	-3.94112	-3.30127	-3.31934	-3.53731	-3.81824	-5.4666	-5.32151	-4.4386
	-6.44041	-6.46508	-5.94964	-4.68566	-6.29622	-6.32043	-4.98302	-5.9984	-5.00172	-5.10943	-5.52904	-5.50743	-4.62484	-4.78392	-5.09231	-7.14104	-5.87717	-5.27035	-3.39045	-3.33554	-3.90788	-2.71237	-2.95895	-2.81365	-2.74284	-3.58638	-3.31053	-1.84823	-1.5613	-2.16697	-1.8267	-1.74159	-1.04638	-1.58167	-2.53139	1.4672	-1.19659	-2.00844	-1.84176	-0.108217	0.145828	0.511496	-1.82756	-3.01716	-2.91498	-2.78508	-3.44841	-3.01143	-4.12457
	-4.26248	-4.56481	-4.32071	-4.18646	-4.56477	-5.94364	-5.45308	-5.48623	-5.06268	-4.60879	-4.99351	-4.99804	-3.92799	-3.41111	-3.88365	-4.52175	-3.99802	-4.65543	-4.30925	-4.63494	-3.62737	-3.70223	-4.19673	-4.60113	-4.60165	-4.05336	-3.36175	-3.71007	-3.95856	-3.86197	-4.34158	-5.02234	-5.50048	-5.26553	-5.54503	-5.81936	-5.69068	-5.20244	-5.1579	-5.36069	-5.08251	-4.44273	-4.56162	-5.01538	-4.90968	-4.39716	-4.57204	-4.91575	-5.07047
	-1.7055	-1.85957	-1.87473	-1.64423	-1.7738	-1.93524	-1.83207	-2.19752	-2.26679	-2.23776	-2.6737	-3.23186	-3.31854	-2.93418	-3.23268	-2.79325	-3.1737	-4.07033	-3.01235	-2.78676	-2.92136	-2.99381	-3.31258	-3.07816	-2.99486	-2.02025	-2.53351	-1.8138	-1.61037	-3.25591	-2.22065	-2.36284	-2.54024	-1.78179	-2.17185	-1.79335	-1.2483	-1.58336	-1.64824	-1.00166	-0.909449	-0.840753	-0.728033	-1.78729	-1.90253	-1.37484	-1.26153	-1.41736	-1.58894
	-4.69106	-3.29303	-3.75542	-4.40204	-3.60428	-3.71646	-2.91819	-3.69719	-2.22085	-2.98494	-3.55866	-4.71129	-3.94041	-4.26317	-5.06857	-3.91251	-4.63779	-4.8509	-4.70102	-5.28065	-4.48136	-2.90617	-4.64914	-3.92307	-4.16996	-3.87046	-3.36223	-3.85204	-4.07711	-3.81449	-5.26342	-4.02702	-4.98742	-4.71937	-5.41792	-3.63306	-3.58662	-5.89667	-5.71248	-5.64682	-6.02006	-4.66929	-5.15918	-5.94117	-6.53858	-6.41117	-4.28408	-5.88829	-5.54435
	1.86286	3.18426	2.32081	2.94224	3.49224	4.57889	5.15065	5.5839	4.38587	3.18759	3.58511	2.32144	1.66699	1.99213	1.86485	1.719	0.85221	2.17581	1.38622	0.797318	-0.0426663	-0.341977	0.0318616	0.645994	3.5844	2.81099	1.82383	2.53488	3.23606	2.84506	4.2782	3.01102	4.86327	5.60023	5.47107	6.43032	6.40002	7.52053	6.09632	7.23113	8.35577	9.20423	8.99888	9.60297	9.6818	10.2186	11.0542	9.6144	11.0909
	-5.54343	-6.89064	-6.55698	-7.2537	-6.76888	-6.51519	-6.78517	-6.05168	-5.40937	-5.83777	-6.55903	-6.59936	-7.47095	-6.26919	-6.52268	-6.82697	-7.76803	-4.91049	-4.46302	-4.58159	-4.39324	-3.44089	-2.77877	-3.39866	-2.93542	-2.84361	-2.47043	-2.11172	-2.73706	-2.11145	-1.84749	-2.2462	-0.557551	-1.93204	-2.28525	-2.23449	-0.773092	-2.16854	-1.86943	0.257619	-1.18215	-0.2621	-0.974415	0.0148057	-0.0191235	-0.0347417	1.89622	0.579718	0.859159
	-0.165551	-0.46237	0.0649516	0.698234	-0.351387	1.15234	0.773262	0.69117	0.910112	0.709927	-0.208477	0.575319	-0.526237	-0.121856	-0.0335753	-0.554345	0.0366552	-0.495222	0.0476219	0.303872	0.0353437	0.0645798	0.0972383	-0.0456401	0.240866	0.399081	1.20142	1.33547	2.53048	1.54948	2.78926	2.51829	2.1744	2.36899	3.52234	2.92082	2.21803	2.31901	1.69053	1.79906	2.30474	2.17883	1.95914	1.68539	2.08248	2.78439	2.2674	1.43822	1.88491
	-4.55883	-7.03582	-5.57462	-4.68499	-7.45419	-6.04128	-6.34002	-4.60627	-5.71585	-5.67526	-6.27679	-6.63923	-8.23529	-7.61815	-7.22303	-5.30782	-6.42539	-5.88309	-4.32208	-2.79664	-3.73163	-3.49422	-2.93471	-2.78517	-2.41167	-1.59704	-2.33111	-2.92757	-2.16598	-2.00797	-1.81181	-1.0732	1.55448	-0.209915	0.523827	1.53707	-0.150053	-0.143332	2.4911	1.73386	-0.90428	-0.837781	-0.0949417	1.72856	-0.0897844	2.12414	2.09091	-0.253873	-0.307273
	-2.16327	-2.06466	-2.3141	-2.57775	-3.07396	-3.06638	-2.85147	-1.89371	-2.33591	-2.47111	-2.26164	-1.56299	-0.985337	-1.58324	-1.81282	-1.02246	-1.38349	-0.632927	-0.141594	0.158591	0.959408	0.999969	1.10312	-0.116374	0.175433	0.0533745	0.768829	1.15828	0.573126	1.47437	1.66651	1.92687	1.58605	1.52035	2.25561	1.37756	1.26721	1.90254	1.43398	2.48383	1.00486	-0.0263912	0.438526	1.52739	2.16513	1.89853	1.23219	0.848825	0.767958
	2.56512	4.03725	0.863468	3.02514	-0.119834	0.381102	0.271845	1.45655	1.31983	0.615942	0.168466	-0.0552311	-0.160764	-0.783625	-0.405124	0.248479	1.39847	0.841273	2.01375	-0.983567	0.959702	-0.636231	-1.36304	-0.206885	-0.20025	1.15786	-0.453039	-0.256223	0.124782	0.302213	-1.61349	-0.452276	-0.777078	-0.601716	0.274761	-0.88967	-2.30914	-2.06786	-1.52915	-3.14039	-2.59007	-2.56035	-2.4839	-2.99872	-3.61013	-1.49554	-4.4392	-2.21373	-4.37425
	-1.57562	-1.87567	0.0759259	-0.527856	-0.910406	0.506679	0.485641	-0.334452	0.898426	1.3625	1.87496	1.06105	1.87936	1.42578	0.630687	1.5677	1.47503	1.28893	0.194419	1.31841	1.30983	1.19604	0.869233	0.429122	1.40579	1.86203	1.059	1.51027	3.06076	3.62694	1.61839	3.26009	6.36649	2.98017	4.56113	4.96599	3.53971	4.54152	4.1253	4.57057	5.46551	5.15221	5.13524	6.53251	5.86477	5.09966	5.28381	5.79915	7.25084
	4.69753	5.11078	5.58484	4.85884	4.81571	4.88104	4.79824	4.62858	4.67634	4.41061	4.55742	3.8283	4.69272	4.92246	3.40941	3.78819	3.87526	4.26941	4.89611	4.70921	4.7184	3.88307	4.72389	4.52688	4.28591	4.61337	4.84368	4.7192	4.83934	3.65587	4.614	4.43787	0.811122	-0.457554	-4.54462	-4.84517	-4.86032	4.57202	3.74228	0.51892	-0.828826	3.21172	-2.45846	-4.11436	-2.42879	-1.28429	-2.08958	-2.03965	-5.72187
	0.286293	0.311238	0.562522	0.68243	1.96916	0.953184	-1.04467	-1.46777	-1.29205	-1.0129	-0.844767	0.709954	0.936952	0.95226	0.689413	0.398865	-0.0540068	-0.241229	-1.90081	-0.238167	-0.92265	-0.997231	-0.989238	-0.899512	-1.88518	-0.722588	-0.778482	-0.93284	0.243	0.0900354	0.589922	1.70423	0.713932	1.72207	1.67768	2.95937	3.11775	3.27422	3.47062	3.25345	4.27558	4.48262	4.49111	2.1265	1.62907	2.39462	1.24779	3.45192	2.53797
	-6.07705	-5.15785	-4.86541	-6.0345	-4.91541	-5.08166	-5.76027	-5.7056	-5.89808	-5.49181	-5.53065	-5.8274	-5.98444	-5.04587	-5.71662	-5.34798	-5.15843	-5.03158	-5.29946	-5.76979	-4.3842	-6.06424	-5.63199	-4.64296	-3.76603	-3.49219	-3.92988	-3.29826	-1.76416	-1.70018	-1.97302	-1.68703	-2.32636	-2.01856	-1.54302	-2.23471	-2.92754	-2.21427	-2.49652	-2.77365	-3.80038	-4.72071	-4.13017	-4.7266	-4.11258	-4.93259	-5.57534	-5.4823	-5.1743
	-6.12361	-5.90585	-6.67534	-7.05389	-6.85505	-6.19134	-6.27613	-5.48314	-5.16553	-5.80134	-5.04017	-4.47816	-4.05669	-2.89995	-3.0482	-2.91616	-2.30327	-1.9136	-2.25967	-2.377	-2.3906	-2.18757	-2.07719	-2.34452	-2.99198	-3.75651	-4.2203	-4.13627	-3.75503	-3.81133	-4.25129	-4.69337	-3.9032	-4.64723	-3.78642	-4.55402	-4.71437	-5.34804	-6.42127	-5.96577	-6.16362	-6.59455	-6.10301	-5.18622	-6.07109	-6.68474	-7.4151	-7.75361	-8.01075
	-2.11129	-2.29644	-2.27629	-2.59989	-1.89056	-1.54701	-0.635755	-0.0649654	0.19118	0.629876	0.0467027	-0.00869945	-0.0503055	0.422939	0.162947	-0.524986	0.284402	-0.105103	-0.395106	-0.756615	-0.292841	0.0963318	0.0661559	-0.295237	0.0817456	0.317508	0.0282654	-0.0514813	-0.00437928	-0.117756	0.00563994	0.520839	-0.178242	-0.592516	-0.945074	-0.757705	-0.812481	-0.533002	-1.26451	-1.0655	-0.138945	-1.15555	-1.30806	-1.20302	-0.955554	-1.18903	-1.47817	-1.50839	-2.31688
	3.26511	2.75967	1.11607	1.68433	2.47248	-0.124319	0.390348	0.493502	-0.222374	0.0624155	-0.814763	0.0492653	-0.489416	-0.423496	-0.289352	-0.127679	-1.26419	-0.713936	1.32461	1.86691	0.243285	1.18155	0.422997	1.06179	1.8659	1.25122	0.5487	0.252134	0.259616	-0.357054	-0.61965	0.73432	1.10361	0.14035	0.762433	0.818265	0.0696547	1.15932	-0.913358	-0.187808	0.1543	-0.533185	0.277835	-1.25272	-3.50296	-3.30359	-5.63859	-5.58358	-4.90244
	1.46755	1.0366	0.978026	1.38035	0.859314	0.184011	0.339966	0.343858	0.484095	1.01901	1.13588	0.605183	1.1624	1.31649	1.20031	1.35697	1.20433	1.06767	1.06459	1.41792	1.72744	1.64489	1.40003	1.22246	1.21497	1.14597	1.09256	1.33607	1.21999	0.529257	0.47928	1.0831	0.431348	0.26326	0.0791444	0.452961	0.74335	0.456603	0.46433	0.698803	0.407726	0.426376	-0.126626	0.0547107	-0.733427	-0.929115	-1.81731	-1.99918	-2.50092
	2.25048	2.35512	2.20428	2.72748	2.4016	3.97263	2.99143	4.72641	5.63676	5.24726	6.25745	5.20047	6.22529	5.45873	3.52859	5.55269	5.49219	4.03352	4.79351	3.91216	5.48772	5.55656	5.1171	5.07371	5.24046	5.14459	5.09169	4.81726	4.40581	4.62413	4.32518	3.30466	2.87694	3.26778	2.26028	2.10228	2.26497	2.11321	1.2	1.31116	1.44272	1.89853	2.55309	1.81155	-0.0617474	0.274854	-0.257977	-1.42707	-1.27677
	1.55351	2.061	1.28285	1.10295	2.01629	1.94019	2.23096	1.91513	2.17384	2.61729	1.93019	1.83148	1.66592	1.91358	2.64957	3.408	3.12463	2.9546	3.16031	2.52996	3.09898	3.20631	3.8131	2.99319	1.98689	2.61696	3.12916	3.23689	2.82329	3.50505	2.36678	2.58014	2.68096	3.16217	2.50657	3.14032	3.38378	3.90638	3.62011	3.23382	3.73455	3.84951	3.84549	4.1064	4.02017	2.89377	3.05614	2.05555	1.78701
	-0.475799	-0.713129	0.192717	-1.13867	-1.61006	-2.42744	-1.38211	-1.3238	0.000996736	0.0621272	-0.0971683	0.330591	-0.700007	-2.21806	-2.97868	-2.08638	-1.62484	-0.53231	-0.945378	-1.68082	-2.12812	-1.74342	-2.14878	-0.484188	-0.103939	-0.0774611	0.171453	0.0900733	0.511689	0.0262275	0.346466	1.47047	1.62097	0.313509	1.37439	1.40646	0.93225	1.4262	0.309406	1.81855	1.9644	1.98195	1.29906	1.82576	1.34592	-0.0230048	-0.712856	-1.45988	-1.50535
	-3.35193	-0.196039	1.34116	0.374509	-1.72766	-0.509621	-0.764973	-0.193946	-1.35818	-2.41683	-2.1922	-1.87839	1.02569	2.46686	2.57125	2.8686	-0.106695	0.3192	3.17125	1.17853	0.855954	1.86325	2.60907	1.26464	3.33482	0.297502	3.21353	2.45576	3.95737	6.59295	7.43689	8.16413	8.41279	7.1425	4.49789	5.39588	7.16484	6.19632	7.87263	8.45601	6.63372	6.45565	9.04383	6.56837	8.15935	5.93592	5.29169	5.37881	3.34469
	3.12394	2.85657	2.77315	2.28896	1.64753	1.65843	2.3182	2.4513	2.78041	2.44766	1.87433	2.53296	3.16463	3.32666	0.863952	1.38161	0.883299	0.292271	-0.305041	0.310465	0.433088	1.19823	-0.0653161	0.75737	-0.285874	0.10609	0.202799	0.173964	-0.919117	0.534086	1.14223	0.841661	1.76743	1.00948	1.49751	0.0838642	0.730905	1.12467	1.38535	0.699503	0.752691	0.304037	0.464136	0.928852	1.23373	-0.573158	-0.714434	-1.15878	-1.45571
	-5.14591	-6.71176	-5.23401	-4.45086	-5.88692	-4.76686	-4.47384	-4.08303	-4.10506	-4.06307	-3.72843	-4.14058	-3.16641	-3.46056	-2.74695	-2.98486	-3.90179	-3.73794	-3.17712	-4.00388	-3.30001	-4.87965	-5.1531	-5.08011	-2.07632	-4.2603	-2.70179	-4.10866	-3.19	-3.71598	-4.32512	-4.01548	-5.14165	0.941224	-5.55958	0.814698	8.05219	16.3357	-0.0933303	5.89618	-4.22122	-3.77796	-1.56748	-5.6074	-0.227162	-5.61503	4.2303	2.10513	3.00832
	3.81241	4.12235	3.85747	3.24075	3.66616	3.1282	3.10354	2.10191	1.96326	2.94529	3.19502	2.61905	2.45276	2.83797	2.23394	2.55888	2.83213	2.09238	2.18476	2.52278	2.49433	1.41557	2.35306	2.93754	4.20038	3.79593	3.34983	3.20612	1.59174	2.84823	3.03319	3.19132	-1.15393	-1.40387	-1.68921	0.98365	-2.11088	-1.28681	-3.65637	-1.43562	-2.04888	-0.00171421	1.07838	-1.29622	0.881316	-2.51422	2.08682	2.49196	1.14612
	1.86393	2.15585	2.89529	2.48453	1.97834	2.40955	1.95705	1.50141	0.874234	1.72897	1.40505	1.31612	1.52295	0.948406	1.15302	1.13251	0.792682	0.91793	1.54198	2.279	1.92465	2.24621	1.62287	1.74718	1.42779	2.07825	2.44466	1.51673	2.61799	2.14997	2.20769	1.73905	2.18733	2.11141	2.93308	2.83366	2.53186	2.61329	2.77876	2.08643	0.971303	1.93891	1.77916	1.17171	-0.124975	0.231448	0.168477	-0.760514	-0.34594
	-3.74974	-3.08653	-3.1792	-3.6527	-5.15805	-3.09246	-3.4005	-2.70138	-2.74673	-1.92873	-0.739409	-0.643289	-1.65813	-1.317	-0.350412	-1.51548	0.0527681	-1.85087	-3.59256	0.605087	-2.94052	-2.39774	-1.01797	-0.579632	-1.36002	-2.60854	-3.58464	-3.71806	-2.5397	-1.11246	-1.17641	-2.02132	-1.86385	-1.38553	-2.35538	-2.19065	-2.58781	-1.04549	-1.17625	-1.16407	-0.416715	-1.02978	-0.44256	-0.441581	-1.1221	-0.121358	-0.949969	0.869637	-0.616743
	-1.99746	-3.61425	-4.10486	-3.10229	-4.58915	-3.95564	-3.64053	-4.22389	-4.38925	-4.29112	-4.46862	-4.69932	-3.93654	-3.72617	-3.94762	-3.61121	-1.76716	-2.94611	-2.97553	-2.53412	-2.92184	-2.24548	-1.60487	-1.8141	-1.06808	-1.32724	-1.93973	-1.59033	-2.02023	-1.48545	-2.14849	-1.20268	-1.89879	-1.49761	-1.33127	-1.80662	-2.31199	-1.43236	-1.44308	-0.334307	-0.913746	-0.511461	-0.428408	-1.08361	-0.967351	0.521805	-0.270598	-1.14544	-1.49997
	0.464702	0.647969	1.34487	1.97993	2.56064	2.0187	1.54545	0.792697	1.80011	1.9825	2.13625	3.42145	1.9506	1.54066	1.95631	1.94497	1.92031	4.24469	3.2502	4.70935	3.01541	3.41686	4.18184	4.10659	3.6095	3.71856	4.00844	3.68695	4.05632	3.46222	2.52359	3.03461	4.23266	4.42553	3.32382	4.00149	3.99979	4.66344	4.55727	4.51369	4.44681	3.80597	4.04128	4.05556	3.96317	2.76643	2.12889	2.65417	1.96547
	-10.4738	-10.7642	-10.2868	-9.23636	-7.11825	-8.25224	-8.31385	-6.87266	-6.95363	-7.91527	-7.82752	-7.3633	-8.07009	-6.86732	-8.12054	-8.38701	-9.10642	-8.92128	-9.16001	-6.43438	-9.40473	-8.02415	-7.83662	-8.83649	-8.36509	-8.24463	-6.73125	-7.01346	-7.05055	-5.26257	-4.32091	-5.4963	-6.62112	-6.10928	-6.6412	-7.09123	-6.50761	-6.69199	-5.75911	-4.96054	-5.39893	-5.70789	-4.93405	-4.53178	-6.20862	-6.05028	-7.10291	-7.20541	-6.06165
	-3.06079	-1.19161	-1.21791	-0.107121	0.890007	-1.17303	-0.370885	-1.21371	1.40601	1.1113	-0.738987	-2.65521	-4.37042	-1.93025	-0.212231	-2.28347	-0.956446	-1.67787	1.90134	-4.01526	1.90965	2.05379	-0.184596	-1.40971	-0.0233283	0.747302	0.0615733	-0.0686074	0.265896	0.426644	0.309299	0.140661	0.570012	1.12665	0.130905	-0.443952	-2.45132	-6.7809	-4.65174	-4.97211	-3.35522	-3.04655	-1.13171	-1.85367	-1.55708	-0.909146	-2.17214	-1.87614	-0.874589
	-4.44327	-4.14089	-4.08225	-3.65387	-2.76823	-2.40421	-3.63753	-3.03763	-3.2554	-3.32417	-2.23732	-2.69304	-2.54395	-2.56906	-2.76125	-3.54252	-3.08372	-3.56232	-3.31378	-3.52874	-2.89911	-3.05663	-3.75467	-4.98564	-5.02206	-5.28206	-4.68633	-5.92155	-6.86403	-7.12859	-5.50493	-5.34673	-3.83356	-4.20159	-3.27123	-2.24932	-0.922697	-1.45611	-3.04975	-3.79266	-3.60668	-2.65457	-1.79262	-2.42976	-3.09246	-3.17338	-3.81499	-3.75472	-3.70018
	-4.59394	-3.98054	-3.7484	-3.26441	-4.1475	-3.86055	-4.14691	-3.84751	-3.46134	-2.9798	-2.84333	-2.4058	-2.7649	-2.71427	-1.91598	-2.45859	-3.0631	-1.85845	-3.27	-2.15248	-2.85728	-2.94892	-3.48056	-4.39771	-4.02076	-1.86471	-2.23051	-1.36274	-2.53938	-1.14194	-1.90575	-1.69018	-1.96039	-2.42827	-2.52592	-3.32104	-3.75431	-3.79395	-3.27491	-2.80653	-2.25482	-1.51781	-1.29627	-0.899117	-0.0080128	-1.9518	-3.69501	-3.33464	-1.49548
	-6.65103	-6.71071	-6.15978	-6.59379	-5.86126	-5.59118	-4.59461	-3.12528	-2.89958	-2.48357	-3.24218	-3.45131	-3.32604	-2.67399	-2.36131	-2.17579	-3.63922	-4.19993	-4.23501	-4.67766	-5.51621	-4.63223	-5.60881	-5.48981	-5.14257	-4.56147	-4.72942	-4.88669	-4.54315	-4.49804	-3.23953	-2.95417	-3.01835	-4.45387	-4.47445	-4.25546	-4.13038	-3.84075	-3.60812	-3.55521	-3.52372	-3.72255	-3.31678	-2.64304	-3.7237	-3.35319	-2.45212	-2.76268	-2.93024
	1.40206	0.319207	-0.296764	-0.413606	1.52986	2.98406	2.56054	1.83617	1.88721	1.43234	1.39705	1.57269	2.91183	3.26522	3.46565	2.71628	3.63083	4.09992	3.29526	1.92118	3.33465	2.65459	5.184	5.82909	5.25761	4.92508	2.02746	-0.720886	0.095609	1.17459	1.26398	1.51388	1.54636	1.74797	1.3652	0.546752	0.129603	0.591424	-1.19639	-2.31125	-0.778283	-0.0357984	-0.300364	0.710275	0.364344	0.433914	-0.440698	-0.238119	0.104622
	-6.14044	-6.7461	-7.25367	-6.92157	-7.70913	-7.4703	-6.725	-7.3427	-7.2797	-7.33339	-6.91035	-6.94988	-7.31004	-6.02285	-6.60101	-5.65674	-6.22478	-6.4685	-6.42851	-6.44932	-8.01258	-5.95415	-7.51582	-6.72303	-6.74841	-5.4267	-4.50475	-4.94514	-5.64326	-7.50704	-7.17582	-5.98504	-4.51082	-3.80437	-3.03729	-3.94505	-4.784	-4.90954	-5.26693	-4.41138	-4.25366	-5.3591	-5.0924	-4.42231	-5.75134	-6.09388	-5.11457	-6.40836	-6.92184
	0.0222013	1.3485	0.87196	-0.0757012	0.705584	-0.626453	0.700732	-0.243308	-0.59557	-0.0687538	-0.0738501	-1.12014	-0.294888	-0.93759	-2.38773	-1.25134	-1.37909	-1.54088	-0.119253	0.890093	-0.0778542	0.500806	0.432789	-0.992274	-0.803586	-0.454753	-1.04343	-1.1433	-0.237653	-0.469466	-0.822587	0.334858	1.041	-0.548112	0.0741811	1.55477	1.18394	0.688981	1.48958	1.23016	1.79843	2.2396	0.964329	0.102175	-1.36966	-0.490833	-0.115167	-0.102115	0.791815
	-6.01792	-6.41288	-6.4111	-6.36223	-6.12322	-6.33636	-6.87963	-5.92967	-5.70944	-5.29838	-3.87639	-4.15176	-3.77801	-3.74148	-3.86035	-3.77036	-2.45656	-3.12988	-2.58592	-3.15958	-2.40374	-3.5349	-3.98607	-3.20702	-4.05172	-4.10631	-2.91484	-3.16986	-2.33164	-3.90859	-3.71008	-3.14445	-3.72546	-3.83786	-2.23226	-4.2177	-4.59263	-3.88656	-4.38687	-4.73129	-4.1135	-3.51178	-3.54122	-4.8017	-4.16591	-3.51467	-4.90496	-6.15804	-5.14447
	-5.14407	-5.90795	-6.35984	-4.32158	-3.70749	-1.52568	-1.08544	-3.05009	-3.4516	-3.94227	-3.7821	-2.74488	-4.50481	-5.35513	-3.53226	-3.42265	-4.38251	-4.72464	-3.90052	-4.04803	-1.67561	-1.41056	0.661996	0.372797	1.96392	2.04954	2.44858	4.92501	4.23053	3.60949	7.31586	7.96585	9.53305	11.7842	8.70043	9.93795	9.91208	10.2396	10.316	9.924	10.6536	13.4252	15.6803	13.0571	13.2699	13.3487	12.0894	11.0162	12.163
	4.67717	3.67569	4.86427	4.67151	5.33618	6.44774	6.44813	6.8479	7.54078	6.99686	7.82715	6.54729	7.30514	7.22308	6.00894	5.74106	6.52126	6.59575	6.19655	5.0156	5.856	5.63397	4.98313	5.52564	5.82976	5.8838	4.73389	6.02048	5.17344	4.16494	3.92873	4.32381	4.27842	4.74115	5.84328	4.16088	4.70325	4.23117	4.73866	4.65683	6.28905	4.34565	5.88798	5.14709	5.41179	5.03889	5.50502	5.49799	6.01269
	-3.71825	-3.52516	-3.2714	-3.29039	-3.21821	-3.72333	-3.47486	-2.41274	-2.79271	-2.9013	-2.61451	-2.33038	-2.11468	-2.73054	-2.70834	-2.84	-2.3766	-3.65377	-2.83011	-2.21038	-2.71024	-2.389	-2.34637	-1.96985	-1.32245	-2.6192	-2.29748	-2.59177	-2.67346	-2.2769	-2.56544	-2.56988	-1.62835	-2.00595	-1.37777	-1.64778	-2.24089	-1.91905	-2.23322	-2.78894	-2.39819	-2.52863	-2.38681	-1.49855	-2.02755	-2.46309	-2.26271	-2.54492	-2.74388
	12.4595	14.5361	14.4536	13.6959	11.9354	13.3688	13.12	13.0954	13.1705	11.4695	12.8733	12.169	10.3813	11.0548	9.70299	11.0262	11.3052	12.988	11.036	11.3442	7.94092	8.50122	10.2951	11.9832	8.85348	8.55967	11.3676	10.7361	6.08959	7.70882	7.39549	6.76433	7.68918	7.30206	6.88517	8.77347	6.04583	5.42116	8.49997	6.78112	6.02319	8.01962	5.01994	2.73196	4.20095	2.75665	0.611707	1.32626	2.11876
	-7.91291	-7.14279	-6.26612	-6.0558	-6.93228	-5.6223	-5.0348	-5.37625	-5.18334	-6.23606	-6.00588	-5.4643	-4.7963	-5.2895	-4.43907	-6.12481	-4.77238	-5.02341	-4.37894	-6.28642	-5.31785	-4.14367	-3.30524	-3.3167	-4.37129	-5.70883	-5.35977	-4.051	-3.40394	-3.96873	-4.47394	-4.21128	-4.3199	-5.00101	-2.87648	-4.65977	-4.67861	-4.59196	-4.74144	-4.15068	-2.8187	-3.72972	-5.73116	-4.78771	-4.5856	-4.62416	-6.18681	-5.28387	-5.24191
	-1.77973	-1.2013	-2.23043	-1.21251	-2.45638	-1.89105	-1.91646	-2.05954	-1.38123	-2.63574	-1.60451	-1.91042	-1.71176	-1.18966	-2.42603	-1.34863	-1.7238	-1.22501	-1.81964	-0.59057	-1.49779	-1.54333	-1.69496	-0.882251	0.0275751	-0.165497	-1.30008	-0.254387	-0.92185	0.603743	-0.624423	-0.759974	-0.173548	-0.700876	-0.223594	-1.13964	-1.27555	-0.994581	-1.84509	-1.8393	-0.928017	-1.84652	-2.4645	-1.66511	-2.56102	-2.14111	-1.2402	-2.18098	-1.89027
	4.75841	4.87121	5.32405	5.36489	4.81978	5.19754	5.37569	5.70916	6.6553	5.26823	5.18595	5.16007	5.01509	4.77754	4.61584	5.19551	6.27026	4.68017	6.13116	5.73069	5.1086	4.35566	5.64845	4.96164	4.42917	4.06019	4.82571	4.21451	4.19695	5.65646	4.36786	3.9451	6.09224	5.40817	5.45618	3.80186	4.50871	5.1298	6.19931	4.61424	4.35745	3.98759	3.20382	4.28644	2.73547	3.13452	1.44839	2.62094	2.37274
	3.62235	3.62186	4.19174	3.29422	3.02838	3.34749	2.93718	2.92652	2.95511	2.63849	3.07471	4.07758	4.06805	5.83954	4.95304	4.1383	4.54642	5.05014	5.40079	4.90457	5.45342	5.26705	4.65544	5.71973	4.58067	5.49437	4.71209	5.63503	5.02821	5.85607	6.49882	6.84481	5.9389	5.96286	6.53063	7.17466	7.19167	7.65196	6.91187	7.1422	7.85248	7.35301	7.41599	7.1672	6.21541	5.76963	6.24009	5.03942	4.52614
	-2.01832	-3.09123	-1.87872	-1.56995	-2.73348	-1.85687	-2.05708	-1.82455	-1.228	-1.72227	-0.972698	-1.75957	-1.58408	-0.278467	-1.67818	-0.828157	1.49171	-0.414518	-0.110095	1.52508	1.75166	2.27807	1.83313	-0.554527	-0.613887	1.67787	1.32212	-1.09987	-1.51832	-0.971442	-1.21146	1.13374	1.27895	-1.10057	-0.35133	-0.939693	0.290897	-0.380573	-1.46436	-2.42213	-3.48744	-3.84652	-3.78149	-4.21606	-5.34286	-3.92573	-4.84107	-3.78831	-5.69466
	-4.81751	-5.58931	-4.61268	-4.88817	-6.45651	-4.86608	-5.96496	-6.10216	-6.49502	-6.7575	-6.38164	-5.45238	-4.99222	-4.92011	-6.05084	-5.08611	-5.77252	-5.59604	-5.29983	7.97639	3.76893	-5.77886	-2.65173	2.46992	0.207937	-0.669033	3.79312	5.96202	0.389136	3.867	-2.74692	-0.42685	-0.940043	-1.32305	-0.43888	-1.49034	0.168421	0.00925836	-0.994351	-2.26451	-0.754418	0.267435	-1.15827	-2.2101	-3.50855	-1.7916	-2.63862	-1.92048	-4.084
	3.07147	3.29695	2.81498	3.64817	3.17544	3.22726	3.86028	3.4541	2.98626	3.364	2.768	2.31548	1.41476	2.42881	2.56892	2.60778	2.21576	1.93946	1.94279	2.06826	1.2175	2.08931	2.84729	2.80579	2.51744	2.27569	1.97647	2.54504	2.0807	1.44145	2.06633	1.719	1.2833	1.7985	1.83275	1.1785	1.00769	1.73013	0.939995	1.20239	0.558507	0.214532	0.630302	1.53634	1.0471	1.27819	-0.0425624	0.070451	0.00231164
	-0.489048	-1.21027	-0.44911	3.46034	3.51258	3.94056	5.09638	4.23146	1.04368	2.60961	2.082	2.03226	2.74381	3.64316	1.3846	2.45033	4.26985	6.56429	4.25127	6.42288	6.72343	6.4506	5.28931	2.68117	5.26851	4.03893	5.10005	3.21752	3.21982	3.46512	2.66495	3.08429	3.81579	3.58965	2.02011	1.10436	2.33872	1.11229	1.57041	2.02089	0.752379	-0.467098	-0.175086	1.13963	-0.215076	1.11435	0.363422	-0.498711	-0.432186
	-3.36644	-2.75932	-4.00422	-3.28459	-3.36982	-2.11761	-2.78465	-2.57646	-0.413857	-1.27059	-0.333862	-1.30123	-0.303641	0.809706	-0.805496	0.239951	1.62721	3.6666	1.45081	0.469022	1.52703	-0.0466602	-0.295994	1.73446	1.56239	-0.0366393	0.110324	0.136959	0.443269	2.25317	1.09286	-0.812654	-4.5955	1.09585	1.3037	0.0277371	-0.349845	-0.637447	0.0417289	-0.308317	-1.65708	-0.536501	-0.0593097	-1.02035	-0.682821	0.844238	-1.06403	-1.45564	-0.752709
	0.27111	2.19344	3.11052	2.77444	3.76175	1.34148	2.60979	3.31462	2.35112	1.62183	2.47596	1.73989	2.60661	3.06398	3.946	2.53199	4.17364	5.1139	5.11902	3.93858	4.64523	4.00132	3.50169	3.51883	4.92507	4.40861	2.84004	4.40733	3.1462	5.10727	5.94769	4.31271	4.83659	5.27227	6.42361	5.54115	5.08364	2.90437	3.3049	4.77267	5.90577	5.84634	5.34149	5.1598	5.37759	5.01706	4.07606	2.80576	3.66714
	1.93608	2.50492	2.25156	2.25382	1.47821	1.36022	2.48404	3.37074	2.18564	2.16375	2.83869	3.29745	4.82437	4.05508	4.91272	3.57407	5.86602	4.44796	3.84858	4.27638	1.73652	5.28359	2.8317	4.10417	3.89973	3.85207	2.21411	3.7441	3.61157	4.23795	1.05767	2.99085	1.26851	1.71538	1.42347	1.01876	1.07126	1.10571	1.56889	1.29416	1.33599	1.22339	0.610172	1.86908	1.87251	-0.862817	-0.7011	0.81711	2.03086
	-2.5974	-2.836	-3.08412	-2.70092	-2.04967	-2.00655	-1.93799	-0.325552	-1.29793	-1.94228	-1.64094	-1.66346	-1.53483	-0.547051	-1.64735	-1.99975	-1.75743	-1.85087	-1.13677	-1.47829	-0.947761	-1.21733	-1.75831	-2.04234	-1.80377	-1.50148	-1.69125	-2.55537	-2.27128	-0.463163	-0.671211	-2.66068	-1.91357	-1.79895	-1.73798	-1.66433	-1.71988	-2.68155	-1.19014	-2.69472	-1.65786	-3.14108	-3.08354	-3.68917	-2.26383	-2.70835	-3.60944	-3.24432	-2.44881
	-1.51636	0.765582	-0.307301	-0.536911	-0.554225	-1.71592	-0.425502	-0.129966	-1.83929	-1.57171	-0.620128	-2.22531	-2.73457	-1.7776	-3.36437	-2.1809	-2.65862	-3.12408	-2.87067	-0.943032	-3.73166	-1.3331	-0.761378	-0.68684	-1.59663	-2.14798	-0.748579	-1.56597	-3.66254	-2.03826	-0.999782	-0.937516	-2.37587	-2.179	-0.0578555	-2.24768	-0.286248	0.839909	-1.05565	-1.98617	-2.30421	-1.31884	-0.820501	-1.64572	-2.82922	-2.63817	-2.69146	-2.39408	-3.02391
	-6.06598	-7.0198	-7.17976	-6.7981	-6.54428	-6.63222	-5.7155	-5.20644	-6.48698	-5.52073	-3.31327	-6.16479	-5.73843	-2.88607	-7.06599	-4.05042	-4.75864	-3.63313	-4.55484	-9.38448	-5.49883	-3.61139	-3.18744	-3.69229	-4.59392	-5.44911	-5.92002	-5.64814	-4.38989	-3.25052	-3.72802	-5.02611	-4.05378	-5.3076	-4.08272	-4.63024	-4.91586	-1.56032	-2.55475	-2.83396	-3.3399	-5.00408	-1.79039	-4.2987	-6.93086	-3.87982	-6.10199	-4.91369	-6.08488
	1.09948	3.13708	0.507968	2.57497	1.48388	2.42086	1.42979	1.30135	2.06059	3.4573	3.44347	4.01563	3.42449	3.15093	1.69114	2.48288	0.908608	-0.322644	0.0703241	0.788268	-1.34115	0.426531	1.05046	-0.214333	-0.51603	0.310799	0.764023	1.56131	0.636302	-0.194335	0.540065	-0.834066	-0.354499	0.665947	-0.394894	-1.04259	0.0172271	0.232851	0.0394062	0.541822	0.82698	0.0431139	-0.334216	-0.450547	-1.85554	-1.61024	-0.842259	-1.06797	-1.83027
	0.262511	0.49501	-1.22404	0.777282	-1.13699	0.624124	-0.97762	0.765918	-0.776788	-1.7229	-2.68953	-2.50173	-1.37326	-2.3152	-2.95178	-3.02792	-3.70854	-3.00951	-4.17986	-2.13841	-2.8176	-3.47276	-4.31146	-4.30797	-4.41913	-3.76183	-3.4746	-2.39013	-2.89284	-2.18433	-2.89008	-0.830181	-4.05465	-1.50345	-3.12906	-4.88972	-4.06044	-1.72149	-2.34329	-1.70432	-1.62645	-2.72963	-1.77304	-2.61874	-1.39823	-1.9317	-3.74659	-3.21906	-3.40938
	-3.33302	-2.88856	-2.57547	-3.19838	-2.82133	-3.5522	-3.03113	-3.92731	-4.22779	-4.40775	-4.16694	-3.6194	-5.62484	-3.69991	-3.45383	-4.36896	-3.29316	-3.27812	-4.8475	-4.07207	-2.0971	-1.72938	-1.95197	-2.59991	-0.961805	-0.928951	-2.08553	-0.345753	-3.19135	-0.205526	2.5489	0.821137	-0.0831105	-0.3937	0.971116	0.436865	0.774685	0.610818	1.33185	2.07944	2.74279	2.9163	1.46162	2.9325	3.15185	3.18623	2.34153	0.545644	1.00163
	1.76653	2.09286	3.89343	3.18756	1.81911	1.60009	2.66526	1.36938	1.53129	0.38508	2.31924	1.36145	1.35759	1.38217	1.87389	3.53662	3.56457	3.21652	2.15097	0.769766	1.81112	1.38859	1.00748	1.92561	2.53855	1.81999	3.02054	3.76862	2.56628	2.99448	3.96954	4.12182	2.46604	2.00658	-0.71409	0.342759	0.52107	0.494092	1.32168	0.617044	0.345886	-0.00995655	0.702297	1.19128	1.37949	1.84819	1.0259	0.63802	0.932782
	-1.78226	-4.16989	-5.39434	-4.71535	-4.6504	-3.72273	-4.10075	-5.4586	-6.37339	-5.99669	-5.19049	-6.65138	-4.46533	-4.97828	-2.95294	-5.78427	-5.06407	-4.75378	-6.34925	-2.70482	-3.1749	2.76824	-0.436091	-1.60359	-2.80112	-3.0429	-1.33747	-1.56521	-3.57359	-2.32333	-2.48982	-0.765729	-3.21651	-1.1473	-2.6767	-4.52753	-4.81158	-4.38288	-4.88939	-4.54184	-3.63506	-2.9402	-2.64806	-1.72825	0.258278	0.00677314	-3.84285	-2.07503	-2.36497
	-3.0414	-0.893273	-3.34509	-2.81998	-2.35886	-4.45078	-2.61208	-2.84874	-2.93645	-2.63103	-4.14959	-3.07492	-3.57014	-5.26007	-6.31221	-3.70568	-4.56636	-2.53272	-4.14204	-3.70768	-2.66952	-2.33732	-2.09232	-1.31678	-0.113964	-0.454257	-1.77744	-1.4211	-1.07691	-2.2892	-3.27261	-3.38269	-3.83832	-3.32495	-2.71751	-3.52325	-3.56907	-2.98201	-3.58089	-3.7081	-2.46184	-3.0012	-3.57104	-2.09628	-3.40763	-4.50363	-2.94897	-4.19401	-5.26445
	-2.94689	-0.616264	-1.91899	-2.4257	-2.03467	-1.59802	-1.04019	-3.46198	-3.2403	-1.96727	-2.16589	-2.66521	-3.69696	-2.35231	-2.69302	-2.52582	-2.1445	-2.80277	-2.3731	-2.03707	-2.08797	-2.06161	-3.14156	-2.71147	-2.46303	-0.561471	-1.1382	-2.97812	-3.24173	-3.4671	-1.24074	-1.55425	-1.77114	-1.41344	-2.58477	-2.24138	-1.31399	-2.2089	-2.38513	0.48713	-1.53506	-2.32599	-0.189028	-0.569299	-1.73537	-0.0797317	1.29737	0.0442193	0.390919
	10.2801	10.8622	13.3445	14.4877	14.5634	13.5483	11.2831	11.5165	10.072	9.6329	8.55463	10.3883	10.9724	11.4652	10.9555	12.9349	12.1399	12.9093	11.4437	13.0589	10.9843	11.746	13.419	13.9972	11.9269	10.5267	10.6777	10.3723	10.8542	10.6046	10.1214	11.0111	12.7171	12.9779	12.6564	13.2185	13.0666	11.8475	14.2471	12.454	12.2748	11.7898	11.1566	10.1002	8.24824	6.52558	5.52464	6.07275	5.15293
	1.01717	1.59808	0.607648	1.61726	1.21984	1.58489	1.63537	1.22499	1.5615	1.77395	1.35488	1.52127	1.12635	0.505041	1.2272	1.40745	0.986847	0.937619	1.64703	2.74051	0.697023	-0.449695	-0.140482	0.0179249	-1.60661	-2.8314	-2.80281	-2.21334	-1.73566	-1.65367	-1.85361	-2.11633	-2.65498	-2.85483	-3.26936	-2.91415	-2.59601	-2.78569	-2.94189	-3.42712	-2.3408	-2.81427	-2.05083	-3.14714	-2.69809	-2.36991	-2.85571	-2.93931	-2.86301
	13.8577	14.6972	14.0548	15.5175	13.1045	11.9627	11.7385	11.3901	11.2293	11.5222	12.16	12.7046	11.8175	10.4479	10.6484	8.62614	8.6375	9.5525	8.68244	8.47875	7.71903	7.6889	7.78051	7.65528	7.54882	8.20914	7.22178	4.71451	3.85244	3.63264	4.72801	4.1196	3.98637	3.91328	4.51248	3.4212	4.185	4.59843	6.7207	5.14412	6.3719	5.76035	5.13052	5.03535	6.05593	4.46011	4.96608	3.4753	3.89436
	-2.63644	-2.3859	-2.48324	-2.53475	-1.87652	-2.04667	-2.28159	-2.06045	-2.09833	-2.41196	-2.34938	-1.97457	-1.84854	-1.69955	-1.56813	-1.51757	-1.55765	-1.94095	-1.66261	-1.93977	-1.80528	-1.72262	-1.68528	-1.76489	-1.64732	-1.47131	-1.80073	-2.35159	-2.46036	-2.51954	-2.86106	-2.56732	-2.77453	-2.98219	-3.11774	-3.12059	-3.06803	-3.11877	-2.99924	-3.04178	-2.98499	-3.01998	-2.82682	-2.85137	-2.90331	-2.80156	-2.72862	-2.74791	-2.84508
	-1.60085	-1.5071	-0.728718	-2.58056	-2.25972	-2.33795	-2.75644	-2.47396	-2.47285	-2.4127	-3.55839	-3.66028	-4.64852	-5.03057	-3.94964	-5.01065	-4.80723	-4.88476	-6.02907	-6.94128	-6.80041	-7.02838	-6.05244	-5.73408	-6.21	-6.83574	-7.27423	-7.8801	-8.30256	-7.78247	-9.00428	-8.50769	-7.82022	-7.6815	-7.88024	-7.78429	-7.9942	-7.85554	-7.58551	-7.05105	-7.21204	-7.59096	-6.93752	-7.06027	-7.15705	-6.75991	-6.3024	-7.39238	-7.0551
	11.278	11.3239	11.1757	7.76378	8.24639	9.13456	8.62229	8.20798	7.49723	6.04659	4.65909	3.00994	3.72297	3.15769	3.33548	2.28303	3.74711	4.19093	5.5783	1.76553	3.26367	2.65763	2.33281	3.38136	4.74514	4.38402	2.13697	1.87022	2.24578	2.82127	3.4948	1.87668	2.57044	1.73387	2.54328	3.16799	2.44559	1.02931	2.7901	3.21626	2.368	3.21628	3.45166	4.04736	4.17977	4.07359	3.72139	4.881	5.03642
	19.7409	17.5888	16.5267	18.3773	17.9273	19.4072	17.3173	18.7509	17.5682	19.5225	19.784	20.362	19.4385	18.2475	17.8066	17.7329	18.7162	19.2452	19.1874	20.279	18.1184	19.2552	19.8228	18.2764	18.8636	19.1422	17.9328	17.5685	17.6715	18.482	19.1558	19.0607	19.791	19.762	18.4906	17.3691	17.9055	17.0152	15.499	15.3041	15.5114	15.6798	14.5732	13.1002	13.1379	11.7869	13.6422	10.917	11.2927
	6.30481	5.51648	6.83689	6.10402	6.92651	6.83857	6.65601	5.66119	5.42541	5.2094	4.12608	4.77743	6.05944	7.27447	7.13463	7.44759	6.31629	6.18247	6.92307	6.70981	6.45738	6.29711	6.11502	6.74063	6.0401	6.90874	6.4223	5.27514	5.5801	4.85252	5.60735	5.55059	6.02771	4.99796	5.63354	5.64041	4.56655	4.08317	4.01414	3.91778	3.68982	3.87564	4.34413	3.48447	3.19653	3.51468	3.84935	3.84868	3.2714
	4.2241	4.11578	5.44298	4.37464	4.47913	4.1925	4.05259	3.99921	4.96178	4.32837	4.80622	5.03519	5.72036	6.114	6.87026	7.19767	7.50044	8.08524	8.83762	8.69858	9.89008	10.1243	9.60648	8.54226	7.31774	6.77973	6.9796	7.20231	7.36192	7.48109	7.35753	7.21695	7.5314	8.06354	8.50974	8.47329	9.25126	9.04116	9.80951	10.1717	9.27411	8.95344	9.09018	8.72837	9.03598	9.56097	8.62187	9.96136	10.6039
	4.33917	3.96114	4.32041	3.89166	4.55217	2.91821	4.0768	4.63937	4.29535	5.26081	4.83746	5.20582	5.61448	5.46129	5.65722	5.44023	6.01355	8.33941	7.53641	6.68702	7.56329	6.63317	6.27009	6.40645	7.0462	7.73838	6.98426	6.19851	5.35599	4.33624	4.30691	4.83599	5.22572	4.56974	5.30243	4.25082	4.27805	3.48304	4.85262	4.26875	4.14779	4.83465	4.63414	4.51397	4.87349	5.00276	3.86869	4.26035	5.10048
	2.44784	2.90313	2.28948	3.58511	4.14139	3.52592	3.4694	4.04169	4.2611	4.59502	4.25063	6.34866	4.7759	4.96615	4.86744	5.27495	3.48252	0.82417	2.07537	2.84844	3.94906	3.04807	4.29503	5.65587	4.77776	3.88619	3.88254	3.95253	3.90838	2.13545	2.19861	3.28664	2.46206	2.87782	3.31976	2.91603	2.41922	1.85346	2.4662	1.75708	2.06905	1.91049	0.673974	-0.118947	-0.417279	-1.44667	-1.36251	-1.39805	-1.43101
	0.743094	0.817624	1.68018	3.40666	3.72152	1.58789	2.95011	4.17	3.6935	2.6112	0.282211	-0.0422872	-0.734759	0.152284	0.362997	0.129533	-0.734581	0.488503	-1.7597	1.18671	1.64994	2.56257	2.07941	4.85244	4.88083	3.67852	3.80299	3.27488	2.82465	1.82803	3.99163	1.53764	3.3604	4.02077	4.7962	3.40992	3.23799	4.76211	4.33795	4.21736	4.63224	3.17569	4.35443	3.37506	3.39541	3.1549	3.44603	4.40197	3.95036
	13.1047	15.0635	13.6306	14.7591	14.4419	13.7411	14.793	13.9532	13.7107	13.3539	12.6532	13.4666	12.5066	13.4939	13.5601	13.5819	14.4347	14.8325	14.5639	17.5791	16.504	15.8208	15.4515	15.3184	15.3439	15.463	15.6189	15.6346	15.2867	14.8755	14.8917	15.1568	13.5647	15.618	15.778	13.9355	13.4874	15.7003	14.8513	13.784	14.4722	15.4601	14.717	13.9183	15.0213	14.1407	13.4668	13.557	13.7433
	6.10202	6.04764	5.91635	5.52674	4.86736	4.96741	4.44649	4.58419	4.7313	4.30669	4.19711	3.60663	3.19157	2.72224	2.58945	3.10791	2.69292	2.80118	2.8392	1.79492	2.8168	2.47742	2.04148	2.30238	2.64513	2.20268	1.57157	1.5868	0.903748	0.687299	1.04883	1.16118	1.20235	1.52188	1.69875	1.73412	1.61606	1.3574	1.24407	1.65932	2.28872	2.20216	1.59556	1.90741	2.55613	2.53592	2.91092	3.01837	2.66025
	-1.69412	-1.34048	-1.62626	-1.38904	-1.47391	-1.95589	-1.27308	-1.29496	-1.69139	-2.08341	-2.70787	-2.95414	-3.21286	-3.00183	-3.29687	-2.88927	-3.57705	-3.74059	-3.34056	-3.80323	-3.78774	-3.77224	-3.75675	-3.74125	-3.72576	-3.71026	-3.69477	-3.67927	-3.66378	-3.64828	-3.63279	-3.61729	-3.96865	-3.498	-3.57411	-3.86214	-4.10069	-4.13917	-4.01685	-4.12738	-4.60385	-4.35755	-4.17651	-4.59967	-4.47991	-4.79872	-4.53771	-4.25191	-4.18914
	19.0822	17.8121	18.2012	17.7693	16.423	14.1391	15.5805	17.2789	16.3404	17.4463	14.8011	10.5676	12.9349	14.6738	15.7549	16.1919	13.2952	9.62666	10.815	6.9047	8.43032	8.34333	8.08397	8.11955	8.62169	9.91004	9.57675	9.35473	9.44183	9.44596	9.44018	8.96779	8.44031	8.37383	8.06333	7.44001	6.71843	6.86696	6.71155	6.03317	6.34494	5.88839	6.06509	6.78238	5.77003	5.35421	4.63373	4.05523	5.31294
	-1.19418	-2.90055	-3.28248	-4.44655	-2.91739	-3.42175	-3.62543	-3.8456	-4.76236	-4.87818	-4.32789	-3.90607	-5.02269	-5.53475	-5.69506	-3.95327	-6.02644	-5.9899	-6.08041	-5.59267	-7.04328	-6.8357	-6.09693	-5.88572	-6.46476	-7.06309	-6.21988	-5.58201	-6.05339	-5.64648	-5.78727	-7.04208	-7.13349	-6.87561	-6.64351	-6.58744	-6.74683	-6.55958	-6.2775	-6.58409	-6.62366	-6.29392	-6.1219	-6.5621	-7.21243	-6.84203	-5.72742	-6.86681	-7.50644
	-3.35256	-2.92156	-2.63809	-3.33945	-2.28733	-3.57631	-2.84166	-3.40282	-3.73152	-3.50154	-2.98636	-3.53219	-0.808478	-1.03486	-4.44313	-4.48945	-4.60046	-5.30772	-5.59366	-6.71365	-6.58887	-6.55934	-6.72033	-7.12677	-7.36724	-7.21148	-7.31518	-7.48614	-7.47463	-7.61839	-8.03973	-8.51472	-8.13805	-9.44348	-8.15045	-9.432	-10.2334	-8.91052	-8.92687	-8.77418	-8.91719	-8.37683	-8.2373	-7.87594	-7.78057	-7.18008	-5.81086	-6.25496	-6.55136
	4.25214	4.97618	5.9266	5.61002	4.67971	5.61183	5.18646	4.38013	3.82914	3.96663	5.26742	5.31069	4.46857	3.56817	3.97932	2.84015	2.28776	2.15496	1.37087	1.8745	1.19334	2.08444	1.87664	0.726842	0.00784962	0.154575	0.942691	1.28273	0.736952	0.589425	0.605232	0.50388	-0.45551	-1.53183	-1.44466	-0.945256	-1.44175	-1.70067	-2.07748	-1.50111	-1.41215	-0.905182	-0.796574	-1.20338	-0.202563	-0.0581752	0.509576	-0.369162	0.639678
	-4.31322	-3.13284	-2.36313	-3.37951	-3.42874	-3.32703	-2.26466	-0.758665	-0.128622	-0.822523	-1.15774	-1.82508	-1.88999	-4.18758	-5.44627	-3.45155	-4.17839	-4.06519	-6.01762	-6.95847	-6.78832	-6.89402	-6.65883	-6.43179	-6.31424	-5.29429	-5.32666	-5.53596	-5.77705	-6.0632	-6.15451	-6.53667	-7.16874	-7.50722	-7.86431	-7.49767	-8.10345	-8.3778	-7.16407	-8.59578	-9.06045	-9.16338	-8.77568	-9.47762	-9.31002	-8.6627	-9.33275	-8.97181	-9.54431
	3.4508	2.79075	2.11251	1.47411	2.31226	0.458319	0.878533	0.360775	0.318268	0.633535	1.88346	0.77839	1.48828	3.58107	3.98131	3.87819	2.20521	1.40483	1.20309	6.63639	4.14721	2.45752	1.43323	0.940254	0.844506	1.0119	1.30836	1.5998	1.75275	1.70945	1.55908	1.40772	2.30694	2.5351	1.77502	1.43299	1.98773	2.27516	1.5967	2.53653	2.39821	1.56593	1.99541	2.68904	2.02905	2.24166	3.48683	3.73687	3.58271
	-1.35066	-1.66727	-0.892853	-0.182307	-0.747099	-0.485424	-1.39019	-0.448945	-0.238498	-1.27354	-1.5387	-0.640139	-1.74693	-1.16238	0.00373616	0.128298	-0.579632	-1.59842	-1.51758	-4.11747	-3.1428	-4.54775	-3.28027	-3.48208	-3.15519	-4.05861	-3.69258	-2.67561	-3.70552	-3.23815	-2.42665	-0.806375	-1.50235	-1.41441	-1.02663	-0.385703	-0.87243	-1.23355	-0.524007	-1.61924	-1.05618	-0.318776	0.286107	-0.00181853	-0.279403	-0.338656	-1.019	-1.51284	-1.59018
	6.17553	6.95472	6.80608	6.017	6.64612	7.46282	6.95329	6.9849	7.09246	6.78375	5.97207	5.48636	5.2641	5.67549	5.2447	4.88466	4.76666	4.27805	5.29583	5.65117	4.94375	4.73995	4.83803	5.03622	5.13277	4.93817	4.54459	4.3219	4.41635	4.60879	4.73011	4.81107	3.83748	5.07701	4.9791	4.54878	4.42724	4.57441	4.59486	4.46069	3.96622	3.49146	3.38373	3.49954	3.52437	3.77122	5.42546	4.64358	4.22928
	8.51485	9.02874	9.42676	8.5891	10.149	9.82166	8.98151	8.97665	8.74392	8.35239	7.23816	7.62795	7.524	8.12759	7.92527	9.99514	9.0366	7.44916	6.33732	5.91827	9.55139	10.3614	10.0356	9.7554	9.57165	9.29027	10.2476	10.3042	11.2137	11.796	10.5108	10.5647	9.0833	8.91684	9.62324	9.41396	9.00343	8.31499	9.54204	9.38024	8.53451	7.88115	7.147	7.75358	7.35033	6.64513	5.86352	6.19742	5.7642
	0.799683	0.137351	-0.682357	-1.78488	-0.618244	-1.47833	-2.09259	-0.875221	-1.01051	-1.92901	-2.24834	-1.63615	-1.4027	-2.38281	-2.58248	-2.31025	-2.07654	-1.69499	-3.0829	-1.31194	-0.729659	-1.22729	-2.32047	-3.49767	-3.93741	-3.50048	-3.57288	-3.19659	-2.21121	-2.85582	-3.4617	-3.05308	-5.3473	-4.32954	-4.24075	-4.55673	-4.77682	-4.64905	-4.25932	-3.971	-3.63112	-3.3883	-3.77955	-3.96398	-3.95438	-4.38726	-4.31415	-4.51117	-5.71619
	15.9434	16.6483	15.1318	14.0345	14.9314	14.5129	16.2322	14.9596	14.494	16.4741	15.4294	13.624	14.7556	15.9232	17.2742	14.3843	14.0239	14.0418	11.2286	13.6222	12.0094	12.147	12.6756	12.9345	13.9635	14.5292	14.8548	15.6672	14.1603	13.3283	13.2293	12.1821	10.1442	14.3942	12.931	11.1494	12.142	11.5582	10.1653	9.75847	9.27775	9.79366	10.4111	10.3891	10.2246	9.52503	9.06402	8.82178	8.077
	1.29635	1.02741	0.777972	1.23391	1.98398	1.63815	1.17311	1.1199	1.54842	1.6775	1.95187	1.78738	1.69012	2.03622	1.75193	2.04771	1.96165	2.43028	1.66999	2.27444	1.61154	1.55801	1.5616	1.30001	1.09023	1.04604	1.02328	0.798171	0.357555	0.370147	0.467688	0.0889845	-0.686503	-0.300582	-0.59288	-0.820346	-0.602736	-0.374667	-0.731218	-0.829469	-0.747673	-1.12447	-1.45741	-1.2239	-1.08749	-1.2442	-1.31521	-1.21949	-0.918835
	-2.24322	-3.63655	-2.027	-0.32914	0.365402	0.00112039	0.323665	-0.460342	-0.179486	-0.864961	-1.0012	-1.29925	-1.16379	-0.730197	-1.19855	-1.0245	-2.09967	-2.25234	-1.45857	-1.8324	-0.574919	-0.637713	-0.824247	-0.503046	-0.159407	-0.455155	-0.375637	-0.816572	-0.810202	-0.0945923	-0.0180211	-0.785277	-1.95396	-1.5668	-1.67774	-0.506582	0.509462	0.360692	-0.249085	-0.826356	-1.67583	-1.72836	-1.59789	-2.13512	-1.84856	-2.43088	-2.38471	-2.36842	-1.74519
	-7.69995	-7.70811	-7.87321	-8.13443	-7.71468	-7.36769	-7.16752	-6.68494	-5.82821	-6.14259	-6.37404	-6.83099	-6.64808	-6.4029	-6.3188	-6.51011	-5.54971	-6.05681	-5.26077	-5.7386	-5.82537	-5.87522	-6.68813	-6.75754	-6.51113	-6.94106	-6.66243	-6.10784	-6.84179	-7.04379	-6.60758	-6.78419	-6.49841	-5.92589	-5.2374	-5.50204	-5.20734	-5.54791	-5.77704	-6.0553	-6.20129	-5.8711	-6.13135	-6.56656	-6.81909	-7.07508	-7.39164	-6.71313	-6.54567
	-0.805717	-0.28867	0.315668	-0.789575	1.06963	-0.477668	0.022135	-0.212714	-1.27981	-0.235499	-1.17079	-1.19286	-1.35965	-1.21701	-0.516865	-1.73037	-0.560937	0.0697142	0.234892	1.6134	1.3355	1.26097	2.22911	2.95631	2.83827	2.1458	2.56989	2.93034	2.61404	2.13965	2.71942	0.542765	2.1444	1.52797	2.8957	0.154055	1.10864	0.134756	-0.52059	0.993154	-0.14583	0.591614	4.6975	3.47577	4.04251	3.45393	3.881	2.97907	2.31455
	4.54523	5.48878	5.9016	6.45318	6.20905	5.76557	4.95932	5.5958	5.14378	5.25541	5.39689	4.97986	4.4848	4.15047	4.20195	3.56257	3.86402	4.1569	3.92611	3.72749	5.2113	4.88663	4.29408	4.29853	4.04284	4.35519	5.73486	7.03524	6.77876	6.32077	6.42008	6.59547	5.66868	5.18623	5.60128	6.10262	6.19072	5.67006	5.24712	5.16697	4.40719	4.72948	5.13499	4.70006	4.03926	3.89542	4.60983	4.23853	3.51937
	0.867076	1.87582	0.933718	1.03016	1.00705	1.18894	0.931055	0.423471	0.876039	-0.0439162	-0.419296	-0.218162	-1.07937	0.36395	1.17787	-0.499813	0.454482	-0.278494	0.95672	2.44877	-1.44705	-3.71813	-3.42531	-0.0778932	1.54445	4.34591	8.18383	8.96288	8.32882	9.73195	8.03271	10.1277	10.2804	9.69946	9.47812	8.32793	7.48333	7.0061	6.57722	6.67471	6.63121	7.34279	6.36807	6.37963	7.10854	6.41945	7.08006	6.83545	6.0023
	5.11547	4.46151	4.59768	4.33916	5.04048	4.70881	5.00714	4.33177	4.46522	4.72727	4.91112	6.48578	6.38198	6.21177	5.86963	4.56455	5.68099	6.41112	6.18923	5.20543	4.85775	5.27269	5.05939	4.28121	4.91469	4.39222	5.46626	6.55483	5.35708	4.35757	3.95843	4.1034	3.42123	4.28673	3.02684	3.59922	4.2978	3.30005	2.88166	3.50559	4.15962	3.78272	3.87441	4.54052	5.11263	5.18114	4.84956	4.94547	5.69872
	3.90158	2.98266	3.35906	3.23783	2.8658	2.61648	1.21658	2.64415	3.95528	4.15956	3.26745	2.75633	2.57967	1.7189	2.75006	2.36184	3.51687	4.02406	5.01412	4.42572	4.98241	5.80924	5.85	6.15309	3.86649	4.78233	5.07849	5.44784	7.16938	7.73199	7.16601	6.87644	4.35535	4.97982	4.9234	4.9195	5.42539	5.98688	6.57144	6.71692	5.83164	5.77586	6.24426	6.3196	6.0518	5.78043	5.91507	6.10096	5.97796
	-0.23178	-0.274824	-0.193944	-0.229675	0.066128	0.110802	0.839998	1.30701	1.1026	0.575428	0.972321	1.86571	2.25834	1.57564	1.65703	1.92906	1.36063	1.71014	2.17655	1.54953	1.7909	2.09817	0.909946	0.275074	1.51735	0.0662517	-0.590257	-0.122438	-0.407158	-0.509895	-0.233911	0.0013383	-0.691504	-1.27056	-1.17393	-1.65911	-2.4253	-2.18962	-1.58826	-0.892817	-1.08387	0.640907	1.0057	0.770675	0.839762	0.836595	0.66677	1.03741	0.933117
	-5.65716	-4.80971	-5.24567	-3.89178	-4.78749	-5.54357	-5.42415	-4.99274	-6.31732	-6.17325	-6.57443	-6.97833	-6.28206	-6.34425	-5.52416	-5.87097	-7.22753	-5.89459	-6.99842	-6.02885	-5.98849	-6.6791	-6.14483	-3.83721	-2.83768	-2.93777	-2.49094	-1.49398	-1.96094	-2.05207	-1.96104	-2.9167	-2.5772	-4.33843	-3.92535	-4.19415	-5.03846	-4.87328	-4.78206	-5.14392	-5.81075	-6.43816	-6.39224	-6.24006	-6.7964	-6.33313	-5.57143	-4.33092	-4.00825
	-1.85689	-2.76428	-3.5452	-3.39908	-2.39403	-1.88127	-1.7732	-1.37636	-1.17137	-1.3287	-1.14182	-0.143168	0.464701	1.38567	1.29048	2.07719	2.34694	0.399585	0.584086	0.00973207	0.37299	0.674312	1.69086	1.84146	0.43945	0.698051	0.108564	0.723395	1.63624	1.95034	2.0599	1.51608	1.46243	0.709984	1.67833	1.28339	0.966961	0.37091	0.442392	-0.223937	0.827334	0.233236	0.107446	0.869936	0.151073	1.07697	2.28479	4.31967	5.16609
	-4.1115	-3.75921	-3.74232	-4.62438	-4.38243	-4.69581	-5.15475	-4.8194	-5.89299	-4.61232	-5.35554	-5.36933	-5.57665	-5.55433	-5.42972	-6.28205	-6.78343	-6.99308	-6.31886	-5.36179	-6.01821	-5.71378	-7.04203	-6.24957	-6.42828	-7.00471	-7.35955	-7.22784	-5.81848	-7.32569	-7.71375	-7.28409	-8.11469	-8.01978	-8.75142	-8.86055	-8.82971	-9.41416	-9.32485	-9.60191	-9.07479	-9.5281	-10.0995	-9.78094	-10.4266	-10.4139	-10.6552	-10.8395	-11.1026
	16.4305	16.5414	16.2171	17.4183	15.8091	17.5461	17.1494	16.3043	16.4732	16.217	14.0141	12.1243	11.6806	13.4276	11.5824	10.5768	11.5136	9.55428	9.37825	9.23982	7.69831	6.43492	6.21537	6.78273	5.61663	5.15207	5.52297	4.72532	5.50467	5.62356	5.56822	7.25031	8.37043	5.03309	6.75028	6.79502	6.06716	7.58847	6.93218	6.74413	5.50691	5.34831	6.30354	5.55086	3.88898	4.60864	5.74197	4.76018	4.27757
	-3.92423	-3.95591	-3.86567	-3.51432	-3.43165	-4.12265	-4.70595	-5.23746	-5.48849	-5.28773	-4.18391	-4.29772	-3.77438	-4.37618	-5.32939	-5.91912	-6.98238	-6.37367	-5.46146	-6.30464	-6.30389	-6.30314	-6.30239	-6.30164	-6.30089	-6.30014	-6.29939	-6.29864	-6.29789	-6.29714	-6.29639	-6.29564	-7.22937	-6.19079	-7.28881	-7.5453	-6.87138	-6.85888	-7.13212	-7.2338	-7.53366	-7.35635	-7.45744	-8.13364	-7.78065	-8.04683	-8.00884	-7.92055	-7.99859
	2.6407	3.26484	3.28915	3.35988	4.50037	5.46374	5.63788	5.75547	5.02415	4.08054	4.50498	4.64515	5.59426	5.99507	5.05832	4.71675	4.55297	2.58393	2.33002	-0.746731	0.615072	1.00068	0.970064	1.08264	1.49259	1.28179	0.425661	-0.0748427	0.47227	1.7684	1.97976	1.02818	1.2163	0.277514	-0.111872	0.00639752	0.46542	0.718372	0.727289	0.367443	-0.508972	-0.59335	0.124256	0.501251	0.072903	0.792122	0.839369	-0.0455427	0.217874
	-8.78145	-9.33631	-8.62639	-7.56293	-6.85233	-6.92826	-6.3964	-5.97446	-6.40335	-6.19283	-5.30201	-5.83152	-5.28684	-6.983	-8.87975	-9.67154	-10.4038	-9.67158	-9.71713	-10.5625	-11.5679	-12.2919	-12.5604	-12.2646	-12.0474	-12.1465	-11.3183	-11.0897	-12.1406	-12.1597	-11.658	-11.4501	-11.4434	-10.3407	-10.6138	-9.39017	-9.74872	-11.3838	-10.7766	-9.83351	-10.5503	-9.97745	-9.63817	-11.0348	-11.1786	-11.0917	-10.9891	-10.5118	-10.4714
	3.5236	3.73787	3.32346	3.34732	2.6996	3.01739	2.77427	3.47933	3.50216	3.29202	3.27312	3.51269	3.13208	2.94922	3.42965	3.19411	3.27056	4.09699	3.66458	2.87315	3.50604	3.09702	2.77586	3.03978	2.8254	2.98833	3.33563	2.82059	2.73815	2.85202	2.93676	3.0946	2.13484	2.75434	2.78245	2.57688	2.41084	2.2666	2.14438	2.08113	2.06071	1.93605	1.5092	1.01627	0.940547	1.02097	1.03694	0.931007	0.940644
	-5.83694	-5.7039	-6.1327	-5.855	-4.88064	-5.01524	-5.06265	-5.22652	-5.17952	-4.74904	-4.54034	-4.83323	-4.8432	-5.43141	-3.89101	-4.43266	-4.60933	-5.21202	-5.73075	-4.93182	-6.01005	-6.17584	-5.92998	-5.77281	-5.89812	-5.69399	-5.3506	-5.74349	-6.26447	-6.25252	-6.00782	-5.80295	-5.7771	-5.51373	-5.64455	-6.1861	-5.84246	-5.57414	-6.08064	-6.01876	-6.14121	-6.43949	-6.28376	-6.19964	-6.11472	-5.6289	-5.68864	-5.92727	-5.76239
	3.71436	3.26484	4.44824	4.68524	7.33495	6.15751	5.50291	6.56418	5.08472	7.18304	6.74815	4.07143	2.85563	2.55315	3.51547	6.59863	8.25933	6.42776	7.93174	5.99841	4.20594	4.4947	4.83445	4.78736	4.84147	7.08038	7.48072	8.295	7.88786	8.2931	8.76147	7.49263	7.86924	7.1788	8.62512	8.87556	7.91596	8.9882	7.66477	7.93477	10.3969	7.99278	6.98394	7.71772	8.71919	7.50729	6.07536	5.73502	4.11776
	14.9786	14.2847	11.3966	9.50315	8.62498	10.45	11.672	13.0499	12.0764	12.3348	13.4949	12.7065	11.82	12.7352	12.0592	11.7304	11.1622	9.26515	8.87643	5.70488	7.66047	8.07051	7.63224	7.04292	6.97952	7.44938	7.69206	7.55891	7.41141	7.26087	6.95457	6.61009	6.54233	6.41459	7.00465	7.52988	7.13314	5.86932	6.65124	7.20467	6.37075	6.60571	6.74449	6.56238	6.94964	6.87266	8.2885	7.41331	6.81914
	3.68335	3.32891	3.27665	2.74317	2.86052	2.46757	2.22774	1.36242	1.03409	0.688903	0.353786	1.22759	1.13366	1.1568	1.45599	2.35776	1.93665	2.2719	1.80171	2.95042	3.46492	3.39412	4.02203	2.3747	3.72125	4.73103	6.45926	6.22384	6.35675	5.92823	4.87871	7.19756	7.90561	8.12455	7.98794	7.85266	7.92089	8.39605	8.86585	7.69902	8.73526	9.35061	8.21961	8.21188	9.39836	8.91084	8.43566	8.86651	8.65873
	0.746581	1.51865	1.10558	0.761334	-0.424855	-0.3781	-0.989797	-0.365036	-0.8876	-0.636275	0.766332	1.35288	1.97013	2.64437	2.93514	1.93048	1.43401	2.00044	0.942889	-0.994041	0.917211	0.742987	-0.41493	-1.28865	-0.511223	0.519361	0.464651	-0.0299378	0.553286	0.894634	0.683061	0.750613	0.3497	0.0682741	0.512879	0.714154	0.297941	-0.00485145	0.364707	-0.165525	-0.359547	-0.349715	-0.0311722	0.0743021	-0.638982	0.348208	0.0542599	0.203049	0.245613
	1.61254	0.608138	0.0927599	-0.0387077	-0.628449	-0.890812	-0.468751	-0.433136	-0.0640423	0.238687	-0.127139	0.373345	-0.533973	-0.948203	-1.05238	-1.33223	-0.851167	-0.446122	-0.738859	-0.741709	0.333325	-0.686078	-0.559105	0.0217008	0.71941	1.11694	-0.975272	-1.05668	0.464318	0.560575	0.950108	0.493281	0.216768	0.0949192	0.0824144	-0.218988	-0.430428	-0.245222	-0.287738	-0.879285	-1.14397	-0.835623	-0.862626	-1.0063	-0.831095	-0.553527	-0.207667	0.178516	-0.272753
	14.9429	12.9674	11.4641	13.1823	12.6577	14.1485	17.0163	16.9953	17.5604	17.0361	16.2089	15.4783	15.4814	14.8409	16.9063	13.9419	13.2313	14.8231	14.0986	16.2085	13.5377	13.1079	13.3275	12.7252	11.2338	10.0735	10.7331	10.5078	8.70492	9.58615	10.3761	9.25749	10.281	7.52732	7.61746	8.43142	8.12477	7.72571	8.32772	8.29909	8.20808	8.6081	8.62211	7.45036	7.06241	9.21977	7.94134	5.87915	7.73317
	5.71911	5.18838	4.53644	4.85862	5.13813	5.41538	5.6249	4.92772	5.89952	6.6025	6.71882	8.46305	8.16546	7.48132	8.03951	6.55872	6.12224	4.34693	4.06962	3.5324	4.18102	3.90984	4.02433	4.87364	4.40617	3.27186	2.89163	3.17963	2.74589	2.88432	3.32694	2.97987	4.09989	1.43209	2.36831	3.69676	2.98256	2.20772	2.23732	1.92529	1.91779	1.9177	1.63011	1.62832	2.18761	2.1535	1.0861	1.2467	1.88745
	-1.41864	-2.28052	-2.10952	-2.87007	-2.87346	-3.24984	-3.03468	-2.40436	-1.84861	-1.39282	-1.5599	-0.21379	1.10422	-0.647867	-0.461399	-1.83319	-3.22019	-3.62818	-3.87675	-4.45662	-3.77244	-5.21398	-5.50585	-5.03575	-5.70462	-5.63586	-5.07101	-5.17017	-5.58177	-5.60397	-5.23344	-4.80271	-4.30234	-3.82089	-3.38514	-2.63935	-2.25081	-1.82239	-0.974087	-2.16551	-2.37461	-3.00469	-3.61539	-3.59974	-3.31062	-3.96256	-4.25191	-3.39518	-3.62282
	-2.08584	-1.45483	-2.31906	-3.93026	-5.34825	-4.73327	-5.98985	-5.46532	-4.67542	-4.41236	-5.53502	-5.52478	-4.95813	-4.89925	-3.98567	-4.76628	-4.18007	-3.67996	-6.16419	-8.38166	-8.75019	-8.8717	-9.13148	-9.82377	-10.1903	-9.79059	-10.0364	-10.7399	-10.9425	-10.1976	-9.89397	-10.5409	-10.5422	-11.9758	-11.6899	-9.24097	-7.88791	-7.99673	-9.31607	-9.19957	-10.5995	-11.4814	-12.4804	-14.3688	-14.4484	-11.0099	-12.1021	-12.7801	-12.7859
	5.86038	5.04884	5.00133	6.35667	6.17247	6.7755	7.33829	6.16721	5.46737	5.52573	5.69842	4.75542	6.02755	5.17329	3.58844	3.87471	4.37474	2.60058	4.00714	6.18932	4.52155	4.34059	4.95412	5.67799	5.92459	5.54911	5.1646	5.12578	5.15226	4.53294	4.1181	4.50942	4.37737	3.84619	3.96702	4.9397	3.99829	4.39136	4.81705	4.07528	3.88529	3.68988	3.82087	4.52031	4.02135	3.77587	2.9158	3.22303	3.54063
	7.39482	7.69918	8.36129	6.65781	6.45792	5.65321	5.07234	5.43707	6.60572	6.578	5.9942	6.16669	6.10219	6.05646	4.80512	4.73008	3.43619	2.38868	2.66553	1.54542	2.64718	1.16092	0.241432	0.586285	0.7097	0.510314	0.840257	0.258719	-0.453491	-0.0198797	0.425355	-0.475592	-0.20044	-0.588869	0.792482	-0.216555	0.330184	0.335666	0.384641	1.61675	1.05127	1.53242	2.25823	2.65655	2.78412	3.24431	0.993698	2.88745	1.16628
	-1.88778	-3.03661	-2.73533	-3.9773	-3.5195	-3.94786	-4.8776	-5.53949	-5.62889	-3.40812	-4.41002	-4.59309	-3.63026	-5.03727	-5.69433	-5.03705	-6.01539	-4.68596	-6.56124	-8.79288	-7.63019	-7.98933	-8.26246	-7.12572	-6.54045	-8.00426	-8.16851	-7.40559	-7.20516	-7.45571	-7.50131	-7.1248	-6.371	-5.79019	-5.63419	-5.46784	-4.78931	-5.0029	-3.83779	-3.28182	-3.7943	-3.45705	-3.36248	-1.67208	-0.995677	-0.556893	-1.76521	-1.38646	-0.59956
	6.14117	5.38718	5.23135	5.68307	5.73062	6.06934	5.73571	4.47285	5.78759	5.47959	5.01994	5.01276	6.07376	7.86878	7.40407	9.40438	8.66299	8.84556	8.77831	9.29729	6.02574	6.22327	7.00651	7.19156	7.05399	6.421	5.933	6.3479	6.86398	6.55409	5.78029	5.46795	5.58586	6.25629	5.1403	4.60646	4.57856	3.52459	2.47856	3.68666	3.23838	3.2033	2.83724	3.10144	3.24105	3.23118	2.92733	2.67388	2.12297
	7.18711	5.01599	5.35263	5.13327	4.69614	3.47869	2.165	2.15502	2.20045	1.83937	0.262391	-0.436631	-2.12888	-1.80017	-1.89955	-2.66807	-3.20156	-3.03795	-3.20274	-1.84336	-2.69448	-4.66332	-4.17654	-2.89087	-3.25189	-4.35787	-3.33342	-2.98435	-3.70686	-4.3135	-3.25559	-3.39654	-0.449104	-0.988229	-0.0198101	-2.41206	-1.42455	-0.701418	-1.15225	-0.651647	0.169235	0.45375	0.0292562	0.118285	0.143294	-0.294133	1.07735	1.23304	0.713489
	-0.141907	-0.532844	-0.313649	-0.493093	0.157921	-0.219124	-0.335125	0.0407701	-0.192532	-0.160483	-0.431629	-0.372702	-0.290954	0.20524	0.497379	-0.112429	0.40676	0.290739	-0.221395	-0.222171	-0.661006	-1.03241	-1.4721	-1.34028	-0.892358	-1.3632	-1.9341	-1.67134	-1.57564	-1.62945	-1.65266	-1.75431	-1.43433	-1.4725	-1.95153	-1.6567	-1.74727	-1.90093	-1.93227	-1.8355	-1.96615	-1.91246	-1.55386	-2.1063	-1.86987	-1.59351	-1.89394	-0.874521	-2.29241
	5.48719	5.85322	5.70104	5.74326	6.70783	7.37893	7.32317	7.19802	5.90981	6.83732	6.24096	6.76634	5.43819	3.395	3.80172	3.79439	4.22707	4.90607	4.86976	4.45292	5.35742	3.80705	3.93009	4.35033	3.20805	4.06967	2.72889	3.3446	2.52313	2.05079	3.21082	2.39087	2.67829	3.27051	3.77139	3.42391	3.45585	2.04091	2.82248	2.96625	3.25172	3.33268	3.65026	2.95366	2.83535	4.39402	3.69822	4.13645	2.93479
	4.43085	5.02623	4.60228	4.00831	4.54168	4.41298	5.16919	5.15792	5.56238	4.73465	4.37623	4.79756	5.08246	4.47433	3.11167	3.6008	2.91124	2.07499	2.02947	3.3622	1.3155	0.954222	1.31674	1.44219	0.914888	0.774243	1.14176	1.14544	0.925751	0.88363	1.15054	1.45736	0.251141	0.472759	-0.0460897	-0.00936571	0.221798	0.21366	-0.038266	-0.219087	-0.017767	-0.43717	0.0306404	0.0786156	0.939897	-0.250691	0.0711394	-0.669485	0.230839
	4.13382	2.80808	2.88764	2.57753	2.35329	1.32249	1.56899	2.08272	3.046	2.92445	3.59869	4.08719	3.9442	3.25174	3.0352	1.6397	1.7764	2.35148	2.26299	2.35983	1.22717	1.42441	1.81392	1.30389	0.850564	0.750885	0.517098	0.336034	0.156872	0.363369	0.899634	-0.0286896	0.383868	0.551582	0.517934	-0.0765019	0.410073	-1.13876	-0.877613	-1.27524	-1.5696	-1.10527	-1.11464	-1.99421	-1.46299	-2.49536	-1.05414	-2.06632	-2.10852
	6.05146	6.02265	6.44056	5.59914	5.06944	5.0938	5.71761	5.51609	4.15228	4.23186	5.10872	4.56539	4.94483	4.46968	3.25953	3.18352	4.05129	5.92137	6.01222	3.03283	2.42651	2.94087	1.4096	1.15471	1.52926	2.29203	1.87875	1.9836	1.61731	0.712037	0.847398	1.21578	1.49687	2.26794	1.19594	1.32244	1.73526	0.771774	0.610707	1.47488	1.26967	1.53421	0.90433	1.73257	1.35565	1.15333	1.97257	2.26433	2.04558
	2.85007	2.60307	2.78445	3.1157	3.56923	4.50497	6.08915	6.76369	6.93439	6.93623	6.7592	5.78223	6.52933	7.84887	8.47355	7.86513	7.06849	7.77473	7.03557	5.45237	6.10918	6.28531	6.32273	6.85628	7.42732	6.51255	6.31476	6.29698	5.80131	5.52901	5.72781	5.57153	5.13409	5.75416	5.36015	4.22469	3.37872	4.08203	3.72733	3.85838	4.22112	4.29556	3.95017	3.57193	3.26465	4.73252	3.72563	3.98132	2.96587
	7.86432	8.70369	8.14726	8.03403	7.9368	7.43104	7.73468	8.23354	7.25788	7.04912	6.98568	8.19468	8.10439	8.02092	8.96584	8.00253	7.8167	6.644	7.3455	7.84865	7.90537	7.75124	7.81044	7.10962	6.44405	7.64427	6.4032	6.38739	6.60769	6.25625	4.02838	5.9459	4.81341	4.84723	4.41542	3.89557	3.74209	4.05214	3.76746	4.49287	3.75543	5.01155	3.29573	4.6091	3.39397	4.47292	5.74185	5.59069	3.38025
	12.9294	13.4045	12.8989	12.4778	12.3688	12.0993	11.4018	13.0612	14.0316	13.6724	13.5326	12.5505	11.7767	11.2487	10.6702	9.86845	10.7581	9.42776	7.9557	8.4687	7.9566	7.2303	7.0515	8.03051	9.02322	8.67615	7.66749	7.74741	8.99812	8.95566	8.59831	8.66591	7.4735	6.42732	4.72928	4.00905	2.52102	2.25254	2.56579	2.50951	0.888639	-0.0442239	0.565994	1.36758	1.81455	2.86659	3.91629	4.80724	6.20882
	2.59475	2.5491	2.48159	2.33146	2.61669	3.21677	3.39834	3.78343	3.96362	4.56181	4.3607	4.12788	5.3521	5.0995	4.84508	5.37487	5.73994	5.67771	4.7982	3.81649	3.53995	3.7272	3.25775	3.31139	3.75038	3.04423	3.24738	3.07383	3.10615	2.99524	2.57317	2.50438	2.47096	1.68283	1.96957	1.79655	1.1482	0.821291	1.06102	1.09772	0.690664	0.804185	0.694834	-0.0441595	0.0839741	0.536052	0.47126	0.513998	0.531814
	7.76788	7.34198	8.06249	7.62371	8.40555	6.00817	6.28071	5.62023	4.4306	4.68367	4.42803	4.21014	4.77917	3.74546	3.30165	2.23434	0.873942	0.686674	0.668308	0.411126	-0.629395	-0.819973	-0.608912	-0.417674	-0.35676	-0.514984	-1.18006	-1.32328	-0.556628	-0.249254	-0.509784	-0.890978	-0.120282	-0.768079	-0.125297	-0.35883	-0.195739	0.429786	0.861356	0.00848834	1.1014	0.699584	0.169414	1.39557	0.10691	1.28676	0.80025	1.51684	2.45856
	-1.90859	-0.529681	0.440913	-0.416767	-0.241414	0.266201	0.0886172	0.134274	0.401495	0.609612	1.35597	0.925691	1.46061	1.89273	1.19074	1.53047	2.30145	2.22192	0.121449	-2.12343	-2.34194	-2.50928	-2.09298	-2.90625	-2.98511	-2.40584	-2.47968	-2.55214	-3.07816	-3.41323	-3.00582	-3.25771	-2.96258	-3.44301	-2.41022	-2.55098	-3.10596	-2.2311	-1.3185	-1.86649	-1.48277	-1.40146	-1.00321	-1.28813	-0.97238	-0.181737	-0.731222	-0.771432	0.0805191
	5.81538	5.68318	5.03145	5.07688	5.18532	5.14571	5.65893	5.57568	5.15432	5.083	5.44979	5.53081	5.21622	5.18308	4.71214	4.62719	4.33109	4.30276	3.54904	3.42875	3.43183	3.1317	3.12637	2.98854	3.63962	3.14219	2.8832	2.83889	2.86192	3.23485	2.46725	2.83262	2.93813	2.38157	2.57562	2.5424	2.26504	2.50589	2.40529	2.31192	2.21155	2.32231	2.83013	2.52237	2.46841	2.97564	2.90303	2.09343	2.25257
	2.75146	2.74489	2.54046	2.21633	1.84157	1.68219	1.91918	1.74328	1.53896	1.47066	1.67902	1.42278	1.52121	1.69738	2.31465	1.9313	2.93917	3.08446	3.56664	3.34125	3.44604	3.58799	3.38619	3.04108	3.13972	3.04564	2.95338	2.83731	2.97999	3.16386	2.84494	3.11226	2.15135	2.55016	2.93897	2.88131	2.98673	2.55192	2.89254	2.79558	2.05361	1.96186	1.82226	1.81636	2.16503	2.10652	1.35404	1.71682	2.29273
	1.67415	2.65704	2.96419	3.0434	4.39962	4.48358	3.98693	4.40454	3.67376	3.90881	3.62019	4.00081	4.24403	3.85136	4.51936	4.15746	4.58319	4.71678	4.8307	2.80936	3.99538	2.5135	2.20368	2.82188	2.23808	2.26563	2.63139	2.19659	1.82907	2.21463	2.50888	2.15445	1.84141	1.71132	2.16933	1.88469	1.32829	2.02333	1.61702	1.56778	1.52229	1.20879	1.51823	1.12654	1.76173	1.78291	1.19171	1.67293	2.34149
	11.875	10.2928	9.46563	9.54977	8.42557	8.05442	7.37667	7.85187	8.42367	8.28255	7.61477	5.68242	5.485	5.53129	7.16223	7.21546	9.90726	8.58122	6.21158	4.21354	4.2984	4.77961	5.96176	7.39678	6.95196	6.06401	5.80054	5.55387	5.47712	4.50301	4.19294	5.79505	4.62854	4.33139	5.97863	4.68682	3.95989	4.67383	5.08207	5.01805	4.47946	4.66951	3.5308	4.04883	5.25249	5.99183	4.37848	4.66376	6.5754
	-2.43846	-1.95951	-1.00697	-2.19026	-1.82892	-2.38717	-2.2591	-2.73278	-1.80137	-2.45704	-2.10675	-2.06011	-1.59383	-1.61815	-1.13621	0.0743134	1.2801	1.26248	1.10426	0.868261	1.47866	1.45725	1.60276	1.61882	1.01553	1.28632	0.485447	0.520669	0.237618	1.25114	0.343566	0.860198	0.0108518	-0.295567	-0.329834	-0.426543	0.144409	-0.659107	-0.158457	-0.380181	-0.333329	-1.24491	-1.07616	-0.884779	-1.04452	-0.514703	-0.201267	-1.3705	-1.77985
	8.47091	8.07451	8.26581	8.55323	7.84028	7.92029	8.19571	7.29034	6.88022	6.59601	6.51817	7.39708	6.97616	6.48285	7.30895	6.49942	6.81244	6.74126	6.57737	4.3487	4.08296	2.90647	2.93137	2.99664	2.46261	2.27883	2.26685	2.02461	2.08629	2.28781	2.07719	1.4713	0.964424	1.22834	1.19033	1.74423	1.37547	1.43856	1.57692	1.4051	0.446194	1.09186	0.442141	1.17728	1.09952	0.47322	0.389217	-0.0506294	0.475787
	4.79376	3.78164	3.48723	3.37566	3.43717	3.83824	3.63438	3.77721	2.59071	2.3968	2.2537	2.14901	1.74025	2.32004	2.03705	2.66989	3.05586	2.0719	2.40721	1.42109	1.82503	0.579477	0.759557	0.825781	0.804143	1.10568	0.633465	0.131923	0.570694	0.695541	0.279018	0.000100709	0.0791971	0.287884	-0.0400864	0.479536	1.17903	0.732575	1.57565	0.585103	1.00047	1.40993	1.20105	2.1649	2.20354	2.21759	1.96698	2.1946	1.69409
	3.19559	2.86086	2.77795	1.62001	1.49808	2.6754	2.10985	3.3215	4.86712	4.87718	5.41609	2.82158	3.74366	2.66859	2.67979	3.55703	2.95017	2.61437	1.42744	1.78267	1.75035	1.82895	1.99836	2.23859	2.6094	3.36902	4.30843	4.80952	4.79346	4.50092	4.36405	4.35903	3.81636	3.63762	3.6	4.03126	3.31005	4.21802	4.27357	4.43686	4.36081	3.56581	3.75382	4.79923	3.92627	2.98397	3.8175	4.83437	5.32819
[truncated: 961 more columns]

## Sheet: Fig2a, bottom. GFP data
time to trial onset,s	-1	-0.949455	-0.898911	-0.848366	-0.797822	-0.747277	-0.696733	-0.646188	-0.595644	-0.545099	-0.494554	-0.44401	-0.393465	-0.342921	-0.292376	-0.241832	-0.191287	-0.140743	-0.090198	-0.0396535	0.0108911	0.0614356	0.11198	0.162525	0.213069	0.263614	0.314158	0.364703	0.415248	0.465792	0.516337	0.566881	0.617426	0.66797	0.718515	0.769059	0.819604	0.870149	0.920693	0.971238	1.02178	1.07233	1.12287	1.17342	1.22396	1.2745	1.32505	1.37559	1.42614
averaged z-score of all correct trials (GFP)	-0.338709	-0.332178	-0.325498	-0.319696	-0.29735	-0.252155	-0.219596	-0.166848	-0.114851	-0.113453	-0.135126	-0.142195	-0.168633	-0.201304	-0.197441	-0.196929	-0.193073	-0.229688	-0.236179	-0.252908	-0.249096	-0.267149	-0.243333	-0.250473	-0.234283	-0.247455	-0.248264	-0.24904	-0.225559	-0.206383	-0.175093	-0.152318	-0.145207	-0.126499	-0.123794	-0.122009	-0.115327	-0.10319	-0.112216	-0.136088	-0.158336	-0.183614	-0.180993	-0.155263	-0.12331	-0.0952908	-0.0789405	-0.0828158	-0.114058
sem	0.177872	0.178565	0.177784	0.179321	0.17867	0.17655	0.174317	0.173835	0.172773	0.174668	0.178295	0.182618	0.184493	0.186456	0.185136	0.183302	0.180065	0.180886	0.177049	0.176159	0.174507	0.174522	0.171971	0.172462	0.172496	0.170566	0.16819	0.166527	0.165308	0.163732	0.166641	0.168729	0.169224	0.170098	0.170844	0.168133	0.165955	0.163571	0.161626	0.158619	0.157251	0.15567	0.156746	0.15754	0.157485	0.156826	0.156837	0.156705	0.154304
Individual trials, z-score (GFP)	0.356123	0.453698	-0.0810759	-0.494976	-0.454106	-0.541733	-0.892856	-0.66515	0.0899082	1.04046	1.37012	1.52573	1.59153	1.76204	1.05394	0.745889	0.279455	-0.912657	-1.07496	-0.820245	-0.781099	-0.619366	-0.395315	-0.169213	0.00118082	0.141084	0.363026	0.572506	0.53158	0.32398	0.181237	0.103604	0.0377051	-0.211424	-0.561404	-0.241473	-0.342134	-0.8677	-0.40609	-0.0089628	-0.278169	0.0859319	-0.265302	-0.519144	-0.471897	-0.702808	-1.04895	-1.35155	-0.951802
	-0.6764	-0.750579	0.0643007	0.0581026	-0.224696	0.605858	1.13141	1.87082	1.87591	1.50489	2.30292	2.45971	2.19058	1.50462	1.61183	-0.937566	-0.620539	-1.39527	-0.856541	-0.572995	1.00322	0.414583	0.511005	1.18999	0.823958	0.515155	0.309701	-0.536685	-1.08246	-0.86774	-0.693906	-0.835369	-0.787855	-0.536934	-0.805882	-1.06941	-1.10632	-1.17294	-0.712502	-1.50715	-0.981002	-0.638547	-1.42178	-1.44363	-1.57646	-1.83798	-1.60165	-1.50663	-2.08121
	-0.900161	-0.801526	-0.825093	-0.367626	0.167908	0.665478	0.351612	0.461514	0.482212	0.0507514	0.512055	0.85177	1.14079	1.22572	0.770009	0.292663	0.0966666	-0.0250004	0.676666	0.684282	0.648048	0.611814	0.57558	0.539347	0.503113	0.466879	0.430645	0.394411	0.358177	0.321943	0.285709	0.249475	0.0256402	0.771082	-0.0999593	0.449336	0.645517	0.346825	0.879367	0.164118	0.177943	0.290994	-0.121497	-0.481951	-0.172802	0.103355	0.211088	-0.61871	-0.826505
	-0.685724	-0.471277	-0.251315	-0.567044	-0.165778	-0.0834791	-0.165297	0.29185	-0.162097	-0.464672	-0.624069	-0.307711	0.254229	0.141211	0.035023	0.100495	0.528345	0.523569	0.822421	-0.285864	1.0637	1.40553	0.241553	0.462347	0.442003	1.01222	1.08567	0.850926	0.725828	0.358896	0.908234	-0.489309	-0.491382	-1.0767	-1.11642	-1.30241	-1.06271	-0.521955	-0.487795	-0.579132	-0.400633	-1.11485	-0.675997	-0.106225	-0.388226	-0.69658	-0.858126	-1.35145	-0.4068
	1.18347	1.48472	1.2392	2.70507	2.65512	3.14495	3.832	4.24043	4.10249	3.6697	2.75199	2.8982	2.46272	1.61484	0.922379	0.391898	1.514	1.60194	3.83595	3.7756	2.64736	2.26909	1.24264	2.1518	0.49918	0.38049	0.670028	2.02478	1.65489	1.56716	1.94672	2.39691	1.75001	0.841668	1.15785	1.28882	2.15339	2.92577	1.31325	1.54076	1.97006	0.973297	1.7049	-0.0635639	-0.498833	1.3037	0.883436	0.883831	0.0660722
	1.92792	1.50353	0.242771	-0.357976	-0.530251	1.13788	1.76526	1.79446	1.78367	2.55542	3.20474	1.08969	0.380491	1.00921	1.27083	1.58681	0.516176	0.439743	0.163748	-0.192053	0.822914	-1.85192	-1.35198	-0.278641	-1.75351	-1.02698	-1.46099	-1.1872	-0.667604	-0.731704	-0.661819	2.06661	1.3431	0.297856	-0.136636	-0.696836	-1.41657	-1.88828	-0.767931	-0.450658	-1.66218	-1.74414	-0.97752	-1.34861	-1.02675	-0.248408	2.04655	2.52187	1.73624
	0.902389	1.69224	1.64154	2.4275	0.962101	0.475281	-0.0492411	-0.33414	-0.256682	-0.0257062	-0.729433	-1.15755	-1.14313	-1.61473	-2.13553	-1.43978	-0.117583	-0.59549	-0.599184	-2.5083	-1.17145	-0.354056	0.0838968	0.282411	0.382384	0.554253	0.973014	1.29443	0.863703	0.211802	0.336304	0.922803	1.19639	0.686257	0.631106	0.300116	0.45742	1.35807	1.59127	0.926787	0.738674	1.0986	1.3819	0.943032	1.03158	0.062793	-0.094884	0.483756	0.180687
	-2.28724	-1.25987	-0.450744	-1.17139	-3.1563	-1.65915	-2.25663	-2.76104	-1.5053	-2.27155	-3.30245	-3.04824	-2.89017	-2.712	-2.90561	-2.90719	-2.2368	-2.36671	-1.70184	-2.40694	-2.18475	-1.58398	-0.875158	-0.332637	-0.272252	-0.557496	-0.279532	-0.250141	-0.632998	0.21579	0.975396	0.83528	-0.246297	0.788426	0.130061	0.378771	1.52614	1.63045	0.662932	-0.142382	0.0886845	0.346983	-0.486082	-0.651139	0.914967	0.183019	0.472552	0.180996	-0.409929
	0.0448551	-1.35391	-1.12263	0.199307	-0.344327	0.420291	0.511888	0.0647379	-0.547931	-0.114382	-0.0655993	-0.403303	-0.366549	-1.46169	-0.732599	-1.89413	-0.133526	-0.600022	-0.38391	-3.37944	-2.02229	-1.28162	-1.01246	-1.06986	-1.30884	-1.58707	-1.82225	-1.99186	-2.05739	-1.95171	-1.68021	-1.43216	-4.45756	-1.1434	-2.94105	-2.56939	-0.792597	-1.73611	-1.80165	-1.13528	-1.11095	-1.20918	-0.76434	-0.463127	-0.741015	-0.675035	-1.57404	-2.58307	-2.43733
	-0.132322	0.813948	0.293927	-0.539917	0.148015	-0.539607	-0.409828	-0.896738	-0.806084	-0.878521	-0.668752	-1.31327	-1.14146	0.326202	-0.986434	-1.9059	-0.956999	-0.439519	-0.56085	-0.628738	0.332135	-1.87266	-2.35182	-3.04701	-0.671384	-0.216188	-1.49101	0.426752	-0.709424	-2.38974	1.10461	0.219027	1.60581	-0.0238018	0.739649	2.36502	2.53961	1.7622	0.948662	-0.405752	-1.45143	-1.36812	-0.964912	-0.744068	-0.278856	0.115196	0.437968	-0.688805	-1.70726
	1.6356	3.04861	3.14153	1.1944	3.0054	3.24162	4.39834	5.17617	3.69251	2.14746	1.71144	1.96959	1.17839	2.45434	2.10263	1.8113	0.83537	-1.55218	1.28632	0.259798	1.45317	2.41693	3.14592	3.63498	3.87895	3.87268	3.61131	3.15596	2.71485	2.50078	2.49717	2.51082	-1.36166	1.45706	2.33087	0.0654582	1.11901	0.65195	0.896448	2.47201	0.822408	1.1058	2.5425	0.533651	1.25509	0.459802	-1.93373	-0.282756	0.597032
	-0.764036	0.197393	2.08287	0.758797	0.174527	0.241252	1.20887	0.505782	0.990798	-0.573428	-0.934969	-2.17027	-0.577545	1.00504	0.797583	2.27318	4.74249	3.30943	-0.481714	-0.260197	-0.456351	-0.484643	-0.367506	-0.127369	0.213337	0.632181	1.10673	1.61456	2.13312	2.6255	3.02692	3.26939	-1.59605	2.63356	1.12942	-0.585585	0.730672	0.867131	-0.0548913	0.0341383	0.644937	-0.400995	-1.57583	-1.00742	0.12116	-1.38036	-2.00757	-1.20035	-2.732
	-3.15054	-3.18561	-2.25078	-2.55777	-1.81627	-1.98327	-1.82504	-1.21488	-0.788682	-0.357423	-0.234959	-0.110153	-0.380204	-0.1025	-0.08224	0.490112	0.15169	-0.636191	-0.731261	0.516817	0.0747287	-0.261391	-0.50356	-0.663795	-0.754114	-0.786533	-0.773071	-0.725744	-0.656571	-0.577567	-0.500751	-0.43814	-0.23142	-0.418906	-0.677898	-0.751372	-0.892589	-0.832786	-0.705075	-1.47909	-1.06358	-0.698908	-1.20485	-1.00142	-2.24156	-2.01444	-0.99055	-1.15961	-1.7256
	-2.61876	-2.37101	-2.44679	-2.58139	-2.04456	-1.28245	-0.781062	-0.341803	-0.348443	-0.707725	-0.462817	-0.0556341	-0.336204	-0.981693	-1.06817	-1.3056	-1.37951	-0.939469	-1.11209	0.682153	-0.729666	-1.4932	-1.76719	-1.71036	-1.48143	-1.23914	-1.14183	-1.26505	-1.4997	-1.71584	-1.84609	-1.8712	-1.75369	-1.40316	-1.3082	-1.49171	-1.19177	-1.18872	-2.06033	-1.46242	-0.704679	-1.84841	-1.44258	-1.15727	-1.94054	-2.02089	-1.66161	-1.83321	-1.2819
	4.14958	4.79492	3.91311	2.03344	0.0490028	0.154932	0.819195	1.24137	2.45862	4.03194	2.43165	2.07669	1.95618	2.91119	2.33612	0.426899	0.412791	0.779614	1.46205	-1.14491	0.605126	2.13134	2.12572	2.4788	-0.729976	-2.39068	-1.38794	-1.67952	-0.0951772	-1.14617	0.440221	-1.07421	-1.35658	-1.13921	0.0572281	-1.56406	-0.882452	-1.74032	-2.22515	-0.292404	-0.815971	-1.35532	-0.077481	1.44883	1.07802	1.59274	0.471525	-0.835625	-0.148292
	-0.490134	-0.953028	-1.09736	-0.481233	-0.581786	-0.917542	-0.709216	0.422057	0.722767	1.04036	0.498724	-0.324192	-1.59648	-1.21038	-1.33003	-1.57997	-1.67608	-1.49218	-0.135043	-1.57525	0.212081	0.514978	0.115184	-0.252359	-0.396879	-0.499851	-0.71911	-0.640471	-0.198057	-0.1242	-0.264666	-0.336089	0.273642	-0.485851	-0.379879	0.0874925	-0.0535324	-0.320102	0.0583276	-0.210034	-0.462024	-0.00948584	-0.13699	-0.743549	-0.732358	-0.280198	-0.433406	-0.997295	-0.769031
	2.64859	2.23018	1.49855	0.112795	0.264007	0.338353	2.43274	2.32486	0.162974	0.457661	-0.668938	-0.962042	-0.158943	-0.640736	0.192587	-0.718153	-0.572711	0.391424	0.923418	-0.219512	0.016692	2.46218	3.43863	2.55391	1.15993	0.593	0.902875	1.61756	0.731857	2.39444	4.34946	3.18573	2.88707	0.869837	0.606252	0.638216	0.432645	-0.290975	-0.251714	0.462077	-0.0795807	-0.237071	0.558628	0.483074	-0.209614	0.330956	-1.06083	-0.856309	-0.256191
	-0.476294	-0.5478	-0.009557	-0.809984	-0.885388	-1.58656	-1.51035	-1.18848	-0.887033	0.222659	-0.809508	-1.23007	-1.92478	-2.3829	-1.56608	-1.9451	-1.95988	-1.55334	-0.842521	1.08905	1.59802	1.13795	0.256602	-0.498251	-0.597613	-0.132664	0.0976024	-0.0852406	-0.333861	-0.540562	-0.743191	-0.981568	-0.364183	-0.796022	-1.04733	-0.062395	-1.10367	-1.76741	-1.10498	-1.07907	-0.917624	-0.439456	-1.35103	-1.62355	-0.870027	-0.740569	-1.37792	-1.66534	-1.31426
	-4.02379	-4.91151	-4.28964	-4.51882	-5.52106	-7.1664	-5.38126	-5.96104	-7.69995	-7.06248	-7.39727	-7.86351	-7.46531	-7.71019	-6.94716	-7.56253	-4.4525	-4.21921	-6.38378	-8.60552	-7.29796	-8.39307	-8.75344	-7.55515	-6.64315	-6.62696	-4.95899	-4.76989	-4.63959	-3.68251	-3.61588	-4.01102	-2.71286	-2.7144	-2.61326	-0.971495	-3.16514	-2.47249	-2.38413	-3.7974	-3.24988	-2.83285	-3.41997	-2.53974	-3.18671	-2.83059	-2.32119	-5.05061	-5.54683
	3.08319	1.19114	0.321942	0.0547166	-0.362513	1.82563	1.89443	0.260477	0.355742	1.59926	0.858899	0.572527	1.37643	1.43748	-0.837884	-1.30397	-1.06516	-1.02786	-2.42845	1.6724	0.489903	0.590087	1.10367	1.2334	1.0183	0.892391	0.961951	1.03828	0.817058	0.144411	-0.36477	-0.40032	-0.506887	0.567514	-0.455816	-0.629705	-1.37732	-1.27329	-0.367016	-1.10188	-1.32025	-0.984174	-0.564659	-0.140095	-0.440664	-0.685515	-0.300669	-1.30565	-1.01316
	-3.63378	-3.3908	-3.3503	-3.56541	-2.94255	-3.38456	-3.91703	-2.85824	-2.32763	-0.544114	-0.964851	-2.34197	-2.5276	-3.94177	-3.4078	-3.85586	-3.81202	-4.47192	-3.95777	-3.91274	-4.20266	-4.09794	-3.16788	-2.45326	-3.75921	-3.32914	-2.37173	-2.63114	-1.83302	-2.41132	-2.00628	-3.7283	-3.325	-3.23996	-3.00423	-2.38614	-2.13119	-2.21979	-2.17103	-1.98363	-2.53601	-2.76357	-2.2323	-2.59786	-2.87482	-2.8303	-3.03108	-2.81159	-3.02687
	1.91025	3.33385	1.44774	0.521746	-0.512471	-0.948065	-0.864893	0.154059	0.948343	0.114657	-0.67992	-1.40025	-0.333416	-1.69689	-1.94707	-2.69648	-1.5813	-1.55434	-0.421486	-2.15991	-1.62813	1.45979	2.80242	2.36499	1.82574	1.46381	0.310334	1.0319	0.989517	2.30915	4.99844	3.38842	3.17821	3.80832	2.88062	2.3078	2.67844	2.71728	1.76111	0.589588	0.141274	0.814067	1.78843	1.32268	0.741777	1.83155	2.81605	2.50259	3.10696
	3.58573	2.69889	4.45664	3.46444	1.94326	-1.00557	0.546112	1.28216	3.54333	3.0704	6.40428	8.97208	10.8205	10.7028	8.32812	7.67024	6.81979	5.59953	6.09306	5.03835	2.40207	1.83168	2.24392	2.55666	2.53373	4.12388	6.17729	5.10051	3.29405	3.45453	4.54394	5.34892	1.63721	3.92788	3.50623	4.02947	3.63979	4.88462	4.45577	5.42867	5.05264	4.36895	3.20998	3.59557	4.63294	4.86206	4.13543	3.43565	3.15112
	1.62275	0.214592	-0.855086	-1.89904	-1.57391	-1.58089	-1.45576	-0.297058	1.18718	1.18374	0.611414	1.30262	0.917616	-0.396798	1.37989	0.736438	0.789331	1.17872	1.18557	-0.579385	1.0595	1.83705	1.68642	0.876499	0.581311	1.76619	2.41412	2.73674	2.59132	2.06246	1.81021	1.77481	2.11556	1.29617	1.1769	1.72507	1.39138	0.246934	0.573394	1.28355	0.586505	0.458436	0.357685	-0.6231	-0.173157	-0.674767	-0.999337	-0.218427	-0.436417
	0.997493	1.28921	1.60304	1.59408	1.57148	2.40267	2.99371	2.29058	2.26735	2.72387	2.35348	2.58233	4.07715	3.19168	3.01006	3.56569	3.58358	3.21096	4.25935	-2.02505	0.779366	2.68164	3.83372	4.38754	4.49504	4.30815	3.97881	3.65897	3.49985	3.56714	3.76034	3.95988	2.12564	2.73493	2.56533	2.22822	3.4971	2.9262	2.81116	3.07048	2.81158	2.77987	2.98625	1.60803	2.56001	2.53437	2.40429	2.19084	0.784051
	-0.617468	-0.556782	-0.791478	-1.07192	-0.0175053	-0.0758327	0.133517	0.633043	0.358691	0.694549	1.23781	0.323144	0.390967	0.458242	1.02126	1.24661	1.74415	1.27102	1.57312	1.53793	1.28687	1.19578	1.20032	1.23614	1.23735	1.0863	0.628412	0.132506	0.143229	0.444083	0.479105	0.296091	0.254799	0.228541	-0.0882972	0.443227	1.1124	0.943061	1.33541	0.86804	1.02145	-0.498684	-0.359731	-0.730122	-0.762308	-0.558771	0.681239	0.238183	-0.372358
	1.42938	1.39922	1.61018	1.54295	1.13293	0.978775	1.58882	1.54144	0.951979	0.84924	0.315818	0.629751	2.1384	1.99551	2.39044	2.44489	2.33132	1.68875	1.50555	1.68373	1.95857	2.06149	1.99374	1.84878	1.75914	1.79056	2.0567	2.20753	1.38038	0.695702	1.17206	1.44942	0.895032	1.43825	1.63323	0.633371	0.417255	0.0812432	0.19118	1.19169	0.928212	0.856553	0.681131	0.375502	0.0675752	0.331442	1.30152	1.73346	1.94585
	-1.80327	-2.09527	-2.80503	-1.88006	-1.1454	-1.94418	-3.1021	-3.28285	-3.64557	-4.79674	-4.8169	-4.73428	-4.71655	-4.62571	-5.59168	-3.47589	-2.2582	-3.08573	-3.50245	-4.74714	-4.34338	-4.26414	-4.17479	-4.96209	-3.10471	-3.22294	-4.64661	-2.85307	-2.98549	-3.27297	-3.314	-3.64275	-3.24487	-3.47222	-3.37233	-3.55505	-3.04277	-3.16826	-2.87173	-2.56232	-3.20378	-3.05308	-2.5736	-2.29434	-2.09115	-3.01962	-2.48446	-1.84384	-2.23094
	-0.928349	-1.04401	-1.22498	0.152247	0.165102	0.184819	-1.21969	-0.644221	-1.60807	-0.913393	-0.660044	-0.287566	0.691135	0.942793	1.8335	1.29029	1.15966	1.0217	0.65357	1.32833	1.85839	2.01161	0.685496	0.800718	-0.183605	-0.137872	0.855084	0.261108	0.985732	0.541339	1.53836	0.677569	1.40007	1.44627	3.08191	3.23851	2.87069	2.44654	1.48368	0.670916	1.81744	1.83227	2.21472	2.46297	0.189564	0.757975	1.75635	1.97552	0.843265
	-4.19295	-4.06411	-2.76564	-1.09734	-1.88886	-2.59711	-2.08081	-1.31743	-0.850369	-0.327271	0.355103	0.756257	2.14718	0.911679	0.918862	0.31778	-0.0178216	-0.349748	-1.11262	-2.22335	-3.00886	-3.44311	-3.29837	-3.50473	-2.03955	-1.10982	-1.7467	-1.84031	-0.557572	-0.640511	-0.129066	-1.25132	0.0931241	-0.933192	0.672892	0.201388	-0.124335	0.932572	-0.337802	0.112859	-0.395422	-0.229796	0.24264	-0.591239	-0.468847	-1.46576	-1.20227	-1.67937	-1.35853
	-0.979862	-0.700971	-0.794831	-0.248881	-0.639828	-1.16909	-0.457567	-0.48547	-0.671973	-0.319038	-0.664034	-0.386155	-0.338916	0.0939251	-0.319235	-0.674447	-0.485564	-0.636042	0.137135	1.18454	0.999909	2.10193	1.6218	1.56774	0.734456	0.158344	0.386537	0.629064	0.242776	0.256288	0.41042	0.169991	0.578359	0.613533	0.876805	0.594473	0.721811	0.27515	0.453118	1.04276	0.580291	1.29307	0.760167	1.03378	1.03638	0.702938	0.417602	-0.234307	-0.400379
	0.0895288	0.0575915	0.152674	-0.495791	-0.428354	-0.441586	-0.375978	-0.394111	-0.798972	-0.592944	-0.430193	-0.697924	-0.880205	-0.798899	-1.1012	-1.04715	-0.684568	-0.250927	-0.392055	0.228607	0.0864975	-0.152452	0.132363	-0.511026	-0.639531	-0.213664	-0.264765	-0.338444	-0.22442	-0.183328	-0.400797	-0.245886	-0.178336	-0.0654593	0.532309	-0.121608	0.179408	0.325222	-0.384718	0.107772	-0.00158355	0.330955	0.400154	-0.00745976	0.363406	-0.310053	0.272621	-0.0465512	-0.34643
	-3.77901	-3.4391	-2.49853	-2.13511	-1.82992	-1.43547	-1.76223	-1.62436	-2.07955	-2.34513	-3.39574	-3.67317	-2.88859	-2.35845	-1.94984	-2.75787	-1.97956	-2.92701	-2.9661	-2.43897	-2.96608	-3.28321	-3.25845	-3.39881	-3.87598	-4.31957	-3.76584	-4.04927	-4.06669	-4.51027	-3.36673	-3.82462	-3.19718	-2.91893	-2.70477	-1.75533	-2.11679	-2.71962	-1.77506	-2.34847	-1.87969	-3.86596	-3.3737	-3.14882	-2.88238	-2.75939	-2.58973	-3.67613	-2.59385
	1.74879	0.876319	0.952289	1.61825	2.76249	2.29399	1.93173	1.72704	1.04607	1.26278	1.14888	0.244953	1.10835	-0.0596661	-0.366909	0.161875	0.279974	-0.0305461	1.04735	1.75599	2.17559	0.0701555	0.654654	0.50515	0.827498	-0.737503	-0.0183312	-0.629553	-0.463551	-0.68709	-0.454605	0.575626	0.0886236	-0.346249	0.720419	0.553974	0.25759	-0.118734	-0.138075	-0.771273	-0.193868	-1.06206	-1.07711	-1.1588	-0.559227	-0.880792	-0.608945	-1.19703	-0.610244
	0.0396445	0.218835	0.722179	0.440448	0.289432	0.0773699	0.175639	0.0302558	0.144175	0.191414	0.280549	0.790591	0.643081	0.431291	-0.22509	-0.558734	-0.318493	0.973655	2.22095	0.788456	0.53119	0.493942	-0.355828	-0.552818	-0.133753	0.0497462	-0.0603802	0.259288	0.299008	0.17495	0.186425	-0.0216095	-0.387956	0.232941	0.000849048	-0.00797139	0.00620193	-0.412041	-0.496222	-0.241853	0.0796524	-0.185261	-0.351521	0.0237781	-0.215256	0.0598689	-0.096277	-0.4695	-0.240157
	-1.91867	-2.53059	-1.81926	-1.53057	-1.34429	-1.39825	-1.14649	-1.08435	-1.55551	-1.38849	-1.62084	-1.70857	-0.984958	-0.242912	-1.08167	-0.420952	0.990506	0.365227	0.377095	0.508981	0.748466	1.26857	0.682772	-0.182704	-0.157363	-0.555476	0.121845	-0.88526	-1.09769	-0.0907131	-0.843026	-1.1116	-0.0867977	-0.199527	-0.245079	-0.303307	0.994391	-0.411042	0.247591	0.0704307	0.7967	0.85619	0.510466	1.42328	0.686638	1.08043	0.51078	1.43787	1.43379
	0.0941731	0.952667	0.72476	2.86907	4.43715	3.38101	1.8313	1.84938	2.20465	3.16692	3.50606	3.8141	3.90821	2.20157	2.54915	0.995935	1.84262	1.79405	1.5283	2.29629	-0.80159	0.668909	1.84239	1.63919	1.60445	1.41222	1.70139	0.246977	2.4316	0.390175	-0.0426334	1.40385	1.81672	1.18378	0.111932	0.508518	0.827048	-0.169468	0.569742	0.858518	0.347438	2.14633	0.535761	1.2942	2.4449	3.54129	3.15614	2.46806	2.17146
	-0.0922713	-1.49572	-1.81601	-2.13554	-1.59252	-1.05604	1.1089	1.6685	1.30949	1.15236	1.18167	0.997314	0.611782	0.246874	-0.993094	-0.974194	-1.72649	-1.09046	-1.37808	-0.698214	-0.635123	-0.551356	-0.334299	-0.944719	0.0853504	0.204982	0.5069	0.519216	0.399584	0.781797	0.393473	1.09225	0.734087	0.0859305	0.49107	0.738103	0.517171	0.281803	1.35158	0.550915	0.735291	0.0994646	0.53718	0.164055	0.8285	1.34072	1.73052	2.77752	2.52323
	-1.54597	-1.17724	-1.06629	-0.398868	-0.292885	0.375955	1.29865	0.955487	0.0933764	0.437415	0.926157	-0.447086	-0.773037	-0.660625	-0.440275	-0.91388	-0.569976	-0.774548	-0.963717	-0.781201	-1.32153	-0.94746	-1.49776	-1.10723	-0.644662	-1.35644	-1.50933	-0.9491	-1.36271	-1.81221	-1.01074	-0.621232	-1.27488	-0.668397	-0.244039	-1.13373	-1.05501	-0.167623	-1.59064	-0.855038	0.036117	-1.54393	-0.807542	-0.798868	-1.84932	-0.541037	0.497168	0.604249	1.00546
	0.262468	0.872147	0.785098	0.479878	0.796711	0.153885	1.21141	2.05262	1.17941	0.67478	0.531681	1.14463	0.678059	0.359111	0.828315	0.704878	1.08126	1.11143	1.15669	1.44469	0.530464	-0.449847	-0.745058	-0.762826	-1.10434	-0.941595	-0.773802	-0.684813	-0.603631	-0.345722	-0.240563	-0.856238	-0.232497	-0.528685	-0.087415	-0.367094	-0.748348	-0.750093	-0.660717	-0.574363	-0.895881	-0.0873708	-0.292766	-0.779866	-0.122329	0.110191	0.406006	1.55661	1.63386
	0.421624	0.714021	0.294022	0.0512762	-0.108215	-0.442356	0.442974	0.908791	0.809805	0.797487	-0.547878	-1.15997	-0.238344	-0.551502	-0.536423	-0.556285	-0.169019	-0.183316	-0.0561337	-0.707654	-1.07468	-0.944886	-0.854206	-0.764383	-0.494671	-0.385492	-0.636134	-0.601345	-0.67756	-0.889029	-0.917837	-0.995613	-1.01869	-0.793636	-1.3241	-1.05494	-0.896706	-0.950584	-1.16133	-0.950178	-0.738655	-0.673461	-0.789189	-0.90017	-0.837352	-1.11973	-1.13031	-1.12129	0.57795
	-3.16013	-2.94635	-3.2457	-0.258803	-0.359424	2.23023	3.19954	2.39644	0.728781	1.10704	0.380466	-1.1083	-0.564182	-0.556506	-0.685672	-0.514414	-0.743962	-1.49883	-2.03393	-2.48157	-1.88288	-2.73905	-2.61993	-3.20296	-2.90695	-2.92973	-2.67579	-3.39664	-3.57132	-2.77568	-3.06085	-3.29074	-2.68968	-3.35413	-2.01339	-2.17338	-2.55748	-1.26338	-1.98999	-1.20321	-1.50225	-2.28749	-2.91549	-1.11859	0.0946895	0.92243	1.4175	0.803108	-1.31306
	-2.31367	-1.79841	-2.8439	-3.28885	-2.74749	-2.55489	-2.86294	-1.95128	-2.27874	-2.06206	-2.49048	-2.27522	-1.7	-1.73597	-0.940044	-1.26776	-0.445296	0.553234	0.775645	0.473699	-0.402482	0.314035	-0.0455065	-0.482112	-0.391703	0.156692	-0.218987	-0.626284	0.575473	0.356933	-0.164756	0.0991036	-0.156359	0.756291	0.582513	0.667195	0.954828	0.67965	0.565273	0.910037	-0.0504471	0.346016	0.897408	0.286414	0.338424	-0.0797072	2.27564	1.67381	2.12601
	1.40306	2.11551	1.77264	1.07259	-0.439008	-0.0695204	-0.032727	-1.36713	-1.39995	-0.113975	0.464844	-0.632179	-0.575816	0.460266	-0.279458	0.811618	-1.69176	-0.400781	-4.05375	-1.04597	-2.42177	-1.02489	-0.286235	-0.843708	-0.924	-0.710335	-0.494611	-0.0902385	-0.506386	-1.13699	-1.59061	-3.20733	-3.17001	-2.48679	-0.647434	-1.00043	-1.46791	0.588427	-1.04836	-1.01597	-0.276139	0.743262	0.545856	3.46643	4.71077	3.43824	1.16143	1.049	-1.34715
	-0.944306	-1.11386	-1.27818	-1.70539	-1.41367	-1.16067	-1.13222	-0.293669	0.855956	1.46685	1.93995	2.04436	2.15376	1.74787	1.18514	1.27896	0.669842	-0.0834005	-0.857249	-1.21786	-1.33846	-0.695047	-1.01336	-1.03686	-1.0199	-1.07835	-0.521008	-0.606352	-0.574364	-0.834701	-0.893003	-0.602466	-0.476424	-0.648818	-0.695867	-0.927971	-0.282042	-0.503281	-0.356625	-0.0825172	-0.496844	-0.615452	0.579866	0.185385	-0.461764	-0.346585	-0.322157	0.0577638	0.136552
	2.84049	1.89261	2.42243	2.74872	2.69569	3.05546	2.7713	2.64589	1.21623	2.6948	3.06903	3.99455	3.93565	5.28144	4.00627	3.36913	2.02682	1.72803	1.95656	3.42166	3.75606	2.68052	3.12683	2.01055	4.23637	2.74688	2.51599	3.09112	3.0564	2.04691	2.43831	3.29762	2.29742	4.00724	2.59072	2.84009	3.22455	2.06957	0.938533	2.16996	1.07114	1.46056	0.557937	0.00059471	0.0680698	0.71137	1.02254	0.00633179	-1.40173
	-3.7582	-4.02713	-5.33361	-5.55341	-4.36982	-4.09819	-3.98967	-2.41659	-3.77701	-3.61059	-1.52819	-0.0689144	-1.33271	-1.36831	-1.09871	-2.48276	-3.12089	-1.67199	-2.64178	-3.85426	-2.9718	-3.2249	-3.20867	-3.97694	-4.12011	-4.02451	-3.4326	-4.16338	-3.23518	-2.3349	-1.7409	-1.53965	-0.913141	-1.28446	-0.775726	-0.230509	0.00346333	-0.524846	0.33811	-0.96257	-0.834907	0.130654	-0.0615778	-1.71866	-1.03342	0.168294	-1.86128	-0.153924	-1.9145
	-1.31532	-1.05552	-0.656237	-1.62954	-0.947624	-1.34634	-0.265181	-0.336867	0.0843295	-0.377226	0.683097	1.59314	0.265448	-0.663384	-0.0973072	0.762731	-0.0486363	-0.838449	0.254526	1.45666	-0.422502	-1.11848	-0.883033	-1.57416	-0.0888771	1.21034	-0.659236	0.064903	-0.415577	-2.33505	-1.18754	-3.2822	-1.69575	-2.52355	-3.99585	-4.61263	-3.01742	-2.60079	-2.13233	-1.77354	-2.6055	-2.69369	-2.46402	-1.26783	-2.65916	-2.36478	-1.10936	-1.56414	-1.852
	-0.109219	-0.848635	-0.479274	-1.68054	-1.17963	-0.853352	-0.591929	-0.0143645	-1.15522	-1.97354	-1.76407	-1.94464	-1.42291	-0.607137	-1.23848	-0.0209729	0.0301756	0.315946	0.138191	0.515751	0.47924	0.606964	0.136864	0.172896	0.770218	0.537447	-0.0843019	0.445193	0.325652	-0.301102	-0.639465	-0.560488	-0.855484	-0.480065	-0.654956	-0.604754	-0.269033	0.189141	-0.59578	-0.214292	0.0814891	0.137204	0.136505	-0.166929	-0.633032	-0.901378	-0.333316	-0.160684	-0.112571
	-1.70807	-0.971375	-0.466388	-0.973718	-1.12274	0.0300081	-0.0318039	0.16376	0.985221	-0.13352	0.211637	1.13577	-0.520843	-0.205846	0.758045	0.0990714	0.5063	0.520968	0.308528	0.210569	0.78417	-0.186636	0.916813	1.17972	1.17597	0.700164	0.187718	1.23851	1.82639	1.59401	0.817632	0.393465	0.174196	-0.279759	-0.522581	-0.0163935	-0.474766	-0.598789	-1.09063	-1.04251	-0.507051	-0.830811	-0.759371	-0.881326	-0.374568	-0.572675	-1.09547	-0.267292	-0.996658
	-2.83203	-2.05361	-2.28939	-0.982727	-1.75174	-2.08475	-2.7075	-3.30104	-2.27641	-1.9559	-2.08237	-2.47122	-2.41926	-1.25371	-0.155308	-1.40711	-1.61666	-0.602364	-1.28695	-2.17831	-2.42556	-1.41036	-0.999654	-0.431521	0.315233	0.0297852	-0.707348	0.339959	-1.47785	-2.4597	-1.74687	0.33823	-1.42338	-1.9421	-1.43431	-1.36822	-1.47874	-1.35984	-1.48088	-1.37054	-3.3538	-4.20219	-3.32378	-1.7551	-2.05434	-2.13158	-2.7809	-2.89945	-3.10084
	0.336836	0.0446372	0.0112818	0.156062	0.390643	0.388465	0.512882	0.81973	0.901821	0.680469	0.833405	0.693789	0.884136	0.872189	0.928547	0.924873	0.761151	0.761574	0.693781	0.710999	0.321281	0.169259	0.429981	0.774411	1.18352	1.73333	1.79177	1.68282	1.44365	1.29238	1.02215	1.15609	0.899922	0.843668	1.0539	1.10556	1.05729	1.00373	1.07915	1.11	1.00443	0.862467	0.778046	0.883753	0.836191	0.714329	0.776412	0.91701	1.13413
	0.225382	-0.491077	-1.00113	0.409029	-0.715319	3.15464	3.41648	4.94124	4.08746	3.17277	1.85856	0.255387	0.299893	-0.101053	-1.0149	-0.332861	0.329751	-1.35184	-0.772764	-1.03733	1.08542	0.3845	-0.65772	-0.966766	-2.78053	-2.96116	-2.08028	-3.44863	-3.28789	-3.11351	-3.36206	-2.99768	-2.93743	-2.39796	-3.13212	-2.28964	-2.59781	-1.76462	-2.16208	-2.67588	-0.502892	-0.806189	0.142156	-0.826998	1.43323	-0.533593	-0.382901	-1.46169	-1.34296
	0.348906	0.115918	-0.88558	-0.198554	1.33027	-0.801919	-0.228377	-0.83978	0.602269	-0.3838	-1.49488	-1.48314	-1.66919	-1.1789	-2.86946	-2.01424	-1.00323	-1.47035	-1.66093	1.34751	-1.80075	-2.92805	-2.63119	-1.42705	-2.43067	-2.68883	-2.40907	-3.10197	-3.05314	-2.9622	-3.66379	-2.89027	-1.56334	-2.33577	-4.31869	-0.916554	-3.00245	-3.11227	-3.44156	-3.84384	-3.87812	-1.17845	-1.59968	-2.74965	-2.33942	-1.53677	-2.22225	-3.19896	-2.26172
	0.622931	1.42938	0.934924	0.479498	0.342932	1.32673	1.5675	0.691229	-0.318796	0.0165153	-1.69035	-2.07797	-0.395417	0.823167	2.64126	-0.859842	1.10909	-0.0183077	1.38716	-0.761327	-0.244999	-0.382274	2.41401	0.659317	0.561638	1.37909	-0.675487	-0.734936	1.55278	0.0331252	-0.426676	-0.387639	-0.0900979	-0.976142	0.100247	0.725838	0.206844	0.194884	-1.06036	0.580782	0.204861	-0.811192	0.214479	-0.102422	0.65279	-0.771658	0.173308	0.0385735	-0.843664
	-3.62491	-2.31766	-3.54363	-3.10398	-2.63283	-3.14446	-2.61305	-3.51321	-3.23605	-2.19335	-1.4482	-2.40954	-2.81032	-4.29648	-2.6258	-4.07357	-3.31311	-3.72442	-2.45261	-5.59597	-2.24205	-4.16677	-3.67377	-5.44357	-4.61938	-5.26426	-5.77597	-2.04436	-4.66698	-5.31303	-5.57634	-3.95924	-5.04363	-4.15203	-4.28055	-3.16453	-3.41069	-2.26847	-3.82278	-4.007	-3.49553	-3.78345	-3.47963	-3.13667	-3.15136	-3.34108	-3.0212	-2.46145	-2.60718
	-2.19441	-1.24193	-0.593557	-1.73404	-0.726327	-0.525308	-1.38992	-2.82673	-1.63094	-1.8875	-1.37852	-1.86603	-1.02983	-1.38732	-2.38403	-2.1495	-1.59055	-2.04606	-2.0154	-1.20444	-1.07687	-1.34228	-1.75341	-1.40748	-1.9712	-0.796445	-1.32863	-2.27138	-0.925655	-1.2406	-1.56893	-2.70703	-2.11477	-1.19665	-0.964476	-1.34418	-0.720924	0.422936	-0.280607	-0.0834608	-1.0378	0.77867	-0.644292	-0.330084	0.404712	0.705653	-0.440625	-0.780737	0.980995
	-3.77999	-3.05816	-2.68578	-3.1033	-4.24195	-3.05437	-2.95095	-3.00605	-4.54272	-3.46057	-3.11125	-2.91991	-4.25403	-4.90162	-3.8059	-3.68004	-4.26223	-4.65184	-3.74594	-3.69314	-4.6032	-4.46783	-3.69138	-2.61692	-3.61888	-4.66379	-3.7278	-4.74503	-3.5425	-4.11401	-4.1981	-4.86001	-3.17876	-2.84991	-2.17561	-4.31385	-3.56901	-1.81892	-3.26698	-2.49104	-3.44184	-3.9267	-2.42917	-2.54845	-2.83802	-2.71586	-3.36183	-2.97431	-2.57233
	-3.66708	-2.52688	-4.6279	-1.98953	-3.65098	-5.31986	-5.72379	-4.3728	-3.61846	-5.30154	-4.73349	-4.64071	-4.77569	-5.08252	-4.57782	-5.19452	-4.37493	-3.78598	-3.49851	-5.26721	-2.67741	-2.87773	-3.69893	-3.93427	-2.6666	-2.53654	-3.83967	-3.36215	-4.33991	-3.12159	-3.77826	-2.27085	-2.6787	-3.9645	-2.71618	-3.76932	-3.74172	-2.12706	-1.20428	-2.85082	-2.52373	-1.09171	-1.18652	-1.37688	-1.91802	-1.85247	-0.52912	-2.23241	-2.62833
	-0.654652	-0.288368	0.309471	0.554736	0.229862	-0.255008	-0.404688	-0.28234	-0.0286497	-0.391916	-0.569755	0.813401	1.41102	1.65035	0.190798	2.72483	-0.0654308	-1.81078	-1.16063	0.172748	0.10437	-0.370428	-0.763561	-0.587507	0.235258	0.694744	0.626736	0.686523	0.297049	-0.545811	-0.00673347	1.582	1.51892	0.0943166	0.294172	-0.403893	-0.389439	0.148449	-0.293687	0.502968	-0.672191	-0.222531	0.0318247	-0.237531	-0.644579	-1.15739	-0.859957	-0.382561	-1.7423
	-0.214892	-0.428355	-0.431073	-0.79411	0.34905	1.99937	0.635906	1.51575	2.69944	1.19001	0.0484635	1.27827	1.82144	0.365845	2.97438	2.55335	-0.942154	2.87712	2.42506	1.26371	3.07229	1.7918	1.27269	0.911736	1.772	1.33401	0.590893	2.6533	1.02121	1.56164	0.154661	1.39766	2.17407	1.72439	1.37436	0.965613	-0.27066	-1.45319	-0.107242	0.525842	1.19971	0.244938	0.0553939	1.05939	0.0182746	1.97949	1.0955	-0.108919	0.0603807
	-0.602507	-1.80978	-1.24852	-1.63103	-0.213738	-1.84082	-0.925879	-2.09347	-1.57274	-1.33911	-2.0204	-2.73316	-1.97868	-1.24329	-1.00698	-2.2065	-3.50902	-2.59716	-0.559497	-2.39497	-2.12466	-1.32263	-1.95802	-1.19632	-0.922063	-0.301081	-0.388977	-1.27461	-2.12311	0.610908	-2.66114	-0.217612	0.953525	-4.31106	-1.46269	-0.299278	-1.55154	-0.865201	-1.0058	-2.16574	-2.39556	-1.92374	-1.52365	-1.8689	-2.39023	-0.516067	-0.533154	-0.69203	0.00817896
	1.82022	2.31269	-1.83811	1.43826	0.729805	0.132094	-2.24948	-2.30569	-3.73837	-4.30889	-2.63452	-3.34759	-4.78925	-4.85752	-4.03501	-2.41396	-4.48124	-3.077	-2.99771	-3.21545	-1.88855	-2.41079	-2.61814	-2.33107	-0.350588	-4.17536	-2.31273	0.570894	-1.45464	0.00126236	-0.279789	1.26672	0.609314	0.114728	0.000852211	0.460345	-0.100573	1.33314	-1.23651	-1.92247	1.36383	0.379592	1.39643	0.447897	-0.145948	-1.15949	2.14141	1.62257	2.20877
	0.0073014	0.675005	-0.217524	-0.384471	-2.43984	0.785005	0.194901	0.666237	0.989841	-0.716966	1.43235	1.13118	0.190232	0.0447097	-0.881254	0.796588	-0.537022	-0.0103413	1.22507	0.830914	-0.0429252	-0.241306	0.751477	1.0837	0.825477	-1.35758	-1.92592	-0.0694917	-0.862926	-0.413596	0.523611	-1.00455	-0.91991	-1.29994	0.526578	-0.852736	-0.646763	0.669804	0.703014	1.14599	-0.567754	-0.269598	-0.116793	0.107705	0.647474	-1.41584	-0.140041	-0.0897403	-0.335327
	-2.67568	-3.11222	-2.13218	-1.9411	-2.90862	-3.49518	-1.15801	-2.44216	-3.00897	-4.84873	-6.32615	-5.51736	-5.67871	-4.24797	-5.50448	-4.24867	-3.27048	-4.11059	-3.73606	-4.29674	-4.26553	-1.00992	-1.52571	-3.63689	-0.970538	-3.84634	-1.81324	0.217766	-3.64421	-3.47157	-2.55071	-1.84227	-5.65717	-2.1949	-1.10983	-2.32609	-0.645225	3.00565	0.537662	-0.030704	-1.43993	-1.26409	-1.64802	-1.23651	-4.53901	0.241991	-1.09818	0.84482	-0.872504
	-3.4481	-4.97794	-3.57332	-6.10924	-3.29043	-2.63339	-2.1082	-1.81548	-2.09571	-0.657578	-1.88544	-4.36633	-3.88725	-3.96677	-1.01282	-1.24065	-1.02183	-0.308967	-1.20055	8.39656	2.53691	-0.763788	-2.09246	-2.03602	-1.18137	-0.115419	0.576045	0.547398	-0.0111861	-0.836638	-1.65998	-2.2077	-0.297729	1.58249	0.782685	-0.303661	0.146016	0.702025	0.60936	0.672858	0.884601	1.00487	0.816549	0.361722	0.315014	0.792194	1.26064	1.11465	0.758391
	0.372737	0.0268754	1.9403	0.783957	2.07547	-0.376073	0.126926	0.678699	1.5259	2.00651	1.6913	2.26896	2.251	1.65251	1.35378	1.78902	1.28305	1.7158	1.93521	-1.49365	3.26483	3.68803	2.15557	1.04554	1.60376	2.02911	1.84866	2.17216	2.55462	2.7221	3.75715	5.15739	2.77645	1.6916	2.16351	2.0563	1.16811	2.32051	2.45948	2.35696	3.64194	4.29549	3.79394	2.24531	2.30454	3.92221	2.28144	1.95161	2.02867
	1.79215	1.43229	1.94716	2.3738	1.29144	1.23339	2.29672	1.61379	1.38703	1.58336	1.16666	0.835559	0.232939	0.304841	1.15213	-0.254166	-1.02914	0.501101	0.0966596	6.06929	2.40156	0.278463	-0.666514	-0.799875	-0.488125	-0.0977704	0.00560406	-0.348327	-0.89424	-1.31933	-1.48235	-1.37412	-0.452535	1.02562	0.102318	-0.428269	0.733396	0.186359	-0.897435	-0.453778	0.852917	2.66502	1.52041	-0.977476	0.430077	0.522222	0.44614	1.10013	0.891155
	-3.13499	-2.29876	-3.7465	-1.06892	-2.35054	-1.85749	-0.543296	-0.916285	-2.67633	-0.00343933	-0.87175	-0.962902	-1.41521	-1.43562	-0.14193	1.42272	-0.309696	0.810713	1.08146	-1.03828	1.23778	1.11942	1.26467	1.09225	1.61408	3.22375	1.90288	0.303906	1.18326	1.20654	0.742126	0.606829	2.07582	-1.33441	-0.211141	1.51957	0.937368	0.799704	1.50431	0.583767	-0.36828	-0.872622	-0.513603	1.11635	-0.0094056	-1.72906	-0.44825	0.448508	0.213172
	2.01121	2.29404	3.40845	3.71361	3.19043	3.65439	3.34297	3.0968	1.51828	2.61986	2.40258	1.44678	1.44619	2.2385	1.56071	1.23544	1.6091	2.02333	0.930468	2.88644	1.9379	3.8661	1.96569	3.18174	2.19963	2.44956	-1.53845	0.6162	1.98465	2.98391	4.42235	3.74167	4.80863	2.15774	3.18278	4.21728	3.22054	3.35665	3.70327	3.01481	2.65763	1.82213	2.11567	3.13732	2.52791	3.09029	3.44601	3.04306	3.56221
	-0.0555349	-0.133843	0.710778	-0.95896	-0.468803	1.57048	1.78055	2.8082	2.45639	1.06099	2.53465	3.06179	3.6862	3.12754	2.3515	3.58866	3.78644	4.94767	4.17154	1.28745	4.08724	2.08708	3.07194	5.12443	3.02819	3.14766	5.9042	3.88613	2.33418	3.675	3.78646	3.4556	-0.947168	5.34145	6.60166	5.35148	4.10888	4.44431	4.70149	3.94465	3.1112	3.48111	5.44101	6.47389	6.04352	6.07417	5.49868	3.38913	2.64496
	0.596161	0.73405	1.86306	2.59069	1.21338	1.34784	1.3828	0.92695	1.63877	1.74293	1.85568	1.04351	1.23726	2.1036	1.44742	2.98395	3.62293	3.05541	1.52243	0.747741	0.209854	0.365418	1.28807	2.39242	1.72839	1.24998	2.12092	2.75483	1.97952	1.42182	1.77533	2.32605	-0.8501	0.136789	0.683487	1.03717	1.44503	2.06903	2.41981	2.07723	1.87283	2.16599	2.18232	2.20223	3.12845	3.78543	3.11243	2.79908	3.35384
	-0.573462	-0.119531	-0.26053	0.264783	-0.285096	-0.975142	-0.515158	-0.0346976	-0.215313	0.475844	1.26838	2.16677	0.466494	1.68179	1.87119	1.29505	-0.0013512	0.772937	0.867732	0.0515414	0.0278002	-0.689423	-0.219438	-0.23195	0.349683	-1.09737	-0.516792	-2.51083	0.532568	-0.397794	-1.08351	-0.878173	-2.81699	-0.363892	-2.49678	-1.80821	-0.588308	-3.11981	-2.49475	-0.76153	-0.365844	-0.661341	-0.605135	-1.07895	-2.44425	-1.85802	0.0324884	0.0610761	-0.82451
	-2.571	-4.62698	-3.63582	-4.71988	-3.94881	-5.22008	-3.39952	-3.1586	-0.612096	1.13286	3.01084	2.16833	2.47878	2.7125	0.708186	2.46466	2.53356	0.947802	1.55707	0.688565	2.5015	1.72379	-1.30298	1.20397	1.33784	2.15643	1.95376	0.658879	1.75338	1.05102	1.79659	2.7936	2.43239	2.45436	2.63876	2.73203	2.17234	2.2461	1.04636	2.27282	0.678171	1.1773	2.76895	0.331804	2.53211	1.75286	2.25303	1.81127	0.00112871
	3.91683	4.77532	5.05187	4.85411	4.28186	4.47917	4.89057	3.30092	4.12145	4.78947	3.10438	4.0927	5.53646	5.54579	5.36119	4.31125	4.12983	2.65878	2.75358	2.59486	2.79107	5.27644	3.24655	2.89081	5.09478	1.83594	4.9579	1.65097	5.33506	4.79061	3.45489	5.83641	6.22468	4.24328	3.35723	3.09882	3.00252	2.79589	2.6146	3.29545	4.94205	4.97298	4.20497	5.36748	6.16637	5.55107	5.17414	4.65099	3.74799
	1.72113	2.58484	1.63168	2.3671	0.325831	0.673196	1.10433	1.32892	-0.0783882	0.150933	0.542715	0.972523	0.462915	-0.0822565	1.84839	1.07807	4.24386	3.45038	3.353	3.14309	4.60052	3.05447	4.82337	1.85358	3.40427	4.70867	4.20588	2.78936	4.03881	1.28243	1.14081	2.36772	4.66793	3.55581	2.59586	2.29984	3.16624	4.53811	4.09519	2.96569	2.9829	2.53076	1.51602	1.21574	1.45842	1.91919	2.48691	2.72788	2.56023
	-1.79393	-2.29363	-3.02159	-2.47172	-1.30856	-1.61099	-3.14129	-1.79622	-0.777118	-0.470666	-2.28236	-1.17621	-0.929636	0.452388	1.37525	-0.314835	0.247041	0.920522	-0.118108	-2.97709	-1.13603	-4.39953	-2.6178	0.65086	0.721427	0.376124	-1.79107	-2.19122	-0.363163	1.13227	0.130637	-0.339685	3.50646	3.17785	3.75231	2.4386	0.464243	1.492	0.619308	0.677722	1.78508	1.46224	0.373066	1.22183	2.42154	2.96901	1.97131	0.343686	0.44857
	7.01959	7.58087	6.14442	6.36134	6.87584	6.04768	6.41861	6.60811	6.83841	7.65579	6.17693	6.18179	5.06632	6.24549	6.46218	3.95748	6.03639	5.67685	7.35003	6.63523	6.16252	6.77955	6.62128	6.89136	5.57919	7.26343	6.82209	7.04428	5.80137	6.13798	6.20167	4.73995	5.77853	6.14936	6.76454	5.68156	3.45616	2.96406	0.615542	1.63217	2.66383	3.64296	2.58635	2.96436	3.9768	1.98761	1.94197	3.02756	4.36838
	1.63409	0.393653	1.62261	0.245267	2.71714	0.770422	-2.01731	2.61542	2.40814	4.17069	4.59107	2.41707	3.00291	4.19807	2.41434	3.21579	3.08836	4.00988	5.58919	6.15151	4.24425	4.44477	3.51905	2.44927	2.61815	2.3615	3.40578	3.02534	-0.0759041	1.72947	1.82707	4.06266	2.23433	3.4957	2.68851	4.41128	4.25928	3.7034	2.37524	2.76504	5.83232	4.82342	4.16366	0.517028	2.03896	-1.93015	-1.66854	0.203844	3.31445
	-2.06423	-1.84573	-2.19491	-1.35785	-1.28115	-2.05404	-3.2334	-0.701243	-0.53243	-1.52295	-0.899741	-2.12586	-1.21559	-2.58717	-1.2835	-1.26737	-1.55487	-3.12722	-3.39909	-0.762909	-4.54315	-3.9698	-2.26987	-2.35271	-3.44307	-3.71129	-3.9458	-4.27851	-4.54486	-4.81079	-4.86829	-4.46355	-1.95824	-2.49308	-1.59426	-2.92219	-2.21381	-2.57549	-1.8662	-2.03853	-1.55427	-1.70555	-2.23523	-1.81381	-1.46082	-1.85388	-2.37463	-1.17968	-1.00164
	-4.35485	-3.55662	-7.1897	-1.4746	2.25642	-3.00473	-2.42002	-3.35948	-2.2396	-0.56156	-1.738	-0.249221	-0.175446	-2.19365	-1.46267	-1.68533	-0.101082	0.17687	-0.880679	-0.435865	2.08919	-0.124899	-3.27441	-1.02568	-2.61539	-0.678858	-2.71226	-1.0134	-1.01825	-0.598848	-0.229363	-2.79419	0.306595	-0.292473	-0.455476	-0.3938	0.777542	-1.60772	-1.67031	-1.05746	-2.72561	-0.398538	0.0775206	-1.05846	-1.76695	-0.578045	-0.146946	-1.04831	0.648374
	-4.01513	-4.56164	-5.41062	-3.48607	-3.42067	-3.91512	-2.81185	-3.2891	-4.26549	-3.69115	-3.67198	-5.22721	-3.52901	-2.85129	-5.54505	-7.392	-4.71141	-3.37796	-6.07469	-3.38943	-6.76171	-6.65557	-5.33514	-4.84078	-4.62113	-3.97595	-4.90716	-6.06	-5.83176	-4.99266	-4.33325	-4.07327	-3.68907	-6.07447	-8.24117	-5.75677	-5.92227	-4.5882	-5.7226	-4.76493	-6.1537	-4.11664	-5.5639	-7.58184	-7.31832	-8.47141	-8.42056	-9.28266	-9.41
	-2.94904	-1.37824	-0.484902	-2.45693	-1.95199	-2.27712	-2.34787	-2.19431	-1.71079	-1.44127	-0.652719	-1.49456	-2.43746	-1.24888	-0.74711	-0.301258	-1.05646	-1.2434	-2.07138	-2.65056	-2.63581	-3.60181	-2.22231	-3.5693	-3.14277	-2.56244	-2.1436	-2.55688	-2.54951	-2.82202	-1.96042	-1.91294	-2.14681	-1.88748	-1.60337	-1.83067	-1.22594	-2.26711	-1.97946	-2.80067	-2.50604	-2.60313	-2.9281	-3.04751	-3.71919	-3.03601	-3.88415	-3.12684	-2.84427
	-3.43823	-3.09877	-3.40065	-4.47599	-4.44726	-5.95426	-4.006	-3.54727	-2.43189	-3.19451	-2.14781	-3.20164	-4.07651	-2.05691	-3.10281	-3.3463	-2.48305	-5.99901	-4.96897	-4.36887	-4.86138	-2.50511	-1.14294	-1.72535	-1.72296	-1.76896	-2.75459	-2.03607	-2.15475	-2.69593	-0.432211	0.375961	-0.903965	-1.06158	-0.824114	-0.643994	-0.634159	-2.13302	-1.12504	0.230502	-0.196341	-1.10488	-1.20876	-2.04983	-1.02439	-0.955782	0.626468	0.238088	-1.24761
	-2.2208	-3.8709	-1.13519	-1.23449	-0.560985	-0.240859	0.105508	-0.44345	-1.02612	-0.821669	-0.418237	-1.60198	-1.67836	-1.74449	-1.72374	-1.61507	-1.19702	-1.3726	-0.173989	-1.55198	-1.28512	-1.12077	-0.253991	-1.20809	-1.28673	-0.76506	-1.6942	-1.42985	-1.43741	-1.97882	-0.861541	-1.88358	-1.6706	-1.96284	-1.21463	-1.21918	-1.11404	-1.68631	-1.15614	-2.61239	-1.30461	-1.88536	-1.6633	-1.81084	-2.17032	-2.38447	-2.00603	-2.74844	-1.60734
	4.43508	4.98632	3.6884	3.66156	4.47049	2.10666	3.1173	4.68019	2.32595	1.98528	1.89912	2.67592	2.59919	2.92693	2.75826	2.97529	3.87665	3.03237	1.72579	3.74348	3.18092	4.23978	3.17633	3.91231	3.59835	4.22157	3.94955	3.28858	3.9971	3.70027	1.93021	2.1664	2.80593	1.59291	1.10344	1.38327	1.7757	2.65306	1.97687	2.66059	2.27698	1.66287	3.92589	2.81051	5.19075	4.69688	3.71076	3.62353	4.31046
	-4.42103	-3.87586	-3.49569	-4.50718	-4.27606	-5.28205	-3.1221	-2.75635	-1.62819	-3.45424	-2.46556	-0.992928	-1.76976	-1.85791	-2.27236	-2.2492	-1.73321	-4.28657	-3.18185	-0.748745	-2.19296	-2.37742	-2.35134	-3.0156	-3.55298	-3.07215	-2.74676	-3.26079	-3.95503	-3.27886	-3.05272	-3.90634	-3.03581	-4.80612	-6.35182	-4.954	-6.21147	-5.38179	-5.64671	-2.92647	-6.3116	-4.87608	-6.89898	-6.2904	-5.38796	-3.27307	-2.49075	-3.35253	-3.37535
	-0.369968	-0.396507	-0.421377	-0.571363	0.595995	-0.123356	-0.157051	0.724052	-0.177185	0.174805	-0.10007	0.155601	-2.07915	-2.59405	-1.72929	-2.2934	-1.24677	-1.3814	0.304599	0.641267	0.193966	-0.21638	0.107891	-0.689819	-0.637165	-1.36659	-1.68545	0.734615	-0.500263	-0.431619	-1.81365	-1.44491	-1.93911	-1.59829	-1.09103	-2.22655	-1.24211	-1.69069	-1.54456	-1.54619	-2.38895	-2.3438	-1.85603	-2.01319	-0.534223	-1.05402	-1.65035	-0.921456	-0.336173
	2.39101	1.99801	1.22408	1.9844	1.14089	0.68132	1.26994	1.22916	1.30119	1.43069	1.77719	1.15865	0.151955	0.313493	0.911544	0.949939	0.716922	0.706573	0.566386	2.31986	-0.354333	-0.801713	-0.240452	0.112095	-0.370572	-0.717351	-0.4779	-0.061383	-0.25156	-1.23655	-1.87652	-1.84478	-0.311788	0.119341	-0.700126	-1.47723	-1.97256	-1.97465	-1.59564	-1.95311	-2.20791	-2.42078	-2.48652	-2.76341	-2.68148	-2.30263	-1.84559	-0.566945	0.235167
	-5.42464	-6.09236	-5.22291	-4.33402	-4.21568	-2.87435	-2.52943	-2.09732	-0.659744	-0.926278	-2.46165	-2.22843	-2.37927	-2.73704	-2.17499	-2.27309	-0.346927	-2.39516	-3.3708	-5.26237	-3.3364	-3.09071	-2.55578	-3.64056	-6.33791	-4.64496	-5.13954	-4.82553	-4.53928	-5.14679	-4.97515	-4.55217	-4.81344	-6.13395	-5.7835	-6.98651	-6.5867	-6.03626	-6.7043	-5.89761	-5.33016	-6.12797	-5.82324	-4.58599	-5.03053	-3.10521	-4.53181	-4.54324	-4.81153
	2.49736	1.92528	2.75631	2.59327	3.52009	3.28391	2.74774	2.53656	2.57169	2.32446	2.70379	2.50276	0.904858	1.23804	0.043685	0.835696	0.648343	0.811846	-1.16757	-0.043414	1.07354	-1.64642	-0.991687	-1.89485	0.145095	0.688416	0.278547	0.288046	-0.387461	0.757559	2.69327	0.48038	-0.301107	0.7891	-0.571505	-0.903626	0.0501719	0.175236	-0.794816	-0.470084	0.480879	0.936027	1.73735	1.65075	1.94982	3.19996	2.51796	1.98754	1.63686
	-0.667583	-0.64105	-0.844746	-1.18597	-1.76281	-1.22044	-1.00501	-0.683581	-1.01757	-0.664447	-0.571508	-0.393467	-0.0904385	0.175707	0.494892	-0.108949	-0.221735	0.230076	0.208868	0.794046	0.495557	0.42059	0.458061	0.49689	0.429529	0.265192	0.150499	0.18489	0.396214	0.560541	0.39041	0.0816872	0.42065	0.459543	0.104647	0.197195	-0.0786719	0.370919	-0.0565384	-0.379184	-0.976141	-0.855486	-1.34423	-1.33907	-1.65569	-1.01452	-0.993301	-0.712592	-0.946331
	2.85813	2.88953	2.40316	0.522174	0.415074	0.65829	0.267052	-0.504262	-0.937852	-1.09481	-0.476389	0.118467	0.156512	0.762732	0.341209	0.103574	1.26107	0.90881	0.589485	1.49875	2.12413	2.40186	2.41726	2.25564	2.00233	1.74201	1.54478	1.46486	1.47763	1.43756	1.26369	1.05908	0.949736	1.3822	1.50065	0.781333	1.43314	0.49119	1.12516	0.554921	-0.389979	-0.0267867	-0.183212	-0.257617	-0.0436214	-0.421398	-0.200209	-0.370108	-0.388765
	2.27689	2.07254	1.87077	0.372131	1.21095	1.52923	1.19931	1.78219	5.21578	7.323	5.32316	3.02299	3.17102	3.56969	4.60884	3.15275	2.27721	0.708896	2.00616	2.32245	1.02789	1.08301	1.55552	1.51422	0.855913	1.62777	3.11659	2.32725	1.19352	1.58584	1.80095	1.32538	-0.108001	2.17193	1.54668	1.84471	2.75932	1.98476	1.08685	2.20545	1.36835	0.800001	1.65878	1.65317	0.86447	0.311786	0.0991107	0.68467	0.816727
	0.774662	0.695315	0.772547	1.23694	1.51392	0.608972	1.8199	1.76222	1.35191	0.92439	1.45728	2.12316	1.51435	1.28552	1.05085	0.77075	0.0922219	0.832969	0.863365	1.41203	1.49124	1.32486	0.896158	0.31746	1.38768	1.18913	0.736735	0.550814	0.198639	0.626192	0.727384	1.56384	1.29621	1.37842	1.27786	1.56163	1.16838	0.0408207	-0.138228	0.289492	0.149686	0.406774	0.153622	0.0621572	0.0157742	-0.718311	-1.08255	-0.600411	-1.14064
	-1.79333	-0.473384	-0.738606	-0.746081	0.252954	-0.133077	0.286937	0.94362	0.959588	1.40231	2.78961	5.51121	6.09142	6.28811	3.52496	3.6308	2.33864	2.3705	3.08226	1.62121	2.15404	2.48789	2.63295	2.59939	2.39741	2.03717	1.52923	0.964011	0.610091	0.740167	1.32774	2.11598	2.86248	2.85403	3.23419	2.78565	2.32856	2.85449	3.49011	3.7234	3.82049	1.71986	1.22764	2.20819	2.89635	1.28655	-0.874143	0.579445	1.28388
	3.5918	3.2673	5.59823	6.39324	5.06912	6.79198	4.10304	2.44626	4.14466	5.70919	6.19909	5.68033	5.84631	3.75591	3.15507	3.86437	2.52189	3.46716	1.57931	4.72292	8.51741	5.68579	2.53616	3.4558	6.28913	3.88901	2.84848	0.39189	5.28038	4.773	4.3142	5.17492	3.01228	4.82449	4.43028	6.73165	10.0813	9.82208	8.65102	4.23825	1.87673	0.899113	0.965083	0.902977	3.05381	2.96724	-1.69774	-0.168841	-1.42101
	2.80754	1.8895	2.34286	3.30264	4.4168	2.98529	2.7917	2.53723	2.40289	3.67694	3.1535	3.64405	3.68689	4.10922	4.62691	6.06409	4.33434	4.15284	5.56116	0.596583	-0.277043	0.289912	1.63671	1.59574	2.10011	0.482985	2.51154	-0.558229	0.544449	1.79503	3.29843	1.4402	2.99342	2.72258	1.18565	-1.02423	-1.26748	0.634194	0.262699	-8.38129	1.01486	0.0396608	2.82258	-0.0584777	0.51392	-0.792934	-0.10425	1.98896	-0.256756
	5.19631	6.31907	8.80191	10.3844	9.88198	10.5954	10.5358	10.8583	10.3771	9.6375	8.77134	8.87608	9.31494	10.4861	9.9207	8.94128	10.413	10.7909	9.32344	5.28498	2.54444	7.53235	5.30869	6.28254	6.54335	3.33972	6.39275	4.38566	2.60466	2.45976	3.35632	4.41461	6.18163	5.84731	6.08385	7.19706	7.3109	2.68458	3.31289	4.46946	1.14838	5.13908	4.17366	5.56003	1.64642	4.26679	3.85615	7.32401	6.12137
	2.63574	1.94814	1.77282	1.09136	1.50543	2.14963	2.28916	1.32293	1.11702	1.81282	2.11602	2.14589	1.77428	1.38337	2.11589	2.26038	2.74626	2.78469	3.20572	1.55228	0.163962	0.815579	1.45494	1.3831	-0.491152	0.770419	-0.527062	1.44386	0.0980914	0.704803	0.520969	2.37655	1.35909	1.15538	1.30819	-0.93949	-0.810557	0.726363	-0.0104719	0.693327	-0.635008	-0.329394	-0.583142	0.610856	0.0307988	0.459143	0.539491	0.684647	-0.183383
	1.80327	0.833114	1.37207	1.04933	1.34732	0.931342	0.54946	0.487089	0.0303902	0.0883695	-0.0149773	0.879068	-0.0970116	0.331216	0.202873	0.242881	-0.449703	0.268636	-0.503718	0.00882352	-0.402414	-0.342619	-0.0429818	0.265307	0.358458	0.257166	0.261344	0.429251	0.607422	0.668781	0.540806	0.372623	0.772268	0.915361	0.711685	0.997257	1.08942	0.891167	1.09851	1.44621	1.75468	1.64361	0.895027	0.651329	0.526934	-0.0760608	0.681367	0.59309	-0.253316
	-1.27433	-1.54784	0.736373	1.42899	0.665031	0.682528	1.05349	0.619263	0.372425	1.42287	1.59957	1.92191	3.61758	3.70605	4.22086	3.32962	4.38863	4.20278	2.84665	4.75542	2.01314	1.20156	1.67159	2.77411	3.86258	4.37512	3.89781	2.79424	2.00482	1.86786	2.31725	2.96406	1.29533	2.38792	1.9957	1.29952	1.9511	1.33752	1.35173	1.90739	0.576082	1.49239	2.68987	0.794601	2.04569	2.02385	0.262188	0.488147	0.754139
	1.36789	0.333945	-0.113208	-0.225452	-0.0360529	0.55406	-0.461844	-1.38752	-1.44801	-0.148625	0.118625	0.586508	1.83773	2.48659	2.34637	2.45144	-0.872046	-1.74529	-2.20622	0.246939	-0.794288	-0.898683	-0.403717	0.353138	1.03441	1.31536	1.16396	0.839526	0.530846	0.297693	0.189459	0.257314	-2.00552	-1.82294	-0.324731	0.288729	-1.18714	-0.983354	0.406087	0.587434	0.895087	-0.233182	0.338699	0.548625	0.701121	0.408566	0.4776	-0.515012	-1.80235
	-0.303886	-0.437102	-0.139296	0.128047	-0.561178	-0.676916	-0.875145	-0.985888	-1.4629	-0.98294	-0.899685	-1.17567	-1.51259	-0.911102	-1.0591	-0.377398	0.183858	-0.759708	-1.1204	-1.3474	-1.03506	-0.67432	-0.355557	-0.169147	-0.199692	-0.341061	-0.274932	0.0337976	0.376071	0.557018	0.438114	0.152895	0.543598	0.417712	-0.443953	-0.0785613	0.720466	0.347343	0.480268	1.25038	0.695556	0.189204	0.255073	-0.0173434	-0.102515	0.317352	0.166824	-0.2157	-0.361351
	-0.247307	-1.11031	-0.717491	-0.851964	-1.2023	0.0573429	0.708231	-0.15448	-0.843534	-0.240233	-0.199972	-0.116551	0.491085	0.163077	0.033617	-0.0413563	0.266463	-1.20633	-1.18784	0.751412	-0.0226092	0.0122012	0.559826	1.32425	2.00945	2.33113	2.27429	2.09119	1.92009	1.70453	1.41674	1.1402	0.947848	-0.448392	0.356896	0.655173	0.528963	1.23546	1.99378	1.35025	0.251483	0.728262	0.301474	-0.00849323	0.696673	0.842593	0.465195	0.784962	0.174069
	0.380831	-0.534406	-0.429645	0.0162375	-0.417755	1.11231	0.949211	1.1708	2.48331	2.44483	2.49562	2.45757	2.41898	2.3388	1.91142	0.487268	-0.752916	-0.365701	1.29941	3.03333	2.37314	1.63413	1.90866	1.67641	0.271577	1.15868	1.30454	1.45855	1.93114	1.64941	1.25825	2.44255	2.19369	1.97002	1.2379	0.960369	1.12423	0.186878	0.146432	1.08998	0.997787	2.48963	1.57203	2.45539	3.13212	2.65267	2.01328	1.17547	0.39157
	-1.33518	-1.46358	-1.10099	-3.06696	-2.13665	-1.73786	-1.8551	-1.15353	-0.757026	0.875489	-0.71022	-3.42352	-2.95263	-3.04228	-1.62797	-1.97923	-1.74207	-1.08087	0.567955	7.25475	3.66938	1.24301	-0.285912	-1.17892	-1.69754	-2.0921	-2.35493	-2.22496	-1.70626	-1.23071	-1.08465	-1.10729	-2.57434	-1.5859	-1.97537	-2.37584	-1.86624	-0.724598	-0.236319	-1.26219	-2.33253	-1.25198	-0.392757	-0.142735	-0.114227	-0.520742	-1.31725	-0.557144	-1.73641
	-2.73381	-2.74941	-3.87296	-3.27455	-2.19455	-3.13611	-3.00243	-2.77916	-2.80122	-3.25435	-3.53193	-3.49874	-3.99968	-4.20989	-2.60954	-4.14987	-3.18084	-4.47282	-2.72055	1.24927	0.207835	-0.123567	0.0162804	0.388592	0.754584	0.875472	0.513583	-0.33278	-1.13883	-1.34095	-0.860452	0.00802245	-0.232676	0.0232726	0.555716	0.929736	0.919372	1.44454	2.15759	1.7898	1.11741	0.763654	0.661128	0.303129	-0.221029	-0.250071	0.123179	-0.578261	-0.303496
	0.682369	0.656551	0.861168	0.767495	0.820906	0.0159476	-0.554713	-0.583706	-0.803403	-0.987986	-0.305818	0.155285	0.24774	-0.101891	0.970484	0.898727	1.03421	1.84715	0.666018	0.941685	-0.469325	-0.248814	-0.182962	-0.424931	-0.149036	0.572012	0.410626	0.092513	0.712189	0.521665	0.308167	0.765909	-0.0309667	0.491099	0.423843	0.229555	0.68861	0.982198	0.151931	0.0524597	0.765963	-0.130966	-0.380975	0.117031	-0.0799579	-0.806732	-0.632549	-0.00338455	-1.16554
	0.772275	2.35632	2.92885	1.53949	1.34568	-0.0946735	-1.19796	-2.74037	-1.22814	-1.71598	-0.888976	-0.133745	-1.065	-0.906047	-3.13079	-2.95294	-3.47517	-1.76736	-0.690362	-1.6965	-1.50548	3.24591	-0.352062	3.12212	-4.50992	-2.23817	-2.9215	-3.89377	-0.757871	0.120857	-1.06066	0.974637	0.931516	0.824845	0.48448	1.9827	0.660685	0.247487	-1.36151	-1.60478	-1.21843	-2.95455	-3.03939	-4.3179	-6.2671	-3.20022	-3.28367	-2.12953	-3.16003
	-0.327724	-0.369828	-0.686934	-1.3528	-1.22915	-1.74757	-1.57506	-2.2228	-2.13821	-1.76116	-1.93039	-2.70464	-2.62767	-2.00256	-1.23516	-0.61513	0.115981	0.850888	0.88626	0.473563	0.0755441	-0.204747	-0.438333	-0.69624	-1.04586	-1.43454	-1.6723	-1.6834	-1.50947	-1.34671	-1.41988	-1.60026	-1.99924	-2.86271	-2.7201	-1.66509	-1.36764	-0.937903	-1.91998	-1.03573	-0.694337	-1.20161	-1.14009	-0.708798	-0.603987	0.338394	0.715309	-0.328854	0.399352
	3.05124	3.50661	3.09701	3.64008	4.09953	3.34362	4.00994	3.38499	3.15467	2.88191	0.430402	-0.132443	-0.199917	0.205663	0.948309	0.438519	0.404456	1.10598	0.851426	0.503276	2.10151	1.37002	0.798207	2.47018	3.78066	2.65157	3.50484	4.38345	3.17863	2.50757	2.80004	3.33987	2.60167	3.81249	1.95906	1.20915	1.46531	1.13456	-0.182157	1.64299	0.723483	0.572966	0.765912	0.432461	0.122381	1.21803	0.967848	1.05147	2.27887
	11.4181	9.996	11.3414	12.2718	12.0514	13.1665	11.9513	11.4248	10.9894	10.2897	8.30788	8.72787	10.3852	11.4742	10.8165	10.3432	9.66746	8.78619	7.6408	-0.709631	5.35034	8.71004	10.0091	9.88701	8.98344	7.93796	7.38871	7.66541	8.4097	9.18393	9.75708	10.0572	9.44399	9.13972	8.7861	8.02495	9.74595	8.70532	7.67667	7.28935	7.46916	6.20563	7.404	6.58744	6.76427	7.25274	8.35258	8.1036	7.10471
	0.0947061	-0.201617	-0.615166	0.265637	0.0872639	0.182962	-1.22152	0.0275062	1.23344	1.00765	1.22897	1.68276	1.24543	1.25788	0.476478	0.746008	-1.93713	-2.38813	-1.58298	-0.548891	-0.970374	-1.18326	-1.23619	-1.1778	-1.05673	-0.921619	-0.82103	-0.788755	-0.825608	-0.926158	-1.05826	-1.16922	-0.497911	-0.313212	-0.42877	-0.464872	-0.401734	-0.061528	0.836064	0.788101	0.654445	-0.362173	-1.0141	-0.551854	-0.880648	-0.738705	-0.243651	-0.335196	-1.38739
	-3.36786	-2.69122	-2.90797	-2.64198	-1.85761	-0.377132	-0.234815	-0.812003	-2.12797	-2.55851	-3.12482	-3.18959	-3.34081	-3.43389	-2.90232	-3.36745	-3.86617	-3.87209	-3.2381	-4.03367	-2.9994	-2.30885	-1.89655	-1.69701	-1.64477	-1.67435	-1.7203	-1.72313	-1.63663	-1.42199	-1.12423	-0.852877	-0.607212	-0.995972	-1.00952	-1.54726	-2.00396	-1.49901	-1.37671	-2.56333	-2.20755	-1.7949	-2.21465	-1.3788	-1.82077	-2.10784	-1.52719	-1.92051	-1.66525
	-0.707842	-0.616721	-0.406114	-0.941251	0.655312	0.868773	1.37582	2.08339	1.77206	1.0118	0.939788	1.02688	0.0959989	0.854708	0.503912	0.267892	-1.11297	-1.81054	-1.55619	-1.79226	-1.59092	-0.800416	0.171853	0.91849	1.04657	0.641379	0.329982	0.194324	-0.115988	-0.489679	-0.608097	-0.537773	-0.802031	-0.917829	-0.606754	-1.32317	-0.910925	-0.163983	-1.17501	-0.970951	-1.50392	-1.34234	-1.10525	-1.87684	-1.14474	-0.731867	-1.17903	-1.28235	-1.19332
	1.44431	0.630461	0.782911	0.741356	1.12991	0.549204	-0.144633	-0.622839	-0.233419	0.564904	0.280419	0.517479	-0.359515	-1.42216	0.308399	1.65284	1.19695	0.252751	-0.647316	-1.3967	-1.13051	-0.686795	-0.378815	-0.195471	-0.350559	-0.964712	0.0822588	0.0112948	0.394167	0.725286	-0.317154	-0.013622	-0.41034	-0.392287	-1.0964	0.180626	0.0181285	0.38959	-0.247473	-0.445028	0.490353	0.187707	0.0180014	0.351908	-0.173287	0.0463196	-0.289065	-0.96741	-1.13559
	2.58807	2.49014	2.68265	1.35104	0.972203	2.30266	0.912839	0.481124	-0.125299	0.161162	0.96736	-0.862087	0.79872	-0.426648	-1.34451	-0.987634	-1.37439	-0.492717	-0.377399	1.79506	0.464801	-1.2875	-0.760165	0.0811895	0.507255	1.62214	2.88849	3.18986	2.59082	2.05948	2.47797	3.24401	2.94525	1.4836	3.75726	4.30248	2.95233	3.06931	3.71876	3.18976	2.89901	2.42538	2.93543	3.72081	5.49817	3.26215	3.74162	4.11076	1.81856
	0.311983	1.16999	0.2053	-0.802563	-0.391209	-0.913806	-0.809788	-1.74613	-2.14373	-0.9882	-2.46519	-2.92536	-2.1276	-1.35499	-1.19509	-3.24458	-3.33664	-3.45914	-2.98897	1.04275	-0.241506	-0.912446	-1.09014	-0.894648	-0.446047	0.135599	0.730219	1.21775	1.47867	1.4605	1.24095	0.912683	-0.146211	0.777383	-0.240504	-0.136817	1.43585	0.633381	1.6698	2.35142	0.0417304	0.717483	0.736931	-1.34414	1.3435	1.87685	-0.683275	1.30954	-0.323326
	-0.0913718	0.543255	1.54419	1.07774	0.151407	0.239782	0.54501	0.195668	-0.0510126	-0.169978	-0.737153	-0.425284	-0.200532	-0.24336	-0.0270495	-0.11645	-0.182713	0.0332823	-0.632296	-0.387577	0.778341	0.841278	0.546671	0.342187	-0.081922	-0.268517	0.409136	1.36983	0.853338	1.71466	2.84384	1.93991	2.22002	1.78276	2.59656	2.84495	1.76773	1.02185	1.58929	1.75875	2.10699	1.39236	1.71891	1.82303	1.06484	1.27551	2.21708	2.06944	2.12234
	-2.3448	-3.0474	-3.09216	-5.03015	-5.46851	-3.88795	-3.22493	-3.08315	-3.35302	-2.71956	-0.926319	-0.781198	1.37681	2.09019	2.24475	1.92994	1.36256	1.00412	-0.538814	-1.75671	-0.951228	-0.915615	-0.476302	0.619099	0.446933	0.584069	1.24622	0.855951	0.648109	0.988692	0.700174	-0.663101	-1.23978	-0.0419806	-0.927723	0.121908	-0.565372	-1.29161	-0.0468015	-0.010359	-0.886748	-0.160734	-0.755286	-0.72614	0.0847383	-0.279677	-0.141394	0.542748	-0.721607
	-0.664964	-0.216401	-0.380292	-0.647136	-1.26941	-0.436289	0.933504	1.21703	1.33566	1.19178	-0.223614	-1.72844	-2.69995	-4.13591	-3.137	-1.9813	-1.55048	-0.50527	0.984339	1.54946	2.01902	1.83115	1.48054	1.46137	1.86646	1.73083	1.06924	0.881855	1.14363	1.43972	1.37855	0.899539	-0.461611	-0.268718	0.0528711	0.2679	-0.316428	0.500907	0.0641201	1.50645	0.72863	0.658922	1.29103	0.354234	0.966984	0.174102	-0.32158	-0.25968	-0.565268
	0.570129	1.01284	0.948278	3.32125	2.45014	0.181086	0.511151	0.214514	0.363584	0.709928	-0.393649	1.61542	0.835896	-1.63024	-1.67468	-2.96369	-1.83079	-1.33116	0.458692	-0.0120869	-1.4369	-0.862453	1.00695	0.0390025	-0.70835	0.0899341	-0.196102	-0.368685	-0.595716	-0.669284	-0.848249	0.404762	-1.27586	-0.614048	-1.0171	0.762932	-0.104263	-2.18101	-0.628686	1.34136	-0.165201	1.84535	1.06136	1.93229	4.32285	1.84184	2.08124	-0.305361	-3.72538
	1.23119	-0.572599	0.204522	0.264261	-0.780383	-1.61083	-1.14073	-0.0508247	-0.355386	-1.15473	0.3244	-0.421383	0.00197916	-0.62659	-0.352021	-0.583326	-1.47681	-0.920821	-0.474692	1.54116	0.56473	0.476463	0.0435379	0.907147	0.654322	1.25032	1.36519	0.70408	0.955346	1.17109	0.504723	0.511668	0.37288	-0.219646	-0.48084	-0.48367	-1.26366	-0.543231	-0.564264	-0.890566	0.272005	0.270253	0.383294	1.25651	1.56491	0.904323	1.1183	0.466292	1.5931
[truncated: 94 more rows]
[truncated: 961 more columns]

## Sheet: Fig2b. GCaMP
GCaMP data. grouped p-values (Fisher's method for meta-analysis ): group_pval.encoding_vs_maintenance = 7.7095e-15; group_pval.maintenance_vs_retrieval = 1.1544e-15; group_pval.encoding_vs_retrieval = 0.9949; Bar plots, mean +-SEM: encoding 0.3417+-0.1986, maintenance 1.4474+-0.3459, retrieval 0.2933 +-0.2190
[truncated: 161 more rows]

[truncated: 7 more sheets: Fig2b. GFP, Fig2c, top left. Left_correct, Fig2c, top left. Left_mistake, Fig2c, bott. AUC(LS_C vs LS_M), Fig2c, top right. Right_corre, Fig2c, top right. Right_mista, Fig, bottom. AUC (RS_C vs RS_M)]
