# Supplementary material for: Striatum-projecting prefrontal cortex neurons support working memory maintenance
Source: Nat Commun. 2023 Nov 2;14:7016. doi: 10.1038/s41467-023-42777-3 (PMC10622437; doi:10.1038/s41467-023-42777-3)
Supplement: Supplementary file 4 — Source Data [file 41467_2023_42777_MOESM4_ESM.zip › WilhelmSych_etal_SourceData_MainFigures/SourceData_Fig3.xlsx]

## Sheet: Fig 3c
Fig 3c - left	Optogenetic inhibition of the mPFC-dmStr pathway in mPFC										Fig 3c - right	Optogenetic inhibition of the mPFC-dmStr pathway in mPFC
Mouse Number		Light Off	Light On								Mouse Number		Light Off	Light On
1		28.1824	16.0792								1		4.0104	2.2861
		25.3129	9.8949										0.5071	0.25
		30.437	14.43										5.4061	4.3079
		19.0616	10.101										6.3053	4.1743
		26.3377	9.6887										7.0225	4.9617
		21.7261	10.7194								2		1.9907	1.3301
		26.1328	14.6362										2.6771	1.2808
		41.6075	17.9344										2.8202	2.0077
		20.8037	9.8949										6.8051	5.1351
		51.9581	19.7897										2.1362	1.1774
		10.6581	4.7413								paired t-test	p	0.00011243
		27.875	16.0792
2		39.6208	29.1564
		18.6658	8.827
		46.7687	23.5508
		14.1509	4.7684
		34.6354	26.6266
		4.7321	1.5834
		21.3802	12.5762
		11.0023	4.2588
		19.1182	12.8128
		23.3255	12.9766
		13.3276	3.1668
		17.3449	9.373
		43.8914	20.1656
3		1.0043	0.0132
		7.3125	4.661
		6.6495	4.3705
		9.0651	6.8
		12.787	9.5729
		12.0978	9.1899
		1.0503	0.0132
		3.3412	1.7693
		8.8879	6.5359
		4.9363	2.8785
		13.3262	8.0454
		1.5417	0.4962
		1.0101	0.319
		6.3973	2.1797
		25.8019	18.9438
paired t-test	p	2.5045e-09

## Sheet: Fig3d. Left Sample Run Trials
	Left Sample Run trials
Fig 3d	Optogenetic inhibition of the mPFC-dmStr pathway
Left Sample Run trials	Encoding			Maitenance			Retrieval
Mouse Number	Light Off	Light On		Light Off	Light On		Light Off	Light On
1	95.2381	70.8333		89.4737	60		85	86.6667
2	64.7059	75		72.4138	50		75.7576	60
3	73.0769	66.6667		73.913	63.3333		80	68.1818
4	75.6757	76.6667		77.2727	72.7273		75	76
5	84.2105	89.2857		86.9565	86.2069		75	92.5926
6	77.7778	78.5714		94.5946	88.4615		92.5926	68.4211
7	95.4545	74.1935		95.4545	74.1935		69.697	52.9412
Wilcoxon signed rank test:	p	p Bonferroni		p	p Bonferroni		p	p Bonferroni
	0.6875	1		0.0156	0.0468		0.4688	1

## Sheet: Fig3d. Right Sample Run Trials
Right Sample Run trials	Encoding			Maitenance			Retrieval
Mouse Number	Light Off	Light On		Light Off	Light On		Light Off	Light On
1	60.8696	90.9091		73.913	68.1818		73.6842	76.4706			Right Sample Run trials
2	87.5	78.9474		75.8621	72.4138		68.1818	83.3333
3	74.1935	82.6087		96.7742	76.6667		72.7273	83.871
4	82.7586	75		60.7143	59.2593		91.6667	90
5	79.3103	62.5		87.0968	76		79.1667	63.6364
6	92	84.6154		80.7692	84.375		81.25	95.4545
7	78.2609	84.2105		78.2609	84.2105		79.1667	85.1852
Wilcoxon signed rank test:	p	p Bonferroni		p	p Bonferroni		p	p Bonferroni
	0.8125	1		0.375	1		0.375	1

## Sheet: Fig3e
	Mean Choice Duration
	Light during Maintenance OFF	Light during Maintenance ON
session #1	15.962	21.682
session #2	14.872	19.228
session #3	21.82	18.3365
session #4	19.444	14.9735
session #5	17.2025	18.8925
session #6	17.931	13.938
session #7	14.033	14.222
session #8	19.277	23.584
session #9	25.687	25.018
session #10	16.473	16.2805
session #11	15.35	19.167
session #12	16.488	15.499
session #13	18.1295	15.769
session #14	14.87	15.1445
session #15	16.555	14.792
session #16	14.389	14.2385
session #17	16.72	14.958
session #18	15.676	17.822
session #19	17.995	17.809
session #20	16.628	22.378
session #21	16.874	15.426
session #22	14.625	15.8945
session #23	14.89	14.515
mean	17.0387	17.3724
sem	0.5522	0.6699
p = 0.8791
