# Supplementary material for: Striatum-projecting prefrontal cortex neurons support working memory maintenance
Source: Nat Commun. 2023 Nov 2;14:7016. doi: 10.1038/s41467-023-42777-3 (PMC10622437; doi:10.1038/s41467-023-42777-3)
Supplement: Supplementary file 4 — Source Data [file 41467_2023_42777_MOESM4_ESM.zip › WilhelmSych_etal_SourceData_MainFigures/SourceData_Fig4.xlsx]

## Sheet: Fig4aTop. Cmpd
time to maintenance onset,s	-1	-0.951891	-0.903783	-0.855674	-0.807565	-0.759456	-0.711348	-0.663239	-0.61513	-0.567021	-0.518913	-0.470804	-0.422695	-0.374586	-0.326478	-0.278369	-0.23026	-0.182151	-0.134043	-0.0859338	-0.0378251	0.0102837	0.0583924	0.106501	0.15461	0.202719	0.250827	0.298936	0.347045	0.395154	0.443262	0.491371	0.53948	0.587589	0.635697	0.683806	0.731915	0.780024	0.828132	0.876241	0.92435	0.972459	1.02057	1.06868	1.11678	1.16489	1.213	1.26111	1.30922
averaged z-score of the correct (Cmpd) trials	0.120364	0.0994388	0.0722169	0.0369362	0.00657167	0.006487	0.00637505	0.0120612	0.0108454	0.00911973	-0.0199409	-0.0549924	-0.0714419	-0.0598243	-0.0551994	-0.0672278	-0.0250225	-0.00944459	-0.0196044	-0.00759528	0.0452104	0.0246153	0.0248517	0.0206812	-0.00265499	-0.0177797	-0.0225343	-0.0113051	0.0162637	0.0599048	0.0709192	0.104626	0.124991	0.136063	0.111506	0.121249	0.131529	0.117338	0.0989359	0.107383	0.0819352	0.0747226	0.0912463	0.135217	0.172416	0.223067	0.272807	0.319967	0.34905
sem	0.0842328	0.0810195	0.0788645	0.0751157	0.0723386	0.0698144	0.0685596	0.066703	0.0648675	0.0630188	0.0626134	0.0628495	0.0649901	0.0679891	0.0713495	0.0740879	0.0780245	0.0880147	0.0958125	0.10521	0.11943	0.134394	0.141667	0.152553	0.160324	0.164054	0.168436	0.174467	0.178197	0.187492	0.19373	0.201163	0.207437	0.216035	0.221629	0.230997	0.231096	0.229072	0.225653	0.220358	0.212964	0.211324	0.212146	0.213985	0.216288	0.226188	0.230057	0.23117	0.23254
Individual trials, z-score	-0.133753	-0.0605652	-0.471476	0.210059	-1.77225	0.443655	1.25517	1.70186	0.821053	-1.7146	-0.477081	1.06032	1.07545	0.23094	-0.746488	0.714032	-0.0376521	-0.743037	-1.06926	-0.578315	-0.156587	-0.406852	0.872254	-0.0456799	0.203014	0.0548472	0.238148	1.04251	0.151904	-0.165528	0.00153788	-0.595181	-0.811744	-0.992753	-1.74512	-0.512577	-1.35302	-3.857	-2.64833	-3.39953	-3.12718	-3.92548	-3.7885	-4.33207	-4.00861	-4.50898	-3.86218	-3.60207	-4.7664
	0.632814	1.12256	2.72154	1.07811	0.0867531	-0.421337	-0.565963	-0.736307	-0.66009	-1.34959	-1.35355	-0.944262	-0.889923	-0.650512	0.0827044	0.196307	-0.0802442	0.834271	0.219721	0.314681	0.566747	0.841742	0.383613	-0.589233	0.226464	0.093522	0.211087	0.551107	0.664701	0.0490215	0.486646	1.2574	1.25498	0.716383	0.635629	0.900576	1.00333	0.337307	0.658456	0.954392	0.314392	1.2198	0.490053	0.859075	1.04917	1.27163	2.37333	1.31617	1.00119
	-0.948765	-1.0482	-1.50662	-0.930774	-0.886652	-1.00529	-0.742872	-0.474701	-0.365752	-0.524902	0.0851056	0.338456	0.226902	0.340056	1.12193	0.819042	1.43181	0.903369	1.451	1.84022	2.32188	1.52405	1.76341	0.288172	0.0286105	-0.0992163	-1.03242	-0.666793	-0.490852	0.10562	-0.100545	0.179887	-0.161518	0.281064	-0.0801247	-0.101097	-0.404342	-0.840904	-0.45352	-1.1572	-1.23968	-1.24482	-1.27522	-1.28281	-1.49539	-1.36524	-1.11974	-0.269165	-0.758595
	0.0871472	-0.786209	-1.31141	-0.678741	0.28646	-1.1759	-1.11827	-0.297997	-0.0823623	-0.112066	-0.645119	0.720555	-1.03309	-0.249301	1.36759	1.63823	1.14805	0.235307	1.85841	-0.949162	-0.403104	-1.79485	-1.86074	-2.67773	-1.06773	-3.24185	-4.08735	-3.91947	-4.83221	-4.28385	-2.92951	-3.68422	-3.80344	-4.37217	-3.2389	-4.98379	-4.47196	-3.5734	-2.61742	-2.43543	-3.60302	-4.92716	-5.51157	-4.96394	-5.56111	-5.81503	-4.4169	-5.35179	-5.89099
	0.661568	0.680942	0.733231	-0.220195	1.09646	0.611915	1.21549	0.636854	0.798957	0.913413	0.481172	0.199905	0.154446	-0.511458	-1.22818	-0.755775	-0.436204	-1.55982	-2.20181	-2.1805	-1.68985	-2.44601	-3.08306	-3.62078	-3.5535	-4.05813	-3.4323	-3.22945	-4.74166	-2.77376	-3.71625	-1.34149	-1.95921	-2.41193	-4.3023	-4.19398	-3.49168	-3.17935	-1.88094	-2.41473	-1.97242	-2.05443	-1.89419	-1.9679	-1.80985	-1.40182	-1.99816	-1.96783	-4.39878
	-2.03758	-1.56235	-1.85779	-0.868299	-0.454549	-0.0667545	-0.523637	-0.269035	0.670511	0.539621	0.699828	0.597402	0.770884	0.637299	1.11521	1.26583	0.613584	0.632708	0.167351	-0.190627	0.167585	-0.38217	-0.916376	-0.890864	-1.15788	-1.55002	-1.43737	-1.08477	-1.51561	-1.88156	-1.61253	-2.02074	-2.17825	-1.93867	-1.49993	-0.763683	-1.56909	-2.30908	-1.75695	-2.28316	-2.66604	-2.42294	-2.22638	-2.43261	-2.15521	-1.96925	-2.53546	-0.766889	-2.30907
	-1.29932	0.217443	1.50563	1.63964	0.89677	0.846685	0.628158	0.652954	-0.503877	-0.308641	0.238617	-0.856991	-0.810024	-0.705076	-1.17491	-0.315875	-1.85684	-0.099539	-0.109013	0.712923	-0.791467	-0.702938	-0.350695	-2.34317	-2.3783	-4.498	-4.82605	-5.10374	-4.14016	-3.70196	-3.15991	-4.30441	-3.30783	-3.27369	-4.51419	-6.05395	-3.67761	-4.32392	-3.07108	-0.949094	-0.259826	-0.800711	-1.03504	-2.9009	-1.33918	-0.12185	-0.267703	-2.8881	1.01916
	2.48934	2.10996	0.643048	0.387734	0.103997	-0.220432	-0.280427	0.55427	0.302411	0.204519	0.268267	-0.19202	-0.295243	-0.638759	-0.516903	-0.637517	-0.872158	-1.45089	-1.72734	0.0252578	0.653104	0.294106	-0.374131	-0.674075	-0.370438	-0.670887	-1.61438	-1.60751	-0.853295	-0.348018	-0.631152	-1.38459	-1.61415	-1.43349	-1.24074	-0.978508	-0.826431	-1.14045	-1.67666	-2.01707	-1.87454	-1.68555	-2.12956	-2.36795	-1.91657	-1.63563	-1.79379	-7.29217	-4.96991
	1.43895	1.25258	0.920301	0.920446	0.336764	0.426756	0.447334	0.952632	0.569853	0.637947	-0.170588	-0.117632	-0.838997	-1.29004	-1.20776	-2.41821	-0.0677759	-0.398264	-0.98806	0.275668	0.719008	0.04127	0.217721	1.30843	1.25891	0.221276	0.371426	-0.316138	-0.786504	1.01145	0.0369547	-0.27602	-0.494419	-0.85155	-0.712457	-1.02838	-1.90936	-2.163	-1.43155	-0.692984	-0.996512	-1.89023	-1.80928	-1.86403	-2.0984	-2.46037	-3.47131	-8.61768	-6.1016
	2.46935	1.5555	-1.89485	0.540753	0.0552243	-0.00193969	-0.434369	-0.433626	-0.0302633	0.350196	-0.666631	-0.0231251	-0.741949	0.0231442	0.379293	0.347107	0.573079	-1.73446	0.117206	-2.79253	0.596976	0.443626	-1.13357	-2.01575	-0.901668	0.78469	1.69503	1.43912	0.830654	0.863084	1.423	1.92675	1.67033	1.16271	0.99004	0.721733	0.31395	0.138633	0.111332	0.27014	1.15016	1.90466	1.0868	-0.150693	-0.752416	-1.15067	-1.47609	0.113889	-0.933866
	1.92871	-0.026309	0.832481	0.316424	-1.59869	0.185511	1.30529	0.752503	1.04816	0.177796	0.183252	-0.179612	-1.0704	-0.750488	0.450207	-0.967493	-0.332562	-1.00078	-1.73362	-1.3198	-0.871204	-0.398454	-0.285294	-0.748165	-0.812541	-0.72083	-1.87356	-1.5831	-0.77228	-1.6784	-1.86587	-1.69071	-1.78533	-1.40585	-0.92121	-0.496991	-0.514318	-2.12838	-2.41398	-0.82357	-0.923449	-0.802135	-0.09164	-0.427255	-2.37347	-3.89015	-3.92768	-4.6257	-4.12998
	0.839628	0.495475	-0.535543	-0.814844	-0.307043	-1.38497	-2.29694	-1.02141	-0.58608	0.877701	1.10729	-0.650339	-0.22607	0.745257	0.204019	-0.207374	1.02173	0.257706	1.64031	2.7028	2.56533	2.31504	4.26596	4.49936	2.88019	1.86005	0.558085	0.489375	-1.25589	-0.427059	-1.81316	-1.04999	-0.743828	-2.18522	-1.16699	0.312531	-0.776737	-0.776437	-0.166303	-0.72693	-1.37016	-1.78556	-1.71466	-1.0789	-1.74585	-2.81534	0.0989392	-6.19677	-5.11078
	1.70764	1.13417	0.293251	0.262378	-0.146049	-0.0798366	-0.30562	-0.350696	-1.58388	-2.74117	-1.19742	-0.24169	-0.434631	0.121165	0.636078	0.473765	0.591266	0.693756	0.522004	0.756862	0.826625	0.801384	0.719396	0.618922	0.53822	0.483639	0.333894	0.0231688	-0.164822	0.0360711	0.472221	0.882461	0.995243	0.680263	0.382566	0.493009	0.610342	0.340336	0.108947	0.350266	0.710734	0.776266	0.678317	0.619044	0.537859	0.345841	0.103489	-0.0490378	-0.103479
	1.89412	1.77515	1.28244	1.37763	0.51735	-0.05877	-0.224861	-0.441861	0.128603	-0.12927	-0.286865	0.30797	-0.0617499	-0.0366688	-0.124182	-0.720219	-1.30112	-1.68715	-1.16099	-1.24038	-1.26516	-1.18018	-1.28478	-1.71564	-1.44976	-0.577058	-0.755537	-1.49857	-1.92701	-1.8045	-1.90089	-2.23593	-2.4289	-2.23973	-1.94096	-1.38695	-0.682671	-1.11224	-1.76839	-1.94655	-2.26695	-2.15612	-1.99683	-2.3814	-2.35022	-2.1811	-2.34083	-2.53573	-2.87848
	0.748317	0.944808	0.0853951	-1.56936	-0.189038	0.041978	-0.508321	-2.05085	-1.04726	0.452922	1.12682	0.0526476	-0.0573818	-1.1516	-0.215882	0.614399	-0.379845	1.20327	1.60272	2.2175	1.31458	0.472847	3.22463	1.15173	-0.47449	-0.78581	-0.00105869	0.273929	1.82601	2.51217	2.97386	0.476027	1.30318	1.5714	1.6248	-0.752749	2.041	1.14929	3.18538	4.7662	1.17656	0.736215	0.0844205	-0.473157	-0.658338	-1.3099	-0.787866	0.218825	0.00201603
	-0.0810365	-0.608366	0.191809	-0.00476813	-1.49954	1.91308	0.923263	-0.527689	0.0198531	1.31902	0.00501542	0.834833	0.40076	-0.859668	-1.10788	-0.625979	1.23588	-0.61591	-1.43594	-0.407518	-1.91524	-0.959034	0.428717	-1.5454	-1.3556	0.925999	1.55423	1.08936	1.76636	0.268391	0.245445	0.749645	-0.375302	0.189767	-0.766873	0.1685	-1.9816	-0.42319	0.501316	-1.32703	-1.2597	-2.11861	0.126589	-1.14298	-2.81449	-1.88833	-3.3214	-0.627227	-3.4903
	-0.126404	-0.785072	-0.173477	-0.814996	0.516641	-1.17275	1.04708	1.4745	-0.401636	1.20632	0.248271	-1.5679	-0.862223	-0.433217	0.926666	-0.570636	0.726792	-0.516616	1.58025	0.4411	0.792936	0.580759	0.783868	-0.683002	0.86051	0.0289993	1.1122	-0.401984	-2.01599	-1.37242	-1.61961	-1.9528	-1.68271	-2.09292	-0.651743	0.824818	-1.48709	-0.328094	-0.599234	-0.671014	0.293665	0.653876	0.82569	0.548298	-0.212117	-0.143746	-1.11788	-0.270801	-2.06926
	1.12731	0.424639	-0.284313	0.981879	1.49796	1.30305	-0.915782	0.689385	1.04022	-0.567355	-0.736738	-1.14997	-1.29323	-0.352538	-1.45043	0.662243	0.992344	-0.990043	-0.742777	0.679773	-0.552107	0.930612	-0.289888	-0.747401	-0.0854961	1.9923	-1.48419	1.03036	-0.75647	0.260618	1.40929	0.822556	1.62799	1.83081	0.878442	1.67365	3.01088	0.330614	0.420018	0.457302	-1.67847	0.122689	-0.721402	2.201	-0.103371	2.39767	-0.843635	-0.537253	1.02783
	0.169828	1.91002	-1.35899	0.652724	-0.263857	0.739028	0.194882	-0.776331	0.0849943	0.349889	-1.01602	-1.36949	-0.33627	-0.553532	-0.714531	0.125345	0.39699	2.32322	0.187471	0.813447	-0.396913	-1.98447	-0.0409381	-0.00410856	-0.192638	-1.08112	-1.61937	-1.75575	-1.40176	1.65359	0.17804	-0.939953	-1.93258	1.70299	0.786916	2.29872	0.764132	2.12431	1.9828	0.821271	2.78022	3.10993	1.78432	2.24411	3.33817	3.55311	0.513164	3.03037	3.47751
	-0.765632	0.0565613	-0.101085	0.166023	-1.125	-1.01164	-0.298191	-1.04899	-0.834235	-0.648965	0.0558417	-0.655761	0.116247	-0.800636	0.930223	-0.0246481	2.27639	0.886071	1.67897	-0.428655	1.25346	0.554941	1.51739	-0.327202	0.706082	1.35663	0.0159891	0.607998	-0.844253	0.38	0.416491	-0.669738	-0.414848	-0.583327	-0.904756	0.0616975	1.27662	0.719304	0.731982	-0.206778	0.90699	-0.692603	-0.415578	-0.452372	-0.995749	-0.0804336	0.282296	0.56095	-0.373449
	0.506706	-0.160944	0.443	-0.463976	-0.545705	0.0768833	-0.762776	0.112254	0.233311	1.84465	-0.0712897	-1.23352	-1.17469	-0.512589	-0.593595	-0.369715	1.58158	1.3717	1.04061	-0.029961	-0.156078	0.354561	-0.603507	-1.59702	-0.419808	-1.25763	-0.432173	-2.18199	-2.8028	-2.99145	-0.27509	0.543443	1.06261	-1.20394	0.11998	-2.95812	-2.6388	0.356072	-1.45739	0.0341823	-0.378403	-0.862053	-0.839078	0.0438227	-1.20625	-0.386627	-1.23822	-0.484262	-1.85628
	0.222985	-0.575719	0.532475	-1.25847	0.0839746	-1.14896	-1.8478	0.013455	0.770136	-0.853665	1.18245	1.15426	1.29126	-0.549509	-0.559858	-0.0212662	-0.476014	-0.101557	0.504836	-1.01287	0.313069	1.27005	0.889715	0.162859	-0.82307	2.60087	2.80405	2.85501	0.935022	2.45733	1.30837	1.91305	2.50485	3.69737	4.27091	5.47897	5.08812	4.09082	4.14308	1.39551	4.25115	3.90031	3.55672	4.2984	1.69426	1.59849	3.76612	4.30493	2.50113
	0.384	0.564784	-0.35104	-1.20252	-2.22184	0.229537	0.169075	-0.498845	0.109413	-0.654074	0.703641	-0.596443	-0.512439	0.290762	2.00412	-0.829734	1.25035	1.08526	-0.0298576	1.04216	0.270267	1.55526	0.961412	0.210536	-0.126881	2.37839	0.865715	0.354526	1.41529	1.97635	1.25778	1.5512	1.56067	2.76477	3.67357	2.58694	2.43841	2.55399	2.54882	1.09053	0.941817	-1.89067	-0.316896	0.582306	0.496259	1.33682	0.728578	0.451651	0.770349
	0.466327	2.37195	-1.56513	-1.23849	-0.460252	-0.00583565	-0.112806	0.290498	0.687386	0.233627	-0.28198	0.214493	1.26509	-1.47693	0.770489	-0.8592	-0.705987	0.603729	0.155498	-0.751696	-0.800397	0.698256	-0.908624	-1.50657	0.509174	-0.197722	0.119292	0.0724363	-0.023989	0.0795145	0.207979	0.779939	0.70614	-0.359586	0.032163	-0.205647	0.0773395	2.74707	1.63932	0.386266	-0.851174	0.658244	2.49676	2.12624	0.179289	0.967667	2.09296	1.74831	1.45219
	-1.22247	0.389885	1.99817	0.53376	-0.181029	0.67993	0.882638	0.345464	-1.04286	-1.82916	0.187598	-0.000231802	1.56086	0.427149	-0.146157	-0.564237	-0.818122	-0.512017	0.499531	2.28996	-2.21905	-0.512239	0.984917	0.443077	0.432351	-1.24088	-1.34513	-0.109515	0.887109	1.19048	0.109706	1.40205	1.15271	0.209513	0.508953	-0.0951707	1.38357	0.739551	0.462714	1.46286	1.08111	0.688254	0.818972	1.0712	2.82851	3.47333	-0.502552	1.26897	1.6675
	-0.367035	-1.44461	0.356189	-0.885976	-0.355474	0.790144	-0.793557	-0.797851	1.22844	0.698266	-1.44132	0.135854	1.99108	-0.085651	0.518771	-0.894018	-0.00432781	-0.3021	1.68594	-0.394955	-0.3735	0.721517	-1.2358	0.418045	0.257535	-0.518851	-0.323475	0.637624	-0.257342	1.40791	1.30189	0.887405	1.40323	-0.383775	0.607291	2.339	1.95474	1.12351	0.991634	1.59136	-0.129268	0.0722476	0.575147	-0.817102	1.49803	-0.070639	2.10028	2.29196	0.579503
	1.25734	0.362927	1.83671	1.25317	0.799316	-0.832027	-0.0498838	-0.0497652	-0.363628	0.528783	0.704762	-1.1178	-0.0116877	-1.10292	-1.12836	-0.0523281	-1.28682	0.930868	-0.612615	-0.832502	-0.263066	-1.53191	-1.94421	-2.44517	-3.08131	-0.850644	-0.357631	-1.49383	-1.55144	-0.863574	-0.602383	-1.31557	-2.34954	0.166979	0.880583	-0.0854484	-0.343054	-0.170042	0.0802073	0.631996	-1.35684	-1.13173	-0.296665	-1.0866	-1.68392	-0.891087	-0.80676	-0.162872	-0.00918032
	-1.31964	0.363008	-0.59073	-0.324182	0.828274	2.06143	1.17588	-0.71566	1.27901	1.23937	0.189584	-0.574984	0.447067	0.420781	-0.164296	-0.305941	-0.779936	-1.11775	-0.953175	-1.11273	-1.67273	-2.12981	-1.63871	-1.46784	-1.7944	-3.83653	-2.47982	-3.25445	-1.65023	-0.513538	0.0259423	0.966908	0.547693	-0.567491	0.739064	-1.489	-0.562438	0.807904	-0.207639	0.268835	0.353385	1.81495	0.0575737	-0.849006	-0.135315	-0.761802	-0.19099	-1.09657	-0.839769
	0.0423702	-0.515264	-0.619202	-0.207729	-1.03585	-1.63001	-2.30127	0.355961	1.21757	0.0178489	-0.540919	0.198401	0.0504334	1.59757	1.23577	-0.0972918	0.331267	0.648193	1.30608	0.306328	-1.13703	-0.211661	0.76146	-0.180098	-2.31856	-2.57044	1.08268	1.08438	-1.86477	-2.03468	-0.89597	-0.596537	-1.31282	-1.32024	-0.73613	-0.483982	-0.75481	-0.140138	-1.02829	-2.84989	-1.17442	-0.451224	-1.48012	-1.6769	-1.29135	-1.36283	-1.94979	-3.01331	-1.29264
	1.0496	1.36578	1.81194	0.436147	-0.728228	-1.81475	0.599389	-1.20581	-0.674879	-0.396222	-1.60598	-0.815273	0.0611661	0.193464	0.237199	0.782549	0.290661	0.0544087	0.444963	0.49892	0.285386	0.173888	0.405636	0.568567	-0.314253	0.422878	0.200634	-0.313709	0.576879	1.61259	0.818475	0.00343557	0.753254	-0.989779	-0.17074	-1.51718	-1.04198	-0.993189	-1.98509	-1.77706	-1.75067	-0.702543	0.471909	0.0385718	-1.1493	-0.593215	0.713502	2.26013	0.550699
	-0.482155	0.683956	2.86265	1.61886	-0.0856332	0.0102263	-0.324449	-0.705406	-0.0929626	0.23325	-0.497762	0.167068	0.434501	-0.818092	0.384219	-0.153559	-0.802728	-1.97308	0.275211	-0.492985	-0.595762	-1.56527	-0.152975	-1.28492	-1.8532	-1.49073	-0.324966	-0.218039	-0.686889	0.566272	-0.518879	-0.665797	-0.232749	-0.635045	0.539616	-0.425782	-1.43489	-0.395549	-1.23529	0.302329	-0.338898	-0.0284766	1.13198	0.659497	1.84737	1.06503	2.04306	2.05595	0.829575
	-1.7734	-1.20252	-1.4131	0.0955139	-1.7712	-1.14106	0.130436	0.41815	-0.157197	0.694758	0.795692	0.761026	1.01538	0.121197	0.112532	0.0382883	0.879314	0.162111	1.47538	-0.05574	0.557206	0.781918	0.849009	0.966054	0.965607	0.62606	0.416927	0.480661	0.60757	0.581707	0.889743	1.70259	1.78655	1.76551	2.37261	2.52589	1.35269	-0.257835	0.427861	1.72836	1.74889	1.07766	1.28355	2.2221	1.9419	1.39986	1.45215	0.455199	3.04749
	1.2027	1.61174	-0.109491	0.568067	-0.986448	0.334719	0.503028	1.32701	0.441851	-1.57553	-0.804233	0.383484	-1.04264	-1.43344	-1.17298	-1.04631	-0.0714614	0.938802	0.768181	1.35444	1.3632	0.47916	-0.262328	0.146345	1.04767	-0.116847	-0.748068	1.02065	0.706332	-0.417246	0.786225	0.836139	-0.269136	0.343259	0.911433	0.513091	0.490367	1.70337	2.96943	1.14264	-0.135377	1.69298	0.659941	-1.22815	0.481336	0.724907	-1.33093	2.1682	-1.80417
	1.46067	1.18434	-0.691815	-1.18097	-0.89689	0.81345	0.446995	-1.60135	-0.101358	0.467239	0.534274	0.391044	-0.510397	0.549273	-0.863589	2.11309	-0.590191	-1.03364	-0.46895	-3.37529	-0.267973	1.22095	1.59056	1.33994	0.968187	0.974374	1.58771	1.95786	1.10305	-0.349203	-0.754233	0.285068	1.20524	0.780675	-0.188202	-0.500235	-0.183773	-0.0506238	-0.339106	-0.378138	0.302895	1.05984	1.05646	0.463642	0.0932504	0.244584	0.405657	-0.000737386	1.05362
	-1.12572	1.20913	0.212774	0.392847	-0.198436	-0.2052	0.147169	1.43721	0.0103536	-1.72524	-0.757868	-0.217611	-1.27523	-0.87066	-0.959555	1.14365	0.306065	1.41882	0.334952	1.28785	1.09126	-0.0324074	0.411374	0.183011	0.0666396	1.32933	0.856784	0.560178	1.66039	0.294673	-0.181698	0.0436556	0.649368	-0.472725	-1.22685	0.287939	-0.81882	0.167389	-2.89	-1.67895	-1.39471	-0.164396	0.116547	-1.23924	-0.615024	-0.883608	0.0213942	-0.700202	-0.127646
	1.65684	1.57223	0.270085	-0.204894	0.552118	0.925826	0.452388	1.40533	-0.245242	-0.745477	-1.14221	-1.62169	0.129101	-0.799683	0.383927	-0.374067	0.414877	-1.22075	-1.29855	0.253783	1.2539	1.46284	1.62988	0.339177	-0.24858	-0.0321842	0.389003	1.29171	0.15694	-0.0789588	0.104969	-0.845306	-0.595152	0.518818	-0.478714	0.857162	0.497038	1.55761	1.86326	3.28197	4.25398	4.38211	1.52327	6.44774	4.17124	5.98543	7.70138	6.04573	3.89714
	-1.08746	-1.04786	0.589286	1.7786	-0.0193228	0.326021	-0.631929	-0.436042	-0.988779	-0.152622	1.41409	0.798366	-0.374098	-0.619024	0.184996	1.34428	-2.29651	0.115494	0.578379	1.08422	-1.79403	-1.63883	-0.570332	1.68183	1.54856	0.201723	-1.64606	1.19849	-0.420271	-0.0500059	2.40219	0.806527	-0.644699	-0.676394	-0.461216	0.739343	-0.62024	-1.77645	0.831452	-1.7724	-2.05363	0.134031	-0.545416	-3.43159	-2.09854	0.378757	0.311133	-7.22926	-0.702111
	-0.405852	0.510707	-0.92344	0.501561	-1.41541	-0.16633	0.661736	1.14401	0.218815	1.19283	0.786962	1.05921	0.220809	0.615284	0.0731714	0.124884	-1.33187	-2.04347	0.605321	-1.60111	-1.02322	-0.245326	0.451681	0.7869	0.491903	-0.216992	-0.543693	-0.636829	-1.38354	-1.77377	-0.0627692	1.73896	0.838892	-1.1137	-1.82046	-1.30621	-0.32152	-0.156922	-1.02778	-1.41602	-1.01131	-0.92319	-1.36252	-1.82199	-2.06437	-2.02285	-1.71913	-4.267	-1.0787
	0.771879	0.688086	0.296442	-0.179012	1.47537	0.484806	-0.943635	0.443791	-1.39662	0.0373874	-0.964087	0.940253	0.419786	-1.12419	0.841525	-0.053057	-1.24435	0.0412356	-1.09814	0.261726	-0.951777	-1.70119	-0.189048	-0.555253	0.832848	-0.49314	1.99763	0.55008	0.211274	1.23541	0.145163	-0.26802	0.0710674	0.623917	-0.899269	0.983179	0.925969	1.43392	-0.453718	0.847497	1.27598	-0.978747	-0.324312	-0.476533	0.205746	-1.32094	0.766364	-1.1383	0.350106
	-0.238506	-0.438445	-0.00725567	-0.259628	0.518655	0.258424	2.0698	1.80684	-1.51012	0.259631	1.01568	-1.40402	-1.34029	0.768394	0.0576726	-0.719412	-0.352529	-0.653788	0.200041	0.605564	-1.19	0.157215	-0.314298	-0.65836	-0.621302	0.42259	-0.217332	-1.09105	0.667647	1.1418	2.31447	2.22597	1.15116	-0.828355	-0.40705	-0.455831	0.189294	0.259459	-0.407912	-1.44667	-0.357563	0.936375	1.43671	3.31167	0.722888	-0.358528	1.04308	-1.18614	-0.681122
	-2.25791	-0.236329	0.242995	-1.09753	-0.852044	-0.934505	0.419497	-0.796922	-0.061301	1.11055	0.147878	0.283624	0.187936	-0.306471	1.29881	-0.486691	1.00159	-0.472773	1.31935	0.508385	0.81431	0.712977	0.873271	1.70892	2.61323	2.73376	1.67096	0.175412	0.464868	0.712958	0.587911	3.61834	3.06534	1.21629	1.91712	1.10617	0.347507	1.09373	1.9071	0.448996	0.907168	1.37125	-0.0520179	0.661321	0.472929	0.363159	1.95608	1.52297	2.14293
	1.47171	1.55538	1.31413	1.51873	0.92513	0.165486	-0.53418	0.605681	0.536795	-1.25104	-1.21387	0.115939	-0.649968	-0.880706	-0.897609	-0.946365	0.252532	-1.14409	-0.334438	-0.242033	-0.335441	0.159658	-0.735584	-0.840072	-2.39613	-1.98409	-0.96976	-1.12479	-0.486033	-0.326285	-0.0296369	-0.542527	0.910999	-2.01029	-2.28887	-1.1267	-2.4586	-1.08482	-1.84014	-2.79467	-2.00994	-0.905406	-2.59409	-1.47352	-0.468381	-2.19282	0.255249	-1.21423	-0.674527
	0.635537	0.252817	1.12969	1.76424	1.22418	0.345112	-0.613769	-1.02582	0.19453	0.10014	-0.555984	-0.00452196	0.641234	-0.298876	-2.68229	0.617083	0.322305	-1.28065	-0.462706	-0.0595974	-0.897758	0.0128608	-1.55357	-1.34237	-1.44151	-0.870025	-0.841442	-0.288088	-0.4636	-1.46177	-0.223798	-1.23693	-0.230278	-1.81692	-2.04627	-0.666366	-1.24498	-2.27396	-0.815999	-0.457221	-2.14212	0.705929	0.297508	-0.273212	0.855851	-1.30255	-1.02525	0.441755	-2.40557
	-0.0670937	-1.21396	0.683658	1.08907	-1.14928	-1.05483	0.815933	0.408966	0.539204	0.421342	-1.30696	0.873409	-0.15054	0.254386	0.27112	-1.3994	1.35797	1.00227	-1.2046	3.23897	-0.585901	-1.46523	-0.723138	0.316257	0.366376	-0.39988	-0.0358671	1.11711	0.750165	-0.668576	-1.15379	-1.10774	-1.64754	-2.09167	-1.64383	-0.934307	-0.693842	-1.21537	-2.11193	-2.09403	-1.45615	-2.1129	-3.10394	-1.67809	0.434938	-0.185727	-2.45886	-0.790217	-2.66173
	0.119677	0.554904	1.16194	-0.158949	1.35481	0.97029	0.696371	0.490997	-0.207828	0.139477	0.424134	-0.0164056	-0.376836	-1.01449	-1.39221	1.23194	-0.448707	0.321559	-1.74759	-2.08163	-2.85985	-0.327016	-0.218987	-0.830666	0.659319	-0.545952	-0.687842	0.19258	0.492999	1.14391	0.120312	-0.282875	-0.617992	-0.771508	-0.903806	-0.254229	-0.0133681	-1.20534	-1.15363	-0.686314	-0.236523	-0.316589	-0.837867	-0.531134	0.724333	0.332915	-0.366166	0.887926	0.625568
	-0.498216	-0.13327	-0.105383	-0.125694	0.666788	-1.11682	-0.0363705	1.38382	0.537362	1.00713	-0.913592	0.0385324	-0.0486975	-0.931822	-0.840511	0.755045	1.76919	-1.5198	0.281911	1.1269	-1.32123	3.07318	1.6262	0.897401	2.03777	2.05017	1.61943	2.52825	0.7192	1.31519	1.14657	-0.175705	-0.242833	0.842789	-3.7237	-1.83305	-2.57519	-1.75021	-1.65739	-2.05312	-3.1948	-2.14283	-2.55149	-2.44163	-1.58004	-0.917239	-0.222795	0.378894	-0.599697
	-0.226112	0.612046	-1.03127	-0.558891	-0.315197	-1.12546	-1.21844	1.30967	0.0518881	-0.392403	0.0159067	0.216579	-1.03204	-0.374133	-0.277657	1.43015	2.37439	0.0794441	-0.39245	0.650476	1.26638	-0.298642	1.77498	-0.030064	-0.172891	0.177481	1.86924	0.178804	-1.16427	-0.679909	-0.808854	0.69948	0.938153	-0.670102	-0.312849	-0.615998	-0.872964	-0.921214	-0.300429	-0.0431778	0.00375661	-0.714948	0.451061	-0.495011	0.250515	0.0650328	-0.787679	-2.50329	-0.536219
	0.981887	-0.512678	-0.557172	1.10019	-0.792034	-1.30824	1.50952	-0.979061	-1.59758	-0.0445989	0.424509	0.155875	0.13149	-0.333349	0.611276	0.532682	0.193464	-1.71147	0.871297	6.11438	-0.520144	-2.17247	-1.10043	0.43814	0.249048	-1.38758	-1.16772	0.666466	0.760963	-0.461716	-0.458536	0.412585	0.793407	0.877269	1.01133	0.493924	-0.587022	0.0520426	2.17648	1.37045	-1.95679	-2.15321	0.267324	0.392429	-1.58062	-2.98802	-3.27243	-1.5332	-1.31788
	0.293382	-1.04939	-0.186629	-0.210315	1.13037	-0.348906	-0.232389	0.646006	0.460701	0.660215	-0.407342	1.27013	-0.457853	-1.50307	2.25891	-0.00451205	-1.47822	-0.373482	-0.749577	-1.59979	0.918049	-0.670535	-1.54275	-0.862291	-0.221188	-0.999138	-0.687536	-1.10656	-2.88109	-1.18315	-1.19032	-2.41704	-0.978553	-1.58477	-0.777976	-0.474812	-1.67321	-1.824	-0.959873	-0.717854	-1.35131	-1.95958	-1.16511	0.0530235	-0.810649	-1.73584	-1.74235	-1.11672	0.178793
	0.946298	-1.37928	-0.338945	-0.468263	-0.445111	-1.3739	-0.920024	1.05462	1.74283	0.640389	0.316913	0.850734	1.0617	-0.574457	-0.944599	-0.0210588	0.348	1.22724	-1.42228	-1.08331	-0.440548	-0.0690187	-0.00869966	-0.299567	-0.972987	-1.72567	-1.85738	-1.38568	-0.960416	-0.648005	-0.187637	0.204089	0.187001	-0.123811	-0.425071	-0.255158	0.398588	0.49007	-0.198531	-0.422734	-0.0788613	-0.333	-0.680575	0.422613	1.78954	1.25286	-0.312032	0.462655	1.78695
	1.07311	-0.0512287	1.01375	-0.161822	0.671538	0.526038	-0.548692	1.03554	0.0206748	0.314607	-0.0949446	-0.396629	-0.194912	1.27346	-0.335415	-1.35498	0.229465	0.67289	-2.47742	-0.747263	-2.84965	-2.83711	-1.77968	-0.747376	-0.606548	-1.50903	-2.32852	-1.0339	0.150078	-1.18875	-2.04861	-1.41297	-1.12448	-0.908247	-0.213893	-0.0345706	-0.0897701	0.755764	0.60112	-1.288	-1.3306	0.407268	1.15188	1.02887	0.834258	0.951809	1.35003	0.826374	1.62224
	-0.743782	0.221302	-0.667589	0.00627813	0.682067	-0.557059	0.742925	0.441894	1.72975	-0.257473	-0.402241	-0.781051	-0.750793	0.219728	-1.66034	2.17592	-0.697375	-0.405456	0.185139	-1.64933	1.16716	1.14417	0.0856617	-0.20453	1.15119	1.97713	1.41572	0.958241	1.16737	1.83559	2.13555	2.22403	3.13787	3.87064	3.2301	1.71877	0.806121	1.96747	2.92034	2.13816	2.16696	3.30204	3.85867	3.12459	1.53631	0.849983	1.2924	2.27574	3.13649
	1.04072	1.03156	0.728996	1.23277	-0.535506	-1.7541	-1.71442	-1.42716	-0.577917	0.339164	-0.115275	0.141678	0.328388	0.0353939	1.09184	1.24005	0.363509	-1.34754	0.526285	-0.146843	-0.646755	0.45991	0.498078	-0.336895	-0.904034	-1.89015	-2.43224	-3.26751	-3.83596	-3.00445	-3.13562	-2.75305	-4.86543	-3.25326	-2.7349	-3.46166	-2.62995	-2.94656	-1.66065	-2.64657	-3.08644	-3.1376	-2.71823	-2.80015	-1.4805	-0.201329	-1.5947	-2.70395	-2.98011
	1.43561	1.20965	1.1359	0.119108	-0.391349	0.0606363	0.0442024	0.996034	1.28036	0.785924	-0.709369	-1.41905	-1.02997	-2.25768	-0.993738	-0.597236	-0.278256	0.323128	0.188321	0.566093	-0.0537112	0.223628	0.595223	1.15413	0.425008	0.479155	1.28236	1.10762	-0.235721	-0.643332	0.665079	0.597113	-0.229374	1.73777	1.04091	1.31747	1.93582	1.44279	1.71165	2.14953	1.98531	1.86085	2.49156	3.15812	2.4692	2.74871	2.8761	-0.0203838	2.63302
	2.25381	1.63719	1.05233	0.987049	0.197703	0.235176	-0.620557	-0.428636	0.11397	0.459696	-0.392071	0.549159	-0.780524	-0.916886	-1.43362	-0.0228171	-0.14995	-1.45537	-0.432222	0.118284	-0.495611	-1.51002	-2.15966	-1.78414	-1.01097	-1.26133	-1.52751	-0.949457	-0.651425	-0.641516	-1.34379	-2.04779	-0.829358	-1.20327	-0.514846	0.394605	0.775233	0.750106	1.43306	3.15521	1.07826	0.0225356	1.17285	2.43623	2.58897	2.09766	1.78653	-2.58464	0.308
	0.309204	-0.0198789	0.982015	0.943984	0.896219	0.698836	0.0466831	-0.553482	-0.962015	-0.467061	-0.53215	0.453109	0.425374	1.74842	0.585806	0.995137	-1.4313	-1.21467	-1.91255	-3.73307	-2.30816	-1.87519	-1.83793	-1.65833	-1.22929	-0.680928	-0.179678	0.177213	0.0640991	-0.678529	-1.44583	-1.78678	-1.48246	-0.566249	0.49617	0.894457	0.390497	0.181623	-0.197543	-0.884837	-0.82316	-0.258058	-0.0829728	-0.501269	-0.0239115	0.443437	0.142124	1.47001	1.04108
	1.32785	1.88154	1.38392	1.34266	0.727437	0.401403	-1.41817	-0.117325	-0.0978299	0.0615126	-0.00309114	-0.125295	-0.377709	-0.137706	-0.680753	-1.52879	-1.10432	-1.28475	-0.361193	1.02376	3.60039	5.27139	4.77174	3.26269	3.6544	4.28435	4.06182	4.74709	5.84441	5.43495	5.35719	4.82418	4.36277	4.17459	3.99342	4.07517	4.20318	3.01303	2.82013	4.0649	4.4049	3.68722	3.11632	3.48475	3.69322	3.33081	3.31331	2.21811	1.87146
	1.50535	0.778237	0.59407	-0.104845	-0.661176	-0.935946	-0.449851	-0.725688	-0.503099	-0.198305	-0.169974	1.85489	1.79251	0.94473	0.696636	-0.316146	-0.786635	-1.29028	-1.24341	-1.54794	-1.4136	-1.51873	-1.56465	-1.49084	-1.85851	-0.492185	-0.887826	-0.600873	-0.924411	-2.33339	-3.16501	-2.51077	-2.12043	-1.80549	-1.64368	-2.0089	-1.33179	-1.83596	-0.14625	-1.53043	-0.523119	-0.446408	-0.595598	-0.113246	-0.658185	-0.855209	-0.791899	-1.84367	-1.86476
	-0.332781	-0.786886	-0.70196	-1.03239	-0.567723	-0.560644	-1.0291	-1.08429	-0.99601	-1.14908	-0.686427	0.0787306	0.607188	0.948934	0.720438	1.05561	1.44017	1.64625	1.52812	1.50675	0.755691	0.2691	0.0533289	0.109535	0.39559	0.609614	0.708622	1.0173	0.857432	0.526101	0.422061	0.0548243	-0.334686	-0.846126	-1.42205	-1.4475	-1.21857	-1.12911	-1.25523	-1.40835	-1.65338	-1.61343	-1.33128	-1.58554	-1.59624	-1.55021	-1.70447	-2.35274	-1.27424
	1.66922	0.919475	0.743221	1.23095	0.263494	0.290934	0.0678782	0.226059	0.133171	-0.521319	0.116114	1.05897	-0.157667	-1.00842	-2.28424	-1.5474	-0.872329	0.185007	-0.110615	-0.820816	-2.00067	-1.56756	-1.44198	-2.3667	-3.03243	-2.56051	-2.96721	-1.75567	-1.4633	-2.48861	-2.74297	-2.32104	-2.20967	-1.16877	-1.45362	-1.62517	-1.13813	-0.407656	0.483554	0.86063	0.879842	0.922753	1.06979	0.467917	-0.258878	0.150967	0.693462	1.28779	0.97736
	1.8687	0.994797	0.651581	0.60029	-0.35898	-1.01502	-0.132499	-0.28643	0.0851738	0.31199	0.0285385	0.609259	-0.462851	-1.98324	-1.68173	-1.57853	0.105361	1.02335	0.83071	-2.63568	-0.796604	-0.503148	-0.934868	-1.28308	-1.44491	-2.18665	-2.59024	-2.02881	-2.0698	-2.29831	-1.5998	-1.01767	-1.18302	-1.84673	-2.05038	-1.58105	-1.16717	-0.88527	-0.736222	-0.967971	-1.68706	-2.50295	-2.28411	-1.41621	-0.907714	-0.577185	-0.441336	-0.422477	0.480438
	0.76138	-0.153941	-0.745466	-1.19512	-0.939454	-1.03567	-1.35059	-0.99805	-0.772026	-0.418875	-0.604131	0.354055	0.170688	-0.113984	0.757453	0.913987	0.46826	1.90678	1.69179	2.28313	0.60595	4.65294	11.178	13.6713	10.2358	13.0729	9.30787	8.93831	8.09203	13.975	13.7946	16.7266	13.2248	13.0288	13.88	15.594	18.5479	19.5459	12.9307	11.2655	12.8941	11.3577	13.9714	11.486	16.2072	13.5804	12.5474	10.9189	12.3022
	-0.838836	-0.191181	-0.410871	0.488619	1.35991	1.33446	1.30541	1.382	1.14282	1.01188	0.887745	-0.28391	-0.635364	-0.905743	-0.728022	-1.27098	-1.01212	-1.17566	-1.11654	-0.0586104	0.612467	0.585898	-0.632515	-1.19999	-0.883669	-0.635064	0.526545	0.797288	0.982284	1.39137	1.48312	1.67791	1.85148	2.13274	2.29956	1.85593	1.80512	2.50171	2.56509	2.20549	2.20839	2.71636	2.52558	2.4186	2.6516	2.70162	1.89059	1.89491	3.91489
	-0.766886	-0.778006	-0.931575	-0.172233	-0.593473	-0.83644	-0.664066	-0.58562	-0.17791	-0.63723	-0.541808	-0.983176	-0.21909	0.230886	0.327208	1.95586	1.88203	1.97111	1.16501	-1.41788	0.351963	-0.407539	-1.03079	-2.70609	-1.90065	-2.38813	-1.54504	-0.580233	-1.41925	-2.07094	-0.88074	-0.621859	0.785807	0.611508	0.338121	0.737322	0.338622	0.221895	0.776428	-0.109426	0.089563	0.717678	0.415637	1.39195	0.569041	0.555079	1.41068	2.11163	0.887755
	-1.23156	-1.28943	-0.999085	-1.02248	-1.11385	-0.614183	-0.203811	-0.476733	-0.511159	-0.726963	-0.728227	0.773913	1.29776	1.33729	1.39997	1.5004	1.03223	0.715003	0.595387	1.14252	-0.174154	-0.314832	-0.0907618	-0.247129	-0.453671	-0.0443745	0.172219	0.143685	0.296595	0.454808	0.734713	1.24835	1.57135	1.18237	0.269917	0.13545	0.327397	0.32343	0.718386	0.957098	0.737539	0.712661	0.936406	1.30715	1.76665	2.03423	2.16663	3.29058	2.78676
	3.02093	1.13345	0.241085	-0.961823	-0.378405	-0.243718	-0.229453	-0.185392	-0.665966	-1.08615	-0.679346	-0.914812	-1.28991	-0.276592	0.148432	0.684028	0.286299	-0.0649792	0.452775	0.271499	1.5353	1.88079	1.64272	1.325	1.95062	2.89118	3.08999	2.72044	2.32494	1.91414	1.44005	1.30228	1.5915	1.60523	1.17679	1.27222	1.36382	1.42452	1.76231	1.89746	0.178369	-0.81307	0.808442	1.76033	0.689234	-0.260337	0.502215	1.72579	1.23405
	0.947565	1.12833	0.586709	0.407316	0.271037	0.366241	-0.363189	-0.487337	0.050416	1.1551	0.742771	0.207163	-0.581303	-1.94476	-1.97644	-1.13688	-0.816803	0.152292	0.185574	0.372509	1.1359	0.702479	0.787563	0.633861	-0.00217734	0.856917	0.902934	1.20948	1.55768	1.77707	2.04581	2.20266	2.28233	2.61064	2.89998	3.23925	3.19125	2.8674	2.65397	2.37531	2.68222	2.30184	2.73789	3.60263	3.71399	3.92468	5.16275	5.6936	6.29159
	1.16253	0.854342	1.58842	1.1834	1.35109	0.979205	1.38285	0.0851091	-0.657122	-0.281571	-0.250544	-0.56233	-1.11354	-1.22255	-1.02002	-0.687459	-0.808128	-1.29577	-0.513895	1.10489	-1.41498	-1.99627	-1.85183	-2.00408	-2.09069	-1.996	-2.33276	-2.25025	-1.88868	-1.89833	-1.78688	-1.61924	-1.50549	-1.29569	-1.22987	-1.3679	-1.43995	-1.07256	-0.889175	-1.01417	-0.713938	-0.69208	-0.756285	-0.422607	-0.567462	-0.829735	-0.748603	-1.15267	-0.131876
	-0.852697	-0.636605	-2.3054	-1.81595	-0.525881	0.310361	1.21487	0.981073	0.353238	0.218724	-0.175863	0.442775	1.13514	1.0303	0.510039	0.580197	0.947929	0.35895	-0.5538	-1.32801	-0.747672	-0.276092	-1.1307	-1.41902	-0.913521	-0.887805	-1.72373	-2.23725	-1.5834	-0.662672	0.381562	1.34356	1.0841	0.939475	1.76405	1.14467	0.456412	1.36821	1.97138	1.04498	0.840146	0.59217	-0.561674	0.159734	0.773308	0.225419	-0.0275934	-1.2709	-3.11171
	-0.979548	-0.99193	-0.277737	-0.782932	-1.181	-0.88108	0.191454	1.33826	2.20233	2.14991	0.677677	0.367215	-0.6733	0.362758	0.232935	0.025772	-0.175912	-0.726375	-0.527719	-1.18221	-2.46293	-2.29453	-1.593	-1.23293	-1.41463	-1.76775	-1.85804	-1.46401	-0.889048	-1.1992	-1.84005	-1.87594	-1.84669	-2.1379	-2.63855	-2.75466	-2.57507	-2.53101	-2.90614	-3.05652	-2.70209	-2.46666	-2.29856	-2.15232	-2.22275	-2.32356	-2.33276	2.33893	-2.22491
	0.468653	-1.02878	-1.26967	-0.869712	0.605899	0.786216	0.76156	0.339941	0.936389	0.630824	-0.286812	-1.45738	-1.26377	-1.1378	0.111366	2.08965	1.4252	-0.00637538	-0.389221	-1.8294	-2.60323	-2.99733	-3.48216	-3.61868	-4.24097	-4.05765	-3.56197	-5.02444	-4.68071	-4.31528	-3.90673	-4.76804	-3.20659	-4.40785	-3.3565	-4.23558	-3.79386	-5.00957	-5.09889	-3.86414	-4.53168	-4.86402	-4.3668	-4.86834	-4.01933	-4.07782	-4.76095	-4.54881	-5.00155
	-0.982094	0.218537	0.184306	-0.730914	0.0609669	0.895558	-0.73889	0.624781	1.45312	0.925049	0.796919	0.845142	0.921964	0.0627101	0.695642	0.483256	-0.823173	-1.92927	-1.237	-1.32967	-0.951695	-1.55079	-1.58944	-2.02534	-2.06935	-1.7454	-2.07548	-0.269465	-0.245963	-0.29106	-0.298261	-1.57278	-1.455	-0.455463	-1.36235	-2.49687	-2.00906	-1.36885	-0.332135	-0.0959035	-1.08594	-0.627743	-1.10637	-1.64638	-0.239682	-1.26541	-1.57768	-0.420388	0.294272
	-0.297988	-0.246809	-1.37641	-0.125827	-0.368013	0.606739	-0.882931	-1.64022	-1.10575	-0.916039	-1.18038	0.0417306	0.0799736	1.4117	1.08716	1.16908	1.1059	1.21084	0.905519	-0.0210489	0.3535	-1.71754	-1.36327	-0.924682	-1.38209	-2.90824	-2.79981	-2.04081	-3.01261	-2.08411	-2.79851	-2.42247	-1.9322	-2.74884	-3.24096	-3.40308	-2.97141	-6.25078	-5.96796	-7.6407	-2.85846	-3.09211	-2.00038	-1.80387	-1.30769	-1.65405	-2.02776	-1.15122	-2.31706
	-1.64171	-0.736959	-2.22066	-1.27557	0.695123	0.0908981	-0.586945	0.375711	1.11893	0.0322981	0.393724	1.06055	-0.332054	-0.260142	-0.0203184	0.244336	1.80101	0.902782	0.381558	0.126306	-0.0967025	1.04789	-0.0939802	0.0281514	-0.0328478	0.613401	-0.472126	-0.47071	-1.10553	-1.66749	-0.945733	-1.82129	-1.24662	-1.23774	-1.81257	-2.45869	-2.72948	-1.95077	-1.66351	-1.28898	-1.60017	-1.73693	-1.30359	-1.97326	-0.89204	-0.815333	-0.678615	0.802122	0.28273
	-0.342662	0.69503	-1.05987	0.882365	-0.556771	1.17422	1.23968	0.198403	0.491471	-0.00910206	-1.40359	-1.14131	-0.633208	-1.2585	0.0538621	-0.345719	1.46643	-0.0316867	0.217874	2.04531	0.410004	-0.335466	-0.729187	-1.30917	-2.12989	-1.68737	-0.454085	-1.30676	-3.05625	-3.33529	-2.38929	-1.38589	-1.65425	-2.21493	-1.86295	-1.16888	-0.574129	-0.331595	-1.66194	-4.43411	-5.33739	-4.81161	-5.56915	-5.50335	-3.66645	-3.35429	-4.69869	-5.24728	-3.61916
	2.48712	1.83323	1.07058	-0.50401	-0.746769	-1.71858	-0.244611	-0.0994002	0.10933	-0.158991	0.489258	0.0711558	-0.222059	-0.177697	0.0557165	-0.825353	-0.695749	-0.170932	0.198977	0.980077	0.0311914	-0.611723	-1.58362	-1.48884	-1.9389	-1.70733	-1.87909	-2.13499	-2.25957	-2.96296	-3.33344	-2.76744	-1.66629	-1.05036	-1.9664	-1.88017	-1.10295	-0.259833	-0.302589	-0.36798	-0.122094	1.27367	0.0911037	-0.525333	0.629444	0.773194	-1.41848	-1.5846	0.320979
	1.27804	1.63893	0.0709255	0.337868	0.504389	0.203352	1.33362	1.1518	-0.211879	0.529677	0.547617	-0.249158	-1.24109	-0.14163	-0.179676	-0.680592	-0.927554	-1.21183	-0.647358	-1.61178	-2.1177	-2.07202	-2.55081	-2.58482	-2.13576	-2.37009	-2.746	-2.22828	-2.76743	-3.61765	-3.52743	-3.66591	-3.76576	-3.95564	-3.43174	-2.48854	-2.50859	-2.96295	-1.52735	-2.24509	-2.55971	-2.42875	-3.31624	-3.72991	-4.68665	-4.33923	-5.09679	-5.92496	-6.34878
	1.02035	1.0618	1.19122	0.802821	1.95005	1.9992	0.245879	-0.378829	-0.821855	-0.594473	-0.222664	-0.0944257	-1.09156	-0.925495	-0.413753	-0.451421	-0.68429	-0.886527	-0.903062	-0.0986131	-0.366819	-0.0126192	-0.587556	-0.572865	-0.997578	0.812986	0.835692	0.895588	1.53877	1.18176	-0.472242	-2.10741	-3.37367	-3.18989	-2.06943	-4.2832	-4.30407	-4.4067	-2.87105	-2.60964	-3.74781	-1.59153	-3.06458	-4.3209	-2.68115	-0.0344465	1.07241	0.494473	-0.00471489
	1.2245	1.26061	1.68817	1.48291	0.980318	0.326939	0.037137	-0.119087	0.0563532	0.310494	0.319408	0.380393	-0.713708	-1.63042	-1.49333	-1.08079	-0.740801	-1.05838	-0.811951	1.65942	1.48041	1.69707	1.40664	1.2042	1.54004	1.79921	1.69613	1.49274	1.54064	1.8319	1.65376	1.4601	0.699423	0.00957713	0.21824	-0.551593	-2.13683	-0.861757	-1.22083	-1.88603	-2.15342	-1.63722	-0.637083	-1.00795	-1.87811	-0.999918	-1.24398	-1.02857	-0.913013
	1.26517	0.698912	2.19178	-0.290448	1.22995	0.92178	-0.265839	-0.684014	-0.261347	-0.341742	0.462989	0.202737	0.122053	0.367932	-0.196947	-1.16955	-0.729658	-0.884592	-1.5389	-1.52029	-1.03291	-0.829517	-0.841626	-1.00076	-1.23844	-1.46366	-1.49533	-1.21974	-0.882893	-0.723609	-0.592409	-0.339662	-0.203446	-0.384572	-0.54705	-0.363351	-0.0765689	0.0161062	-0.0282645	-0.142207	-0.570844	-1.40457	-1.80227	-1.10643	-0.325385	-0.502927	-1.1587	-2.52511	-0.619667
	-1.44839	-1.66589	-0.632909	-0.305159	-0.682474	-1.03214	-0.382916	0.248081	-0.1469	-0.65515	-0.709341	0.780627	-0.553146	0.125834	1.46162	0.735161	0.59216	1.19484	1.56231	0.799168	1.94005	2.76415	3.06815	2.69814	2.30342	2.66053	3.09618	3.61079	4.19166	3.38833	2.55756	3.30212	3.88212	3.99441	4.18177	4.52124	3.91071	2.70284	3.6237	4.16845	3.22655	3.7322	3.27198	1.87456	3.35008	4.13083	2.65053	0.313895	1.61768
	-2.18764	-0.376146	0.97392	-0.323833	-0.404108	0.0394511	0.99874	-0.828211	0.126256	-0.0595571	0.877102	0.477117	-0.581001	0.26156	0.924199	-0.363633	0.185176	-2.08764	1.29714	-0.496445	-1.35968	1.69249	-0.654829	-4.76894	-4.09341	-3.39676	-3.97423	-3.65621	-3.63171	-3.7661	-5.06675	-4.77169	-5.43341	-4.75219	-4.13097	-4.42117	-5.29905	-2.83833	-2.29963	0.538145	2.82296	-0.0644058	0.698445	0.122131	-0.788749	-2.33036	-0.981238	-2.19183	-2.67674
	-0.33485	0.296521	-1.31099	0.0560531	0.695303	0.556938	-1.42258	0.868804	-0.201504	-0.00641263	0.21241	0.161771	-1.3755	-0.696958	-0.451373	0.378244	0.662898	-0.940698	0.908431	0.946339	2.67929	0.360191	1.6666	0.567953	0.212343	1.15517	1.65515	2.11262	0.560081	1.43097	1.52723	1.16238	1.0818	1.40962	2.75207	0.97024	2.43872	4.19722	3.56248	6.15151	6.91574	4.2399	5.34949	6.15587	5.63007	5.57976	6.99789	6.48129	4.76624
	-0.544637	-2.08469	-0.0260933	-0.0165598	0.0151727	0.103248	-0.491336	0.123279	0.741404	0.255846	2.08277	0.677877	0.184102	0.0486817	0.0266961	0.0146208	-0.920734	-0.741387	1.82251	-0.201389	-0.249953	-0.278453	0.970752	0.603324	1.38082	-0.65649	0.606759	1.75175	0.530206	-0.222379	0.154134	0.384004	-0.597185	0.179831	-0.527717	0.856696	-1.24376	0.456288	1.45714	0.303537	-0.136484	-1.20755	-1.07585	-0.929609	-0.605308	0.820232	2.267	0.402289	0.00260648
	-1.95529	-0.159712	1.42838	1.15739	0.734068	-0.699018	-0.549926	0.440262	-0.31278	-0.430725	-0.40684	0.558188	1.3665	-0.0696558	0.423531	0.58243	-0.72075	-2.32476	0.797739	1.21362	0.576968	-0.207558	-1.26699	-0.804278	0.759908	1.37648	1.33476	3.11895	2.25228	3.26278	2.41669	5.82524	1.92106	5.19304	3.24024	2.53301	3.37106	2.88719	2.03406	1.09023	3.7359	2.85627	1.29309	3.91774	3.44439	2.77215	4.59503	6.27802	2.3014
	1.59353	-0.246933	-0.580988	0.0419077	-0.720665	-0.481585	0.635359	0.416245	-0.218984	0.903364	1.10517	-0.0731624	-0.530411	-1.47869	1.07609	-1.55355	0.857462	-1.95763	1.12525	2.4295	3.48822	0.516971	2.30889	0.696578	0.685504	0.161439	-0.490799	1.93291	-0.624293	-1.39107	2.70854	-0.543851	0.665153	-1.20003	0.314611	0.999389	1.64985	-0.555496	0.961252	-0.0114607	-0.369731	0.260317	-2.79098	-0.395145	0.475435	-1.57368	-1.86048	-0.175437	-0.190368
	-1.11849	1.42033	0.242205	0.0413493	0.325751	-0.0208888	-0.778106	0.103128	-0.524357	-0.16701	0.684208	-0.658078	-1.88104	0.449871	0.246409	-0.539039	0.597332	-0.659999	1.42792	0.665775	1.48495	0.845675	0.661877	1.97114	2.55547	2.21183	1.8172	1.36007	1.8055	2.57766	2.94424	3.32063	2.68603	2.52623	3.54828	3.38357	3.47949	3.404	2.75398	3.12818	2.66321	3.08863	4.38197	2.15644	2.4965	3.93192	2.76164	0.864375	3.0371
	-0.301583	0.443287	1.14768	-0.161037	0.636724	0.4812	-0.141387	1.06069	0.232495	-0.248203	-0.518719	-2.10824	-1.92723	0.195209	-1.21001	1.4299	0.530688	-0.93682	1.13054	0.725952	0.113681	0.30028	0.960158	1.7677	2.24511	1.45603	0.246106	1.27164	2.63074	1.63205	-0.112814	-0.962687	-0.364788	0.155572	-0.338617	0.489474	2.07034	1.51298	0.565306	0.884511	0.667777	-0.12572	-0.0663782	1.01157	2.40498	2.70452	1.91667	1.90884	0.982115
	-0.780055	-0.0267973	0.815583	-1.72861	-0.0276916	0.681715	-0.315923	0.15087	1.85826	0.0197175	-1.63825	-0.353491	1.71329	1.16223	-0.551445	-1.0786	-0.077226	0.423439	0.516757	0.0447278	-1.02038	-0.159697	0.267161	0.111253	0.686774	1.4639	0.989155	0.0705451	0.849753	0.422887	-0.959245	-1.00068	0.196722	0.415339	0.26537	1.01837	1.54443	2.00221	0.592533	0.196648	2.17103	0.0920981	-0.652125	-0.30466	0.0708542	1.35908	1.1695	-0.928775	0.747429
	0.226369	1.97873	0.808333	0.317977	0.342584	0.258339	0.84252	0.775836	0.06839	0.344521	-0.938109	-0.749793	-0.0176892	-2.30522	-0.465259	-0.584869	-1.81198	1.01077	0.0246228	0.45832	-0.379037	-0.871224	-0.167646	-0.281622	1.12067	-0.369276	0.329616	1.42661	2.27485	0.154494	1.44277	1.56885	0.266316	2.41422	1.5594	0.627468	2.23291	-0.707576	0.0198309	0.59879	1.23313	0.633206	0.82309	0.0736056	-2.3026	-0.201667	-0.752857	0.461761	-0.0516796
	0.395438	1.38352	-0.676718	2.52243	0.0500631	-0.646968	0.484573	-0.0146221	1.41622	-0.0495147	-1.19249	-0.100229	-0.290546	-0.549995	-0.652915	-1.3394	-0.234053	-0.115577	-0.00204733	-0.832988	0.884758	0.0995561	0.00251609	1.02629	-0.865241	-0.765528	0.710891	0.314588	0.0113066	1.52206	1.23624	-0.101735	0.562885	0.910007	2.39202	2.91528	1.62165	1.01453	1.2425	1.59742	2.61918	3.37503	1.84332	2.19587	2.23592	0.886185	0.49763	2.21961	3.05023
	0.964059	2.02181	0.03352	0.691287	-1.15295	-0.541771	0.558413	-0.219743	-0.632403	0.100752	-0.0422552	-0.968109	-1.80576	-0.375122	0.783357	-1.4621	0.817362	0.0583602	1.57632	-1.33055	-0.728449	0.0364483	-1.82696	-1.487	-1.04578	-1.17701	-0.34811	-0.478448	-0.732712	-0.288683	-0.937026	-0.294287	-0.310323	0.138377	1.76133	-0.0331388	1.21043	1.0476	0.129858	0.59324	0.919075	1.25136	0.807287	-0.225259	0.638707	1.29156	-0.0281399	7.08837	1.93112
	-0.524888	1.11167	0.273389	-0.90021	0.0883436	-1.41814	-2.15091	1.00709	0.596031	-0.417622	-0.582388	0.255858	1.08597	0.958251	0.277934	0.378588	0.655571	1.15932	-0.951391	-0.225233	-0.944141	-0.329376	0.583208	1.99723	-0.0162213	-1.1357	0.207308	1.28346	-0.261719	0.0600066	1.66807	2.53373	2.63018	2.10633	0.677761	0.878467	4.05775	3.57401	1.66435	2.57048	2.1254	2.69711	1.08945	0.378991	0.843991	0.23861	1.81472	2.36124	1.23844
	-0.0621546	0.406882	0.547515	1.03339	-1.15166	-0.835346	0.382819	-1.73124	-1.17022	0.0732715	0.278375	-0.350607	2.07332	0.669196	-0.0404798	-0.17864	1.25587	-0.058944	-0.447123	0.674795	-1.47537	-1.1464	-1.13466	-1.58249	-1.07634	-1.44473	-1.41484	2.27554	0.300045	0.666511	-0.0976379	-0.912188	0.195467	-0.89063	-0.75496	-0.737356	-1.33844	-0.867034	-0.263405	-1.06539	0.150949	0.647049	0.59385	0.256662	0.511583	0.583921	-0.288059	-1.3584	1.0545
	-1.77163	1.02203	-0.191529	0.969012	1.35355	0.212913	-0.0397165	-1.36942	-0.145953	0.819212	0.793039	0.0693947	-0.527877	1.31857	-0.787779	0.203718	-0.895269	0.898988	-1.26186	0.00843442	0.630077	-0.122642	-0.164736	-0.512218	-1.29561	0.649413	-0.15254	-0.357128	-3.19649	0.0499707	-1.33477	-1.54585	-1.60133	-1.30809	-1.12321	-1.9731	-2.4558	-0.302705	-3.30084	-1.07812	-1.62789	-1.53128	0.189495	-0.754348	-0.788468	0.974117	-0.667779	-0.0399336	0.972465
	-1.75077	-0.526845	-1.39078	-1.17699	0.42923	1.10847	1.37863	-0.2043	-0.40964	0.470951	-1.14172	0.0504573	0.107392	0.304608	-0.487554	1.86265	-0.091907	0.774833	-0.00221148	-1.04051	0.00974296	0.849901	1.96991	2.3292	-0.31276	1.55573	2.56758	1.73548	2.41953	1.20363	-0.371548	0.769138	0.452377	0.884821	0.683882	2.58139	0.783004	1.79003	1.26601	0.535761	1.47917	0.362571	0.517701	-0.013492	1.50326	0.951747	1.32819	1.80614	1.83394
	-0.989616	-2.00427	0.0781589	-1.19912	-0.779918	-0.427708	1.43671	1.96294	-0.784705	-0.10916	0.195334	0.405094	0.290662	0.26224	0.0370687	1.3433	-0.269433	-0.588714	0.57432	1.19809	1.59946	2.06783	2.28213	2.96676	-0.218082	0.531506	2.24445	1.27235	2.05015	-0.055461	2.50028	2.14595	0.995261	1.64658	0.499658	0.853084	0.359635	-1.57041	-0.655177	0.379643	0.77795	1.41615	0.499166	1.84127	0.142941	1.23083	1.41743	1.39755	1.65798
	0.207638	0.719653	1.89195	0.435176	-0.541635	-1.52647	-0.718469	0.180709	0.562955	-0.336776	-0.790453	0.956621	-0.459748	-1.34973	-0.791116	-0.988375	0.427718	-0.189298	1.89236	0.668041	0.911556	-0.295629	-1.13749	0.910911	1.21244	0.769581	0.582542	0.212354	0.972942	2.4694	2.434	3.16462	1.3041	0.869706	1.63716	3.12235	2.51609	2.04004	2.01494	2.3876	2.47995	4.324	1.63555	3.5625	1.32953	1.80992	1.22173	-0.973505	-0.0730903
	0.61307	0.793652	-0.877164	-1.55643	0.157232	0.384467	0.0925448	0.822209	1.04723	-1.33321	-0.101161	-0.467388	-0.0450766	1.92905	-0.302377	-0.654665	-1.41764	1.32581	-0.150011	1.16708	2.32566	0.026559	-1.6265	-0.219216	0.409739	0.546585	0.954289	-0.507554	1.1838	1.16968	-2.41664	0.0158804	-0.239464	-1.57759	0.0560713	-0.475686	0.414249	3.26419	3.89432	-0.701521	-2.63708	-0.312652	1.84314	1.05755	1.36579	1.71706	0.520629	2.69064	2.66023
	0.409891	-1.20796	-0.94873	-1.04144	-0.794054	-0.503464	-0.182737	-0.154352	-1.17653	-0.106291	-0.388559	0.304541	0.710329	0.279983	-0.233047	0.730513	2.83682	0.130592	1.60453	1.80879	-0.685507	-0.437183	0.56467	0.658707	0.560863	0.322405	-0.943865	0.544192	2.44609	0.897072	0.57587	1.94486	2.74241	1.62321	1.9245	2.52843	0.96824	0.807478	1.34381	1.09905	0.870055	2.30648	3.26161	1.56046	1.1881	2.1582	2.89321	1.44391	1.92394
	-0.471953	0.274908	0.515192	-0.109002	0.65475	0.0105569	-0.304844	0.769207	0.0542677	-1.52392	0.0654876	0.452617	-0.869395	1.16968	-1.37776	1.2329	-0.329261	-0.459543	1.35513	-0.8066	-0.0387941	0.893647	0.289124	-1.12811	-0.86405	-0.667045	-0.563889	-0.0578249	0.0299184	0.0274224	1.7507	-0.753338	-1.70294	-0.330213	-0.143276	-0.50449	-1.94149	-0.267819	0.260902	-0.872824	-0.461722	-1.28346	-0.325499	2.64099	2.03253	-0.541586	1.86618	0.324709	2.21974
	-0.199261	1.19681	-0.648897	0.883071	1.15177	0.783537	-1.29631	-0.969001	-0.275222	-0.353393	0.253823	0.00608031	-0.971831	-1.13943	-0.898929	1.26289	-0.700913	-0.727154	0.964959	0.836024	-0.998495	-1.61448	-1.55034	-1.34448	-1.46457	-1.76254	-1.82121	-1.41435	-0.606896	0.0745025	0.296535	0.0571993	0.0935157	0.997968	1.29893	0.31755	-0.146272	0.392668	0.917586	1.26036	1.53365	1.09335	0.0646063	0.343735	1.8312	2.44909	2.04237	-5.13578	1.37336
	-0.196807	-0.937879	0.643678	-0.76546	1.33572	0.65066	-0.507907	1.10887	0.766527	-0.161814	-1.09522	-2.51248	-0.515218	-0.143948	-0.501674	-0.385077	0.532445	1.3689	0.209645	1.72105	0.83599	1.6928	0.483049	1.76889	2.31795	1.86231	1.02115	0.131593	1.49521	1.06885	2.17933	0.693846	0.18989	0.606065	-0.647216	-0.878314	-0.21712	0.746418	-0.558564	-0.842588	-1.5698	0.0134009	0.505289	0.352489	-1.28735	1.31108	-0.247771	2.76593	0.199973
	0.287674	0.221447	1.9569	-1.02047	-0.507433	0.0311054	0.704266	0.1454	0.302911	-0.568709	-0.877092	-0.625491	-0.161619	-0.422044	-1.46722	-1.16773	0.112703	-0.185859	1.83655	1.31552	2.34083	3.35759	2.07738	2.24348	1.86605	2.05569	1.3561	1.57031	-0.280242	0.164802	0.827025	0.58641	0.607294	2.48511	1.83347	-0.16089	0.0564705	1.04824	-1.05212	-0.114108	-1.39058	-0.292589	-0.148569	-0.00185817	-0.204651	1.24262	2.66471	1.63405	0.378568
	1.45946	0.252077	-0.437307	2.13051	0.222002	1.55576	0.0561173	-0.54905	-0.322571	0.27719	0.809266	0.593349	-1.01008	-0.308288	-0.504877	0.0349934	-1.30586	-0.454065	-0.649641	-2.03329	-1.00523	-0.848706	-1.27048	-1.02442	-0.98767	-0.714585	0.238835	-0.916429	-0.655359	-0.6053	0.451816	-0.538731	0.0501522	0.622236	-0.0925041	-0.0984523	0.888331	0.674137	-0.255051	-0.213448	0.178417	-0.364568	-0.273871	-0.463563	-0.341482	0.463363	0.0800485	1.38382	0.17035
	-1.46956	-1.55271	-0.0555992	-0.819446	-0.585259	1.24555	2.15786	1.65899	-0.182486	-0.150288	0.842935	-0.161276	-0.903544	-0.0141188	0.0936949	0.497449	0.54923	-0.396578	0.338173	-2.82847	-3.70803	-4.02138	-4.68808	-0.549562	-2.88959	-3.21807	-1.67511	2.97489	5.48263	-0.463668	3.63402	5.132	6.7901	11.1074	9.10202	7.03515	8.70939	14.0992	13.678	7.17116	5.20324	-0.298844	4.28145	1.25996	-0.97387	6.06856	1.70438	2.85901	1.47051
	-1.21713	0.48634	-0.299109	-1.01287	-0.752577	-0.959077	-0.691942	-0.460587	-0.223144	0.0477521	1.85085	0.779657	-0.941815	1.83126	-0.947892	-0.399882	0.660512	1.08688	0.683698	0.771455	1.01535	0.305132	-0.238352	-0.885958	-0.520823	-1.61939	-0.775615	-2.44878	-2.08926	-2.19247	-0.55384	-1.79804	-2.06195	-2.08706	-0.886156	-1.16829	-2.28426	-2.05172	-1.67705	-2.95212	0.0755459	-0.810151	0.2031	-1.15952	-1.40155	-1.25015	-0.540656	-0.552932	1.1216
	1.13041	-0.544869	-1.18599	0.989482	-1.51823	-1.28113	-0.240573	-0.443671	-0.8893	-1.22145	-0.489113	0.09	0.317126	-0.742718	0.48658	0.966666	1.78652	0.732215	0.912	-0.413694	-0.953517	-1.88821	-1.65377	-2.71264	-1.82049	-1.52419	-1.84819	-2.37101	-1.70925	-1.52513	-2.75305	-2.77637	-3.6604	-4.91818	-2.89669	-3.72797	-4.28588	-4.14373	-4.4803	-4.76153	-3.73001	-3.55062	-3.49122	-3.96148	-3.21975	-1.43781	-3.49459	-3.76465	-2.53936
	-1.17059	-0.364155	0.0500842	1.1786	0.0075647	-0.274508	1.07467	0.0824581	-1.96528	0.64507	0.933921	0.546574	0.0903979	-0.155606	-0.420254	-0.305439	-0.588615	-1.12702	-0.171435	-0.337725	-1.64058	1.10311	-2.32569	-2.22104	-2.64334	-2.24605	-0.900811	-1.67737	-3.92966	-1.61934	-3.1567	-2.0957	-1.89415	-3.68296	-6.56528	-4.40425	-4.81956	-7.18393	-7.24729	-6.28467	-8.12607	-7.74157	-8.61711	-6.01329	-5.40479	-6.33075	-6.56879	-3.5804	-3.935
	2.79014	0.449849	0.211456	0.510779	-0.426156	-0.346334	-0.175856	0.7463	-0.547775	0.0356428	0.692538	0.547729	0.0649001	0.334304	-0.544445	0.0473794	-1.77132	-1.58915	-0.0986777	-1.4589	-1.52994	-0.674443	-0.637646	-1.89702	-0.835076	-2.14914	-2.28832	-1.73515	-2.182	-1.58635	-1.70365	-2.86866	-2.5373	-1.91248	-2.03071	-2.65466	-2.59054	-1.66207	-2.75709	-2.98863	-2.37226	-1.76151	-2.14023	-1.86675	-3.23089	-3.61467	-2.93184	-2.57998	-1.50467
	-1.23411	-2.00105	-1.29945	0.194717	-0.279754	-1.19151	0.370521	-0.185236	1.12705	0.0601077	-0.741084	0.506086	1.77226	-0.469412	0.609669	0.230847	1.00393	0.474437	0.358364	-0.673302	1.18424	0.588749	0.1468	1.28585	1.16157	0.86913	1.81274	1.57707	0.612379	0.271237	0.638974	0.39737	0.515348	0.217142	-0.362255	1.2366	2.05008	1.19846	0.34364	0.833705	1.3264	0.531442	-0.720685	-0.309192	-0.60833	-0.410307	1.48476	4.40348	0.625923
	0.712841	-1.9498	0.952147	0.390046	-0.971903	0.980181	0.844687	-1.29442	-0.443841	0.0675134	1.17805	0.00189271	-0.574727	0.460697	-0.496059	-1.29708	-0.776244	-0.00339316	1.30091	-2.7279	-1.24494	-1.32199	-1.73498	-1.36115	-0.726765	-0.924131	-0.909458	-0.494881	-0.499195	-1.7469	-2.01098	-0.0432825	-0.067203	-0.183057	1.56577	1.16783	0.441455	1.02847	0.120016	-0.505252	0.0882461	-0.416158	-0.250338	0.882091	0.428783	-0.503701	-1.05176	-3.53571	0.0689408
	-0.299188	-1.04798	1.14031	0.812339	-0.193605	-1.40076	-0.556958	-0.566837	1.72069	1.27957	0.0360222	-1.51362	0.230782	-0.142397	0.986991	-0.0182723	0.298338	0.413458	-0.138569	-2.07516	0.449045	0.79046	0.0926259	-0.50091	0.1534	2.49276	4.12897	3.02484	1.37253	1.56961	2.60607	3.03214	3.04684	2.98958	2.11246	-0.0861061	-2.03538	-2.14774	-0.840543	0.883386	1.68413	0.703964	-0.648903	-0.831684	-0.0291299	1.13764	2.02961	0.0733352	1.33966
	-1.2136	-2.06414	-0.801154	0.645648	0.432273	-0.184409	0.00184209	0.592356	1.04435	0.298439	-0.324986	0.373117	1.09846	-0.744507	-0.700828	1.76173	-0.643567	0.0749602	0.221626	0.357042	-0.622869	0.551423	-1.20762	0.877958	-0.209347	1.29288	0.5847	-0.725	-0.129247	0.536947	0.544835	0.103239	-0.342934	-0.577645	-0.690909	-0.0390261	0.517069	-0.439776	0.794351	1.48414	-0.342291	-0.497123	1.13747	-1.33128	0.814422	-1.4524	-1.38725	8.24906	3.26475
	1.81796	0.432662	1.17594	1.10455	-0.182749	0.521936	0.565807	-0.606803	-1.74036	0.939481	-0.208894	-0.576082	0.158032	-0.237935	-0.463415	-0.279427	0.274193	-0.0908691	-1.36315	-1.13252	1.72478	1.16166	-0.264396	1.05189	2.5903	1.01374	2.85808	2.48649	5.38201	4.18854	4.26666	4.01478	6.86797	7.74421	7.73797	4.36424	3.74516	5.91466	4.37107	5.71676	5.4883	5.35193	3.89498	4.55939	6.92141	5.4404	5.6128	4.5703	7.09158
	-0.0545186	1.25318	0.918843	0.0698158	0.38435	-0.38655	-0.935018	-0.570119	0.846616	-0.313237	0.303454	0.634781	-0.405651	1.04958	-1.43288	-0.818105	0.682084	0.198749	-2.52048	2.30017	1.57401	0.582542	4.55317	2.51654	-0.287814	-0.641469	1.45757	2.46596	1.63379	-0.371732	0.967217	-0.290847	1.02906	0.294974	3.97552	-1.12528	-0.328912	0.806613	1.31685	1.91619	1.58663	0.315274	-2.3733	-0.900589	1.39229	-1.78665	2.12919	2.63271	-0.0569199
	1.06215	0.602101	-0.809129	-0.724783	-0.215752	-2.09823	-0.402757	-0.0474808	-0.768797	-0.597238	0.59978	1.98704	1.24157	0.255437	-0.766544	-1.31204	1.32876	0.26661	0.135733	-0.860821	0.286272	0.608729	0.624642	0.852038	1.4224	1.20909	0.218864	0.0248328	0.62709	1.19685	0.955059	0.250677	0.387942	0.948452	1.03348	0.431539	0.0478531	1.22903	2.47361	2.39738	1.87578	1.29888	0.625603	0.62331	1.31006	1.14272	0.395661	-0.117634	1.42889
	-0.372174	0.900811	1.10739	0.49835	1.27575	1.47132	1.34013	-1.09328	-1.56423	-0.854024	-0.903897	-0.776929	-0.0208112	-0.118522	-0.64673	1.27092	0.338105	-0.596888	-0.365122	0.934867	-1.95967	-1.13067	-0.198787	-0.794046	-1.44994	-0.930857	-1.7105	-2.4686	-1.3834	-0.945296	-3.62833	-3.17163	-2.75191	-2.11761	-0.169671	-0.328707	-0.446599	-1.2305	-1.32579	-0.77861	-1.11445	-1.46429	-1.05361	0.539668	0.250293	-1.37917	-0.117273	1.29258	1.81137
	-0.250572	-1.38429	-1.18815	0.507689	0.864665	1.06935	-0.156622	-1.77443	-0.762431	-0.034629	0.740544	0.100264	-0.379982	0.85399	2.26657	0.172432	0.793434	-1.3912	-0.150848	0.206765	-0.662341	0.891625	0.523192	-0.841663	0.883067	-0.102121	-0.539197	-0.262292	-0.377885	0.170258	0.791406	0.604101	0.30893	0.801662	0.705498	-0.779282	0.675273	0.973866	0.800336	1.10399	0.884339	1.27863	1.788	2.27989	2.26859	2.06044	2.40689	1.51106	2.13469
	-0.429459	-0.138397	1.17532	0.353745	0.320267	0.0663549	1.85498	0.526038	1.41259	0.998141	0.235639	-0.833742	-0.148373	0.235801	-0.623182	-1.30342	-1.76076	0.167603	-1.55518	-1.57998	-0.765193	-0.765863	-1.55846	-2.26429	-1.55324	-0.321827	-0.331391	-0.598324	-1.22525	-1.88002	-0.875026	-2.99375	-2.00329	-1.41983	-1.53092	-0.82743	-0.952039	-1.56144	-0.847861	-0.533237	-0.584643	0.0542457	0.311551	0.79981	1.01933	0.115694	1.42088	0.311519	0.891477
	-2.038	-1.31774	1.50574	1.28057	-1.45513	-1.17055	0.63339	0.924254	-0.0174257	0.0211051	0.0428535	-0.107053	0.986491	-0.320263	0.496356	0.363118	0.626379	-1.11058	0.587848	0.852428	0.156072	1.64978	1.98616	1.01666	0.831982	1.53983	1.09682	0.699797	3.38672	1.7324	1.7738	3.64493	3.00721	2.71208	4.05679	3.70894	3.31007	2.8494	3.67779	3.88983	4.30153	5.42948	5.44709	5.5453	7.08682	6.64516	4.22242	4.97251	5.96242
	0.443947	2.19334	1.65036	-0.153181	-0.279527	1.06753	0.7327	0.195744	-0.356354	0.318866	0.614287	-0.511103	-1.71887	-1.0922	-0.509273	-0.612063	-0.286369	-0.218146	-0.764289	-3.64878	-2.02681	-1.32618	-1.24709	-1.48973	-1.75432	-1.82347	-1.80951	-1.83675	-1.74768	-1.37366	-0.783272	-0.15164	0.157117	-0.145348	-0.855316	-1.65093	-2.22986	-2.37413	-2.18359	-1.79951	-1.21082	-0.503015	-0.299895	-1.03024	-1.80426	-1.68552	-0.869405	-0.866398	1.11642
	0.0541944	0.324703	-0.177853	0.783977	1.21249	0.0189565	-0.51561	2.12498	0.484814	0.151446	1.25053	0.127788	0.00953272	-1.2871	-0.434069	-0.89746	-0.114467	-1.9964	0.16552	-0.867612	-0.307136	-0.633973	-0.865133	-1.76474	-0.0135603	-0.668047	-1.63214	-0.127252	-1.11949	-0.853504	0.227832	1.5348	1.42886	0.533222	0.390541	2.15682	1.06168	1.46515	0.821115	0.222999	0.970571	0.0612885	1.4772	1.00451	1.22162	1.50118	0.781799	2.26562	1.84561
	1.09885	-0.55962	-0.746491	-0.252966	-0.903728	0.59136	0.0877506	0.268203	-0.053718	1.28	0.728632	1.17444	-1.64332	1.14853	-0.0593118	-0.677226	0.779489	-0.495978	-0.880446	-1.29199	0.14262	0.0761285	-0.674831	-1.29363	-0.995137	-0.218793	-0.853853	-2.11034	-1.025	1.03972	0.522314	-1.36274	-1.88932	-1.49953	-1.27519	-1.21735	-1.21986	-1.42347	-1.54223	-0.634641	0.701701	0.298526	-1.4765	-2.43148	-2.1261	-1.09786	0.0712801	0.274821	0.201092
	-0.21678	-0.692084	-0.868182	-0.596544	-1.70526	-1.97171	-0.722075	-0.771142	-0.392034	-0.373409	0.491124	0.342024	0.679815	1.24159	1.03033	0.744951	0.227454	1.16874	0.965673	1.02974	0.888605	1.0037	1.06213	0.859491	0.590384	0.165682	0.0107603	0.992711	1.28129	0.89522	0.685112	0.404771	0.426291	0.315793	0.244403	1.26924	0.776867	0.284032	1.09305	0.402469	0.335022	0.567852	0.175682	0.584133	1.17705	1.30933	0.938274	1.94982	1.11051
	1.09737	1.05322	0.0493244	0.908594	1.38544	1.01558	0.00912881	0.438967	0.929753	0.144565	0.970554	-0.927607	-0.113228	-0.168394	-1.41512	-0.585474	-1.10546	-1.25429	-1.14403	-0.864863	-0.846282	-0.877517	-0.927933	-0.966898	-0.963778	-0.892887	-0.824141	-0.90974	-1.1264	-1.21013	-1.01021	-0.643116	-0.290681	-0.238565	-0.630984	-0.795129	0.0148435	1.04298	0.910059	-0.217001	-1.05585	-1.16308	-1.04858	-0.980523	-0.744006	-0.232479	0.269145	1.77734	1.41412
	0.931387	1.00483	1.48222	1.91257	-0.215989	-0.742934	0.534596	-0.149536	1.12977	-0.516766	-0.400134	0.262695	-0.167053	-0.659687	-2.07637	-1.08443	-0.237596	-0.184828	-0.251663	-1.82536	-2.01011	-1.76892	-1.06302	0.0556101	0.86909	0.539797	-0.910948	-1.1635	-0.548371	-0.606062	-0.241051	0.305229	0.390762	-0.0336128	-0.572198	-0.638288	-0.157407	-0.114651	0.0629585	0.185615	-1.02134	-1.41782	-0.787661	-0.664883	-1.37391	-1.26569	-0.176758	-3.11916	-0.351338
	-0.699232	-0.0660497	-0.560269	-0.414502	0.633272	0.0591256	0.114533	0.0913576	0.728283	1.25763	1.36838	1.13064	0.46678	0.0846522	-1.12577	-0.236598	-0.350661	1.52419	-2.20517	-4.15651	0.073418	0.727499	-0.552923	-2.1265	-2.39027	-1.23302	-0.422637	-0.694735	-1.68301	-2.55274	-2.39345	-1.7756	-1.64969	-1.57209	-1.09332	-1.13776	-2.04882	-2.26661	-1.27904	-0.560481	-0.640787	-0.858426	-0.928421	-0.895032	-0.735924	-0.429315	-0.199444	-1.72149	-0.642479
	1.46656	2.17944	-0.177257	-1.12014	-0.610516	-0.208582	-0.266588	1.22983	0.763331	-1.02952	-0.714175	0.0823322	-0.303254	-1.79568	0.395248	-0.54475	-0.444775	0.997622	0.0766271	3.17846	2.3215	0.618144	5.72719	0.945436	4.98225	0.687877	4.81388	5.18581	0.475978	3.78784	0.756585	5.24565	2.42545	9.46514	3.05536	2.79081	1.30072	2.76358	1.84364	1.92	0.934518	5.65845	3.38989	6.2845	2.34473	9.48553	7.10532	5.13202	6.46822
	0.882899	0.880575	0.449439	0.233724	1.74112	-0.0482124	-0.258202	-0.324819	0.460286	0.684692	0.920208	0.470175	0.603098	-1.03926	0.19889	-0.407991	-1.20073	-1.83335	-1.29648	-1.32567	1.45624	1.26298	1.72073	1.10395	3.70972	1.02401	1.50016	2.40915	2.92161	2.33923	2.12805	1.25106	2.37321	2.86988	1.29877	2.16333	0.49219	0.235265	0.9916	-0.186473	1.72583	1.56341	1.9727	0.889579	0.549152	-0.0722597	2.12347	0.468889	1.30391
	-1.2567	0.213163	0.583417	-1.13044	-1.49088	-0.0348948	-0.8016	-1.25092	-0.902705	0.180962	-0.338422	-0.0306821	0.172145	0.559968	1.21159	2.12218	-0.407849	0.459844	0.64045	2.31	0.708137	-0.716137	0.706618	5.72694	4.59013	2.74724	3.36614	1.42536	0.549409	2.91288	2.76192	4.69351	3.80407	2.36756	3.54919	2.73511	1.44218	1.46323	3.05406	2.48352	0.547713	3.01487	1.19902	4.23788	2.50603	0.210199	2.00654	4.16613	1.43638
	-1.33371	-1.30615	-0.407338	0.108971	-0.637047	0.322748	0.266688	0.331886	0.390945	0.390861	0.178869	-0.21958	0.453135	1.40274	1.20041	1.82573	0.604835	-0.0288738	-2.20907	0.298748	-2.54375	-0.876343	2.45584	0.545355	-0.916935	-1.81148	-3.53389	-4.37864	-5.15865	-3.71409	-2.16013	-0.99684	-3.4919	-4.97673	-4.51443	-6.20054	-6.76321	-5.87387	-6.10037	-6.99203	-6.96636	-5.91855	-6.38989	-5.47617	-5.09853	-6.40578	-6.20394	-6.21896	-6.4689
	-0.577352	-1.38007	-0.516475	-0.103706	1.40418	0.969455	1.36907	1.46127	1.10076	0.666721	0.541363	0.347678	0.647362	-0.1912	-0.607091	-1.29844	-1.5098	-1.35104	-0.399257	-0.875308	-1.53793	-1.13323	-0.4422	-2.12037	-2.35637	-2.04701	-1.87572	-2.08146	-3.62994	-2.48601	-3.58164	-3.34815	-3.41462	-2.65088	-3.38668	-3.81149	-3.87545	-4.48975	-4.46395	-4.53015	-4.47176	-3.44744	-3.4781	-2.44423	-1.16574	-0.623666	-0.560582	1.10611	-1.9424
	0.382245	0.287987	0.791043	0.634269	0.677863	0.683007	0.985909	1.86323	0.601085	-0.907997	-1.7422	-1.37596	-0.859246	0.201043	-0.181055	0.248207	-1.22571	-0.937502	1.02417	-1.59851	-0.444996	-0.687774	-0.751826	-0.883121	-1.53396	-1.70855	-2.07398	-1.68686	-1.98783	-2.19518	-1.26773	-1.03486	-2.07784	-0.977228	-1.33888	-1.11021	-1.02516	-1.21048	-0.66719	-1.50228	-1.38473	-0.566899	-1.07178	-0.937649	0.0391066	-0.205156	-0.685227	-0.340787	-1.35441
	-0.82116	-0.936638	-0.280462	-0.617647	0.407058	-0.984396	0.590102	1.33189	1.29715	-1.13956	-1.1656	0.874374	-1.12379	-0.78384	-0.333679	0.463447	0.828951	1.61924	0.801824	-0.733223	0.0766639	2.24859	2.17261	4.77041	2.88947	4.18063	1.96032	3.74374	3.72697	3.81837	3.09963	5.13202	4.01924	5.24793	4.82473	4.42499	2.74774	7.41265	4.24793	4.66156	3.62476	3.93073	4.17913	4.56203	4.16564	5.19499	3.87791	2.8441	3.16634
	0.848199	1.4998	1.64737	0.00398786	0.635156	1.2729	-0.319479	-0.467492	-0.413274	-0.851485	-1.23329	-1.3784	-1.6076	-0.739221	0.712909	-0.352799	-0.527303	-0.494069	0.705483	1.52969	1.70164	1.22075	0.866991	0.948653	0.136925	-0.501538	-0.10368	-0.354556	-0.733337	-0.877798	-0.32388	1.30947	0.783726	-0.936666	-1.67512	-2.27885	-2.60787	-2.18395	-1.0928	-0.335491	-0.812063	-0.805801	0.242187	-0.349695	-0.997545	-0.804932	-0.424335	-0.287333	-0.00394931
	1.22753	1.6596	0.952176	1.53343	1.83073	-0.587538	-0.866763	0.188465	-1.22387	-0.556457	-0.241404	0.230624	-0.33206	-1.02346	0.18733	-0.259546	-0.624666	-0.120627	-0.645642	-1.37807	-1.53411	-1.65973	-1.23294	-0.901008	-1.43269	-1.52876	-2.02785	-1.38864	-1.28116	-2.70373	-2.22966	-1.36729	-1.8543	-2.40674	-2.47555	-2.02095	-2.53412	-3.07155	-3.48042	-3.43049	-3.3423	-4.27879	-4.09152	-4.10532	-3.07385	-2.55551	-2.89539	-3.44185	-2.70549
	2.02725	1.25261	0.299354	-0.444043	0.204039	0.22012	1.43475	1.00424	-1.18152	-0.533353	0.0856022	-1.06009	0.581147	-0.920364	-1.26088	-0.589502	-1.17013	-0.339015	0.226475	0.852402	-0.149788	0.175639	0.503471	0.32661	-0.345314	-1.3657	-1.8496	-2.76923	-2.81463	-2.9417	-2.71951	-1.666	-2.24054	-1.68929	-0.558745	-0.956586	-1.6957	-1.37771	-0.855891	-0.805237	-1.08596	-1.92526	-1.65598	-1.42831	-1.44372	-1.0019	-1.52958	-3.56144	-0.650788
	1.00138	0.762658	0.383816	0.460238	0.7966	0.71645	-1.69952	-1.85045	-0.721266	-1.61091	-1.14881	-0.769093	-0.408774	-0.108865	0.372757	0.91895	0.152419	1.251	0.724823	1.01218	1.38783	0.578721	1.4325	1.28591	1.11826	0.98771	0.875546	0.857718	0.91941	0.971379	1.27004	0.752038	-0.151076	-0.18631	-0.867674	0.423548	0.0908206	-0.298786	-0.840449	-0.573895	0.644874	1.47088	1.57166	1.21268	1.37302	0.748999	0.774558	1.28176	1.10106
	-0.764775	-0.932001	-1.57787	-1.19806	-0.328674	-1.4793	-0.602934	-0.986096	-0.25274	-0.308474	0.148839	0.923493	0.433258	0.363282	1.08565	1.46551	0.986113	0.558983	1.21937	1.37176	1.0632	1.65762	1.65466	1.45775	1.70529	2.07864	2.23967	1.78355	2.56171	2.54508	0.340733	0.0644178	0.18335	1.56531	1.11861	0.63958	-0.962988	0.456669	0.631467	0.749904	0.82095	1.22153	1.57725	1.34411	1.19256	0.828632	0.785778	0.340523	1.12199
	-1.07908	-1.52707	-1.18525	-0.81837	-1.04562	-0.717486	-1.09949	-0.796517	-0.642751	0.281857	0.426773	0.434832	0.378815	0.55524	0.775944	1.55378	1.12313	1.19563	1.28205	1.80499	-0.336115	2.17698	0.53911	1.37935	0.859047	0.460292	-0.859915	-1.05607	-1.15762	-1.91723	-2.54406	-2.24849	-3.05791	-2.38245	-1.95331	-1.44439	-0.0408713	-0.20313	-0.607925	-2.05086	-2.47517	-1.86284	-1.08245	0.141557	0.216209	-0.68251	-1.12779	0.722294	-0.662788
	0.989549	-0.189623	0.971342	0.102564	-0.944153	-0.222736	-0.955488	-0.946691	-1.20905	-1.37464	-0.653429	-0.413572	-0.33315	0.818657	0.125287	-0.847989	0.32351	1.08905	1.51823	1.32789	1.70227	1.50797	2.37192	0.566038	0.687024	0.687484	1.77879	1.94348	2.10876	1.68902	2.35417	1.58235	2.28013	0.812273	2.59924	1.69028	2.54862	2.81145	3.48165	3.2699	3.22125	3.77286	3.63353	3.07481	2.88835	3.50855	2.60317	1.75813	2.20725
	0.684255	-1.01455	-1.94688	-0.623339	-0.0427413	-1.69496	-0.226936	-0.775564	-0.657945	0.238163	-0.387239	0.510022	0.401727	-0.303689	0.78851	-0.15681	1.42683	1.08478	1.48463	0.137312	0.976679	2.95375	0.997581	0.646689	1.05967	0.684332	1.5246	0.811008	1.04349	3.95642	2.53917	1.33415	3.44791	2.26088	0.245497	2.88177	3.64792	0.727719	1.81279	2.48234	2.17005	2.26223	1.89477	2.31423	2.81997	1.78203	4.10347	8.47821	5.37061
	-0.388392	-0.0114495	-1.38075	-0.163299	-1.07912	-0.699631	-0.380446	-0.741069	-1.58818	-0.0405664	-1.04773	-0.153607	1.36155	0.61001	1.22819	0.632305	0.320596	1.2187	1.66537	0.462808	2.82738	1.61355	1.24748	1.15442	-0.144082	0.194385	1.13479	1.99844	2.00151	2.0231	2.22936	1.53006	0.421541	0.118384	-0.363629	0.454925	1.00649	0.646427	1.30761	1.8413	0.0311236	0.197036	1.5221	1.37676	1.07478	1.65627	0.790903	1.0406	2.67157
	-1.54485	-1.46311	-0.545641	-1.60635	-0.716204	-0.349075	0.132675	0.303601	0.725364	-0.0332646	-0.544093	-0.432481	-0.178715	-0.532111	1.0026	2.14339	0.409987	1.2035	1.32403	1.97877	4.23976	5.38139	6.03074	6.92984	8.10208	7.9686	6.47894	8.81866	10.3813	8.76866	9.33158	8.17101	9.42729	10.0447	10.9794	12.8032	12.3753	11.6216	10.0576	11.3302	12.0518	11.3708	11.5424	10.4881	10.8002	9.82268	11.0774	10.6583	9.70689
	-0.584283	-0.911087	-0.858863	-0.960757	-1.10069	-1.35892	-1.17677	-0.897786	-0.655184	-0.471864	0.0678407	0.312021	0.906455	0.616916	0.863417	0.935347	1.34068	1.27393	1.07801	2.53874	3.87823	4.40459	4.67248	2.00818	5.17047	6.01954	5.92847	6.21951	6.80922	6.82391	7.90862	8.81497	9.93243	9.76686	9.0392	10.1187	8.60326	6.31426	6.36334	5.94818	5.06176	8.02474	5.73555	6.96778	4.77428	5.53859	6.25182	5.87851	5.59305
	1.08461	1.50576	1.35699	0.859762	0.997924	0.643325	0.171245	-0.124589	-0.0132185	0.92228	0.673236	-0.128259	-0.35391	-0.314073	-0.79115	-0.905259	-0.967159	-1.42698	-1.68616	-1.23215	-1.33979	-0.430688	-0.00586981	0.1608	0.283313	0.187931	-0.227342	-0.53147	-0.610431	-0.976158	-0.809466	-0.570037	-0.845643	-0.753793	-1.41989	-2.52428	-1.9747	-2.60599	-2.6328	-2.66972	-3.16758	-2.6412	-3.17101	-3.01362	-2.87619	-2.36766	-2.04458	-0.551879	-1.3981
	-1.06899	-0.0903996	0.083171	-0.487348	-1.17038	-0.596614	-0.789037	-0.96656	-0.625766	-0.926546	-0.46504	0.813368	0.391493	-0.365918	-0.142141	0.138355	0.827452	1.67327	1.48271	4.66714	3.48531	3.56358	4.98836	4.48275	5.09214	3.33227	4.11883	1.88818	3.60823	4.16152	4.63529	4.75649	4.09786	3.62478	8.17749	10.8758	9.81983	9.06652	7.59724	6.02775	6.19662	6.06284	5.41192	5.1573	2.51741	6.86086	5.72151	6.57495	6.00765
	0.522026	-0.200616	-0.380464	-0.84873	-1.55389	-1.19641	-1.75453	-1.034	-0.387257	-0.679432	0.385351	0.84458	1.72507	0.586372	0.685122	0.305309	0.125651	0.222843	1.56082	0.0217548	-0.409744	-0.31663	0.61983	0.708718	0.905841	1.27987	-0.353956	-0.680212	0.398689	0.685746	-0.370996	-0.13132	0.217622	0.0555272	0.427719	0.624906	0.496296	0.48641	0.311824	0.76331	0.235597	-0.29533	0.135985	0.294021	-0.437495	-0.690633	0.409643	-1.27863	0.78242
	-1.09146	-0.881181	-0.350288	-0.669482	-0.097857	0.534878	0.884115	0.543654	1.0357	0.261076	-0.103616	-0.00219355	0.209192	1.25154	1.66273	1.30378	-0.0292315	-0.788389	-1.89698	-2.46362	-1.91622	-2.17921	-2.57974	-2.49502	-2.11761	-1.98915	-1.80082	-1.7429	-2.01446	-1.7807	-1.36021	-1.47314	-1.91311	-2.11516	-1.85335	-1.74188	-2.19488	-2.77614	-2.30968	-2.23491	-3.02015	-2.73113	-2.0477	-1.90927	-2.25039	-2.38787	-2.05668	-1.31788	-1.72332
	0.967884	-0.323981	-1.53002	-0.89411	-0.759857	0.287573	0.81799	0.288956	-0.874518	-1.53111	-1.95181	-0.870178	1.01963	1.04591	0.590074	0.866998	0.706465	0.739638	0.329813	0.503149	1.73095	1.40179	0.711369	0.830181	1.41637	0.312987	-0.650327	0.218501	0.383586	-0.354824	-0.847604	-1.38799	-1.96441	-2.13408	-1.71884	-1.22027	-1.44202	-0.969704	0.736784	1.85209	2.07838	1.8418	1.36153	1.06475	1.24784	1.41586	1.34509	0.819763	0.769059
	1.28431	1.14589	1.43469	1.4088	1.43264	0.896591	0.870789	0.251892	-0.404862	-0.47835	-0.594838	-0.649184	-0.518596	-0.171593	-0.65658	-0.696519	-0.877338	-1.03113	-1.44573	-1.44795	-0.610677	0.00289122	0.34787	0.379398	0.160353	0.101424	0.19322	-0.100245	-0.54392	-0.730424	-0.88621	-1.11516	-1.28798	-1.40818	-1.44169	-1.14773	-0.82625	-1.08911	-1.31309	-1.0608	-1.11562	-1.51766	-1.69872	-1.57035	-1.29835	-1.20359	-1.2867	-1.10442	-1.05103
	-1.68736	-0.707936	-0.624781	-0.194231	1.41028	1.03375	0.376305	0.879296	0.200219	0.0911984	0.623064	-0.226538	0.713313	0.265141	0.244398	-0.873167	-2.26565	-1.05248	1.38992	-1.01596	-3.64763	-3.16361	-2.7786	-3.14686	-3.50823	-4.70863	-4.2516	-5.67773	-5.69195	-6.23187	-6.92053	-8.60034	-8.10961	-6.91523	-6.61324	-8.13287	-8.68052	-6.82668	-7.56207	-5.19008	-5.55927	-6.42978	-6.82286	-5.24964	-6.18692	-5.60521	-5.81585	-5.7291	-5.14945
	0.848315	0.634563	1.02893	0.935303	0.255708	0.478193	0.600425	0.423246	-0.0152123	-0.775357	-1.63658	-0.819435	-1.59458	-0.620132	-1.20428	-0.954588	-0.509284	0.100022	1.404	2.7138	0.604608	0.211623	0.218939	-0.379471	-0.352577	0.492811	0.374081	0.0792211	0.288216	0.80275	0.995494	1.31496	1.80653	1.7319	1.86016	1.84154	1.09614	0.902785	0.977983	0.916214	1.00526	0.722623	0.223736	-0.103502	-0.7061	-0.745279	0.0628812	-0.0813421	0.232613
	0.731769	0.865264	-1.03093	-0.844728	-1.43034	0.0594693	-0.840864	0.37505	-0.276573	-0.346775	1.59145	-0.117127	0.418156	-1.07149	-0.162097	1.81971	-0.00684188	-0.78078	0.48947	1.98769	3.11605	3.85087	3.81555	3.57921	4.51539	6.23087	6.10027	6.50548	5.7419	6.75448	4.02619	5.02334	2.91684	2.0386	5.13916	4.61815	4.12972	5.08279	5.09632	5.05931	5.56652	4.74292	3.76883	6.13611	7.80831	8.72822	8.39592	13.5153	14.0073
	-1.18611	-1.14512	-0.934321	-1.18034	-1.29853	-1.105	-0.918651	-0.737459	-0.165815	0.134249	0.32603	0.404421	0.415092	0.414503	0.721069	0.75053	1.07701	1.35055	1.59036	1.92318	2.01408	2.60847	2.67856	2.87793	2.60828	2.16486	2.00511	1.31839	1.46845	1.4656	0.75154	0.758705	0.883837	1.17988	1.01121	1.19455	1.14348	1.09503	0.857166	0.783527	0.657501	0.562806	-0.12251	0.655131	0.544118	0.607962	0.649537	0.698568	0.420274
	0.56168	0.0325036	1.31973	1.99852	1.85001	1.15237	0.149122	-0.271603	-0.283539	-0.0249133	-0.608861	-1.24604	-1.05212	-0.927499	-1.26533	-1.38147	0.234353	0.137013	-0.209214	-0.97586	-1.23971	-1.58535	-1.39928	-0.830684	-1.18628	-0.927698	-0.388225	-0.381886	0.0318008	0.503297	1.0028	1.21153	0.574711	-0.617472	-0.793224	-0.527778	-0.407172	-0.12987	-0.528129	-0.819106	-0.77104	-1.05955	-1.69029	-0.927544	-1.19224	-2.25814	-1.74232	-0.295872	0.0943559
	-1.86243	-1.67119	-0.930347	-0.115637	0.177965	0.92398	0.452496	0.497297	0.703398	1.05689	1.13332	1.29066	0.906729	0.78863	0.491607	-0.0299422	-0.684026	-0.950402	-0.859833	-1.63336	-0.604515	-0.221948	-0.289973	-0.612911	-0.995675	-1.24835	-1.27939	-1.3779	-1.66464	-1.76249	-1.57824	-1.34648	-1.18613	-1.11113	-0.985423	-0.799977	-0.847804	-1.04592	-0.970758	-0.808895	-0.922417	-1.08605	-1.11645	-1.1892	-1.29912	-1.2504	-1.12066	-1.69048	-1.8605
	-0.0397176	0.372146	-0.314991	-1.32269	0.65092	0.623584	1.11527	1.50811	1.30258	0.700905	0.508032	0.293555	0.840415	0.345976	-0.0182133	-1.20233	-1.41826	-1.1395	-1.69372	-0.584949	-0.847544	-1.39383	-1.98931	-2.39949	-2.39906	-2.11919	-2.12147	-2.35213	-2.21094	-1.61079	-0.83145	-0.318735	-0.458867	-0.995954	-1.46622	-1.36942	-0.732467	-0.758227	-1.72828	-2.287	-2.04819	-1.8116	-2.00361	-2.67332	-3.47022	-3.91382	-4.00536	-2.44303	-1.01134
	-0.729396	-0.668974	-1.06491	-1.03335	-0.899235	0.675092	1.03409	1.25324	1.44532	0.931497	0.532704	1.16069	1.18776	0.834439	-0.356504	-0.017984	-0.725087	-0.946495	-1.31258	-1.89056	-1.20172	-0.943789	-0.975568	-1.15585	-1.34482	-1.45612	-1.47766	-1.49602	-1.65256	-1.72677	-1.36731	-0.992599	-1.15571	-1.37462	-1.15203	-0.975668	-1.22129	-1.56678	-1.73933	-1.69477	-1.5544	-1.57502	-1.66022	-1.49881	-1.35465	-1.67639	-2.14274	-3.04009	-1.40556
	-0.090009	0.188417	-1.05951	-0.495589	1.0587	1.98321	1.40304	0.732091	0.989463	0.859076	0.57732	-0.316755	-0.785177	-0.914316	-1.47222	-1.75466	-0.836216	-0.332318	-0.0804063	-0.441857	-1.45509	-1.99732	-2.20289	-2.20614	-2.14568	-2.16671	-2.1339	-1.67482	-1.38824	-1.84311	-2.1741	-2.16864	-2.45777	-2.76476	-2.69395	-2.51133	-2.3597	-2.20704	-2.18571	-2.35021	-2.48292	-2.47895	-2.37047	-2.28958	-2.24333	-1.99841	-1.61498	-0.554698	-1.03361
	-0.297055	-0.283815	-0.859958	-0.575719	-1.04829	-0.925414	-0.0552811	0.741104	1.33036	1.24612	0.479031	0.372212	1.27157	0.876815	1.22218	0.31256	0.350997	-0.51307	-1.70074	-1.51525	-1.29963	-1.61407	-2.06508	-2.29128	-2.45368	-2.7218	-2.20242	-1.69075	-2.22798	-2.23871	-1.26719	0.0710562	0.930189	0.776979	-0.218549	-1.03133	-1.46907	-1.63635	-1.41292	-0.656215	-0.0581322	-0.991269	-2.15335	-2.3147	-1.65309	-1.08381	-1.19651	1.92866	-0.71145
	0.911426	0.490282	0.350153	0.742801	0.701495	1.24344	0.751532	0.847087	0.902243	1.09707	0.637513	-0.260921	-0.454189	-0.452987	-0.629488	-0.655804	-1.56292	-1.72407	-1.79614	-1.0975	-0.529469	-0.7751	-1.15146	0.39923	1.27076	0.686536	0.0155045	-0.446971	-0.318869	-1.34905	-1.27253	-1.2793	-2.03632	-3.16717	-2.92128	-1.91907	-2.06444	-1.6996	-0.244117	-0.96112	-0.0893508	-0.598592	-1.4618	-1.68796	-0.989713	0.564638	0.756632	0.144909	0.176005
[truncated: 374 more columns]

## Sheet: Fig4aTop. Veh
time to maintenance onset,s	-1	-0.951891	-0.903783	-0.855674	-0.807565	-0.759456	-0.711348	-0.663239	-0.61513	-0.567021	-0.518913	-0.470804	-0.422695	-0.374586	-0.326478	-0.278369	-0.23026	-0.182151	-0.134043	-0.0859338	-0.0378251	0.0102837	0.0583924	0.106501	0.15461	0.202719	0.250827	0.298936	0.347045	0.395154	0.443262	0.491371	0.53948	0.587589	0.635697	0.683806	0.731915	0.780024	0.828132	0.876241	0.92435	0.972459	1.02057	1.06868	1.11678	1.16489	1.213	1.26111	1.30922
averaged z-score of the correct (cmpd) trials	0.161559	0.168083	0.139645	0.1515	0.138347	0.114082	0.0938904	0.094909	0.049102	0.0198479	-0.0102014	-0.0302445	-0.0497229	-0.0522982	-0.0637744	-0.0955368	-0.143953	-0.141866	-0.166888	-0.206283	-0.229004	-0.216024	-0.225179	-0.201847	-0.135612	-0.0739711	-0.0516239	-0.0748946	-0.113437	-0.167517	-0.198683	-0.219093	-0.246087	-0.252677	-0.258218	-0.270969	-0.246309	-0.184905	-0.136807	-0.0812672	-0.0530791	-0.0533176	-0.0762199	-0.0679161	-0.0630826	0.0184991	0.0445632	0.0810992	0.124991
sem	0.0942769	0.0930837	0.0906735	0.0872365	0.0822422	0.0783772	0.0766843	0.0743455	0.0741111	0.0735406	0.0740254	0.0729875	0.0742827	0.0751521	0.0768848	0.079609	0.0823693	0.099064	0.107183	0.116785	0.124435	0.133598	0.132125	0.140268	0.148084	0.154776	0.160506	0.161923	0.164404	0.168236	0.171211	0.17504	0.179933	0.181903	0.180256	0.181469	0.182447	0.180849	0.186422	0.191549	0.194758	0.197689	0.20594	0.206511	0.212006	0.232295	0.243755	0.252587	0.265108
Individual trials, z-score	-0.87451	-2.34008	-1.37748	-0.944389	-0.342682	0.510744	-0.38592	-0.450049	-0.259086	-0.140171	1.06474	0.349024	0.829045	0.995564	0.769111	-0.64135	1.77952	0.223008	0.0162335	1.43168	-1.66137	0.40535	-0.738031	0.906436	1.14044	3.22895	2.96409	-0.478503	-2.8503	-4.93384	-4.91393	-3.78601	-3.3036	-3.03978	-1.39279	0.285987	0.554862	1.01626	0.841234	2.75026	3.7374	3.66775	2.3126	1.80142	2.96973	4.01265	3.19074	4.0893	5.19495
	1.83314	1.78545	1.80219	1.84084	0.166461	-0.250503	-0.888766	-0.172618	-0.411953	-0.487196	-0.584089	-0.521227	-0.883233	-0.873944	-0.685272	-0.617897	-0.980302	-0.403374	0.112826	-0.356463	-0.212605	-0.576037	0.722327	-0.672797	0.400182	-0.374136	0.249529	-0.173429	0.653313	0.854303	0.0353388	-0.744641	0.954408	0.470396	0.782042	0.311887	0.956335	0.690445	2.02333	0.855755	1.0923	1.44939	1.01727	0.794526	0.578111	0.7309	0.00975738	1.10961	0.530874
	0.503848	1.23302	1.12824	-0.000378437	0.464564	0.653162	-0.0754726	1.00446	1.67144	0.890164	-0.977401	-0.269819	0.577405	0.0504886	-0.730323	-1.3736	-0.580408	-1.19489	-1.75618	-0.196891	-1.97093	-0.937169	-1.77412	-1.61213	-0.0948034	-0.979617	-0.792224	-1.71634	-0.353745	0.195533	-2.70594	-1.81381	-2.93293	-3.31779	-3.4871	-1.22671	-2.49387	-4.92685	-2.56618	-3.48134	-4.14185	-3.306	-3.02678	-4.06525	-2.99173	-2.14514	-1.80591	-0.754528	-0.741222
	0.642437	0.347549	-1.50592	-0.450959	-1.48062	-0.176738	-1.69374	-0.296629	0.483714	0.350456	-0.654537	1.61818	1.2715	1.01937	-0.113488	-0.0865243	-0.40668	-0.150663	1.02498	2.8108	1.17412	0.906591	1.34839	1.83966	1.72058	0.653235	-0.412587	-0.494621	0.23155	1.24355	1.78968	1.36556	0.685373	0.537294	0.786859	1.06742	1.00623	0.454797	0.167741	0.765705	1.43028	1.32238	0.959252	0.972549	1.09528	0.963302	0.722472	2.50836	2.16257
	0.280643	1.11169	1.35913	0.290466	0.788335	0.698214	0.871483	1.09117	0.92525	0.933188	-0.711731	-0.658769	0.0430071	-0.252713	-0.275087	-0.536931	-1.52287	-1.65967	-1.3236	-1.92686	-2.75929	-3.04512	-2.9288	-2.55479	-2.06753	-1.61149	-1.33109	-1.37081	-1.84801	-2.56528	-3.12216	-3.13915	-2.67475	-2.16622	-2.05129	-2.40173	-2.86628	-3.07387	-2.87925	-2.48712	-2.13161	-1.93414	-1.77974	-1.52375	-1.09352	-0.623558	-0.285381	2.68895	0.746851
	-0.922669	-0.522033	-0.201819	-0.894902	-1.57921	-0.850212	-0.380104	1.01834	1.58014	1.08678	2.15364	0.394743	-1.24649	0.150378	0.313968	-1.07143	0.240819	0.662519	0.266885	1.03947	-0.0400648	-0.37801	-0.320997	-0.215652	-0.39777	-0.782149	-0.772734	-0.449264	-0.483299	-0.859358	-1.14084	-1.16224	-0.925272	-0.639085	-0.464433	-0.197467	0.267491	0.651352	0.686767	0.226861	-0.28917	0.103758	0.844283	0.425999	-0.345144	0.206258	1.41076	1.85539	1.50674
	0.641307	1.65673	2.04173	1.91111	0.586794	-0.853696	-0.837096	-0.287604	-0.454057	0.271216	-0.563433	-0.656979	0.66658	-0.444159	-1.10981	-0.538484	-0.465986	-0.187468	-0.856692	-1.33252	-0.752644	-0.847038	-0.359781	-0.804898	0.155301	-0.241862	-0.836691	-0.495023	-1.11565	-0.834439	-0.0351116	-0.0681895	-0.31921	-1.1245	-0.997273	-0.457644	-1.49031	-0.807657	-0.535998	-0.715655	-1.16039	-0.786316	-1.9212	-0.503493	0.631616	0.645504	1.37542	0.994724	1.13317
	-0.0284147	-0.11349	-0.822143	-0.173211	-0.580807	-0.382202	-0.311367	-0.3093	-0.223266	-0.47739	-1.5988	-0.911275	-0.826724	-0.321616	0.465577	0.874778	0.716686	1.34231	2.92998	3.31433	0.610396	-1.07227	-1.93801	-2.19116	-2.03604	-1.67701	-1.3127	-1.1189	-1.24413	-1.58567	-1.87985	-1.92461	-1.61761	-0.923157	-0.0377341	0.806552	1.63846	2.64656	3.51423	3.13742	0.78388	-2.52047	-5.37453	-7.12557	-7.60903	-6.99012	-5.93275	-4.59713	-5.3634
	-1.79438	-0.506922	0.876636	1.26511	1.30319	1.07708	0.89872	0.959299	1.11408	0.861577	0.374204	-0.151481	-0.480841	-0.790931	-0.383243	-0.184312	-0.675543	-1.28329	-1.4742	3.42674	-0.0821096	-1.31436	-0.982077	0.202675	1.52783	2.30955	2.40962	2.1809	1.89186	1.67231	1.57494	1.51471	1.38984	1.099	0.607016	0.211983	0.25468	0.568643	0.75784	0.680192	0.38603	0.0257214	-0.147666	-0.0940755	-0.135804	-0.464731	-0.854183	0.0457913	-0.391347
	-1.66125	-0.964847	-0.780544	0.289648	0.773321	0.294092	1.09249	1.14113	1.54757	1.57348	0.542258	-0.327904	-0.977352	-0.93669	-1.5644	-0.261746	-0.395528	-0.0906335	-0.128713	0.292407	0.240655	0.381852	0.657157	1.00773	1.37472	1.69509	1.82462	1.55446	1.04639	0.964138	1.5513	2.11781	2.09263	1.64669	1.09226	0.712081	0.721254	0.858328	0.666122	0.206803	-0.0831551	-0.0572945	0.100973	0.245368	0.319765	0.318444	0.342253	0.704591	-2.40084
	0.489611	0.588777	0.373031	1.08376	0.0948315	0.274408	-0.105988	-1.33639	-0.599485	-0.603825	-1.23989	-0.973298	-0.657226	0.951931	2.37903	1.42819	0.405688	-0.387013	-1.1077	-0.558198	-1.46564	-1.832	-1.80073	-1.51532	-1.11922	-0.755912	-0.557016	-0.606788	-0.957938	-1.43417	-1.71492	-1.68702	-1.56253	-1.54128	-1.66229	-1.90134	-1.96634	-1.40103	-0.266953	0.567349	0.461238	-0.0366268	-0.145317	0.159865	0.419088	0.366257	0.0481738	-2.02043	-1.65063
	1.40196	1.28129	1.01123	0.697055	0.407877	0.744808	0.909093	1.20731	0.793238	0.491363	-0.270936	-0.870836	-1.43902	-0.481093	-1.45279	-1.11283	-1.02949	-0.481117	-0.70383	0.332214	-0.735358	-1.16906	-1.20573	-1.0822	-1.0299	-1.06957	-0.964201	-0.771861	-0.812489	-1.12111	-1.52797	-1.756	-1.58231	-1.27691	-1.16508	-1.25997	-1.49912	-1.79376	-2.04375	-2.14188	-2.11533	-2.12452	-2.12023	-1.93071	-1.79053	-2.04624	-2.39158	0.317637	-2.7065
	0.45166	0.751488	1.30882	1.225	0.802551	1.29154	0.368312	0.721002	0.626854	0.625463	-0.77845	0.0291803	0.0956605	-0.345819	-1.40257	-1.78814	-1.13488	-1.45172	-0.715631	0.0588845	0.457568	0.759678	0.9638	1.06852	1.07242	0.974078	0.770719	0.392896	-0.324157	-1.47806	-2.647	-3.19237	-2.90382	-2.35403	-2.13212	-2.19834	-2.16909	-1.85592	-1.53692	-1.52997	-1.80078	-2.06886	-2.14933	-2.16459	-2.28834	-2.56145	-2.90676	-4.39633	-3.94039
	-1.74595	-0.763833	-1.07873	-0.625231	-0.192617	-0.304539	-0.779059	-1.0886	-0.443467	-0.319813	1.17307	1.12708	0.128676	1.94022	1.30155	1.14994	0.841345	-0.0880533	-0.0624496	-0.146019	-0.0767337	0.714289	1.00263	0.859811	1.182	0.110028	2.37771	-1.61251	-1.2181	-0.323157	0.0680849	4.26563	6.49019	5.7156	2.94729	0.628065	-1.04024	1.37605	0.806138	1.55385	0.387718	4.10752	1.77413	1.48058	-1.68247	-0.805609	0.0834855	0.0701635	-0.081889
	-0.130905	1.63048	1.45731	1.73395	0.931367	0.0972489	1.08475	0.551227	0.328682	-1.13438	-1.00194	0.128347	-1.28282	-1.05172	0.208472	-0.786584	-0.430753	-1.02252	-0.797556	1.04168	-0.157788	-0.895238	-1.55683	-0.987998	-0.778414	-1.26329	1.30381	0.0655398	0.284828	0.0899159	0.0166693	-0.121645	0.521342	0.742749	-0.170921	1.02707	1.7648	0.81218	0.772902	2.09787	1.44519	2.38318	1.42377	2.79726	1.24033	2.63093	1.61553	2.40999	3.01552
	1.59269	1.25937	-0.0426585	0.792062	1.69415	-0.0154523	1.12087	1.2788	-0.392904	-0.481095	-1.20844	-0.399196	-1.00384	0.0116013	-0.47762	-1.38533	-0.0310364	-0.943003	-0.3746	1.83861	1.80088	0.921649	2.16253	-1.28408	0.355614	0.685284	2.61373	-0.0302215	1.57707	2.23357	-0.137268	0.757025	0.353901	0.629609	1.11561	-1.13868	-1.42896	-0.35866	-1.26118	-2.66724	-3.34861	-3.54875	-3.0656	-1.02604	-1.96349	-2.69661	-1.5422	-1.20732	-0.86987
	1.03626	1.5006	2.20136	1.58918	-0.915192	-1.5113	-1.4695	-0.637969	-0.742284	-0.38323	-0.384838	-0.471998	0.386282	-0.546543	0.0445946	0.353698	0.288315	-0.448218	-0.207495	-0.0146558	0.491111	0.0714056	-0.585676	-0.654956	-0.389431	-0.346733	-0.705884	-0.729787	-1.12169	-0.972991	0.129567	0.114735	0.717508	0.192465	0.390603	1.48713	0.870153	2.06187	1.82344	1.6941	1.44796	1.55158	0.889876	0.36562	1.11523	0.403828	0.430853	1.85211	0.356085
	-1.09265	0.495076	0.269007	0.0855639	0.469325	-1.7729	0.316564	-1.13689	-0.477945	0.253669	-1.14694	-0.0181272	0.220444	-0.884354	1.03638	-0.535358	1.89767	0.478413	0.270273	0.688422	0.543339	-0.917196	-1.4379	-2.66736	-1.17766	-2.89327	-0.114692	2.89405	1.22666	4.18757	3.09163	4.22927	4.48144	6.20714	6.20606	2.46813	1.7922	4.65487	3.99974	2.71951	5.79771	5.14301	6.25547	3.11401	2.84264	5.21607	4.06008	0.44115	4.21761
	0.337891	0.325982	1.65358	0.492962	-0.108984	1.20649	0.965573	0.56115	-1.24086	-0.766195	-1.27242	-0.793895	-1.61617	-0.91104	0.331772	0.395395	-1.11582	0.359667	0.578651	0.0211145	0.881133	1.1628	0.723916	1.20147	-0.258108	2.31943	0.84075	1.94153	1.292	0.880081	1.09712	-0.691387	-0.555541	-0.95376	-1.42091	0.141846	-1.0863	0.242958	0.721157	1.66908	-1.71336	-0.649687	-2.13185	-1.77266	0.318168	0.242945	0.458015	0.293704	0.72669
	-1.68442	-1.02253	-0.62838	-0.183018	-0.553038	-0.401504	-0.409611	-1.18089	-0.606312	-0.378214	-0.64723	-0.020661	-0.189248	0.607166	0.420828	1.35343	1.0279	1.41657	2.01936	0.924753	1.27127	1.45313	2.06671	1.5825	1.82677	1.37778	1.21475	1.26378	0.599501	0.470066	0.821246	1.28562	1.52271	1.0757	1.67096	1.54745	0.0773462	0.411835	0.548075	0.328706	-0.26219	-0.335763	0.563301	0.133453	0.807091	1.01793	0.677477	1.6352	1.10306
	-0.758123	-0.949945	-0.932073	-0.753649	-0.577614	0.335119	1.67821	-0.273572	-0.0845901	0.2794	-0.665168	-0.577241	0.904522	-0.347509	2.5217	1.52158	-0.23308	-0.0262505	-0.415684	0.442641	2.23882	4.16368	3.67094	2.16732	2.94624	5.90667	6.11952	6.41381	6.6972	6.64783	6.42333	5.37325	5.5846	4.91829	3.62666	5.94381	5.23918	5.15292	4.53386	1.94912	5.64703	3.5265	2.98089	3.11647	1.74083	3.42606	5.85101	8.64977	6.74341
	0.745418	0.899381	0.435367	0.728268	0.925737	1.29296	0.598835	0.26832	-0.718169	-0.0257037	-0.661929	-2.5963	-0.445434	-0.560017	-1.59243	0.958903	0.073462	0.422572	-0.827581	0.54503	-1.96428	-3.13536	-0.924565	5.32185	4.08252	2.79339	5.38048	2.59076	3.69088	0.194749	0.323713	-1.25274	0.772074	-1.08772	1.66313	1.45469	3.05184	2.08052	3.12755	0.945754	-0.541909	0.033795	0.279159	-0.819372	2.59955	1.80917	4.05891	5.32995	5.86923
	-1.01165	0.537724	-0.348181	-0.202537	-0.418892	0.867545	-1.58357	-2.2647	0.468651	-0.239221	-0.47381	0.0836577	0.753323	1.37164	0.435044	-0.73952	0.884059	0.51611	0.22733	1.08626	0.93869	1.11772	0.816757	0.180802	1.10695	0.692823	-0.30039	1.42759	0.602992	1.07058	-0.0219379	2.33488	0.855149	0.705252	0.195421	1.27164	0.716645	0.26743	0.554975	-0.0936177	-0.823655	0.00331712	0.157884	-0.306502	-0.148619	-0.699516	0.915408	3.16216	2.86789
	0.538025	1.14007	-0.0627158	0.108508	0.39389	0.838464	0.438438	-0.753758	-0.580701	-1.33628	-0.663857	-0.593568	0.744977	-0.827576	1.2024	-1.62523	0.433196	-0.528998	-0.294522	0.0160043	1.76959	0.400418	2.47146	3.49884	4.43542	4.77924	4.02471	3.10752	2.56425	2.95907	3.51741	2.20804	3.04699	3.16248	2.57497	0.837908	-0.0279405	1.52945	3.28415	1.7906	1.54863	1.62415	3.38079	2.07768	1.83136	3.34784	3.57855	2.83994	5.72547
	0.75388	-0.861717	-0.0952572	1.62007	0.814176	0.405519	0.505075	0.619047	-0.0526373	-1.24712	-0.999283	2.00913	-0.443717	-1.16653	-0.0190439	0.0675272	-0.0234417	0.471066	-0.884852	1.70233	-2.03844	-0.640219	0.556675	-1.49317	-1.39801	-0.0415627	-0.197673	0.0433954	-0.354437	-0.310183	0.248665	-1.09563	0.441823	1.1412	-1.78973	-1.50456	0.178763	0.115535	-1.22018	-0.23355	1.41223	1.22009	-0.27393	0.358739	1.85544	2.05539	0.746905	0.957187	1.19107
	-0.757773	0.29905	-1.03428	0.745658	0.135242	0.246943	0.691545	0.661457	0.400275	0.786577	1.29318	0.87128	-1.32973	0.511935	-0.50153	-0.63512	-0.0514222	-2.03738	-1.123	2.68079	-2.37521	-0.342396	-0.324784	-0.955298	-0.216446	-1.1807	-1.73143	1.07502	-0.0192793	-0.459321	-1.25747	0.0313211	0.101845	0.331972	1.34565	0.415812	1.26697	-0.463328	0.74705	0.132328	0.169479	0.856405	0.763223	0.990482	0.683249	-0.703845	0.72793	-2.10041	0.613932
	1.08977	0.105105	-0.36989	1.09521	0.198845	1.22956	0.608993	0.242836	1.56368	0.958527	-0.268526	0.115347	0.165451	-0.337119	-0.367593	-2.10631	-0.730888	-0.224015	-0.948226	-0.202295	-0.543353	-1.5815	-1.36994	0.0866926	-0.504918	-0.711758	-1.61814	-1.31623	-1.41663	-1.82628	-0.917867	-1.08741	-0.319638	-0.757429	-1.00735	0.47605	-0.917951	-0.0921002	-0.467293	0.141646	0.0797517	-0.305242	0.341291	-0.848619	0.322177	-0.653226	0.349759	-1.00845	-1.38236
	-1.01236	0.195138	-0.068411	0.604909	-0.451893	1.89419	1.66438	-0.316287	0.438352	-0.0283168	-1.35552	-0.752471	-0.646324	0.292797	-0.11129	0.823965	0.602174	-1.56894	-0.784013	0.610249	1.47305	1.27274	0.455601	0.651591	1.20068	1.50626	1.3314	1.09893	0.151869	0.755554	2.21822	2.50651	0.661819	2.08278	0.973038	1.36988	-0.129938	-0.265109	0.80487	1.67686	-1.25463	1.35371	-1.02652	-0.0943882	-1.34139	-1.77193	-2.73054	-0.644142	0.551636
	0.825279	-1.12146	0.274675	0.889252	-0.631147	-0.517004	1.4147	1.00215	-0.390734	0.723435	1.68399	-0.54297	-1.33498	-0.38687	0.252667	-0.192902	0.483586	-2.00839	-0.184984	-2.55757	-1.51662	-1.86258	-1.67014	-0.452382	-1.37496	-2.32622	-2.60357	-1.78072	-2.41364	-2.55599	-1.01122	-1.4581	-0.9479	-0.296281	-2.35316	-1.14616	-3.00847	-1.47313	-1.03655	-0.760307	-1.27923	1.10411	-2.19211	-0.186251	-1.89238	-1.27176	-1.77756	0.0303083	0.12304
	0.767789	1.31134	1.34743	0.0753389	0.79155	0.555771	0.602249	0.413397	0.0548731	0.906761	-0.698074	-0.390169	-0.250393	-1.19317	-2.11996	0.0169931	-1.42157	-0.529961	-1.29254	-0.617824	0.512099	0.129661	0.750375	0.968046	0.571687	0.90686	1.17592	1.24236	-0.170525	0.362776	-0.536476	0.65803	1.11162	1.31965	0.0546891	2.63175	1.87989	1.44237	3.11757	1.81871	2.93939	3.06378	2.96085	3.33093	1.69099	1.59161	2.88907	0.526947	2.57103
	-0.25248	0.337546	1.15206	1.91014	1.85098	0.58749	-0.334899	-0.107094	0.588906	0.090375	0.651845	-0.214642	-0.202196	0.0670643	-0.639321	-1.31159	-1.64701	-0.0162355	-1.59234	-0.570332	0.225817	-2.38211	-1.55833	-1.67651	1.27126	-1.80384	-0.152459	-0.840007	-0.234898	-2.4449	-1.32642	-0.352924	-1.01151	-1.07824	-0.327163	-0.748958	-1.95073	-0.881142	-1.80581	-1.28122	-1.34796	-0.863161	-1.10291	-1.08523	-2.09094	-1.88445	-1.60758	-2.01667	-2.2628
	1.42651	0.941238	1.21911	0.902353	0.599603	1.49813	0.879202	0.746244	0.543844	-0.88693	-0.803216	-0.248363	-0.972735	-0.768936	-0.741056	-1.31911	-0.826594	-1.66478	-0.588728	2.22004	-1.34487	-0.54129	0.801057	0.136771	-0.241345	-0.209113	-0.432818	0.055617	0.268452	0.601801	1.13925	0.468288	0.512335	0.899239	0.408938	-0.304554	-0.618794	0.0439474	0.808242	-0.158373	0.0149813	0.872829	0.579341	-0.141283	-0.194685	0.0709718	-0.0961223	0.512477	0.480974
	-1.40831	-0.821099	1.88913	0.833365	0.143474	-0.532803	0.460261	-0.573331	0.603003	0.503277	1.03717	-0.30109	-0.395424	0.455296	0.806753	-1.82339	-0.471086	-1.20852	-0.0568288	0.182272	1.04544	0.24927	-0.349258	-1.37225	-2.34268	-0.901111	-1.30732	-1.94041	-1.40382	-1.91508	-1.91877	0.108473	0.0150584	-0.46289	-2.12808	-0.958351	0.263505	-0.640933	-0.535699	0.224595	-0.688161	-0.787302	-0.458599	-0.604285	-0.475106	0.0920105	-0.110325	-0.584918	0.17842
	1.73423	1.75329	1.33092	0.997414	-0.167376	-0.530399	-0.30472	0.36339	0.197749	-0.506961	-0.259451	1.13474	-0.117639	0.485248	-0.34414	-1.19792	-1.01032	-1.13965	-1.29911	-1.68234	-2.07251	1.09439	-0.455004	0.101796	-0.749405	-1.0245	-0.591922	0.1376	-0.175932	-0.799445	-0.145154	-0.139235	-0.0043658	-0.334761	-1.74119	0.425028	-0.761135	0.0289188	-1.17484	-0.199144	-0.166635	0.235641	0.458648	0.790501	1.64953	2.21342	0.379347	0.73243	1.49236
	-1.6317	-1.28078	-0.586346	0.209351	-1.30199	-0.341339	-0.843145	0.260503	1.04592	0.879785	-0.1075	-0.167171	1.99408	1.63745	0.202752	0.267385	-1.05224	-0.339044	0.4694	2.68066	-1.3711	-0.807041	0.278542	-0.76316	-1.12984	-0.415429	-0.423053	-1.66322	-1.39103	-0.876267	-1.39077	-0.695429	-1.30546	-1.77401	-0.372104	0.206682	-0.949801	-2.27741	-2.22385	-1.53377	-2.06322	-2.43337	-2.08236	-3.5145	-3.12949	-1.5769	-1.52554	-3.79672	-3.51936
	-1.27804	-1.18172	-1.00181	-0.356317	-0.68562	-1.43838	-0.613913	-0.543683	-0.371898	0.147208	1.07031	0.1441	1.3801	1.61393	0.299907	0.870333	-0.206884	1.88335	0.581535	1.8715	0.6075	0.0247143	-0.166871	-0.257272	-0.471259	-0.465708	0.10937	0.469947	0.238437	0.333262	0.725299	0.444454	-0.126104	-0.143345	0.194664	0.345263	-0.340659	-1.27127	-0.877553	0.00741719	-0.146751	-0.615022	-0.700532	-0.835815	-0.945144	-0.419222	0.442127	2.40309	0.787419
	-0.380567	-0.112663	-0.269248	-0.525474	-0.657833	0.337113	1.76064	1.92125	0.346873	0.0807915	-1.25357	1.0706	0.975506	0.102639	0.163969	0.220553	-0.131244	-0.998028	-1.99285	-2.78188	-1.47156	-1.16613	-1.97133	-0.972056	-2.79685	-2.18914	-2.41803	-1.67235	-1.76305	-0.312975	-1.39561	-0.591861	-0.530826	-1.09535	-1.55749	-0.716876	-0.107978	0.395481	1.01991	0.779064	2.34333	2.46396	2.83027	0.883505	0.366589	-0.462928	0.629602	1.70457	0.895537
	0.474554	0.843567	0.874749	1.25918	1.53243	0.832369	0.875499	1.14258	0.1361	-0.915067	-0.311208	-0.894162	-1.31446	-0.923719	0.50065	0.0414903	-0.247767	-1.12937	-1.64361	-0.737896	0.642128	-0.632145	0.970586	1.12488	1.48866	2.75277	4.05753	2.30477	0.850814	1.41306	1.31607	-1.02873	0.123402	-0.122626	-1.40167	-1.48986	0.337244	-1.6599	-1.38857	-1.79948	-2.06802	-1.43678	-2.64292	-1.63781	-1.89255	-2.53317	-2.8048	-3.20656	-2.61604
	0.300247	-0.692319	0.498987	-2.27471	0.239513	0.491891	0.495443	0.0609456	2.39274	0.284531	-0.400303	0.607321	0.467198	-0.702316	-0.979358	-0.743265	0.0376985	-0.312341	-0.210604	1.29581	-0.0610472	-0.458767	-1.64331	-1.188	-2.55263	-2.6082	-1.52103	-2.74993	-1.76946	-1.53958	-2.09404	-1.81309	-1.07251	-1.16719	-3.82613	-3.84483	-1.17307	-2.33573	-2.55347	-2.25788	-3.37658	-3.2714	-2.3815	-5.14718	-5.89884	-3.91993	-5.22006	-5.57534	-5.11577
	-0.73523	-0.248349	-1.90494	0.649067	-0.777226	-0.542105	-1.01311	-0.0196325	-0.239066	0.266598	-0.350632	0.830142	0.696654	0.464908	0.137222	-1.3315	1.95042	1.30305	0.987817	1.65566	0.86217	-1.43026	-1.44858	0.78491	-0.991745	-1.08822	0.0826137	-0.346457	0.356655	0.894754	0.121826	-0.962127	-1.12024	-1.13344	-0.876048	-1.56253	-1.72338	0.467673	-0.0602297	-0.720549	-0.852267	-0.74379	0.703875	-0.509044	-0.519143	0.330935	-1.4696	-0.00888494	0.0199058
	-0.593672	-1.43893	-0.972933	-1.89112	-1.50278	-0.295736	-0.168359	-0.0952963	0.559043	0.0724528	0.225445	0.0805699	-0.501389	-0.0726395	1.39306	0.802875	0.989078	1.61092	1.62778	-0.873856	-0.0216205	0.564698	0.834504	0.737223	0.330806	0.0332148	0.18971	0.817675	0.761377	-0.503801	-0.238977	1.28509	0.660709	-0.531589	-0.121209	0.360843	0.269113	0.1606	-0.0876203	-0.520179	-0.548707	-0.285526	-0.30392	-0.430044	-0.540528	-0.951412	-1.50708	-6.07556	-2.353
	-1.23455	-0.627158	0.112991	-0.564516	-0.0641849	-0.43174	-0.224753	-0.985416	-1.19873	-1.16559	-0.406072	-0.292862	1.87145	0.981545	0.618784	0.969828	0.217099	0.885642	0.173129	-0.307481	1.23488	1.75185	1.5685	1.00988	0.344265	-0.337736	-0.519007	0.643004	1.85726	1.51396	0.145352	-0.855274	-0.0543224	0.678791	-0.375305	-1.31873	-1.12623	-0.179516	0.521385	0.121344	-1.433	-2.55125	-1.3456	-0.355527	-1.20922	-1.8106	-1.54744	-4.45488	-0.830227
	1.59815	1.76679	0.563663	0.0210447	0.897893	0.458144	-1.30131	-0.0554728	1.1548	-0.603672	-0.589548	-1.48123	0.120775	0.559936	-0.91963	-0.910336	-0.0895946	-0.28321	-1.12634	1.33968	-0.813221	0.634317	-0.480233	-0.362303	1.0718	-0.986626	-1.15637	-0.25415	0.142666	0.261615	-1.62678	-0.694821	-1.89108	-0.934192	-1.17826	-0.589845	-1.27951	-1.27515	-0.350048	0.496642	-2.41017	-1.01734	-0.934275	-0.487182	-1.38111	-0.611422	-1.82966	-3.07826	-0.0847191
	0.758461	0.553179	1.70433	1.03861	1.44399	0.556973	0.149518	0.455733	-1.88409	-1.65208	-0.64623	0.384174	-0.0961873	-1.18937	-0.230519	0.242495	-1.07288	-0.299334	-0.187219	4.75611	1.39417	-0.464131	-1.18229	-1.12381	-0.652206	-0.130986	0.172147	0.372708	0.660082	0.968683	1.07045	0.856279	0.405657	-0.160212	-0.618214	-0.752204	-0.723221	-0.929805	-1.42377	-1.71323	-1.43492	-0.927237	-0.66887	-0.730193	-0.918952	-1.08606	-1.15614	-1.10677	-1.17459
	1.05494	1.37255	0.86918	0.217794	2.18028	-1.28714	-0.609999	-0.239603	0.604538	0.662121	-0.614979	-1.40447	-0.0732219	-0.369561	-0.97706	-0.71403	-0.205012	-0.525132	-0.826701	-0.874522	-0.00409413	0.371638	0.448494	0.422294	0.48886	0.727165	0.748804	0.198437	-0.679619	-1.39913	-1.1058	0.565237	1.65331	0.511152	-0.92929	-0.632087	0.275306	0.315816	-0.222731	-0.747202	-1.20813	-1.57916	-1.38262	-0.376827	0.284781	-0.451733	-1.84717	-4.2556	-1.83129
	-1.30104	-0.0626302	0.237308	1.18508	-0.956514	-0.786356	-1.87699	-0.375423	0.202752	1.07811	0.00791557	0.111477	-0.197446	0.507711	0.126421	0.583348	2.15368	-0.0149606	0.701307	2.41509	-1.85877	-2.58561	-1.63725	-0.885376	-1.46486	-2.07041	-2.03621	-2.05006	-2.03057	-1.7185	-1.53705	-1.60807	-1.6598	-1.83884	-2.19029	-2.12838	-2.02204	-2.81289	-3.18196	-2.19325	-1.2903	-1.48084	-2.77676	-3.20387	-1.99471	-1.31553	-1.55221	-0.0285043	-2.23793
	0.85634	1.24685	-1.82689	1.26653	0.821114	0.185488	-1.00206	0.313207	0.798101	1.24749	0.0617505	-0.77863	-1.38255	0.0473085	-1.00679	-0.896868	-0.592029	1.18403	-0.0191109	-4.52728	-0.779219	0.19985	-0.245854	-0.772119	-0.228875	0.844155	1.33072	1.28261	1.18037	1.70494	2.13474	0.714535	-0.900366	-0.248121	1.22895	1.99793	2.24555	2.10888	1.52476	0.838909	0.489491	0.421972	0.493933	0.629539	0.693185	0.514663	0.209392	2.50468	-0.375411
	1.43392	-1.37487	-1.75364	-1.38339	0.22037	0.331024	-1.22996	0.220688	0.591198	1.33764	0.329249	-0.385029	0.620079	1.4391	0.929735	-0.387064	-0.619008	-0.230306	-0.606095	-1.63965	1.62769	1.63953	0.592824	0.475228	1.68148	2.13304	-0.368518	-0.0358495	1.53118	-0.0386586	-0.0551789	-0.167276	-1.32637	-0.79122	-2.05655	-3.65043	-2.2615	-1.34525	-1.10421	-1.0374	-1.87383	-3.02782	-3.18117	-2.1502	-2.38487	-2.6807	-2.17716	1.42626	-2.65291
	1.7141	1.28945	1.59928	1.0247	0.241489	0.118503	0.647946	0.0332654	-1.15901	-0.916774	0.667542	-1.47717	-1.6941	-0.669655	-0.10304	-0.0458138	-0.727402	0.237065	-0.486812	-1.35295	-0.877977	-2.07823	-2.62163	-4.05754	-3.87689	-3.70497	-2.56584	-1.60142	-1.53151	-1.04553	-0.949106	0.485754	-0.713677	-1.0707	-0.689788	-2.28245	-0.680402	-0.655301	-2.76737	-2.31099	-1.55319	-0.609747	-0.429475	1.75277	3.8938	2.01547	2.5953	1.58675	1.50242
	-0.306586	-1.96339	-1.80603	-0.429519	0.257657	-0.384293	-0.127521	1.39346	0.675127	-0.026723	0.842109	1.56052	0.443826	-0.0517876	0.821252	0.541517	-0.310563	1.06205	-0.997085	0.0711642	0.529753	-1.67773	-2.72219	-2.30854	-2.12088	-2.00154	-2.30427	-2.30273	-2.88872	-3.2978	-3.24968	-4.18999	-5.36869	-4.17406	-4.66412	-5.55654	-5.2772	-5.5271	-6.29997	-5.45596	-6.14001	-6.97403	-5.66096	-4.93729	-5.8408	-6.44211	-7.1777	-9.44794	-8.00512
	0.539622	1.32918	1.62591	0.501524	-1.24442	-1.68284	-0.398592	-0.260909	-0.077688	1.51426	-0.394175	0.255725	-0.490751	-0.617641	-0.275844	0.479244	1.40014	-0.556258	-0.74967	-1.27703	-2.9296	-1.75724	-0.149575	-0.0610151	-1.54848	-2.45127	-1.80436	-1.56463	-1.23107	-1.41474	-2.44542	-2.7738	-2.38313	-2.80182	-3.69408	-2.40383	-2.33762	-2.42939	-1.43366	-2.33062	-2.24702	-1.7564	-2.07756	-1.31749	-1.12648	-1.76512	-2.21257	4.44947	0.953878
	-0.22511	0.980394	0.587552	2.25339	-0.363745	0.0817061	0.312944	0.267671	-0.767574	-0.0277052	-0.181618	0.418771	-0.0496861	0.687613	1.28464	-0.0438042	-0.899525	-1.95039	-0.601349	-2.27384	-0.0934342	-1.31482	-0.634887	-1.6614	-1.40275	-1.84452	-2.39085	-2.48737	-2.71325	-2.94452	-2.35666	-3.13208	-2.57563	-2.55997	-4.02752	-3.95307	-4.44487	-4.26147	-5.04779	-5.45234	-4.39463	-5.96042	-5.71012	-4.14281	-3.66694	-3.80339	-2.9482	-4.65281	-4.26798
	0.464249	0.810148	1.42341	0.365516	1.17125	-0.130522	0.727032	1.49478	-0.0103573	-0.0156737	0.205946	0.670291	-0.225905	-1.21625	-1.04969	-1.97329	-1.0934	-1.02779	0.537186	-1.14646	-1.20967	-0.934492	-0.127935	0.904329	0.868307	2.39483	4.10417	5.76757	6.72504	6.71152	5.96854	3.64056	3.49829	2.85462	2.6269	1.15039	2.01899	0.981102	2.02063	1.21394	-0.423488	-0.188039	-0.112711	-1.01688	-0.643393	-0.806358	-1.57737	-1.27405	-2.72412
	0.622386	1.38271	1.99648	1.00521	1.12208	-0.224978	-0.472258	-0.189728	-0.360994	-0.280411	0.00369799	0.303682	0.844125	0.0392767	-0.208753	-0.292076	-0.489782	-1.51462	-1.25384	-1.53545	-2.40656	-1.71916	-1.22638	-1.45436	-1.3204	-0.575505	-0.805836	-1.68604	-2.0729	-1.9977	-2.13461	-2.55813	-3.48894	-4.09464	-4.04229	-4.24018	-4.10228	-2.88659	-2.4851	-2.6336	-1.96541	-1.93765	-1.57364	-1.67495	-1.88179	-1.69036	-1.80273	-2.28963	-3.19483
	-0.0941914	-0.807902	-0.0539291	-0.00541789	-0.976303	-1.20128	-1.34828	-0.267202	-0.272079	-0.0376443	-0.755112	-0.410556	-0.619613	0.181248	-0.109243	0.0257947	1.74729	2.14272	1.42177	0.940727	0.0634562	-0.707105	-0.521484	-0.967812	-0.798601	-0.639345	-0.862222	-0.785685	-0.193992	-0.879239	0.399474	1.78045	1.84314	1.83201	1.18954	1.08973	1.5524	1.73401	1.95244	3.10304	3.203	2.49807	1.32986	0.294823	0.00398327	-0.270605	2.81191	2.58207	1.87428
	0.583601	0.0153657	0.0580778	-0.161439	0.885859	0.950346	1.13032	1.39945	1.59628	0.743353	0.363825	0.0368342	-0.403683	-0.710932	-0.874041	-0.410921	-0.781687	-1.43167	-1.06122	-2.61789	-1.99462	-1.66361	-1.5714	-1.66451	-1.88947	-2.13561	-2.06346	-1.47248	-0.94669	-1.00713	-1.13818	-0.843078	-0.736871	-1.3935	-2.11053	-2.16467	-2.02559	-2.25047	-2.5535	-2.58432	-2.57721	-2.76827	-2.81626	-2.40898	-1.92765	-1.80125	-1.95627	-1.77969	-1.55316
	-0.931605	-1.58138	-1.22105	-0.946909	0.654564	2.04359	2.3942	0.796334	-0.400247	-0.544876	-0.117116	0.317622	0.57572	0.678182	-0.25224	-0.578761	-0.225726	-0.414872	-0.295252	0.162946	-0.548487	-0.940116	-0.96842	-0.989871	-1.13896	-0.856082	-0.832165	-0.994883	-0.89519	-0.629347	-1.29051	-0.46326	-1.23495	-0.625498	-1.08007	-1.09099	-0.5192	-0.435896	-0.744414	-1.2351	0.650567	-0.237492	-0.155658	-0.375558	-0.23461	-0.907951	-0.110702	1.35916	1.21166
	-1.46985	-0.0801776	0.258547	0.250495	-0.456569	-0.0644085	0.0985384	-0.212437	-1.28034	-1.74526	-1.14962	-0.0692738	1.14431	1.31109	1.91121	-0.523288	-0.0387908	-0.167473	1.21173	0.99688	2.26364	2.20077	1.42528	0.556398	0.249458	0.735801	0.98406	0.567159	-0.0962714	-0.0447632	0.785817	1.74083	2.0131	1.57929	0.758876	-0.23358	-0.721917	-0.408308	0.108294	0.674745	1.09649	1.00247	0.987255	1.09914	0.732731	1.22365	2.44635	3.26615	5.21949
	-1.61613	-1.64693	-1.2159	-0.733899	-0.349901	0.0119916	-0.465667	-0.239057	-0.361438	-0.299386	-0.384291	-0.501287	-0.24896	0.432365	0.969	1.33761	1.58369	1.50349	1.08981	0.690604	0.575041	0.479852	0.379698	0.301151	0.458496	0.881552	1.1796	0.889854	0.804975	0.798534	0.430532	0.0680274	0.216234	0.877872	1.46032	1.37037	1.46589	1.64201	1.46635	1.30505	1.35058	1.28412	0.834062	0.351238	0.466609	0.495835	-0.111232	0.0882708	0.463444
	1.738	1.38916	1.31614	1.13269	0.983224	0.705149	0.493263	0.241113	0.25324	-0.305917	-0.410085	-0.236755	-0.229373	-0.694039	-0.314685	-1.12036	-1.02779	-1.39573	-1.64375	-0.875224	-1.26607	-1.06911	-0.420971	0.448535	0.649994	0.112971	-0.0745653	0.0607852	0.296978	0.421665	0.147649	-0.174357	-0.0831241	0.437665	0.63859	0.472203	0.320022	0.0820256	0.280552	0.64741	0.146399	0.228205	0.778754	0.741373	0.686615	0.7366	0.768427	0.805463	0.710178
	0.87884	1.23412	1.24247	0.990508	0.250286	-0.378785	-1.04468	-1.71994	-1.87112	-0.608051	-0.556043	-1.06051	-0.19293	0.0130636	1.40143	1.16979	0.491131	0.554882	-0.625873	-0.606781	0.0371709	0.303805	0.15539	0.246411	1.11117	0.946894	0.961737	1.4765	2.20081	2.76362	2.15033	1.58864	0.996517	0.844817	0.986144	0.397953	0.440468	0.040426	-0.217644	-0.0875089	-0.209499	-0.234693	-0.356322	-0.747997	-0.77235	-0.352011	-0.260971	-0.309517	-0.391669
	1.39263	1.94337	0.783448	1.15854	0.316391	1.04541	0.701083	-0.377408	-0.755208	-0.125231	0.380039	-0.707276	0.540316	-1.0631	-1.53704	-0.802556	-0.57772	-1.10457	-0.995148	1.77288	-2.13544	-2.90137	-1.90305	-0.518651	-0.126337	-1.43323	-2.46234	-1.48962	-0.48698	-1.43294	-2.63656	-2.27497	-1.66708	-2.29949	-3.18785	-3.18931	-2.99817	-3.43396	-3.98016	-4.04164	-4.04468	-4.4518	-4.84885	-4.80574	-4.7053	-4.97287	-5.39088	-3.67206	-4.84548
	1.12885	1.81299	1.87468	0.753725	0.787015	0.82075	0.926651	0.0369442	-1.59419	-0.667668	-0.0323976	-0.744701	-0.532052	-0.893165	-0.446409	-0.169293	-0.261714	-0.932837	-1.03366	-1.44501	-0.689129	-0.688226	-0.624037	-0.523143	-0.868916	0.150854	-0.368421	-0.306588	-0.434889	-0.880897	-0.950699	-1.13788	-1.1764	-1.03444	-0.932375	-0.703656	-0.103118	-0.18492	-0.165919	-0.199211	0.890889	1.45462	1.31462	1.28728	0.816851	0.290284	0.0561648	2.37273	2.36798
	1.33251	0.962403	2.03343	1.97517	0.301991	-0.294912	-0.698221	-1.28649	-0.855632	-1.19303	-0.959953	-0.139149	-0.937757	-0.661167	-0.525423	-0.0407504	0.151301	0.469894	0.629665	-0.439238	-0.350459	-0.0407323	0.409635	0.920321	1.33915	1.28825	0.897692	0.884409	1.04496	0.945361	0.834463	0.80529	0.698709	0.668416	0.848251	1.00062	0.907545	0.520579	0.365632	0.805947	1.46424	1.87084	1.67065	1.06964	0.644143	1.20825	2.19438	0.67649	0.184252
	-0.151353	0.76641	-0.878965	0.0107845	-2.38837	1.28378	0.200089	-0.612884	-0.0315165	-0.212402	0.0962451	-0.0515352	0.327234	-0.392272	1.39023	1.24015	0.5142	0.726936	-0.0898291	1.74951	0.120879	0.826438	1.91936	1.49082	-0.0894931	0.432408	1.48459	1.06584	1.16367	1.53146	0.809615	-0.418819	-0.587772	1.14146	0.697403	-1.67087	-0.678882	1.3146	1.50767	0.777018	0.578804	1.42462	1.72936	1.43286	1.3115	1.22491	1.12047	6.61081	3.50268
	-0.501903	1.51545	0.475295	1.19686	1.10693	1.23775	-0.31802	-0.79272	-1.07974	0.345115	0.83382	1.35719	0.134835	-1.17903	-0.738842	-0.581834	-0.61918	0.0539555	-0.860065	-1.38337	-0.603755	-0.954231	-1.7296	-2.22469	-1.95779	-1.19814	-0.419805	-0.109798	-0.367398	-0.933138	-1.10559	-0.783996	-0.581777	-0.992275	-1.88295	-1.85719	-0.800686	0.182723	0.794964	1.13451	1.4652	1.71117	1.49148	0.346882	-1.16947	-0.932928	0.675722	6.4902	4.21054
	0.63805	-0.752489	-0.434357	-0.0518022	-0.476497	0.218872	-0.93335	-0.248192	-2.08608	-1.11896	0.383566	-0.495015	-0.234315	-0.212652	0.0743708	1.49818	2.01598	0.183408	1.27777	-0.867763	-0.960595	-1.80368	-2.46313	-2.12413	-1.90995	-2.98168	-2.43117	-1.70368	-3.28488	-3.51419	-1.87967	-0.418556	-0.809028	-1.48142	-0.58918	0.853869	0.513497	-1.53533	-1.40459	-0.519504	-0.704275	-1.1729	-1.34187	-1.41154	-2.11714	-3.01155	-3.71227	-5.9433	-2.73345
	-0.109026	-1.13932	-0.364182	-0.483946	-0.485606	-1.70018	-0.102276	0.744809	1.3817	1.34583	1.89863	-0.00107423	0.503163	0.607333	-0.91693	-0.807533	0.874299	-0.129571	0.0374191	-1.68907	-4.16628	-5.02848	-5.76793	-3.02478	-7.85711	-3.30036	-3.47321	-5.96561	-8.46784	-4.04336	-7.07331	-10.7805	-5.82057	-10.2121	-10.0403	-6.95911	-7.88995	-7.65977	-5.97704	-5.55703	-7.89754	-3.11549	-0.468099	-1.43383	-3.55755	-3.35011	-2.94997	-3.756	-6.61246
	1.27007	0.675241	0.817905	0.4694	-0.0139463	1.51569	0.732299	0.372042	0.0216552	-0.755227	1.17083	-0.296959	-0.0586237	-0.895855	-0.170519	-0.949831	0.269745	-2.04606	-1.28055	0.499261	-0.126652	-0.298076	-0.192862	0.011137	0.134742	-0.000322506	-0.37864	-0.754789	-0.993137	-1.05907	-1.03046	-1.05537	-1.26819	-1.33655	-1.00113	-0.631956	-0.40255	-0.23725	-0.161655	0.0298732	0.996668	1.97236	1.59936	1.30058	1.77584	1.20587	-0.246976	0.0499465	-0.477364
	1.62098	1.47181	0.959665	1.37747	0.492223	0.523393	0.648893	0.350879	0.382275	0.230878	-0.0417544	-0.217926	-0.345207	-0.377876	-0.430823	-0.814113	-1.10369	-1.56136	-1.86144	-2.41063	-1.8527	-1.69288	-1.79601	-2.02692	-2.25046	-2.33998	-2.33384	-2.41545	-2.59737	-2.65448	-2.46089	-2.12851	-1.79393	-1.57949	-1.55111	-1.50447	-1.19166	-0.703116	-0.287177	-0.0908073	-0.179109	-0.446707	-0.603971	-0.516313	-0.322512	-0.154446	-0.0608965	-0.284685	-0.418107
	-1.03927	-0.387653	-0.573264	-1.48717	-1.26995	-0.943484	-1.71826	-0.203602	0.133377	0.169467	0.564075	-0.411803	0.647536	1.19245	0.661184	1.55999	-0.0547786	0.73411	1.06721	-0.137747	2.2237	2.9581	2.58818	1.63662	0.627682	0.145553	0.788456	1.89804	1.83346	0.935506	0.647772	0.932967	1.11165	0.654504	-0.507302	-1.09043	-0.419857	0.2169	0.0941773	-0.240594	-0.460245	-0.598779	-0.712699	-0.871419	-1.23325	-1.93836	-2.73195	-3.92784	-3.26236
	1.06339	1.66406	1.11149	-0.201419	0.102174	1.06664	-0.525258	0.441984	0.947419	1.0094	-0.299157	-1.03016	-0.526218	-1.19921	-0.367984	-0.404634	-0.760761	0.179058	0.034608	-2.50256	-1.94332	-2.0398	-0.630927	-0.0521274	-1.07789	-3.67494	-3.87691	-2.24095	-1.4302	-1.3953	-1.53827	-2.15994	-2.30086	-1.96669	-2.26312	-1.57388	-0.719801	-0.417601	-0.258011	-1.09692	-2.34574	-2.54995	-1.35267	-1.72994	-1.09342	0.133557	-0.751798	11.9878	5.25574
	-1.17309	-0.0670861	0.165738	0.618595	-0.421894	0.43928	1.34813	1.69232	0.914799	0.865735	-1.31376	-1.70207	-1.33649	-1.07018	0.17439	0.68146	-0.183275	1.09963	-0.460118	1.66471	-0.876117	-1.95454	-2.11876	-1.91701	-1.8345	-1.80817	-1.58532	-1.28151	-1.09967	-1.22205	-1.59176	-1.91091	-1.84483	-1.23923	-0.71254	-0.683119	-0.812597	-0.873285	-0.841767	-0.752458	-0.654163	-0.552513	-0.486929	-0.576135	-0.774704	-0.872055	-0.728139	-3.36378	-2.92909
	1.0682	-0.980496	0.262533	-1.15855	0.166959	-0.614632	0.464334	-0.705922	0.107753	0.465722	-0.618288	-0.499874	-0.257342	-0.208033	0.173709	0.733093	1.28161	0.714423	-2.35807	1.20556	2.47304	4.90651	4.54714	5.47506	4.87482	4.37361	5.80742	4.56636	5.58736	3.6849	6.46787	7.91814	8.06224	5.54012	5.133	6.55369	5.8121	2.24467	3.28862	2.49467	2.97287	4.87484	2.12805	1.81955	1.27097	2.74409	5.50087	5.17816	3.28264
	-1.00356	-1.0967	-1.45424	-0.988468	-1.30909	0.98722	0.258822	1.24277	1.23267	0.256938	0.0495864	0.961188	0.0576366	-1.07047	-0.566675	0.519321	-0.155224	0.0107612	0.312346	1.13339	-0.0694645	-0.223829	0.00587722	-0.0210936	-0.559846	-1.28709	-1.18995	-0.364074	0.35549	0.561412	0.771404	1.33548	1.25311	0.84656	0.669824	0.295136	-0.0315316	0.0431416	0.331152	-0.140626	-1.41363	-1.99248	-1.43535	-0.428845	-0.175715	-0.172947	-0.151502	-2.86908	-1.86841
	-2.14739	-0.685599	-0.737819	-0.587998	0.286824	0.21946	0.798714	1.4294	0.640359	0.937496	0.627393	0.672618	0.0514526	0.34511	-0.440416	0.781343	-0.260484	0.0461602	0.324549	0.829005	0.991556	1.38854	0.94542	2.20755	0.487163	-0.851025	0.023632	1.44867	0.253715	1.29861	0.6326	1.25224	1.35164	1.34729	1.04291	2.00359	1.97023	2.34674	2.84219	1.82735	4.15227	1.75964	2.55822	4.15057	2.7482	3.53692	3.00638	1.98792	1.7892
	-1.81516	-2.45877	-0.907149	-0.745017	-0.802288	0.346307	0.0192174	0.271625	0.993682	-0.14577	0.781272	1.55259	0.645148	-0.158674	-0.467497	0.864148	-0.155179	0.840759	0.653622	-0.214722	0.768589	0.293479	-0.72684	-0.424581	0.840666	-0.121708	0.601554	0.190669	1.26709	0.459497	0.832039	-0.254264	1.61801	0.384257	-0.409226	-1.88447	-0.63448	0.597215	0.595659	0.469815	0.625752	1.00981	1.56905	0.585022	2.63686	1.75302	1.33158	0.16989	0.36865
	0.933346	-0.263399	-0.186198	-0.623528	-1.67736	-1.37217	0.702343	1.00812	0.565744	1.25979	1.10112	-0.553109	-0.248048	-0.471723	0.256747	-0.471063	1.05303	-1.06921	-0.230767	-0.0175673	1.49611	-1.25762	0.384296	1.42931	-0.999772	-1.37898	-1.58054	-0.614914	-1.24481	-1.75034	-1.73246	-0.250623	0.12693	0.359305	0.864812	0.112123	-0.763319	-2.73996	-1.09208	-0.430071	-0.244693	-0.20251	0.0509085	-0.0630449	-2.9978	-0.805067	-0.782698	-2.08341	0.136078
	-0.0265009	-0.679792	1.83089	-1.59015	-0.88306	0.105288	-0.26523	-0.555702	0.373736	0.0127869	-1.17338	-0.412471	-0.51624	1.87212	0.808311	0.156567	0.0401264	1.27473	0.483794	1.40018	1.14208	1.95908	0.559721	0.823348	1.67042	1.04421	2.57417	2.15278	1.38235	1.26962	0.938306	1.73679	0.991304	0.631676	1.11544	1.82256	1.67368	4.74816	4.70467	2.35153	2.73607	3.35394	3.1435	7.44385	7.49352	3.69597	3.70197	5.04491	2.3567
	0.221433	-1.13611	-1.92962	-0.574461	-0.239729	0.118243	0.640133	0.437938	-1.53773	0.11539	0.34749	-0.973418	-0.366874	1.2739	0.681811	1.25673	1.78304	0.721241	-0.063625	1.24128	0.0904124	0.205808	-1.02533	-0.211616	-0.478798	-1.41709	0.675085	-0.184647	0.189504	-1.43793	-0.593024	-3.64896	-1.6789	-2.9518	-2.18658	-4.6188	-3.42582	-1.29465	0.254444	3.25166	5.6156	4.53456	3.5824	5.20358	1.4786	3.79615	2.71595	2.90295	3.09495
	1.61379	-0.267502	-0.391746	1.20865	0.333924	0.488549	0.395122	-0.544289	-1.8271	-1.28924	-1.9108	0.235776	0.110204	-0.469741	0.393672	-0.443757	0.451129	0.943282	0.279284	0.137305	1.92857	2.05274	1.46256	0.941682	1.09033	1.45509	0.539484	1.24024	0.88205	0.0610327	-0.821253	-1.42057	0.613686	-0.484468	-2.23393	-1.88415	0.0196307	0.0182577	-1.75308	-1.1263	-0.914089	0.321044	-0.0294377	-1.11763	0.177916	1.5919	-0.934086	0.211778	-0.164557
	1.9353	1.10276	1.07558	0.984204	0.059364	0.433821	0.803714	0.056645	-0.260053	-0.546242	0.283107	0.37912	0.103395	-0.211948	-1.08832	-0.216341	-1.427	-1.38326	-0.0387693	-0.605013	-1.57881	-1.48155	-1.48435	-1.02239	-1.36043	-0.793527	-0.707241	-0.665016	-0.085022	-0.497587	0.136982	-0.739145	-0.887498	-0.921339	-0.200664	-0.334485	-1.00225	-1.11649	0.323409	-0.502124	-0.703917	-0.426063	0.237948	-0.174258	-0.438308	-0.773316	0.142649	0.734371	0.185762
	0.413344	-1.77948	-0.807934	-1.94327	-1.21523	-0.0350865	0.931814	0.656625	-0.993734	0.144752	1.36923	0.18464	1.19699	1.08698	0.112571	0.600367	0.213945	-0.346269	0.716521	0.547347	0.289159	-0.52569	-0.253903	0.223071	0.139105	1.13997	1.37946	-0.233939	-0.791197	0.0808383	0.355395	0.0830297	0.904339	1.75229	1.75628	1.98414	2.0539	1.11133	0.424396	1.1632	1.11252	1.61593	2.77202	2.4958	1.37825	1.92279	3.41176	1.38933	3.29397
	-0.619514	-0.62382	1.56931	-0.425455	-1.67375	0.959194	0.589814	0.816776	-0.959032	-0.14712	1.99532	-0.601475	-0.736043	0.610064	-0.650768	0.659424	-0.887115	-0.263006	-0.406508	-1.08455	1.84643	-0.0298499	-0.213315	1.31941	-0.424685	-0.253346	0.64189	0.574157	0.509498	0.824414	-0.374474	-0.88243	-0.666997	-0.427989	-0.26307	0.17802	1.21314	0.57325	-0.19791	1.20078	2.27165	-0.220737	1.43207	1.76823	1.65763	2.40479	0.54593	0.254801	-0.325049
	-0.530365	-1.58805	1.09035	-0.775213	-1.44049	-0.740048	0.0582342	-0.335722	0.162644	-0.266492	-0.380652	0.947415	0.430936	1.0472	-1.00261	0.601257	-0.636697	1.2029	2.16737	2.24953	0.21918	-0.808615	-1.08703	-0.869231	-0.408386	0.0423355	0.312961	0.56629	1.02123	1.58182	1.95179	2.00189	1.86703	1.69632	1.60494	1.67806	1.7513	1.50402	0.900653	0.351685	0.184547	0.241034	0.257711	0.159236	-0.00757718	-0.145617	-0.0829418	2.8951	2.46815
	-0.359982	1.56966	-0.685505	-0.820909	0.0279488	-0.0776611	-0.954768	1.8666	1.55795	0.384414	-0.524729	-0.145671	1.11383	1.12539	-0.792229	-1.2089	-0.448262	-1.08133	-0.264554	1.73492	0.711077	-0.0164201	1.39256	0.46398	1.05473	1.5916	1.02861	0.441553	-0.166233	0.952135	-1.21345	0.23596	1.01462	0.596621	-0.880543	0.0307113	-0.410298	0.864796	0.657687	0.176102	-0.226035	0.245145	-0.598873	-1.22788	-0.405401	-0.607247	1.40878	0.824253	1.19677
	-0.795751	-0.403289	0.771908	-1.2159	-0.441495	-0.0380925	-0.548399	-0.488887	0.894577	-1.31983	-0.741921	1.04438	1.06452	1.08559	-0.189456	0.577558	-1.07352	2.01013	-0.966381	-2.70211	-0.991801	-0.0298638	0.614879	1.37352	2.2367	1.77815	0.471843	1.03806	1.92571	0.90553	-0.0265777	0.394526	1.66123	2.01853	0.663676	0.0897549	0.368923	-0.522683	-1.23081	-0.372501	0.994073	1.50613	0.410163	-0.126945	0.837039	0.845697	-0.132082	1.56045	2.42973
	-0.453625	-0.510748	-0.677112	-0.188146	-0.219391	-1.66037	0.591904	0.413623	0.547381	-0.901994	-0.967855	0.75415	-0.535967	-0.142986	-0.477581	0.678694	-0.689798	0.807483	1.3044	1.05027	1.18489	1.35877	1.38925	0.302276	0.677153	0.274697	1.43148	2.57855	1.83087	1.09582	0.978097	1.14175	1.94234	0.238652	0.929809	0.753505	-0.112107	0.268647	-0.590203	0.845602	-0.216273	-0.121521	-0.614512	0.0175065	-1.39387	-0.830264	0.747729	-1.55652	-0.27624
	-0.953358	0.968604	1.0096	1.74139	1.68561	-0.0382211	0.0877341	-0.103879	-0.447484	-0.466453	0.45779	0.918042	-1.68974	0.362036	0.087881	-1.55877	-0.845723	-0.842809	0.198782	-0.124881	-2.19205	-1.13479	-1.64772	-0.0142273	0.266551	0.145216	1.70006	-0.0624599	-0.576498	0.457395	1.63588	0.302375	0.684065	2.54217	0.189021	0.422605	0.128609	0.077336	-0.708011	0.139094	2.9245	1.6289	0.00313101	1.12037	0.584115	2.39391	3.2109	1.98485	1.08464
	-0.495642	-1.27406	0.551852	-0.335306	-0.262891	0.828319	-0.537132	-0.190355	1.51351	0.822477	-1.66229	-0.508735	1.76113	-1.36176	-0.852948	-0.51581	0.310124	0.548201	1.19019	0.345928	1.45317	0.541493	0.519291	2.41863	-0.587055	0.250181	0.238423	0.496413	0.662094	1.83866	0.501553	1.89519	0.996899	-1.2128	0.479517	0.361002	0.608355	1.68122	-0.0401404	1.58949	0.247432	1.73865	1.27313	-1.0695	-0.504852	-0.231606	-0.69674	1.81684	-0.601762
	-0.392478	-0.396136	0.988748	-2.58372	0.226823	-0.518936	-0.0301486	2.08204	-0.434987	-0.158472	-0.733084	0.387158	0.510108	0.0874184	0.331066	-0.586329	0.300832	-0.369692	0.465275	1.48426	0.164641	0.407538	0.357975	-0.592205	0.142412	1.84735	0.458224	0.0119459	0.805613	-1.14318	-0.357138	0.979011	0.422371	0.307429	-0.140835	-1.65875	-0.0819479	-0.305813	-0.143404	0.440079	0.328826	-1.09726	1.29295	-1.05194	-0.878582	0.323858	0.563466	0.707471	-1.46653
	0.739885	1.54044	0.771648	0.295896	-0.520572	0.0905753	-1.00479	0.0509594	-0.733942	-1.25819	0.889561	-0.0990802	-0.026688	2.03826	-0.227971	-0.434385	-1.98039	0.45528	-1.01002	1.24048	0.970666	-0.138108	-0.536512	2.26853	2.1649	-0.850648	-0.33709	0.354636	0.373518	-0.358128	-0.80865	0.407047	-0.284646	0.631007	-2.31399	-2.34677	-0.849528	-2.47236	-0.753511	-0.804878	-1.96955	1.91365	-1.41399	2.68114	-0.284658	-2.00982	2.54069	0.430452	1.23566
	0.291755	-1.41473	-0.970869	0.121735	-0.905254	-0.577098	-0.157699	-0.210773	0.525695	-0.460755	0.0307735	-1.1009	1.68302	0.342047	-0.123455	0.67668	-0.485727	1.78242	1.57691	-1.6465	0.442069	0.381404	0.142474	1.21105	1.56308	0.525811	0.280819	-0.41704	-0.191783	1.82425	0.532594	-0.61268	0.822347	1.33408	0.969756	0.666451	0.637326	-0.0209712	-0.186543	0.386133	0.192256	0.27868	0.971066	1.39952	0.725481	0.12945	0.341414	-1.17362	-1.36842
	-0.898082	-1.43243	-0.478989	1.75316	0.0815368	1.02694	0.633175	0.769549	0.402874	0.506492	0.746984	0.0527154	0.900576	-0.738595	-1.50834	-0.83509	-0.825159	0.422601	0.711345	-0.445005	0.878796	0.458654	-0.41031	0.0307865	0.15342	1.57882	1.23395	1.62385	0.0159134	-0.761131	-0.831682	0.546028	-0.242301	-1.52367	-0.271206	-0.489611	-0.383036	-0.331063	-0.0963733	0.895493	1.2315	-0.475654	-1.26785	-1.74759	-1.19286	-0.284752	-2.34663	-1.39541	-0.705752
	-0.612427	-0.387505	0.481455	-2.02739	0.930245	1.53301	0.0113547	-0.177421	-0.22937	0.396249	0.108791	-2.14937	-0.516716	0.698247	0.54769	-1.10891	0.577824	1.45083	-0.0733679	2.56383	0.716528	0.487194	1.05034	1.50166	1.27687	0.987797	1.16529	2.43081	2.98506	1.75132	2.26021	2.66008	2.57649	2.40732	2.8495	3.9249	3.15028	2.24211	1.15136	1.45049	3.30321	2.40728	2.55207	2.63049	2.61615	2.32813	0.752969	2.68486	1.56618
	-1.28685	-2.00951	-1.37451	-1.37289	-0.0671965	0.326119	0.551309	1.36437	1.01407	1.01974	0.800115	0.72481	0.359103	0.772088	0.425939	-1.23031	-0.520407	0.121714	0.774124	-0.157191	-0.414569	0.037671	0.439797	0.101546	-0.536384	-0.505697	0.0158839	0.333288	0.154346	0.563102	0.890537	0.378208	0.531867	1.43006	2.25449	2.34556	1.79294	1.3945	2.11739	2.24582	1.30747	1.51736	1.91054	1.71932	1.61095	1.15221	0.466412	0.470027	-0.593143
	0.238328	0.863333	2.15383	-0.942974	0.682949	-0.769545	-0.587569	-1.1022	1.24285	0.951106	-0.396372	0.752861	-0.906058	-1.44271	-0.521995	0.204302	-0.815936	-0.198905	0.138676	-0.0722716	-0.675418	-0.0289939	-2.02219	-1.5948	-0.353381	-2.13593	-1.7164	-0.642228	-0.995637	-1.67262	-0.397606	-1.12085	-1.66417	-0.415644	0.227931	-0.278702	-0.962172	-0.28938	-1.42841	0.191434	-0.02593	-0.795615	-0.73638	-1.04552	-0.46567	0.729726	0.250324	3.20894	-1.38969
	-1.56548	0.362527	0.326298	0.365651	0.362146	-0.632723	0.209456	1.21493	0.998611	1.15437	0.894408	0.175503	0.256485	-1.97182	0.61786	-0.105753	-0.777605	-0.305805	-1.78389	-1.54962	-3.90228	-3.3498	-2.36185	-2.00334	-2.14734	-3.02951	-1.78007	-3.72664	-4.07954	-3.14466	-4.57116	-3.10336	-3.25686	-3.84625	-2.34637	-2.83658	-1.19658	-0.738383	3.12746	-0.137024	-1.78902	0.369759	-0.32722	0.255312	0.424589	-1.03941	-1.27293	0.169083	-2.48919
	0.341896	-0.558918	0.146412	-0.386284	-0.612051	-0.636032	-1.39767	-0.893426	-1.34981	-1.06294	-0.734324	-0.302329	-0.194831	1.27683	1.68358	1.12421	0.574064	1.36108	1.59977	-1.50581	-0.0404868	0.600676	0.677735	0.45075	0.179781	0.124887	0.428737	0.764437	0.72727	0.372495	0.0499664	-0.0153534	0.200249	0.651665	1.08775	1.23187	1.10981	0.940617	0.831986	0.714072	0.539875	0.414887	0.468138	0.65912	0.839263	0.937551	1.006	-3.72361	0.121464
	0.558574	-0.348645	1.1514	0.819703	-1.72652	-0.528679	0.198628	-0.415022	-1.65887	-1.17124	-0.240692	0.305702	-0.610491	-0.78004	0.382094	1.17157	-0.666743	1.83116	0.966747	5.05089	1.54619	0.204162	0.108833	0.344244	0.0170438	-0.887162	-1.28975	-0.999848	-0.660618	-0.370197	0.0924709	0.559118	0.728053	0.511155	-0.0362381	-0.602996	-0.842956	-0.456041	0.404878	0.911665	0.682397	-0.0769147	-0.592984	0.100904	0.940789	0.195019	-1.28747	-0.854532	0.767222
	0.106276	1.5715	0.127672	1.54898	0.647171	0.883198	1.78541	-0.324401	-0.231558	0.0563311	-2.00832	-1.02319	-0.634079	-0.343798	0.0602757	-1.32921	-0.669971	-0.193327	0.0580021	-1.85974	0.761731	0.373092	-0.947946	-1.1565	-0.177843	-0.506968	-1.06618	-0.269042	0.7277	0.676591	-0.564556	-0.614323	0.165779	-0.488568	-1.41922	-1.62088	-1.31289	-0.904334	-0.734748	-0.927212	-1.26064	-1.56846	-2.06845	-2.34486	-2.06892	-2.34786	-2.99377	0.1059	-2.48148
	-1.16043	-1.56296	-0.00558764	-0.982379	-0.624069	0.536832	-0.404638	0.31988	-0.0614556	-0.739469	-0.367238	0.69264	0.706695	0.245084	0.399013	1.71923	0.491375	-1.66049	2.14707	4.97947	1.02986	-0.492238	-0.410139	0.452827	1.27333	1.27595	0.610887	0.250127	0.537484	0.927541	1.01349	0.801859	0.408962	0.139278	0.260125	0.663294	1.11069	1.26785	0.797977	-0.00678858	-0.409966	-0.242487	0.0285125	0.133883	0.187991	0.283592	0.366526	-0.051319	0.137865
	-0.981349	0.696927	-0.0502173	0.560679	2.0604	-0.098746	0.109914	0.873111	1.73954	-0.713326	-0.424069	0.40386	0.169218	-0.771675	-0.0455893	-0.131339	0.421179	-1.01419	-1.51762	-2.98656	-1.22659	-0.864276	-1.16206	-1.38241	-0.811934	0.323331	0.645534	0.0493699	-0.386383	-0.202186	0.539051	1.0775	0.649232	-0.0201754	-0.249485	-0.988351	-2.36358	-1.96172	0.427543	1.1862	-0.174035	-0.578792	-0.0948746	-0.991092	-2.25591	-1.60698	0.0639595	2.30096	-0.206432
	0.0950901	0.234975	0.71888	0.0369687	0.137149	1.43745	0.971322	1.08318	0.881845	-0.160479	0.104943	0.986505	-0.244432	-1.53395	-0.500214	1.07377	-1.45057	-0.668999	-2.00282	-6.88238	-1.26336	0.179339	-0.634188	-1.78384	-1.62769	-0.944857	-1.17652	-1.44211	-1.01445	-0.578496	-0.502453	-0.680096	-1.04507	-1.51674	-1.83465	-1.97035	-2.39423	-2.71261	-1.83518	-0.62757	-0.545203	-1.29951	-2.13694	-2.288	-1.81256	-1.53179	-1.65851	0.857111	-2.09408
	1.18747	0.41735	1.08811	0.91574	1.1944	-0.280462	-1.31327	-0.530965	0.382003	-0.808999	-0.328055	0.733997	1.63397	0.270636	-0.26262	-0.744213	-2.06389	0.141301	-0.891159	-4.05602	-1.17894	-1.33974	-3.02277	-4.71239	-4.92667	-3.49397	-1.91594	-1.23798	-1.88595	-3.13923	-3.67255	-3.05423	-1.43818	0.141516	0.462536	-1.42793	-4.64459	-4.40059	-0.188435	1.25777	-1.31258	-2.78249	-2.4104	-2.74224	-3.27844	-2.26445	-0.545216	0.470426	-1.42944
	-1.28289	-1.25605	-1.18194	-0.994771	-0.953454	-0.797812	-0.996999	-0.676291	-0.314229	-0.570102	0.010341	0.721675	1.01104	1.07714	1.0899	1.34373	1.55547	0.739507	0.765705	0.826487	0.362902	0.143401	0.183866	-0.0026806	-0.470174	-0.328892	-0.271239	-0.508529	0.174965	-0.904574	-0.744211	-1.16814	-0.792829	-0.957759	-0.849577	-1.4339	-0.779905	-1.2761	-1.22394	-1.16423	-0.56898	-0.989727	-1.22218	-1.33539	-0.945857	-0.717165	-1.5493	-1.10578	-0.568758
	-0.529557	-0.587281	1.28234	-1.58288	-1.00999	-1.26668	0.39434	-0.387692	-1.4822	-0.507972	0.566911	0.0229375	-0.868233	-0.0189961	0.395509	1.01032	1.32827	1.05535	0.621997	1.98939	1.98965	1.63642	0.270928	-1.5448	-0.705073	-2.2599	-3.20482	-1.21286	-0.384068	-2.24097	-1.37948	-0.415086	1.39061	1.73737	3.33984	5.69774	5.12191	5.08192	5.96177	5.48612	6.43697	6.77786	6.55019	4.33579	5.63752	4.33102	4.21926	4.30113	2.63456
	1.20838	2.22334	1.14963	0.42298	0.627148	0.158842	-0.373713	0.156308	-0.28171	-0.327523	-0.375628	-2.33882	-0.246617	-1.07775	-0.897928	-0.244699	0.938176	-0.448625	-0.1072	-0.0952864	1.19044	1.21873	2.27684	0.324845	0.211394	-0.0974576	-0.515981	0.960486	0.446313	0.284036	-0.438811	-0.390315	-0.752038	0.127319	-0.0573782	-1.54255	-0.276164	1.63402	-1.26303	-0.12049	-1.41984	0.40397	-0.351605	0.155416	-0.0121666	-0.490769	0.0178528	0.461712	-1.01149
	0.164239	-0.0267273	-1.22212	1.03457	-1.30983	-1.0898	0.314031	-0.389934	-0.416974	1.27182	1.2678	0.142229	-0.905361	0.887715	1.00419	1.61541	0.544393	-1.19259	-0.408943	-1.76333	-0.847423	-1.52883	-2.27421	-1.93762	-2.15684	-2.77625	-1.1667	-0.284095	-1.36859	-2.97826	-3.38763	-2.42638	-2.00705	-4.03641	-3.85156	-2.37462	-3.18163	-3.65109	-3.44981	-3.02861	-2.38896	-2.85882	-2.84482	-0.902411	-0.890641	-2.39922	-3.6161	-3.38451	-1.9628
	-0.285545	-0.187081	-0.776958	-0.789213	-0.691787	1.52056	0.594925	0.220045	1.06091	1.21861	1.1697	-0.454453	-1.37002	-1.3763	-1.73297	-0.033479	1.60994	-0.153969	0.134822	0.963879	-0.228778	-0.782238	-0.430294	-1.01155	-0.96567	-2.08891	-2.54461	-0.415612	-0.99527	0.119935	-0.167691	0.356405	0.432533	0.780441	-0.0284436	-0.583847	0.151191	-0.233177	0.372807	-0.473465	0.804492	1.17129	0.852143	0.318015	-0.295995	0.289608	1.09062	1.94124	0.817569
	-0.0201698	0.270307	-0.207731	1.05758	-0.797528	0.170972	0.677979	0.25845	1.47719	-0.309185	-0.886484	-0.265887	-0.660897	1.51649	-0.0658635	0.329641	0.286685	0.197381	-0.0863148	-1.91776	-2.88201	-2.26945	-1.15628	-0.71812	0.837499	1.87927	2.44479	2.52535	1.55433	0.770318	0.82286	-0.457597	0.128462	2.07764	2.18373	0.61104	1.24695	0.216228	-0.285282	1.5986	1.45804	0.684959	3.14718	5.40656	5.59655	4.99807	4.48372	5.75753	4.51166
	1.40635	1.02477	0.207028	0.439063	1.4561	0.887614	0.611735	0.258942	1.15074	0.445769	-0.452747	-1.5344	-0.827702	-0.820404	0.56059	-0.661558	-0.804357	-0.834659	-1.30988	-1.1009	-0.27863	-1.69289	-2.23278	-2.98806	-1.01517	-0.546495	-1.95479	-1.76902	-3.45617	-3.63917	-0.710655	-3.38198	-0.625704	-0.217151	-3.05081	-2.18109	-2.15049	-2.13696	-2.44485	-3.10723	-3.57578	-3.97029	-2.54359	-2.12056	-4.15696	-1.78324	-3.69449	-2.13377	-2.683
	0.877385	2.43561	0.867649	0.331831	-0.742293	0.594684	1.06477	1.06069	0.803796	-0.0341917	-0.508405	-0.778636	-0.678721	-0.648115	-0.971645	-1.03777	0.168252	-1.31724	-0.721758	-1.90658	-1.8021	-1.43177	-1.43013	-1.8675	-1.2294	-0.404228	-1.3899	-1.80367	-1.01788	-2.01041	-1.08353	0.418764	0.0166955	-0.376858	1.44376	0.813627	1.41822	0.750222	1.7131	-0.461584	0.810763	0.911969	1.42689	0.124775	1.97599	1.40368	0.296222	1.28701	-0.91029
	-1.917	-1.67266	-1.49819	-1.14778	-0.921949	-0.366268	-0.751371	-0.0994232	1.04612	0.98345	0.86752	0.605993	1.0783	0.428352	0.747688	0.911595	0.645525	0.0825277	0.475477	0.751934	0.331959	-0.270122	-0.104794	-0.302055	-0.741331	-1.31862	-0.740771	-0.755305	-1.04112	-0.945163	-0.846518	-1.29676	-1.93921	-1.67015	-1.63918	-1.80438	-1.85335	-1.3773	-1.61241	-1.56878	-1.51008	-1.10079	-1.15246	-0.976429	-0.893158	-0.963807	-1.06069	-1.34613	-1.55936
	1.01607	0.691111	0.169978	-1.17892	-0.444572	-0.988174	-1.19412	-1.5831	-0.277941	-1.01957	-0.259128	1.31867	1.696	1.51143	0.425462	-0.280693	0.886571	0.424935	-0.791381	-0.750281	-1.26604	-0.582147	0.525828	-0.686179	4.27226	5.63796	7.2693	7.63689	4.59528	1.27242	3.33196	3.52491	-0.947028	0.807449	0.914575	3.45831	2.98995	4.71024	4.96589	5.15449	5.85996	4.62667	7.22343	6.00992	4.79862	5.25647	5.95067	4.19751	5.69449
	0.00358225	-0.0767253	-0.0363503	0.320796	0.697856	1.30525	0.387071	0.0580836	1.25111	0.527411	0.677681	-0.34753	1.28981	0.241183	-1.33581	-0.0893815	-0.677073	-1.96412	-2.16435	-1.55806	0.180217	-0.425683	0.298049	0.850116	-0.236619	0.0964399	-1.01733	-0.950077	-0.137699	-0.801215	-1.95313	-1.7677	-1.71551	-2.24878	-1.26344	-0.477663	-0.145217	0.164722	-0.0108139	-0.301633	-0.367933	0.551197	0.574241	0.00759977	-0.520236	-0.653462	0.778718	0.29741	-0.831698
	0.186146	0.258888	0.060954	1.59167	1.7353	1.75256	0.690485	-0.10664	-1.27744	-0.28719	-0.00827283	-0.362817	-0.610019	0.151551	0.471223	-0.0561227	-1.12093	-0.648176	-0.403199	-1.16343	-1.15233	-0.0692426	-1.56029	-1.77841	0.0560308	-0.583282	-0.57484	-0.471099	0.815041	-0.0847994	0.701757	0.81146	-0.0886659	1.61854	1.59123	1.1782	1.35414	0.663184	2.01907	1.07106	3.17662	3.3538	3.1836	2.00069	3.18422	3.46908	2.98979	4.16551	3.13311
	-0.0764328	-0.602139	0.188103	0.0781576	0.583603	-0.937846	-0.10512	0.852672	0.163012	2.10991	1.28766	0.482836	0.562866	-0.234515	-2.12478	-0.373095	-0.519196	0.757032	-1.41456	-1.43688	-1.36738	-1.82292	0.096818	1.00344	1.1423	0.807581	0.161988	0.739522	-0.0754956	-0.483379	-0.172231	-0.644515	-0.0373795	-0.731655	-0.689869	-0.891672	-0.117826	-0.267533	-0.327013	-0.805352	-0.960863	-0.80312	-0.329523	0.197808	-0.811365	-1.44217	-1.11485	1.43743	-1.06236
	-0.310228	0.323409	-0.582762	-1.06092	-0.588851	-0.342967	-1.20921	-1.10722	-0.26142	1.06198	-1.36239	1.14896	1.31485	0.643692	1.3365	0.909697	-0.518193	-0.636065	0.694025	2.26176	-0.348198	0.139441	1.71469	2.36774	1.22715	1.14505	2.30511	1.14991	-0.957324	-1.37358	-1.05947	-0.979064	-1.30031	-1.40274	-0.783575	0.0561667	1.10162	2.51024	2.09366	-0.683191	-1.60406	-0.564243	-0.516255	-1.216	-1.43718	-0.125167	1.65782	0.102489	-1.08016
	1.86174	1.3016	1.508	0.806029	-1.24756	-0.643647	0.141793	-1.08782	-0.332662	-0.10007	-1.16553	-0.860171	-0.432267	1.01096	0.363388	-0.391671	0.733886	0.548239	-1.26092	-0.658234	0.0193813	0.0131908	-0.141568	0.024201	0.476993	0.428258	-0.914942	-1.72372	-1.02385	-0.0218329	-1.51166	-3.75537	-4.28576	-3.12322	-2.68435	-3.43938	-4.04032	-3.79189	-4.68799	-7.05313	-7.91943	-6.09988	-4.13869	-4.78128	-5.86834	-6.26327	-6.38677	-10.2197	-8.64267
	0.450663	1.0412	1.09109	1.34043	0.984236	0.342724	0.799668	0.641159	-1.02085	0.586806	-0.753672	-0.1619	-0.278373	0.0407962	-0.248428	-0.623725	-0.330412	-0.818765	-0.62762	-1.30681	-1.31665	-1.04511	-0.403995	-1.67913	-0.695229	-0.365966	-1.25129	-0.718191	-0.0336218	-2.0222	-2.0395	-2.38387	-3.01526	-3.26572	-3.68417	-4.03704	-4.84716	-4.77074	-6.29666	-4.64728	-3.43137	-5.07424	-5.27683	-4.84239	-6.16851	-5.63691	-5.41862	-6.80242	-4.64598
	-1.33106	-0.46145	0.432269	0.0378381	1.00576	0.673247	0.192399	1.14895	1.23947	0.381195	1.00751	1.16506	-0.542877	0.748581	-0.335652	-0.115534	-1.26846	-1.28594	-1.43069	-0.930686	-1.76835	-1.44099	0.111078	-1.26575	-1.14585	-0.895178	-0.342139	-2.13859	-1.19796	-0.945612	-0.0770587	0.295399	1.29115	0.0875347	0.935944	0.759255	-0.511556	-0.490104	-1.14787	0.506262	-0.308786	-0.166022	-0.0258284	0.732135	-0.167838	-1.1633	-0.906099	-1.34702	-0.185395
	-0.775094	0.264188	0.653452	1.09221	0.490182	1.56054	1.0494	1.27293	0.94853	0.340494	0.569877	-0.288147	-0.2381	-0.444649	-0.573225	-0.271176	-0.885097	-1.5056	-1.28535	-1.40504	-1.47097	-1.62781	-1.14555	-0.812262	-1.35875	-1.24444	-1.77032	-1.55845	-1.11573	-2.0773	-2.15818	-2.68524	-2.3168	-1.99441	-2.78759	-3.0202	-2.50492	-2.12464	-3.49236	-2.95075	-3.30157	-3.42731	-3.07426	-3.71873	-4.33586	-4.10285	-3.60632	-0.294245	-3.25561
	1.28051	0.84927	-0.169761	1.45007	-0.227662	-0.315338	0.0348837	0.0113349	-1.07104	-0.44435	-0.0504364	1.24813	2.00834	0.548182	0.101147	-0.958249	-0.690654	-0.707063	-1.96476	-0.772428	0.317208	4.21285	2.05662	1.19526	5.10367	5.61237	3.30455	1.26556	-0.832059	0.161181	-4.09577	-1.20094	-2.67682	-2.44861	-2.54877	-2.5091	2.49793	1.60695	3.96344	4.0078	5.19072	5.91876	4.49149	6.72399	8.58736	8.96762	11.0515	12.6765	13.2191
	0.36356	0.17874	0.596076	0.355806	0.387505	0.704401	1.09392	1.11604	0.823605	0.695828	0.623367	0.349524	0.357378	-0.0243531	0.0493831	-0.639435	-1.56326	-1.76059	-1.73584	-1.87441	-2.27548	-1.56774	-1.09319	-0.461835	-0.292223	-0.210265	-0.652135	-0.700317	-1.38835	-1.27972	-0.261148	0.260543	0.20263	0.559156	0.874425	1.11702	1.3026	0.649169	1.09501	0.931688	0.84475	1.72083	0.453264	0.3508	0.856972	1.96254	2.70414	3.24561	2.5737
	2.00527	1.94625	1.19751	0.15338	0.154626	-0.256878	-0.148985	0.172303	0.449706	0.957118	0.643803	0.323608	-0.642723	-0.739359	-1.0726	-1.02266	-1.0069	-1.19327	-0.926486	-1.82642	-1.40277	-1.31023	-1.2818	-0.95654	-1.2706	-1.73614	-1.52365	-1.51202	-1.52057	-1.55037	-1.93132	-1.77017	-1.46384	-0.859727	-0.546819	-0.709527	-0.148543	0.293289	0.700881	0.84379	1.17607	1.55854	1.71877	1.77184	2.80367	2.06122	2.5189	2.63518	3.0552
	1.05411	0.727699	0.421475	0.738626	2.23772	1.76408	0.760643	0.0945568	-0.425185	0.318432	-0.275427	-0.3243	-0.3413	-0.93032	-1.18935	-0.874031	-1.08402	-0.842026	-1.14452	-0.973795	1.22545	0.75198	0.873332	1.15375	2.12202	1.37786	0.417343	2.69939	2.41974	2.92013	3.47469	3.60061	3.52911	4.58234	4.95469	3.95177	3.32173	2.97032	2.67074	3.36709	2.04778	1.29445	1.93185	3.30447	4.5143	4.6728	4.32438	2.68943	1.36921
	1.80499	2.19761	1.45868	0.425449	-0.32444	-0.723344	-0.862066	-1.19554	-0.940809	-1.40621	-0.164096	0.172148	0.828779	0.0998663	-0.224026	0.0835522	0.522137	-0.293776	-0.672012	-0.605251	0.601923	0.466979	0.248504	0.373267	0.420461	0.473844	1.04959	-0.0350156	-0.226854	0.405848	0.398265	0.485821	1.14614	1.28472	0.995764	0.444616	0.451213	0.852582	0.561815	0.0320448	0.416425	-0.0100942	0.157449	0.480765	0.0878254	-0.113919	0.201067	-0.575679	0.211703
[truncated: 374 more columns]

## Sheet: Fig4aBottom.AUC
time to maintenance onset,s	-1	-0.951891	-0.903783	-0.855674	-0.807565	-0.759456	-0.711348	-0.663239	-0.61513	-0.567021	-0.518913	-0.470804	-0.422695	-0.374586	-0.326478	-0.278369	-0.23026	-0.182151	-0.134043	-0.0859338	-0.0378251	0.0102837	0.0583924	0.106501	0.15461	0.202719	0.250827	0.298936	0.347045	0.395154	0.443262	0.491371	0.53948	0.587589	0.635697	0.683806	0.731915	0.780024	0.828132	0.876241	0.92435	0.972459	1.02057	1.06868	1.11678	1.16489	1.213	1.26111	1.30922
mean_AUC	0.534507	0.537354	0.536223	0.542663	0.545494	0.541253	0.539008	0.537978	0.534582	0.533017	0.532065	0.532484	0.531957	0.530189	0.533712	0.532908	0.545367	0.546173	0.545441	0.549114	0.556161	0.539591	0.537284	0.537644	0.528212	0.521909	0.523109	0.526071	0.531265	0.533366	0.534015	0.534777	0.535235	0.531357	0.530152	0.528307	0.527293	0.52419	0.521291	0.521427	0.522544	0.522013	0.526261	0.527698	0.529396	0.530868	0.533918	0.534028	0.532151
sem_AUC	0.00484874	0.00505511	0.0048021	0.00519414	0.00571625	0.00545591	0.00509764	0.00534147	0.00560192	0.00576424	0.00582496	0.00627001	0.00614192	0.00560095	0.00519437	0.00497873	0.00495969	0.00531629	0.00545325	0.00640358	0.00684788	0.0067981	0.00706094	0.00698567	0.00589428	0.00594588	0.00597821	0.00566125	0.00581733	0.00634402	0.0061522	0.00621928	0.00644084	0.00629811	0.00602291	0.00659618	0.00650734	0.00650026	0.00619743	0.00641077	0.00562797	0.00571872	0.00558087	0.00599521	0.00577274	0.00603903	0.00599218	0.00577323	0.00534174
mean_AUC_shuffle	0.538872	0.539739	0.540553	0.537896	0.535904	0.53815	0.537804	0.536992	0.537494	0.53621	0.535068	0.535334	0.533312	0.532933	0.535746	0.536605	0.534252	0.536376	0.537084	0.535093	0.533472	0.533635	0.532966	0.533405	0.533519	0.533861	0.532687	0.533823	0.533985	0.535973	0.534473	0.535928	0.532569	0.532042	0.533258	0.535689	0.535559	0.538651	0.539541	0.536442	0.534304	0.537221	0.535977	0.53541	0.535594	0.536999	0.53431	0.534857	0.534427
sem_AUC_shuffle	0.00666815	0.00694122	0.00689662	0.00691121	0.00659252	0.00659572	0.00650944	0.0067748	0.00674214	0.00685148	0.00687134	0.00720743	0.00657462	0.00633584	0.0064308	0.00658555	0.00647609	0.00696978	0.00723671	0.00710965	0.00695023	0.00642832	0.00646651	0.00628164	0.00720681	0.00730785	0.00735691	0.00762481	0.00790584	0.00731498	0.0076175	0.00804822	0.0076062	0.00728974	0.00742084	0.0073002	0.00722798	0.00717341	0.00764375	0.00730409	0.00680854	0.006613	0.00642652	0.00644267	0.00687014	0.00702934	0.00690438	0.00739677	0.0071076
adjusted_p_value	0.0999637	0.170759	0.033908	0.543549	0.437163	0.0144631	0.450903	0.388051	0.905272	0.51535	0.741639	0.464843	0.622043	1	0.622043	0.878701	0.423631	0.287119	0.000320076	0.410313	0.63599	0.00769331	0.0300393	0.168715	0.105458	0.589237	0.687217	0.725701	0.827237	0.291028	0.179045	0.464843	0.528605	0.827237	0.437163	0.905272	0.0579969	0.313171	0.388051	0.121195	0.150691	0.771522	0.693872	0.0300393	0.755627	0.673103	0.863035	0.924984	0.889883
h_significance_vector (sign_threshold=0.01)	0	0	0	0	0	0	0	0	0	0	0	0	0	0	0	0	0	0	1	0	0	1	0	0	0	0	0	0	0	0	0	0	0	0	0	0	0	0	0	0	0	0	0	0	0	0	0	0	0
count_draws (from 1 to 20) for each time step. AUC	0.509683	0.517828	0.517974	0.540063	0.544694	0.564131	0.534851	0.519303	0.539815	0.550509	0.52561	0.539863	0.535714	0.521368	0.499455	0.551471	0.533727	0.543234	0.545882	0.509393	0.565726	0.507067	0.516454	0.539452	0.494364	0.551147	0.515015	0.545099	0.484626	0.522676	0.604715	0.545	0.580426	0.571019	0.594022	0.544733	0.511544	0.504509	0.49629	0.481117	0.537749	0.480849	0.487028	0.464789	0.558574	0.494014	0.534188	0.5	0.48274
	0.520181	0.531385	0.550082	0.527616	0.512569	0.578544	0.540295	0.531556	0.518697	0.514887	0.537757	0.56808	0.555199	0.572523	0.518697	0.517173	0.533063	0.52375	0.577963	0.505844	0.553336	0.654221	0.561166	0.520743	0.518733	0.543787	0.543255	0.5713	0.518336	0.583021	0.539452	0.476742	0.506477	0.538929	0.535486	0.553857	0.494919	0.501719	0.549464	0.475357	0.512256	0.502967	0.530483	0.554069	0.554397	0.549472	0.536156	0.468023	0.559384
	0.514444	0.50625	0.604469	0.537963	0.536652	0.556901	0.584469	0.554936	0.538572	0.546252	0.487734	0.515741	0.482962	0.492754	0.521381	0.563045	0.581011	0.521489	0.559276	0.609962	0.526524	0.600893	0.560606	0.502331	0.507822	0.491765	0.518214	0.536944	0.511403	0.530609	0.550866	0.540011	0.52375	0.529161	0.563853	0.557222	0.519381	0.540598	0.503049	0.535182	0.560179	0.524395	0.503815	0.556667	0.513263	0.55664	0.532885	0.520563	0.516141
	0.534286	0.535714	0.549237	0.555714	0.521669	0.554936	0.545552	0.505741	0.546484	0.562781	0.497251	0.53202	0.538955	0.563307	0.54055	0.561872	0.565066	0.527593	0.596071	0.515367	0.541606	0.556638	0.533756	0.52708	0.55323	0.50993	0.536786	0.481349	0.5276	0.502607	0.623269	0.50374	0.5506	0.535065	0.508647	0.525634	0.540978	0.546898	0.495023	0.540765	0.527458	0.533249	0.536429	0.523051	0.569405	0.49581	0.580165	0.541063	0.499821
	0.506507	0.543438	0.577738	0.534641	0.559259	0.597415	0.529942	0.580344	0.547884	0.516496	0.57	0.563966	0.506133	0.53877	0.5075	0.513808	0.523619	0.516908	0.617188	0.520354	0.58125	0.575499	0.563079	0.529011	0.503027	0.497227	0.525143	0.521267	0.52156	0.531923	0.534299	0.513995	0.527798	0.527602	0.557049	0.515298	0.555847	0.572691	0.523293	0.527597	0.514846	0.504537	0.542913	0.534209	0.513989	0.531205	0.564574	0.547619	0.543068
	0.514423	0.494253	0.553677	0.534993	0.547799	0.569956	0.548761	0.514062	0.51457	0.499732	0.593778	0.574879	0.532778	0.534721	0.508117	0.485611	0.554619	0.52023	0.583835	0.530277	0.51043	0.589286	0.53312	0.500645	0.470125	0.536095	0.50832	0.484248	0.502463	0.489477	0.52657	0.517778	0.518792	0.542826	0.500089	0.58077	0.499191	0.485115	0.559524	0.47601	0.502607	0.554309	0.49193	0.519095	0.577557	0.530685	0.567664	0.545957	0.546921
	0.545158	0.523983	0.545957	0.556868	0.521244	0.545357	0.546628	0.515693	0.571192	0.550839	0.502585	0.541786	0.533662	0.539813	0.525973	0.545094	0.580305	0.514971	0.582676	0.557001	0.539062	0.546606	0.529761	0.480741	0.498929	0.569339	0.513626	0.54816	0.515015	0.525613	0.517857	0.502511	0.552693	0.510769	0.51834	0.522208	0.575502	0.516775	0.531926	0.495594	0.515714	0.543879	0.526697	0.496617	0.560786	0.512364	0.545703	0.562229	0.514846
	0.536	0.539474	0.555373	0.505681	0.547156	0.557209	0.507357	0.54321	0.507979	0.524749	0.533717	0.560482	0.514932	0.586039	0.547402	0.516533	0.562594	0.503469	0.613036	0.523268	0.51443	0.502646	0.556899	0.522897	0.507916	0.501551	0.533756	0.559362	0.485068	0.52859	0.573563	0.534537	0.566739	0.531345	0.53267	0.567769	0.526749	0.46533	0.486183	0.522149	0.531584	0.538517	0.51638	0.476561	0.582849	0.594216	0.566138	0.523649	0.508002
	0.523349	0.520445	0.608326	0.571248	0.542967	0.646162	0.507835	0.518695	0.514067	0.509864	0.552335	0.54733	0.546356	0.549253	0.547653	0.539813	0.568496	0.515423	0.603535	0.503815	0.547321	0.547234	0.547234	0.550556	0.50593	0.541325	0.530754	0.531934	0.515873	0.560617	0.549677	0.553889	0.526393	0.542878	0.53981	0.528142	0.530136	0.556635	0.535158	0.521104	0.555596	0.576902	0.542136	0.51632	0.505701	0.500276	0.510763	0.508725	0.551407
	0.554688	0.518072	0.540452	0.574879	0.529401	0.560138	0.493218	0.508119	0.503299	0.525825	0.514887	0.493035	0.507604	0.516742	0.542151	0.556818	0.515835	0.516499	0.615079	0.499011	0.52496	0.660493	0.604208	0.489354	0.504892	0.51052	0.495348	0.496795	0.492779	0.594697	0.563772	0.520192	0.536281	0.489891	0.525085	0.52818	0.517575	0.583288	0.576847	0.548258	0.52621	0.480263	0.518218	0.474204	0.537481	0.507022	0.534075	0.508333	0.539989
	0.521257	0.510222	0.530277	0.55303	0.484738	0.555169	0.53842	0.498924	0.555654	0.550325	0.611652	0.556605	0.560905	0.512733	0.526515	0.557209	0.535289	0.513484	0.615674	0.499019	0.516352	0.566894	0.528888	0.516111	0.520445	0.505865	0.512931	0.496332	0.545194	0.510997	0.540883	0.495487	0.495928	0.457496	0.48659	0.561644	0.540043	0.547439	0.499815	0.463774	0.505158	0.517038	0.513995	0.543427	0.511905	0.54822	0.512374	0.587302	0.590901
	0.498663	0.513868	0.531564	0.535928	0.5434	0.551104	0.550926	0.531759	0.542027	0.514601	0.527664	0.521011	0.509437	0.56111	0.540698	0.497513	0.53343	0.495094	0.563045	0.518695	0.566578	0.580186	0.600255	0.542683	0.53904	0.515555	0.503558	0.548536	0.523439	0.525357	0.582375	0.549782	0.550037	0.511724	0.552707	0.521011	0.525085	0.495235	0.533011	0.52362	0.501071	0.505179	0.515065	0.552809	0.562116	0.540191	0.52905	0.562669	0.521811
	0.536763	0.534613	0.555195	0.567073	0.556071	0.538213	0.540334	0.557647	0.530013	0.507246	0.584416	0.533891	0.559163	0.512321	0.541421	0.553752	0.549823	0.518579	0.610714	0.49448	0.507389	0.54089	0.534796	0.51494	0.514113	0.545158	0.511653	0.472929	0.500889	0.504741	0.505794	0.568048	0.58137	0.576752	0.523439	0.507353	0.500276	0.554107	0.484604	0.562679	0.505179	0.563478	0.527842	0.549319	0.53574	0.522634	0.527956	0.559971	0.492321
	0.513936	0.51283	0.575741	0.573052	0.529799	0.592056	0.544977	0.524164	0.531385	0.55	0.531403	0.542151	0.550045	0.532002	0.496314	0.50914	0.518452	0.518519	0.595624	0.519978	0.494501	0.582855	0.578102	0.483108	0.543221	0.564706	0.498365	0.535144	0.588944	0.500359	0.549013	0.575023	0.511119	0.528793	0.493671	0.553677	0.523155	0.51399	0.484165	0.537014	0.534842	0.540025	0.585545	0.514582	0.497195	0.525433	0.533009	0.522534	0.552419
	0.497131	0.52	0.558036	0.549457	0.518939	0.515052	0.513907	0.541607	0.53048	0.497738	0.531739	0.482955	0.499371	0.51461	0.55625	0.564192	0.517628	0.567815	0.633478	0.528371	0.519248	0.544286	0.544178	0.469444	0.500995	0.547873	0.51052	0.503912	0.510719	0.556034	0.594643	0.49155	0.552148	0.500623	0.510769	0.575625	0.548756	0.584469	0.542749	0.565357	0.530357	0.541407	0.545179	0.54048	0.513538	0.509448	0.490679	0.527597	0.53981
	0.519795	0.532717	0.520712	0.556092	0.535714	0.54056	0.534801	0.534792	0.534884	0.481672	0.505499	0.474387	0.560865	0.552905	0.494731	0.545455	0.550226	0.515536	0.586083	0.557407	0.522547	0.588016	0.562715	0.561334	0.603451	0.535385	0.514846	0.50009	0.573618	0.53325	0.560362	0.593615	0.484848	0.484805	0.504226	0.501333	0.552707	0.466016	0.536944	0.467542	0.503066	0.522864	0.532461	0.5011	0.550893	0.560536	0.515065	0.529643	0.534443
	0.513681	0.498417	0.497251	0.493218	0.53875	0.510862	0.542443	0.526429	0.565655	0.545178	0.52005	0.519125	0.479798	0.555835	0.501246	0.511667	0.549864	0.518971	0.62931	0.522776	0.497801	0.544866	0.600462	0.485115	0.489593	0.564499	0.526163	0.559313	0.555719	0.555198	0.547692	0.554461	0.501916	0.533178	0.51457	0.561422	0.50593	0.492778	0.504444	0.52868	0.503666	0.47614	0.549501	0.499367	0.501804	0.535689	0.508798	0.511585	0.563036
	0.543747	0.520161	0.534971	0.495377	0.519457	0.512446	0.539865	0.539813	0.538311	0.505782	0.594734	0.491803	0.518695	0.491275	0.518162	0.50409	0.575928	0.522534	0.66247	0.546664	0.560714	0.538578	0.531765	0.527417	0.526943	0.56181	0.568429	0.559384	0.508301	0.530195	0.575938	0.513709	0.52037	0.513303	0.575681	0.53102	0.508608	0.482728	0.522727	0.531743	0.505636	0.535536	0.532539	0.510769	0.522166	0.51414	0.502706	0.549784	0.532183
	0.520357	0.552356	0.586765	0.584822	0.515749	0.560714	0.495275	0.589683	0.528139	0.524006	0.587666	0.482038	0.535714	0.580317	0.500271	0.519907	0.527859	0.582443	0.606459	0.569422	0.476723	0.59134	0.625693	0.55592	0.573985	0.521381	0.517173	0.572511	0.536227	0.517879	0.530303	0.522597	0.523449	0.534339	0.532522	0.485931	0.507679	0.467149	0.509266	0.501521	0.55811	0.547302	0.511478	0.548226	0.586736	0.486491	0.542237	0.556199	0.570481
	0.592579	0.540506	0.593483	0.570185	0.527958	0.553677	0.609774	0.526667	0.534286	0.552514	0.510588	0.551964	0.539668	0.506889	0.543787	0.530129	0.568507	0.531026	0.583825	0.527783	0.504563	0.494206	0.579074	0.505382	0.451429	0.492119	0.485647	0.537311	0.526524	0.520528	0.555377	0.506968	0.5156	0.56	0.600962	0.515807	0.47504	0.564815	0.544656	0.554823	0.517407	0.483859	0.544355	0.490379	0.528615	0.577922	0.50832	0.567693	0.511298
count_draws (from 1 to 20) for each time step. AUC_shuffle	0.511855	0.521629	0.525424	0.515012	0.524573	0.532749	0.520092	0.499733	0.509259	0.567224	0.507543	0.524892	0.544107	0.537037	0.577217	0.509684	0.544641	0.532002	0.515113	0.510467	0.508362	0.499195	0.49955	0.527823	0.526212	0.526063	0.534976	0.571251	0.493869	0.550037	0.567324	0.519464	0.517624	0.488522	0.533001	0.534632	0.50974	0.559704	0.555475	0.590768	0.575142	0.554936	0.52496	0.58103	0.510092	0.508013	0.55698	0.559182	0.520531
	0.506606	0.531926	0.528188	0.528706	0.53432	0.529465	0.556307	0.568711	0.535434	0.511678	0.525843	0.517445	0.575499	0.557562	0.530506	0.519151	0.486093	0.55684	0.537222	0.510879	0.522911	0.574315	0.514936	0.548882	0.502443	0.491099	0.471408	0.514296	0.504652	0.550225	0.521023	0.555837	0.565955	0.541071	0.559205	0.536594	0.55714	0.50914	0.581071	0.550893	0.551619	0.54091	0.54347	0.586877	0.539112	0.538558	0.605741	0.539608	0.549304
	0.558889	0.504107	0.596657	0.537778	0.554751	0.500652	0.541428	0.525085	0.514656	0.585794	0.534452	0.56463	0.562719	0.493648	0.520487	0.504542	0.494515	0.554037	0.521086	0.564647	0.534976	0.507679	0.489358	0.519727	0.522748	0.495385	0.507857	0.493185	0.537493	0.52566	0.506133	0.511059	0.480893	0.472973	0.523268	0.519074	0.560633	0.547187	0.539275	0.540653	0.641071	0.600427	0.513263	0.585556	0.505996	0.532511	0.527616	0.535354	0.559541
	0.541071	0.599924	0.505632	0.580179	0.509621	0.515914	0.526297	0.511852	0.513757	0.594265	0.52401	0.507207	0.511321	0.51901	0.525625	0.528336	0.53739	0.518519	0.513929	0.494378	0.48492	0.521645	0.581176	0.506277	0.534801	0.538021	0.525	0.488522	0.511574	0.634059	0.595576	0.56705	0.498688	0.587936	0.512747	0.562671	0.568711	0.548521	0.473665	0.546176	0.47619	0.498001	0.544821	0.5506	0.539993	0.567481	0.455344	0.534443	0.505893
	0.508469	0.5636	0.546425	0.546554	0.554074	0.533565	0.501082	0.533357	0.553981	0.531708	0.512679	0.546004	0.506494	0.507754	0.557143	0.515807	0.548874	0.564681	0.669513	0.510039	0.501429	0.505876	0.556906	0.562166	0.544872	0.553051	0.549272	0.559276	0.521202	0.531743	0.521448	0.507934	0.495516	0.521629	0.51399	0.489533	0.512181	0.521465	0.465861	0.52904	0.566532	0.488169	0.551638	0.589856	0.560617	0.538199	0.580447	0.52381	0.587304
	0.620548	0.502463	0.508542	0.518015	0.537115	0.5264	0.538064	0.516856	0.554751	0.540526	0.558173	0.491859	0.517593	0.500829	0.498918	0.587511	0.583211	0.508721	0.500091	0.581777	0.527545	0.534632	0.57817	0.531774	0.510081	0.516536	0.553766	0.518959	0.501916	0.562675	0.536232	0.517593	0.529042	0.513538	0.50312	0.543378	0.558712	0.483859	0.534271	0.555014	0.532278	0.512464	0.488343	0.524887	0.539005	0.486491	0.504808	0.533063	0.516862
	0.543167	0.551962	0.54743	0.500363	0.5056	0.514107	0.527977	0.554113	0.527906	0.496699	0.533607	0.556133	0.548987	0.537303	0.544615	0.537879	0.58939	0.578102	0.541966	0.52621	0.599927	0.527421	0.476746	0.550509	0.581429	0.56212	0.545967	0.516775	0.545046	0.525974	0.548521	0.547166	0.560029	0.537738	0.522455	0.52005	0.535151	0.511003	0.531385	0.590541	0.562321	0.548987	0.540452	0.517806	0.512626	0.579078	0.549717	0.532648	0.521261
	0.502933	0.519915	0.577997	0.5122	0.569799	0.514527	0.506612	0.542673	0.539134	0.51632	0.489121	0.506294	0.506063	0.521465	0.508288	0.505814	0.527736	0.500978	0.520536	0.496212	0.545274	0.518883	0.568812	0.569787	0.500279	0.60281	0.588416	0.575502	0.599276	0.511827	0.488881	0.611346	0.47601	0.492211	0.508054	0.572129	0.529612	0.613381	0.58727	0.530688	0.544253	0.536519	0.466425	0.526154	0.558321	0.501566	0.466156	0.532006	0.578493
	0.536948	0.59792	0.553846	0.569084	0.610473	0.524032	0.531339	0.58761	0.528668	0.511493	0.590982	0.511131	0.561147	0.537696	0.51138	0.529591	0.555778	0.5651	0.540584	0.553779	0.504643	0.530511	0.552393	0.524815	0.521803	0.489144	0.494206	0.489415	0.550325	0.522597	0.521521	0.539074	0.504765	0.540698	0.514045	0.53012	0.523439	0.514113	0.539631	0.485029	0.584302	0.519978	0.532475	0.529591	0.569774	0.497513	0.510229	0.496795	0.525613
	0.583576	0.533897	0.497738	0.52818	0.542169	0.522892	0.506415	0.580551	0.529509	0.523314	0.506507	0.509531	0.51834	0.541357	0.561047	0.509897	0.513867	0.51632	0.492063	0.544866	0.502237	0.543607	0.529042	0.492933	0.509696	0.583528	0.4948	0.582265	0.551079	0.520743	0.534884	0.547589	0.490997	0.518519	0.507643	0.551261	0.555237	0.516329	0.505099	0.54096	0.530975	0.541252	0.542388	0.490408	0.539168	0.547733	0.490674	0.523704	0.548578
	0.526344	0.578372	0.520091	0.6057	0.555414	0.509897	0.49531	0.521162	0.532006	0.521104	0.527597	0.524871	0.540271	0.525646	0.493146	0.496593	0.508267	0.499005	0.519592	0.519522	0.607558	0.566356	0.529433	0.510926	0.607963	0.53574	0.48557	0.520666	0.514527	0.484238	0.603651	0.567876	0.559819	0.612805	0.519978	0.519481	0.530123	0.548701	0.549815	0.537158	0.547511	0.568797	0.496702	0.579932	0.524892	0.556629	0.522956	0.521104	0.509302
	0.541808	0.547414	0.566714	0.516199	0.495875	0.61307	0.536147	0.56146	0.575577	0.520477	0.56876	0.508013	0.604701	0.535848	0.520894	0.523485	0.534884	0.56032	0.523074	0.583944	0.522133	0.517241	0.529283	0.542683	0.509897	0.556555	0.500456	0.568429	0.554389	0.594286	0.566502	0.508539	0.527493	0.550866	0.495014	0.506766	0.575616	0.6261	0.463231	0.506968	0.493571	0.497857	0.517037	0.551743	0.508288	0.508542	0.531222	0.493436	0.569098
	0.575625	0.534254	0.497655	0.5217	0.581922	0.513397	0.568314	0.531584	0.510856	0.636787	0.505772	0.492261	0.523088	0.519107	0.534622	0.549784	0.557459	0.519661	0.518214	0.515135	0.531472	0.542683	0.516993	0.521202	0.504216	0.542624	0.502935	0.55069	0.512802	0.523707	0.606347	0.509696	0.619673	0.51043	0.504072	0.514706	0.499908	0.515536	0.570198	0.51875	0.589464	0.534851	0.519303	0.576758	0.584128	0.503847	0.556446	0.568243	0.515
	0.620572	0.525477	0.497037	0.505772	0.541896	0.502237	0.573032	0.493096	0.612915	0.542593	0.498462	0.588118	0.490679	0.552148	0.536954	0.579186	0.5509	0.613574	0.509162	0.616858	0.561034	0.546449	0.541486	0.553876	0.556851	0.510045	0.669876	0.537424	0.517789	0.597382	0.529087	0.481629	0.55972	0.568194	0.491175	0.554936	0.471939	0.529433	0.527644	0.555837	0.5419	0.501159	0.526184	0.506173	0.49629	0.598304	0.505772	0.561991	0.483726
	0.530846	0.516296	0.520893	0.562535	0.606241	0.543332	0.494935	0.518214	0.611041	0.558914	0.606725	0.541239	0.529042	0.525253	0.545357	0.587217	0.534188	0.502566	0.527778	0.544791	0.515933	0.5425	0.555911	0.55963	0.552217	0.562715	0.533717	0.530761	0.474927	0.557159	0.571964	0.512186	0.505973	0.538694	0.554027	0.570881	0.592235	0.519548	0.522908	0.547321	0.542679	0.51745	0.551429	0.568403	0.559035	0.614644	0.56724	0.597222	0.505278
	0.541056	0.555654	0.526708	0.521381	0.5125	0.49581	0.525139	0.589849	0.540879	0.513354	0.508614	0.534812	0.540334	0.656923	0.543786	0.546371	0.548054	0.565	0.513809	0.550926	0.542749	0.559744	0.533032	0.545194	0.529087	0.55819	0.521628	0.500633	0.51195	0.597076	0.559638	0.537518	0.498737	0.524366	0.550441	0.604267	0.515135	0.557009	0.526363	0.523467	0.498737	0.508808	0.518293	0.567082	0.5	0.606071	0.553443	0.517857	0.506173
	0.557534	0.526728	0.542705	0.559934	0.549107	0.534544	0.545339	0.54375	0.574222	0.523707	0.598274	0.504892	0.521645	0.551699	0.530449	0.512593	0.504977	0.566265	0.516492	0.542504	0.531158	0.47977	0.511558	0.478659	0.592217	0.537972	0.534157	0.504563	0.555167	0.532653	0.488869	0.516694	0.49407	0.479555	0.529231	0.549867	0.612479	0.54463	0.527963	0.522006	0.48607	0.53953	0.542201	0.505701	0.562229	0.564204	0.533541	0.531107	0.568929
	0.507962	0.507698	0.532102	0.593883	0.535204	0.578644	0.544974	0.535868	0.56	0.577477	0.533713	0.532879	0.512647	0.556446	0.491809	0.509246	0.531946	0.495204	0.510856	0.51034	0.60125	0.535937	0.535023	0.494228	0.568915	0.526516	0.53159	0.563966	0.506294	0.456851	0.519661	0.568543	0.556852	0.596923	0.613702	0.552778	0.596306	0.547543	0.518512	0.607963	0.528001	0.519464	0.544452	0.54914	0.536503	0.486043	0.503788	0.512626	0.506046
	0.543929	0.575111	0.505305	0.504881	0.537484	0.623571	0.522018	0.553665	0.491162	0.486783	0.545156	0.508431	0.573571	0.516848	0.523258	0.557389	0.541789	0.548416	0.517606	0.588267	0.529875	0.500984	0.504563	0.569969	0.483986	0.526391	0.466823	0.558802	0.528694	0.534069	0.495491	0.570839	0.514971	0.541788	0.570131	0.483225	0.546071	0.554751	0.525073	0.524244	0.542602	0.541793	0.561514	0.517561	0.520057	0.542852	0.532567	0.501176	0.53802
	0.55638	0.514113	0.510684	0.618704	0.518038	0.521669	0.548416	0.563148	0.496429	0.534801	0.524706	0.510179	0.529863	0.645196	0.537313	0.552726	0.568145	0.538737	0.59474	0.539651	0.558205	0.507577	0.537593	0.508666	0.578571	0.56305	0.561955	0.530743	0.509441	0.538856	0.511004	0.575566	0.569264	0.509502	0.490563	0.524709	0.544462	0.501246	0.590208	0.521662	0.49475	0.51363	0.530059	0.521309	0.534676	0.494949	0.548756	0.580502	0.542683
[truncated: 374 more columns]

## Sheet: Fig4b
Mouse Number	Baseline 5s	Probe Veh	Baseline 5s	Probe Cmpd
1	66	77	63	79
2	92	55	77	70
3	69	63	82	82
4	77	71	72	57
5	69	82	66	73
6	74	82	75	66
7	87	80	73	77
8	75	74	65	69
9	66	82	70	73
mean	75	74	71.4444	71.7778
sem	2.88033	2.99794	1.93162	2.35586
adj.p-values (columns comparissons)	p(B,C) = 0.9938; p(B,D) = 0.7944, p(B,E)=0.8381, p(C,D) =0.9108, p(C,E) =0.9388, p(D,E) =0.9997

## Sheet: Fig4c
Mouse Number	Baseline	MK801	Baseline	MK+Cmpd
1	93	52	72	71
2	78	53	90	68
3	85	47	76	73
4	88	60	90	72
5	88	73	78	75
6	74	48	79	78
7	75	52	82	74
8	82	68	97	74
9	79	81	81	66
10	92	72	85	62
11	94	66	95	70
mean	84.3636	61.0909	84.0909	71.1818
sem	2.07811	3.31651	2.30864	1.29728
adj.p-values (columns comparissons)	***p(B,C) =3.5439e-07; p(B,D) = 0.9998, **p(B,E)=0.0029, ***p(C,D) =4.5415e-07, *p(C,E) =0.0310, **p(D,E) =0.0036
