# Supplementary material for: Striatum-projecting prefrontal cortex neurons support working memory maintenance
Source: Nat Commun. 2023 Nov 2;14:7016. doi: 10.1038/s41467-023-42777-3 (PMC10622437; doi:10.1038/s41467-023-42777-3)
Supplement: Supplementary file 4 — Source Data [file 41467_2023_42777_MOESM4_ESM.zip › WilhelmSych_etal_SourceData_MainFigures/SourceData_Fig5.xlsx]

## Sheet: Fig5b
Fig 5b	Optogenetic excitation of the mPFC-dmStr pathway
	Mean spike rate (Hz) in mPFC
Mouse Number		Light Off	Light On
1		11.0438	17.8882
		2.8252	11.7312
		0.5137	11.9498
		0.0917	12.0955
		0.2568	12.3141
		0.0734	12.3505
		0.0183	13.1156
		0	12.3505
		0.2935	12.7877
		0.0734	12.387
		0.0367	5.4284
		0.1066	0.7674
		0.1332	0.8997
		0.1732	1.5612
		2.3584	88.5131
		3.6642	104.364
		3.8374	20.1106
2		4.2239	14.2891
		1.4124	6.0067
		0.2532	8.7322
		0.1199	2.7784
		0.1466	2.8843
		0.6662	2.5667
		1.1992	7.9384
		1.7055	5.9803
3		1.066	8.3353
		1.972	3.4929
		2.7715	4.2603
		1.6522	3.1489
		5.4763	8.6793
		13.7908	19.1315
		9.6069	13.6011
	p	7.95E-7
	Two-sided Wilcoxon signed rank test

## Sheet: Fig5c.Left Sample Trials
	Left Sample Run trials
	Right Sample Run trials
Fig 5c	Optogenetic activation of the mPFC-dmStr pathway during the encoding (E), maintenance (M), and retrieval (R) periods in Cre-dependent ChR2-expressing mice (n = 9 mice)
Left Sample Run trials	Encoding			Maitenance			Retrieval
Mouse Number	Light Off	Light On		Light Off	Light On		Light Off	Light On
1	82	67		71	73		57	88
2	77.5	71		74	65.5		67	51
3	90	92		90	91		80	92
4	52.6667	55		62.75	61		46	68.5
5	63.3333	67.6667		67.6667	59		77	65
6	67.5	76		60	71.5		66.3333	71.6667
7	75	58		60	64.6667		76.75	50.5
8	77.3333	66		65	68.5		78.3333	72.6667
9	81.3333	77.3333		65.3333	71		86	55.3333
Wilcoxon signed rank test:	p	p Bonferroni		p	p Bonferroni		p	p Bonferroni
	0.3008	0.9024		0.5703	1		0.7617	1

## Sheet: Fig5c.Right Sample Trials
Right Sample Run trials	Encoding			Maitenance			Retrieval
Mouse Number	Light Off	Light On		Light Off	Light On		Light Off	Light On
1	64	55		63	86		75	60
2	54	73.5		57	79.5		64.5	73
3	60	77		67	71		67	69
4	72	65.6667		65	76.5		60.5	78
5	78.6667	74.6667		68	77.3333		66.3333	73.6667
6	67.5	71		73.5	62.5		54	49
7	69.3333	66.6667		75	73		67	75.5
8	60.3333	77.3333		69.25	77.25		63.3333	82.3333
9	74	69.3333		70.3333	83		74	88.6667
Wilcoxon signed rank test:	p	p Bonferroni		p	p Bonferroni		p	p Bonferroni
	0.707	1		0.0547	0.16406		0.125	0.375

## Sheet: Fig5d.Left Sample Trials
Fig 5d	Optogenetic activation of the mPFC-dmStr pathway partially rescued WM impairment induced by MK-801 injection when applied during the WM maintenance period
Left Sample Run trials	Encoding			Maitenance			Retrieval
Mouse Number	Light Off	Light On		Light Off	Light On		Light Off	Light On
1	70	92		68.5	85		13	67
2	60	69		33.6667	61.3333		25	55
3	50	50		46	66.5		29	80
4	40	56		43	55		75	64
5	40	47		81	82		74.5	67
6	0	25		28	40		19	22
7	45	50		15	29		11	14
8	80	50		38	85		80	77
9	88	75		80	89		90	38
Wilcoxon signed rank test:	p	p Bonferroni		p	p Bonferroni		p	p Bonferroni
	0.4609	1		0.0039	0.0117		0.7383	1

## Sheet: Fig5d.Right Sample Trials
Right Sample Run trials	Encoding			Maitenance			Retrieval
Mouse Number	Light Off	Light On		Light Off	Light On		Light Off	Light On
1	17	36		33.5	31		92	47
2	75	42		59.3333	60.6667		50	20
3	50	38		52	56.5		45	43
4	67	39		67	70		67	22
5	60	76		19	63		4.5	33.5
6	0	67		64	50		85	67
7	60	55		80	88		96	92
8	69	71		21	0		67	77
9	27	75		11	17		67	86
Wilcoxon signed rank test:	p	p Bonferroni		p	p Bonferroni		p	p Bonferroni
	0.6523	1		0.5703	1		0.3438	1
