# Supplementary material for: Striatum-projecting prefrontal cortex neurons support working memory maintenance
Source: Nat Commun. 2023 Nov 2;14:7016. doi: 10.1038/s41467-023-42777-3 (PMC10622437; doi:10.1038/s41467-023-42777-3)
Supplement: Supplementary file 4 — Source Data [file 41467_2023_42777_MOESM4_ESM.zip › WilhelmSych_etal_SourceData_MainFigures/SourceData_Fig6.xlsx]

## Sheet: Fig6e.Correct_L
Relative significance of single-cell activity during the 10 trial phases	phase #1	phase #2	phase #3	phase #4	phase #5	phase #6	phase #7	phase #8	phase #9	phase #10
Sorted cells:
cell #1	9.8597	0.0250274	4.27814e-12	0.00921705	0.973496	3.25096	4.4988	0.220324	6.36513e-11	1.71998
cell #2	0.000132238	10.9129	1.43438	0.657714	1.80122	0.250563	3.11758e-05	0.0124379	0.544424	0.00167386
cell #3	3.78786e-08	23.6376	0.580746	0.0320607	1.27249	1.59354	7.13602e-15	5.86145e-05	2.35245	0.788958
cell #4	0.744235	28.6038	0.95513	8.85258e-10	0.644067	6.4835e-09	0.0976711	6.94287	0.00667199	3.09056e-07
cell #5	0.0789701	5.25707	7.0567	0.00581186	7.76604e-06	0.0278261	1.32351e-06	0.00175266	4.66885	1.98952
cell #6	2.09408e-05	1.12505	6.08923	3.209	7.16437e-12	2.95043	0.000111335	3.95259e-07	5.02388	1.61978
cell #7	7.99989e-05	4.09839e-15	28.9274	0.111696	0.531198	0.288214	0.000908933	6.15508e-08	15.6636	0.331538
cell #8	1.33504e-08	0.0296934	7.95309	0.310162	0.69455	2.55105	6.10097e-05	1.55625e-06	3.79667	1.87509
cell #9	0	2.37659e-13	19.296	3.27029	3.75849	3.50642	0	3.45881e-10	15.7479	10.8773
cell #10	0	3.45627	14.2782	0.00380188	0.00565867	7.53875	0	4.17419	13.9651	0.00257529
cell #11	3.4405e-08	0.00225797	0.0242346	19.8657	5.78187	0.223692	8.13601e-08	0.000549132	1.24666e-05	14.8515
cell #12	1.70927e-13	0.0120132	5.36425	5.47379	2.09564	0.45575	2.28207e-11	3.11037e-05	3.60049	4.72486
cell #13	4.97816	8.75099e-06	1.06589	26.5016	0.526257	0.402899	3.58564	8.451e-07	0	0.00127995
cell #14	0.0310533	3.0357e-13	1.13731	23.8747	0.000646748	6.34797	0.0391887	1.89958e-12	7.03294e-11	20.8662
cell #15	8.245e-15	1.61703e-08	0	37.0218	11.6525	0.336661	4.01382e-05	8.16983	4.81849e-08	6.10787
cell #16	4.04598e-05	4.05802e-06	0.0569618	2.38907	18.7079	12.5252	5.38095e-14	4.93098e-06	0.146816	2.21696
cell #17	2.7822	0.712748	6.72116e-09	2.95375	3.47355	0.915323	1.57159	0.000397	7.05783e-07	0.282662
cell #18	0.225633	3.31098e-07	0.00150221	0.0306999	10.8079	1.31083	2.64915	0.940762	1.21454	7.13678e-07
cell #19	0.358366	0.000769826	0.065832	3.79961e-08	4.49775	4.13795	0.819057	0.423364	0.0258721	1.16927
cell #20	2.58247e-13	0.0949828	0.901743	1.06362	26.8779	4.35493	0	2.34525e-05	0.570604	3.75659
cell #21	0.00195293	7.03613e-08	7.8635e-06	0.685564	10.0408	5.19197	0.0598472	0.00210226	0.679044	3.16822
cell #22	0.00221351	1.80713e-05	0.023378	12.9136	40.9237	9.2141e-05	1.40596e-07	1.77606e-11	0.000214049	8.03509
cell #23	0.0961032	0.145041	0.000437387	0.0653161	10.5928	0.1922	0.000283957	0.00025175	2.39865	3.15268
cell #24	0.214009	0.432454	2.73044e-07	0.000647957	9.87258	3.68184	0.733763	0.0426038	1.02223e-08	4.13996
cell #25	9.43898e-11	0.347726	2.56636	0.000593319	34.1352	12.152	0	0.190901	0.12338	0.0016231
cell #26	0.173244	0.00709071	0.00115147	0.0357579	7.02043	1.08233	0.127078	6.58236e-06	2.43271	2.01542
cell #27	1.73303e-10	1.35684e-09	1.27503	5.73369	25.2914	0.0313027	0	1.07538e-11	9.36294	10.5878
cell #28	0.461834	0.223048	2.33454e-08	2.5358	10.9401	1.24781	0.0621011	6.25182e-05	0.000623	1.49506
cell #29	5.54339e-05	0.271599	0.263187	0.000587761	7.83878	5.53019	2.5282e-05	0.0850256	0.0691287	2.33716
cell #30	6.63222e-06	3.6047e-05	3.44629	1.20129	7.68023	0.703611	2.50958e-08	3.16183e-09	4.48934	3.89598
cell #31	0.300931	4.95621e-06	9.51982e-10	1.03347	11.2812	5.6678	0.0003708	0.000118437	7.55269	0.0327593
cell #32	0.181848	0.00330492	0.0657028	0.000794239	4.16814	0.247605	1.19983	0.0170597	1.03303	1.72788
cell #33	1.30319e-12	0.974786	0.47552	0.000390865	23.23	12.8728	0	0.00846231	2.11753	0.444
cell #34	2.04022e-05	0.00933316	0.000421615	0.101495	9.21952	8.1611	2.76293e-05	0.000244738	1.76402	2.95708
cell #35	1.25962e-10	0.0479925	3.81392	0.392801	14.593	0.992081	1.18354e-07	4.05512e-07	4.0392	0.529741
cell #36	1.41776e-05	0.137985	0.199679	8.43112e-06	23.719	0	8.47437e-07	13.07	4.71838	1.02902
cell #37	0.0124213	0.0592493	0.00296965	0.348824	12.6276	2.68364	0.000158721	2.19674e-07	2.9779	0.496409
cell #38	1.92013	0.00125989	5.3038e-16	10.4945	31.0428	0.00709071	0.213385	7.29725e-11	8.8667e-12	7.75646
cell #39	0.0593088	5.18308e-05	0.650368	0.27271	9.42095	8.65315	0.00397747	7.03822e-07	0.049576	0.447633
cell #40	0.0086671	0.000511864	0.144218	0.871752	4.75301	3.81009	0.0191026	1.69587e-10	0.855409	3.80817
cell #41	4.73043e-08	5.20678	1.98555	0.00307625	28.871	0.854617	1.19143e-13	1.82785e-06	0.242104	0.502287
cell #42	0	4.33121	3.29234	0.24674	5.54434	4.75192	5.32751e-11	0.937401	1.39978	2.73729e-05
cell #43	0.0045132	0.119967	0.00543548	0.927363	18.9883	2.55411	1.84415e-09	0.0547444	0.0173869	0.793862
cell #44	0.023519	9.21702e-09	0.131733	3.47446	7.75221	6.7182	0.480413	5.72359e-09	3.69678e-05	2.36925
cell #45	1.05664e-07	2.28365e-08	0.0223021	4.76386	8.21209	22.039	4.89337e-06	1.27869e-07	0.0412013	2.83062
cell #46	0.00021166	0.000633586	7.27779	0.725524	0.67597	10.9656	0.0060173	0	1.15537	1.54013
cell #47	0.87617	2.32875e-05	2.62481e-11	6.69465	0.0030371	29.0829	1.25433	0.0638505	4.82164e-17	2.94628
cell #48	0.511615	0.0345019	0.00248837	0.00739293	1.01397	13.938	4.2167	0.0141918	9.75169e-07	0.109865
cell #49	0.000211876	1.1217e-07	1.35934	0.177576	4.44951	8.60969	2.08419e-05	1.79375	0.00656594	0.892353
cell #50	0.924864	1.44257	0.000588869	0.233184	0.617648	5.75534	0.198492	1.97824e-05	5.64256e-06	3.39303
cell #51	3.39299e-13	0	0.0833815	8.06838	17.7481	35.9036	3.41854e-14	9.64327e-16	0.0180793	11.1315
cell #52	2.41801e-05	0.00753199	1.37575	0.0050272	3.97017	28.0733	1.78142e-05	0.00149962	0.277186	0.0276641
cell #53	1.4846e-06	5.78778e-10	0.218574	0.402656	8.91182	34.2766	0.0381076	8.45209e-06	0.00129122	0.480959
cell #54	2.42528	0.00012811	7.4205e-14	0.766205	2.67735	13.9593	2.65462	5.92066e-06	1.44649e-16	9.04652
cell #55	3.43018e-06	2.6146e-07	0.490854	0.901743	7.04998	7.97606	7.86125e-05	3.25271	0.00215187	0.189752
cell #56	1.05247e-12	0.0132728	2.18888	1.04825	8.89811	18.927	2.37844e-10	5.73775e-15	0.714867	2.65384
cell #57	0.344011	0.00013998	0.066286	0.490301	0.347946	6.44746	3.65461	0.000214049	0.000403222	1.36357
cell #58	3.54959	1.17292e-05	9.64327e-17	3.38316	2.24453	6.00264	2.08611	0.00218431	3.6497e-09	4.3168
cell #59	1.34747e-05	1.1626e-10	0.000645541	1.22244	23.1243	30.6869	1.05307e-05	9.2479e-14	0.0158835	3.06459
cell #60	5.24882e-11	4.72038e-14	4.24313	0.070893	6.36577	22.0219	1.21153e-11	1.139e-05	7.91156	0.936981
cell #61	2.06454e-05	7.79766e-11	2.77678e-06	0.221603	18.2869	29.566	0.041425	0.0902698	2.06944e-05	0.618292
cell #62	5.47613	4.448e-08	1.76931e-11	1.48058	1.63505	6.17399	4.23804	4.40319e-07	0.446074	0.0820699
cell #63	0	5.37678e-09	0.203873	1.46895	13.0401	16.7844	0	6.5646	0.0905176	1.5481
cell #64	5.15511e-08	2.37442e-12	0.0135912	4.01052	15.8696	28.4973	0.0326112	1.92865e-16	3.09914e-06	5.6941
cell #65	2.84605	5.24612e-07	2.3626e-15	3.07478	3.29145	0.490301	5.72528	7.53678e-06	0.00533877	5.14654
cell #66	1.89946	0.000182765	9.98079e-14	2.55335	3.94275	4.31474	8.69523	1.14879e-07	7.23287e-05	0.616683
cell #67	0	0.106363	0.0215026	0.0207526	0.000643134	1.84268	1.5815e-14	20.5835	12.4686	8.38969
cell #68	0.282852	3.24482	4.07092e-10	0.00266491	0.0655737	5.44687	0.994692	11.3557	7.55564e-06	0.0086671
cell #69	1.71891e-12	1.17361	8.74702e-05	0.610277	0.00865494	0.135503	5.2064e-05	39.3118	0.0359574	2.53351
cell #70	3.22291e-08	1.59867e-06	9.24645e-13	11.6701	1.00562	0.309149	0.00236482	20.0124	0.00051972	5.97434
cell #71	0.000910581	0.000717707	2.35828	0.000309334	0.352797	0.115527	3.64629e-05	1.39388	25.5793	0.0256891
cell #72	3.12629e-07	9.28406e-13	15.9275	0.0250274	0.590067	5.68094	3.61276e-06	1.64404e-07	22.4952	0.115229
cell #73	2.55199e-05	0.269387	0.811753	0.372204	3.6715	0.0249383	4.82164e-17	0.000235034	17.3622	4.00066
cell #74	0	0.0259947	4.35493	1.57446	1.25735	1.56182	9.35398e-15	0.0241478	9.14362	3.99869
cell #75	7.80623e-14	0.852638	33.2198	2.93965	1.04223e-08	1.30962e-08	0	0.000384819	34.4956	1.36409
cell #76	0	0.548582	21.1989	0.00916585	3.75272e-10	1.0766e-05	0	8.16546	34.6688	3.9203
cell #77	0.00307625	0.00153892	2.10388e-08	10.7186	4.1621	8.56933	2.46032e-07	8.94503e-10	0.000944117	14.5713
cell #78	0.0247903	0.00675987	0.166759	0.270676	5.06646	2.5564	0.0852624	0.00179178	1.64611e-05	6.0162
cell #79	0.000116685	2.8505e-06	8.23546	11.2709	1.28446e-09	0.414404	1.52088	4.75703e-13	1.4253e-10	33.6027
cell #80	0.0567312	2.40278e-06	1.29541	3.01644	0.882621	5.78549	0.0652519	8.55772e-06	1.27112e-07	7.07285
cell #81	0.000109213	1.40241e-05	0.215733	1.99349	7.94736	5.54552	4.27777e-06	2.27828e-10	0.300137	8.14802
cell #82	0.376356	1.49792e-08	0.0420564	1.94353	0.965782	2.31182	0.55606	1.50855e-09	0.447113	7.13359
cell #83	2.64311e-05	0.000904005	1.55324	1.05456	4.86432	2.52059	0.0161296	6.70617e-12	0.533826	5.24905
cell #84	2.17074	0.0336593	1.47393	7.09108e-05	0.00205367	0.433727	3.209	0.00408369	0.0523792	3.34648
cell #85	0.00169398	2.07253	0.893982	0.000180142	0.886263	0.356131	4.2104e-05	0.809455	0.171107	5.19197
cell #86	2.36185e-05	7.0878e-10	2.1189	7.66475	1.4453	5.73489	1.09037e-08	1.05731e-10	0.764727	9.49018
cell #87	3.13981e-06	0.0314819	0.583532	0.542648	2.85256	3.29941	0.00786155	5.67124e-06	0.0145855	10.3107
cell #88	0.179496	0.00344379	0.0408011	3.23344	2.94462	0.124744	0.188465	1.10452e-08	0.00114739	12.4086

## Sheet: Fig6e.Correct_R
Relative significance of single-cell activity during the 10 trial phases	phase #1	phase #2	phase #3	phase #4	phase #5	phase #6	phase #7	phase #8	phase #9	phase #10
Sorted cells:
cell #1	8.71358	0.26092	2.87753e-07	1.02107	0.153412	6.25638	5.86674	0.00193382	3.50051e-14	0.0456817
cell #2	0.000200628	0.39501	0.0988114	6.77832e-05	1.14476	0.11061	0.000226294	14.1547	1.71844	0.41761
cell #3	1.85513e-10	4.59494e-06	3.27456	0.132638	1.61305	1.8957	0.00015998	15.0158	0.414478	0.0421852
cell #4	0.77779	8.2076	0.0660395	3.95621e-09	0.36491	8.62965e-06	0.988452	20.7998	0.222682	1.77253e-11
cell #5	6.6327e-05	0.127449	9.05775	6.71102	0.000187201	0.00768147	5.56894e-05	1.13877	3.54793	0.00183559
cell #6	2.84209e-05	2.948e-10	1.13412	1.43313	0.00012672	1.14676	0.0025049	2.62625	13.2356	0.73305
cell #7	0.000596767	1.30492e-09	10.6582	0.241027	0.869567	0.160245	0.0084022	2.59296e-05	21.5011	0.0125153
cell #8	6.1153e-07	9.90901e-05	6.30248	2.75009	3.30184	1.51794	2.62991e-09	0.00288544	2.6613	0.528414
cell #9	0	1.64254e-10	12.7079	8.94796	1.66107	3.10635	0	3.32194e-08	17.1187	3.26591
cell #10	0	1.7321	13.8123	0.1053	0.356382	4.03663	0	2.80756	9.14653	0.000190478
cell #11	1.40206e-05	0.15393	4.6281e-06	13.2699	1.05688	0.813401	3.49713e-11	0.107004	0.00335356	17.2458
cell #12	1.83113e-08	0.00797899	2.93733	3.13162	1.73382	0.0494782	1.16116e-10	0.0062685	4.15725	6.45091
cell #13	6.14541	3.31617e-06	1.10898e-15	0.0104937	2.04355e-05	0.12125	2.7748	0.000169109	3.91662	26.1048
cell #14	0.0539082	1.32219e-12	1.12913e-09	20.3776	0.0167667	5.33858	0.156889	3.18335e-07	0.738107	9.87569
cell #15	0.00013447	9.51737	1.65084e-06	6.24399	5.89412	0.290286	9.64327e-17	1.14639e-06	1.3128e-10	28.0388
cell #16	0.000950743	0.000640735	0.0448705	1.21611	9.91418	8.66289	3.03285e-07	1.04796e-05	0.0787304	3.19593
cell #17	2.53871	5.88023e-06	0.00062906	0.180135	1.52427	0.842841	0.500752	0.982979	0.000587379	3.07283
cell #18	0.0409229	0.0828824	0.195308	2.21903e-06	11.9927	3.98396	1.75014	0.0670472	0.00551089	0.00272622
cell #19	0.20323	3.78117	0.0381346	0.223586	2.99347	1.90746	2.03871	0.000245754	0.00415919	4.04332e-05
cell #20	5.08521e-09	0.683216	0.415173	0.913541	19.456	2.79737	0	0.00190658	0.828584	1.76482
cell #21	0.0194461	1.78787e-05	0.0503549	2.15363	6.43652	4.949	0.00521778	1.71726e-05	0.0322386	2.72105
cell #22	0.00789975	4.17469e-05	0.0019247	5.32723	31.0671	7.47658e-06	1.32323e-05	0.0016885	0.0203796	6.17525
cell #23	0.0263566	0.19572	1.60077	4.43367	3.37311	0.0713915	7.88452e-05	0.554954	0.0180968	0.0245355
cell #24	0.168219	0.147296	8.77469e-10	6.12615	6.25284	1.5211	0.442876	2.02554	0.000131318	1.82419e-05
cell #25	4.52826e-09	0.336713	0.590217	0.00176277	29.0265	6.74601	5.82261e-13	0.11061	1.03668	0.00319293
cell #26	0.142828	3.19561e-05	1.20576	1.63861	7.17154	1.3132	0.363003	7.34578e-05	0.0589785	0.0281951
cell #27	1.02144e-07	2.66068e-06	8.72628	5.75961	15.5711	0.0808391	1.21987e-14	1.27387e-08	1.1501	3.15338
cell #28	0.057167	0.0389665	0.0311735	3.44143	4.35203	2.42361	0.0262261	0.00149673	9.84743e-06	2.0614
cell #29	5.44784e-05	1.23001	0.0565999	0.831861	7.16582	2.59796	2.10631e-06	0.213563	0.17063	0.119665
cell #30	7.99895e-10	0.000182385	1.52348	5.39556	4.91481	0.798396	7.90797e-06	0.0123062	2.98642	0.577151
cell #31	2.94315	0.000639055	1.81105	0.0297981	1.65273	4.42196	0.77779	0.0021196	1.11755e-08	0.445057
cell #32	1.3668	0.0372592	1.19957	0.287575	3.28322	0.0590619	0.0834266	0.00468218	0.450174	0.0637047
cell #33	6.58466e-09	0.216868	2.09571	0.152037	16.6986	5.20959	1.60134e-10	0.081373	0.25145	0.0251586
cell #34	0.000161391	0.00665291	1.40577	3.02058	4.2741	5.02405	0.000359398	0.00169661	0.0182892	0.322752
cell #35	2.95562e-05	4.8888e-08	4.61295	0.620088	9.95956	0.663152	8.99588e-07	0.130177	2.41424	0.203019
cell #36	0.00134774	13.6186	4.11213	0.747776	17.6332	0	2.68827e-05	0.0341872	0.238885	9.95021e-06
cell #37	0.00156716	2.09867e-05	2.11492	0.0991844	9.07287	2.29135	0.00169661	0.0367418	0.168958	0.742168
cell #38	1.81281	3.38959e-06	1.20393e-11	5.71402	24.7988	0.00211464	0.147631	0.00262246	1.30532e-11	8.78142
cell #39	0.0401802	4.22302e-09	0.131403	0.692906	5.6318	4.46892	0.120095	0.0244945	0.952916	0.118806
cell #40	0.413438	9.44628e-06	0.197578	1.41941	0.507873	4.36219	0.0767666	0.000249969	0.212252	2.17119
cell #41	2.87008e-05	0.00522879	0.193669	0.352636	22.2145	0.37293	4.05592e-10	3.5557	0.343388	0.0485421
cell #42	2.99631e-07	1.3132	1.13877	3.80433e-05	5.93188	2.22336	3.85731e-16	4.27553	3.21916	0.0836451
cell #43	0.239836	0.156889	0.0264877	0.163112	13.0829	6.8627	2.52713e-07	0.000226294	0.000627408	1.05815
cell #44	1.28367	3.89186e-06	0.0432826	0.241505	4.01579	6.88505	0.0625617	5.39781e-08	0.206634	1.49587
cell #45	2.22706e-07	3.28003e-06	0.00527306	3.75707	6.44551	16.636	0.00316447	1.7513e-08	0.128203	2.8749
cell #46	0.000971421	2.1973e-10	0.161137	1.59342	1.12354	6.46171	0.000757016	0.0296538	11.5189	0.0393879
cell #47	0.766836	0.350153	4.54632e-13	1.90022	0.000131709	21.149	0.526376	0.00345947	1.99134e-13	10.7219
cell #48	0.556642	0.140713	1.12896e-06	0.0179695	0.687566	13.4397	1.42169	0.615569	9.4402e-05	0.0797794
cell #49	0.0187778	3.11476	0.0214603	0.0999337	3.54923	3.75439	1.96999e-05	5.77664e-06	0.895101	0.79361
cell #50	0.694367	0.00378681	7.36846e-05	0.973899	0.366505	4.13607	0.352636	0.474825	0.00349026	1.39295
cell #51	6.12348e-15	4.53431e-11	0.00145719	6.35777	11.5658	30.1536	1.39549e-09	0	0.423218	12.3999
cell #52	0.00476287	0.00422276	1.13412	0.00579411	3.12198	17.895	1.58295e-07	0.0415502	0.824228	0.0479023
cell #53	2.25228e-06	3.78615e-08	0.00143964	0.813401	10.5619	28.6624	0.0017377	0.000373502	0.275592	0.146627
cell #54	1.6411	4.98089e-07	4.82164e-16	5.06181	2.11299	12.3616	3.79862	0.0132833	1.03195e-10	1.00745
cell #55	0.0381346	7.51115	0.00156716	0.0962298	7.08985	3.93305	1.61602e-08	7.12857e-08	0.152208	1.26091
cell #56	8.27665e-10	1.18295e-07	0.892241	3.23756	6.92986	11.7335	9.38705e-12	0.00320008	0.964272	1.85087
cell #57	0.419357	0.00105166	0.000334497	0.366185	1.21335	4.05055	2.44345	0.000490025	0.038787	1.58691
cell #58	3.40085	8.62965e-06	4.42421e-09	1.70483	1.32047	4.72453	3.02058	0.00170068	2.70544e-09	4.07289
cell #59	0.000178718	8.11684e-10	0.0746403	1.17841	16.5172	26.4783	1.21407e-06	6.23099e-09	0.113064	0.493306
cell #60	2.66111e-09	0.0101561	5.70224	0.435299	7.564	16.5261	3.36157e-11	8.2396e-12	2.77592	0.0762561
cell #61	0.000245058	0.0157172	2.92791e-06	1.21681	17.9692	22.9786	3.7687e-07	0.000147794	0.00552245	0.17382
cell #62	10.3776	8.20431e-09	0.0529827	0.146794	0.310049	7.28637	3.82962	5.49845e-07	1.06175e-06	0.851691
cell #63	6.32466e-10	16.7433	0.231378	0.51106	6.97108	10.0986	0	3.21266e-13	0.539506	0.626908
cell #64	0.00249341	1.27291e-14	3.13833e-08	5.69046	13.6535	23.254	0.0209863	5.77791e-12	0.00249915	4.45274
cell #65	1.77783	6.8021e-08	4.98769e-05	5.5635	2.70992	0.977525	4.28272	0.00945325	2.16595e-09	1.4998
cell #66	3.78385	4.88415e-06	0.000832709	0.085854	1.9129	3.11236	6.43832	0.000428136	3.42054e-05	0.770997
cell #67	3.57159e-11	15.6604	8.13401	7.58952	5.89204e-05	1.10582	0	0.27638	0.0401188	0.206206
cell #68	1.49666	7.03693	9.18751e-06	0.00388765	0.0935806	1.8014	0.0294621	3.32051	0.00386222	0.042828
cell #69	0.429585	30.8209	0.263963	0.392998	0.0116525	0.358265	8.8236e-15	0.033758	0.000314679	1.51952
cell #70	0.0122831	23.4171	0.00232655	1.46624	2.06805	0.499178	2.88753e-08	5.50133e-09	3.57728e-07	7.35187
cell #71	0.0044377	0.604364	17.8486	0.0111341	0.522317	0.623719	5.94757e-05	0.0155759	1.37499	0.00180099
cell #72	0.000179238	3.56969e-09	12.9312	0.310619	0.620088	3.90159	0.000202368	6.83117e-09	13.2435	0.042828
cell #73	2.05969e-06	0.098192	10.3266	0.465009	7.53462	0.0788348	2.70334e-08	0.233939	0.381724	0.10452
cell #74	3.20488e-09	0.0446695	6.91491	3.57387	0.139423	0.652796	5.56036e-12	0.355443	2.91528	1.30886
cell #75	3.47158e-15	0.0120773	27.1261	1.56587	2.72989e-07	5.30575e-08	2.3626e-14	0.310334	27.5844	3.21548
cell #76	1.19577e-14	8.78567	27.2105	3.76777	4.16441e-09	6.1361e-06	0	0.5047	15.1175	0.00559222
cell #77	0.000824206	0.00151498	0.0095643	9.71582	5.34995	2.86342	0.000585828	0.000255692	1.74673e-06	5.71571
cell #78	0.0581496	0.0852976	5.37975e-05	3.32675	4.74733	3.66153	0.00102041	0.0114774	0.0964734	0.45681
cell #79	0.0299431	1.46578e-14	3.40619e-11	28.8481	0.596379	0.0218309	0.0168267	1.66045e-05	7.17916	7.97176
cell #80	0.00143264	3.73862e-07	9.64487e-06	4.7931	0.858367	4.66856	0.253918	0.000100296	3.60383	2.09667
cell #81	5.24389e-07	1.36325e-07	0.781989	4.55028	17.9599	3.29314	1.57321e-08	3.9918e-06	0.710074	1.14944
cell #82	0.81718	1.36277e-11	0.287035	3.96466	0.5047	3.51437	0.353882	1.45048e-05	0.231146	1.64193
cell #83	0.00825357	5.78934e-13	0.0179378	3.00406	11.7483	0.116259	0.0350039	0.0558773	1.11564	2.40386
cell #84	3.36934	0.000267505	0.0210225	1.07796	0.00180099	0.209862	4.69423	0.0381935	0.904291	0.110204
cell #85	0.0207705	0.0198565	0.0421214	1.751	0.701702	0.484392	0.0219807	4.88075	1.60895	0.000282979
cell #86	0.00600232	6.32577e-08	0.761138	3.58427	0.407576	4.88693	7.82533e-06	4.08232e-05	2.56232	3.67472
cell #87	0.000737663	2.84646e-10	0.000982532	4.51319	2.43404	0.624629	0.070429	2.40905	0.69583	1.61141
cell #88	0.360787	5.36972e-07	0.0137073	7.95564	1.72014	0.636997	0.0804139	0.00887946	0.00708629	3.09076

## Sheet: Fig6f
	Number of preferentially active cells per mouse
	Encoding	Maintenance		Maintenance	Retrieval
mouse #1	21	52		52	19
mouse #2	4	26		26	4
mouse #3	23	43		43	23
mouse #4	10	22		22	11
mouse #5	4	38		38	3
mouse #6	12	12		11	13

## Sheet: Fig6g
	Mean activity levels of preferentially active cells (estimated spike rate)
	Encoding		Maintenance		Retrieval
E_cell#1	0.153447	M_cell#1	0.0727861	R_cell#1	0.151989
E_cell#2	0.202286	M_cell#2	0.0649043	R_cell#2	0.203242
E_cell#3	0.126247	M_cell#3	0.038587	R_cell#3	0.12112
E_cell#4	0.240891	M_cell#4	0.0441441	R_cell#4	0.109903
E_cell#5	0.158777	M_cell#5	0.0612823	R_cell#5	0.270151
E_cell#6	0.258315	M_cell#6	0.0644912	R_cell#6	0.23169
E_cell#7	0.109584	M_cell#7	0.177911	R_cell#7	0.108357
E_cell#8	0.0585935	M_cell#8	0.247623	R_cell#8	0.114911
E_cell#9	0.0864729	M_cell#9	0.191586	R_cell#9	0.0590175
E_cell#10	0.126443	M_cell#10	0.111142	R_cell#10	0.100125
E_cell#11	0.142544	M_cell#11	0.191906	R_cell#11	0.126453
E_cell#12	0.10277	M_cell#12	0.0792304	R_cell#12	0.162662
E_cell#13	0.149802	M_cell#13	0.0823629	R_cell#13	0.113473
E_cell#14	0.17822	M_cell#14	0.190529	R_cell#14	0.164834
E_cell#15	0.160941	M_cell#15	0.223976	R_cell#15	0.183903
E_cell#16	0.131731	M_cell#16	0.0757333	R_cell#16	0.121
E_cell#17	0.0986664	M_cell#17	0.132784	R_cell#17	0.167102
E_cell#18	0.195654	M_cell#18	0.148857	R_cell#18	0.231146
E_cell#19	0.233061	M_cell#19	0.0749788	R_cell#19	0.178752
E_cell#20	0.272821	M_cell#20	0.248155	R_cell#20	0.275943
E_cell#21	0.349029	M_cell#21	0.136261	R_cell#21	0.351352
E_cell#22	0.315022	M_cell#22	0.0989429	R_cell#22	0.298958
E_cell#23	0.376709	M_cell#23	0.22608	R_cell#23	0.389284
E_cell#24	0.239267	M_cell#24	0.213317	R_cell#24	0.234184
E_cell#25	0.330656	M_cell#25	0.212873	R_cell#25	0.343049
E_cell#26	0.308616	M_cell#26	0.166325	R_cell#26	0.361784
E_cell#27	0.231679	M_cell#27	0.0906763	R_cell#27	0.236748
E_cell#28	0.211478	M_cell#28	0.100152	R_cell#28	0.213806
E_cell#29	0.0559114	M_cell#29	0.117919	R_cell#29	0.0347007
E_cell#30	0.151975	M_cell#30	0.0622583	R_cell#30	0.0528245
E_cell#31	0.120348	M_cell#31	0.0652476	R_cell#31	0.144958
E_cell#32	0.224278	M_cell#32	0.0801364	R_cell#32	0.122605
E_cell#33	0.227902	M_cell#33	0.0480547	R_cell#33	0.195523
E_cell#34	0.135422	M_cell#34	0.136053	R_cell#34	0.228234
E_cell#35	0.298993	M_cell#35	0.147191	R_cell#35	0.136762
E_cell#36	0.290123	M_cell#36	0.0648872	R_cell#36	0.269764
E_cell#37	0.190987	M_cell#37	0.0998999	R_cell#37	0.28111
E_cell#38	0.24948	M_cell#38	0.0943229	R_cell#38	0.214943
E_cell#39	0.307525	M_cell#39	0.0877388	R_cell#39	0.27014
E_cell#40	0.359167	M_cell#40	0.0848639	R_cell#40	0.286761
E_cell#41	0.170458	M_cell#41	0.0372708	R_cell#41	0.316327
E_cell#42	0.312547	M_cell#42	0.220663	R_cell#42	0.17978
E_cell#43	0.273173	M_cell#43	0.102942	R_cell#43	0.293138
E_cell#44	0.120548	M_cell#44	0.0938267	R_cell#44	0.262837
E_cell#45	0.221836	M_cell#45	0.0772604	R_cell#45	0.21029
E_cell#46	0.118882	M_cell#46	0.123031	R_cell#46	0.117543
E_cell#47	0.139273	M_cell#47	0.173438	R_cell#47	0.164367
E_cell#48	0.147904	M_cell#48	0.16044	R_cell#48	0.217649
E_cell#49	0.182068	M_cell#49	0.0545453	R_cell#49	0.117649
E_cell#50	0.0824491	M_cell#50	0.163554	R_cell#50	0.139606
E_cell#51	0.162968	M_cell#51	0.141327	R_cell#51	0.125987
E_cell#52	0.0913304	M_cell#52	0.100393	R_cell#52	0.0871561
E_cell#53	0.0873539	M_cell#53	0.11293	R_cell#53	0.062474
E_cell#54	0.108831	M_cell#54	0.088802	R_cell#54	0.0811989
E_cell#55	0.0684984	M_cell#55	0.0903313	R_cell#55	0.0831483
E_cell#56	0.0986964	M_cell#56	0.0788453	R_cell#56	0.165682
E_cell#57	0.0904546	M_cell#57	0.129244	R_cell#57	0.0754759
E_cell#58	0.0800465	M_cell#58	0.152029	R_cell#58	0.0889786
E_cell#59	0.108825	M_cell#59	0.0963858	R_cell#59	0.0697358
E_cell#60	0.0900639	M_cell#60	0.140125	R_cell#60	0.0847365
E_cell#61	0.122604	M_cell#61	0.102223	R_cell#61	0.091688
E_cell#62	0.0817894	M_cell#62	0.203866	R_cell#62	0.145768
E_cell#63	0.0626684	M_cell#63	0.233516	R_cell#63	0.0912095
E_cell#64	0.311166	M_cell#64	0.258656	R_cell#64	0.112654
		M_cell#65	0.118374	R_cell#65	0.0498449
		M_cell#66	0.137943	R_cell#66	0.153994
		M_cell#67	0.189472	R_cell#67	0.313042
		M_cell#68	0.104561
		M_cell#69	0.102861
		M_cell#70	0.0810428
		M_cell#71	0.0560875
		M_cell#72	0.120377
		M_cell#73	0.0523147
		M_cell#74	0.115528
		M_cell#75	0.0728022
		M_cell#76	0.156592
		M_cell#77	0.215106
		M_cell#78	0.125286
		M_cell#79	0.0823662
		M_cell#80	0.210238
		M_cell#81	0.157617
		M_cell#82	0.151335
		M_cell#83	0.129222
		M_cell#84	0.131827
		M_cell#85	0.182579
		M_cell#86	0.0548745
		M_cell#87	0.207034
		M_cell#88	0.181347
		M_cell#89	0.223337
		M_cell#90	0.146797
		M_cell#91	0.0487273
		M_cell#92	0.0689965
		M_cell#93	0.128888
		M_cell#94	0.166888
		M_cell#95	0.149614
		M_cell#96	0.125553
		M_cell#97	0.161346
		M_cell#98	0.178105
		M_cell#99	0.12462
		M_cell#100	0.182134
		M_cell#101	0.258891
		M_cell#102	0.156886
		M_cell#103	0.1177
		M_cell#104	0.229684
		M_cell#105	0.168957
		M_cell#106	0.254365
		M_cell#107	0.0914377
		M_cell#108	0.253681
		M_cell#109	0.273225
		M_cell#110	0.221398
		M_cell#111	0.138229
		M_cell#112	0.228591
		M_cell#113	0.287514
		M_cell#114	0.141764
		M_cell#115	0.177806
		M_cell#116	0.0368787
		M_cell#117	0.0695507
		M_cell#118	0.13742
		M_cell#119	0.106055
		M_cell#120	0.0267606
		M_cell#121	0.0558057
		M_cell#122	0.124961
		M_cell#123	0.107975
		M_cell#124	0.251568
		M_cell#125	0.161431
		M_cell#126	0.0753047
		M_cell#127	0.0976415
		M_cell#128	0.0672652
		M_cell#129	0.0826186
		M_cell#130	0.12503
		M_cell#131	0.12379
		M_cell#132	0.0551484
		M_cell#133	0.0433736
		M_cell#134	0.145552
		M_cell#135	0.169565
		M_cell#136	0.105576
		M_cell#137	0.0646989
		M_cell#138	0.0751564
		M_cell#139	0.170891
		M_cell#140	0.156319
		M_cell#141	0.254767
		M_cell#142	0.199198
		M_cell#143	0.131209
		M_cell#144	0.139427
		M_cell#145	0.271197
		M_cell#146	0.174639
		M_cell#147	0.322741
		M_cell#148	0.220374
		M_cell#149	0.249959
		M_cell#150	0.195999
		M_cell#151	0.0431066
		M_cell#152	0.0708468
		M_cell#153	0.036248
		M_cell#154	0.0946461
		M_cell#155	0.10524
		M_cell#156	0.0787498
		M_cell#157	0.0485313
		M_cell#158	0.05923
		M_cell#159	0.0529336
		M_cell#160	0.111417
		M_cell#161	0.0537441
		M_cell#162	0.0977383
		M_cell#163	0.0757874
		M_cell#164	0.112834
		M_cell#165	0.0434938
		M_cell#166	0.0510506
		M_cell#167	0.0533707
		M_cell#168	0.0757908
		M_cell#169	0.0894593
		M_cell#170	0.0622839
		M_cell#171	0.0737818
		M_cell#172	0.103039
		M_cell#173	0.064333
		M_cell#174	0.0797173
		M_cell#175	0.0573967
		M_cell#176	0.063139
		M_cell#177	0.0380193
		M_cell#178	0.141144
		M_cell#179	0.064251
		M_cell#180	0.186637
		M_cell#181	0.0833996
		M_cell#182	0.173217
		M_cell#183	0.118021
		M_cell#184	0.0470483
		M_cell#185	0.164083
		M_cell#186	0.142396
		M_cell#187	0.1046
		M_cell#188	0.0981235
		M_cell#189	0.0637867
		M_cell#190	0.0894961
		M_cell#191	0.0976893
		M_cell#192	0.254831
		M_cell#193	0.0532418
		M_cell#194	0.12799
		M_cell#195	0.0680588
		M_cell#196	0.0641822
		M_cell#197	0.0621968
		M_cell#198	0.0694425
		M_cell#199	0.0525655
		M_cell#200	0.0737335
		M_cell#201	0.0898197
		M_cell#202	0.0798287
		M_cell#203	0.0617764
		M_cell#204	0.0740294
		M_cell#205	0.087241
		M_cell#206	0.0635931

## Sheet: Fig6h
Matrix plot showing the fraction of neurons significantly active in pairs of task phases (left)
0.159586	0.0502997	0.00796041	0.0480147	0.0776211	0.0769704	0.141578	0.0537011	0.0139128	0.0548175
0.0502997	0.173543	0.0659372	0.0194593	0.0704332	0.0522179	0.0523077	0.146116	0.0607413	0.0213532
0.00796041	0.0659372	0.196327	0.0587277	0.0951812	0.0864421	0.00796041	0.062821	0.181391	0.064473
0.0480147	0.0194593	0.0587277	0.334181	0.253329	0.216176	0.0447275	0.0154432	0.0647941	0.326263
0.0776211	0.0704332	0.0951812	0.253329	0.588807	0.466848	0.0694251	0.0529319	0.101575	0.310468
0.0769704	0.0522179	0.0864421	0.216176	0.466848	0.548888	0.0743421	0.040126	0.0908281	0.273594
0.141578	0.0523077	0.00796041	0.0447275	0.0694251	0.0743421	0.157186	0.0577171	0.0139128	0.0466214
0.0537011	0.146116	0.062821	0.0154432	0.0529319	0.040126	0.0577171	0.161451	0.0648714	0.0173371
0.0139128	0.0607413	0.181391	0.0647941	0.101575	0.0908281	0.0139128	0.0648714	0.206666	0.0705394
0.0548175	0.0213532	0.064473	0.326263	0.310468	0.273594	0.0466214	0.0173371	0.0705394	0.399124
Matrix plot showing the fraction of neurons significantly active in pairs of task periods (right)
0.195351	0	0.169122
0	0.592768	0
0.169122	0	0.21001
