# Supplementary material for: Striatum-projecting prefrontal cortex neurons support working memory maintenance
Source: Nat Commun. 2023 Nov 2;14:7016. doi: 10.1038/s41467-023-42777-3 (PMC10622437; doi:10.1038/s41467-023-42777-3)
Supplement: Supplementary file 4 — Source Data [file 41467_2023_42777_MOESM4_ESM.zip › WilhelmSych_etal_SourceData_MainFigures/SourceData_Fig7.xlsx]

## Sheet: Fig7b.Training set of correct t
time_vector	-1	-0.9	-0.8	-0.7	-0.6	-0.5	-0.4	-0.3	-0.2	-0.1	0	0.1	0.2	0.3	0.4	0.5	0.6	0.7	0.8	0.9	1	1.1	1.2	1.3	1.4	1.5	1.6	1.7	1.8	1.9	2	2.1	2.2	2.3	2.4	2.5	2.6	2.7	2.8	2.9	3	3.1	3.2	3.3	3.4	3.5	3.6	3.7	3.8
cell #1	1	0.998223	0.743636	0.567969	0.349434	0.240884	0.148288	0.108868	0.0731642	0.0583152	0.046697	0.0419037	0.041971	0.051496	0.0663906	0.0719019	0.054465	0.0400233	0.0358724	0.031907	0.0273865	0.0286132	0.0361172	0.0478513	0.0632089	0.0690493	0.0619831	0.0547213	0.0534214	0.0572341	0.0661819	0.0768932	0.0740777	0.0627695	0.0514953	0.0431438	0.0374318	0.0344571	0.0278879	0.0201423	0.0143426	0.0125275	0.0171533	0.0258971	0.0323239	0.0351631	0.0379852	0.0422368	0.0368348
cell #2	0.992024	1	0.780661	0.625712	0.377683	0.234322	0.115966	0.0735103	0.052818	0.0685062	0.085959	0.0899238	0.0859742	0.0788613	0.0684429	0.04989	0.0431691	0.0494407	0.0522459	0.053466	0.0510228	0.0492172	0.0473648	0.0296267	0.0176172	0.0139928	0.00802088	0.005991	0.000976137	0	0.00577774	0.0223679	0.0452177	0.059554	0.0661802	0.0543799	0.0424761	0.0295103	0.033236	0.0842258	0.124745	0.0946186	0.0359826	0.00522215	0.0239223	0.0550012	0.0716706	0.0875514	0.0860558
cell #3	0.951951	1	0.656163	0.448077	0.209121	0.117788	0.0474701	0.0388471	0.0242433	0.0289369	0.0189441	0	0.00030103	0.0118525	0.0329953	0.0629118	0.104685	0.141938	0.162783	0.168467	0.163453	0.165333	0.198354	0.235769	0.216489	0.143713	0.0927657	0.0789879	0.074317	0.0880765	0.108049	0.137254	0.168692	0.186698	0.188035	0.200664	0.236272	0.270676	0.278022	0.241367	0.184405	0.194529	0.261665	0.352089	0.497749	0.598506	0.59231	0.552952	0.491131
cell #4	0.531342	0.737055	0.847749	0.985905	1	0.936433	0.819912	0.694238	0.571749	0.462375	0.381352	0.298312	0.221135	0.154937	0.112529	0.0917605	0.0846705	0.0804981	0.0787251	0.063929	0.05368	0.0536398	0.0727693	0.0969282	0.113546	0.113205	0.109695	0.116838	0.0985	0.0655568	0.0436985	0.0280179	0.0299397	0.0323191	0.0381525	0.0445227	0.0478982	0.0525206	0.057708	0.0694028	0.0847935	0.103559	0.118465	0.130298	0.146492	0.166352	0.190977	0.217704	0.239092
cell #5	0.367016	0.513509	0.653197	0.856574	0.975595	1	0.896524	0.762629	0.608517	0.506897	0.515611	0.544514	0.46296	0.296167	0.170121	0.154299	0.171338	0.137068	0.103128	0.109011	0.140746	0.163889	0.177496	0.169065	0.176581	0.205224	0.213082	0.194341	0.156674	0.126499	0.134965	0.185758	0.2508	0.272136	0.233169	0.248504	0.339262	0.378301	0.320498	0.260417	0.208608	0.168429	0.159477	0.169742	0.167108	0.15531	0.129007	0.116893	0.139868
cell #6	0.506644	0.695422	0.804482	0.938437	0.986698	1	0.98547	0.980443	0.964741	0.929949	0.866899	0.786777	0.694837	0.587963	0.494864	0.424542	0.368104	0.312573	0.257134	0.213618	0.192671	0.175227	0.142255	0.113628	0.0918398	0.0792491	0.0769158	0.0777192	0.0879469	0.0823647	0.0524329	0.0365433	0.0357336	0.0419614	0.0455327	0.0409337	0.0377355	0.0443876	0.0424402	0.0296423	0.0240244	0.0201073	0.0158273	0.0124917	0.00773102	0.00453289	0.00439266	0.00667403	0.011997
cell #7	0.443722	0.649073	0.661569	0.779907	0.870684	0.966914	1	0.98317	0.881035	0.728011	0.568456	0.405779	0.280996	0.1883	0.128773	0.0867026	0.0811728	0.117162	0.164698	0.227947	0.285804	0.252186	0.160038	0.111099	0.088655	0.0801004	0.0684231	0.0459492	0.0596347	0.0876178	0.117628	0.119065	0.124747	0.114447	0.097776	0.0877798	0.0761922	0.072834	0.109267	0.190419	0.259501	0.257845	0.212501	0.162045	0.126589	0.115091	0.134672	0.163992	0.212961
cell #8	0.484668	0.634859	0.704205	0.792434	0.850822	0.929631	0.976601	1	0.978177	0.892371	0.775932	0.637362	0.495243	0.37082	0.255169	0.212193	0.201106	0.214106	0.209443	0.195535	0.187899	0.166777	0.126014	0.0904422	0.0747186	0.0836264	0.106116	0.151582	0.185473	0.184164	0.155415	0.140841	0.15334	0.157868	0.141709	0.113789	0.0962948	0.0774196	0.0693325	0.0534816	0.0445005	0.0351975	0.0216109	0.0105169	0.00439533	0.00544784	0.0141366	0.0259845	0.0336508
cell #9	0.187657	0.289636	0.201063	0.236839	0.242586	0.292798	0.340619	0.403665	0.464382	0.466657	0.608452	0.872025	0.996443	0.736929	0.338371	0.115695	0.00611166	0	0.0820196	0.239052	0.416551	0.483922	0.490608	0.455115	0.422496	0.331135	0.279844	0.255337	0.233376	0.265208	0.274011	0.219171	0.178456	0.191103	0.328423	0.52067	0.671817	0.678391	0.726954	0.7727	0.689202	0.697458	0.712383	0.606402	0.397062	0.186962	0.109833	0.118352	0.158096
cell #10	0.0737951	0.181441	0.246177	0.343223	0.408537	0.500118	0.582935	0.65082	0.716587	0.778858	0.800501	0.835348	0.916306	0.982492	1	0.946926	0.878727	0.832901	0.798426	0.83421	0.85478	0.802178	0.670949	0.513294	0.428573	0.410221	0.479518	0.508088	0.414091	0.293164	0.194882	0.138719	0.127331	0.152757	0.188954	0.18679	0.151943	0.100825	0.037078	0.00646171	0.0359283	0.0915865	0.154571	0.213438	0.250369	0.246385	0.257741	0.259872	0.244215
cell #11	0.143171	0.21897	0.197099	0.15003	0.130824	0.171179	0.229946	0.259282	0.277837	0.337528	0.415263	0.510942	0.532173	0.550078	0.60465	0.709266	0.831658	0.938471	1	0.976727	0.87259	0.751967	0.670432	0.658714	0.729575	0.803358	0.844873	0.828769	0.787426	0.729568	0.700769	0.656584	0.605112	0.548597	0.492794	0.436479	0.380781	0.348991	0.370289	0.420448	0.463473	0.478305	0.49382	0.570202	0.600441	0.509678	0.42525	0.400352	0.392661
cell #12	0.234602	0.244639	0.164831	0.12524	0.100494	0.11474	0.128247	0.164628	0.233137	0.313098	0.402827	0.51577	0.643995	0.719987	0.761824	0.809689	0.886819	0.967988	0.993256	1	0.95879	0.872354	0.766739	0.724581	0.733919	0.771808	0.860174	0.953306	0.962345	0.934785	0.871296	0.821053	0.853061	0.886621	0.856803	0.796009	0.797628	0.82168	0.793796	0.691079	0.615533	0.594844	0.589804	0.577031	0.60978	0.636452	0.636847	0.618965	0.590256
cell #13	0.214889	0.220843	0.165721	0.126365	0.0917672	0.0903385	0.103906	0.15026	0.208149	0.249229	0.270732	0.323348	0.378514	0.425808	0.484953	0.572611	0.666164	0.722994	0.767569	0.785704	0.836246	0.908559	0.951153	0.978588	1	0.941312	0.846706	0.847649	0.903718	0.934683	0.898363	0.860361	0.79201	0.735546	0.651036	0.583474	0.590525	0.648907	0.647062	0.604941	0.551024	0.48892	0.429053	0.470317	0.589831	0.713158	0.753063	0.698868	0.673162
cell #14	0.0676101	0.111192	0.0802527	0.0701114	0.0437801	0.0622807	0.0821933	0.0627843	0.0375814	0.00757199	0.0136682	0.0645992	0.144343	0.231323	0.280179	0.39491	0.561607	0.699734	0.805033	0.855258	0.912102	0.938844	0.933264	0.898897	0.887481	0.91243	0.964403	1	0.911508	0.722703	0.584644	0.472395	0.353312	0.297551	0.273969	0.234884	0.204928	0.239271	0.347352	0.493417	0.605254	0.626039	0.591412	0.46512	0.300028	0.264948	0.340354	0.447065	0.479958
cell #15	0.233627	0.327651	0.217373	0.145154	0.0793619	0.111008	0.15447	0.227406	0.284316	0.335253	0.366617	0.377679	0.383117	0.362829	0.37769	0.432653	0.446168	0.408393	0.415801	0.403006	0.392352	0.427913	0.477412	0.543154	0.610399	0.720419	0.84008	0.954325	1	0.961857	0.897294	0.830344	0.742949	0.661767	0.598867	0.671075	0.756474	0.773545	0.734568	0.656068	0.522581	0.382616	0.371259	0.522711	0.696729	0.873828	0.965687	0.869597	0.651925
cell #16	0.0584312	0.0589424	0.0453181	0.0312197	0.0154068	0.00579754	0	0.00184818	0.00899816	0.0235287	0.0678828	0.133358	0.18155	0.190162	0.16458	0.155212	0.159622	0.208735	0.295994	0.393004	0.474218	0.528763	0.565737	0.590643	0.594805	0.60875	0.62794	0.645794	0.756637	0.901642	1	0.997178	0.933259	0.842661	0.732701	0.678435	0.65067	0.651303	0.656462	0.68972	0.79235	0.859753	0.786054	0.683428	0.636962	0.582453	0.494218	0.44374	0.460675
cell #17	0.267863	0.27831	0.169805	0.135187	0.0911905	0.0717272	0.0541678	0.0668084	0.0800036	0.0785934	0.088596	0.120295	0.137791	0.136149	0.157238	0.194374	0.191452	0.174075	0.190279	0.20316	0.211887	0.23675	0.272079	0.286447	0.352325	0.468413	0.531982	0.572106	0.624895	0.670969	0.743206	0.845627	0.953499	1	0.938934	0.823898	0.732771	0.706619	0.689548	0.672222	0.648475	0.639854	0.70182	0.777645	0.783273	0.743636	0.731513	0.748643	0.816453
cell #18	0.448782	0.458888	0.306424	0.224324	0.179337	0.233833	0.238228	0.280148	0.327613	0.393695	0.504314	0.635537	0.731623	0.689641	0.54501	0.411402	0.362436	0.379242	0.429663	0.468016	0.476232	0.532115	0.623076	0.69862	0.793644	0.873508	0.889525	0.869244	0.907771	0.915735	0.883078	0.891425	0.93229	1	0.961963	0.916645	0.846191	0.785488	0.665768	0.580073	0.567023	0.592467	0.692835	0.789669	0.876321	0.911172	0.902342	0.81042	0.727085
cell #19	0	0.0313952	0.0477887	0.0494152	0.0171586	0.00749906	0.0107021	0.0234614	0.0471841	0.0614667	0.0776907	0.0949246	0.0876804	0.0822776	0.0819606	0.0878946	0.0885966	0.0989732	0.109432	0.13584	0.128208	0.133402	0.178218	0.217416	0.193938	0.142306	0.102789	0.0885263	0.111096	0.190615	0.33863	0.504972	0.686361	0.843372	0.930755	1	0.983823	0.944572	0.975881	0.981547	0.943235	0.897775	0.835279	0.751573	0.688014	0.618579	0.556799	0.564116	0.6334
cell #20	0	0.0224354	0.0163355	0.0274244	0.0233516	0.0242237	0.0367005	0.058748	0.0890044	0.147829	0.197823	0.25961	0.312334	0.305217	0.2597	0.249351	0.27093	0.305662	0.366103	0.442679	0.471192	0.442289	0.406087	0.438821	0.552194	0.670815	0.724428	0.711118	0.713082	0.690949	0.666568	0.608584	0.590097	0.569421	0.537247	0.535219	0.548013	0.603238	0.700388	0.85431	0.974294	1	0.97436	0.921136	0.845019	0.77257	0.742488	0.733964	0.671783
cell #21	0.344514	0.301779	0.18412	0.139524	0.107589	0.112991	0.0822079	0.0468632	0.00508015	0	0.0454605	0.101536	0.106094	0.0896527	0.106057	0.135593	0.178235	0.180081	0.142106	0.114936	0.120487	0.15292	0.202985	0.264262	0.335702	0.381769	0.3728	0.384624	0.405012	0.431597	0.492981	0.577335	0.65552	0.630407	0.538543	0.471153	0.427021	0.463927	0.530838	0.584379	0.557368	0.475834	0.377493	0.368446	0.476316	0.627013	0.806646	1	0.973218
cell #22	0.148565	0.235918	0.209366	0.162552	0.123081	0.111864	0.0873997	0.045853	0.0104021	0.0432203	0.138541	0.233709	0.251095	0.198275	0.166636	0.164788	0.208124	0.244918	0.271307	0.315541	0.374867	0.408164	0.422116	0.443606	0.466812	0.55331	0.619296	0.60174	0.503097	0.409825	0.376373	0.377323	0.409229	0.40521	0.387786	0.412813	0.426574	0.410791	0.382357	0.399317	0.514758	0.637477	0.642009	0.600383	0.616775	0.65375	0.711176	0.863965	1
cell #23	0.168423	0.137799	0.0401668	0.0483933	0.0544691	0.0815181	0.0965421	0.0861956	0.048206	0.0487852	0.113514	0.164889	0.161233	0.145175	0.130313	0.124897	0.154792	0.181328	0.169124	0.151745	0.145253	0.183907	0.233095	0.279809	0.330242	0.340515	0.332118	0.303761	0.285887	0.277895	0.316488	0.378937	0.369839	0.356607	0.377286	0.384685	0.401221	0.414741	0.430872	0.46612	0.536809	0.62278	0.729536	0.832743	0.943175	0.983868	0.964506	0.97265	1
cell #24	0.205677	0.300337	0.187985	0.071848	0	0.0170099	0.0479564	0.0998332	0.1426	0.162605	0.129607	0.103518	0.105494	0.121962	0.132245	0.126817	0.115059	0.11097	0.131196	0.176795	0.237469	0.308484	0.359081	0.414751	0.437474	0.443532	0.431485	0.420957	0.41228	0.409828	0.45835	0.510256	0.514772	0.5093	0.526866	0.559419	0.595063	0.613983	0.649283	0.659393	0.678537	0.719438	0.832607	0.874888	0.78021	0.733185	0.802903	0.907373	1
cell #25	0.064331	0.0792655	0.0912214	0.138852	0.156346	0.167074	0.15151	0.158568	0.175522	0.197492	0.23365	0.268669	0.344159	0.386178	0.361191	0.376328	0.423132	0.445312	0.459698	0.523199	0.597188	0.600823	0.524761	0.466777	0.452328	0.474156	0.481	0.476204	0.451274	0.464346	0.546691	0.596904	0.515165	0.45165	0.429025	0.551373	0.816329	0.778303	0.59898	0.624138	0.653113	0.612192	0.528289	0.460314	0.450161	0.487272	0.727415	0.95937	1
cell #26	0.133228	0.231893	0.187382	0.118522	0.0300694	0	0.028973	0.0933994	0.158837	0.227905	0.342988	0.480881	0.534384	0.51156	0.410644	0.326479	0.335851	0.429579	0.507834	0.415386	0.313635	0.324474	0.398899	0.496398	0.54025	0.545557	0.517266	0.456285	0.403992	0.421773	0.533561	0.705606	0.901719	0.895857	0.693014	0.512184	0.451884	0.423815	0.32731	0.330352	0.391219	0.445249	0.545213	0.734459	0.929549	0.989088	0.944175	0.946122	1
cell #27	0.0563114	0.0845746	0.0853865	0.101145	0.106946	0.205139	0.354856	0.488222	0.623189	0.781305	0.83984	0.799808	0.638226	0.451105	0.280253	0.162963	0.135229	0.145938	0.189743	0.232953	0.239522	0.252072	0.283734	0.308936	0.279182	0.262337	0.262058	0.246541	0.250913	0.32199	0.422653	0.532856	0.616131	0.620558	0.674709	0.752917	0.859826	0.9347	0.940316	0.926767	0.878391	0.811384	0.77094	0.760738	0.798385	0.824319	0.873007	0.926728	0.987328
cell #28	0.264218	0.442628	0.341488	0.239524	0.148159	0.106537	0.106048	0.136621	0.1881	0.2138	0.252617	0.313303	0.343994	0.333934	0.291547	0.281329	0.321092	0.408434	0.509949	0.534432	0.523117	0.546323	0.646087	0.74772	0.752739	0.742714	0.697405	0.561193	0.467664	0.544494	0.779241	0.882029	0.698289	0.463029	0.330089	0.288268	0.338757	0.403285	0.467262	0.491212	0.495373	0.545018	0.658988	0.711809	0.700949	0.694709	0.710706	0.752198	0.881647
cell #29	0.311004	0.360485	0.249014	0.189386	0.114107	0.0958871	0.068692	0.054906	0.0394239	0.031467	0.0551072	0.0764662	0.0863286	0.117361	0.159606	0.221551	0.283946	0.285937	0.229541	0.172404	0.14212	0.146643	0.126985	0.0956839	0.0705052	0.0416481	0.0669314	0.0737314	0.1007	0.128958	0.142874	0.185901	0.226717	0.286884	0.379139	0.470306	0.537016	0.648403	0.691984	0.695893	0.605267	0.444238	0.275601	0.286878	0.320396	0.362595	0.399381	0.382426	0.328722
cell #30	0.170744	0.212397	0.171668	0.12338	0.0518835	0.0126091	0	0.0321259	0.0602106	0.0996053	0.141703	0.171729	0.182184	0.1438	0.0752628	0.0428262	0.0930862	0.208387	0.221971	0.196899	0.177516	0.153244	0.122387	0.0932082	0.0919412	0.105354	0.112045	0.0956229	0.0626934	0.0437199	0.0671947	0.115009	0.178506	0.275219	0.388423	0.514316	0.649204	0.735948	0.73506	0.624738	0.461915	0.321376	0.226673	0.176677	0.17379	0.194723	0.221877	0.288118	0.328305
cell #31	0	0.0138236	0.00875575	0.0114788	0.0134884	0.0155666	0.0125927	0.00807375	0.00249495	0.00334525	0.0135893	0.0355199	0.0869046	0.173805	0.209369	0.145103	0.0796907	0.043729	0.0659977	0.11702	0.159539	0.152862	0.137934	0.150413	0.179771	0.225016	0.280397	0.346151	0.426285	0.478149	0.432733	0.31324	0.220709	0.19158	0.193027	0.202633	0.252287	0.338514	0.444609	0.50426	0.537031	0.631083	0.719446	0.760131	0.781751	0.755753	0.671028	0.631871	0.696913
cell #32	0	0.0293889	0.0448219	0.0660551	0.07518	0.0654776	0.0571186	0.0561267	0.0589025	0.066714	0.0855078	0.0966126	0.0870823	0.083899	0.0866509	0.0848467	0.0705062	0.0779091	0.104776	0.144301	0.221576	0.322934	0.344291	0.337056	0.330858	0.321815	0.354071	0.420756	0.518631	0.523295	0.527981	0.621268	0.781654	0.790759	0.573474	0.399869	0.377951	0.473451	0.575568	0.647935	0.644583	0.655904	0.697322	0.750676	0.77783	0.733726	0.682257	0.609199	0.490329
cell #33	0.0752797	0.102559	0.0729824	0.124987	0.172493	0.212502	0.19963	0.168276	0.177578	0.234116	0.308686	0.334505	0.29403	0.282999	0.346349	0.373837	0.357257	0.394229	0.366385	0.264947	0.298008	0.377926	0.31711	0.244272	0.22532	0.216171	0.229556	0.259944	0.273216	0.304649	0.322212	0.365705	0.454378	0.500289	0.51278	0.564383	0.580544	0.52578	0.489484	0.446057	0.394249	0.489948	0.727942	0.906338	0.88538	0.752134	0.545431	0.381747	0.333901
cell #34	0.0908821	0.0474585	0.00693337	0.0144314	0.0300601	0.0596702	0.07409	0.0935994	0.0822593	0.0446061	0.0225762	0.00652078	0	0.00490546	0.020262	0.0805078	0.170392	0.191395	0.199719	0.232252	0.232138	0.213471	0.194578	0.194718	0.206851	0.240312	0.280455	0.371218	0.481679	0.550264	0.564153	0.595493	0.693503	0.797367	0.826319	0.772815	0.72428	0.694384	0.669328	0.662157	0.715301	0.830125	0.870653	0.812333	0.706454	0.63344	0.605664	0.6154	0.601139
cell #35	0.148441	0.132188	0.045119	0.0290743	0.00981248	0.0104261	0.00133994	0.00390122	0.0119141	0.0181345	0.0111234	0.014463	0.0233442	0.0425156	0.0667659	0.091103	0.116159	0.129727	0.12447	0.124015	0.119753	0.118833	0.130651	0.171121	0.24656	0.335546	0.394159	0.443028	0.488108	0.509098	0.505531	0.484097	0.426921	0.372614	0.341329	0.35554	0.410878	0.485763	0.548252	0.587039	0.609808	0.584551	0.552803	0.533047	0.54991	0.589474	0.634845	0.631998	0.572262
cell #36	0.130325	0.126522	0.0731692	0.103652	0.142887	0.180974	0.161569	0.126118	0.0980174	0.0780448	0.0725782	0.106549	0.196874	0.273156	0.188704	0.0644953	0.0304096	0.0105864	0	0.0102971	0.063659	0.144561	0.199101	0.20757	0.19721	0.219762	0.210267	0.145031	0.0698201	0.0484039	0.0809714	0.183335	0.290058	0.388853	0.471163	0.499292	0.496792	0.481005	0.511985	0.554272	0.587333	0.657149	0.740596	0.79376	0.724622	0.532665	0.389949	0.424708	0.511337
cell #37	0.0117367	0.0107972	0	0.000267828	0.000890636	0.00285064	0.00354072	0.00424207	0.00259342	0.00182493	0.00398911	0.00541563	0.00851953	0.0120231	0.0214649	0.0386463	0.0499935	0.0657912	0.106556	0.132616	0.122164	0.0958029	0.064834	0.060432	0.063757	0.0681097	0.076182	0.0863082	0.12938	0.19729	0.265734	0.307452	0.328169	0.379256	0.437891	0.440534	0.389295	0.354975	0.356211	0.395453	0.450536	0.516139	0.605346	0.664798	0.714728	0.740409	0.770323	0.812349	0.846185
cell #38	0.11898	0.181323	0.249326	0.218198	0.081819	0.0310667	0.000647987	0	0.0265448	0.0822018	0.115693	0.0915406	0.0840571	0.132841	0.128556	0.109809	0.110029	0.0708263	0.0491455	0.113259	0.242546	0.231028	0.126608	0.0843536	0.0973996	0.0992652	0.0649381	0.0427377	0.03531	0.0532026	0.0922156	0.108729	0.0775793	0.0518316	0.0381228	0.0463341	0.0619395	0.102385	0.136254	0.129141	0.138125	0.173865	0.247229	0.333247	0.347769	0.29563	0.253357	0.247508	0.283624
cell #39	0.115953	0.118709	0.0526178	0.18522	0.275887	0.291089	0.196786	0.177988	0.221761	0.317032	0.397368	0.359892	0.352613	0.39851	0.407708	0.375639	0.365557	0.411404	0.399086	0.433566	0.447665	0.403001	0.391407	0.424545	0.444681	0.449779	0.446628	0.33649	0.206443	0.117229	0.0865119	0.0876298	0.0993431	0.138699	0.208058	0.309404	0.437631	0.523701	0.523784	0.490594	0.535787	0.622299	0.685202	0.730084	0.779367	0.820162	0.874908	0.919169	0.928725
cell #40	0.0195397	0.122253	0.0817877	0.114509	0.170595	0.24087	0.252903	0.213379	0.175658	0.185535	0.244923	0.371206	0.460425	0.467134	0.414018	0.400595	0.384602	0.335696	0.226269	0.100636	0.0540786	0.0636499	0.119447	0.1498	0.127724	0.146992	0.196524	0.211054	0.189527	0.180667	0.202829	0.172324	0.112426	0.0484933	0	0.0237009	0.178964	0.332548	0.326425	0.276382	0.232151	0.228401	0.316956	0.330589	0.353544	0.361735	0.246141	0.235777	0.341651
cell #41	0.495905	0.542445	0.397628	0.438803	0.420581	0.437879	0.468592	0.535911	0.630706	0.692729	0.719491	0.701256	0.591237	0.462433	0.387738	0.382768	0.411371	0.459789	0.519082	0.582687	0.615297	0.570102	0.472553	0.386449	0.372992	0.491859	0.714054	0.8658	0.916903	0.83032	0.682941	0.559311	0.556871	0.578096	0.557448	0.520684	0.515965	0.530552	0.592512	0.574865	0.462111	0.409088	0.39778	0.486623	0.584102	0.585714	0.564259	0.562675	0.543167
cell #42	0.223487	0.20489	0.161722	0.213027	0.219096	0.206587	0.130418	0.0819155	0.0701429	0.0575814	0.0321626	0	0.00060427	0.0135124	0.0452545	0.0984004	0.168984	0.239085	0.286465	0.325851	0.375567	0.414786	0.406482	0.36753	0.319345	0.294689	0.294811	0.290495	0.295829	0.300275	0.321632	0.334879	0.333885	0.309339	0.293082	0.308986	0.377461	0.432971	0.464246	0.488082	0.484115	0.447642	0.389706	0.338006	0.335834	0.384349	0.473416	0.522241	0.47077
cell #43	0.0187644	0.0231845	0.016394	0.00585784	0.00451061	0.00102352	0	0.00901878	0.00943739	0.0139021	0.0154395	0.014189	0.0130777	0.0104231	0.010733	0.0121986	0.0135898	0.00733779	0.00760393	0.00634058	0.00636498	0.00755532	0.0133778	0.0124663	0.0153296	0.0189059	0.0229015	0.0298934	0.026265	0.0304048	0.0304445	0.026127	0.0314736	0.0355393	0.0338924	0.0421589	0.0534617	0.0630934	0.0812722	0.0984884	0.114608	0.132466	0.14961	0.151199	0.133726	0.109604	0.104987	0.101174	0.1024
cell #44	0.0469588	0.0527929	0.0327637	0.0781749	0.155538	0.246109	0.304354	0.318386	0.361405	0.429803	0.476379	0.468157	0.404121	0.344746	0.330868	0.343215	0.286935	0.1977	0.156053	0.103919	0.0350974	0	0.00549757	0.0181926	0.0305863	0.0863241	0.135655	0.112531	0.0859895	0.0932308	0.136622	0.221257	0.335603	0.458164	0.562401	0.607135	0.650301	0.71628	0.727775	0.644805	0.575318	0.533035	0.464536	0.472133	0.567446	0.688008	0.78329	0.817099	0.762657
cell #45	0.21318	0.212599	0.14315	0.124329	0.0886321	0.0767098	0.0604219	0.0580184	0.0703591	0.103531	0.160544	0.21433	0.214645	0.195348	0.164042	0.14046	0.191476	0.335099	0.545488	0.691595	0.739675	0.706072	0.557051	0.422673	0.390432	0.408363	0.477136	0.522721	0.505064	0.485338	0.571591	0.692524	0.782072	0.812948	0.746749	0.707451	0.728375	0.783285	0.797683	0.720455	0.613587	0.533297	0.50365	0.52898	0.512036	0.474142	0.421508	0.356423	0.301756
cell #46	0	0.0342828	0.0173157	0.0113172	0.00611115	0.0276994	0.0661454	0.133239	0.152432	0.136391	0.128377	0.163034	0.207742	0.305209	0.397467	0.493463	0.560592	0.597136	0.56244	0.452355	0.347785	0.268795	0.258314	0.251962	0.234409	0.236492	0.25066	0.206024	0.163967	0.189261	0.217103	0.228434	0.239327	0.207877	0.145301	0.10087	0.104254	0.167801	0.25469	0.330789	0.412704	0.455557	0.443335	0.385946	0.335642	0.320154	0.320693	0.363975	0.450153
cell #47	0.436286	0.658109	0.700226	0.735379	0.704349	0.581637	0.439295	0.315635	0.244716	0.280605	0.361803	0.395747	0.328911	0.1638	0.0470806	0.00210756	0	0.02674	0.068535	0.147304	0.227377	0.325449	0.383481	0.441525	0.479356	0.481476	0.423557	0.363745	0.345188	0.345279	0.397844	0.446666	0.442636	0.393849	0.34243	0.399162	0.507195	0.526203	0.472525	0.410549	0.344882	0.262109	0.244793	0.271676	0.342215	0.333547	0.273773	0.269361	0.326744
cell #48	0.00370568	0.00864523	0.00101788	0	0.00111619	0.00805354	0.0149721	0.0278934	0.0436812	0.0672546	0.107256	0.161624	0.216645	0.248953	0.263724	0.270046	0.270468	0.253311	0.224919	0.197821	0.171477	0.151081	0.149495	0.170258	0.207196	0.255088	0.283884	0.236911	0.18478	0.182777	0.174521	0.154939	0.163159	0.212534	0.224318	0.185227	0.19884	0.222007	0.183633	0.140803	0.131011	0.135122	0.148624	0.177014	0.211979	0.219197	0.210148	0.207689	0.216919
cell #49	0.15637	0.271516	0.341623	0.427687	0.427071	0.407778	0.422453	0.497894	0.583339	0.607767	0.590394	0.551963	0.468935	0.382458	0.326053	0.307388	0.310226	0.306646	0.312985	0.374405	0.486907	0.585763	0.584874	0.529014	0.461426	0.423048	0.413417	0.452681	0.521252	0.515284	0.474555	0.476648	0.51003	0.554125	0.572801	0.545386	0.444566	0.337455	0.287124	0.261282	0.291062	0.352059	0.412813	0.438593	0.496808	0.654951	0.799998	0.736831	0.53347
cell #50	0.385404	0.566797	0.597133	0.633562	0.62321	0.687387	0.76229	0.852192	0.892392	0.822946	0.76403	0.722698	0.604651	0.493564	0.451297	0.498716	0.618882	0.769928	0.864172	0.887946	0.851571	0.769893	0.671361	0.614675	0.596541	0.655476	0.700395	0.704406	0.694584	0.698504	0.777529	0.932674	0.985246	0.914937	0.787491	0.647799	0.559259	0.570847	0.668028	0.805466	0.912746	0.958455	0.952975	0.88878	0.799946	0.6942	0.594776	0.512065	0.433326
cell #51	0.553608	0.626256	0.516971	0.511135	0.481806	0.477514	0.401113	0.319117	0.239689	0.159469	0.140885	0.162397	0.168802	0.15053	0.146866	0.136911	0.116249	0.0927214	0.100017	0.141782	0.175383	0.199042	0.215009	0.199212	0.170327	0.148669	0.141406	0.129919	0.0964326	0.0705503	0.078002	0.132963	0.198666	0.18389	0.132176	0.127437	0.173798	0.278683	0.341237	0.274728	0.198062	0.155351	0.125504	0.120109	0.145514	0.196712	0.254155	0.339614	0.434132
cell #52	0.0658916	0.0552187	0.0136134	0.00599155	0.00731907	0.0219717	0.0357447	0.0372512	0.0208147	0.0077496	0.00246254	0.00077356	0.000681474	0.00270187	0.00860054	0.0120614	0.0145041	0.0136682	0.0132772	0.0107145	0.00690141	0.00539881	0.00647874	0.00681148	0.0119141	0.0321784	0.0425755	0.0287763	0.026649	0.0302671	0.0253609	0.0354751	0.0650283	0.0602486	0.0422166	0.0558422	0.113597	0.196733	0.268199	0.26708	0.216593	0.183363	0.173411	0.178043	0.172135	0.150171	0.134798	0.155783	0.188244
cell #53	0.104447	0.0788806	0.0166043	0	0.0014718	0.0494039	0.0778234	0.0964463	0.106525	0.124219	0.17225	0.226635	0.224433	0.212432	0.206972	0.168129	0.157218	0.169589	0.196383	0.270463	0.36282	0.377133	0.373826	0.372023	0.333736	0.317327	0.32664	0.340837	0.360673	0.399971	0.540245	0.603766	0.543808	0.481709	0.438793	0.423971	0.43306	0.387641	0.342612	0.373414	0.438409	0.540106	0.636378	0.543079	0.416352	0.430431	0.505588	0.566941	0.56354
cell #54	0.0564665	0.0744721	0.062805	0.064017	0.0629589	0.0755629	0.0896946	0.112265	0.157125	0.212551	0.254343	0.274656	0.297293	0.296127	0.299785	0.295401	0.259895	0.229144	0.223403	0.250343	0.303932	0.395314	0.485105	0.510308	0.494277	0.458352	0.451428	0.432959	0.410142	0.400083	0.415271	0.425717	0.420472	0.416697	0.383289	0.36259	0.352463	0.299614	0.235638	0.215526	0.209135	0.211232	0.222149	0.217048	0.212816	0.226892	0.232794	0.270332	0.329862
cell #55	0.440984	0.596031	0.547346	0.515018	0.506469	0.528775	0.520969	0.500503	0.47093	0.443284	0.470535	0.484384	0.496716	0.511939	0.591565	0.628704	0.563626	0.461897	0.404105	0.441572	0.513082	0.604177	0.562422	0.373587	0.181385	0.0786535	0.0861818	0.121265	0.161161	0.210899	0.275066	0.282288	0.269852	0.236846	0.202668	0.169919	0.159524	0.111429	0.0503136	0.0379631	0.068793	0.183009	0.328075	0.368222	0.367174	0.369247	0.31722	0.335954	0.517366
cell #56	0.0417593	0.072581	0.0967072	0.124146	0.0896099	0.0522427	0.0367001	0.0383743	0.0389758	0.0306775	0.0214692	0.0085438	0.0019614	0	0.00369107	0.00666727	0.0035336	0.00128532	0.00127396	0.00250182	0.00904144	0.0202208	0.0251964	0.0265105	0.0436745	0.066851	0.0861381	0.0969329	0.120775	0.156227	0.183115	0.199386	0.219911	0.295875	0.415808	0.435684	0.316888	0.212686	0.165022	0.158302	0.140904	0.116031	0.121435	0.159232	0.201508	0.206844	0.186694	0.178961	0.197415
cell #57	0.216027	0.172316	0.0660814	0.0998378	0.172332	0.298228	0.338883	0.267559	0.166625	0.125502	0.177737	0.309858	0.437714	0.477284	0.448842	0.400211	0.365485	0.391557	0.429571	0.408556	0.336768	0.318387	0.370055	0.387412	0.376833	0.341094	0.301279	0.270475	0.265722	0.305224	0.3895	0.438287	0.379181	0.295557	0.243136	0.246537	0.282478	0.326901	0.339447	0.387081	0.483482	0.501008	0.482471	0.452597	0.397431	0.388755	0.390192	0.399299	0.466516
cell #58	0.13071	0.139312	0.110015	0.11484	0.125205	0.150701	0.168725	0.189547	0.208835	0.224272	0.226992	0.220902	0.200713	0.173034	0.122607	0.0821305	0.052327	0.0444595	0.0460742	0.0549618	0.0592402	0.0497406	0.0409408	0.0339877	0.0362845	0.0398334	0.0469429	0.0483815	0.0450384	0.0389315	0.0269633	0.0306925	0.0478168	0.0903937	0.118474	0.0690001	0.0205287	0.00671654	0.00969315	0.0235121	0.0183062	0.00602814	0.00583642	0.0234099	0.0346919	0.0387351	0.0491093	0.0545387	0.0335403
cell #59	0.101528	0.162495	0.147068	0.110208	0.0615429	0.0438724	0.0421101	0.0520765	0.0534141	0.0588137	0.0698832	0.0684103	0.0439092	0.0215817	0.0048345	0	0.0126076	0.0369006	0.0651849	0.0875215	0.118498	0.119387	0.0831112	0.063848	0.0701955	0.0821896	0.0992151	0.105998	0.116644	0.108248	0.0921682	0.116873	0.188888	0.242133	0.253501	0.256493	0.223741	0.170152	0.201146	0.262777	0.294051	0.295662	0.256024	0.164215	0.099868	0.0823428	0.0717033	0.0964797	0.135622
cell #60	0.217133	0.273043	0.194057	0.120738	0.0454099	0.0194347	0.0148413	0.028236	0.0574826	0.0946901	0.110442	0.0883447	0.0537074	0.0134507	0	0.00243158	0.0307101	0.0595436	0.0901933	0.116064	0.135996	0.130446	0.0885439	0.047751	0.0387427	0.0446173	0.0482315	0.0335542	0.0236212	0.0311721	0.0620491	0.0752443	0.0823877	0.0949194	0.132161	0.155231	0.146083	0.185265	0.271057	0.375963	0.442729	0.45387	0.411875	0.290584	0.173842	0.0963455	0.0658321	0.080985	0.114338
cell #61	0.304378	0.30685	0.221441	0.173149	0.12127	0.102009	0.082425	0.0645289	0.0626196	0.0885215	0.134813	0.158265	0.138569	0.112371	0.134787	0.177599	0.218858	0.256956	0.276354	0.272239	0.241903	0.19924	0.169077	0.158168	0.172242	0.204953	0.241152	0.290213	0.312956	0.302214	0.326848	0.34306	0.313199	0.331581	0.338963	0.287768	0.282678	0.319458	0.308589	0.30473	0.332492	0.318472	0.268182	0.240409	0.240934	0.259472	0.290134	0.338584	0.37252
cell #62	0.054604	0.0560425	0.0135544	0.00298572	0	0.0488512	0.10727	0.173102	0.205387	0.24966	0.292907	0.346975	0.395448	0.428244	0.416873	0.340228	0.303065	0.330253	0.386337	0.407323	0.394961	0.388754	0.415953	0.510217	0.572442	0.521139	0.430526	0.308731	0.180684	0.104877	0.093214	0.133207	0.189986	0.226558	0.248286	0.269499	0.292865	0.334948	0.376424	0.418378	0.389368	0.276598	0.14011	0.0705874	0.0556006	0.0591687	0.0417886	0.0302971	0.0394728
cell #63	0.185416	0.284543	0.273441	0.351228	0.37524	0.3532	0.297793	0.285688	0.314446	0.363329	0.387078	0.423547	0.452983	0.436707	0.364198	0.312786	0.471493	0.66336	0.591241	0.462133	0.415861	0.362188	0.379633	0.442868	0.45852	0.448172	0.508132	0.500849	0.477635	0.464746	0.449089	0.483724	0.527627	0.54057	0.496509	0.437731	0.440854	0.477931	0.491172	0.376429	0.248023	0.168154	0.234146	0.36671	0.522048	0.63715	0.641373	0.56874	0.476981
cell #64	0.339172	0.375576	0.25258	0.142447	0.0422017	0.058084	0.12684	0.212076	0.215203	0.244642	0.422821	0.657584	0.771952	0.823599	0.761005	0.648047	0.594886	0.652544	0.708989	0.727505	0.760187	0.769147	0.755296	0.695716	0.572882	0.476111	0.417127	0.431759	0.430649	0.382659	0.365596	0.369579	0.402178	0.365483	0.233107	0.133688	0.109343	0.143625	0.21819	0.334084	0.366967	0.410647	0.453049	0.456774	0.448692	0.450328	0.554899	0.676551	0.685927
cell #65	0.684629	0.888984	0.806836	0.776608	0.679712	0.611274	0.518002	0.41867	0.31119	0.257396	0.271061	0.338439	0.384891	0.373713	0.273852	0.177421	0.127484	0.11984	0.147692	0.196372	0.252298	0.284194	0.277847	0.268139	0.254919	0.209383	0.157495	0.107671	0.0780034	0.0528185	0.0310146	0.0250177	0.0229408	0.0177472	0.00627257	0.00416877	0.000344719	0.00787029	0.0214222	0.0512669	0.0827209	0.065083	0.0318155	0.00810357	0	0.00172171	0.00316684	0.00490124	0.00650118
cell #66	0.144767	0.142153	0.121776	0.121678	0.0968422	0.0760733	0.046511	0.0171499	0	0.000888898	0.0246049	0.0510128	0.0589574	0.0503311	0.0411284	0.0320302	0.038583	0.0611937	0.0857147	0.116939	0.165754	0.224054	0.241069	0.232099	0.242031	0.281906	0.321948	0.292294	0.215478	0.131973	0.0854927	0.0745162	0.0727311	0.0639916	0.0526639	0.0547066	0.0686838	0.090716	0.110102	0.128514	0.13513	0.147135	0.14842	0.145936	0.136606	0.129017	0.125091	0.127063	0.123923
cell #67	0	0.032545	0.0496881	0.0852739	0.110269	0.161828	0.212998	0.256932	0.25968	0.257267	0.283861	0.307816	0.285504	0.230214	0.188792	0.169379	0.154975	0.155534	0.149913	0.134822	0.137716	0.145159	0.175254	0.200872	0.243988	0.293106	0.362965	0.425883	0.476425	0.529923	0.592535	0.659329	0.665318	0.591139	0.484992	0.36212	0.245722	0.15842	0.111481	0.127763	0.205942	0.309824	0.375272	0.365986	0.312905	0.317899	0.399411	0.477892	0.489267
cell #68	0	0.0309135	0.0245928	0.031142	0.0345997	0.0570596	0.0860926	0.114655	0.153313	0.166592	0.178482	0.206121	0.264079	0.329561	0.383322	0.424652	0.459302	0.481183	0.476567	0.437373	0.368799	0.30842	0.269573	0.251811	0.235784	0.238792	0.271287	0.313348	0.304693	0.297615	0.326178	0.339878	0.346053	0.36261	0.360995	0.353794	0.391578	0.398807	0.314969	0.222631	0.188807	0.215886	0.274521	0.326477	0.361212	0.378869	0.401081	0.417629	0.413621
cell #69	0.293644	0.339984	0.317593	0.292575	0.215783	0.145006	0.107357	0.117505	0.152034	0.198085	0.262865	0.343192	0.400512	0.435992	0.441178	0.458296	0.502933	0.556326	0.560062	0.472461	0.403383	0.410297	0.385394	0.304748	0.239402	0.230049	0.236869	0.232741	0.212845	0.173096	0.135634	0.0970824	0.078319	0.0775322	0.0814022	0.0713325	0.0403483	0.0295317	0.020014	0.0080679	0.0298095	0.06352	0.0864866	0.0892212	0.127652	0.118205	0.0509831	0.072518	0.127788
cell #70	0.129535	0.178953	0.197031	0.255289	0.303587	0.380194	0.485791	0.619323	0.769117	0.885123	0.9124	0.837175	0.697101	0.548823	0.454589	0.392803	0.359445	0.326781	0.297267	0.275446	0.286624	0.306993	0.312473	0.279256	0.237012	0.218209	0.236959	0.277092	0.289841	0.28639	0.277779	0.283454	0.257177	0.230104	0.21821	0.228697	0.263142	0.287678	0.310504	0.334594	0.313449	0.350713	0.378256	0.357516	0.306384	0.287271	0.321716	0.350321	0.340972
cell #71	0.0654568	0.124774	0.120095	0.184326	0.232316	0.215545	0.18791	0.234713	0.290947	0.330319	0.372468	0.458529	0.564616	0.588082	0.483044	0.32818	0.242932	0.228659	0.178394	0.12022	0.0835469	0.0903788	0.127123	0.178199	0.159486	0.0941198	0.047125	0.0463876	0.055234	0.0678614	0.0842261	0.0847702	0.0850567	0.0982575	0.122994	0.140227	0.204402	0.35081	0.564778	0.587466	0.378056	0.238792	0.242616	0.380731	0.495649	0.498198	0.458855	0.314005	0.174646
cell #72	0.243075	0.307642	0.300084	0.295469	0.197247	0.122743	0.0521251	0.0174812	0.0113652	0	0.00660862	0.0137188	0.0223404	0.0257454	0.0251238	0.0228277	0.0441879	0.053313	0.0655033	0.0694606	0.0842727	0.122093	0.193524	0.168856	0.112135	0.110945	0.113731	0.155322	0.219335	0.264707	0.293912	0.333174	0.313907	0.28638	0.285157	0.283389	0.293063	0.335068	0.390265	0.429861	0.422853	0.421143	0.447598	0.495551	0.52406	0.517518	0.523217	0.512674	0.562988
cell #73	0.0472852	0.0954672	0.113563	0.128834	0.121373	0.0888098	0.0407958	0.0136905	0.00431586	5.49488e-05	0.0012096	0.00402355	0.00456883	0.00522106	0.00680668	0.00638642	0.00342292	0	0.00407254	0.00824042	0.0119554	0.0126116	0.0147047	0.0161551	0.0266946	0.0509629	0.091257	0.12298	0.112114	0.0850869	0.0612113	0.0619134	0.105958	0.160354	0.195452	0.198938	0.165846	0.15174	0.145461	0.14455	0.136832	0.115954	0.10504	0.102013	0.119107	0.128805	0.121137	0.115112	0.121572
cell #74	0.0564511	0.140907	0.179383	0.216785	0.207095	0.167085	0.0971722	0.0559451	0.0183836	0.0307133	0.0549545	0.0870455	0.0975302	0.0989896	0.0882788	0.0981587	0.116112	0.144895	0.20693	0.22038	0.205239	0.20027	0.204621	0.221935	0.220685	0.225901	0.239082	0.232344	0.207637	0.168037	0.142018	0.144	0.158025	0.17217	0.17659	0.131938	0.0765761	0.0478109	0.0413219	0.0433312	0.0417383	0.0449941	0.0963867	0.16951	0.163846	0.118088	0.108676	0.107913	0.0881571
cell #75	0.0179105	0.0397686	0.0373358	0.0556591	0.0723783	0.0981037	0.141962	0.193725	0.227575	0.257215	0.265578	0.246784	0.199462	0.153511	0.130995	0.11507	0.112962	0.119276	0.134141	0.149888	0.178343	0.199767	0.191635	0.172213	0.167091	0.17233	0.196052	0.240209	0.28161	0.300405	0.276664	0.268166	0.257184	0.247323	0.25629	0.2592	0.273545	0.283926	0.327193	0.38501	0.477307	0.555722	0.613065	0.616152	0.584804	0.532785	0.463097	0.368245	0.295782
cell #76	0.437531	0.391942	0.243496	0.204086	0.123763	0.126169	0.0700457	0.0715945	0.0829136	0.130863	0.173462	0.209487	0.296938	0.400556	0.482528	0.485424	0.500826	0.514503	0.443752	0.339061	0.264304	0.248763	0.257703	0.288327	0.315109	0.334904	0.35146	0.364043	0.390549	0.448772	0.492516	0.548472	0.610965	0.655726	0.698679	0.721234	0.63476	0.508536	0.454332	0.562114	0.776278	0.938516	0.98807	0.953134	0.802749	0.605092	0.408975	0.332289	0.345078
cell #77	0.0134888	0.017721	0.00442529	0.00286898	0	0.00310835	0.0106436	0.0338194	0.0648255	0.10202	0.133283	0.155115	0.167891	0.147351	0.11226	0.0907781	0.0904595	0.0992365	0.0893414	0.0758221	0.0590378	0.0463801	0.0440507	0.0459731	0.0738712	0.114412	0.139293	0.127832	0.121079	0.130187	0.133895	0.111775	0.0958414	0.0890553	0.0802868	0.0772943	0.0986978	0.107616	0.0774005	0.0595053	0.0610804	0.0590574	0.059615	0.0573977	0.050348	0.038985	0.0345318	0.0392562	0.0523789
cell #78	0.0235634	0.0289835	0.0273059	0.0266488	0.0232265	0.0224401	0.0194627	0.0188815	0.0148134	0.00849008	0.00343109	0	0.00179957	0.00500129	0.0153689	0.0291873	0.0336295	0.029794	0.0276059	0.0261981	0.034223	0.0407222	0.0430546	0.0428332	0.0426584	0.0473149	0.0462179	0.0423655	0.0444646	0.0553621	0.0703065	0.0942117	0.127629	0.152462	0.182111	0.205222	0.212196	0.21286	0.212297	0.21476	0.19711	0.164615	0.133138	0.11801	0.107177	0.100203	0.0938553	0.0927949	0.0931429
cell #79	0.779078	0.881695	0.76311	0.672054	0.53295	0.440943	0.329301	0.258894	0.2065	0.206634	0.236122	0.283585	0.316445	0.313837	0.308268	0.299327	0.298053	0.322227	0.344272	0.38931	0.45299	0.566284	0.668129	0.755654	0.804521	0.785166	0.669531	0.500848	0.409007	0.378789	0.305324	0.246852	0.198065	0.162202	0.153902	0.136583	0.166229	0.232554	0.320015	0.365029	0.334277	0.236253	0.165583	0.120855	0.134264	0.203036	0.26896	0.253658	0.200263
cell #80	0.124898	0.278657	0.314722	0.253436	0.153192	0.104238	0.065683	0.0646714	0.0786831	0.0622647	0.0392689	0.0248395	0.0192281	0.029574	0.0222342	0	0.00486033	0.0309452	0.0406562	0.043081	0.0856886	0.146848	0.191192	0.225458	0.22228	0.193929	0.168628	0.139197	0.109978	0.09362	0.0808559	0.0667493	0.0568988	0.0829563	0.110673	0.137071	0.218011	0.387639	0.369539	0.286245	0.283327	0.19771	0.178076	0.211514	0.271216	0.319468	0.32979	0.309471	0.27184
cell #81	0.21643	0.177008	0.0484871	0.0278871	0	0.0194532	0.0255644	0.0260249	0.0127176	0.0649921	0.185365	0.276152	0.247267	0.210317	0.217617	0.225555	0.238825	0.262041	0.315039	0.416047	0.480734	0.497573	0.549991	0.603474	0.608711	0.563843	0.501249	0.397476	0.292003	0.255251	0.276262	0.376418	0.54365	0.66193	0.671169	0.67843	0.796164	0.909457	0.920225	0.892589	0.869707	0.7698	0.580884	0.434308	0.41223	0.43926	0.426831	0.448538	0.483513
cell #82	0.0961637	0.18592	0.198038	0.236634	0.268068	0.313939	0.351281	0.398577	0.436371	0.413806	0.362868	0.317574	0.302622	0.268107	0.226676	0.165986	0.120614	0.0848108	0.0832765	0.119792	0.174722	0.20812	0.192152	0.149948	0.116248	0.0930705	0.0633669	0.0494105	0.0414952	0.0211462	0.00679413	0.0213207	0.0445654	0.0706298	0.0777091	0.0760665	0.0637673	0.0656312	0.0765072	0.0854868	0.108716	0.144822	0.183297	0.200332	0.208646	0.236071	0.252109	0.203996	0.123683
cell #83	0.170362	0.175069	0.119142	0.0780572	0.0376669	0.0280222	0.0194976	0.0321844	0.0402779	0.0509838	0.0820535	0.0982091	0.0727903	0.0353633	0.0118529	0	0.0078285	0.0413688	0.058083	0.0578999	0.065566	0.0685117	0.0945077	0.104985	0.0787844	0.0514267	0.0507446	0.0623034	0.078014	0.0763491	0.0690417	0.0654725	0.0797807	0.0935435	0.124406	0.151808	0.143885	0.11274	0.106735	0.138252	0.150667	0.142755	0.158319	0.174317	0.164683	0.153645	0.15685	0.206423	0.259338
cell #84	0.0476043	0.0757852	0.0647204	0.0970717	0.106498	0.102013	0.0701945	0.0411608	0.0217415	0.0161766	0.0302191	0.0533324	0.0620979	0.0453337	0.0131996	0	0.00565191	0.0127812	0.0197497	0.0357906	0.0513965	0.0561625	0.0608581	0.0708734	0.0915517	0.0813283	0.0775799	0.0932033	0.119862	0.163413	0.209356	0.241494	0.257041	0.256386	0.23343	0.248171	0.235263	0.23444	0.424108	0.613085	0.531234	0.347327	0.267632	0.453873	0.553102	0.435563	0.33414	0.305312	0.285253
cell #85	0.232537	0.398526	0.459377	0.422554	0.308454	0.238537	0.228181	0.24406	0.23072	0.180742	0.111872	0.0679738	0.0719032	0.0957526	0.121717	0.15457	0.179708	0.218758	0.236939	0.219855	0.221685	0.241911	0.248843	0.262038	0.284606	0.314389	0.316353	0.288564	0.25903	0.232908	0.199211	0.164935	0.164016	0.181431	0.218888	0.226131	0.240294	0.293852	0.29756	0.254302	0.225702	0.163884	0.165914	0.22613	0.300251	0.293675	0.216337	0.148116	0.109359
cell #86	0.185472	0.209417	0.175743	0.158108	0.104886	0.0603794	0.0174722	0.00904077	0.00238724	0	0.0146599	0.0467987	0.0724735	0.0825921	0.0960987	0.102123	0.149873	0.188585	0.193386	0.187813	0.218448	0.26374	0.281535	0.257973	0.22661	0.219495	0.231556	0.251527	0.274	0.300569	0.318599	0.356466	0.390838	0.405935	0.410817	0.366962	0.358152	0.431995	0.566014	0.666384	0.635874	0.644975	0.741113	0.755028	0.712145	0.633131	0.545316	0.544335	0.580116
cell #87	0.128531	0.190043	0.247008	0.346688	0.401143	0.440347	0.417055	0.389337	0.345027	0.341641	0.366398	0.4184	0.443361	0.389584	0.292294	0.197681	0.163038	0.172081	0.178954	0.243436	0.359553	0.49416	0.486795	0.375238	0.319172	0.374677	0.478769	0.469562	0.398118	0.422905	0.536608	0.633324	0.639014	0.552222	0.435788	0.332951	0.276384	0.279955	0.30699	0.345297	0.391123	0.393455	0.360307	0.345075	0.326488	0.305539	0.302002	0.296894	0.291052
cell #88	0.491208	0.618045	0.565556	0.564856	0.539452	0.581307	0.614866	0.690945	0.742608	0.77796	0.749597	0.690789	0.628305	0.553741	0.487497	0.493005	0.52865	0.544158	0.496818	0.457229	0.460884	0.455702	0.465551	0.482204	0.55263	0.580243	0.476389	0.355997	0.275526	0.230452	0.236943	0.279512	0.330881	0.3375	0.291545	0.249294	0.240347	0.262319	0.280825	0.317479	0.35596	0.370507	0.38255	0.39343	0.434383	0.46271	0.437841	0.427922	0.392667
[truncated: 102 more columns]

## Sheet: Fig7b.Test set of correct trial
time_vector	-1	-0.9	-0.8	-0.7	-0.6	-0.5	-0.4	-0.3	-0.2	-0.1	0	0.1	0.2	0.3	0.4	0.5	0.6	0.7	0.8	0.9	1	1.1	1.2	1.3	1.4	1.5	1.6	1.7	1.8	1.9	2	2.1	2.2	2.3	2.4	2.5	2.6	2.7	2.8	2.9	3	3.1	3.2	3.3	3.4	3.5	3.6	3.7	3.8
cell #1	0.957043	1	0.805632	0.644134	0.425247	0.313283	0.187326	0.116165	0.0631299	0.0385939	0.0336293	0.0328335	0.0337206	0.0317603	0.0289382	0.0266882	0.0258648	0.0258017	0.0327923	0.0389728	0.0435115	0.0402652	0.0319901	0.0214879	0.0180468	0.020194	0.0236023	0.0263603	0.0216721	0.0163208	0.0130617	0.0134493	0.0174868	0.0214273	0.0252847	0.0222991	0.0208672	0.0329107	0.0366214	0.0368153	0.0346358	0.02419	0.0106339	0.00352801	0.00704777	0.022625	0.0394134	0.0532782	0.0554936
cell #2	1	0.969947	0.728875	0.587272	0.416876	0.325117	0.235786	0.170852	0.115063	0.0998624	0.0875721	0.077899	0.0696132	0.0619672	0.0519478	0.0551513	0.0645274	0.0772966	0.0781982	0.0773312	0.0740184	0.0820865	0.095659	0.103466	0.083208	0.0562463	0.0399692	0.0349547	0.0256151	0.0141738	0.013286	0.00955	0.00370934	0	0.00916038	0.0168562	0.0242581	0.0320561	0.0408182	0.0416253	0.0328632	0.0173822	0.00592941	0.0134078	0.0210235	0.0346872	0.0495178	0.0566679	0.0543684
cell #3	0.554162	0.533553	0.256634	0.126948	0.0462462	0.0259009	0	0.0300515	0.0995928	0.212742	0.245372	0.158902	0.0674224	0.0493575	0.0541484	0.0837274	0.111682	0.112127	0.104766	0.151757	0.237244	0.308774	0.355628	0.401835	0.433363	0.427836	0.438391	0.406016	0.352494	0.345805	0.398588	0.463915	0.509686	0.533195	0.515276	0.466167	0.435694	0.465895	0.478461	0.440793	0.445743	0.519243	0.591763	0.504457	0.397761	0.369239	0.362719	0.341969	0.296607
cell #4	0.735583	0.922272	0.946201	1	0.9621	0.917306	0.855216	0.844155	0.781297	0.683165	0.595221	0.508378	0.445791	0.395067	0.358052	0.288465	0.199419	0.112299	0.053062	0.0341892	0.027073	0.0118132	0.0147803	0.0208203	0.0284535	0.0449773	0.0478953	0.0342287	0.0146578	0.00812992	0.0148668	0.0318198	0.0481597	0.0576801	0.0664942	0.067269	0.0613593	0.0588489	0.0523751	0.0519184	0.0587642	0.066062	0.0925904	0.135904	0.193311	0.21643	0.160319	0.121975	0.125334
cell #5	0.31459	0.36205	0.319432	0.40166	0.55629	0.733766	0.823155	0.894398	0.921167	0.969871	1	0.869398	0.66635	0.477207	0.317059	0.178854	0.10411	0.0424697	0.0183674	0	0.00469647	0.0546591	0.0983594	0.0908679	0.070928	0.081265	0.104062	0.14393	0.193214	0.24097	0.264831	0.271222	0.285607	0.304765	0.303906	0.298223	0.320874	0.365333	0.362939	0.325438	0.317571	0.328364	0.341976	0.37365	0.402423	0.383588	0.323996	0.267914	0.229015
cell #6	0.655369	0.787281	0.848843	0.93618	0.973687	1	0.964581	0.926677	0.890187	0.856793	0.80186	0.738096	0.677247	0.61775	0.572259	0.527317	0.47611	0.416337	0.351296	0.273226	0.215305	0.166811	0.118292	0.0747111	0.0465869	0.02941	0.0205392	0.0182411	0.0181163	0.0169615	0.0125484	0.00975408	0.0111841	0.0169261	0.0242114	0.0262433	0.018817	0.0108014	0.00523741	0.00450136	0.00594071	0.00725545	0.0105958	0.0196811	0.0366733	0.0513289	0.0509215	0.0409678	0.0341531
cell #7	0.576984	0.814048	0.872088	0.942663	0.958944	1	0.986326	0.894824	0.699673	0.513997	0.374057	0.295046	0.262381	0.248796	0.233551	0.231788	0.197416	0.157816	0.174927	0.236215	0.222527	0.140035	0.0839457	0.0964334	0.152939	0.19946	0.212298	0.207774	0.228425	0.233663	0.195082	0.164294	0.135696	0.138104	0.181933	0.238244	0.237376	0.168203	0.105693	0.0991834	0.0990751	0.0935709	0.0778444	0.0799825	0.0791326	0.0474945	0.0416031	0.0508648	0.0239121
cell #8	0.454038	0.5762	0.638127	0.759374	0.840913	0.919721	0.962135	1	0.991834	0.916898	0.805369	0.678394	0.557184	0.440487	0.331231	0.238895	0.164491	0.109069	0.0667581	0.0327754	0.0153588	0.0105303	0.0102309	0.013261	0.0211197	0.0240494	0.0256473	0.0228991	0.024477	0.0254544	0.0297993	0.0300872	0.0262933	0.0243319	0.0232866	0.0270056	0.033612	0.0487022	0.0682737	0.07547	0.0537324	0.0287698	0.017596	0.0145509	0.0198311	0.0384534	0.0715213	0.101148	0.117474
cell #9	0.209042	0.376479	0.50785	0.588338	0.47079	0.339274	0.265469	0.217418	0.158958	0.104548	0.0906722	0.08398	0.0672583	0.0303815	0	0.0190904	0.0630178	0.129399	0.196837	0.243214	0.249536	0.246921	0.24505	0.246974	0.211234	0.161651	0.178495	0.240024	0.294082	0.289508	0.253059	0.233525	0.282674	0.334769	0.323207	0.282708	0.286318	0.264527	0.256601	0.242539	0.209066	0.195437	0.184562	0.201736	0.226537	0.250915	0.273924	0.24961	0.189426
cell #10	0.211286	0.334196	0.44851	0.657496	0.79016	0.809394	0.7955	0.799808	0.781083	0.786358	0.861959	0.993243	1	0.913224	0.859283	0.816721	0.770922	0.792008	0.821813	0.804388	0.747911	0.733542	0.730286	0.685806	0.621657	0.542278	0.508948	0.493083	0.448184	0.420208	0.446963	0.405217	0.250773	0.183461	0.206279	0.271396	0.320622	0.365896	0.351445	0.243079	0.170055	0.161918	0.1565	0.136726	0.0500246	0	0.00925842	0.0447742	0.0804472
cell #11	0.227459	0.275299	0.285724	0.281291	0.254727	0.251096	0.260765	0.295517	0.370118	0.462229	0.445127	0.420341	0.47708	0.566106	0.673851	0.716944	0.733929	0.758397	0.775806	0.766081	0.807063	0.927759	0.998945	1	0.962562	0.911014	0.873727	0.815149	0.787911	0.764352	0.674652	0.55898	0.486566	0.504745	0.567455	0.5613	0.512115	0.484785	0.440842	0.373411	0.332498	0.309019	0.294835	0.30744	0.341445	0.436719	0.527779	0.537984	0.462322
cell #12	0.219176	0.205427	0.155525	0.139669	0.130285	0.13162	0.1332	0.135961	0.152226	0.201814	0.293904	0.424021	0.518984	0.597192	0.667283	0.722485	0.812356	0.888186	0.907186	0.922156	0.991267	1	0.954863	0.938378	0.922003	0.899728	0.882198	0.892947	0.891876	0.829607	0.787892	0.750847	0.694467	0.692482	0.74916	0.787933	0.748674	0.678269	0.636302	0.59561	0.557274	0.517278	0.444269	0.387866	0.364429	0.357829	0.374658	0.351836	0.355687
cell #13	0.0530604	0.06838	0.0687792	0.0946562	0.100786	0.099543	0.114867	0.136667	0.151557	0.164218	0.184217	0.231535	0.296077	0.345475	0.411525	0.444549	0.494862	0.572833	0.673876	0.784442	0.880494	0.953468	1	0.969893	0.948974	0.939821	0.900409	0.904163	0.880569	0.808996	0.775365	0.814138	0.846737	0.854281	0.835679	0.808594	0.75445	0.702172	0.628695	0.546116	0.436308	0.336593	0.275357	0.272828	0.340049	0.428681	0.478835	0.430177	0.334054
cell #14	0.0862208	0.0890811	0.10084	0.182321	0.254435	0.26996	0.226814	0.160799	0.108346	0.0679782	0.0353848	0.0241973	0.0267547	0.0232663	0.0613719	0.141879	0.255447	0.35635	0.398217	0.449777	0.503766	0.526717	0.528908	0.588893	0.65567	0.693346	0.701938	0.666371	0.644504	0.728409	0.893045	0.926481	0.802571	0.697878	0.662402	0.739573	0.825531	0.876088	0.940842	0.969852	0.887278	0.68247	0.493323	0.38043	0.313978	0.2702	0.250744	0.276119	0.295774
cell #15	0.163813	0.182654	0.209508	0.403131	0.565572	0.502631	0.380851	0.371691	0.326334	0.263797	0.198585	0.247533	0.356728	0.373646	0.299463	0.242713	0.208435	0.194508	0.226005	0.294512	0.382715	0.491736	0.665338	0.888395	1	0.982879	0.84937	0.624316	0.39573	0.265377	0.218488	0.192333	0.165527	0.114409	0.0658091	0.0347972	0.0297635	0.0411711	0.0465668	0.0296928	0.0365845	0.0709509	0.142672	0.232273	0.356834	0.42256	0.371895	0.333839	0.290293
cell #16	0.0417444	0.0505336	0.0464392	0.0405998	0.0261065	0.0200429	0.010263	0.000438242	0	0.0199688	0.0686909	0.124105	0.165145	0.246802	0.297284	0.300536	0.356725	0.496231	0.618159	0.652207	0.68209	0.719009	0.772989	0.824115	0.821623	0.766632	0.707761	0.730707	0.814964	0.883133	0.943251	1	0.96483	0.912779	0.905817	0.903615	0.860788	0.779585	0.727617	0.68956	0.654195	0.617686	0.550761	0.522324	0.508627	0.46056	0.446098	0.47253	0.473288
cell #17	0.181082	0.178103	0.188509	0.264585	0.339945	0.311094	0.2033	0.19692	0.222986	0.167489	0.123555	0.144947	0.1879	0.281203	0.373124	0.359105	0.26577	0.198906	0.193341	0.195341	0.221471	0.262104	0.293128	0.317099	0.382314	0.479491	0.584411	0.638134	0.64348	0.670333	0.768896	0.850623	0.869513	0.870189	0.876776	0.872851	0.85305	0.820535	0.769541	0.71549	0.710766	0.713301	0.717181	0.667818	0.634948	0.578638	0.547193	0.569073	0.625521
cell #18	0.220529	0.247662	0.260761	0.320977	0.264516	0.249301	0.251046	0.330675	0.390164	0.466777	0.574151	0.725583	0.820684	0.837038	0.768554	0.723475	0.713702	0.723452	0.714774	0.649598	0.54471	0.503056	0.478922	0.447731	0.440688	0.461687	0.51844	0.591154	0.614739	0.593656	0.53926	0.528295	0.574167	0.54103	0.417322	0.340688	0.40406	0.464953	0.510289	0.560027	0.672744	0.866666	0.867754	0.696287	0.524705	0.455853	0.47686	0.509752	0.608427
cell #19	0.0610084	0.0440412	0	0.00256694	0.00213494	0.0151805	0.034266	0.0515449	0.0722199	0.0758797	0.0808282	0.0820352	0.0488035	0.0187833	0.0175908	0.0359591	0.0897744	0.101897	0.0477269	0.0210047	0.0350736	0.0648115	0.0851384	0.113333	0.143632	0.136342	0.108062	0.125957	0.211853	0.237177	0.185153	0.165063	0.21754	0.306281	0.422495	0.575574	0.733679	0.795864	0.854266	0.931297	1	0.916699	0.747295	0.565575	0.423624	0.387642	0.400673	0.465247	0.536913
cell #20	0	0.0307948	0.044216	0.10942	0.226258	0.381636	0.444673	0.400707	0.312649	0.257287	0.233447	0.196577	0.171269	0.156439	0.149286	0.150771	0.141895	0.125906	0.165726	0.23338	0.257595	0.234704	0.298852	0.450436	0.593667	0.738905	0.820071	0.75362	0.633896	0.571997	0.620105	0.708866	0.749039	0.877807	1	0.996852	0.916534	0.828902	0.742355	0.659601	0.608711	0.499158	0.431208	0.427628	0.399453	0.384628	0.425136	0.484918	0.476878
cell #21	0.158729	0.198134	0.20111	0.21819	0.208862	0.186431	0.142872	0.0818581	0.0255116	0	0.0190379	0.0667991	0.151603	0.250268	0.284647	0.291371	0.314952	0.304457	0.249504	0.214601	0.22588	0.265633	0.333343	0.351244	0.341118	0.381123	0.419973	0.378695	0.369034	0.382761	0.401069	0.42808	0.435197	0.43679	0.44843	0.404342	0.325117	0.336394	0.341576	0.274336	0.260386	0.30048	0.340743	0.316143	0.257272	0.218021	0.216612	0.273048	0.330845
cell #22	0.141478	0.205584	0.215563	0.305588	0.391157	0.492825	0.51392	0.398613	0.237343	0.136921	0.165505	0.258048	0.35157	0.468008	0.496667	0.414748	0.380742	0.439967	0.482319	0.440495	0.45826	0.643294	0.894782	1	0.93642	0.845354	0.743934	0.644954	0.613081	0.671534	0.726639	0.732104	0.72443	0.720889	0.741775	0.735273	0.649997	0.52687	0.444324	0.380299	0.362498	0.380212	0.416843	0.430611	0.48427	0.587968	0.62144	0.621509	0.652345
cell #23	0.118769	0.123408	0.0888398	0.126461	0.132542	0.11896	0.114133	0.14624	0.178204	0.180422	0.13832	0.0919344	0.0593566	0.0478157	0.0500589	0.0692069	0.099804	0.121051	0.131412	0.147151	0.186412	0.225683	0.254011	0.263391	0.242296	0.199383	0.145957	0.134477	0.148769	0.176411	0.216356	0.244096	0.289983	0.355794	0.423039	0.502739	0.570261	0.638702	0.672095	0.683213	0.670997	0.688095	0.755412	0.827748	0.859596	0.864386	0.865412	0.847957	0.810213
cell #24	0.10971	0.0924946	0.0521434	0.07263	0.090984	0.101409	0.119515	0.146976	0.140287	0.123205	0.106933	0.115804	0.163171	0.227431	0.27943	0.328339	0.380073	0.409882	0.378061	0.347327	0.361307	0.367059	0.331413	0.310839	0.333672	0.38167	0.440058	0.468608	0.461977	0.492512	0.551861	0.607582	0.657754	0.665156	0.661602	0.661531	0.695766	0.758916	0.863551	0.977626	1	0.840633	0.596646	0.446855	0.413923	0.421148	0.43644	0.46658	0.55921
cell #25	0.229365	0.229781	0.0530547	0.0185277	0	0.036915	0.100032	0.201393	0.311344	0.446979	0.488539	0.490173	0.503705	0.572535	0.612101	0.611567	0.55918	0.461567	0.421982	0.396724	0.396677	0.414643	0.42628	0.419331	0.415776	0.435202	0.444467	0.408529	0.331326	0.283911	0.272991	0.369359	0.50852	0.61348	0.634653	0.534473	0.327033	0.241924	0.299756	0.382965	0.391524	0.380328	0.504406	0.703078	0.848443	0.856085	0.842974	0.76287	0.684996
cell #26	0	0.0707602	0.118716	0.191914	0.244733	0.323723	0.420865	0.423187	0.296258	0.190575	0.198485	0.248291	0.247826	0.222636	0.216397	0.210198	0.22712	0.271885	0.311702	0.318207	0.311608	0.350158	0.471013	0.62891	0.688994	0.665248	0.597173	0.474616	0.375008	0.323662	0.319051	0.27713	0.261305	0.256283	0.337012	0.453641	0.526991	0.523762	0.45035	0.285484	0.164538	0.147903	0.212716	0.328348	0.482309	0.580295	0.602823	0.584774	0.522805
cell #27	0.134254	0.174318	0.166659	0.189226	0.22617	0.337267	0.452517	0.503863	0.485083	0.448913	0.496638	0.615348	0.777549	0.759016	0.62923	0.526566	0.479394	0.446503	0.433031	0.380007	0.314822	0.264344	0.207214	0.177589	0.18038	0.213246	0.261642	0.260095	0.234034	0.281377	0.346962	0.430155	0.527044	0.636371	0.782323	0.91781	0.992008	1	0.932744	0.928092	0.903782	0.823803	0.748765	0.727339	0.74238	0.770084	0.838634	0.880614	0.835595
cell #28	0.237834	0.397483	0.360177	0.26235	0.159704	0.157548	0.18134	0.208457	0.195069	0.164278	0.135858	0.121118	0.115639	0.106518	0.106079	0.103667	0.121469	0.147142	0.199187	0.23923	0.244579	0.240842	0.246417	0.235154	0.25496	0.255562	0.235246	0.243443	0.271429	0.30151	0.371301	0.418483	0.380728	0.338086	0.302937	0.28741	0.338759	0.442225	0.530931	0.501457	0.404542	0.328487	0.272132	0.274883	0.311592	0.368319	0.435477	0.457417	0.498959
cell #29	0.473803	0.559221	0.521124	0.439597	0.318979	0.228072	0.14469	0.103625	0.0511251	0.0517794	0.126082	0.275596	0.345578	0.349182	0.285606	0.217706	0.229096	0.264675	0.264356	0.19385	0.179291	0.240353	0.314741	0.32705	0.418205	0.594545	0.711881	0.781045	0.67543	0.510154	0.47723	0.467977	0.346842	0.354369	0.506944	0.598117	0.538594	0.476376	0.492531	0.394676	0.303865	0.330676	0.424461	0.497298	0.490898	0.564093	0.794414	1	0.740767
cell #30	0.146174	0.139346	0.0864116	0.0468172	0.0170241	0	0.0128365	0.105971	0.236963	0.243959	0.12194	0.0672467	0.0959946	0.164074	0.228321	0.240549	0.207265	0.171283	0.183023	0.176497	0.13463	0.113118	0.135075	0.142347	0.0985033	0.0765801	0.108974	0.150665	0.150189	0.117562	0.0608687	0.0243806	0.0142523	0.0121759	0.0235177	0.0482602	0.0927841	0.153925	0.199152	0.229949	0.243115	0.270434	0.302631	0.30302	0.25844	0.231662	0.25722	0.276059	0.263715
cell #31	0.015951	0.0527191	0.0735883	0.0983995	0.106679	0.111237	0.0986639	0.0751759	0.0649694	0.0486743	0.034947	0.0308786	0.0343192	0.0401368	0.0553837	0.0676723	0.0835863	0.0990153	0.0988687	0.0873378	0.0689603	0.0594198	0.0627042	0.0621545	0.0510254	0.0499679	0.0497019	0.0675213	0.124364	0.112695	0.0590403	0.0657477	0.0894821	0.162248	0.329391	0.522417	0.682603	0.66244	0.544984	0.462263	0.524299	0.739201	0.960632	0.96738	0.797547	0.715948	0.629355	0.646534	0.812357
cell #32	0	0.0151537	0.0073742	0.0121819	0.0223614	0.0505648	0.0700886	0.0815323	0.110496	0.189828	0.227533	0.18954	0.188838	0.180327	0.152398	0.138314	0.136647	0.164654	0.19213	0.177052	0.165899	0.180857	0.221343	0.297808	0.344371	0.328002	0.296611	0.291187	0.322088	0.348847	0.332654	0.256963	0.170407	0.119914	0.130094	0.163281	0.225077	0.296105	0.330473	0.295718	0.243118	0.208119	0.188824	0.202817	0.24658	0.253407	0.208552	0.181861	0.195107
cell #33	0	0.0767209	0.0912589	0.118594	0.10609	0.0967341	0.0861308	0.0787186	0.0479387	0.0112931	0.0188843	0.0846432	0.135054	0.121392	0.136378	0.206818	0.260335	0.233738	0.185515	0.26842	0.450576	0.611333	0.624248	0.515318	0.364844	0.218245	0.0705699	0.0311818	0.0642517	0.138657	0.236649	0.355531	0.446569	0.490255	0.435201	0.327004	0.315511	0.361182	0.342661	0.302508	0.362874	0.409943	0.395475	0.363483	0.321219	0.291772	0.370425	0.461301	0.425341
cell #34	0.0700545	0.0727368	0.0658811	0.0758477	0.0838675	0.084413	0.0715249	0.058769	0.0435861	0.0233925	0.0083116	0	0.0057915	0.0134653	0.0144016	0.0253444	0.0554317	0.0987701	0.135504	0.170683	0.185622	0.21408	0.256776	0.298479	0.348635	0.360808	0.293141	0.271537	0.309313	0.381283	0.490173	0.62664	0.74763	0.768008	0.665778	0.548055	0.515761	0.53654	0.527354	0.426975	0.348568	0.345743	0.334858	0.290715	0.25738	0.240502	0.248878	0.274436	0.323043
cell #35	0.0224947	0.0408891	0.0251797	0.080337	0.14724	0.20261	0.158517	0.0739772	0.0142045	0	0.00522698	0.00486486	0.0294313	0.0543829	0.0517644	0.0412541	0.0591599	0.140768	0.272777	0.402376	0.394431	0.284871	0.278431	0.419132	0.520148	0.514804	0.44571	0.437886	0.44975	0.417982	0.385694	0.408895	0.469171	0.609594	0.831795	0.996621	1	0.920139	0.845773	0.778264	0.670078	0.566484	0.514048	0.504882	0.545686	0.574351	0.649518	0.747058	0.80634
cell #36	0.208203	0.197962	0.144489	0.141148	0.121444	0.139054	0.149274	0.172321	0.191062	0.219237	0.231782	0.222577	0.203025	0.156676	0.108931	0.070346	0.048048	0.0328158	0.0218343	0.0110873	0.00324362	0	0.0303628	0.12884	0.258796	0.374244	0.439513	0.468491	0.47958	0.457082	0.39211	0.329527	0.350855	0.410031	0.514466	0.564647	0.528678	0.496754	0.499299	0.493522	0.472699	0.460833	0.430083	0.409114	0.462128	0.448713	0.372461	0.337209	0.329674
cell #37	0.018437	0.0258933	0.0200655	0.0202269	0.0216729	0.0214226	0.0216778	0.0241122	0.0254548	0.0296565	0.0319979	0.027043	0.0218427	0.0373279	0.0616271	0.0553705	0.048114	0.0576603	0.0755521	0.0962995	0.11752	0.115955	0.112887	0.108075	0.110596	0.11592	0.122912	0.138263	0.178283	0.219309	0.254527	0.302689	0.391518	0.503312	0.562892	0.544188	0.506469	0.482318	0.460994	0.460601	0.482128	0.5393	0.582951	0.600116	0.658466	0.72012	0.739259	0.749366	0.826051
cell #38	0.108566	0.0937184	0.038426	0.0199258	0.00259663	0	0.00521178	0.0131522	0.0233481	0.0334113	0.0537532	0.0712287	0.0620614	0.0352576	0.0239039	0.0248732	0.0215336	0.0174022	0.0160314	0.0192307	0.0321974	0.0586242	0.0895889	0.117061	0.139219	0.135695	0.127348	0.0920017	0.0523329	0.0352746	0.0268946	0.0420187	0.0726617	0.129797	0.188265	0.1975	0.163565	0.142308	0.129099	0.113223	0.116827	0.14313	0.209292	0.30342	0.335072	0.326943	0.385757	0.477143	0.440278
cell #39	0.0711863	0.182461	0.297994	0.450288	0.542396	0.51971	0.39614	0.29397	0.254006	0.298586	0.371754	0.392891	0.348137	0.331905	0.340647	0.365766	0.441286	0.485048	0.454085	0.35853	0.240714	0.144933	0.172091	0.215295	0.0948424	0	0.0260863	0.0338768	0.0366158	0.0324844	0.0480562	0.102106	0.172603	0.21603	0.197585	0.151127	0.100631	0.0902113	0.0849514	0.0839039	0.170395	0.32467	0.394913	0.469153	0.541027	0.590717	0.599264	0.561241	0.58239
cell #40	0.0467047	0.139795	0.075747	0.0820643	0.103459	0.148928	0.140074	0.135516	0.146177	0.130709	0.121999	0.134422	0.179878	0.242634	0.300117	0.390084	0.460317	0.455612	0.353834	0.240388	0.1949	0.229972	0.272831	0.305946	0.298093	0.287722	0.301668	0.321111	0.337152	0.42886	0.515608	0.49634	0.372909	0.212312	0.120141	0.192103	0.32429	0.295695	0.227218	0.199726	0.231297	0.258027	0.201248	0.139473	0.0725636	0.0792815	0.186489	0.301651	0.38674
cell #41	0.579702	0.752792	0.720311	0.708467	0.709558	0.845431	0.897444	0.813205	0.691815	0.606669	0.619721	0.695886	0.714106	0.567321	0.430415	0.402174	0.401703	0.407947	0.364687	0.327136	0.291124	0.270747	0.252099	0.315638	0.453512	0.604039	0.635707	0.544293	0.439394	0.380176	0.411849	0.458908	0.511358	0.553187	0.577004	0.595158	0.65881	0.756837	0.794233	0.725706	0.715395	0.820808	0.810624	0.659742	0.491822	0.40287	0.358468	0.384085	0.383203
cell #42	0.0655948	0.0632522	0.0472468	0.105952	0.189656	0.249813	0.218875	0.116646	0.0184964	0	0.012588	0.0354159	0.0466943	0.0720388	0.0914169	0.0651891	0.081128	0.12931	0.169158	0.247624	0.34135	0.411039	0.496508	0.659814	0.855581	1	0.973777	0.812434	0.679186	0.616101	0.539106	0.419063	0.320233	0.294842	0.319175	0.387418	0.505503	0.56572	0.543248	0.490516	0.428781	0.358288	0.311922	0.276554	0.255584	0.270635	0.301411	0.332261	0.364719
cell #43	0.0899238	0.0561806	0.0211338	0.0102775	0	0.00609006	0.00292548	0.00675975	0.0252361	0.0572728	0.10205	0.114763	0.0876967	0.0554494	0.0328373	0.0180077	0.0155077	0.0120039	0.0209219	0.0275609	0.0371254	0.0420209	0.0446375	0.0552168	0.123282	0.262403	0.38215	0.311178	0.165683	0.0748846	0.0550244	0.0481599	0.0429215	0.0492777	0.0546906	0.0619545	0.0705148	0.0875605	0.0899324	0.0856932	0.0801196	0.0800778	0.0878239	0.0836493	0.111733	0.159288	0.241689	0.363938	0.44136
cell #44	0.0851152	0.119621	0.099378	0.0816865	0.0317068	0.0183516	0.0580106	0.14658	0.200893	0.183579	0.141044	0.136523	0.122498	0.0830786	0.0444328	0.0120814	0	0.014455	0.0128684	0.0152173	0.0623819	0.184214	0.266892	0.207989	0.134442	0.111892	0.136507	0.185322	0.25461	0.314253	0.381784	0.434448	0.40133	0.333802	0.330318	0.39089	0.493662	0.598385	0.620264	0.617542	0.624777	0.639174	0.606145	0.583175	0.558497	0.571893	0.700024	0.837459	0.919046
cell #45	0.0170395	0.0304445	0.0878754	0.197268	0.222675	0.306807	0.417	0.424506	0.283615	0.173062	0.144006	0.185713	0.250937	0.318468	0.284538	0.192662	0.134862	0.174822	0.245011	0.297801	0.364755	0.522336	0.720128	0.743107	0.603311	0.471426	0.404651	0.383819	0.391508	0.455129	0.606523	0.691362	0.658538	0.624843	0.672527	0.769083	0.932118	1	0.908345	0.749178	0.549548	0.445252	0.542204	0.717826	0.838754	0.877604	0.861149	0.771612	0.699557
cell #46	0.0147059	0.0183501	0.000721161	0	0.00151003	0.039001	0.115361	0.167302	0.163706	0.198043	0.26602	0.340707	0.412846	0.399533	0.366002	0.396743	0.442076	0.4707	0.469943	0.481943	0.554915	0.609395	0.618141	0.591806	0.541237	0.479957	0.459942	0.523387	0.527826	0.512907	0.496534	0.45176	0.386051	0.367109	0.419629	0.515093	0.50771	0.370252	0.287145	0.257504	0.324337	0.368111	0.370354	0.402766	0.463938	0.549674	0.575675	0.544114	0.611994
cell #47	0.146882	0.137355	0.150436	0.179341	0.26949	0.461049	0.56434	0.451298	0.266662	0.217794	0.270186	0.336758	0.358045	0.306621	0.219836	0.142341	0.0856799	0.0325556	0.00336384	0	0.0235639	0.0462981	0.0527273	0.0488465	0.0559276	0.0646102	0.068962	0.065917	0.0815763	0.0989162	0.143723	0.2182	0.277919	0.289868	0.260043	0.241927	0.26431	0.326217	0.405158	0.393307	0.318944	0.309167	0.359527	0.390849	0.36281	0.325347	0.320096	0.362182	0.404304
cell #48	0.0184752	0.0226824	0	0.00631539	0.0194832	0.0475112	0.0688434	0.062948	0.0551709	0.0879539	0.148409	0.179959	0.208074	0.260651	0.362656	0.432272	0.393572	0.366873	0.351973	0.365582	0.389565	0.389355	0.331112	0.253459	0.199632	0.155077	0.135994	0.146628	0.162544	0.180493	0.188724	0.176761	0.172934	0.179387	0.199293	0.269778	0.310669	0.262678	0.280077	0.360458	0.455472	0.5018	0.52464	0.61879	0.692761	0.764144	0.826829	0.88669	0.945097
cell #49	0.150997	0.276801	0.329164	0.42094	0.449017	0.455711	0.457761	0.499098	0.535237	0.503765	0.420812	0.35851	0.33657	0.29928	0.272475	0.258501	0.199558	0.187621	0.250751	0.221617	0.154119	0.194725	0.31687	0.438476	0.48879	0.450938	0.372642	0.290899	0.239313	0.261028	0.340942	0.401009	0.41844	0.381155	0.372084	0.41423	0.457252	0.438761	0.468577	0.559075	0.627192	0.661267	0.715947	0.844679	0.855154	0.766727	0.702659	0.766702	0.738107
cell #50	0.155265	0.189545	0.226107	0.32621	0.419503	0.492595	0.562466	0.633527	0.670621	0.641403	0.563361	0.442648	0.399797	0.423711	0.442292	0.465081	0.470691	0.502738	0.461544	0.418272	0.342072	0.28068	0.306309	0.416675	0.511339	0.502911	0.461428	0.391084	0.318872	0.297969	0.288597	0.346551	0.457605	0.556091	0.696573	0.872824	0.961047	0.999028	0.998935	0.914346	0.759908	0.642036	0.605766	0.739005	0.949061	1	0.91569	0.86124	0.876683
cell #51	0.364654	0.548044	0.676282	0.68199	0.481019	0.346529	0.243093	0.177684	0.131345	0.104523	0.087996	0.0663678	0.0476451	0.0348777	0.0389713	0.0427947	0.0442624	0.0439335	0.0632835	0.0998557	0.172186	0.192481	0.184214	0.178146	0.150175	0.208752	0.24254	0.17463	0.168897	0.213355	0.271544	0.279671	0.216825	0.241438	0.322564	0.357682	0.349217	0.321153	0.250581	0.225619	0.310998	0.357686	0.36517	0.33222	0.263386	0.269667	0.287859	0.274432	0.301509
cell #52	0.0290639	0.0221677	0.0131395	0.0130255	0.0164075	0.020951	0.0311833	0.0595821	0.0857229	0.0857345	0.0605467	0.0468762	0.0513417	0.0511772	0.0425196	0.040354	0.040034	0.0314243	0.0168899	0.00806187	0.0023822	0	0.00263654	0.00623225	0.0111513	0.0117359	0.0111722	0.0176681	0.0262287	0.0347597	0.0414985	0.049549	0.0589752	0.0587426	0.0571525	0.0562725	0.0640779	0.0728	0.077435	0.0867986	0.108965	0.13594	0.162108	0.186781	0.198863	0.203054	0.217921	0.241765	0.256037
cell #53	0.0431284	0.0718869	0.0777543	0.134389	0.131878	0.105801	0.0821597	0.0797607	0.0836906	0.0722571	0.0346118	0	0.00226929	0.0311776	0.0894227	0.18096	0.275085	0.331576	0.370329	0.395499	0.464708	0.597715	0.682457	0.629636	0.455408	0.287583	0.196635	0.172791	0.190571	0.221851	0.26545	0.265524	0.288296	0.339198	0.329269	0.293771	0.324397	0.386075	0.388484	0.384612	0.391364	0.457023	0.546266	0.594635	0.547936	0.49119	0.475302	0.445855	0.369975
cell #54	0.0254026	0.0962819	0.124482	0.123794	0.0802744	0.0738403	0.0835412	0.105323	0.122177	0.124045	0.120831	0.128385	0.18086	0.275153	0.302702	0.323257	0.423797	0.487009	0.386706	0.251968	0.194505	0.207664	0.272444	0.382629	0.452508	0.441898	0.457394	0.449905	0.399739	0.392777	0.399673	0.419387	0.387758	0.338803	0.35399	0.473567	0.581417	0.616317	0.571903	0.481402	0.468031	0.474376	0.393963	0.309875	0.275712	0.316233	0.406325	0.454728	0.401513
cell #55	0.486135	0.663959	0.504093	0.354295	0.258012	0.299948	0.331004	0.340659	0.330329	0.281275	0.189184	0.176572	0.300952	0.553434	0.68638	0.679751	0.763426	0.79302	0.586336	0.309389	0.201496	0.208865	0.189684	0.127721	0.108837	0.134114	0.183299	0.1866	0.197086	0.265551	0.336811	0.366965	0.358914	0.359028	0.417152	0.602727	0.716911	0.617991	0.494165	0.445227	0.503574	0.597819	0.5075	0.288201	0.174061	0.130474	0.154662	0.311801	0.46635
cell #56	0.0624514	0.0571277	0.0444569	0.0442089	0.0442009	0.0605378	0.0793729	0.0879362	0.0867268	0.0755554	0.0526788	0.032152	0.0180355	0.00939189	0.0045863	0.00152475	0	0.00192705	0.00469786	0.00887365	0.0138498	0.013268	0.00828793	0.00359349	0.00203904	0.00255737	0.004133	0.00621157	0.013899	0.0258622	0.0405778	0.0594013	0.0891184	0.117301	0.127695	0.128758	0.134096	0.137821	0.136713	0.132084	0.128856	0.133036	0.139731	0.174476	0.217823	0.255283	0.257053	0.237537	0.213669
cell #57	0.524985	0.646118	0.53567	0.439153	0.311797	0.219797	0.130224	0.0586726	0.0186374	0	0.00944346	0.051425	0.13608	0.209936	0.205782	0.200657	0.229527	0.275367	0.294708	0.302258	0.323555	0.364412	0.383548	0.392844	0.381226	0.335367	0.276889	0.24742	0.244049	0.278389	0.317556	0.346824	0.351559	0.393485	0.447065	0.494419	0.493109	0.468886	0.412696	0.345724	0.293666	0.253268	0.194749	0.144047	0.101635	0.0738279	0.054929	0.0674122	0.136015
cell #58	0.23046	0.254682	0.249447	0.279061	0.295415	0.263489	0.22976	0.249648	0.272164	0.298425	0.295132	0.250624	0.196293	0.143184	0.100529	0.0809738	0.0830898	0.0841479	0.0863447	0.0819011	0.0934102	0.117038	0.108845	0.104111	0.108078	0.106147	0.111671	0.123507	0.120416	0.102931	0.0724338	0.04543	0.0221683	0.00547701	0	0.00982219	0.0288865	0.0464879	0.0753988	0.0887673	0.0839681	0.0618724	0.0500675	0.046855	0.0411922	0.0384346	0.0395347	0.0435215	0.0315832
cell #59	0.0993471	0.169472	0.23802	0.266019	0.199347	0.13142	0.0972187	0.0619187	0.0298381	0.0182163	0.0132617	0.0138604	0.0107722	0.0127959	0.01917	0.0164254	0.0108573	0.00391917	0	0.00952972	0.0385935	0.0859703	0.0891744	0.0643228	0.0649453	0.0840755	0.118151	0.136972	0.158723	0.199398	0.242057	0.265409	0.269689	0.259473	0.222237	0.19275	0.183081	0.195365	0.214605	0.232759	0.260181	0.293934	0.354086	0.430195	0.482393	0.481254	0.430057	0.359245	0.319879
cell #60	0.0361266	0.115489	0.196772	0.241289	0.209596	0.179143	0.147277	0.135579	0.122565	0.111119	0.104234	0.105603	0.101617	0.0893814	0.0653418	0.0414286	0.0334627	0.0260078	0.00847766	0	0.011278	0.0230165	0.0219179	0.0231292	0.032764	0.0445847	0.0633001	0.078656	0.100887	0.138809	0.178719	0.210612	0.217167	0.199266	0.169437	0.136416	0.114418	0.0988346	0.128361	0.160173	0.19436	0.243767	0.28182	0.31808	0.352412	0.367477	0.318346	0.258274	0.236698
cell #61	0.188518	0.172068	0.121899	0.107563	0.0766623	0.0497373	0.0195099	0	0.00657761	0.0430722	0.0841876	0.101961	0.0743869	0.0858941	0.119464	0.142678	0.169868	0.184739	0.219259	0.242837	0.230702	0.199621	0.17285	0.157615	0.169202	0.16632	0.109008	0.0804071	0.0759465	0.0752162	0.0956141	0.118236	0.158264	0.19586	0.250376	0.250343	0.224766	0.215175	0.237782	0.249304	0.225405	0.203235	0.201413	0.216797	0.242307	0.265636	0.240514	0.20133	0.203863
cell #62	0.141734	0.128288	0.0472262	0.0356649	0.0840066	0.274034	0.487935	0.587217	0.500978	0.386381	0.33631	0.391248	0.565162	0.75079	0.776347	0.592799	0.506397	0.55768	0.641922	0.755666	0.852576	0.897599	0.864586	0.817172	0.670652	0.471795	0.364239	0.372883	0.398483	0.353159	0.279028	0.228709	0.255415	0.334502	0.395137	0.335187	0.269389	0.271117	0.284726	0.296225	0.346917	0.339574	0.28762	0.263216	0.259878	0.205015	0.10732	0.100932	0.137524
cell #63	0.132953	0.283049	0.348511	0.433328	0.504506	0.486714	0.410199	0.449929	0.497639	0.488273	0.497721	0.521397	0.578815	0.679685	0.726765	0.754456	0.788961	0.823903	0.810539	0.819525	0.842067	0.8946	0.945357	0.948412	0.905575	0.748026	0.636755	0.598589	0.608694	0.580502	0.567243	0.64047	0.821066	0.980819	1	0.957613	0.76167	0.556312	0.465163	0.333937	0.234624	0.297205	0.40679	0.483131	0.519622	0.47377	0.383921	0.313412	0.302595
cell #64	0.200825	0.311309	0.331679	0.393053	0.36218	0.372119	0.486897	0.611004	0.591584	0.654135	0.820519	0.92541	0.971978	0.91314	0.775062	0.691271	0.691224	0.626694	0.587784	0.640156	0.819947	1	0.983767	0.862986	0.677989	0.596282	0.595968	0.640679	0.647583	0.655945	0.677087	0.600636	0.458789	0.399129	0.461805	0.490324	0.498043	0.452252	0.328531	0.236101	0.202912	0.228651	0.259393	0.259863	0.26094	0.270362	0.320771	0.339345	0.23704
cell #65	0.374482	0.448815	0.436195	0.46997	0.50818	0.553687	0.51768	0.456217	0.379009	0.312907	0.266601	0.224263	0.173574	0.141351	0.113782	0.0922273	0.0769045	0.0620365	0.0347655	0.0178631	0.024528	0.0554577	0.0694488	0.0437048	0.0126179	0	0.00223048	0.00616056	0.0090759	0.0194023	0.0267598	0.0284505	0.0265174	0.0218762	0.0243689	0.0406977	0.0575397	0.0625386	0.0570901	0.0374862	0.0130278	0.00126	0.00126272	0.0036622	0.00488102	0.00795727	0.00950063	0.0117953	0.00734151
cell #66	0.0800342	0.0974204	0.0992211	0.114585	0.103271	0.0796598	0.0466486	0.0407534	0.0452336	0.0312942	0.0152511	0	0.00697456	0.0234095	0.0397549	0.042616	0.0584719	0.0748382	0.0865717	0.0894231	0.100784	0.119339	0.123343	0.12045	0.112254	0.119595	0.138247	0.108588	0.0804068	0.100591	0.154002	0.153784	0.156248	0.158841	0.131499	0.146472	0.193698	0.225729	0.216029	0.190447	0.166162	0.137438	0.108902	0.105325	0.124821	0.13073	0.13204	0.157001	0.196299
cell #67	0.0131235	0.0496827	0.0502598	0.0521981	0.0348478	0.0497071	0.0801202	0.106954	0.105833	0.0974249	0.0631354	0.0339198	0.00972487	0	0.00423309	0.00867874	0.0179142	0.0290531	0.0514545	0.0775553	0.0978107	0.119739	0.173469	0.275254	0.385533	0.469556	0.37793	0.248778	0.212976	0.185115	0.156391	0.13815	0.172567	0.226829	0.20126	0.133385	0.0931822	0.075136	0.0768469	0.0825061	0.113607	0.143532	0.170194	0.169686	0.122935	0.0923137	0.104409	0.152585	0.181242
cell #68	0	0.0360243	0.063165	0.0692664	0.071423	0.110255	0.141089	0.13179	0.113544	0.101183	0.0997003	0.101538	0.104886	0.120397	0.135496	0.175352	0.223768	0.250544	0.243047	0.21747	0.19907	0.198166	0.214444	0.230139	0.248258	0.272864	0.340532	0.390999	0.402976	0.376796	0.347242	0.305015	0.251795	0.202584	0.171306	0.172504	0.195824	0.226584	0.224365	0.194164	0.171428	0.151724	0.155739	0.180128	0.201885	0.202072	0.202693	0.229731	0.22562
cell #69	0.0618939	0.0914247	0.107234	0.162005	0.211734	0.248576	0.230123	0.240037	0.254503	0.271207	0.271669	0.267707	0.267858	0.244025	0.221471	0.203132	0.198483	0.225267	0.264819	0.28386	0.258137	0.234053	0.249762	0.310207	0.375467	0.348135	0.189789	0.071419	0.0531869	0.0709635	0.0878068	0.0862709	0.0635251	0.0622921	0.0921688	0.109996	0.120505	0.152335	0.155168	0.0888323	0.013125	0	0.0960332	0.261768	0.359906	0.349954	0.318234	0.360102	0.36495
cell #70	0.125937	0.215069	0.238491	0.309212	0.325936	0.372485	0.44487	0.504147	0.528926	0.591808	0.626517	0.598746	0.584303	0.59102	0.551674	0.454104	0.360406	0.285777	0.239352	0.223392	0.291546	0.352429	0.324828	0.28435	0.254335	0.258089	0.258645	0.243969	0.239482	0.250322	0.210363	0.168453	0.115723	0.0877427	0.0726004	0.0682177	0.0666682	0.0704418	0.113518	0.131797	0.124649	0.125725	0.092836	0.0560513	0.0709232	0.112832	0.148081	0.152293	0.142126
cell #71	0.075881	0.104611	0.083972	0.0910577	0.0727546	0.0824141	0.123504	0.174228	0.204351	0.200032	0.189932	0.19686	0.220684	0.252596	0.291152	0.357306	0.460352	0.490548	0.467103	0.414632	0.385789	0.357773	0.332115	0.326809	0.326342	0.299947	0.273129	0.2418	0.180415	0.127302	0.101836	0.0920414	0.0829642	0.0780314	0.0906087	0.0879477	0.0601835	0.0336429	0.0229127	0.0448862	0.111759	0.171219	0.161377	0.165298	0.166982	0.187087	0.20458	0.155717	0.128618
cell #72	0.456171	0.432646	0.30969	0.25593	0.181368	0.121605	0.06223	0.0251349	0	0.000483074	0.00012736	0.0262237	0.0671823	0.12195	0.172966	0.177628	0.142456	0.105375	0.074898	0.0672125	0.0559276	0.0545237	0.0739767	0.102351	0.151638	0.202985	0.228111	0.208369	0.208155	0.251565	0.294314	0.343438	0.378316	0.414204	0.401021	0.387604	0.350025	0.26749	0.262378	0.26753	0.295536	0.395845	0.517978	0.640621	0.757069	0.780358	0.711104	0.593285	0.474571
cell #73	0.0147204	0.0136875	0.00490434	0.00668116	0.00547316	0.00922708	0.0115135	0.0141499	0.0154299	0.0228226	0.0299897	0.0274895	0.0174123	0.00854386	0.00487712	0.00308559	0.0014961	0	0.00192196	0.00888878	0.0127149	0.0120441	0.0129988	0.0132798	0.0153028	0.0148547	0.0105815	0.00414898	0.00199859	0.00322597	0.00620819	0.0122957	0.0156172	0.0180174	0.0294692	0.057487	0.0974746	0.137273	0.152121	0.143321	0.151838	0.170045	0.188964	0.208179	0.21147	0.214885	0.239	0.301727	0.271718
cell #74	0.0324937	0.0548533	0.0757894	0.0842334	0.0701795	0.0653777	0.0728432	0.079319	0.0900081	0.108234	0.113315	0.136041	0.167505	0.177492	0.143853	0.105515	0.0789597	0.0631583	0.0601388	0.0569237	0.0605018	0.0627124	0.0714779	0.0797309	0.0785304	0.0692778	0.0560183	0.0358698	0.0112444	0	0.000323278	0.00760744	0.0156493	0.0254432	0.0466636	0.074232	0.0863906	0.0929523	0.0861764	0.0797409	0.0900544	0.0957454	0.112874	0.142405	0.182219	0.206632	0.218244	0.221204	0.185747
cell #75	0.0257584	0.0499736	0.0613713	0.0915623	0.134065	0.194801	0.215665	0.237354	0.276491	0.310234	0.298236	0.28328	0.288572	0.29832	0.298578	0.274044	0.255217	0.251633	0.278504	0.321658	0.368517	0.453281	0.533637	0.567194	0.532161	0.496876	0.514634	0.586582	0.659355	0.751335	0.846331	0.904952	0.832251	0.692041	0.600182	0.513832	0.51499	0.642416	0.741227	0.844507	1	0.961889	0.674986	0.534806	0.566813	0.603254	0.515945	0.522643	0.53841
cell #76	0.111725	0.131092	0.0375881	0.029564	0.0416284	0.07909	0.14053	0.205746	0.199433	0.177525	0.185793	0.22114	0.294019	0.448561	0.574423	0.678559	0.640332	0.538906	0.508659	0.611539	0.749572	0.700036	0.591002	0.454187	0.306026	0.254487	0.286666	0.319426	0.347315	0.423779	0.376009	0.298222	0.305059	0.316535	0.328413	0.341261	0.347086	0.344992	0.315841	0.228652	0.194002	0.251877	0.354647	0.489177	0.537376	0.553985	0.633953	0.609474	0.499155
cell #77	0	0.0112255	0.00672457	0.0185956	0.0248848	0.043143	0.0684209	0.104074	0.116866	0.1007	0.0895949	0.104293	0.112948	0.111501	0.107802	0.109492	0.121734	0.130622	0.146597	0.173044	0.177578	0.117151	0.0568523	0.029306	0.0117682	0.00906419	0.0177394	0.0305375	0.0396362	0.034517	0.0272186	0.0340955	0.0453063	0.0610593	0.067915	0.0727181	0.0714265	0.0729193	0.0765764	0.0834499	0.106223	0.125604	0.144229	0.170862	0.193356	0.205098	0.21016	0.208066	0.195081
cell #78	0.0396345	0.0438547	0.0337758	0.0396033	0.0409163	0.0428238	0.0366709	0.02624	0.0169196	0.012767	0.011646	0.0106142	0.0064904	0.0042345	0.00200923	0	0.00257268	0.00324626	0.00469148	0.00830177	0.0119734	0.012304	0.0167298	0.0230843	0.0249783	0.0262934	0.042054	0.0642985	0.0865161	0.108224	0.135961	0.153365	0.160972	0.171835	0.188594	0.211943	0.238348	0.255672	0.273703	0.285737	0.297129	0.305828	0.311672	0.313949	0.300953	0.264586	0.229501	0.218335	0.232423
cell #79	0.269616	0.378673	0.350436	0.277534	0.184646	0.130366	0.0879748	0.0680712	0.0551697	0.058133	0.0829638	0.111026	0.123856	0.126697	0.124862	0.123291	0.132384	0.137946	0.129923	0.119547	0.126048	0.153573	0.193632	0.221333	0.233738	0.244432	0.253437	0.25652	0.250765	0.2507	0.262353	0.287879	0.301624	0.280651	0.235403	0.185572	0.144692	0.136183	0.131242	0.124687	0.100956	0.0790456	0.0666256	0.060497	0.0602937	0.0763705	0.0965218	0.106439	0.0895134
cell #80	0.233072	0.266642	0.159672	0.185197	0.18283	0.179069	0.11412	0.0554313	0.00844733	0	0.0144882	0.025735	0.0215914	0.0274829	0.00173597	0.0130343	0.0671667	0.0731732	0.0494565	0.028792	0.0188559	0.0129805	0.0396679	0.070748	0.0680307	0.0885058	0.138138	0.139585	0.086357	0.0345686	0.0114179	0.0182878	0.0301935	0.0496816	0.0669374	0.0725717	0.088102	0.116548	0.137084	0.141698	0.154087	0.164736	0.190361	0.238315	0.320858	0.418411	0.528838	0.568673	0.662131
cell #81	0	0.137504	0.172483	0.118602	0.0332421	0.107736	0.18043	0.149704	0.0856424	0.082852	0.10096	0.0837949	0.027776	0.0183347	0.0526322	0.0775095	0.164649	0.178086	0.127322	0.175188	0.221268	0.343176	0.659551	0.990284	0.839314	0.542909	0.511772	0.597577	0.728242	0.790327	0.714019	0.61733	0.604583	0.68345	0.672423	0.649103	0.536874	0.4076	0.288398	0.22856	0.245842	0.317652	0.449905	0.624393	0.748624	0.830433	0.813351	0.782575	0.669429
cell #82	0.264767	0.411776	0.44337	0.527947	0.474373	0.426979	0.399748	0.417064	0.464933	0.4732	0.432135	0.362941	0.265092	0.194544	0.188218	0.204328	0.197747	0.200411	0.209151	0.186868	0.114258	0.0701507	0.0978574	0.160002	0.175053	0.138216	0.111383	0.111272	0.125565	0.13529	0.124668	0.105811	0.112433	0.116671	0.0943615	0.0654068	0.0474754	0.0670668	0.095933	0.160339	0.219648	0.240572	0.246379	0.245896	0.201632	0.112397	0.0546573	0.0382914	0.0291905
cell #83	0.143984	0.177756	0.133438	0.121454	0.0703372	0.0701921	0.0998071	0.093422	0.0613604	0.0590836	0.0404406	0.0110916	0	0.0167923	0.069477	0.128087	0.131202	0.091329	0.0638426	0.0605728	0.0989184	0.193053	0.261414	0.271516	0.201612	0.124514	0.0918331	0.0920788	0.109146	0.103939	0.0911138	0.0888731	0.140726	0.254808	0.325014	0.308823	0.305797	0.331696	0.312901	0.292527	0.255183	0.215894	0.21247	0.271731	0.326969	0.354842	0.431783	0.510194	0.534578
cell #84	0.0851027	0.111079	0.123549	0.204681	0.222738	0.160868	0.0987678	0.0848332	0.0611843	0.020161	0	0.000141523	0.0164861	0.0495155	0.0888022	0.131676	0.127756	0.0965685	0.0744655	0.0897875	0.109505	0.117774	0.141232	0.159143	0.175354	0.16242	0.132087	0.103211	0.0888614	0.090787	0.109404	0.14114	0.165192	0.171569	0.154806	0.143891	0.142907	0.166247	0.163992	0.118576	0.09922	0.141214	0.170349	0.126099	0.0977397	0.116377	0.139684	0.158853	0.159502
cell #85	0.198956	0.292115	0.199297	0.165876	0.143463	0.166225	0.163082	0.168339	0.192824	0.215707	0.208692	0.196222	0.169921	0.165258	0.170695	0.176942	0.219357	0.270878	0.300307	0.293688	0.286856	0.269752	0.253753	0.246594	0.269168	0.303277	0.349456	0.393371	0.375912	0.329844	0.269129	0.203185	0.15783	0.162701	0.205687	0.256101	0.263103	0.225108	0.186159	0.13922	0.132229	0.148208	0.172859	0.17919	0.169381	0.202451	0.293148	0.410727	0.473614
cell #86	0.191483	0.2008	0.130963	0.106943	0.0444057	0.0177811	0	0.0296137	0.0819385	0.110411	0.108745	0.0899299	0.0552559	0.0420976	0.0566452	0.130314	0.206338	0.218915	0.191625	0.179462	0.158326	0.159865	0.198283	0.237049	0.246803	0.254027	0.246589	0.243885	0.253315	0.264772	0.247981	0.278077	0.329582	0.414964	0.514661	0.600496	0.658945	0.71758	0.731131	0.68181	0.613352	0.591671	0.642459	0.697809	0.67091	0.594548	0.576759	0.594912	0.652881
cell #87	0.161553	0.143362	0.102839	0.188878	0.287973	0.392043	0.398339	0.357337	0.309234	0.284283	0.28839	0.263304	0.230641	0.215824	0.21406	0.199825	0.193166	0.17238	0.098702	0.0339873	0.0125506	0	0.00476965	0.0472087	0.138436	0.273029	0.318333	0.262441	0.214705	0.233439	0.27677	0.240386	0.163906	0.0960521	0.0782471	0.117672	0.178855	0.222219	0.241842	0.235489	0.211592	0.156978	0.109053	0.093762	0.100736	0.0850833	0.0702191	0.0684067	0.0760503
cell #88	0.333329	0.523518	0.697849	0.95249	1	0.836828	0.685907	0.722738	0.77136	0.753562	0.676455	0.599456	0.529004	0.470972	0.426565	0.393799	0.422455	0.532243	0.647775	0.730065	0.739119	0.718641	0.760265	0.799314	0.802095	0.794597	0.744941	0.700621	0.694112	0.753712	0.808356	0.732619	0.666691	0.597665	0.517817	0.472054	0.433433	0.395825	0.305983	0.233056	0.330411	0.4732	0.4132	0.342627	0.341964	0.366388	0.475484	0.549761	0.553194
[truncated: 102 more columns]

## Sheet: Fig7b. all mistake trials
time_vector	-1	-0.9	-0.8	-0.7	-0.6	-0.5	-0.4	-0.3	-0.2	-0.1	0	0.1	0.2	0.3	0.4	0.5	0.6	0.7	0.8	0.9	1	1.1	1.2	1.3	1.4	1.5	1.6	1.7	1.8	1.9	2	2.1	2.2	2.3	2.4	2.5	2.6	2.7	2.8	2.9	3	3.1	3.2	3.3	3.4	3.5	3.6	3.7	3.8
cell #1	0.971351	1	0.870904	0.785576	0.554368	0.404017	0.221016	0.129793	0.0665893	0.0554608	0.0585157	0.086778	0.128767	0.120198	0.0736886	0.0456255	0.0347263	0.0248421	0.0291876	0.0301947	0.0512229	0.0689655	0.0926687	0.107412	0.107632	0.107159	0.0963458	0.0665622	0.0451906	0.0374381	0.0427993	0.0393713	0.0501826	0.0569888	0.0549651	0.0586414	0.0541626	0.0534718	0.048451	0.0434845	0.0369652	0.025917	0.0280515	0.0266274	0.021894	0.0190845	0.0156682	0.0120513	0.0137107
cell #2	0.935286	1	0.931227	0.838602	0.617879	0.517972	0.452833	0.495857	0.442839	0.365035	0.340077	0.380339	0.351161	0.198179	0.0727206	0.0114635	0.0227686	0.0425622	0.0532909	0.0653533	0.0642606	0.0656808	0.0608452	0.0727197	0.145936	0.294786	0.450006	0.50469	0.463567	0.347562	0.195738	0.0796409	0.0296523	0.0199077	0.016125	0.0127938	0.00923838	0.00504326	0.000993453	0.000944994	0	0.00307199	0.0116577	0.0267998	0.0354283	0.0303875	0.0203604	0.0126082	0.011301
cell #3	0.0339293	0.0227928	0.00544606	0.00706306	0	0.00100739	0.00210653	0.00293716	0.00836603	0.0117329	0.0146459	0.028174	0.0494395	0.0817193	0.0903955	0.0607022	0.0463144	0.0268021	0.0225452	0.04784	0.111427	0.220793	0.372658	0.429328	0.391605	0.319336	0.240307	0.152881	0.113024	0.10544	0.0983254	0.103503	0.116614	0.146603	0.166347	0.188418	0.21022	0.273029	0.296197	0.327891	0.307666	0.220074	0.148101	0.098651	0.052624	0.0401216	0.0421942	0.0528828	0.0440706
cell #4	0.708736	0.845349	0.842926	0.905852	0.954504	1	0.927265	0.797392	0.631944	0.494347	0.394624	0.341165	0.291619	0.229044	0.152295	0.093539	0.0375498	0.0204983	0.0116636	0.0119984	0.00924621	0.0115982	0.015824	0.0165569	0.0164812	0.0152674	0.00618496	0.00327803	0.00292626	0.0039474	0.00699691	0.00916001	0.0099966	0.0115148	0.0174959	0.0216103	0.025544	0.0254929	0.0232095	0.015296	0.015715	0.0167775	0.018298	0.0198253	0.0266311	0.0335311	0.039724	0.0562953	0.0779031
cell #5	0.596369	0.547209	0.546933	0.779198	0.826033	0.99192	1	0.826524	0.752841	0.576067	0.442691	0.287668	0.162118	0.0865215	0.0239022	0.0370294	0.0308244	0.0489824	0.0770197	0.0835243	0.0911044	0.113855	0.152667	0.109593	0.0459012	0.0634445	0.0952076	0.151105	0.163887	0.154776	0.130397	0.11915	0.127415	0.142661	0.188826	0.176071	0.157372	0.197026	0.220973	0.249261	0.28203	0.327212	0.373816	0.312997	0.398147	0.385491	0.432701	0.414175	0.377325
cell #6	0.776734	0.816872	0.828392	0.883576	0.9239	1	0.990439	0.986013	0.931894	0.860346	0.732649	0.592524	0.498228	0.440651	0.411097	0.393495	0.354923	0.293326	0.233234	0.175444	0.124065	0.0776745	0.0600953	0.0465792	0.0435087	0.0429932	0.0455256	0.0451966	0.0431088	0.0424017	0.0363614	0.0249718	0.0145285	0.00984433	0.00721693	0.00699736	0.00909728	0.0151525	0.0178174	0.0206694	0.0242037	0.0284846	0.0312282	0.0317454	0.033619	0.0334496	0.0309928	0.0244916	0.0177434
cell #7	0.9335	1	0.81439	0.747476	0.654299	0.629529	0.594247	0.560017	0.52759	0.476986	0.404487	0.340095	0.229199	0.156091	0.094114	0.0607155	0.0461643	0.0323852	0.0342132	0.0429314	0.0522012	0.0535112	0.0645768	0.0590606	0.0590479	0.0556543	0.0405642	0.0349192	0.0234495	0.0141003	0.0132241	0.0174005	0.0258924	0.0283007	0.0358311	0.0311958	0.0401201	0.0490392	0.0547143	0.0570709	0.071032	0.0811326	0.100972	0.123145	0.142793	0.153298	0.143426	0.113534	0.0735718
cell #8	0.731531	0.841373	0.89981	0.954771	0.978401	1	0.97188	0.974107	0.959243	0.903493	0.837325	0.739875	0.598774	0.475486	0.338447	0.241956	0.15773	0.114279	0.0850666	0.078936	0.0868912	0.0712765	0.0581387	0.0526024	0.0687268	0.0889709	0.159345	0.23702	0.355569	0.434891	0.454777	0.397726	0.279935	0.19848	0.125675	0.0647496	0.0353196	0.0267854	0.01661	0.0146351	0.00815438	0.00905633	0.00959104	0.017077	0.0194852	0.0171256	0.0159141	0.0146476	0.013213
cell #9	0.0549657	0.0650881	0.0747748	0.098861	0.111233	0.122881	0.103539	0.076087	0.0711436	0.0591908	0.057562	0.0493243	0.0491128	0.0489598	0.0475122	0.0475476	0.0407909	0.0373705	0.0563701	0.0754018	0.0754588	0.0641787	0.039731	0.0233458	0.0161129	0.0125887	0.0132772	0.0163134	0.0105818	0.00527742	0.00361789	0	0.0104378	0.0323386	0.0758379	0.123303	0.18203	0.24067	0.303578	0.336768	0.349721	0.312848	0.255074	0.189703	0.158504	0.124897	0.10988	0.116384	0.123526
cell #10	0.307295	0.325761	0.235175	0.22515	0.225065	0.292135	0.37763	0.429108	0.418334	0.371312	0.391871	0.49883	0.613976	0.623343	0.498761	0.383145	0.311665	0.25283	0.221017	0.190053	0.169018	0.170669	0.17308	0.171655	0.16098	0.145159	0.114342	0.102737	0.0841247	0.0660852	0.057014	0.0441051	0.0391723	0.0341902	0.0369403	0.0276981	0.0287569	0.0318027	0.0248064	0.0165963	0.0129275	0.0142101	0.006453	0.0109488	0.0175562	0.0226798	0.0302845	0.035358	0.0425408
cell #11	0.204658	0.35186	0.413198	0.386694	0.286661	0.205089	0.132854	0.0998196	0.123044	0.210569	0.367132	0.585736	0.79579	0.91599	0.951867	0.937774	0.936842	0.911455	0.850686	0.790805	0.67295	0.502047	0.365265	0.278702	0.261859	0.223765	0.310851	0.419321	0.540216	0.616337	0.555222	0.47994	0.424104	0.449438	0.602473	0.772832	0.914883	1	0.9718	0.850252	0.655618	0.449816	0.292774	0.162864	0.0870543	0.0494751	0.0135522	0.00636772	0.00688514
cell #12	0.117976	0.119807	0.110094	0.108609	0.100602	0.109948	0.114447	0.134115	0.171523	0.245773	0.358175	0.502093	0.649105	0.784291	0.891131	0.950027	0.950538	0.900507	0.821595	0.760768	0.761843	0.796726	0.865709	0.93767	0.969702	0.983204	0.98925	1	0.980083	0.900975	0.821157	0.701621	0.610251	0.553335	0.48184	0.379517	0.25019	0.159078	0.13108	0.134145	0.164374	0.205056	0.237767	0.266345	0.260262	0.254672	0.226177	0.189238	0.144039
cell #13	0.0129163	0.0252128	0.0434075	0.0730032	0.0876359	0.070621	0.0601324	0.0902671	0.154113	0.226087	0.264921	0.281676	0.325944	0.459194	0.549659	0.43514	0.425643	0.575779	0.716969	0.688468	0.565312	0.623028	0.694267	0.733631	0.715455	0.68475	0.659698	0.664814	0.725129	0.867708	0.991046	1	0.919524	0.844958	0.816436	0.815445	0.820477	0.793566	0.711312	0.631314	0.512913	0.31263	0.16219	0.0900801	0.0416408	0.0341914	0.0520765	0.0667281	0.0623179
cell #14	0	0.0183357	0.0530866	0.0888164	0.109862	0.112307	0.122515	0.137716	0.183753	0.25706	0.434567	0.79258	1	0.838147	0.487489	0.213774	0.161996	0.182098	0.192249	0.200261	0.170872	0.168971	0.222728	0.29519	0.345191	0.408332	0.454416	0.452954	0.415666	0.338401	0.257069	0.199309	0.186501	0.181275	0.115176	0.078249	0.0519904	0.0476404	0.056128	0.0523237	0.0620285	0.069007	0.110708	0.149312	0.205293	0.311861	0.381309	0.450834	0.471614
cell #15	0.301504	0.315995	0.212434	0.150721	0.0954046	0.0749589	0.0615378	0.0710662	0.0856462	0.10851	0.123535	0.14723	0.14975	0.13866	0.11098	0.0791143	0.0634513	0.0518096	0.0518793	0.0556816	0.0608663	0.0797503	0.116043	0.120756	0.107206	0.0795844	0.055456	0.0422053	0.0384541	0.0452086	0.0581847	0.0938674	0.147092	0.187726	0.220761	0.208414	0.165125	0.124317	0.066787	0.0399444	0.0494365	0.0623348	0.0741997	0.061627	0.074896	0.161789	0.287951	0.32314	0.217568
cell #16	0.0320331	0.038672	0.0318441	0.029368	0.0225036	0.0177842	0.0153293	0.0271305	0.0447414	0.0959017	0.194382	0.285741	0.296894	0.232073	0.166708	0.167537	0.198067	0.259006	0.338704	0.406187	0.480943	0.545017	0.54301	0.530072	0.512334	0.522019	0.547571	0.601955	0.616411	0.59866	0.636887	0.754626	0.929371	1	0.91954	0.684766	0.45284	0.28457	0.185813	0.163811	0.145625	0.151842	0.163804	0.154713	0.159021	0.133043	0.112356	0.0967088	0.0722712
cell #17	0.0975549	0.0616072	0.0355549	0.0435552	0.0418895	0.0588332	0.0596297	0.0549669	0.0421861	0.0276944	0.0200679	0.0160419	0.00956515	0.00353563	0.00963752	0.0248071	0.037167	0.0517052	0.0727848	0.0923611	0.125307	0.132256	0.114366	0.0883304	0.0812458	0.0820524	0.142025	0.199509	0.225494	0.267995	0.290855	0.396082	0.481349	0.587729	0.68796	0.684439	0.663521	0.595789	0.501851	0.40068	0.337273	0.283205	0.243767	0.212347	0.189609	0.168009	0.181415	0.238733	0.332176
cell #18	0.0190028	0.0158102	0	0.00795429	0.013501	0.0129669	0.0163387	0.0155856	0.0133562	0.0242491	0.0344955	0.0441523	0.040888	0.0395008	0.0408218	0.0477236	0.0607653	0.0731553	0.0854423	0.0753312	0.0908241	0.115453	0.14542	0.196666	0.256947	0.393571	0.54167	0.6847	0.814173	0.942038	1	0.947262	0.844115	0.712556	0.569596	0.48677	0.45709	0.481146	0.572599	0.64705	0.733211	0.811663	0.829442	0.711307	0.563043	0.43437	0.348788	0.313545	0.306958
cell #19	0.135844	0.0785382	0	0.00403556	0.0323504	0.0543602	0.0464395	0.0222477	0.0136565	0.012383	0.0195144	0.04303	0.0900758	0.141751	0.15955	0.156127	0.152434	0.213234	0.272753	0.313384	0.223882	0.144368	0.160793	0.325044	0.717542	1	0.918911	0.572162	0.249846	0.0947273	0.043996	0.116403	0.27774	0.374375	0.402148	0.305611	0.190998	0.102362	0.0900852	0.125967	0.175411	0.1919	0.197467	0.240776	0.386768	0.540401	0.635817	0.567707	0.4616
cell #20	0.0236242	0.0407379	0.0677315	0.0889299	0.0775541	0.0628559	0.104111	0.17007	0.279931	0.540986	0.856602	1	0.72114	0.339249	0.0992703	0.00848724	0.0414632	0.0996646	0.14368	0.130284	0.0768954	0.053172	0.0392559	0.0454496	0.0491015	0.0564182	0.0706915	0.0809884	0.100678	0.11978	0.110902	0.0966273	0.0802793	0.0718389	0.0735159	0.100973	0.202191	0.3504	0.447756	0.421253	0.351691	0.330869	0.352333	0.298965	0.219553	0.154879	0.104378	0.0720059	0.0482373
cell #21	0.0240161	0.0310195	0.0388781	0.0405519	0.0496946	0.0550305	0.0626173	0.0763056	0.0656084	0.0441982	0.0220953	0.0344024	0.0665531	0.102166	0.149283	0.200357	0.168894	0.0985668	0.0722165	0.06239	0.0505891	0.0446608	0.034478	0.0202909	0.0069491	0	0.026898	0.0845229	0.179589	0.246809	0.240432	0.163091	0.105012	0.0437752	0.00459012	0.00978019	0.0168112	0.032514	0.0523537	0.0725317	0.0880509	0.126012	0.168675	0.245168	0.295016	0.380632	0.428942	0.453426	0.420441
cell #22	0.0278778	0.0256001	0.0212645	0.0260613	0.0213196	0.0213188	0.0157917	0.0153225	0.0122	0.0095506	0.00775591	0.00191184	0.00116211	0	0.00566455	0.00809909	0.0125869	0.0215196	0.0298351	0.0610836	0.0860914	0.117622	0.118777	0.132816	0.133647	0.129448	0.167547	0.198954	0.291951	0.351677	0.313386	0.256328	0.197488	0.167481	0.139306	0.107879	0.0840797	0.0749303	0.066335	0.0496901	0.040217	0.0253372	0.0158758	0.0108455	0.00926017	0.0157796	0.0161134	0.023178	0.0305928
cell #23	0.122553	0.160031	0.158258	0.127147	0.0713221	0.0293652	0.013102	0.0186526	0.0333564	0.0473857	0.0615963	0.0574326	0.0518041	0.042868	0.0378146	0.0361504	0.033864	0.0359829	0.0337618	0.0306881	0.0308731	0.0371891	0.0511393	0.0804399	0.136668	0.186637	0.200362	0.15953	0.134261	0.159604	0.19738	0.285093	0.39277	0.514617	0.594218	0.567912	0.499231	0.440949	0.442816	0.512012	0.616827	0.746599	0.899541	0.959171	0.969518	0.874403	0.769409	0.779124	0.859039
cell #24	0.538098	0.662953	0.475153	0.317055	0.208153	0.157573	0.127816	0.132049	0.12053	0.157609	0.252521	0.410793	0.564739	0.750761	0.868428	0.908229	0.856144	0.731241	0.648596	0.547756	0.526178	0.518108	0.43882	0.427289	0.456413	0.501544	0.465761	0.347755	0.246337	0.184628	0.214301	0.244732	0.325457	0.474817	0.631593	0.807569	0.953814	1	0.958505	0.919482	0.908373	0.959151	0.961553	0.95771	0.941935	0.841734	0.723376	0.595671	0.496051
cell #25	0.030383	0.0565881	0.0230105	0.0612699	0.111916	0.239952	0.416649	0.524615	0.508848	0.449104	0.409325	0.394962	0.454832	0.589982	0.785189	0.977454	1	0.914822	0.762461	0.627884	0.557747	0.433646	0.33409	0.247019	0.178412	0.148433	0.130967	0.122145	0.113005	0.114432	0.153006	0.245335	0.255223	0.219593	0.165908	0.191433	0.240406	0.286173	0.374159	0.372022	0.371386	0.294512	0.259735	0.240069	0.247363	0.254064	0.248703	0.212894	0.172297
cell #26	0.07102	0.048769	0.0240464	0.0244145	0	0.00220767	0.0170548	0.0343948	0.0406725	0.0361978	0.0256251	0.0231643	0.0250391	0.0325484	0.0347422	0.050966	0.0873759	0.126454	0.194621	0.218467	0.233114	0.171084	0.136929	0.106925	0.124225	0.15115	0.155795	0.123215	0.1135	0.104991	0.100205	0.102874	0.113811	0.125914	0.114074	0.1197	0.108904	0.113134	0.11337	0.1284	0.146051	0.168341	0.216117	0.306685	0.479492	0.683208	0.816553	0.811305	0.682856
cell #27	0.262797	0.33134	0.33165	0.289391	0.203476	0.187041	0.14269	0.134566	0.0942023	0.110656	0.130346	0.144675	0.132645	0.0718116	0.0380508	0.019407	0.0285737	0.00421222	0.0161822	0.0117063	0.00767894	0.0206362	0	0.0363811	0.0540842	0.043279	0.0477043	0.0567986	0.0971814	0.113811	0.157654	0.164676	0.159258	0.176258	0.234123	0.397494	0.571779	0.55683	0.511985	0.547577	0.655113	0.785454	0.915838	0.974169	1	0.939974	0.80443	0.598088	0.477203
cell #28	0.364836	0.529215	0.455991	0.283459	0.144246	0.0985888	0.0924097	0.105426	0.125225	0.173598	0.22805	0.244498	0.201817	0.173992	0.298738	0.648621	1	0.972702	0.592639	0.323142	0.198829	0.15564	0.296821	0.590767	0.895358	0.938893	0.695299	0.46425	0.348152	0.342211	0.358835	0.373447	0.333137	0.264748	0.18026	0.125957	0.0877051	0.0847428	0.0894368	0.0791065	0.0554598	0.02486	0.00386336	0	0.00135958	0.000372051	0.00892664	0.00751695	0.00234406
cell #29	0.0401085	0.043448	0.0314883	0.0247734	0.0270764	0.0241139	0.0265883	0.0351459	0.0386728	0.0381187	0.0245411	0.01285	0.00688665	0.0101314	0.0162531	0.0213887	0.0277835	0.0419335	0.0543872	0.066995	0.0615877	0.053251	0.0364808	0.0299038	0.0358686	0.0368887	0.0470846	0.0533472	0.0709089	0.129353	0.232202	0.355996	0.455676	0.520065	0.459613	0.341102	0.195641	0.0915621	0.0373025	0.0202741	0.0150366	0.0362242	0.0340923	0.0367869	0.0398116	0.0312329	0.034196	0.0344481	0.043278
cell #30	0.0636001	0.0859462	0.0551707	0.0428736	0.0309113	0.0554316	0.0367776	0.0323848	0.0310883	0.0255919	0.0297657	0	0.0126591	0.0105853	0.0445375	0.117152	0.174097	0.190724	0.185056	0.184574	0.15928	0.143619	0.127204	0.131993	0.126652	0.126341	0.158963	0.143815	0.12572	0.114465	0.140716	0.167661	0.197399	0.206382	0.205301	0.191784	0.179268	0.189026	0.198189	0.205964	0.223366	0.233684	0.295257	0.425396	0.579359	0.62522	0.45663	0.262763	0.183811
cell #31	0	0.0024307	0.00425882	0.00761181	0.00881582	0.0118973	0.0177007	0.0235708	0.0228271	0.0213635	0.0214012	0.0174281	0.0160763	0.0101456	0.0155436	0.0148167	0.0144424	0.0195255	0.0167419	0.0174637	0.0171753	0.016705	0.0191134	0.0176546	0.012684	0.0153043	0.0134569	0.0163184	0.0158046	0.0170087	0.0194409	0.0228523	0.0281501	0.0344999	0.0409572	0.0505427	0.0657156	0.0752483	0.094514	0.106773	0.129701	0.16546	0.182591	0.189268	0.176737	0.150972	0.120628	0.0864247	0.0591219
cell #32	0	0.00488045	0.0297567	0.0356936	0.0506075	0.0947737	0.111782	0.117257	0.12716	0.146178	0.167595	0.175397	0.15744	0.123457	0.111653	0.115179	0.117065	0.115144	0.107082	0.0976249	0.0857111	0.0587432	0.0380577	0.0308372	0.0303871	0.041887	0.0560977	0.0695403	0.120984	0.198256	0.270468	0.307185	0.308384	0.274176	0.254663	0.252683	0.263515	0.319714	0.342953	0.346222	0.347594	0.314116	0.288865	0.242201	0.192393	0.14622	0.0922107	0.0847711	0.0797287
cell #33	0.281561	0.547857	0.575979	0.387991	0.153523	0.0735473	0.0605543	0.0547362	0.0677988	0.0969273	0.172874	0.248189	0.225096	0.133649	0.0705244	0.054148	0.0463867	0.0427157	0.0396345	0.0318625	0.0159784	0.00964738	0.00748527	0.0100222	0.0170431	0.0198105	0.0229858	0.0240015	0.0286063	0.0299216	0.0209303	0.0108189	0.00551673	0.00722576	0.0119141	0.0126752	0.0123178	0.0127535	0.0144884	0.0115484	0.0171855	0.0117504	0.0120958	0.0153075	0.0138337	0.00974165	0.00279926	0	0.00237497
cell #34	0.00551618	0.0105925	0.00814223	0.0160312	0.0124624	0.00474186	0.00665755	0.00823727	0.00781348	0.00567118	0.00324446	0.000937231	0.0052099	0.0148531	0.0177659	0.0152079	0.0159881	0.0158127	0.00980975	0.00924433	0.00615972	0.00120046	0.00442558	0.0110199	0.0158973	0.0269455	0.039656	0.056137	0.0806092	0.108187	0.141859	0.170438	0.173876	0.180382	0.175249	0.157916	0.146589	0.122017	0.0946298	0.0965018	0.0988402	0.133926	0.179153	0.225186	0.296951	0.342918	0.429796	0.471617	0.611451
cell #35	0.194979	0.349502	0.34654	0.274215	0.135058	0.0496408	0.0114939	0.00389585	0	0.00743831	0.0127293	0.0163779	0.0136688	0.0118575	0.0156861	0.021969	0.0311932	0.0306235	0.0300669	0.0477564	0.0664226	0.104925	0.135172	0.164963	0.213705	0.247619	0.283928	0.319528	0.343936	0.360024	0.361854	0.355003	0.344194	0.332116	0.341047	0.317417	0.312437	0.290816	0.25876	0.249321	0.227566	0.20595	0.187431	0.164435	0.140621	0.115689	0.121805	0.128699	0.16551
cell #36	0.188039	0.123611	0.0726209	0.064297	0.0697238	0.121893	0.16652	0.201318	0.18143	0.153564	0.14559	0.133784	0.112411	0.0982658	0.078723	0.0614328	0.0429675	0.0338463	0.0289783	0.0316157	0.0430787	0.0608697	0.0899593	0.105945	0.121224	0.120722	0.103195	0.0899066	0.0701437	0.0613547	0.0565088	0.0800543	0.141051	0.227902	0.279445	0.305676	0.276809	0.223026	0.186708	0.147085	0.115666	0.0920973	0.138459	0.216922	0.324746	0.445174	0.618779	0.805055	0.946422
cell #37	0.0199684	0.0231968	0.0143116	0.0109371	0.00794042	0.00728341	0.00730653	0.0134356	0.0174804	0.0217426	0.0304019	0.0384793	0.0427806	0.0358187	0.0201259	0.010762	0.0122426	0.00872148	0.0103927	0.0154605	0.0157138	0.0136232	0.0116338	0.0102189	0.0163335	0.0202626	0.0305535	0.0384226	0.0456742	0.0577666	0.0717293	0.101797	0.141774	0.221792	0.332577	0.445528	0.541021	0.625671	0.647619	0.571725	0.460397	0.372824	0.314517	0.302866	0.341344	0.430417	0.582084	0.730919	0.81963
cell #38	0.219814	0.292934	0.199148	0.141776	0.0647535	0.040868	0.0498431	0.0486973	0.0497673	0.0509906	0.0290327	0.00973228	0.0167386	0.0263384	0.0203917	0.0102885	0.0125873	0.00803736	0	0.0174328	0.0305576	0.0677249	0.0814851	0.073164	0.0929682	0.156238	0.23882	0.295622	0.324503	0.354712	0.431256	0.519414	0.600263	0.623385	0.57968	0.529208	0.462408	0.392783	0.354626	0.313614	0.266989	0.228136	0.175261	0.126948	0.081412	0.0802284	0.128089	0.227406	0.394668
cell #39	0.0315634	0.0393772	0.0338205	0.0367211	0.0394299	0.0535677	0.059887	0.0623099	0.0564847	0.0875726	0.171997	0.264291	0.262704	0.160254	0.0776384	0.047134	0.0655078	0.0881353	0.094028	0.0814273	0.0560475	0.0319914	0.0114952	0.0106913	0.0114422	0.0264629	0.0475717	0.109954	0.209959	0.265278	0.284653	0.286328	0.333574	0.382235	0.370143	0.329301	0.267384	0.230042	0.235724	0.261156	0.273911	0.290007	0.314901	0.287672	0.2291	0.187714	0.170692	0.200893	0.289433
cell #40	0.013542	0.0346558	0.0261655	0.0297515	0.0471309	0.0743021	0.106318	0.154866	0.226055	0.283624	0.329894	0.416672	0.445181	0.471806	0.443103	0.416813	0.408067	0.369575	0.337011	0.292098	0.223086	0.134326	0.0806483	0.0476163	0.0312885	0.0671754	0.0886262	0.121067	0.169437	0.201476	0.252375	0.291928	0.340436	0.387436	0.38371	0.365835	0.280379	0.134112	0.0680426	0.0329463	0.00659247	0.0143846	0.00056145	0.000282278	0	0.000515178	0.0221227	0.0564939	0.126386
cell #41	0.768995	0.740056	0.686944	0.736879	0.767884	0.871777	0.919145	0.945789	0.955914	0.841941	0.681258	0.580126	0.455851	0.408067	0.378845	0.382254	0.368164	0.317006	0.275321	0.224711	0.204543	0.184281	0.149484	0.151806	0.150618	0.16676	0.226614	0.27209	0.380734	0.418486	0.331484	0.175039	0.0743481	0.066711	0.0847156	0.0989619	0.109665	0.128616	0.132013	0.104807	0.0933141	0.117507	0.176311	0.306294	0.417996	0.377445	0.231901	0.137133	0.115885
cell #42	0.359341	0.404546	0.159562	0.0581711	0.0188162	0.00752008	0.00590059	0.00901349	0.00605889	0.0174072	0.0347909	0.0497128	0.050931	0.0294085	0.0128523	0.00602636	0	0.00234869	0.00953344	0.014849	0.0134495	0.0159663	0.0212684	0.0241175	0.0279829	0.0339027	0.0416383	0.0495403	0.0651073	0.0798923	0.0946277	0.113775	0.143331	0.174042	0.213794	0.278275	0.360568	0.408091	0.397188	0.38413	0.400338	0.396132	0.347141	0.264701	0.196984	0.148769	0.12774	0.116652	0.131573
cell #43	0.0455833	0.0528029	0.0432833	0.0474627	0.0510127	0.083079	0.0993751	0.108368	0.109611	0.114553	0.123149	0.0841308	0.0734344	0.0467882	0.0268377	0.0261855	0.0546078	0.0682273	0.0613518	0.0665846	0.0702241	0.0991778	0.104426	0.134518	0.173444	0.228647	0.346632	0.474182	0.687688	0.903494	1	0.743858	0.391632	0.188371	0.13352	0.135756	0.13274	0.124903	0.155631	0.17795	0.149514	0.147152	0.119137	0.0787824	0.0801732	0.0912517	0.0921952	0.109025	0.111018
cell #44	0.0246095	0.0299808	0.0181596	0.0138187	0.0152895	0.0328004	0.0458101	0.0880922	0.107884	0.115327	0.121876	0.152889	0.195849	0.249655	0.308621	0.34398	0.32441	0.263594	0.188925	0.155397	0.173072	0.225036	0.24177	0.203937	0.227794	0.278588	0.377728	0.462766	0.502128	0.500663	0.470053	0.340146	0.191219	0.137201	0.149118	0.234067	0.390225	0.58691	0.729924	0.798058	0.757754	0.695709	0.612571	0.632922	0.660835	0.745907	0.797612	0.819933	0.842328
cell #45	0.0189697	0.0208681	0.0263217	0.0248965	0.0267235	0.0262583	0.0217979	0.0227083	0.0198837	0.0244019	0.0267184	0.0240499	0.0231268	0.0237451	0.0258462	0.0198935	0.0173693	0.0179349	0.0145605	0.0211397	0.0305702	0.0425437	0.0579134	0.0698353	0.0831273	0.0906632	0.0892168	0.0816286	0.0742341	0.0699928	0.0717308	0.0850019	0.100476	0.112816	0.115443	0.102487	0.0857486	0.0644748	0.0523923	0.0463646	0.0436072	0.0518282	0.0702889	0.0942901	0.129569	0.205369	0.25177	0.215161	0.137493
cell #46	0.00587095	0.0304117	0.0276451	0.0245069	0.0397661	0.0538929	0.0596666	0.0722003	0.111329	0.13899	0.146637	0.140015	0.13952	0.157802	0.216577	0.368095	0.498843	0.460888	0.31846	0.218172	0.140757	0.0843754	0.064567	0.0758755	0.144178	0.270763	0.350751	0.277316	0.142302	0.0587359	0.0509007	0.104481	0.188307	0.259102	0.266991	0.245082	0.200278	0.133515	0.0687966	0.0562411	0.0466558	0.0565507	0.0804489	0.104397	0.119072	0.149213	0.134634	0.101377	0.108983
cell #47	0.360048	0.303727	0.250426	0.250961	0.209042	0.19782	0.142569	0.112719	0.0694598	0.0409503	0.0218501	0.020286	0.0154075	0.0191468	0.0250831	0.0070054	0.00852758	0.00719849	0.0284076	0.0522557	0.0529408	0.0652282	0.0468076	0.0390975	0.0427051	0.0494384	0.0558511	0.0500399	0.0352628	0.0275307	0.0241877	0.0220763	0.0368152	0.0471809	0.0657371	0.0888377	0.118456	0.171275	0.227835	0.328534	0.344584	0.265488	0.171803	0.14653	0.14179	0.13023	0.130563	0.113336	0.126015
cell #48	0.0267779	0.0254083	0	0.0122147	0.0148167	0.0260719	0.042907	0.0652209	0.102737	0.191869	0.306027	0.411096	0.445872	0.399128	0.379519	0.332659	0.275893	0.247719	0.233128	0.232693	0.277468	0.295599	0.2949	0.24806	0.170607	0.118318	0.109325	0.140294	0.165972	0.238105	0.334794	0.478942	0.54846	0.630871	0.652798	0.647543	0.694159	0.68353	0.61855	0.456396	0.381682	0.308357	0.283755	0.292906	0.322616	0.379927	0.435916	0.506	0.509619
cell #49	0.208641	0.269871	0.330401	0.433023	0.526302	0.633044	0.698884	0.675287	0.595867	0.501134	0.433952	0.355103	0.257197	0.173245	0.0997065	0.0763356	0.0671715	0.0517275	0.0346125	0.0354275	0.0307319	0.0210496	0.0218712	0.0148595	0.0132989	0.018041	0.0251112	0.0361187	0.0426076	0.0471332	0.0524797	0.0620255	0.0705771	0.0654261	0.0549089	0.0612532	0.0634901	0.056458	0.0519336	0.0682492	0.120473	0.296162	0.485527	0.446552	0.248325	0.143445	0.238572	0.434572	0.678799
cell #50	0.496502	0.451041	0.497765	0.508594	0.361812	0.338047	0.29651	0.304815	0.27158	0.215382	0.174768	0.184403	0.1973	0.223647	0.25625	0.269569	0.283425	0.241308	0.267108	0.314508	0.367717	0.434784	0.463573	0.452055	0.403315	0.334104	0.311163	0.333357	0.350011	0.293881	0.191967	0.120855	0.0888734	0.08223	0.0949657	0.14518	0.194356	0.260969	0.296731	0.31697	0.319095	0.279362	0.253867	0.240398	0.306977	0.429307	0.599848	0.796041	0.955006
cell #51	0.51561	0.448516	0.377729	0.316592	0.211435	0.146469	0.0781236	0.0540899	0.038426	0.0429716	0.0430464	0.0684424	0.0787708	0.0742706	0.0860952	0.0670486	0.0384158	0.0241724	0.0146333	0.0164329	0.0187644	0.0394015	0.0907955	0.165388	0.272926	0.34851	0.340183	0.288793	0.235108	0.226267	0.224469	0.211358	0.190242	0.222013	0.274345	0.268454	0.266167	0.219552	0.190286	0.175153	0.189571	0.239855	0.30043	0.389387	0.472393	0.527254	0.555777	0.571075	0.540869
cell #52	0.00529343	0.0023655	0	0.00293276	0.0028101	0.00356227	0.00303457	0.00319047	0.00626927	0.00711589	0.00924253	0.0116605	0.0142318	0.016384	0.0179161	0.0212466	0.0235582	0.0273764	0.0266799	0.0236494	0.0190111	0.0144602	0.0106291	0.00753567	0.0101073	0.0131597	0.0130435	0.0160273	0.016576	0.017343	0.0183691	0.0185004	0.0201706	0.0296381	0.038253	0.0485787	0.0672229	0.0857804	0.104812	0.124465	0.144944	0.173704	0.222659	0.259872	0.301881	0.347629	0.365404	0.371716	0.351318
cell #53	0.0677894	0.0822571	0.0690924	0.0744093	0.0663989	0.0504983	0.0139083	0	0.0188928	0.0731826	0.133514	0.165764	0.144458	0.100074	0.0532241	0.0221388	0.0377008	0.0543792	0.0519486	0.0487591	0.0641625	0.0826499	0.108714	0.135046	0.197157	0.251283	0.284201	0.252977	0.215046	0.190924	0.221379	0.269121	0.327835	0.388795	0.374797	0.30019	0.215794	0.130853	0.0699052	0.0571512	0.076816	0.127762	0.20693	0.284965	0.332106	0.384234	0.43194	0.468028	0.470166
cell #54	0.00984604	0.0228364	0.0107642	0.00464268	0	0.00408521	0.0136157	0.0227419	0.0418642	0.0681149	0.0954373	0.112776	0.101668	0.073945	0.0452251	0.0306907	0.018762	0.0121337	0.01269	0.0266069	0.0539051	0.083378	0.0740297	0.0422549	0.0204099	0.0201272	0.021909	0.0273447	0.0583253	0.108109	0.188672	0.192655	0.121858	0.0709176	0.0582666	0.0738648	0.10509	0.134072	0.164188	0.176067	0.152874	0.131511	0.0954349	0.0614313	0.0236187	0.0165542	0.0381797	0.0824241	0.207223
cell #55	0.505177	0.639163	0.57379	0.573419	0.534355	0.519054	0.439724	0.37472	0.363527	0.366393	0.390554	0.40866	0.335375	0.254119	0.163402	0.0876515	0.0630894	0.0181983	0	0.0287293	0.102658	0.222757	0.34686	0.331057	0.215303	0.128419	0.0986645	0.115545	0.168914	0.327485	0.522264	0.501386	0.274601	0.0736589	0.0277842	0.0301913	0.0563366	0.0995562	0.110026	0.0774296	0.0767925	0.0551514	0.0527321	0.0661624	0.0375658	0.0330266	0.0737453	0.209117	0.483719
cell #56	0.324736	0.280295	0.21339	0.169498	0.0978793	0.0747214	0.029007	0.0238901	0.00973506	0.00734328	0	0.000774467	0.00627191	0.00723249	0.0214894	0.0285807	0.0162041	0.0238548	0.0207258	0.0156267	0.0187334	0.0250906	0.0223727	0.0174087	0.0214694	0.0180133	0.0119125	0.012517	0.0135883	0.0207559	0.0359037	0.0419062	0.064333	0.0708066	0.0631441	0.0542594	0.0449363	0.038776	0.0488227	0.0455122	0.0548781	0.0698949	0.0973081	0.139621	0.145004	0.151154	0.167679	0.161516	0.144825
cell #57	0.366463	0.729033	0.712813	0.447061	0.187346	0.116858	0.137877	0.26626	0.350308	0.410049	0.458159	0.581265	0.754537	0.809037	0.751735	0.629705	0.445944	0.323389	0.243042	0.228721	0.308072	0.437955	0.565178	0.653507	0.708091	0.665701	0.565947	0.465393	0.448225	0.595178	0.640951	0.415369	0.161439	0.054107	0.0371647	0.0376752	0.0548628	0.0942707	0.1691	0.253961	0.33672	0.404201	0.423182	0.410787	0.319177	0.25798	0.209784	0.159481	0.18965
cell #58	0.35375	0.465088	0.516691	0.581468	0.554228	0.519232	0.482215	0.447343	0.397035	0.369494	0.34916	0.328351	0.334452	0.369149	0.446954	0.502618	0.402685	0.273826	0.173367	0.136018	0.109605	0.0767919	0.067288	0.0482517	0.0463988	0.0400064	0.0477547	0.0520355	0.0608974	0.0524377	0.0428867	0.0410826	0.0358305	0.0318628	0.0329714	0.0321454	0.0261563	0.026363	0.0374883	0.0483127	0.0379165	0.0276636	0.00766464	0.009954	0	0.0107109	0.0209959	0.0236045	0.0129443
cell #59	0.00931024	0.00679048	0.00464508	0.00635416	0.00416142	0.00580225	0.00976535	0.013285	0.0133002	0.0120827	0.00972966	0.0140298	0.0150205	0.0215517	0.0286754	0.0291878	0.03334	0.0357978	0.038704	0.0437182	0.0515697	0.0716909	0.096606	0.120709	0.139384	0.172268	0.189229	0.198193	0.176944	0.177968	0.18549	0.226607	0.302828	0.389519	0.521007	0.666956	0.793016	0.906827	0.96925	0.934541	0.799034	0.603662	0.409835	0.255641	0.162939	0.113218	0.100113	0.081715	0.0794664
cell #60	0.0809587	0.164333	0.156989	0.119554	0.0661783	0.0620435	0.0656374	0.0723733	0.0716103	0.059816	0.0447671	0.0260067	0.0211447	0.016125	0.0222547	0.0271722	0.0289667	0.0342166	0.0453239	0.0449745	0.0443983	0.04737	0.0376395	0.042211	0.0462504	0.0484382	0.0687359	0.0981162	0.124743	0.135942	0.172689	0.204069	0.249723	0.285423	0.334892	0.412696	0.47745	0.574348	0.632338	0.623598	0.543248	0.37591	0.249003	0.133451	0.0849672	0.0487021	0.0449114	0.041559	0.0334927
cell #61	0.858245	0.882213	0.750875	0.575757	0.391714	0.228956	0.0983016	0.0589515	0.0294284	0.0298117	0.0247673	0.026243	0.0258423	0.0305148	0.0325984	0.0314935	0.0245903	0.0317025	0.0319736	0.0350573	0.0453737	0.0642894	0.107811	0.155076	0.186684	0.192664	0.192558	0.176256	0.146471	0.127567	0.12872	0.143715	0.165303	0.197236	0.217065	0.204168	0.184846	0.16536	0.136167	0.0983158	0.0725139	0.0576537	0.0467158	0.0399645	0.039118	0.0395341	0.0368305	0.0525696	0.0874352
cell #62	0.139298	0.169989	0.161315	0.233495	0.376815	0.522945	0.522186	0.349995	0.210318	0.111459	0.0994145	0.0934733	0.0982418	0.136394	0.208688	0.32576	0.454861	0.442297	0.393575	0.342512	0.35048	0.334243	0.36256	0.364727	0.37114	0.359525	0.298244	0.250721	0.241127	0.284601	0.322207	0.287741	0.20068	0.156353	0.141172	0.147385	0.15623	0.179501	0.23191	0.249567	0.251675	0.23737	0.218881	0.156335	0.11075	0.0794179	0.0496256	0.0405711	0.0248226
cell #63	0.212839	0.216083	0.205933	0.220848	0.226298	0.23813	0.250162	0.258402	0.269975	0.256382	0.2203	0.187513	0.166622	0.141617	0.100357	0.0823741	0.0725902	0.06147	0.0536718	0.0628996	0.0780972	0.1181	0.192972	0.277273	0.333799	0.400666	0.448216	0.399202	0.277459	0.170592	0.149529	0.128487	0.118352	0.222269	0.485776	0.779603	0.846901	0.548425	0.20525	0.103095	0.120974	0.19407	0.234586	0.206624	0.185021	0.136984	0.127128	0.121391	0.0973891
cell #64	0.0796354	0.127171	0.144874	0.150658	0.148541	0.22422	0.302873	0.358493	0.310506	0.265824	0.287676	0.330537	0.350348	0.351077	0.321069	0.2691	0.237961	0.25641	0.349176	0.452376	0.528619	0.510879	0.429562	0.287825	0.264747	0.277617	0.284628	0.27618	0.228551	0.193738	0.167447	0.203282	0.223211	0.207821	0.189999	0.153247	0.117572	0.0942894	0.0749272	0.0830359	0.0671069	0.0626487	0.0619946	0.0803176	0.130813	0.210563	0.236886	0.176316	0.1312
cell #65	0.309313	0.279776	0.217728	0.158756	0.086304	0.0594628	0.039302	0.0206814	0.0107955	0.00838943	0.00783327	0.00887019	0.0131959	0.0135864	0.00777713	0.00327133	0.00649152	0.00564258	0.00490603	0.00404814	0.00467302	0	0.00275972	0.00503039	0.00847472	0.0118133	0.0168395	0.0249865	0.0244494	0.0266465	0.0169753	0.00781213	0.00664564	0.00376407	0.000847501	0.000559481	0.00173735	0.00559084	0.00779516	0.0168932	0.0234246	0.0192139	0.0135086	0.00474627	0.00550048	0.00563791	0.00709224	0.011295	0.0211023
cell #66	0.153641	0.117043	0.0744117	0.0618751	0.0289966	0.0147641	0.00770587	0.0128834	0.0035989	0.00569013	0.0104306	0.00845904	0.0117729	0.0116612	0.0132717	0.0155665	0.0230538	0.0310306	0.0371691	0.0456931	0.053269	0.0684144	0.077034	0.0940283	0.0979455	0.10244	0.0909137	0.0752084	0.0563096	0.0417807	0.0304156	0.0302111	0.0425665	0.0598808	0.0882322	0.132877	0.189584	0.247406	0.299377	0.306315	0.271048	0.202966	0.151058	0.114829	0.105877	0.121478	0.160412	0.214552	0.265854
cell #67	0.11454	0.196317	0.212422	0.191067	0.169153	0.14446	0.136382	0.141563	0.153807	0.30963	0.686676	1	0.889172	0.472194	0.169168	0.0686252	0.0561551	0.0717402	0.107284	0.171687	0.25473	0.317473	0.32769	0.260567	0.184747	0.214426	0.331549	0.500588	0.593117	0.494031	0.297661	0.123148	0.0665644	0.050189	0.0460677	0.0628182	0.125988	0.237898	0.293264	0.25125	0.188778	0.153987	0.0896631	0.047447	0.0254732	0.0106366	0.00930973	0	0.000169465
cell #68	0.00255527	0.0034936	0	0.00222354	0.00946073	0.0154341	0.0190589	0.013488	0.0275833	0.0408516	0.0538103	0.0734059	0.072289	0.0599165	0.0391291	0.0328967	0.0287418	0.0309763	0.0277627	0.0353059	0.032737	0.0393815	0.0549376	0.0565435	0.0774086	0.0819582	0.0961339	0.106987	0.0990023	0.105734	0.0978203	0.0953375	0.0958106	0.104538	0.110733	0.100151	0.0800846	0.0666379	0.0497163	0.0398831	0.0405251	0.0506739	0.0545778	0.06581	0.0753658	0.0782739	0.0822764	0.0739302	0.0636313
cell #69	0.0859784	0.11852	0.157296	0.186483	0.192629	0.188357	0.175816	0.161125	0.158777	0.176794	0.249621	0.359046	0.405345	0.373529	0.315483	0.302858	0.309708	0.306562	0.30164	0.279361	0.261174	0.247484	0.207139	0.171322	0.133226	0.0962352	0.0751501	0.0580473	0.0476031	0.0491581	0.0485254	0.0432342	0.0323253	0.0215785	0.0186936	0.0187743	0.0163801	0.0144838	0.0107617	0.00446518	0	0.00406529	0.00924942	0.00837611	0.0142109	0.0206457	0.0259064	0.0294349	0.030488
cell #70	0.267496	0.282425	0.227336	0.237747	0.268625	0.371035	0.618424	0.912539	1	0.95441	0.880374	0.798335	0.681844	0.544047	0.402216	0.296562	0.240005	0.202911	0.1856	0.20493	0.25737	0.299366	0.352077	0.412103	0.438444	0.396977	0.339326	0.21386	0.134394	0.0729643	0.0299831	0.0234964	0.0378576	0.0482324	0.100768	0.158199	0.227654	0.235172	0.194985	0.140557	0.0714519	0.023149	0.00514855	0.00320131	0	0.00976757	0.0146917	0.0024909	0.00576881
cell #71	0.0850349	0.135851	0.121167	0.137371	0.247874	0.428174	0.479444	0.316588	0.161415	0.136674	0.203268	0.21466	0.157233	0.0984936	0.0666542	0.059165	0.0616633	0.070336	0.0648535	0.0552488	0.058817	0.0694115	0.0708582	0.0803975	0.0938029	0.120771	0.131783	0.114057	0.0788642	0.0536963	0.0496238	0.0474681	0.0644214	0.0669412	0.068154	0.0720829	0.0550732	0.0550359	0.0513743	0.0601059	0.0847436	0.0929636	0.0882771	0.0782513	0.0600345	0.0505638	0.0506462	0.0427692	0.0441745
cell #72	0.0184813	0.0131023	0.0106657	0.0116699	0.000623728	0.0047597	0.00535081	0.0184485	0.0186761	0.0159371	0.0168715	0.0148291	0.0162928	0.0167007	0.0254661	0.0356031	0.0489028	0.0446692	0.0439847	0.0306344	0.0168862	0.00841038	0.00345716	0.00279696	0	0.000258954	0.0036704	0.00548962	0.0084336	0.0125509	0.0190571	0.0224704	0.029222	0.030049	0.0292551	0.0257809	0.0255367	0.0269538	0.025087	0.0282264	0.030701	0.0409346	0.0540885	0.0699073	0.0799597	0.0777162	0.0779247	0.0648483	0.069733
cell #73	0.0045981	0.0065271	0	0.00206535	0.000734316	0.00281699	0.00339704	0.00512821	0.00996466	0.0126709	0.0156938	0.0164047	0.0226834	0.0224718	0.0199696	0.0195096	0.0158585	0.0169823	0.0175814	0.0183208	0.0207503	0.0169404	0.0158821	0.0186057	0.0197122	0.021921	0.0174441	0.0111607	0.0058001	0.00300758	0.0104243	0.0165199	0.0154466	0.021108	0.0193444	0.0296532	0.0392588	0.0543661	0.064191	0.0658257	0.0678697	0.0569106	0.0468553	0.0473671	0.0355631	0.0324171	0.0226768	0.0196301	0.024254
cell #74	0.206659	0.312873	0.39388	0.448351	0.464431	0.445442	0.372048	0.303459	0.255832	0.202075	0.158657	0.129818	0.119643	0.162802	0.215238	0.257097	0.260391	0.230483	0.191502	0.187839	0.155158	0.146437	0.122071	0.0980116	0.0800204	0.04702	0.0493655	0.0355733	0.0392231	0.0517668	0.066364	0.0809142	0.0787511	0.0759755	0.062856	0.0530635	0.0472165	0.041614	0.041991	0.0334269	0.0357378	0.0718177	0.099482	0.138496	0.154278	0.15115	0.130934	0.123267	0.142941
cell #75	0.193046	0.162353	0.143244	0.14771	0.198271	0.223427	0.176436	0.141118	0.0998894	0.141996	0.203118	0.241256	0.284959	0.27594	0.319157	0.322672	0.390945	0.48175	0.406996	0.29864	0.245213	0.258366	0.284677	0.312239	0.331533	0.352731	0.364703	0.354131	0.448665	0.546148	0.700292	0.862234	0.919376	1	0.939972	0.808289	0.783392	0.621499	0.578617	0.606276	0.539133	0.483793	0.355696	0.298628	0.233719	0.165734	0.0873712	0.0328959	0.0551575
cell #76	0.018307	0.00593283	0	0.0212339	0.053987	0.0780241	0.113189	0.151204	0.194173	0.240458	0.284397	0.306622	0.335486	0.329832	0.352925	0.381786	0.390919	0.402677	0.378256	0.333613	0.260451	0.180769	0.114558	0.0719315	0.0542357	0.0682303	0.0877664	0.0932847	0.0841613	0.0820737	0.0760326	0.0744418	0.0746459	0.0789151	0.0990954	0.159886	0.247844	0.342247	0.405018	0.391931	0.368604	0.282383	0.245373	0.214499	0.204168	0.197871	0.210511	0.224606	0.246181
cell #77	0.0228624	0.0292355	0.0282549	0.0185014	0.00505302	0.00119751	0	0.000841026	0.0104974	0.0311644	0.0541151	0.0661338	0.0554135	0.0425826	0.0440659	0.0596042	0.082098	0.0869477	0.0730811	0.0574381	0.0405261	0.0207729	0.0115735	0.0178806	0.0281744	0.0358984	0.034591	0.0267188	0.0123275	0.0011047	0.0033021	0.00883723	0.0188445	0.0409744	0.0605955	0.0535624	0.0366723	0.0286539	0.0291033	0.0479009	0.0866675	0.133833	0.164514	0.179157	0.185432	0.186027	0.196904	0.192672	0.195115
cell #78	0.030901	0.0332309	0.0277882	0.0295368	0.0258432	0.0224105	0.0156181	0.0113161	0.0077858	0.00606661	0.00291276	0.0004516	0	0.000911726	0.00163781	0.00236551	0.00286891	0.00216464	0.00316604	0.00779845	0.0128877	0.0246974	0.0317985	0.0427456	0.0497525	0.0594923	0.0746258	0.0919226	0.115081	0.141828	0.158947	0.173078	0.186386	0.188522	0.199219	0.205029	0.214059	0.230536	0.221444	0.215659	0.209178	0.213759	0.224768	0.223694	0.214923	0.196556	0.158291	0.123086	0.0887157
cell #79	0.212234	0.28884	0.240649	0.188734	0.12221	0.0832895	0.0469152	0.0448979	0.0573049	0.0635026	0.100313	0.13975	0.197036	0.236722	0.275078	0.315302	0.306565	0.284623	0.233398	0.189829	0.163703	0.187048	0.204153	0.25005	0.302541	0.353265	0.36002	0.318457	0.282688	0.236942	0.222639	0.245378	0.260068	0.28424	0.352846	0.510823	0.726589	0.898043	1	0.891635	0.653822	0.441987	0.239019	0.138705	0.0554909	0.0385131	0.0218051	0.0153887	0.0182823
cell #80	0.0091848	0.0126932	0.00385639	0.0043569	0.00285192	0.00246792	0.00117931	0	0.00444285	0.0092081	0.00913834	0.0173569	0.0234233	0.0317394	0.0386336	0.0491425	0.0527779	0.0564687	0.0635016	0.0623522	0.043344	0.0297043	0.0221441	0.0164228	0.0147929	0.0116934	0.0164625	0.0180224	0.0304287	0.0480817	0.071644	0.0965911	0.115639	0.141198	0.131274	0.107308	0.0897574	0.0647791	0.0629224	0.0656058	0.068513	0.0755262	0.0940638	0.110121	0.122347	0.135425	0.146119	0.167655	0.184473
cell #81	0.0229232	0.0411446	0.0368803	0.0235097	0.00725977	0.00123242	0	0.00532998	0.0071249	0.0204537	0.0637637	0.127419	0.172794	0.147161	0.130765	0.125857	0.12967	0.124664	0.12717	0.136752	0.159672	0.19619	0.213369	0.258746	0.238472	0.248446	0.245363	0.259975	0.282393	0.339002	0.392434	0.423132	0.487185	0.527248	0.618747	0.696771	0.70443	0.659242	0.538562	0.40048	0.243913	0.111734	0.0679784	0.0600276	0.0565499	0.0633607	0.0799242	0.0683544	0.0637294
cell #82	0.0428578	0.0606228	0.0819102	0.13971	0.215182	0.268423	0.24644	0.186043	0.130317	0.101959	0.0851453	0.0588773	0.0460629	0.0651748	0.121437	0.177915	0.202276	0.174979	0.132931	0.103473	0.108617	0.114756	0.0823756	0.0541445	0.039168	0.0414205	0.0395085	0.0424404	0.0418964	0.0413698	0.0397507	0.0361363	0.031771	0.0247276	0.0193246	0.0153732	0.0139627	0.00905397	0.00386431	0.00107426	0	0.00126573	0.00597502	0.00493806	0.00140642	0.00535341	0.0269826	0.0920866	0.209019
cell #83	0.0363904	0.083716	0.137623	0.142936	0.0853111	0.0343881	0.0127479	0.00408554	0.00189482	0	0.00115551	0.00775796	0.0102312	0.0127798	0.0120069	0.0103676	0.0131575	0.0173458	0.0250652	0.0322354	0.048418	0.0647887	0.0743846	0.073917	0.0741141	0.0640749	0.0580237	0.0567114	0.048399	0.0460312	0.0475699	0.0508022	0.0486769	0.0435495	0.0393375	0.0337294	0.0314723	0.0287834	0.0246476	0.0200965	0.0297055	0.035113	0.044503	0.0587777	0.0701031	0.0765824	0.0857729	0.101446	0.128845
cell #84	0	0.000797674	0.00208667	0.00254875	0.00294175	0.00629814	0.0115956	0.0281647	0.0465512	0.0850754	0.162111	0.188778	0.128518	0.0506386	0.0151045	0.00690977	0.00535755	0.00637549	0.00798888	0.0125742	0.0180542	0.0214222	0.0207725	0.019714	0.0180608	0.0158844	0.0159508	0.0162091	0.0123903	0.0120728	0.0124794	0.0123404	0.0119218	0.0140832	0.0136452	0.0112743	0.0142302	0.019177	0.0234006	0.0231423	0.0197181	0.0206597	0.0221943	0.0196924	0.016591	0.0127652	0.0120988	0.0132558	0.0130412
cell #85	0.100519	0.132478	0.16779	0.205752	0.16661	0.105967	0.0525715	0.0283988	0.0199607	0.0145407	0.0195272	0.013216	0.0228515	0.0335327	0.048099	0.0886739	0.125262	0.151852	0.163678	0.151148	0.137581	0.116996	0.104951	0.106835	0.112762	0.113031	0.10761	0.112321	0.117026	0.133057	0.157586	0.187892	0.193996	0.189546	0.182215	0.163721	0.126942	0.0898689	0.0677081	0.042194	0.0333466	0.0218678	0.0205546	0.0160229	0.0149989	0.0250822	0.0356001	0.0564637	0.0618084
cell #86	0.0998859	0.128713	0.156782	0.205196	0.185562	0.0990603	0.0234412	0.00242351	0	0.0121825	0.0224365	0.0367382	0.0424179	0.0556623	0.0631448	0.0981973	0.125453	0.164116	0.199997	0.191646	0.148015	0.0775385	0.0497229	0.0496702	0.0696301	0.15399	0.265316	0.309229	0.265099	0.204302	0.2149	0.240011	0.305256	0.404653	0.485818	0.479817	0.379161	0.280625	0.219082	0.241397	0.282964	0.33448	0.405411	0.487379	0.546681	0.548722	0.544148	0.557911	0.56078
cell #87	0.287251	0.296664	0.164557	0.122453	0.0961494	0.107724	0.0955244	0.0960459	0.0909491	0.119844	0.193274	0.319486	0.416849	0.410021	0.331165	0.212491	0.0976613	0.0265036	0.00666601	0.00857165	0	0.00141503	0.00552058	0.0156599	0.0188334	0.023854	0.0249325	0.0194466	0.0156927	0.00779401	0.00179106	0.00729596	0.0154771	0.0342862	0.0462065	0.0461044	0.0472023	0.0414764	0.0344848	0.0441177	0.0654249	0.0910049	0.126253	0.14527	0.172355	0.166115	0.163403	0.143215	0.143112
cell #88	0.215867	0.233951	0.336938	0.544914	0.688852	0.8003	0.797435	0.712768	0.546509	0.438717	0.348757	0.304355	0.311435	0.337825	0.348577	0.336497	0.312258	0.317931	0.380767	0.433212	0.442464	0.426793	0.392326	0.346506	0.320971	0.302078	0.348419	0.506938	0.733087	0.73831	0.542956	0.365535	0.309466	0.316114	0.330156	0.392624	0.404322	0.342691	0.289256	0.224368	0.206579	0.190295	0.184557	0.203097	0.231693	0.323106	0.431366	0.575546	0.67808
[truncated: 102 more columns]

## Sheet: Fig7c.Relative time shift
	Time shift of the peak values, s
	test set of correct trials	mistake trials
cell #1	0.5	4.2
cell #2	0.2	2
cell #3	0	0
cell #4	0.6	5.9
cell #5	7.1	0.4
cell #6	0	0
cell #7	0.1	0.2
cell #8	0.6	0.7
cell #9	0.3	5
cell #10	3.4	3
cell #11	0.3	7.8
cell #12	0.4	0.7
cell #13	0.1	0.1
cell #14	3.7	5.3
cell #15	1.2	12.4
cell #16	0.3	0.4
cell #17	0.8	2.9
cell #18	0	0
cell #19	1.2	8
cell #20	0.3	0.6
cell #21	0.2	1.2
cell #22	1.4	2.3
cell #23	1.3	9.1
cell #24	0.1	4
cell #25	0.9	1
cell #26	0.3	0.4
cell #27	0.3	0.1
cell #28	6.9	7.3
cell #29	1.3	3.3
cell #30	8.2	5.2
cell #31	0.9	6.3
cell #32	0.4	1
cell #33	3.5	1.7
cell #34	0.3	0.2
cell #35	0.2	11.4
cell #36	7.6	4.5
cell #37	0.3	1.5
cell #38	1.5	4.3
cell #39	0.7	3.2
cell #40	1.2	2
cell #41	2.5	1
cell #42	1.2	1.5
cell #43	2.4	1.9
cell #44	3	4.7
cell #45	0.2	0.7
cell #46	2.2	4
cell #47	0.1	0.1
cell #48	1.1	0.1
cell #49	1.2	0.8
cell #50	1.3	2.7
cell #51	0.1	2.1
cell #52	7.1	3.2
cell #53	0.2	2
cell #54	0.3	0.2
cell #55	0	0.2
cell #56	1	0.8
cell #57	0.5	1.4
cell #58	0.2	1
cell #59	0.7	0.5
cell #60	2.2	1.5
cell #61	0.1	5.5
cell #62	1.1	10.6
cell #63	8.9	2.7
cell #64	0.8	0.4
cell #65	0.6	2.8
cell #66	0.3	5.2
cell #67	1.9	2
cell #68	3.7	0.5
cell #69	6	6.2
cell #70	0.1	0
cell #71	0.1	0.5
cell #72	9.5	7.5
cell #73	0.6	3.1
cell #74	1.1	1.3
cell #75	0.5	11.8
cell #76	0.3	1
cell #77	0.1	10.1
cell #78	1.1	11.9
cell #79	0.8	6.9
cell #80	0.7	1.8
cell #81	9.3	1.7
cell #82	14.2	0.3
cell #83	1.9	1.5
cell #84	0.2	2.6
cell #85	8.4	3.1
cell #86	4.9	2.1
cell #87	2.2	1.4
cell #88	0.4	7.7
cell #89	2.8	3.7
cell #90	5.6	5.8
cell #91	0.7	1.5
cell #92	1.9	1.7
cell #93	11.8	0.4
cell #94	13.7	0
cell #95	1.1	3.9
cell #96	0.3	0.5
cell #97	2.2	1.7
cell #98	1	0
cell #99	4.9	4.3
cell #100	1	5.4
cell #101	12.6	4.8
cell #102	4.9	3.4
cell #103	2.2	0.4
cell #104	7	11.6
cell #105	0.1	0
cell #106	3.5	5.3
cell #107	0.2	1
cell #108	10.9	0
cell #109	1.5	1.1
cell #110	10.3	1
cell #111	2.3	1.8
cell #112	3.2	2.1
cell #113	2.7	2.7
cell #114	2.6	5.8
cell #115	7.1	8.8
cell #116	1.1	0.3
cell #117	5.9	0.1
cell #118	0.6	2.5
cell #119	0.6	0.4
cell #120	0	0.1
cell #121	1.6	1.9
cell #122	0	5.7
cell #123	1.6	2.8
cell #124	0.1	1.8
cell #125	1.6	5.9
cell #126	1	0.7
cell #127	2.1	0.7
cell #128	9.3	1.9
cell #129	2.1	0.5
cell #130	1.4	9.7
cell #131	0.5	6.5
cell #132	1.9	0.8
cell #133	0.1	4
cell #134	0	0.4
cell #135	1.7	4.4
cell #136	10.6	3.6
cell #137	9.2	1.2
cell #138	0.9	1.7
cell #139	0.6	0.9
cell #140	0	14.4
cell #141	1.2	1
cell #142	0.3	0.3
cell #143	1	8.2
cell #144	4	1.3
cell #145	7.4	13.8
cell #146	0.2	0.3
cell #147	2.1	1.2
cell #148	0.5	13.1
cell #149	4.4	1.6
cell #150	1.1	2.8
cell #151	2.2	1.4
cell #152	0.3	13.8
cell #153	8.7	3.4
cell #154	1.8	1.4
cell #155	11.2	0.1
cell #156	3.3	2.8
cell #157	0.9	2.1
cell #158	14.4	13.2
cell #159	2.9	3.3
cell #160	0.5	1.5
cell #161	0.2	2.3
cell #162	0	0
cell #163	4.1	1.5
cell #164	5.3	4.9
cell #165	0.3	0.6
cell #166	0.2	0.9
cell #167	1.4	1.2
cell #168	1.4	0.8
cell #169	0.7	0.6
cell #170	0.7	2.7
cell #171	0.1	0.8
cell #172	2.6	0.2
cell #173	1.1	0.1
cell #174	0.3	2.3
cell #175	1	0.2
cell #176	3.1	3.6
cell #177	0	9.2
cell #178	1.6	12
cell #179	8.9	0
cell #180	0.9	0.3
cell #181	1.6	0.2
cell #182	1.9	2.4
cell #183	7.2	1.4
cell #184	0	0
cell #185	0.6	3.7
cell #186	0.6	0.4
cell #187	0	0
cell #188	0.5	11.7
cell #189	0.8	0.1
cell #190	0	0
cell #191	2.7	1.6
cell #192	0.3	1.5
cell #193	1.5	1.6
cell #194	1.7	2.2
cell #195	0.2	0
cell #196	0	0
cell #197	0	0
cell #198	0.1	0.1
cell #199	1.6	0.6
cell #200	0	0
cell #201	0.5	0.1
cell #202	0	0
cell #203	11.8	11.6
cell #204	0.1	0.4
cell #205	1.9	1.3
cell #206	1.4	7.5
cell #207	8.3	1.3
cell #208	0	12.5
cell #209	0	0
cell #210	0	14.4
cell #211	0.1	0.7
cell #212	0	0
cell #213	0	0
cell #214	1	6.2
cell #215	0	0
cell #216	0.1	0.1
cell #217	1.5	7.3
cell #218	0.1	0.1
cell #219	8.4	1.8
cell #220	1.6	0.5
cell #221	0.7	7.7
cell #222	0	7.1
cell #223	0.9	0.7
cell #224	8.9	8.6
cell #225	2.9	1
cell #226	1	1.8
cell #227	5.5	2.2
cell #228	0	0.3
cell #229	3.3	0.1
cell #230	0.5	0.1
cell #231	1.3	0.5
cell #232	14	12.2
cell #233	6.9	1.3
cell #234	0.2	1.5
cell #235	14	14.1
cell #236	2.2	9.4
cell #237	0.4	0.5
cell #238	0.6	11.7
cell #239	7.9	10.3
cell #240	1.8	1.3
cell #241	5	7.8
cell #242	3.9	2.5
cell #243	0.1	0.2
cell #244	0.4	9.4
cell #245	4.3	1.1
cell #246	0.9	0.7
cell #247	1	1.3
cell #248	2	1.8
cell #249	0.2	0.5
cell #250	3	4.6
cell #251	1.8	6.2
cell #252	0.5	2
cell #253	1.9	2.8
cell #254	1.2	0.4
cell #255	10	2.3
cell #256	0.5	0
cell #257	0.6	0.5
cell #258	2.2	6.5
cell #259	0.5	0.4
cell #260	0.2	1.5
cell #261	0.2	0.2
cell #262	0.2	0.3
cell #263	0.4	0.2
cell #264	0.1	0.1
cell #265	2	2.1
cell #266	0.6	11.5
cell #267	0.4	0.3
cell #268	1.6	0.6
cell #269	2.9	3
cell #270	5.8	3.3
cell #271	4.1	3.3
cell #272	11.6	2.8
cell #273	0.9	0.4
cell #274	1	7.4
cell #275	3.7	0.5
cell #276	0	7.1
cell #277	2.5	5.8
cell #278	0.4	6
cell #279	0.3	7.9
cell #280	3.6	4.8
cell #281	1.6	0.8
cell #282	1	3.4
cell #283	0.7	0.3
cell #284	2.8	5.7
cell #285	5.1	5.3
cell #286	2.8	9.7
cell #287	8.3	5.1
cell #288	3.4	2.7
cell #289	0.1	4
cell #290	5.5	8.5
cell #291	2.9	9.7
cell #292	4.7	3.3
cell #293	0.7	4.8
cell #294	1.3	9.8
cell #295	1.1	4.3
cell #296	0	13.5
cell #297	0.2	10.4
cell #298	0.6	3.4
cell #299	0.3	9.8
cell #300	2.3	1.6
cell #301	1.3	4.3
cell #302	0.4	7.5
cell #303	1.2	1.2
cell #304	2.2	0.6
cell #305	1.2	2.2
cell #306	3.1	3.6
cell #307	6.6	4.7
cell #308	0.5	0.2
cell #309	2.2	2.3
cell #310	2.7	9
cell #311	0.4	9.2
cell #312	6.4	13
cell #313	3.3	3.1
cell #314	0.7	7.1
cell #315	12.4	13.5
cell #316	0.6	0.6
cell #317	0.7	6.4
cell #318	3.5	0.8
cell #319	0	0.1
cell #320	0.4	0
cell #321	0.2	0.2
cell #322	0.1	0.1
cell #323	14	14
cell #324	0.1	13.2
cell #325	0.1	0.1
cell #326	2.8	3.6
cell #327	0	0
cell #328	1.6	2.1
cell #329	13.3	1.2
cell #330	0.1	0.4
cell #331	0.1	0
cell #332	0.2	0.5
cell #333	0.7	1.1
cell #334	0	0
cell #335	0	0
cell #336	0.1	3.2
cell #337	1.4	2.2
cell #338	0.6	0
cell #339	0.4	1.7
cell #340	3.1	3.2
cell #341	0.5	3.7

## Sheet: Fig7e.m060_original
Sorted cells	cell #1	cell #2	cell #3	cell #4	cell #5	cell #6	cell #7	cell #8	cell #9	cell #10	cell #11	cell #12	cell #13	cell #14	cell #15	cell #16	cell #17	cell #18	cell #19	cell #20	cell #21	cell #22	cell #23	cell #24	cell #25	cell #26	cell #27	cell #28	cell #29	cell #30	cell #31	cell #32	cell #33	cell #34	cell #35	cell #36	cell #37	cell #38	cell #39	cell #40	cell #41	cell #42	cell #43	cell #44	cell #45	cell #46	cell #47	cell #48	cell #49
cell #1		0.124183	-0.0588235	-0.30719	-0.490196	-0.398693	-0.51634	-0.359477	-0.385621	-0.359477	-0.464052	-0.542484	-0.555556	-0.503268	-0.437908	-0.346405	-0.490196	-0.581699	-0.529412	-0.555556	-0.529412	-0.555556	-0.568627	-0.555556	-0.542484	-0.359477	-0.464052	-0.660131	-0.647059	-0.712418	-0.686275	-0.647059	-0.633987	-0.79085	-0.699346	-0.686275	-0.738562	-0.699346	-0.568627	-0.699346	-0.777778	-0.699346	-0.607843	-0.843137	-0.72549	-0.869281	-0.764706	-0.72549	-0.673203
cell #2	-0.124183		-0.176471	-0.267974	-0.424837	-0.30719	-0.464052	-0.359477	-0.464052	-0.385621	-0.424837	-0.529412	-0.490196	-0.281046	-0.372549	-0.45098	-0.320261	-0.477124	-0.529412	-0.51634	-0.490196	-0.503268	-0.503268	-0.542484	-0.529412	-0.411765	-0.51634	-0.555556	-0.542484	-0.607843	-0.594771	-0.542484	-0.568627	-0.673203	-0.633987	-0.594771	-0.686275	-0.72549	-0.738562	-0.568627	-0.738562	-0.72549	-0.529412	-0.673203	-0.699346	-0.751634	-0.686275	-0.607843	-0.647059
cell #3	0.0588235	0.176471		-0.254902	-0.320261	-0.359477	-0.45098	-0.281046	-0.294118	-0.254902	-0.30719	-0.424837	-0.464052	-0.346405	-0.30719	-0.411765	-0.30719	-0.464052	-0.490196	-0.490196	-0.398693	-0.51634	-0.503268	-0.45098	-0.411765	-0.320261	-0.385621	-0.647059	-0.51634	-0.581699	-0.647059	-0.437908	-0.647059	-0.555556	-0.633987	-0.529412	-0.581699	-0.594771	-0.607843	-0.568627	-0.738562	-0.555556	-0.503268	-0.633987	-0.777778	-0.660131	-0.633987	-0.594771	-0.660131
cell #4	0.30719	0.267974	0.254902		-0.0849673	-0.0718954	-0.215686	-0.137255	-0.0980392	-0.0849673	-0.215686	-0.281046	-0.202614	-0.111111	-0.137255	-0.267974	-0.24183	-0.333333	-0.254902	-0.30719	-0.215686	-0.372549	-0.398693	-0.30719	-0.267974	-0.294118	-0.411765	-0.346405	-0.333333	-0.503268	-0.477124	-0.411765	-0.45098	-0.464052	-0.477124	-0.398693	-0.555556	-0.411765	-0.411765	-0.503268	-0.581699	-0.607843	-0.477124	-0.542484	-0.620915	-0.594771	-0.503268	-0.542484	-0.542484
cell #5	0.490196	0.424837	0.320261	0.0849673		0.0457516	-0.0718954	-0.0326797	0.0326797	0.0457516	-0.0980392	-0.176471	-0.111111	-0.176471	-0.137255	-0.150327	-0.124183	-0.320261	-0.24183	-0.24183	-0.176471	-0.372549	-0.30719	-0.30719	-0.281046	-0.137255	-0.294118	-0.398693	-0.346405	-0.555556	-0.764706	-0.411765	-0.594771	-0.411765	-0.529412	-0.411765	-0.490196	-0.385621	-0.385621	-0.424837	-0.620915	-0.45098	-0.359477	-0.581699	-0.529412	-0.633987	-0.660131	-0.503268	-0.686275
cell #6	0.398693	0.30719	0.359477	0.0718954	-0.0457516		-0.111111	0.163399	-0.00653595	0.0457516	-0.0980392	-0.189542	-0.0980392	-0.150327	-0.0718954	-0.0980392	-0.0718954	-0.281046	-0.150327	-0.30719	-0.111111	-0.24183	-0.281046	-0.320261	-0.176471	-0.124183	-0.254902	-0.437908	-0.320261	-0.464052	-0.555556	-0.372549	-0.490196	-0.372549	-0.477124	-0.398693	-0.437908	-0.45098	-0.411765	-0.346405	-0.542484	-0.411765	-0.254902	-0.529412	-0.51634	-0.503268	-0.568627	-0.437908	-0.647059
cell #7	0.51634	0.464052	0.45098	0.215686	0.0718954	0.111111		0.124183	-0.00653595	0.111111	0.0457516	-0.0326797	-0.0849673	-0.124183	-0.0196078	-0.00653595	-0.0849673	-0.202614	-0.124183	-0.111111	-0.150327	-0.24183	-0.254902	-0.333333	-0.111111	-0.0849673	-0.189542	-0.294118	-0.281046	-0.437908	-0.581699	-0.320261	-0.437908	-0.424837	-0.529412	-0.372549	-0.490196	-0.437908	-0.398693	-0.424837	-0.594771	-0.437908	-0.359477	-0.594771	-0.503268	-0.673203	-0.660131	-0.464052	-0.490196
cell #8	0.359477	0.359477	0.281046	0.137255	0.0326797	-0.163399	-0.124183		-0.0457516	-0.00653595	-0.111111	-0.137255	-0.137255	-0.0849673	-0.0718954	-0.0980392	-0.0849673	-0.163399	-0.124183	-0.228758	-0.176471	-0.346405	-0.320261	-0.176471	-0.202614	-0.0196078	-0.215686	-0.437908	-0.359477	-0.503268	-0.529412	-0.45098	-0.372549	-0.372549	-0.398693	-0.346405	-0.359477	-0.437908	-0.281046	-0.398693	-0.542484	-0.398693	-0.346405	-0.464052	-0.424837	-0.529412	-0.490196	-0.529412	-0.45098
cell #9	0.385621	0.464052	0.294118	0.0980392	-0.0326797	0.00653595	0.00653595	0.0457516		0.0326797	-0.0588235	-0.124183	-0.111111	-0.00653595	-0.0849673	-0.0849673	-0.0718954	-0.124183	-0.150327	-0.267974	-0.0849673	-0.254902	-0.163399	-0.24183	-0.189542	-0.137255	-0.254902	-0.424837	-0.320261	-0.30719	-0.411765	-0.281046	-0.477124	-0.359477	-0.385621	-0.294118	-0.385621	-0.490196	-0.411765	-0.359477	-0.477124	-0.372549	-0.267974	-0.464052	-0.490196	-0.45098	-0.503268	-0.411765	-0.529412
cell #10	0.359477	0.385621	0.254902	0.0849673	-0.0457516	-0.0457516	-0.111111	0.00653595	-0.0326797		-0.0980392	-0.137255	-0.0980392	0.00653595	-0.176471	-0.0718954	-0.189542	-0.228758	-0.0980392	-0.215686	-0.202614	-0.267974	-0.267974	-0.189542	-0.176471	-0.215686	-0.189542	-0.254902	-0.254902	-0.385621	-0.477124	-0.30719	-0.385621	-0.424837	-0.398693	-0.359477	-0.385621	-0.45098	-0.333333	-0.346405	-0.503268	-0.437908	-0.320261	-0.490196	-0.51634	-0.503268	-0.464052	-0.398693	-0.424837
cell #11	0.464052	0.424837	0.30719	0.215686	0.0980392	0.0980392	-0.0457516	0.111111	0.0588235	0.0980392		-0.0718954	0.0196078	-0.0588235	0.0196078	0.00653595	0.0326797	-0.00653595	-0.0849673	-0.0718954	-0.163399	-0.202614	-0.228758	-0.111111	-0.0718954	-0.0849673	-0.176471	-0.281046	-0.254902	-0.320261	-0.437908	-0.254902	-0.333333	-0.254902	-0.372549	-0.267974	-0.372549	-0.359477	-0.320261	-0.320261	-0.503268	-0.30719	-0.281046	-0.45098	-0.45098	-0.477124	-0.437908	-0.424837	-0.437908
cell #12	0.542484	0.529412	0.424837	0.281046	0.176471	0.189542	0.0326797	0.137255	0.124183	0.137255	0.0718954		-0.0588235	-0.0196078	0.00653595	0.00653595	0.0718954	-0.0718954	0.0326797	-0.137255	-0.0980392	-0.163399	-0.0718954	-0.137255	-0.202614	-0.0588235	-0.163399	-0.267974	-0.137255	-0.346405	-0.464052	-0.137255	-0.320261	-0.346405	-0.333333	-0.267974	-0.294118	-0.202614	-0.294118	-0.281046	-0.477124	-0.411765	-0.215686	-0.490196	-0.398693	-0.568627	-0.529412	-0.359477	-0.477124
cell #13	0.555556	0.490196	0.464052	0.202614	0.111111	0.0980392	0.0849673	0.137255	0.111111	0.0980392	-0.0196078	0.0588235		0.0196078	0.0196078	0.0326797	-0.00653595	-0.0457516	-0.0718954	-0.124183	-0.124183	-0.24183	-0.124183	-0.124183	-0.137255	-0.0588235	-0.0980392	-0.254902	-0.124183	-0.372549	-0.267974	-0.189542	-0.372549	-0.359477	-0.281046	-0.333333	-0.385621	-0.294118	-0.294118	-0.30719	-0.359477	-0.320261	-0.24183	-0.464052	-0.398693	-0.503268	-0.45098	-0.359477	-0.372549
cell #14	0.503268	0.281046	0.346405	0.111111	0.176471	0.150327	0.124183	0.0849673	0.00653595	-0.00653595	0.0588235	0.0196078	-0.0196078		-0.0326797	-0.0196078	-0.0588235	-0.0849673	-0.189542	-0.150327	-0.137255	-0.150327	-0.0718954	-0.202614	-0.163399	-0.176471	-0.137255	-0.267974	-0.137255	-0.281046	-0.228758	-0.163399	-0.267974	-0.30719	-0.320261	-0.320261	-0.333333	-0.346405	-0.267974	-0.346405	-0.346405	-0.294118	-0.346405	-0.411765	-0.45098	-0.385621	-0.411765	-0.333333	-0.424837
cell #15	0.437908	0.372549	0.30719	0.137255	0.137255	0.0718954	0.0196078	0.0718954	0.0849673	0.176471	-0.0196078	-0.00653595	-0.0196078	0.0326797		-0.111111	-0.00653595	-0.0588235	-0.163399	-0.0196078	-0.0326797	-0.281046	-0.176471	-0.150327	-0.150327	-0.0849673	-0.0718954	-0.24183	-0.0849673	-0.372549	-0.398693	-0.24183	-0.346405	-0.215686	-0.372549	-0.267974	-0.202614	-0.267974	-0.346405	-0.281046	-0.424837	-0.281046	-0.254902	-0.424837	-0.385621	-0.320261	-0.437908	-0.346405	-0.437908
cell #16	0.346405	0.45098	0.411765	0.267974	0.150327	0.0980392	0.00653595	0.0980392	0.0849673	0.0718954	-0.00653595	-0.00653595	-0.0326797	0.0196078	0.111111		-0.0326797	-0.0849673	-0.124183	0.0196078	-0.0588235	-0.150327	-0.189542	-0.202614	-0.0980392	-0.0980392	-0.215686	-0.267974	-0.111111	-0.281046	-0.294118	-0.254902	-0.24183	-0.267974	-0.228758	-0.333333	-0.398693	-0.254902	-0.346405	-0.281046	-0.359477	-0.333333	-0.294118	-0.424837	-0.477124	-0.359477	-0.359477	-0.359477	-0.346405
cell #17	0.490196	0.320261	0.30719	0.24183	0.124183	0.0718954	0.0849673	0.0849673	0.0718954	0.189542	-0.0326797	-0.0718954	0.00653595	0.0588235	0.00653595	0.0326797		-0.0718954	-0.0588235	-0.176471	-0.111111	-0.0718954	-0.0980392	-0.111111	-0.124183	-0.176471	-0.202614	-0.215686	-0.150327	-0.189542	-0.215686	-0.163399	-0.267974	-0.30719	-0.215686	-0.281046	-0.294118	-0.281046	-0.267974	-0.320261	-0.359477	-0.359477	-0.267974	-0.359477	-0.294118	-0.346405	-0.372549	-0.385621	-0.30719
cell #18	0.581699	0.477124	0.464052	0.333333	0.320261	0.281046	0.202614	0.163399	0.124183	0.228758	0.00653595	0.0718954	0.0457516	0.0849673	0.0588235	0.0849673	0.0718954		-0.0196078	0.0326797	-0.0849673	-0.176471	-0.0718954	-0.124183	-0.0196078	0.0196078	-0.111111	-0.202614	-0.150327	-0.267974	-0.385621	-0.137255	-0.24183	-0.137255	-0.267974	-0.202614	-0.254902	-0.320261	-0.294118	-0.267974	-0.385621	-0.281046	-0.254902	-0.359477	-0.424837	-0.333333	-0.437908	-0.254902	-0.437908
cell #19	0.529412	0.529412	0.490196	0.254902	0.24183	0.150327	0.124183	0.124183	0.150327	0.0980392	0.0849673	-0.0326797	0.0718954	0.189542	0.163399	0.124183	0.0588235	0.0196078		-0.0196078	0.0196078	-0.0980392	-0.124183	-0.111111	-0.124183	-0.0849673	-0.137255	-0.176471	-0.163399	-0.111111	-0.176471	-0.111111	-0.0849673	-0.24183	-0.215686	-0.228758	-0.359477	-0.202614	-0.294118	-0.294118	-0.267974	-0.267974	-0.202614	-0.372549	-0.294118	-0.30719	-0.333333	-0.333333	-0.359477
cell #20	0.555556	0.51634	0.490196	0.30719	0.24183	0.30719	0.111111	0.228758	0.267974	0.215686	0.0718954	0.137255	0.124183	0.150327	0.0196078	-0.0196078	0.176471	-0.0326797	0.0196078		-0.0326797	-0.0588235	-0.0718954	-0.0718954	0.00653595	-0.0326797	0.00653595	-0.176471	-0.0326797	-0.163399	-0.24183	-0.0980392	-0.163399	-0.0849673	-0.24183	-0.267974	-0.24183	-0.267974	-0.281046	-0.202614	-0.320261	-0.346405	-0.267974	-0.385621	-0.294118	-0.215686	-0.411765	-0.359477	-0.228758
cell #21	0.529412	0.490196	0.398693	0.215686	0.176471	0.111111	0.150327	0.176471	0.0849673	0.202614	0.163399	0.0980392	0.124183	0.137255	0.0326797	0.0588235	0.111111	0.0849673	-0.0196078	0.0326797		-0.0849673	0.0457516	-0.111111	-0.0326797	-0.0326797	-0.0718954	-0.0196078	-0.0588235	-0.0718954	-0.202614	-0.0849673	-0.215686	-0.202614	-0.202614	-0.137255	-0.111111	-0.137255	-0.0457516	-0.24183	-0.176471	-0.228758	-0.137255	-0.202614	-0.202614	-0.320261	-0.24183	-0.189542	-0.24183
cell #22	0.555556	0.503268	0.51634	0.372549	0.372549	0.24183	0.24183	0.346405	0.254902	0.267974	0.202614	0.163399	0.24183	0.150327	0.281046	0.150327	0.0718954	0.176471	0.0980392	0.0588235	0.0849673		-0.0718954	0.0196078	-0.0457516	0.0588235	0.0980392	-0.163399	-0.0718954	-0.0196078	-0.0196078	-0.163399	-0.111111	-0.0849673	-0.176471	-0.0980392	-0.0588235	-0.0457516	-0.111111	-0.215686	-0.163399	-0.24183	-0.137255	-0.281046	-0.215686	-0.228758	-0.30719	-0.281046	-0.294118
cell #23	0.568627	0.503268	0.503268	0.398693	0.30719	0.281046	0.254902	0.320261	0.163399	0.267974	0.228758	0.0718954	0.124183	0.0718954	0.176471	0.189542	0.0980392	0.0718954	0.124183	0.0718954	-0.0457516	0.0718954		-0.0326797	0.00653595	0.0718954	0.0326797	-0.0718954	-0.0849673	-0.0457516	-0.124183	-0.137255	-0.0980392	-0.163399	-0.215686	-0.137255	-0.137255	-0.124183	-0.137255	-0.163399	-0.176471	-0.176471	-0.111111	-0.254902	-0.0980392	-0.294118	-0.228758	-0.254902	-0.24183
cell #24	0.555556	0.542484	0.45098	0.30719	0.30719	0.320261	0.333333	0.176471	0.24183	0.189542	0.111111	0.137255	0.124183	0.202614	0.150327	0.202614	0.111111	0.124183	0.111111	0.0718954	0.111111	-0.0196078	0.0326797		-0.0196078	0.0326797	-0.0457516	-0.0588235	-0.0326797	-0.150327	-0.0980392	-0.0588235	-0.0980392	-0.124183	-0.137255	-0.0588235	-0.0980392	-0.137255	-0.124183	-0.254902	-0.228758	-0.267974	-0.124183	-0.176471	-0.176471	-0.228758	-0.137255	-0.228758	-0.202614
cell #25	0.542484	0.529412	0.411765	0.267974	0.281046	0.176471	0.111111	0.202614	0.189542	0.176471	0.0718954	0.202614	0.137255	0.163399	0.150327	0.0980392	0.124183	0.0196078	0.124183	-0.00653595	0.0326797	0.0457516	-0.00653595	0.0196078		-0.0196078	0.0196078	-0.111111	-0.0718954	-0.111111	-0.124183	-0.137255	-0.137255	-0.163399	-0.137255	-0.111111	-0.111111	-0.0849673	-0.0980392	-0.137255	-0.150327	-0.150327	-0.124183	-0.215686	-0.189542	-0.30719	-0.137255	-0.163399	-0.202614
cell #26	0.359477	0.411765	0.320261	0.294118	0.137255	0.124183	0.0849673	0.0196078	0.137255	0.215686	0.0849673	0.0588235	0.0588235	0.176471	0.0849673	0.0980392	0.176471	-0.0196078	0.0849673	0.0326797	0.0326797	-0.0588235	-0.0718954	-0.0326797	0.0196078		0.0326797	-0.0718954	-0.0718954	-0.176471	-0.215686	-0.0849673	-0.0588235	-0.111111	-0.0849673	-0.202614	-0.0718954	-0.163399	-0.124183	-0.137255	-0.215686	-0.189542	-0.163399	-0.150327	-0.24183	-0.215686	-0.228758	-0.189542	-0.176471
cell #27	0.464052	0.51634	0.385621	0.411765	0.294118	0.254902	0.189542	0.215686	0.254902	0.189542	0.176471	0.163399	0.0980392	0.137255	0.0718954	0.215686	0.202614	0.111111	0.137255	-0.00653595	0.0718954	-0.0980392	-0.0326797	0.0457516	-0.0196078	-0.0326797		-0.0718954	0.0457516	-0.0980392	-0.111111	-0.0196078	-0.0718954	-0.0849673	-0.0980392	-0.0980392	-0.0980392	-0.215686	-0.0849673	-0.0980392	-0.0718954	-0.189542	-0.0849673	-0.215686	-0.24183	-0.111111	-0.189542	-0.111111	-0.281046
cell #28	0.660131	0.555556	0.647059	0.346405	0.398693	0.437908	0.294118	0.437908	0.424837	0.254902	0.281046	0.267974	0.254902	0.267974	0.24183	0.267974	0.215686	0.202614	0.176471	0.176471	0.0196078	0.163399	0.0718954	0.0588235	0.111111	0.0718954	0.0718954		0.0326797	-0.0326797	0.00653595	-0.0326797	0.00653595	-0.0718954	-0.111111	-0.111111	-0.150327	-0.0457516	-0.0457516	-0.124183	-0.176471	-0.150327	-0.0980392	-0.124183	-0.163399	-0.202614	-0.24183	-0.202614	-0.176471
cell #29	0.647059	0.542484	0.51634	0.333333	0.346405	0.320261	0.281046	0.359477	0.320261	0.254902	0.254902	0.137255	0.124183	0.137255	0.0849673	0.111111	0.150327	0.150327	0.163399	0.0326797	0.0588235	0.0718954	0.0849673	0.0326797	0.0718954	0.0718954	-0.0457516	-0.0326797		-0.124183	-0.111111	0.0196078	-0.137255	-0.0326797	-0.137255	-0.0849673	-0.124183	-0.0326797	-0.0980392	-0.137255	-0.254902	-0.137255	-0.0849673	-0.124183	-0.137255	-0.163399	-0.176471	-0.137255	-0.189542
cell #30	0.712418	0.607843	0.581699	0.503268	0.555556	0.464052	0.437908	0.503268	0.30719	0.385621	0.320261	0.346405	0.372549	0.281046	0.372549	0.281046	0.189542	0.267974	0.111111	0.163399	0.0718954	0.0196078	0.0457516	0.150327	0.111111	0.176471	0.0980392	0.0326797	0.124183		0.00653595	0.0196078	-0.0196078	-0.0196078	-0.0980392	-0.111111	-0.137255	-0.0457516	-0.00653595	-0.111111	-0.111111	-0.163399	-0.0457516	-0.215686	-0.111111	-0.24183	-0.215686	-0.228758	-0.215686
cell #31	0.686275	0.594771	0.647059	0.477124	0.764706	0.555556	0.581699	0.529412	0.411765	0.477124	0.437908	0.464052	0.267974	0.228758	0.398693	0.294118	0.215686	0.385621	0.176471	0.24183	0.202614	0.0196078	0.124183	0.0980392	0.124183	0.215686	0.111111	-0.00653595	0.111111	-0.00653595		0.0457516	0.0718954	0.124183	-0.0980392	-0.00653595	-0.0980392	0.0196078	-0.137255	-0.124183	-0.176471	-0.0196078	-0.0326797	-0.163399	-0.111111	-0.0457516	-0.24183	-0.124183	-0.176471
cell #32	0.647059	0.542484	0.437908	0.411765	0.411765	0.372549	0.320261	0.45098	0.281046	0.30719	0.254902	0.137255	0.189542	0.163399	0.24183	0.254902	0.163399	0.137255	0.111111	0.0980392	0.0849673	0.163399	0.137255	0.0588235	0.137255	0.0849673	0.0196078	0.0326797	-0.0196078	-0.0196078	-0.0457516		-0.0196078	0.0457516	-0.0588235	0.0588235	-0.0718954	-0.0849673	-0.0457516	-0.176471	-0.124183	-0.137255	-0.0588235	-0.137255	-0.0718954	-0.0980392	-0.111111	-0.124183	-0.124183
cell #33	0.633987	0.568627	0.647059	0.45098	0.594771	0.490196	0.437908	0.372549	0.477124	0.385621	0.333333	0.320261	0.372549	0.267974	0.346405	0.24183	0.267974	0.24183	0.0849673	0.163399	0.215686	0.111111	0.0980392	0.0980392	0.137255	0.0588235	0.0718954	-0.00653595	0.137255	0.0196078	-0.0718954	0.0196078		0.0849673	-0.0588235	0.0457516	-0.0718954	-0.0196078	-0.0718954	-0.111111	-0.0326797	-0.111111	-0.0457516	-0.137255	-0.111111	-0.163399	-0.111111	-0.0457516	-0.228758
cell #34	0.79085	0.673203	0.555556	0.464052	0.411765	0.372549	0.424837	0.372549	0.359477	0.424837	0.254902	0.346405	0.359477	0.30719	0.215686	0.267974	0.30719	0.137255	0.24183	0.0849673	0.202614	0.0849673	0.163399	0.124183	0.163399	0.111111	0.0849673	0.0718954	0.0326797	0.0196078	-0.124183	-0.0457516	-0.0849673		-0.0326797	-0.0457516	-0.0326797	-0.0457516	-0.0588235	-0.0196078	-0.0980392	-0.0849673	-0.0196078	-0.0326797	-0.0718954	-0.124183	-0.150327	-0.111111	-0.189542
cell #35	0.699346	0.633987	0.633987	0.477124	0.529412	0.477124	0.529412	0.398693	0.385621	0.398693	0.372549	0.333333	0.281046	0.320261	0.372549	0.228758	0.215686	0.267974	0.215686	0.24183	0.202614	0.176471	0.215686	0.137255	0.137255	0.0849673	0.0980392	0.111111	0.137255	0.0980392	0.0980392	0.0588235	0.0588235	0.0326797		0.00653595	-0.0849673	-0.0196078	0.0326797	-0.0588235	-0.0718954	-0.0196078	-0.111111	-0.0849673	-0.0849673	-0.0980392	-0.0588235	-0.0457516	-0.0980392
cell #36	0.686275	0.594771	0.529412	0.398693	0.411765	0.398693	0.372549	0.346405	0.294118	0.359477	0.267974	0.267974	0.333333	0.320261	0.267974	0.333333	0.281046	0.202614	0.228758	0.267974	0.137255	0.0980392	0.137255	0.0588235	0.111111	0.202614	0.0980392	0.111111	0.0849673	0.111111	0.00653595	-0.0588235	-0.0457516	0.0457516	-0.00653595		0.0326797	-0.0326797	-0.0196078	-0.00653595	-0.0980392	-0.0588235	-0.0588235	-0.124183	-0.0457516	-0.0980392	-0.111111	-0.0588235	-0.0980392
cell #37	0.738562	0.686275	0.581699	0.555556	0.490196	0.437908	0.490196	0.359477	0.385621	0.385621	0.372549	0.294118	0.385621	0.333333	0.202614	0.398693	0.294118	0.254902	0.359477	0.24183	0.111111	0.0588235	0.137255	0.0980392	0.111111	0.0718954	0.0980392	0.150327	0.124183	0.137255	0.0980392	0.0718954	0.0718954	0.0326797	0.0849673	-0.0326797		-0.0457516	-0.0718954	-0.124183	-0.0457516	-0.00653595	-0.0326797	-0.0849673	-0.0718954	-0.0588235	-0.0326797	-0.111111	-0.0980392
cell #38	0.699346	0.72549	0.594771	0.411765	0.385621	0.45098	0.437908	0.437908	0.490196	0.45098	0.359477	0.202614	0.294118	0.346405	0.267974	0.254902	0.281046	0.320261	0.202614	0.267974	0.137255	0.0457516	0.124183	0.137255	0.0849673	0.163399	0.215686	0.0457516	0.0326797	0.0457516	-0.0196078	0.0849673	0.0196078	0.0457516	0.0196078	0.0326797	0.0457516		-0.00653595	0.0457516	-0.0196078	-0.00653595	-0.0718954	-0.0326797	-0.0718954	-0.111111	-0.0980392	-0.124183	-0.0849673
cell #39	0.568627	0.738562	0.607843	0.411765	0.385621	0.411765	0.398693	0.281046	0.411765	0.333333	0.320261	0.294118	0.294118	0.267974	0.346405	0.346405	0.267974	0.294118	0.294118	0.281046	0.0457516	0.111111	0.137255	0.124183	0.0980392	0.124183	0.0849673	0.0457516	0.0980392	0.00653595	0.137255	0.0457516	0.0718954	0.0588235	-0.0326797	0.0196078	0.0718954	0.00653595		-0.0196078	-0.0457516	-0.0588235	-0.0457516	-0.0718954	-0.0326797	-0.0196078	-0.0196078	-0.0980392	-0.00653595
cell #40	0.699346	0.568627	0.568627	0.503268	0.424837	0.346405	0.424837	0.398693	0.359477	0.346405	0.320261	0.281046	0.30719	0.346405	0.281046	0.281046	0.320261	0.267974	0.294118	0.202614	0.24183	0.215686	0.163399	0.254902	0.137255	0.137255	0.0980392	0.124183	0.137255	0.111111	0.124183	0.176471	0.111111	0.0196078	0.0588235	0.00653595	0.124183	-0.0457516	0.0196078		-0.0196078	0.0457516	-0.00653595	-0.0196078	-0.0196078	-0.0457516	-0.0457516	-0.0457516	0.0326797
cell #41	0.777778	0.738562	0.738562	0.581699	0.620915	0.542484	0.594771	0.542484	0.477124	0.503268	0.503268	0.477124	0.359477	0.346405	0.424837	0.359477	0.359477	0.385621	0.267974	0.320261	0.176471	0.163399	0.176471	0.228758	0.150327	0.215686	0.0718954	0.176471	0.254902	0.111111	0.176471	0.124183	0.0326797	0.0980392	0.0718954	0.0980392	0.0457516	0.0196078	0.0457516	0.0196078		0.0588235	-0.0718954	-0.111111	0.0196078	-0.0980392	-0.0849673	-0.0849673	-0.00653595
cell #42	0.699346	0.72549	0.555556	0.607843	0.45098	0.411765	0.437908	0.398693	0.372549	0.437908	0.30719	0.411765	0.320261	0.294118	0.281046	0.333333	0.359477	0.281046	0.267974	0.346405	0.228758	0.24183	0.176471	0.267974	0.150327	0.189542	0.189542	0.150327	0.137255	0.163399	0.0196078	0.137255	0.111111	0.0849673	0.0196078	0.0588235	0.00653595	0.00653595	0.0588235	-0.0457516	-0.0588235		0.0196078	0.0196078	-0.0196078	-0.0326797	-0.0718954	0.0849673	-0.124183
cell #43	0.607843	0.529412	0.503268	0.477124	0.359477	0.254902	0.359477	0.346405	0.267974	0.320261	0.281046	0.215686	0.24183	0.346405	0.254902	0.294118	0.267974	0.254902	0.202614	0.267974	0.137255	0.137255	0.111111	0.124183	0.124183	0.163399	0.0849673	0.0980392	0.0849673	0.0457516	0.0326797	0.0588235	0.0457516	0.0196078	0.111111	0.0588235	0.0326797	0.0718954	0.0457516	0.00653595	0.0718954	-0.0196078		-0.0588235	0.00653595	-0.0849673	-0.0588235	-0.0326797	-0.0718954
cell #44	0.843137	0.673203	0.633987	0.542484	0.581699	0.529412	0.594771	0.464052	0.464052	0.490196	0.45098	0.490196	0.464052	0.411765	0.424837	0.424837	0.359477	0.359477	0.372549	0.385621	0.202614	0.281046	0.254902	0.176471	0.215686	0.150327	0.215686	0.124183	0.124183	0.215686	0.163399	0.137255	0.137255	0.0326797	0.0849673	0.124183	0.0849673	0.0326797	0.0718954	0.0196078	0.111111	-0.0196078	0.0588235		0.0588235	-0.00653595	-0.124183	0.0196078	-0.150327
cell #45	0.72549	0.699346	0.777778	0.620915	0.529412	0.51634	0.503268	0.424837	0.490196	0.51634	0.45098	0.398693	0.398693	0.45098	0.385621	0.477124	0.294118	0.424837	0.294118	0.294118	0.202614	0.215686	0.0980392	0.176471	0.189542	0.24183	0.24183	0.163399	0.137255	0.111111	0.111111	0.0718954	0.111111	0.0718954	0.0849673	0.0457516	0.0718954	0.0718954	0.0326797	0.0196078	-0.0196078	0.0196078	-0.00653595	-0.0588235		-0.0326797	-0.0196078	0.0326797	0.0718954
cell #46	0.869281	0.751634	0.660131	0.594771	0.633987	0.503268	0.673203	0.529412	0.45098	0.503268	0.477124	0.568627	0.503268	0.385621	0.320261	0.359477	0.346405	0.333333	0.30719	0.215686	0.320261	0.228758	0.294118	0.228758	0.30719	0.215686	0.111111	0.202614	0.163399	0.24183	0.0457516	0.0980392	0.163399	0.124183	0.0980392	0.0980392	0.0588235	0.111111	0.0196078	0.0457516	0.0980392	0.0326797	0.0849673	0.00653595	0.0326797		0.0588235	-0.0588235	-0.124183
cell #47	0.764706	0.686275	0.633987	0.503268	0.660131	0.568627	0.660131	0.490196	0.503268	0.464052	0.437908	0.529412	0.45098	0.411765	0.437908	0.359477	0.372549	0.437908	0.333333	0.411765	0.24183	0.30719	0.228758	0.137255	0.137255	0.228758	0.189542	0.24183	0.176471	0.215686	0.24183	0.111111	0.111111	0.150327	0.0588235	0.111111	0.0326797	0.0980392	0.0196078	0.0457516	0.0849673	0.0718954	0.0588235	0.124183	0.0196078	-0.0588235		-0.0588235	-0.0196078
cell #48	0.72549	0.607843	0.594771	0.542484	0.503268	0.437908	0.464052	0.529412	0.411765	0.398693	0.424837	0.359477	0.359477	0.333333	0.346405	0.359477	0.385621	0.254902	0.333333	0.359477	0.189542	0.281046	0.254902	0.228758	0.163399	0.189542	0.111111	0.202614	0.137255	0.228758	0.124183	0.124183	0.0457516	0.111111	0.0457516	0.0588235	0.111111	0.124183	0.0980392	0.0457516	0.0849673	-0.0849673	0.0326797	-0.0196078	-0.0326797	0.0588235	0.0588235		-0.0326797
cell #49	0.673203	0.647059	0.660131	0.542484	0.686275	0.647059	0.490196	0.45098	0.529412	0.424837	0.437908	0.477124	0.372549	0.424837	0.437908	0.346405	0.30719	0.437908	0.359477	0.228758	0.24183	0.294118	0.24183	0.202614	0.202614	0.176471	0.281046	0.176471	0.189542	0.215686	0.176471	0.124183	0.228758	0.189542	0.0980392	0.0980392	0.0980392	0.0849673	0.00653595	-0.0326797	0.00653595	0.124183	0.0718954	0.150327	-0.0718954	0.124183	0.0196078	0.0326797
cell #50	0.79085	0.686275	0.620915	0.51634	0.568627	0.477124	0.424837	0.490196	0.411765	0.437908	0.385621	0.385621	0.424837	0.372549	0.385621	0.254902	0.359477	0.30719	0.30719	0.254902	0.333333	0.228758	0.202614	0.24183	0.281046	0.163399	0.111111	0.150327	0.137255	0.150327	0.150327	0.124183	0.137255	0.150327	0.163399	0.111111	0.281046	0.124183	0.0718954	0.00653595	0.0980392	0.0326797	-0.0326797	-0.0326797	0.0588235	-0.00653595	-0.0196078	0.0196078	-0.0326797
cell #51	0.72549	0.699346	0.633987	0.503268	0.633987	0.529412	0.633987	0.568627	0.51634	0.45098	0.51634	0.490196	0.398693	0.437908	0.411765	0.333333	0.346405	0.45098	0.294118	0.346405	0.359477	0.228758	0.228758	0.267974	0.254902	0.228758	0.267974	0.189542	0.189542	0.202614	0.294118	0.124183	0.163399	0.176471	0.111111	0.111111	0.0849673	0.00653595	0.0588235	0.0326797	0.0326797	0.0849673	0.0326797	-0.0196078	0.0326797	0.0718954	0.00653595	-0.0326797	0.0980392
cell #52	0.72549	0.712418	0.607843	0.555556	0.568627	0.477124	0.437908	0.477124	0.477124	0.503268	0.411765	0.359477	0.30719	0.372549	0.359477	0.320261	0.254902	0.359477	0.320261	0.254902	0.30719	0.294118	0.189542	0.189542	0.24183	0.254902	0.294118	0.228758	0.189542	0.124183	0.189542	0.176471	0.124183	0.137255	0.0718954	0.189542	0.0196078	0.124183	0.0588235	-0.00653595	0.0196078	0.0588235	-0.00653595	0.0849673	0.0849673	0.0849673	0.0588235	0.0849673	0.137255
cell #53	0.764706	0.633987	0.660131	0.594771	0.555556	0.51634	0.45098	0.542484	0.411765	0.437908	0.490196	0.437908	0.503268	0.424837	0.372549	0.385621	0.437908	0.411765	0.346405	0.294118	0.294118	0.215686	0.215686	0.267974	0.202614	0.137255	0.267974	0.189542	0.189542	0.137255	0.0457516	0.176471	0.163399	0.163399	0.124183	0.137255	0.124183	0.0588235	0.150327	0.124183	0.0457516	0.0588235	0.0849673	0.00653595	-0.00653595	0.0718954	0.0718954	0.137255	-0.00653595
cell #54	0.830065	0.686275	0.712418	0.594771	0.699346	0.555556	0.647059	0.529412	0.490196	0.490196	0.490196	0.464052	0.411765	0.45098	0.372549	0.30719	0.385621	0.490196	0.333333	0.359477	0.385621	0.346405	0.333333	0.24183	0.294118	0.189542	0.228758	0.30719	0.228758	0.176471	0.124183	0.163399	0.228758	0.163399	0.150327	0.137255	0.0849673	0.124183	0.0457516	0.0588235	0.124183	-0.00653595	0.0588235	0.0457516	0.0457516	0.0849673	0.00653595	0.0849673	0.0588235
cell #55	0.751634	0.686275	0.647059	0.51634	0.581699	0.464052	0.45098	0.437908	0.424837	0.346405	0.464052	0.385621	0.359477	0.503268	0.372549	0.281046	0.385621	0.385621	0.267974	0.333333	0.281046	0.281046	0.228758	0.30719	0.333333	0.124183	0.137255	0.346405	0.202614	0.254902	0.189542	0.0849673	0.163399	0.0849673	0.228758	0.215686	0.150327	0.111111	0.0588235	0.0457516	0.150327	0.0588235	-0.00653595	0.0718954	0.0196078	0.0326797	0.0588235	-0.0196078	0.0326797
cell #56	0.777778	0.816993	0.686275	0.529412	0.581699	0.594771	0.555556	0.581699	0.51634	0.568627	0.529412	0.503268	0.385621	0.424837	0.477124	0.411765	0.385621	0.503268	0.359477	0.333333	0.30719	0.24183	0.281046	0.30719	0.215686	0.320261	0.228758	0.281046	0.254902	0.163399	0.150327	0.124183	0.189542	0.0457516	0.228758	0.0196078	0.0849673	0.176471	0.0980392	0.124183	0.0849673	0.0849673	0.0980392	0.0718954	0.0718954	0.00653595	0.0196078	0.0457516	0.0849673
cell #57	0.830065	0.712418	0.633987	0.477124	0.51634	0.503268	0.437908	0.45098	0.51634	0.490196	0.45098	0.45098	0.424837	0.359477	0.372549	0.424837	0.398693	0.320261	0.372549	0.294118	0.24183	0.320261	0.254902	0.294118	0.294118	0.189542	0.189542	0.267974	0.176471	0.228758	0.111111	0.111111	0.0588235	0.24183	0.189542	0.150327	0.0980392	0.111111	0.111111	0.150327	0.0980392	0.0588235	0.0196078	0.137255	0.0980392	0.111111	0.137255	0.0457516	-0.00653595
cell #58	0.751634	0.633987	0.660131	0.607843	0.647059	0.51634	0.673203	0.568627	0.490196	0.542484	0.490196	0.424837	0.477124	0.411765	0.477124	0.385621	0.424837	0.464052	0.346405	0.411765	0.372549	0.346405	0.320261	0.281046	0.267974	0.202614	0.267974	0.189542	0.189542	0.372549	0.215686	0.228758	0.215686	0.24183	0.163399	0.0588235	0.202614	0.124183	0.150327	0.163399	0.137255	0.111111	0.111111	0.0718954	0.111111	0.0849673	0.0588235	0.0457516	0.0196078
cell #59	0.79085	0.712418	0.673203	0.594771	0.660131	0.477124	0.607843	0.45098	0.411765	0.464052	0.490196	0.477124	0.477124	0.372549	0.477124	0.385621	0.385621	0.490196	0.398693	0.398693	0.228758	0.228758	0.294118	0.228758	0.267974	0.320261	0.176471	0.294118	0.215686	0.267974	0.176471	0.163399	0.254902	0.137255	0.150327	0.0980392	0.0718954	0.124183	0.0849673	0.124183	0.124183	0.124183	0.150327	0.124183	0.124183	0.137255	0.111111	0.0588235	0.0196078
cell #60	0.856209	0.738562	0.751634	0.633987	0.660131	0.673203	0.686275	0.594771	0.633987	0.581699	0.594771	0.490196	0.542484	0.529412	0.490196	0.477124	0.437908	0.45098	0.359477	0.424837	0.320261	0.333333	0.359477	0.294118	0.333333	0.189542	0.254902	0.281046	0.24183	0.333333	0.24183	0.281046	0.228758	0.267974	0.215686	0.24183	0.163399	0.163399	0.150327	0.124183	0.111111	0.0980392	0.124183	0.163399	0.0588235	0.0718954	0.137255	-0.00653595	0.0980392
cell #61	0.751634	0.686275	0.594771	0.568627	0.503268	0.424837	0.51634	0.45098	0.424837	0.464052	0.424837	0.45098	0.45098	0.411765	0.372549	0.385621	0.411765	0.398693	0.385621	0.320261	0.281046	0.294118	0.254902	0.281046	0.215686	0.176471	0.189542	0.24183	0.202614	0.267974	0.24183	0.320261	0.215686	0.215686	0.24183	0.215686	0.150327	0.0588235	0.0457516	0.0718954	0.215686	0.254902	0.137255	0.189542	0.0980392	0.124183	0.124183	0.0588235	0.124183
cell #62	0.79085	0.764706	0.647059	0.620915	0.620915	0.555556	0.568627	0.555556	0.542484	0.51634	0.45098	0.542484	0.490196	0.503268	0.503268	0.477124	0.477124	0.477124	0.503268	0.346405	0.398693	0.346405	0.320261	0.398693	0.385621	0.267974	0.281046	0.385621	0.176471	0.215686	0.24183	0.202614	0.267974	0.189542	0.254902	0.215686	0.163399	0.228758	0.137255	0.0980392	0.24183	0.111111	-0.0196078	0.137255	0.111111	0.124183	0.124183	0.111111	0.137255
cell #63	0.803922	0.647059	0.620915	0.647059	0.464052	0.555556	0.503268	0.503268	0.477124	0.45098	0.503268	0.45098	0.45098	0.411765	0.333333	0.372549	0.346405	0.320261	0.359477	0.359477	0.333333	0.372549	0.333333	0.333333	0.281046	0.215686	0.176471	0.215686	0.30719	0.215686	0.202614	0.228758	0.30719	0.215686	0.228758	0.111111	0.24183	0.150327	0.124183	0.228758	0.0980392	0.111111	0.163399	0.0196078	0.0718954	0.0588235	0.189542	0.137255	0.0588235
cell #64	0.816993	0.699346	0.699346	0.647059	0.660131	0.607843	0.712418	0.555556	0.555556	0.490196	0.529412	0.437908	0.542484	0.437908	0.437908	0.464052	0.333333	0.542484	0.385621	0.333333	0.372549	0.346405	0.320261	0.372549	0.24183	0.215686	0.228758	0.294118	0.294118	0.30719	0.346405	0.267974	0.24183	0.228758	0.202614	0.202614	0.176471	0.215686	0.137255	0.0849673	0.228758	0.0849673	0.163399	0.189542	0.163399	0.0718954	0.0588235	0.0588235	0.0196078
cell #65	0.830065	0.686275	0.647059	0.751634	0.686275	0.673203	0.660131	0.647059	0.686275	0.620915	0.555556	0.490196	0.477124	0.503268	0.477124	0.51634	0.372549	0.464052	0.45098	0.464052	0.477124	0.411765	0.398693	0.294118	0.294118	0.267974	0.254902	0.333333	0.267974	0.30719	0.385621	0.294118	0.294118	0.254902	0.228758	0.333333	0.215686	0.137255	0.189542	0.137255	0.267974	0.215686	0.111111	0.228758	0.137255	0.228758	0.137255	0.124183	0.124183
cell #66	0.751634	0.686275	0.647059	0.529412	0.542484	0.51634	0.555556	0.45098	0.51634	0.464052	0.411765	0.385621	0.464052	0.464052	0.437908	0.45098	0.411765	0.359477	0.477124	0.294118	0.372549	0.372549	0.346405	0.30719	0.294118	0.176471	0.372549	0.30719	0.202614	0.281046	0.215686	0.254902	0.24183	0.24183	0.202614	0.202614	0.294118	0.215686	0.24183	0.24183	0.124183	0.0980392	0.176471	0.137255	0.124183	0.30719	0.137255	0.137255	0.137255
cell #67	0.856209	0.79085	0.803922	0.647059	0.803922	0.620915	0.72549	0.72549	0.607843	0.594771	0.660131	0.633987	0.568627	0.581699	0.607843	0.51634	0.45098	0.581699	0.45098	0.437908	0.437908	0.424837	0.411765	0.333333	0.411765	0.281046	0.320261	0.372549	0.281046	0.411765	0.581699	0.228758	0.320261	0.267974	0.202614	0.202614	0.202614	0.228758	0.150327	0.124183	0.320261	0.163399	0.0849673	0.294118	0.176471	0.202614	0.189542	0.0718954	0.137255
cell #68	0.869281	0.764706	0.803922	0.581699	0.699346	0.686275	0.647059	0.607843	0.607843	0.568627	0.542484	0.555556	0.542484	0.51634	0.581699	0.529412	0.464052	0.555556	0.437908	0.411765	0.30719	0.372549	0.346405	0.333333	0.424837	0.320261	0.346405	0.464052	0.333333	0.372549	0.333333	0.228758	0.359477	0.30719	0.267974	0.189542	0.228758	0.215686	0.202614	0.163399	0.189542	0.163399	0.124183	0.254902	0.202614	0.215686	0.254902	0.163399	0.150327
cell #69	0.830065	0.738562	0.660131	0.712418	0.620915	0.581699	0.647059	0.581699	0.542484	0.542484	0.555556	0.607843	0.464052	0.555556	0.51634	0.477124	0.477124	0.477124	0.385621	0.398693	0.398693	0.477124	0.320261	0.359477	0.372549	0.320261	0.320261	0.267974	0.30719	0.346405	0.346405	0.477124	0.359477	0.281046	0.346405	0.267974	0.294118	0.137255	0.163399	0.189542	0.202614	0.228758	0.0457516	0.281046	0.176471	0.254902	0.254902	0.176471	0.137255
cell #70	0.777778	0.777778	0.699346	0.72549	0.647059	0.581699	0.633987	0.581699	0.542484	0.529412	0.51634	0.581699	0.51634	0.51634	0.542484	0.51634	0.45098	0.555556	0.542484	0.490196	0.320261	0.424837	0.424837	0.437908	0.294118	0.267974	0.346405	0.320261	0.281046	0.411765	0.359477	0.281046	0.372549	0.254902	0.281046	0.294118	0.215686	0.202614	0.163399	0.189542	0.228758	0.215686	0.150327	0.228758	0.202614	0.228758	0.267974	0.267974	0.24183
cell #71	0.830065	0.816993	0.72549	0.699346	0.79085	0.660131	0.712418	0.633987	0.699346	0.620915	0.647059	0.633987	0.673203	0.51634	0.542484	0.555556	0.51634	0.490196	0.555556	0.490196	0.45098	0.398693	0.424837	0.320261	0.359477	0.333333	0.464052	0.411765	0.254902	0.359477	0.503268	0.359477	0.398693	0.30719	0.346405	0.228758	0.294118	0.294118	0.24183	0.137255	0.228758	0.281046	0.189542	0.215686	0.24183	0.228758	0.150327	0.176471	0.202614
cell #72	0.79085	0.699346	0.751634	0.633987	0.660131	0.660131	0.633987	0.620915	0.633987	0.620915	0.607843	0.529412	0.51634	0.490196	0.529412	0.529412	0.464052	0.45098	0.437908	0.542484	0.385621	0.45098	0.398693	0.333333	0.398693	0.333333	0.372549	0.437908	0.372549	0.372549	0.437908	0.333333	0.346405	0.267974	0.398693	0.372549	0.346405	0.294118	0.215686	0.163399	0.281046	0.281046	0.0718954	0.30719	0.254902	0.294118	0.215686	0.189542	0.333333
cell #73	0.882353	0.79085	0.777778	0.738562	0.79085	0.686275	0.79085	0.699346	0.607843	0.620915	0.633987	0.607843	0.633987	0.568627	0.51634	0.490196	0.490196	0.594771	0.45098	0.51634	0.424837	0.490196	0.424837	0.385621	0.398693	0.294118	0.346405	0.385621	0.385621	0.398693	0.464052	0.30719	0.385621	0.359477	0.411765	0.294118	0.333333	0.24183	0.215686	0.150327	0.359477	0.24183	0.137255	0.202614	0.215686	0.228758	0.228758	0.228758	0.294118
cell #74	0.816993	0.764706	0.830065	0.594771	0.803922	0.673203	0.764706	0.633987	0.620915	0.594771	0.568627	0.673203	0.568627	0.542484	0.594771	0.45098	0.542484	0.633987	0.411765	0.51634	0.477124	0.464052	0.333333	0.411765	0.437908	0.30719	0.385621	0.385621	0.372549	0.51634	0.542484	0.424837	0.45098	0.372549	0.30719	0.320261	0.294118	0.24183	0.254902	0.163399	0.320261	0.228758	0.189542	0.294118	0.228758	0.30719	0.215686	0.215686	0.320261
cell #75	0.803922	0.712418	0.751634	0.72549	0.777778	0.686275	0.712418	0.660131	0.594771	0.568627	0.633987	0.607843	0.607843	0.594771	0.490196	0.594771	0.437908	0.620915	0.490196	0.529412	0.411765	0.398693	0.372549	0.45098	0.294118	0.385621	0.372549	0.45098	0.294118	0.477124	0.411765	0.346405	0.529412	0.294118	0.398693	0.294118	0.359477	0.254902	0.228758	0.294118	0.294118	0.267974	0.215686	0.320261	0.24183	0.333333	0.346405	0.215686	0.30719
cell #76	0.843137	0.830065	0.72549	0.673203	0.72549	0.686275	0.764706	0.633987	0.712418	0.568627	0.633987	0.660131	0.647059	0.555556	0.555556	0.477124	0.581699	0.529412	0.529412	0.594771	0.503268	0.490196	0.437908	0.385621	0.346405	0.424837	0.385621	0.398693	0.359477	0.424837	0.437908	0.45098	0.346405	0.359477	0.359477	0.30719	0.346405	0.30719	0.411765	0.30719	0.30719	0.30719	0.267974	0.320261	0.333333	0.398693	0.320261	0.254902	0.294118
cell #77	0.882353	0.777778	0.830065	0.738562	0.895425	0.803922	0.777778	0.79085	0.751634	0.607843	0.751634	0.686275	0.686275	0.594771	0.712418	0.620915	0.51634	0.72549	0.542484	0.633987	0.477124	0.529412	0.490196	0.437908	0.411765	0.359477	0.477124	0.581699	0.385621	0.555556	0.751634	0.346405	0.51634	0.385621	0.437908	0.398693	0.437908	0.398693	0.254902	0.24183	0.45098	0.320261	0.215686	0.372549	0.333333	0.359477	0.294118	0.24183	0.372549
cell #78	0.830065	0.830065	0.830065	0.620915	0.869281	0.751634	0.72549	0.673203	0.712418	0.699346	0.673203	0.647059	0.555556	0.542484	0.555556	0.568627	0.581699	0.568627	0.594771	0.633987	0.437908	0.503268	0.464052	0.529412	0.411765	0.45098	0.411765	0.490196	0.529412	0.385621	0.464052	0.320261	0.490196	0.437908	0.333333	0.267974	0.464052	0.398693	0.320261	0.30719	0.254902	0.333333	0.150327	0.346405	0.294118	0.372549	0.30719	0.333333	0.228758
cell #79	0.895425	0.803922	0.79085	0.738562	0.79085	0.712418	0.79085	0.751634	0.72549	0.72549	0.777778	0.673203	0.620915	0.633987	0.633987	0.633987	0.542484	0.568627	0.594771	0.594771	0.490196	0.529412	0.424837	0.503268	0.542484	0.477124	0.398693	0.464052	0.333333	0.477124	0.398693	0.555556	0.477124	0.437908	0.411765	0.437908	0.385621	0.372549	0.333333	0.346405	0.333333	0.411765	0.163399	0.477124	0.294118	0.320261	0.398693	0.372549	0.228758
cell #80	0.895425	0.79085	0.72549	0.79085	0.738562	0.699346	0.712418	0.699346	0.699346	0.633987	0.673203	0.607843	0.581699	0.568627	0.594771	0.594771	0.581699	0.594771	0.673203	0.594771	0.45098	0.633987	0.581699	0.542484	0.411765	0.424837	0.477124	0.503268	0.45098	0.424837	0.503268	0.372549	0.464052	0.398693	0.45098	0.359477	0.424837	0.320261	0.411765	0.294118	0.411765	0.372549	0.24183	0.411765	0.346405	0.411765	0.333333	0.267974	0.372549
cell #81	0.908497	0.830065	0.843137	0.72549	0.843137	0.79085	0.882353	0.816993	0.777778	0.699346	0.777778	0.712418	0.777778	0.673203	0.764706	0.633987	0.581699	0.751634	0.594771	0.581699	0.503268	0.594771	0.542484	0.529412	0.477124	0.490196	0.490196	0.555556	0.490196	0.699346	0.72549	0.398693	0.464052	0.411765	0.51634	0.437908	0.385621	0.45098	0.385621	0.267974	0.490196	0.398693	0.215686	0.385621	0.411765	0.333333	0.385621	0.294118	0.411765
cell #82	0.830065	0.803922	0.764706	0.830065	0.816993	0.647059	0.751634	0.699346	0.673203	0.699346	0.699346	0.712418	0.633987	0.607843	0.620915	0.686275	0.594771	0.686275	0.686275	0.568627	0.542484	0.529412	0.555556	0.568627	0.529412	0.385621	0.437908	0.568627	0.398693	0.594771	0.581699	0.346405	0.568627	0.437908	0.437908	0.464052	0.398693	0.372549	0.372549	0.385621	0.398693	0.385621	0.30719	0.424837	0.411765	0.477124	0.398693	0.385621	0.424837
cell #83	0.947712	0.856209	0.882353	0.869281	0.908497	0.816993	0.895425	0.843137	0.843137	0.738562	0.843137	0.830065	0.803922	0.803922	0.751634	0.777778	0.699346	0.856209	0.777778	0.79085	0.620915	0.79085	0.673203	0.620915	0.633987	0.51634	0.594771	0.79085	0.555556	0.803922	0.843137	0.594771	0.712418	0.647059	0.673203	0.633987	0.673203	0.542484	0.490196	0.594771	0.686275	0.607843	0.359477	0.72549	0.529412	0.712418	0.673203	0.51634	0.633987
cell #84	0.908497	0.803922	0.882353	0.816993	0.869281	0.830065	0.816993	0.803922	0.777778	0.777778	0.777778	0.699346	0.751634	0.830065	0.72549	0.72549	0.777778	0.843137	0.673203	0.712418	0.712418	0.72549	0.673203	0.686275	0.568627	0.633987	0.633987	0.647059	0.620915	0.673203	0.751634	0.542484	0.607843	0.529412	0.581699	0.529412	0.594771	0.607843	0.51634	0.477124	0.673203	0.568627	0.568627	0.555556	0.581699	0.503268	0.581699	0.490196	0.607843
cell #85	0.960784	0.882353	0.882353	0.830065	0.882353	0.830065	0.908497	0.830065	0.843137	0.764706	0.803922	0.816993	0.803922	0.751634	0.830065	0.751634	0.738562	0.843137	0.764706	0.777778	0.633987	0.738562	0.699346	0.738562	0.673203	0.568627	0.607843	0.777778	0.594771	0.751634	0.816993	0.594771	0.738562	0.647059	0.72549	0.699346	0.699346	0.594771	0.555556	0.607843	0.738562	0.555556	0.398693	0.686275	0.594771	0.620915	0.673203	0.542484	0.607843
cell #86	0.973856	0.921569	0.973856	0.921569	0.973856	0.960784	0.947712	0.895425	0.947712	0.843137	0.895425	0.882353	0.908497	0.895425	0.895425	0.843137	0.895425	0.921569	0.908497	0.895425	0.803922	0.895425	0.882353	0.856209	0.830065	0.751634	0.79085	0.934641	0.764706	0.869281	0.934641	0.816993	0.882353	0.803922	0.869281	0.843137	0.843137	0.79085	0.856209	0.79085	0.869281	0.777778	0.620915	0.830065	0.79085	0.843137	0.882353	0.751634	0.882353
cell #87	0.986928	0.960784	0.986928	0.908497	0.960784	0.973856	0.986928	0.921569	0.973856	0.830065	0.947712	0.908497	0.908497	0.921569	0.947712	0.895425	0.921569	0.973856	0.908497	0.882353	0.777778	0.908497	0.908497	0.895425	0.856209	0.803922	0.803922	0.973856	0.79085	0.934641	0.960784	0.79085	0.960784	0.856209	0.934641	0.816993	0.843137	0.816993	0.856209	0.843137	0.908497	0.738562	0.568627	0.882353	0.856209	0.869281	0.921569	0.751634	0.908497
cell #88	0.986928	0.934641	0.921569	0.934641	0.908497	0.908497	0.960784	0.908497	0.947712	0.830065	0.934641	0.934641	0.934641	0.895425	0.882353	0.947712	0.908497	0.921569	0.934641	0.895425	0.843137	0.908497	0.882353	0.869281	0.830065	0.764706	0.816993	0.934641	0.803922	0.869281	0.882353	0.764706	0.869281	0.869281	0.882353	0.843137	0.856209	0.843137	0.869281	0.856209	0.856209	0.816993	0.699346	0.895425	0.882353	0.856209	0.895425	0.79085	0.843137
[truncated: 39 more columns]

## Sheet: Fig7e.m060_shuffled
Sorted cells	cell #1	cell #2	cell #3	cell #4	cell #5	cell #6	cell #7	cell #8	cell #9	cell #10	cell #11	cell #12	cell #13	cell #14	cell #15	cell #16	cell #17	cell #18	cell #19	cell #20	cell #21	cell #22	cell #23	cell #24	cell #25	cell #26	cell #27	cell #28	cell #29	cell #30	cell #31	cell #32	cell #33	cell #34	cell #35	cell #36	cell #37	cell #38	cell #39	cell #40	cell #41	cell #42	cell #43	cell #44	cell #45	cell #46	cell #47	cell #48	cell #49
cell #1		-0.0588235	-0.0718954	-0.0457516	0.00653595	-0.00653595	-0.0326797	-0.0849673	0.00653595	-0.0718954	-0.0326797	-0.111111	-0.0588235	-0.0849673	0.0588235	-0.0718954	-0.0849673	0.0849673	-0.0457516	-0.0718954	-0.0588235	-0.0588235	-0.0588235	-0.0980392	-0.150327	-0.0326797	-0.111111	-0.0588235	-0.0980392	-0.0588235	-0.0457516	-0.0849673	-0.137255	-0.0849673	-0.0588235	-0.0849673	-0.0196078	-0.111111	-0.0980392	-0.0849673	-0.176471	-0.0457516	-0.0718954	-0.0457516	-0.163399	-0.124183	-0.0326797	-0.150327	-0.150327
cell #2	0.0588235		-0.0457516	0.00653595	0.0196078	0.0457516	-0.0457516	0.0326797	-0.00653595	-0.0718954	-0.0849673	0.0196078	0.0457516	0.00653595	-0.0457516	-0.0326797	-0.0196078	-0.0326797	-0.0196078	0.0196078	0.0457516	-0.0588235	-0.137255	0.00653595	-0.137255	-0.0980392	-0.0849673	-0.0980392	0.0196078	-0.0980392	-0.137255	-0.0326797	-0.0718954	-0.137255	-0.00653595	-0.0457516	-0.0457516	-0.0718954	-0.00653595	-0.0588235	-0.0196078	-0.00653595	-0.0718954	-0.0849673	-0.0588235	-0.0326797	-0.0718954	-0.150327	-0.0457516
cell #3	0.0718954	0.0457516		-0.0980392	0.0457516	-0.0980392	-0.0980392	0.00653595	-0.0588235	-0.0326797	-0.0457516	-0.0196078	-0.0588235	-0.0326797	-0.00653595	-0.0196078	-0.0588235	-0.0849673	-0.0196078	0.0326797	-0.202614	-0.137255	-0.0718954	-0.0588235	-0.0326797	-0.111111	-0.0457516	-0.124183	-0.0718954	-0.0196078	-0.0196078	-0.0849673	-0.0980392	-0.0588235	-0.137255	-0.0588235	-0.111111	-0.0326797	-0.0980392	-0.0457516	-0.0849673	-0.0980392	-0.0326797	-0.0196078	-0.0718954	-0.0849673	-0.0196078	-0.0718954	-0.0588235
cell #4	0.0457516	-0.00653595	0.0980392		-0.0196078	-0.00653595	0.00653595	0.0196078	0.0849673	-0.0326797	-0.0457516	-0.0980392	-0.0196078	-0.0718954	-0.0457516	-0.0588235	-0.00653595	-0.0588235	-0.0196078	-0.0588235	-0.0849673	-0.0457516	-0.0196078	-0.0718954	-0.0588235	-0.0718954	-0.0980392	-0.00653595	-0.150327	0.00653595	-0.0718954	-0.0196078	-0.0980392	-0.0588235	-0.0980392	-0.0326797	-0.0718954	0.0326797	-0.0849673	-0.0718954	-0.0980392	-0.124183	-0.124183	-0.111111	-0.0588235	-0.111111	-0.0457516	-0.124183	-0.0588235
cell #5	-0.00653595	-0.0196078	-0.0457516	0.0196078		0.0588235	0.00653595	0.00653595	0.0196078	-0.0849673	-0.0326797	-0.124183	0.0326797	-0.111111	0.0457516	0.0588235	-0.0718954	-0.0457516	-0.0980392	-0.0588235	-0.0849673	-0.00653595	0.0326797	-0.0588235	-0.0588235	-0.0457516	-0.0849673	-0.0196078	0.00653595	-0.0718954	-0.124183	-0.0588235	0.00653595	-0.0588235	-0.0588235	-0.0326797	-0.00653595	-0.0588235	-0.0457516	0.0196078	-0.111111	-0.0980392	-0.0588235	-0.111111	-0.0980392	-0.111111	-0.124183	-0.124183	-0.111111
cell #6	0.00653595	-0.0457516	0.0980392	0.00653595	-0.0588235		-0.0457516	-0.0980392	-0.0718954	0.0326797	0.00653595	0.00653595	-0.0980392	-0.00653595	-0.0326797	-0.0326797	-0.0457516	-0.0326797	-0.00653595	-0.0457516	-0.0588235	-0.0326797	-0.0457516	-0.0588235	0.0326797	-0.0457516	-0.0718954	-0.111111	-0.0588235	-0.0980392	-0.0196078	-0.00653595	-0.0980392	-0.0326797	-0.124183	-0.0588235	-0.137255	-0.0980392	0.0457516	-0.111111	0.00653595	-0.0196078	-0.0457516	-0.0588235	-0.0196078	-0.0457516	-0.0457516	-0.0196078	-0.0588235
cell #7	0.0326797	0.0457516	0.0980392	-0.00653595	-0.00653595	0.0457516		-0.0196078	0.0196078	0.0457516	-0.00653595	-0.111111	-0.0326797	0.00653595	-0.0196078	-0.0457516	-0.0849673	-0.0457516	0.00653595	0.00653595	-0.0196078	-0.0849673	0.00653595	-0.0849673	0.0326797	-0.0326797	-0.0588235	-0.0196078	-0.0326797	-0.0980392	-0.0588235	-0.111111	-0.0849673	-0.0849673	-0.00653595	-0.0326797	-0.0849673	-0.0980392	-0.137255	0.0457516	-0.00653595	-0.0588235	-0.0326797	-0.0980392	-0.0718954	-0.0718954	-0.0457516	-0.0980392	-0.0980392
cell #8	0.0849673	-0.0326797	-0.00653595	-0.0196078	-0.00653595	0.0980392	0.0196078		-0.00653595	0.0326797	-0.00653595	-0.0196078	-0.0457516	-0.0588235	-0.0196078	-0.0718954	0.00653595	0.00653595	-0.0326797	-0.0196078	0.0457516	-0.0457516	0.0849673	-0.0849673	-0.00653595	0.00653595	-0.0457516	-0.124183	-0.0588235	-0.0849673	-0.0326797	-0.0196078	-0.0326797	-0.124183	-0.0457516	-0.0196078	-0.0196078	-0.0588235	-0.0588235	-0.00653595	-0.0588235	-0.0588235	-0.0457516	0.00653595	-0.00653595	0.0196078	-0.163399	-0.111111	-0.0588235
cell #9	-0.00653595	0.00653595	0.0588235	-0.0849673	-0.0196078	0.0718954	-0.0196078	0.00653595		0.0196078	0.0326797	0.0588235	-0.0588235	0.0980392	-0.0980392	-0.0849673	0.0196078	0.0326797	-0.0588235	-0.0196078	-0.111111	-0.0196078	-0.0588235	-0.0980392	0.00653595	-0.0326797	-0.0718954	0.00653595	-0.0196078	-0.0849673	-0.0849673	-0.0196078	-0.0718954	-0.137255	-0.00653595	-0.0196078	-0.0849673	0.0588235	0.0457516	-0.0849673	-0.111111	-0.0196078	-0.0326797	-0.0326797	-0.0980392	-0.0196078	-0.0457516	0.0326797	-0.0196078
cell #10	0.0718954	0.0718954	0.0326797	0.0326797	0.0849673	-0.0326797	-0.0457516	-0.0326797	-0.0196078		-0.00653595	-0.00653595	-0.0718954	0.0718954	0.0326797	-0.0196078	-0.0588235	0.0588235	0.0457516	-0.0457516	-0.00653595	-0.00653595	0.0849673	-0.0326797	-0.0718954	-0.0196078	0.00653595	-0.111111	-0.0457516	-0.0457516	-0.111111	0.00653595	0.00653595	-0.0326797	-0.0457516	-0.0326797	-0.0457516	-0.0326797	0.00653595	-0.124183	-0.0980392	-0.0718954	-0.0457516	-0.0457516	-0.0326797	-0.0718954	-0.0326797	-0.0196078	-0.0980392
cell #11	0.0326797	0.0849673	0.0457516	0.0457516	0.0326797	-0.00653595	0.00653595	0.00653595	-0.0326797	0.00653595		-0.00653595	0.0196078	-0.0196078	-0.0718954	0.0196078	0.00653595	-0.0326797	-0.0849673	-0.0718954	0.0326797	-0.0457516	0.0588235	-0.0718954	0.0196078	-0.0457516	-0.0196078	-0.0196078	-0.0588235	-0.0326797	-0.0326797	-0.0588235	0.00653595	-0.0326797	0.00653595	-0.0196078	-0.0457516	0.0196078	-0.0326797	-0.111111	-0.0326797	-0.0196078	0.0196078	-0.0457516	0.0457516	-0.0588235	-0.124183	-0.00653595	-0.0457516
cell #12	0.111111	-0.0196078	0.0196078	0.0980392	0.124183	-0.00653595	0.111111	0.0196078	-0.0588235	0.00653595	0.00653595		0.0326797	-0.0196078	-0.111111	0.0196078	0.00653595	-0.0326797	-0.0718954	-0.111111	-0.00653595	-0.00653595	0.00653595	0.0849673	-0.124183	0.0196078	-0.00653595	0.0588235	-0.0196078	-0.0588235	-0.0457516	-0.0718954	-0.0326797	-0.00653595	-0.0326797	-0.0196078	-0.0849673	-0.0326797	-0.0457516	0.00653595	-0.0196078	-0.0849673	-0.0326797	0.0196078	-0.0457516	-0.0849673	0.0196078	-0.0326797	-0.0196078
cell #13	0.0588235	-0.0457516	0.0588235	0.0196078	-0.0326797	0.0980392	0.0326797	0.0457516	0.0588235	0.0718954	-0.0196078	-0.0326797		0.111111	-0.0326797	-0.00653595	0.0196078	-0.0196078	0.00653595	-0.00653595	-0.0196078	-0.00653595	-0.00653595	0.00653595	-0.0849673	0.00653595	-0.0457516	0.0196078	-0.0457516	-0.00653595	-0.0980392	-0.0718954	-0.0588235	-0.0196078	-0.0588235	-0.0588235	-0.0588235	-0.0718954	-0.0326797	-0.0326797	-0.176471	-0.0849673	0.0326797	0.0588235	-0.0196078	0.00653595	-0.124183	-0.124183	-0.0326797
cell #14	0.0849673	-0.00653595	0.0326797	0.0718954	0.111111	0.00653595	-0.00653595	0.0588235	-0.0980392	-0.0718954	0.0196078	0.0196078	-0.111111		0.00653595	0.00653595	-0.0457516	-0.0980392	-0.0326797	-0.0196078	0.0326797	0.0588235	0.0326797	-0.0588235	-0.00653595	0.00653595	-0.0326797	-0.0849673	-0.00653595	-0.111111	-0.0457516	0.0457516	0.0196078	-0.0980392	0.00653595	-0.111111	-0.00653595	-0.0326797	-0.0980392	-0.0588235	-0.00653595	-0.0457516	-0.0849673	0.0326797	-0.0588235	-0.0196078	-0.0849673	-0.0588235	-0.00653595
cell #15	-0.0588235	0.0457516	0.00653595	0.0457516	-0.0457516	0.0326797	0.0196078	0.0196078	0.0980392	-0.0326797	0.0718954	0.111111	0.0326797	-0.00653595		0.00653595	0.00653595	-0.00653595	0.00653595	0.0196078	-0.0457516	-0.00653595	-0.0326797	-0.0849673	0.0457516	0.00653595	0.0326797	0.00653595	-0.0196078	-0.00653595	-0.00653595	-0.0326797	-0.0457516	0.0196078	-0.0326797	-0.0457516	0.00653595	-0.0326797	-0.0326797	0.0196078	-0.00653595	0.00653595	-0.0326797	-0.0196078	0.0196078	-0.0588235	-0.137255	-0.0980392	-0.0588235
cell #16	0.0718954	0.0326797	0.0196078	0.0588235	-0.0588235	0.0326797	0.0457516	0.0718954	0.0849673	0.0196078	-0.0196078	-0.0196078	0.00653595	-0.00653595	-0.00653595		-0.00653595	0.0326797	0.0457516	0.0196078	-0.00653595	0.0196078	-0.00653595	-0.0718954	-0.0196078	-0.0326797	-0.00653595	-0.0196078	-0.150327	-0.0849673	0.00653595	0.00653595	0.0326797	0.0588235	0.0326797	-0.0196078	-0.0457516	0.00653595	-0.0457516	-0.111111	-0.00653595	-0.00653595	-0.0457516	-0.0196078	-0.00653595	-0.0457516	0.0457516	-0.0718954	-0.0718954
cell #17	0.0849673	0.0196078	0.0588235	0.00653595	0.0718954	0.0457516	0.0849673	-0.00653595	-0.0196078	0.0588235	-0.00653595	-0.00653595	-0.0196078	0.0457516	-0.00653595	0.00653595		-0.0457516	0.00653595	0.00653595	0.00653595	0.0196078	0.00653595	-0.0718954	-0.0196078	0.0588235	-0.00653595	-0.00653595	0.0326797	0.0849673	-0.0196078	0.00653595	-0.0457516	-0.0849673	0.0326797	-0.0718954	-0.0326797	-0.0588235	-0.0326797	-0.0326797	-0.0196078	0.0196078	-0.137255	0.00653595	-0.0718954	-0.0849673	0.0588235	-0.0326797	0.0196078
cell #18	-0.0849673	0.0326797	0.0849673	0.0588235	0.0457516	0.0326797	0.0457516	-0.00653595	-0.0326797	-0.0588235	0.0326797	0.0326797	0.0196078	0.0980392	0.00653595	-0.0326797	0.0457516		0.0326797	-0.00653595	-0.0326797	0.00653595	-0.0196078	-0.0326797	-0.0326797	-0.0326797	-0.0457516	0.0196078	0.0326797	-0.111111	-0.0457516	0.0326797	-0.0588235	0.0457516	-0.0718954	-0.00653595	0.0588235	-0.0980392	-0.124183	-0.0718954	0.00653595	-0.00653595	0.0588235	-0.0588235	0.0326797	-0.0457516	-0.0457516	-0.00653595	-0.0588235
cell #19	0.0457516	0.0196078	0.0196078	0.0196078	0.0980392	0.00653595	-0.00653595	0.0326797	0.0588235	-0.0457516	0.0849673	0.0718954	-0.00653595	0.0326797	-0.00653595	-0.0457516	-0.00653595	-0.0326797		-0.0326797	0.0326797	-0.0196078	0.0196078	0.0326797	0.0196078	-0.0718954	-0.0326797	0.0326797	-0.0457516	0.00653595	-0.0457516	0.0196078	-0.00653595	-0.0326797	-0.0457516	0.0196078	-0.0718954	0.00653595	-0.0849673	-0.137255	-0.0196078	-0.0457516	-0.0718954	0.0196078	-0.00653595	-0.0196078	-0.0718954	-0.0980392	-0.0326797
cell #20	0.0718954	-0.0196078	-0.0326797	0.0588235	0.0588235	0.0457516	-0.00653595	0.0196078	0.0196078	0.0457516	0.0718954	0.111111	0.00653595	0.0196078	-0.0196078	-0.0196078	-0.00653595	0.00653595	0.0326797		0.0196078	0.0326797	0.00653595	-0.0457516	-0.0588235	0.111111	0.00653595	-0.0196078	-0.0588235	-0.00653595	0.0326797	0.00653595	-0.00653595	-0.0326797	-0.124183	-0.0588235	0.0326797	-0.0457516	-0.00653595	-0.124183	0.0457516	-0.00653595	-0.0326797	-0.0326797	-0.0196078	-0.111111	-0.00653595	-0.0196078	0.0196078
cell #21	0.0588235	-0.0457516	0.202614	0.0849673	0.0849673	0.0588235	0.0196078	-0.0457516	0.111111	0.00653595	-0.0326797	0.00653595	0.0196078	-0.0326797	0.0457516	0.00653595	-0.00653595	0.0326797	-0.0326797	-0.0196078		-0.0326797	0.0196078	-0.0457516	-0.0980392	-0.0326797	0.0196078	0.0196078	0.0196078	0.0457516	-0.0196078	0.0326797	-0.0326797	0.0326797	0.0457516	-0.0588235	-0.0326797	-0.0326797	0.00653595	-0.0326797	0.00653595	0.0196078	-0.0849673	-0.0457516	-0.0457516	-0.0196078	0.0196078	0.00653595	-0.0588235
cell #22	0.0588235	0.0588235	0.137255	0.0457516	0.00653595	0.0326797	0.0849673	0.0457516	0.0196078	0.00653595	0.0457516	0.00653595	0.00653595	-0.0588235	0.00653595	-0.0196078	-0.0196078	-0.00653595	0.0196078	-0.0326797	0.0326797		0.00653595	-0.0196078	0.00653595	0.00653595	0.0718954	-0.0588235	-0.0849673	0.0588235	0.0326797	-0.0326797	0.0588235	0.0457516	0.0326797	-0.0457516	-0.00653595	-0.0849673	-0.0718954	-0.0718954	-0.0457516	-0.0326797	-0.0588235	-0.0196078	0.0588235	-0.00653595	0.0326797	-0.00653595	-0.0718954
cell #23	0.0588235	0.137255	0.0718954	0.0196078	-0.0326797	0.0457516	-0.00653595	-0.0849673	0.0588235	-0.0849673	-0.0588235	-0.00653595	0.00653595	-0.0326797	0.0326797	0.00653595	-0.00653595	0.0196078	-0.0196078	-0.00653595	-0.0196078	-0.00653595		-0.00653595	0.0196078	-0.0326797	-0.0196078	0.00653595	0.0326797	-0.00653595	0.0457516	0.0326797	-0.00653595	-0.00653595	-0.0457516	0.0457516	-0.0849673	0.0457516	0.0588235	-0.111111	-0.0196078	-0.0457516	-0.0196078	0.0196078	-0.0588235	-0.111111	-0.00653595	-0.00653595	-0.0326797
cell #24	0.0980392	-0.00653595	0.0588235	0.0718954	0.0588235	0.0588235	0.0849673	0.0849673	0.0980392	0.0326797	0.0718954	-0.0849673	-0.00653595	0.0588235	0.0849673	0.0718954	0.0718954	0.0326797	-0.0326797	0.0457516	0.0457516	0.0196078	0.00653595		0.0196078	-0.00653595	-0.00653595	0.0196078	0.0326797	-0.0326797	-0.0326797	-0.0849673	-0.0196078	-0.0718954	0.0457516	0.0326797	-0.0326797	-0.0326797	-0.0457516	-0.0326797	-0.00653595	-0.0326797	0.0457516	0.0196078	0.00653595	-0.0457516	0.0196078	-0.137255	-0.0326797
cell #25	0.150327	0.137255	0.0326797	0.0588235	0.0588235	-0.0326797	-0.0326797	0.00653595	-0.00653595	0.0718954	-0.0196078	0.124183	0.0849673	0.00653595	-0.0457516	0.0196078	0.0196078	0.0326797	-0.0196078	0.0588235	0.0980392	-0.00653595	-0.0196078	-0.0196078		0.00653595	-0.0457516	-0.0326797	-0.0326797	-0.0588235	-0.0326797	0.00653595	-0.0588235	0.00653595	0.0326797	0.0196078	-0.0588235	-0.0718954	-0.0588235	0.00653595	0.0196078	-0.111111	0.00653595	-0.00653595	-0.0457516	-0.0196078	0.0718954	-0.0980392	-0.00653595
cell #26	0.0326797	0.0980392	0.111111	0.0718954	0.0457516	0.0457516	0.0326797	-0.00653595	0.0326797	0.0196078	0.0457516	-0.0196078	-0.00653595	-0.00653595	-0.00653595	0.0326797	-0.0588235	0.0326797	0.0718954	-0.111111	0.0326797	-0.00653595	0.0326797	0.00653595	-0.00653595		0.0588235	-0.0457516	-0.0326797	0.0196078	-0.00653595	-0.124183	-0.0457516	-0.0849673	0.0588235	0.0588235	-0.0196078	-0.0718954	-0.0326797	0.00653595	-0.0588235	-0.0196078	-0.0196078	0.0457516	0.0457516	-0.111111	-0.0457516	-0.0588235	-0.0196078
cell #27	0.111111	0.0849673	0.0457516	0.0980392	0.0849673	0.0718954	0.0588235	0.0457516	0.0718954	-0.00653595	0.0196078	0.00653595	0.0457516	0.0326797	-0.0326797	0.00653595	0.00653595	0.0457516	0.0326797	-0.00653595	-0.0196078	-0.0718954	0.0196078	0.00653595	0.0457516	-0.0588235		0.0196078	0.00653595	0.0457516	-0.0718954	0.0196078	-0.0457516	-0.00653595	0.00653595	-0.0457516	-0.0980392	0.0588235	0.0457516	-0.0326797	-0.0326797	-0.0326797	-0.0588235	-0.0849673	-0.0980392	-0.0196078	-0.0980392	-0.0849673	-0.0196078
cell #28	0.0588235	0.0980392	0.124183	0.00653595	0.0196078	0.111111	0.0196078	0.124183	-0.00653595	0.111111	0.0196078	-0.0588235	-0.0196078	0.0849673	-0.00653595	0.0196078	0.00653595	-0.0196078	-0.0326797	0.0196078	-0.0196078	0.0588235	-0.00653595	-0.0196078	0.0326797	0.0457516	-0.0196078		0.00653595	0.0980392	-0.0457516	-0.0196078	0.0196078	-0.0588235	-0.0326797	0.0196078	0.0196078	-0.0849673	-0.0196078	-0.0196078	-0.150327	0.00653595	-0.0196078	-0.00653595	-0.00653595	-0.0457516	-0.00653595	0.00653595	-0.111111
cell #29	0.0980392	-0.0196078	0.0718954	0.150327	-0.00653595	0.0588235	0.0326797	0.0588235	0.0196078	0.0457516	0.0588235	0.0196078	0.0457516	0.00653595	0.0196078	0.150327	-0.0326797	-0.0326797	0.0457516	0.0588235	-0.0196078	0.0849673	-0.0326797	-0.0326797	0.0326797	0.0326797	-0.00653595	-0.00653595		-0.0849673	-0.00653595	0.00653595	-0.0196078	0.0196078	-0.0718954	0.0196078	0.0326797	-0.111111	0.00653595	0.0588235	-0.0196078	-0.0849673	-0.0457516	-0.0457516	-0.0196078	-0.00653595	-0.0326797	-0.0326797	0.00653595
cell #30	0.0588235	0.0980392	0.0196078	-0.00653595	0.0718954	0.0980392	0.0980392	0.0849673	0.0849673	0.0457516	0.0326797	0.0588235	0.00653595	0.111111	0.00653595	0.0849673	-0.0849673	0.111111	-0.00653595	0.00653595	-0.0457516	-0.0588235	0.00653595	0.0326797	0.0588235	-0.0196078	-0.0457516	-0.0980392	0.0849673		0.00653595	-0.0326797	0.0718954	0.0588235	0.00653595	-0.0326797	0.0326797	0.0718954	0.0196078	0.0196078	-0.0457516	0.0718954	0.0588235	-0.0718954	-0.0196078	-0.0588235	-0.0718954	-0.0196078	-0.0326797
cell #31	0.0457516	0.137255	0.0196078	0.0718954	0.124183	0.0196078	0.0588235	0.0326797	0.0849673	0.111111	0.0326797	0.0457516	0.0980392	0.0457516	0.00653595	-0.00653595	0.0196078	0.0457516	0.0457516	-0.0326797	0.0196078	-0.0326797	-0.0457516	0.0326797	0.0326797	0.00653595	0.0718954	0.0457516	0.00653595	-0.00653595		0.0326797	-0.111111	0.0588235	-0.0457516	0.0457516	0.0718954	-0.0457516	0.0196078	0.0457516	-0.0326797	0.00653595	0.0196078	0.00653595	-0.0196078	0.00653595	-0.00653595	-0.00653595	-0.00653595
cell #32	0.0849673	0.0326797	0.0849673	0.0196078	0.0588235	0.00653595	0.111111	0.0196078	0.0196078	-0.00653595	0.0588235	0.0718954	0.0718954	-0.0457516	0.0326797	-0.00653595	-0.00653595	-0.0326797	-0.0196078	-0.00653595	-0.0326797	0.0326797	-0.0326797	0.0849673	-0.00653595	0.124183	-0.0196078	0.0196078	-0.00653595	0.0326797	-0.0326797		-0.0457516	0.0196078	0.0326797	-0.0588235	-0.0196078	-0.0718954	0.0196078	-0.00653595	-0.0457516	0.0326797	-0.0326797	-0.0196078	-0.0457516	-0.0196078	0.00653595	0.0326797	0.0326797
cell #33	0.137255	0.0718954	0.0980392	0.0980392	-0.00653595	0.0980392	0.0849673	0.0326797	0.0718954	-0.00653595	-0.00653595	0.0326797	0.0588235	-0.0196078	0.0457516	-0.0326797	0.0457516	0.0588235	0.00653595	0.00653595	0.0326797	-0.0588235	0.00653595	0.0196078	0.0588235	0.0457516	0.0457516	-0.0196078	0.0196078	-0.0718954	0.111111	0.0457516		-0.0849673	0.0326797	-0.0196078	0.0849673	0.0326797	-0.0457516	-0.0326797	-0.00653595	0.0326797	0.0196078	-0.00653595	-0.0849673	-0.00653595	-0.0588235	-0.0588235	-0.0457516
cell #34	0.0849673	0.137255	0.0588235	0.0588235	0.0588235	0.0326797	0.0849673	0.124183	0.137255	0.0326797	0.0326797	0.00653595	0.0196078	0.0980392	-0.0196078	-0.0588235	0.0849673	-0.0457516	0.0326797	0.0326797	-0.0326797	-0.0457516	0.00653595	0.0718954	-0.00653595	0.0849673	0.00653595	0.0588235	-0.0196078	-0.0588235	-0.0588235	-0.0196078	0.0849673		0.0326797	-0.0196078	-0.0196078	0.0457516	0.0326797	-0.0457516	-0.0457516	-0.0457516	-0.0588235	0.00653595	-0.0196078	-0.00653595	-0.0849673	0.0457516	-0.0457516
cell #35	0.0588235	0.00653595	0.137255	0.0980392	0.0588235	0.124183	0.00653595	0.0457516	0.00653595	0.0457516	-0.00653595	0.0326797	0.0588235	-0.00653595	0.0326797	-0.0326797	-0.0326797	0.0718954	0.0457516	0.124183	-0.0457516	-0.0326797	0.0457516	-0.0457516	-0.0326797	-0.0588235	-0.00653595	0.0326797	0.0718954	-0.00653595	0.0457516	-0.0326797	-0.0326797	-0.0326797		-0.00653595	0.0326797	-0.0196078	0.0588235	-0.0196078	0.00653595	-0.0457516	0.0588235	-0.0326797	-0.0588235	-0.0457516	-0.0196078	0.0326797	-0.0849673
cell #36	0.0849673	0.0457516	0.0588235	0.0326797	0.0326797	0.0588235	0.0326797	0.0196078	0.0196078	0.0326797	0.0196078	0.0196078	0.0588235	0.111111	0.0457516	0.0196078	0.0718954	0.00653595	-0.0196078	0.0588235	0.0588235	0.0457516	-0.0457516	-0.0326797	-0.0196078	-0.0588235	0.0457516	-0.0196078	-0.0196078	0.0326797	-0.0457516	0.0588235	0.0196078	0.0196078	0.00653595		0.0718954	0.0326797	-0.0457516	0.0196078	-0.00653595	-0.0196078	-0.0718954	0.00653595	0.00653595	0.0326797	-0.00653595	-0.0196078	0.0457516
cell #37	0.0196078	0.0457516	0.111111	0.0718954	0.00653595	0.137255	0.0849673	0.0196078	0.0849673	0.0457516	0.0457516	0.0849673	0.0588235	0.00653595	-0.00653595	0.0457516	0.0326797	-0.0588235	0.0718954	-0.0326797	0.0326797	0.00653595	0.0849673	0.0326797	0.0588235	0.0196078	0.0980392	-0.0196078	-0.0326797	-0.0326797	-0.0718954	0.0196078	-0.0849673	0.0196078	-0.0326797	-0.0718954		0.0457516	0.0718954	-0.0326797	-0.0326797	0.0588235	-0.0457516	-0.0588235	-0.0457516	0.00653595	-0.0457516	0.0457516	-0.0457516
cell #38	0.111111	0.0718954	0.0326797	-0.0326797	0.0588235	0.0980392	0.0980392	0.0588235	-0.0588235	0.0326797	-0.0196078	0.0326797	0.0718954	0.0326797	0.0326797	-0.00653595	0.0588235	0.0980392	-0.00653595	0.0457516	0.0326797	0.0849673	-0.0457516	0.0326797	0.0718954	0.0718954	-0.0588235	0.0849673	0.111111	-0.0718954	0.0457516	0.0718954	-0.0326797	-0.0457516	0.0196078	-0.0326797	-0.0457516		-0.0457516	0.0196078	0.0718954	0.0849673	0.0196078	0.0326797	-0.0196078	-0.0588235	0.0457516	-0.0718954	-0.0457516
cell #39	0.0980392	0.00653595	0.0980392	0.0849673	0.0457516	-0.0457516	0.137255	0.0588235	-0.0457516	-0.00653595	0.0326797	0.0457516	0.0326797	0.0980392	0.0326797	0.0457516	0.0326797	0.124183	0.0849673	0.00653595	-0.00653595	0.0718954	-0.0588235	0.0457516	0.0588235	0.0326797	-0.0457516	0.0196078	-0.00653595	-0.0196078	-0.0196078	-0.0196078	0.0457516	-0.0326797	-0.0588235	0.0457516	-0.0718954	0.0457516		-0.00653595	-0.0457516	0.0457516	0.0457516	0.00653595	-0.0196078	0.0718954	-0.0196078	-0.0196078	-0.0588235
cell #40	0.0849673	0.0588235	0.0457516	0.0718954	-0.0196078	0.111111	-0.0457516	0.00653595	0.0849673	0.124183	0.111111	-0.00653595	0.0326797	0.0588235	-0.0196078	0.111111	0.0326797	0.0718954	0.137255	0.124183	0.0326797	0.0718954	0.111111	0.0326797	-0.00653595	-0.00653595	0.0326797	0.0196078	-0.0588235	-0.0196078	-0.0457516	0.00653595	0.0326797	0.0457516	0.0196078	-0.0196078	0.0326797	-0.0196078	0.00653595		0.00653595	-0.00653595	-0.00653595	-0.0980392	0.0457516	-0.0326797	0.0457516	-0.0326797	0.0718954
cell #41	0.176471	0.0196078	0.0849673	0.0980392	0.111111	-0.00653595	0.00653595	0.0588235	0.111111	0.0980392	0.0326797	0.0196078	0.176471	0.00653595	0.00653595	0.00653595	0.0196078	-0.00653595	0.0196078	-0.0457516	-0.00653595	0.0457516	0.0196078	0.00653595	-0.0196078	0.0588235	0.0326797	0.150327	0.0196078	0.0457516	0.0326797	0.0457516	0.00653595	0.0457516	-0.00653595	0.00653595	0.0326797	-0.0718954	0.0457516	-0.00653595		-0.0326797	-0.0849673	-0.00653595	0.0457516	-0.0326797	0.0326797	0.0980392	-0.0588235
cell #42	0.0457516	0.00653595	0.0980392	0.124183	0.0980392	0.0196078	0.0588235	0.0588235	0.0196078	0.0718954	0.0196078	0.0849673	0.0849673	0.0457516	-0.00653595	0.00653595	-0.0196078	0.00653595	0.0457516	0.00653595	-0.0196078	0.0326797	0.0457516	0.0326797	0.111111	0.0196078	0.0326797	-0.00653595	0.0849673	-0.0718954	-0.00653595	-0.0326797	-0.0326797	0.0457516	0.0457516	0.0196078	-0.0588235	-0.0849673	-0.0457516	0.00653595	0.0326797		0.0457516	0.00653595	0.0326797	-0.00653595	0.0326797	-0.0196078	-0.0457516
cell #43	0.0718954	0.0718954	0.0326797	0.124183	0.0588235	0.0457516	0.0326797	0.0457516	0.0326797	0.0457516	-0.0196078	0.0326797	-0.0326797	0.0849673	0.0326797	0.0457516	0.137255	-0.0588235	0.0718954	0.0326797	0.0849673	0.0588235	0.0196078	-0.0457516	-0.00653595	0.0196078	0.0588235	0.0196078	0.0457516	-0.0588235	-0.0196078	0.0326797	-0.0196078	0.0588235	-0.0588235	0.0718954	0.0457516	-0.0196078	-0.0457516	0.00653595	0.0849673	-0.0457516		-0.0196078	0.0326797	0.0457516	-0.0196078	0.00653595	0.0326797
cell #44	0.0457516	0.0849673	0.0196078	0.111111	0.111111	0.0588235	0.0980392	-0.00653595	0.0326797	0.0457516	0.0457516	-0.0196078	-0.0588235	-0.0326797	0.0196078	0.0196078	-0.00653595	0.0588235	-0.0196078	0.0326797	0.0457516	0.0196078	-0.0196078	-0.0196078	0.00653595	-0.0457516	0.0849673	0.00653595	0.0457516	0.0718954	-0.00653595	0.0196078	0.00653595	-0.00653595	0.0326797	-0.00653595	0.0588235	-0.0326797	-0.00653595	0.0980392	0.00653595	-0.00653595	0.0196078		0.00653595	-0.0196078	-0.0588235	0.0588235	-0.0326797
cell #45	0.163399	0.0588235	0.0718954	0.0588235	0.0980392	0.0196078	0.0718954	0.00653595	0.0980392	0.0326797	-0.0457516	0.0457516	0.0196078	0.0588235	-0.0196078	0.00653595	0.0718954	-0.0326797	0.00653595	0.0196078	0.0457516	-0.0588235	0.0588235	-0.00653595	0.0457516	-0.0457516	0.0980392	0.00653595	0.0196078	0.0196078	0.0196078	0.0457516	0.0849673	0.0196078	0.0588235	-0.00653595	0.0457516	0.0196078	0.0196078	-0.0457516	-0.0457516	-0.0326797	-0.0326797	-0.00653595		-0.0326797	-0.0326797	0.0457516	-0.0196078
cell #46	0.124183	0.0326797	0.0849673	0.111111	0.111111	0.0457516	0.0718954	-0.0196078	0.0196078	0.0718954	0.0588235	0.0849673	-0.00653595	0.0196078	0.0588235	0.0457516	0.0849673	0.0457516	0.0196078	0.111111	0.0196078	0.00653595	0.111111	0.0457516	0.0196078	0.111111	0.0196078	0.0457516	0.00653595	0.0588235	-0.00653595	0.0196078	0.00653595	0.00653595	0.0457516	-0.0326797	-0.00653595	0.0588235	-0.0718954	0.0326797	0.0326797	0.00653595	-0.0457516	0.0196078	0.0326797		0.0196078	-0.0326797	-0.0326797
cell #47	0.0326797	0.0718954	0.0196078	0.0457516	0.124183	0.0457516	0.0457516	0.163399	0.0457516	0.0326797	0.124183	-0.0196078	0.124183	0.0849673	0.137255	-0.0457516	-0.0588235	0.0457516	0.0718954	0.00653595	-0.0196078	-0.0326797	0.00653595	-0.0196078	-0.0718954	0.0457516	0.0980392	0.00653595	0.0326797	0.0718954	0.00653595	-0.00653595	0.0588235	0.0849673	0.0196078	0.00653595	0.0457516	-0.0457516	0.0196078	-0.0457516	-0.0326797	-0.0326797	0.0196078	0.0588235	0.0326797	-0.0196078		0.0849673	-0.0326797
cell #48	0.150327	0.150327	0.0718954	0.124183	0.124183	0.0196078	0.0980392	0.111111	-0.0326797	0.0196078	0.00653595	0.0326797	0.124183	0.0588235	0.0980392	0.0718954	0.0326797	0.00653595	0.0980392	0.0196078	-0.00653595	0.00653595	0.00653595	0.137255	0.0980392	0.0588235	0.0849673	-0.00653595	0.0326797	0.0196078	0.00653595	-0.0326797	0.0588235	-0.0457516	-0.0326797	0.0196078	-0.0457516	0.0718954	0.0196078	0.0326797	-0.0980392	0.0196078	-0.00653595	-0.0588235	-0.0457516	0.0326797	-0.0849673		-0.00653595
cell #49	0.150327	0.0457516	0.0588235	0.0588235	0.111111	0.0588235	0.0980392	0.0588235	0.0196078	0.0980392	0.0457516	0.0196078	0.0326797	0.00653595	0.0588235	0.0718954	-0.0196078	0.0588235	0.0326797	-0.0196078	0.0588235	0.0718954	0.0326797	0.0326797	0.00653595	0.0196078	0.0196078	0.111111	-0.00653595	0.0326797	0.00653595	-0.0326797	0.0457516	0.0457516	0.0849673	-0.0457516	0.0457516	0.0457516	0.0588235	-0.0718954	0.0588235	0.0457516	-0.0326797	0.0326797	0.0196078	0.0326797	0.0326797	0.00653595
cell #50	0.111111	0.0849673	0.00653595	0.124183	0.00653595	0.0849673	0.111111	0.00653595	0.111111	0.0457516	0.0849673	0.0849673	0.0588235	0.0588235	0.111111	0.150327	0.0457516	0.00653595	-0.0326797	0.0849673	0.124183	0.0457516	0.0457516	-0.00653595	0.0718954	0.0326797	0.00653595	-0.0457516	0.0718954	0.0326797	0.0196078	-0.00653595	0.00653595	-0.00653595	0.00653595	0.00653595	0.0588235	0.00653595	0.0457516	0.0196078	0.0196078	-0.0326797	0.0196078	-0.0326797	-0.0718954	-0.0326797	0.0718954	-0.0980392	-0.0326797
cell #51	0.0718954	0.0588235	0.0588235	0.0849673	0.0588235	0.137255	0.0980392	0.0326797	0.0326797	0.0980392	0.0588235	0.124183	0.111111	0.0980392	0.0196078	0.0718954	0.00653595	-0.0457516	0.0326797	0.0849673	0.0196078	0.0457516	0.0457516	0.0849673	0.0718954	0.0196078	0.0196078	-0.0457516	0.0718954	0.0457516	0.0326797	-0.0326797	0.0196078	0.0196078	0.0326797	0.0196078	0.0196078	-0.00653595	-0.0326797	0.0718954	0.0849673	0.0457516	0.0849673	0.0718954	0.0196078	-0.0196078	-0.00653595	0.00653595	-0.0457516
cell #52	0.0588235	0.0849673	0.0588235	0.0849673	0.0457516	0.0849673	0.0326797	0.150327	-0.00653595	0.111111	0.0980392	0.0849673	0.0326797	0.0718954	0.0326797	0.0457516	0.0849673	0.00653595	-0.0196078	0.0457516	0.00653595	0.0196078	0.0718954	0.0196078	0.0588235	0.0196078	-0.0196078	-0.0326797	0.0326797	-0.0849673	0.111111	-0.0457516	0.00653595	0.0588235	0.0588235	0.0588235	0.0457516	0.00653595	-0.0196078	0.0196078	0.0588235	-0.0457516	-0.0196078	0.0326797	-0.0196078	0.0326797	-0.0326797	0.00653595	-0.0718954
cell #53	0.0980392	0.0980392	0.137255	0.0980392	0.0849673	0.150327	0.124183	0.0718954	0.0457516	0.0326797	0.176471	0.0196078	0.0588235	0.0326797	0.0326797	-0.00653595	0.137255	0.163399	0.0196078	0.00653595	0.0196078	0.0849673	-0.00653595	-0.0196078	0.00653595	-0.0196078	0.0980392	0.0457516	0.0196078	0.0588235	0.0326797	-0.0196078	0.0588235	0.00653595	-0.0980392	0.0457516	0.0980392	-0.0588235	-0.0196078	0.00653595	0.0457516	0.0196078	-0.00653595	0.0196078	0.0718954	0.0196078	0.0326797	0.0457516	-0.0588235
cell #54	0.0457516	0.0718954	0.111111	0.0588235	0.0457516	0.189542	0.111111	0.0588235	0.0849673	0.0326797	0.0980392	0.0326797	0.0718954	0.0457516	0.0718954	0.0588235	0.00653595	0.0980392	0.0196078	0.0718954	0.0588235	0.0588235	0.0980392	0.0588235	0.0457516	0.0457516	-0.00653595	0.0980392	0.0326797	0.0849673	0.00653595	0.0718954	-0.0457516	-0.0588235	0.0980392	-0.111111	0.0718954	0.0196078	0.0457516	-0.00653595	0.00653595	0.0326797	0.0326797	0.0326797	0.0849673	-0.00653595	0.0457516	-0.0196078	0.00653595
cell #55	0.124183	0.0849673	0.0718954	0.0718954	0.137255	0.0849673	0.0980392	0.0326797	0.0457516	0.0326797	0.111111	0.0588235	0.0588235	0.0326797	0.0326797	0.0849673	0.0588235	0.0980392	0.0849673	0.0196078	0.0457516	0.0457516	0.0326797	0.0849673	0.0326797	0.0326797	0.0457516	0.0849673	0.0718954	0.0588235	0.0196078	0.0196078	0.0718954	0.0588235	0.0326797	0.0196078	-0.0718954	-0.0718954	0.00653595	0.0718954	-0.0326797	0.0588235	0.0326797	0.111111	-0.0196078	0.0196078	-0.0326797	-0.0588235	-0.0980392
cell #56	0.137255	0.137255	0.150327	0.0326797	0.0849673	0.0718954	0.0196078	0.202614	0.0980392	-0.00653595	0.111111	0.0457516	0.0849673	0.0196078	0.0849673	0.0196078	0.111111	0.0588235	0.0326797	0.111111	0.0326797	0.0457516	0.111111	0.0457516	-0.00653595	-0.00653595	-0.0457516	0.0588235	0.0326797	0.0849673	0.0196078	0.0196078	0.00653595	0.0326797	0.0588235	-0.0457516	0.0588235	-0.0457516	0.0588235	0.137255	-0.0326797	0.0326797	-0.0588235	0.0588235	0.0196078	-0.0196078	-0.0457516	0.0457516	0.0588235
cell #57	0.124183	-0.00653595	0.0457516	0.0588235	0.0718954	0.0326797	0.0849673	0.0849673	0.0588235	0.111111	0.0326797	0.0588235	0.0196078	0.111111	-0.0457516	0.0718954	0.00653595	0.0718954	0.0588235	0.00653595	-0.0196078	0.0849673	-0.0326797	0.0326797	0.0326797	-0.00653595	0.0718954	0.0196078	0.0588235	0.0718954	0.0849673	0.0980392	0.0718954	-0.00653595	0.0326797	0.0196078	-0.00653595	0.00653595	0.00653595	-0.00653595	0.0849673	0.0457516	0.0196078	0.0326797	-0.0718954	-0.00653595	-0.0196078	0.0588235	0.0326797
cell #58	0.0588235	0.0718954	0.124183	0.00653595	0.0849673	-0.0196078	0.0849673	0.111111	0.137255	0.111111	0.00653595	0.0718954	0.163399	0.137255	0.0849673	0.0326797	0.0588235	0.0457516	0.0457516	0.0718954	0.0457516	0.0588235	0.0718954	0.0457516	0.0457516	-0.0196078	0.0326797	0.0326797	0.0718954	-0.0457516	0.0718954	0.0457516	0.0326797	0.0196078	0.0457516	0.111111	-0.0718954	0.0718954	0.0326797	0.0718954	0.00653595	-0.0326797	-0.00653595	0.0326797	0.0457516	0.0326797	0.00653595	0.0326797	0.00653595
cell #59	0.111111	0.0849673	0.124183	0.228758	0.0457516	0.0588235	0.0588235	0.0980392	0.150327	-0.111111	0.0196078	0.0718954	0.0326797	0.0718954	0.176471	0.00653595	0.0196078	0.0718954	0.0326797	0.0980392	0.0457516	0.0980392	0.0849673	-0.0196078	0.0457516	0.0457516	0.0457516	0.0326797	0.150327	0.0849673	0.111111	0.0718954	0.0196078	-0.0326797	0.0718954	0.0588235	-0.0457516	0.0196078	0.0718954	0.00653595	-0.0326797	0.0457516	0.0457516	0.00653595	-0.0326797	-0.0196078	0.0588235	0.0326797	0.00653595
cell #60	0.0980392	0.124183	0.111111	0.0849673	0.0457516	0.189542	0.163399	0.0849673	0.137255	0.0849673	0.137255	0.0718954	0.0326797	0.0980392	0.124183	0.0196078	0.0457516	0.00653595	-0.0457516	-0.0457516	0.0588235	0.0457516	-0.0196078	0.0326797	0.0457516	0.0849673	0.0718954	0.0849673	-0.0196078	0.0849673	0.0457516	0.0326797	-0.0457516	0.0457516	-0.0457516	0.0326797	0.0457516	-0.0196078	0.0196078	-0.00653595	-0.0196078	0.0196078	0.0588235	-0.00653595	-0.0196078	0.0196078	0.0588235	-0.0196078	0.0588235
cell #61	0.137255	0.176471	0.0588235	0.124183	0.0588235	0.124183	0.0849673	0.137255	0.0326797	0.0849673	0.0457516	0.0849673	0.111111	0.0849673	0.0588235	0.0196078	0.0718954	0.0588235	0.111111	0.0326797	0.0718954	0.0457516	0.0849673	0.0718954	0.0196078	-0.0196078	-0.00653595	0.0718954	0.0326797	0.0849673	0.0980392	0.137255	0.0326797	0.00653595	0.0588235	0.00653595	0.0457516	0.0326797	0.0457516	0.0326797	0.0588235	0.00653595	0.0196078	0.0326797	-0.0196078	-0.00653595	0.0718954	-0.0718954	0.0718954
cell #62	0.163399	0.0457516	0.0457516	0.111111	0.111111	0.0326797	0.0196078	0.137255	0.111111	0.0849673	0.0196078	0.215686	0.0326797	0.0849673	0.163399	0.0849673	0.0196078	0.0588235	0.0849673	-0.0588235	0.0457516	0.0718954	0.124183	0.0980392	0.0196078	0.00653595	0.0326797	0.0196078	0.0457516	0.0980392	0.0457516	0.0718954	0.00653595	0.00653595	0.0326797	0.0457516	-0.00653595	0.0849673	0.0326797	-0.0196078	0.0326797	0.0326797	0.111111	0.00653595	0.0588235	-0.0457516	-0.0457516	0.0196078	0.0980392
cell #63	0.124183	0.0980392	0.124183	0.0849673	0.150327	0.0588235	0.111111	0.111111	0.0326797	0.150327	0.0849673	0.111111	0.111111	0.0457516	0.0196078	0.137255	0.0588235	0.0457516	0.0457516	0.0718954	0.0326797	0.111111	0.0326797	0.0457516	0.0588235	0.150327	0.0457516	0.0588235	0.00653595	0.0849673	-0.0326797	0.0718954	0.0196078	0.124183	0.0326797	-0.0588235	0.0588235	0.111111	0.0196078	0.0457516	0.0718954	0.0196078	-0.0196078	0.0196078	0.0980392	0.0326797	0.00653595	0.0457516	-0.00653595
cell #64	0.137255	0.150327	0.0718954	0.111111	0.111111	0.0980392	0.0196078	0.0326797	0.0718954	0.0457516	0.0718954	0.0196078	0.0718954	0.0326797	0.111111	0.124183	0.111111	0.0457516	0.0457516	0.0849673	0.124183	0.0326797	0.00653595	0.0718954	0.0849673	-0.0718954	0.0326797	0.0588235	-0.0849673	0.00653595	0.0980392	0.0588235	0.124183	0.0457516	0.0326797	-0.0588235	0.163399	0.0980392	0.0196078	0.0718954	0.0849673	-0.0326797	0.00653595	-0.0196078	0.0196078	-0.00653595	0.0326797	0.00653595	0.0457516
cell #65	0.137255	0.0980392	-0.00653595	0.150327	0.111111	0.111111	0.0980392	0.189542	0.137255	0.0849673	0.0849673	0.0980392	0.0849673	0.00653595	0.124183	0.0196078	0.124183	0.0326797	0.0326797	0.124183	0.124183	0.0718954	0.0326797	0.124183	0.0196078	0.0849673	0.0196078	0.0457516	-0.0196078	0.137255	0.0196078	0.0196078	0.0457516	0.137255	0.00653595	0.0196078	0.0196078	-0.0196078	0.0457516	0.0196078	0.111111	0.0196078	0.0718954	-0.0196078	0.0718954	0.111111	-0.0457516	0.00653595	0.0196078
cell #66	0.124183	0.124183	0.0196078	0.0718954	0.0196078	0.0849673	0.0849673	0.111111	0.0980392	0.0718954	0.0849673	0.111111	0.0588235	0.0588235	0.0718954	0.0588235	0.111111	0.0718954	0.0588235	0.0326797	0.124183	0.0196078	-0.0196078	0.0457516	0.0196078	0.0326797	0.189542	0.0588235	-0.00653595	0.0718954	-0.0196078	0.00653595	0.0588235	0.124183	0.0849673	0.0588235	0.00653595	0.0849673	0.0196078	0.0849673	0.0196078	-0.0196078	0.0457516	0.0196078	-0.0196078	0.0196078	0.0457516	0.0196078	0.124183
cell #67	0.163399	0.150327	0.137255	0.176471	0.124183	0.137255	0.124183	0.150327	0.0196078	0.0718954	0.0457516	0.150327	0.0326797	-0.0588235	-0.0196078	0.163399	0.124183	0.0588235	0.137255	0.0849673	0.0849673	0.0980392	0.0718954	0.0980392	0.0457516	0.0457516	0.0326797	0.0326797	0.0196078	0.0457516	0.111111	0.00653595	0.0980392	0.0196078	0.0326797	0.0718954	0.150327	0.0588235	0.0588235	0.0718954	0.0588235	0.0588235	0.0980392	0.0196078	0.0457516	0.0980392	0.0196078	0.0326797	0.0196078
cell #68	0.137255	0.137255	0.0980392	0.0588235	0.0457516	0.124183	0.00653595	0.0457516	0.0980392	0.0457516	0.0718954	0.0588235	0.111111	0.0980392	0.0326797	0.111111	0.111111	0.111111	0.111111	0.0588235	0.163399	0.137255	0.0980392	0.0588235	0.0588235	0.0718954	0.0849673	0.137255	0.0326797	0.0980392	0.0457516	0.0326797	0.0718954	0.0457516	0.0718954	0.0457516	0.0849673	0.0457516	0.0326797	0.0718954	0.00653595	0.137255	-0.0196078	-0.00653595	0.0718954	0.0718954	0.0718954	-0.0196078	0.0457516
cell #69	0.176471	0.189542	0.150327	0.0849673	0.111111	0.0588235	0.163399	0.0980392	0.0588235	0.137255	0.0326797	0.0326797	0.124183	0.0980392	0.0326797	0.0718954	0.124183	0.0980392	0.111111	0.124183	0.0980392	0.0196078	0.0196078	0.0980392	0.0588235	0.0588235	0.0849673	0.00653595	0.111111	0.0588235	0.0326797	0.0196078	-0.0196078	-0.0326797	0.0588235	0.0457516	-0.0326797	0.124183	-0.00653595	0.0980392	0.0588235	0.111111	0.0588235	0.0718954	0.0718954	0.0588235	0.00653595	0.0718954	-0.00653595
cell #70	0.24183	0.150327	0.0849673	0.163399	0.163399	0.150327	0.0980392	0.124183	0.0718954	0.124183	0.176471	0.0326797	0.0457516	0.0718954	0.0980392	0.0718954	0.111111	0.00653595	0.0980392	0.215686	0.176471	0.124183	0.0718954	0.0588235	0.0196078	0.0588235	0.111111	0.0718954	0.0457516	-0.00653595	0.0849673	0.111111	0.0588235	-0.00653595	-0.0196078	0.0196078	0.0849673	0.0718954	0.0196078	0.0849673	0.0849673	0.0326797	-0.0326797	-0.0326797	0.0588235	0.0980392	0.0457516	0.0326797	0.0980392
cell #71	0.228758	0.150327	0.0718954	0.0718954	0.202614	0.124183	0.124183	0.0849673	0.0980392	0.0849673	0.111111	0.0980392	0.111111	0.0980392	0.0980392	0.0326797	0.176471	0.0849673	0.0326797	0.0718954	0.0326797	0.0588235	0.0980392	0.111111	0.00653595	-0.00653595	0.150327	0.111111	0.0588235	-0.00653595	0.0326797	0.0849673	0.163399	0.0588235	0.0588235	0.111111	0.00653595	0.0980392	0.0718954	0.124183	0.0718954	0.0849673	0.0588235	-0.0196078	-0.0457516	0.00653595	0.00653595	0.0326797	0.00653595
cell #72	0.0980392	0.215686	0.111111	0.111111	0.0980392	0.0849673	0.0718954	0.0980392	0.0588235	0.0457516	0.0588235	0.0849673	0.0457516	0.0196078	0.111111	0.0849673	0.150327	0.0849673	0.124183	0.0849673	0.111111	0.0588235	0.0718954	0.124183	0.0588235	0.0196078	0.0980392	0.0718954	0.111111	0.0457516	0.0718954	-0.00653595	0.0457516	0.0718954	0.0457516	0.0457516	-0.00653595	0.137255	0.0588235	0.0457516	0.137255	0.0588235	0.124183	0.0326797	0.0196078	-0.00653595	0.0718954	0.150327	0.0718954
cell #73	0.150327	0.00653595	0.137255	0.254902	0.0326797	0.150327	0.111111	0.215686	0.137255	0.0980392	0.124183	0.0849673	0.0588235	0.124183	0.0980392	0.137255	0.0588235	0.0718954	0.111111	0.0588235	0.0718954	0.0326797	0.0849673	0.0849673	0.0849673	0.137255	0.0588235	0.0980392	0.137255	0.0980392	0.00653595	0.0457516	0.0980392	0.0849673	-0.0196078	0.0588235	0.00653595	0.0849673	0.0980392	0.0326797	0.0849673	0.0849673	0.0849673	0.0588235	-0.00653595	0.0849673	0.0196078	0.0457516	0.137255
cell #74	0.111111	0.176471	0.0718954	0.0980392	0.0588235	0.124183	0.0849673	0.0849673	0.124183	0.111111	0.111111	0.0980392	0.0849673	0.111111	0.137255	0.150327	0.0849673	0.0326797	0.163399	0.111111	0.0196078	0.124183	0.0457516	0.0849673	0.0588235	0.0718954	0.0718954	-0.0849673	0.0196078	0.0457516	0.0980392	0.0849673	0.0980392	0.0326797	0.0718954	-0.0196078	0.0588235	0.0718954	0.0457516	0.0718954	0.124183	0.0457516	-0.00653595	0.0326797	0.0196078	0.124183	0.0849673	0.163399	-0.00653595
cell #75	0.189542	0.24183	0.0196078	0.0326797	0.111111	0.163399	0.163399	0.137255	0.0588235	0.124183	0.124183	0.137255	0.0718954	0.0980392	0.0849673	0.150327	0.00653595	0.0718954	0.111111	0.124183	0.0718954	0.124183	0.0588235	0.0457516	0.124183	0.137255	-0.00653595	0.00653595	0.0849673	0.0980392	0.124183	0.0849673	0.111111	-0.00653595	0.0718954	0.150327	0.0196078	0.0849673	0.137255	0.00653595	0.0718954	0.0196078	0.0588235	0.0718954	-0.00653595	0.0588235	-0.0196078	0.00653595	0.0980392
cell #76	0.163399	0.137255	0.0718954	0.150327	0.0718954	0.0980392	0.24183	0.0588235	0.111111	0.0457516	0.124183	0.111111	-0.00653595	0.150327	0.0849673	0.0980392	0.137255	0.0849673	0.163399	0.0326797	0.0326797	0.0326797	0.176471	0.124183	0.124183	0.163399	0.111111	0.0849673	0.0980392	0.0326797	0.111111	-0.0326797	0.0588235	0.0588235	0.0457516	0.111111	0.176471	0.0588235	0.0326797	0.0196078	-0.0326797	0.0588235	0.0718954	0.0588235	-0.0457516	0.137255	0.0457516	0.0326797	0.0326797
cell #77	0.163399	0.124183	0.215686	0.189542	0.0457516	0.0980392	0.0849673	0.111111	0.150327	0.124183	0.124183	0.150327	0.0588235	0.0588235	0.0588235	0.124183	0.0980392	0.163399	0.111111	0.0326797	0.0196078	0.0326797	0.0457516	0.163399	0.0980392	0.0718954	0.0457516	-0.00653595	0.111111	0.124183	0.0718954	0.0326797	0.0588235	0.0849673	0.111111	0.228758	0.0326797	0.0718954	0.0326797	0.00653595	0.150327	0.111111	0.0718954	0.0718954	0.0326797	0.0196078	0.111111	0.0849673	0.0718954
cell #78	0.189542	0.0588235	0.176471	0.124183	0.215686	0.137255	0.111111	0.0980392	0.0849673	0.111111	0.111111	0.150327	0.111111	0.111111	0.189542	0.0457516	0.163399	0.137255	0.111111	0.0718954	0.137255	0.0588235	0.0718954	0.124183	0.0196078	0.111111	0.0849673	0.189542	0.0980392	0.24183	0.124183	0.0588235	0.0457516	0.137255	0.0849673	0.0980392	0.0196078	0.00653595	0.0718954	0.00653595	0.0588235	-0.0196078	0.0457516	0.00653595	0.0718954	0.0326797	0.137255	0.0326797	0.0457516
cell #79	0.189542	0.267974	0.176471	0.0849673	0.0588235	0.111111	0.0849673	0.124183	0.0196078	0.0849673	0.0718954	0.111111	0.163399	0.0588235	0.0980392	0.0980392	0.0849673	0.111111	0.0457516	0.189542	0.0718954	0.137255	0.0980392	0.0718954	0.124183	0.0980392	0.0849673	0.0326797	0.124183	0.0196078	0.0980392	0.111111	0.111111	0.0980392	0.0196078	0.189542	-0.0196078	0.0980392	0.0457516	0.0980392	0.0457516	0.0326797	0.0196078	0.0718954	0.0196078	0.124183	0.0457516	0.0718954	-0.0326797
cell #80	0.124183	0.124183	0.163399	0.111111	0.0849673	0.0196078	0.150327	0.215686	0.124183	0.0980392	0.150327	0.0849673	0.0457516	0.0457516	0.137255	0.111111	0.0326797	0.137255	0.0980392	0.163399	0.124183	0.176471	0.0849673	0.0980392	0.137255	0.0980392	0.0588235	0.111111	0.150327	0.0718954	0.00653595	-0.0588235	0.0980392	0.0457516	0.0588235	0.0588235	0.0718954	0.0326797	0.163399	0.124183	0.0326797	0.0980392	0.0718954	0.0849673	0.0196078	0.124183	0.0326797	0.0718954	0.111111
cell #81	0.176471	0.0980392	0.111111	0.176471	0.150327	0.189542	0.150327	0.111111	0.0980392	0.0196078	0.0980392	0.0849673	0.0326797	0.150327	0.163399	-0.0196078	0.189542	0.0849673	0.0588235	0.163399	0.0326797	0.124183	0.0718954	0.150327	0.0588235	0.137255	0.0588235	0.0980392	0.0457516	0.0588235	0.0718954	0.0849673	0.0980392	0.124183	0.0326797	0.0849673	0.0849673	0.0196078	0.0980392	0.0196078	0.0588235	0.0196078	0.0980392	0.0196078	0.111111	0.0326797	0.0718954	0.0718954	0.137255
cell #82	0.124183	0.189542	0.150327	0.150327	0.228758	0.0588235	0.163399	0.0196078	0.137255	0.163399	0.0457516	0.150327	0.0980392	0.111111	0.111111	0.0718954	0.0588235	0.215686	0.111111	0.124183	0.111111	0.0849673	0.0849673	0.0980392	0.124183	0.124183	0.0849673	0.0849673	0.0718954	0.0980392	0.111111	0.0326797	0.0588235	0.0588235	0.0196078	0.0849673	0.0980392	0.111111	0.0849673	0.0457516	0.0457516	0.111111	-0.0196078	0.0588235	0.0326797	0.163399	0.0588235	0.0588235	0.111111
cell #83	0.163399	0.215686	0.176471	0.189542	0.163399	0.124183	0.124183	0.0718954	0.0718954	0.111111	0.111111	0.111111	0.111111	0.0718954	0.111111	0.0849673	0.0980392	0.0457516	0.0588235	0.0718954	0.124183	0.0457516	-0.00653595	0.124183	0.176471	0.0980392	0.0457516	0.0718954	0.0196078	0.124183	0.202614	0.111111	0.0718954	0.163399	0.137255	0.0718954	-0.00653595	0.0980392	0.0980392	0.00653595	0.137255	0.00653595	0.00653595	0.0326797	0.0326797	0.124183	0.124183	0.0718954	0.0980392
cell #84	0.215686	0.202614	0.137255	0.0849673	0.24183	0.124183	0.163399	0.150327	0.111111	0.111111	0.137255	0.0718954	0.124183	0.0588235	0.137255	0.0849673	0.0980392	0.176471	0.0980392	0.150327	0.163399	0.111111	0.00653595	0.0718954	0.0326797	-0.0196078	0.0196078	0.0980392	0.0718954	0.0326797	0.0718954	0.176471	-0.0196078	0.111111	0.0849673	0.0718954	0.0849673	0.0980392	0.00653595	0.137255	0.0980392	0.0718954	0.124183	0.0980392	0.150327	-0.00653595	0.0196078	0.0588235	0.0849673
cell #85	0.111111	0.163399	0.111111	0.176471	0.150327	0.150327	0.137255	0.0849673	0.0849673	0.163399	0.111111	0.0849673	0.0980392	0.124183	0.137255	0.163399	0.0196078	0.150327	0.0980392	0.189542	0.0980392	0.124183	0.137255	0.124183	0.124183	0.0849673	0.0849673	0.163399	0.0718954	0.137255	0.163399	0.124183	0.0849673	0.111111	0.0326797	0.111111	0.124183	0.215686	0.111111	0.189542	0.0196078	0.163399	0.0980392	0.0326797	0.0849673	0.0326797	0.0457516	0.0457516	0.0457516
cell #86	0.202614	0.150327	0.215686	0.124183	0.150327	0.189542	0.111111	0.150327	0.176471	0.163399	0.0588235	0.0718954	0.24183	0.150327	0.150327	0.163399	0.0718954	0.00653595	0.0718954	0.0849673	0.163399	0.124183	0.111111	0.176471	0.137255	0.150327	0.0588235	0.0718954	0.0980392	0.111111	0.0980392	0.0588235	0.0718954	0.0588235	0.0849673	0.0980392	0.0980392	0.124183	0.0457516	0.111111	0.0588235	0.0588235	0.0718954	0.0980392	0.0718954	0.202614	0.0849673	0.124183	0.0196078
cell #87	0.254902	0.163399	0.150327	0.150327	0.215686	0.0326797	0.150327	0.202614	0.189542	0.176471	0.111111	0.202614	0.111111	0.0849673	0.0980392	0.150327	0.215686	0.176471	0.137255	0.163399	0.111111	0.150327	0.0326797	0.150327	0.137255	0.0326797	0.0588235	0.137255	0.0980392	0.0718954	0.137255	0.0457516	0.124183	0.111111	0.124183	0.137255	0.137255	0.0718954	0.0326797	0.111111	0.124183	0.176471	0.0849673	0.0196078	0.111111	0.0457516	0.0849673	0.150327	0.111111
cell #88	0.24183	0.150327	0.150327	0.215686	0.124183	0.137255	0.189542	0.150327	0.150327	0.163399	0.150327	0.124183	0.0980392	0.0980392	0.176471	0.176471	0.124183	0.124183	0.215686	0.0718954	0.124183	0.137255	0.124183	0.0980392	0.111111	0.176471	0.124183	0.0849673	0.0980392	0.124183	0.00653595	0.137255	0.0980392	0.111111	0.111111	0.0588235	0.124183	0.0849673	0.150327	0.0457516	0.0849673	0.0326797	0.111111	0.0980392	0.163399	0.111111	0.0718954	0.150327	0.0718954
[truncated: 39 more columns]

## Sheet: Fig7f
task phases	true mean	true sem	shuffle mean	shuffle sem
phase #1	0.217652	0.0197826	0.0688278	0.00442817
phase #2	0.286376	0.0231291	0.0685283	0.00459947
phase #3	0.269651	0.0244134	0.068636	0.00448999
phase #4	0.28726	0.0271777	0.0684497	0.00464803
phase #5	0.282619	0.01591	0.068333	0.00433544
phase #6	0.297922	0.0261462	0.0685494	0.00455985
phase #7	0.225131	0.0186308	0.069041	0.0044463
phase #8	0.293312	0.0260627	0.0686	0.0046998
phase #9	0.25726	0.0232632	0.0687271	0.00463025
phase #10	0.282638	0.0264545	0.06848	0.00459027
