# Supplementary material for: Striatum-projecting prefrontal cortex neurons support working memory maintenance
Source: Nat Commun. 2023 Nov 2;14:7016. doi: 10.1038/s41467-023-42777-3 (PMC10622437; doi:10.1038/s41467-023-42777-3)
Supplement: Supplementary file 4 — Source Data [file 41467_2023_42777_MOESM4_ESM.zip › WilhelmSych_etal_SourceData_SupplFigures/SourceData_SFig1.xlsx]

## Sheet: SFig1a
	Mice Performance, Percent Correct
	mouse #1	mouse #2	mouse #3	mouse #4	mouse #5	mouse #6
session#1	70.9677	71.4286	70.4545	66.6667	82.3529	80
session#2	62.963	69.697	72	70.7317	82.1429	80.6452
session#3	76.6667	80	73.3333	71.7949	60.9756	85.1064
session#4	63.8889	73.3333	81.25	63.6364	71.4286	82
session#5	77.4194	92.1053	83.3333	62.5	95	87.5
session#6				72.973	64.5161
mean	70.3811	77.3128	76.0742	68.0504	76.0694	83.0503
	3.05424	4.08962	2.59977	1.80414	5.22039	1.41809

## Sheet: SFig1b
	Duration of Task Periods
	Encoding Correct	Encoding Mistakes	Maintenance Correct	Maintenance Mistakes	Retrieval Correct	Retrieval Mistakes
session #1	20.52	25.7563	45.4925	30.5938	27.235	25.7563
session #2	18.1344	19.625	34.6906	26.795	20.15	19.625
session #3	24.8	26.5875	30.2619	34.1125	26.6881	26.5875
session #4	17.0273	21.0115	29.8477	31.85	19.1091	21.0115
session #5	21.5792	13.7571	30.6104	27.3786	21.8771	13.7571
session #6	13.9239	23.975	40.6717	35.225	21.0783	23.975
session #7	19.2725	22.315	33.0175	30.51	18.26	22.315
session #8	17.0814	14.9	25.1214	22.6333	15.8	14.9
session #9	27.2095	19.8125	23.9143	35.8	23.631	19.8125
session #10	20.8814	16.75	20.3043	23.85	28.21	16.75
session #11	22.4333	22.7542	24.5233	20.5583	20.3	22.7542
session #12	17.2243	21.5071	25.66	21.7607	26.99	21.5071
session #13	20.2643	23.2875	21.8429	39.4312	23.5905	23.2875
session #14	18.2981	27.15	33.175	45.79	24.4385	27.15
session #15	18.3043	21.14	37.1565	65.64	25.7174	21.14
session #16	16.8914	15.7385	27.0345	24.7231	23.8017	15.7385
session #17	19.7138	20.3045	30.581	33.2409	20.2879	20.3045
session #18	15.4714	16.35	18.6411	20.9818	14.9607	16.35
session #19	18.831	20.475	32.6524	24.2833	25.5357	20.475
session #20	16.7289	12.1167	25.8053	23.4292	16.6395	12.1167
session #21	12.668	12.155	28.732	24.145	13.3	12.155
session #22	30.0923	14.3917	24.4577	28.1417	28.2712	14.3917
session #23	66.9717	16.09	33.0478	27.05	36.7022	16.09
session #24	18.038	16.8281	25.8	26.6781	17.186	16.8281
session #25	22.9812	16.805	24.0042	27.13	18.7521	16.805
session #26	16.6147	6.45	22.4912	45.05	27.9088	6.45
session #27	15.0556	16.8818	21.8056	28.5136	16.4222	16.8818
session #28	14.7733	15.2125	16.81	21.7125	16.1833	15.2125
session #29	17.9059	11.85	19.0794	20.9667	21.3206	11.85
session #30	15.6297	11.45	20.3095	15.6375	16.8824	11.45
session #31	16.0108	19.9	21.4392	22.1167	18.2959	19.9
session #32	15.2129	21.39	20.9157	22.88	19.8671	21.39
mean	20.2045	18.2724	27.1843	13.5848	21.731	13.5848
sem	1.64902	0.859149	1.18277	0.701997	0.903671	0.701997
	p(Bonferroni corrected) = 1.0		p(Bonferroni corrected) = 1.0		p(Bonferroni corrected) = 0.03

## Sheet: SFig1c
Supplemetary Fig 1c: Trial-average number of turns during the maintenance period
Turns towards T-junction
Left Sample Correct trials		Trial-average number of turns during the maintenance period
Mouse
1		0	-1	-0.333333	1	NaN	1	0.5	0.333333	0.333333	-1	0	NaN	0	-0.333333	-1	1	0	0	1	-1	-0.333333	-0.333333	-1	-1	1	1	1	1	NaN	-1	1	-1	1	-1	1	-1	-1	-0.333333	-1	-1	-1	-0.5	-1	1	-1	-1	-1	1
2		0	0.333333	1	1	-0.666667	1	0	0.5	1	-1	0.333333	1	0	-0.333333	-1	1	0	0	1	0.333333	1	-1	1	-1	0	1	-1	1	-1	NaN	0	NaN	1	1	1	1	1	-1	-1	1	1	-1	-1	-1	1	1	-1	-1
3		1	1	-1	1	-1	0	1	-1	-1	1	0	-0.333333	0	1	0	0	0	-1	1	0	NaN	1	NaN	0	1	1	-1	NaN	-1	1	1	1	NaN	-1	NaN	-1	1	-1	-1	-1	1	-1	1	NaN	NaN	1	NaN	NaN
4		0	NaN	0	NaN	0.333333	-0.333333	-1	NaN	0	1	1	-1	1	-1	0.333333	1	1	0	NaN	0	-0.333333	NaN	0	0	-1	0	-0.5	1	1	1	1	-1	1	NaN	NaN	1	-1	-1	1	0	-1	NaN	NaN	0	-1	0	-1	NaN
5		-1	-1	-1	-1	NaN	NaN	-0.333333	1	-1	-1	0	1	1	0	-1	-1	-1	1	0	0	-1	-1	-1	-0.333333	NaN	0	0	0.111111	0.333333	0.333333	-1	-1	-1	1	0	-0.6	0	-1	0.333333	1	-1	-1	-0.333333	1	0.333333	1	NaN	-1
6		1	-1	-1	-1	1	1	-1	1	-1	-1	1	1	0	-1	1	1	1	-1	0	0.333333	-1	-1	1	-1	-1	-1	NaN	1	1	-1	-1	0.333333	1	1	0	NaN	-1	1	-1	1	1	-1	1	1	1	-1	1	0
Right Sample Correct trials		Trial-average number of turns during the maintenance period
Mouse
1		1	0	-1	-1	-1	0.5	0.333333	1	0.714286	0	0.333333	-1	1	0.2	1	1	0	-0.5	-1	1	0	-1	-1	-1	-0.333333	1	-1	1	-1	1	-1	1	NaN	-1	0	0	-1	-1	0	-1	-1	-1	0.333333	-1	1	NaN	-1	0.2
2		1	-1	0	1	-1	0	1	1	0.5	1	1	0.666667	NaN	-1	-0.333333	0.5	1	0	1	1	1	-1	1	-1	1	1	0	NaN	1	1	1	NaN	-1	-1	-1	1	NaN	-1	1	1	NaN	NaN	-1	-1	-1	-1	0	-1
3		1	-1	1	0.5	0.333333	0	1	-1	0.2	1	0	1	1	-1	1	1	NaN	1	NaN	1	-1	-1	1	NaN	-0.5	-1	-1	NaN	1	-1	-0.6	-1	-1	-1	NaN	-0.333333	1	-1	1	-1	1	0	-1	NaN	NaN	-1	-1	-0.5
4		-0.333333	1	-1	1	-0.333333	1	1	-1	NaN	1	-1	NaN	-1	-1	0.333333	1	-1	0	-1	0	0.333333	-1	0.333333	1	1	0.6	1	NaN	-1	1	1	1	1	-1	1	-1	1	1	-1	1	-1	1	NaN	NaN	1	-1	1	0
5		NaN	NaN	1	-1	1	0	0	-1	1	NaN	1	-1	NaN	1	NaN	0.333333	0	0.333333	-1	-0.333333	1	1	1	1	1	-0.333333	-0.333333	1	1	1	-1	0.333333	-1	-1	1	-0.6	0	-1	1	-1	-0.333333	-1	-1	1	0	1	-1	-1
6		1	-1	1	-1	1	-1	0	1	0	1	1	-1	0	1	1	1	-1	-1	1	0	-1	1	1	-1	1	0	0	1	1	1	NaN	1	-1	-1	1	1	1	1	0	1	1	1	1	1	-1	-1	0	-1
[truncated: 31 more columns]

## Sheet: SFig1d
Supplemetary Fig 1d: Trial-average number of turns during the maintenance period
Turns towards Startbox
Left Sample Correct trials		Trial-average number of turns during the maintenance period
Mouse
1		-1	NaN	0.333333	NaN	NaN	1	0	0.333333	0	-1	1	NaN	0	-1	1	NaN	-0.333333	0.333333	1	-1	-1	-0.333333	NaN	NaN	1	NaN	NaN	NaN	NaN	NaN	NaN	-1	1	NaN	NaN	NaN	NaN	1	NaN	-1	NaN	-1	1	-1	-1	NaN	NaN	1
2		-1	1	NaN	1	0.2	1	0	-0.333333	0	-1	1	NaN	0	0	0	NaN	1	1	NaN	1	-1	NaN	NaN	NaN	-1	NaN	-1	-1	-1	-1	1	NaN	NaN	-1	0	NaN	-1	NaN	NaN	-1	NaN	-0.333333	-1	-1	0	-1	NaN	NaN
3		1	-1	NaN	0	1	-1	1	NaN	NaN	NaN	1	0	0	NaN	-1	0	-1	NaN	NaN	-1	NaN	-1	-1	1	1	-1	-1	-1	NaN	1	NaN	NaN	NaN	NaN	NaN	NaN	NaN	NaN	NaN	-1	NaN	NaN	NaN	NaN	NaN	-1	NaN	NaN
4		-0.428571	NaN	0	NaN	0	-0.2	-1	NaN	-1	NaN	-1	NaN	-1	-1	-1	1	0.333333	-1	NaN	0.333333	1	NaN	1	-1	NaN	0	-0.6	NaN	0.5	NaN	NaN	1	1	NaN	NaN	1	NaN	-1	1	NaN	1	NaN	NaN	0.333333	0	0	-1	NaN
5		NaN	NaN	-1	NaN	-1	NaN	-1	NaN	NaN	1	0.6	NaN	NaN	-1	0	NaN	0.333333	1	NaN	-1	-1	0	NaN	0	NaN	1	NaN	1	1	1	NaN	NaN	-1	1	1	0.333333	1	1	-1	-1	1	NaN	-1	1	1	-1	NaN	-1
6		NaN	-1	NaN	-1	1	NaN	NaN	NaN	1	NaN	NaN	NaN	-1	-1	NaN	1	1	NaN	1	0	NaN	NaN	NaN	NaN	NaN	NaN	NaN	NaN	1	NaN	NaN	1	NaN	NaN	-1	-1	1	NaN	NaN	NaN	NaN	NaN	NaN	NaN	NaN	NaN	NaN	NaN
Right Sample Correct trials		Trial-average number of turns during the maintenance period
Mouse
1		1	-0.333333	-1	1	NaN	0	0.333333	NaN	0	0.333333	0	NaN	0	1	NaN	NaN	-1	-0.333333	-1	NaN	-1	-1	NaN	NaN	-0.2	NaN	NaN	1	NaN	NaN	NaN	NaN	NaN	-1	1	-1	NaN	-1	-1	1	0	-1	1	1	-1	-1	1	-0.333333
2		1	-1	1	0.428571	1	-0.333333	NaN	0.333333	1	1	NaN	-0.142857	-1	-1	-0.333333	-0.333333	NaN	1	NaN	NaN	1	-1	1	-1	-0.333333	1	-0.6	NaN	-1	NaN	NaN	NaN	-1	1	-1	1	NaN	NaN	1	-1	NaN	NaN	NaN	-1	-1	1	-0.333333	NaN
3		NaN	NaN	NaN	-1	-0.333333	1	NaN	-1	0	-0.333333	-1	-1	0	NaN	1	NaN	-1	NaN	NaN	NaN	NaN	-1	-1	NaN	0	NaN	-1	NaN	1	NaN	0	NaN	-1	-1	-1	0.333333	NaN	NaN	-1	-1	NaN	-1	NaN	NaN	-1	-1	-1	1
4		-1	NaN	NaN	NaN	-1	0	-0.333333	NaN	-1	NaN	-1	NaN	NaN	NaN	-1	NaN	-1	-1	NaN	NaN	-1	NaN	1	1	0	0.714286	1	NaN	-1	1	-1	-1	NaN	NaN	NaN	NaN	NaN	1	-1	NaN	-1	-1	1	NaN	NaN	NaN	NaN	0.333333
5		NaN	NaN	1	1	NaN	-1	1	NaN	NaN	NaN	NaN	-1	NaN	1	NaN	1	-1	0.5	-1	0	1	1	NaN	NaN	-1	1	1	1	1	1	1	-1	-1	-1	1	0	-1	NaN	NaN	-1	0	0.333333	-1	NaN	1	NaN	-1	-1
6		NaN	NaN	NaN	-1	NaN	1	-0.333333	NaN	0	NaN	NaN	NaN	1	NaN	-1	1	NaN	NaN	NaN	0.333333	-1	1	-1	-1	NaN	1	1	NaN	NaN	NaN	-1	0	-1	NaN	NaN	NaN	NaN	NaN	1	NaN	NaN	1	NaN	NaN	NaN	NaN	1	NaN
[truncated: 31 more columns]

## Sheet: SFig1e
Supplemetary Fig 1e: Mouse orientation angle (nose-to-tail base) relative to the axis of the main corridor (from start-box to T-junction) during the maintenance period
Turns towards T-junction
Left Sample Correct trials		Trial-average orientation angle
Mouse
1		21.8461	1.94074	22.1669	0	NaN	36.3631	-25.2949	6.70455	17.4736	34.581	13.8664	128.094	21.686	-37.8442	-9.03503	29.3352	-4.09164	24.7104	14.7579	NaN	20.0481	52.4533	43.7648	-64.3881	-15.8046	-5.35711	33.5035	67.1668	-118.485	-22.6935	-19.6318	-66.1512	-139.388	-44.6305	8.21008	-51.8185	-35.6188	-0.100367	-20.4274	23.7958	9.51782	-35.4289	-17.7145	-27.156	1.57598	-10.5348	-9.81431	73.4673
2		5.16948	46.5596	43.4885	37.6788	-4.43361	2.5566	-41.3339	14.7078	17.0883	-22.2588	0.552005	-39.8386	-29.3044	10.7528	-24.1585	-9.18281	-32.2043	-16.0364	-10.4245	23.7352	69.7659	-14.0159	13.6849	-92.6166	5.40187	-12.301	-10.5407	1.7617	NaN	15.093	-39.8832	-118.674	-7.60641	8.41737	18.9429	37.4438	-62.6331	4.24433	0.522146	-5.05069	20.4525	-46.2342	-43.5496	-96.92	-31.0966	40.7863	-43.3338	-55.7724
3		49.4267	17.4618	-7.54227	26.7332	-13.754	2.451	13.3313	37.494	-21.689	10.8668	-26.4911	25.2126	32.7897	-7.33745	17.1727	-107.002	-45.9633	-51.4871	21.1779	-8.45685	NaN	38.6847	0.822949	15.2789	-45.6487	14.3285	-21.3464	143.547	1.70984	-3.01511	111.094	35.0595	NaN	-27.5831	NaN	-16.161	25.9225	-1.51342	41.4218	-62.0114	15.2147	-27.4462	22.1045	NaN	-173.577	-65.2879	NaN	-178.758
4		-12.5479	NaN	73.4187	NaN	-16.4794	16.9365	35.529	-129.249	-16.713	-6.02232	7.01096	-67.3735	43.7207	0.601907	-17.6703	10.8363	13.8418	7.59006	158.359	22.3744	38.313	-108.251	2.3361	-3.81136	73.6312	74.6551	-39.9045	20.3008	14.4667	27.7483	13.7048	-2.2091	9.907	NaN	-105.133	-59.9864	NaN	-84.6642	-24.535	-5.60358	28.0326	175.845	17.1799	18.606	-51.6224	-6.80364	-54.1315	NaN
5		-91.6704	56.1986	-32.0391	6.24744	-101.425	NaN	2.91596	-88.8911	-99.4195	-150.834	53.6087	20.8441	32.3079	-9.12996	-27.1934	-53.274	-32.8392	19.337	41.0849	-7.18959	-53.651	-55.7901	24.5818	14.3929	126.552	29.4715	-53.2106	13.7481	25.8681	15.0692	-15.6582	-93.3295	-11.853	71.1265	36.8771	-7.68381	-90.5909	1.28056	-35.9745	28.5466	-48.1197	-15.9752	-0.727723	-0.31538	5.84646	-78.513	-155.975	-6.11962
6		-11.4934	3.49369	4.54089	-102.832	33.6127	69.3113	13.4188	14.2439	10.315	20.4808	3.66884	11.0491	25.7433	-23.596	-6.51714	10.1173	-68.1315	-34.346	0.470815	-11.9964	2.79098	-37.0806	42.1896	-26.9493	-59.0342	32.6446	-34.0165	5.41132	63.7343	3.02534	12.9221	25.2875	17.3397	56.1011	-4.48881	108.919	-51.1274	38.8976	-36.9829	13.5522	35.0083	18.7761	-10.1913	27.4585	-29.727	-1.66977	-96.7148	-39.4734
Right Sample Correct trials		Trial-average orientation angle
Mouse
1		2.26748	-38.9413	-26.4106	-118.257	-71.1794	2.44053	-9.76678	20.0424	32.5157	-19.5208	-16.7859	-9.99943	3.76537	-0.705666	45.767	4.2643	-31.9239	-3.04132	-66.2533	-23.649	129.434	5.1451	-53.1458	-14.7371	-46.309	4.56299	-64.1403	27.0565	-121.624	37.4123	-16.2947	13.8808	NaN	-142.224	-18.5626	17.0944	-6.48529	-76.8748	-1.23362	-144.852	-1.65583	-63.3904	16.5511	26.9713	-3.72054	144.856	-40.5273	7.30146
2		28.6143	-112	5.98151	29.5017	4.02914	20.5637	15.5879	38.4571	0.731448	9.1919	22.0545	-3.90408	-16.7655	-95.3182	-0.785953	18.4974	49.2194	-3.2914	-109.712	37.7935	9.26966	-63.899	68.7318	-71.5696	11.5854	-7.08526	-41.2314	172.474	4.30817	76.4696	-58.5609	-134.837	-65.4572	-31.3825	-33.7558	35.5352	NaN	30.4194	24.2349	40.3919	103.233	110.867	-11.7953	-19.8877	-46.2348	-39.8672	13.0717	36.6767
3		13.0451	33.8212	28.4694	17.6816	-1.54277	-9.25012	35.2724	-138.07	-38.1903	-17.1366	-19.9143	65.9546	16.6559	2.83569	13.101	61.553	-12.1257	96.2091	-154.004	-21.8348	-92.7887	-5.01905	61.0687	NaN	-11.4022	NaN	-33.6243	NaN	-18.5531	-46.5763	-13.284	25.9447	-78.9862	-90.995	-127.615	-0.131714	106.955	-29.4142	-23.0174	-60.1411	12.5325	4.31082	-83.7633	-123.916	-122.809	-64.7883	-24.6787	6.37047
4		-31.8259	-5.83554	-37.8939	32.4852	-0.661976	7.35161	42.9502	-24.9408	31.8646	1.41178	34.2162	-107.083	-42.6052	-7.57885	16.872	-3.54634	-38.3078	10.5166	-45.5078	-37.6511	-15.5953	-4.47603	25.6031	78.3181	21.6086	27.6395	27.3244	15.7662	-23.7249	1.17163	19.7545	36.3315	52.7185	18.1753	80.8142	-66.1224	17.2435	15.9636	-12.4762	24.1696	-19.2148	60.264	NaN	-114.994	5.85102	23.6538	42.8334	-11.6395
5		NaN	167.851	143.94	-8.31066	48.4918	42.7433	55.8155	-36.2921	-2.88188	NaN	NaN	-48.7276	NaN	75.1357	NaN	-15.8067	-5.90211	-2.19922	-18.5686	-22.614	-4.76645	6.38982	-0.183564	7.17279	6.00648	-20.1965	-55.4368	8.48804	81.647	49.6306	23.6212	8.30143	-4.42369	40.2663	17.7271	-32.926	-9.66073	2.29475	11.7657	-43.6402	7.02189	-0.252651	-67.6582	-35.6504	21.108	-16.5052	-54.2264	29.2281
6		19.53	68.8606	86.2787	-9.63201	25.811	31.2334	-8.50184	60.6287	10.5973	37.5737	23.8361	-17.6559	2.28228	88.5356	98.8203	13.476	-44.7683	15.2016	-3.18655	10.1188	0.243077	16.6112	37.3688	-52.448	-47.6548	-3.45267	0.780367	49.6097	43.2748	69.265	-58.6664	43.7094	-44.3867	-78.9434	-3.66241	57.3524	62.9252	18.8602	24.0317	-35.5054	14.971	-11.6171	59.292	16.8347	35.8964	-28.595	8.11996	-18.8868
[truncated: 31 more columns]

## Sheet: SFig1f
Supplemetary Fig 1f: Mouse orientation angle (nose-to-tail base) relative to the axis of the main corridor (from start-box to T-junction) during the maintenance period
Turns towards Startbox
Left Sample Correct trials		Trial-average orientation angle
Mouse
1		5.11921	0.0988193	0.85705	0.861286	-1.28949	-9.16031	1.125	-0.298262	-7.27888	0.979805	-7.30358	16.7175	-2.68458	-1.65586	-6.2994	-9.51577	4.89739	-0.458178	-0.0130973	-3.14673	-0.671259	3.33418	3.46549	-1.6254	-4.34015	-1.17233	-2.34351	-4.34396	-0.0126753	1.52433	3.76264	3.81194	0.947307	2.91537	0.611952	-5.63568	-0.60644	9.08189	-13.9359	1.93194	4.40809	11.6699	2.28301	-1.11253	11.1628	1.24496	1.07952	-6.18486
2		3.52373	-3.76735	0.0279829	1.13964	0.868507	-7.88393	0.656221	3.70887	-4.37041	7.41817	-1.85115	3.23187	6.05547	-0.0399636	6.63936	8.64418	5.12777	5.94127	0.626027	1.45713	3.59601	6.98058	-2.21545	3.34072	7.0652	4.66818	8.92333	-2.60408	6.57214	10.7119	-1.00032	8.7018	2.92524	1.27076	2.03983	0.115244	8.40451	0.954788	5.30588	7.13518	3.37424	10.5887	10.8047	10.631	2.4687	5.16164	8.46543	3.8933
3		2.39083	4.10619	4.68496	-4.70266	-2.11394	3.53315	-1.50286	-0.32018	2.52255	-3.55256	-0.197311	4.55857	4.17464	6.03527	6.63704	1.42729	12.9615	1.45377	-0.495153	12.3946	-5.05209	-12.1715	2.60618	3.26015	-18.5515	-0.904408	-7.51401	6.59165	0.487098	-4.62549	-2.75545	1.32635	-1.2243	-3.83988	-0.742113	1.46078	0.777521	-0.0543425	-1.48726	1.84814	0.967824	-3.8496	3.23706	-3.40869	2.52001	12.2653	3.64578	4.83861
4		-1.32112	-1.20686	-4.2561	-9.02112	-1.89489	-0.139708	-1.16387	1.55555	-1.18909	0.372909	3.26601	-2.39231	-0.891794	3.14588	4.37471	0.265571	-9.88652	2.51437	-0.753925	-6.21499	-0.441722	2.33706	-3.6799	-0.506224	-6.16795	4.0607	5.04228	-7.94436	-8.31101	-3.43212	-8.24227	-4.97149	0.8908	3.00167	1.03893	-8.32794	-1.35585	0.193041	-2.25785	5.00417	-2.54705	-4.30228	-2.09934	-7.39704	0.335084	-3.68928	1.24736	7.24887
5		11.4665	-1.0072	2.44932	-0.413981	0.293599	-9.46425	2.83332	0.526916	4.10106	8.20294	4.57132	-0.786886	-6.52891	4.22354	4.30974	-7.62468	-2.43963	6.15102	-3.8441	1.20567	2.33724	-0.648473	-1.51176	-2.8997	-5.62664	-7.96215	0.711988	-5.53778	-2.76586	1.63858	6.87409	0.769865	1.80568	-2.397	-5.40566	-1.09443	-0.696497	-3.56622	9.61939	8.60146	2.55312	-1.64504	-3.43823	3.39686	1.14319	-1.84205	-2.97295	-0.94586
6		0.401066	3.38683	4.24199	2.27466	-8.6617	-2.94599	-1.24239	-2.88616	-8.36309	-3.81787	-0.126419	-4.44794	-5.29669	4.19519	0.106815	-4.18902	2.0368	8.01878	8.84371	3.48641	0.722832	-6.98074	0.277254	5.24459	0.309149	2.37519	9.40562	5.13324	-0.678951	-3.03488	1.16395	-3.08368	-0.686403	1.19657	3.86409	1.64076	-5.34301	-0.371364	3.51254	1.20868	0.696873	0.259176	0.378697	-1.35015	2.19999	0.663362	-0.511929	2.58879
Right Sample Correct trials		Trial-average orientation angle
Mouse
1		-2.20549	-1.91033	-2.45241	0.221597	-3.53867	-2.92049	1.74378	-4.45822	-0.464117	5.08894	0.947869	3.15751	-0.728617	-3.6191	1.38814	-5.52793	6.64938	0.936208	3.58984	-1.49765	1.39729	7.18701	-11.9629	9.05911	-0.262499	3.71232	1.28991	2.55248	-3.53148	6.10188	-0.967035	3.04145	2.67455	-0.409154	2.72738	2.37354	3.23204	3.64224	5.01801	-3.25284	1.63555	4.56079	-11.0356	-12.6819	13.2106	11.1806	-1.75989	-7.31704
2		-0.632051	8.63325	-5.72064	-4.61095	-1.20176	-2.3513	0.804003	-0.39525	-0.579733	-7.19245	-1.78733	3.88541	7.05001	4.89203	13.8163	2.11911	-3.44544	-1.54683	4.02471	0.961041	-0.946779	4.08657	0.582895	2.14598	4.83329	-1.52756	13.7974	13.1817	8.86704	5.19218	3.34047	2.99879	0.531106	-1.89179	8.22335	-2.8251	2.49778	0.477893	-6.73353	9.66973	2.00266	5.77744	2.63489	5.81696	12.0733	3.56113	4.86981	-0.264424
3		-0.394278	6.89601	-2.42406	4.39257	3.7835	3.36628	7.081	-1.94803	-0.583587	9.53981	5.57502	2.26381	-9.93751	2.41217	-17.2468	-2.67957	-2.09681	-1.80746	10.115	4.65735	2.80663	10.0117	2.87874	21.7347	3.31327	-3.33243	5.5876	-0.888842	5.29089	-2.84813	-1.39409	-1.47176	7.46131	9.37891	0.988346	7.23696	-1.1666	0.853203	-2.44685	8.00593	11.1421	3.72788	1.25835	5.28257	14.7521	0.723225	6.27996	-4.00085
4		3.42117	0.528192	-0.014023	-6.41295	-2.07222	-4.78008	-0.0586071	3.19291	3.13339	0.0473688	1.81034	1.30973	3.79286	-2.57735	0.716984	-4.73923	-3.27162	-2.32654	-1.83427	4.66034	2.31477	1.74892	-2.88487	-3.17595	-3.6801	-3.37146	-4.8426	2.66892	2.49912	1.30449	-0.874599	0.273491	4.74453	-5.16709	-2.91423	-0.471531	1.73157	-6.47706	1.62911	-1.46171	1.54233	1.19081	-1.52372	3.14578	3.39536	-2.35535	3.16126	5.06784
5		6.38647	6.70145	-14.3401	0.974691	2.19498	-1.19052	-9.26018	7.92809	0.700144	4.5361	-3.46001	0.68989	1.83951	-0.826091	0.676443	-24.3858	-20.1135	-5.60963	2.86798	-1.84962	-1.91813	-3.94473	-0.946085	2.55853	-5.59866	-2.14402	-6.54843	0.469688	-6.91722	-2.19235	-18.0687	2.78797	3.87829	7.95037	-0.00600561	0.248276	1.63195	-1.5992	-7.23822	17.4648	-3.23584	-1.88183	11.4073	7.84717	0.392463	-3.64329	-2.50694	14.7454
6		3.75811	-0.552336	4.92781	5.03101	-0.657836	-4.35785	0.501644	-2.20314	-1.27594	-3.88068	-0.236005	-0.146016	-3.8345	-3.2809	3.68815	-9.20764	-3.22502	11.7272	-1.36806	-4.55215	3.51479	5.05086	-8.2574	18.0329	5.00336	-4.49894	0.636382	0.558826	0.831374	-9.06829	3.54264	-7.79674	8.8385	6.49405	0.95916	7.20093	-2.89473	-0.831889	-4.05724	1.67272	1.24859	-2.15557	-0.813499	0.470598	7.15955	-6.93331	-4.45458	7.96022
[truncated: 31 more columns]

## Sheet: SFig1h
Supplementary Fig 1h	Clustering of behavioral data after dimensionality reduction (UMAP-embedding) with the k-means algorithm
dim 1	-1.57242	0.76806	-1.4782	-1.64607	-1.7958	-1.76244	-3.00634	-4.85884	-3.92058	0.752941	0.129288	-0.987695	-5.89987	-5.31786	-4.66916	-3.30691	-5.56284	-5.28494	-0.651241	-0.521347	-1.86779	-0.991128	-0.233703	-1.24934	-0.904764	0.147793	-1.03963	2.25525	0.985063	1.46224	-0.988476	-1.37162	-1.56749	-2.11472	1.44723	-0.703167	1.60909	-0.989512	1.82534	1.53638	2.32959	-0.57757	0.392437	0.658151	-4.18715	0.433174	2.57908	2.30989	-0.193371
dim 2	0.69348	4.00685	-0.0147536	4.73292	2.80612	-1.12892	4.10846	4.86796	4.45579	2.28291	4.31261	2.91244	5.36868	3.42879	3.76705	4.97423	5.74454	3.5771	4.09623	-0.33455	-1.61994	0.0685502	-1.91638	-0.616845	4.51162	-0.680866	4.88376	2.25297	-0.612343	2.11816	5.6381	1.08115	-0.0348604	3.5847	0.779935	3.99213	0.954497	1.80608	2.48844	2.61357	2.49817	1.42641	-1.47017	-0.60013	7.25341	-1.73578	2.22847	-0.695269	-1.30084
Mouse ID	'7'	'7'	'7'	'7'	'7'	'7'	'7'	'7'	'7'	'7'	'7'	'7'	'7'	'7'	'7'	'7'	'7'	'7'	'7'	'7'	'7'	'7'	'7'	'7'	'7'	'7'	'7'	'7'	'7'	'7'	'7'	'7'	'7'	'7'	'7'	'7'	'7'	'7'	'7'	'7'	'7'	'7'	'7'	'7'	'7'	'7'	'7'	'7'	'8'
Trial type	0	0	0	0	0	0	0	0	0	0	0	0	0	0	0	0	0	0	0	0	0	0	0	0	0	0	0	0	0	0	0	0	0	0	0	0	0	0	0	0	0	0	0	0	0	0	0	0	0
Left Sample Correct trials	0
Right Sample Correct trials	1
[truncated: 763 more columns]
