# Supplementary material for: Striatum-projecting prefrontal cortex neurons support working memory maintenance
Source: Nat Commun. 2023 Nov 2;14:7016. doi: 10.1038/s41467-023-42777-3 (PMC10622437; doi:10.1038/s41467-023-42777-3)
Supplement: Supplementary file 4 — Source Data [file 41467_2023_42777_MOESM4_ESM.zip › WilhelmSych_etal_SourceData_SupplFigures/SourceData_SFig10.xlsx]

## Sheet: SFig10a.mouse1_Correct_L
fraction of neurons with significant activity in pairs of task phases	phase #1	phase #2	phase #3	phase #4	phase #5	phase #6	phase #7	phase #8	phase #9	phase #10
phase #1	0.0909091	0	0	0.0454545	0.0454545	0.0454545	0.0795455	0	0	0.0454545
phase #2	0	0.102273	0.0340909	0	0.0227273	0.0340909	0	0.0340909	0.0340909	0.0113636
phase #3	0	0.0340909	0.238636	0.0681818	0.0909091	0.125	0	0.0227273	0.170455	0.0909091
phase #4	0.0454545	0	0.0681818	0.318182	0.215909	0.159091	0.0454545	0.0227273	0.0568182	0.25
phase #5	0.0454545	0.0227273	0.0909091	0.215909	0.636364	0.420455	0.0568182	0.0454545	0.147727	0.375
phase #6	0.0454545	0.0340909	0.125	0.159091	0.420455	0.602273	0.0795455	0.0454545	0.102273	0.306818
phase #7	0.0795455	0	0	0.0454545	0.0568182	0.0795455	0.125	0	0	0.0454545
phase #8	0	0.0340909	0.0227273	0.0227273	0.0454545	0.0454545	0	0.125	0.0454545	0.0568182
phase #9	0	0.0340909	0.170455	0.0568182	0.147727	0.102273	0	0.0454545	0.284091	0.113636
phase #10	0.0454545	0.0113636	0.0909091	0.25	0.375	0.306818	0.0454545	0.0568182	0.113636	0.534091

## Sheet: SFig10a.mouse1_Correct_R
fraction of neurons with significant activity in pairs of task phases	phase #1	phase #2	phase #3	phase #4	phase #5	phase #6	phase #7	phase #8	phase #9	phase #10
phase #1	0.0909091	0	0	0	0	0.0568182	0.0681818	0	0.0113636	0.0340909
phase #2	0	0.136364	0.0340909	0.0340909	0.0795455	0.0340909	0.0113636	0.0227273	0.0113636	0.0227273
phase #3	0	0.0340909	0.227273	0.0909091	0.0909091	0.0681818	0	0.0227273	0.136364	0.0454545
phase #4	0	0.0340909	0.0909091	0.397727	0.25	0.181818	0.0227273	0.0227273	0.113636	0.215909
phase #5	0	0.0795455	0.0909091	0.25	0.556818	0.340909	0.0340909	0.0454545	0.0568182	0.147727
phase #6	0.0568182	0.0340909	0.0681818	0.181818	0.340909	0.545455	0.0681818	0.0227273	0.0909091	0.159091
phase #7	0.0681818	0.0113636	0	0.0227273	0.0340909	0.0681818	0.113636	0	0.0113636	0.0227273
phase #8	0	0.0227273	0.0227273	0.0227273	0.0454545	0.0227273	0	0.125	0.0340909	0
phase #9	0.0113636	0.0113636	0.136364	0.113636	0.0568182	0.0909091	0.0113636	0.0340909	0.227273	0.0795455
phase #10	0.0340909	0.0227273	0.0454545	0.215909	0.147727	0.159091	0.0227273	0	0.0795455	0.306818

## Sheet: SFig10a.mouse2_Correct_L
fraction of neurons with significant activity in pairs of task phases	phase #1	phase #2	phase #3	phase #4	phase #5	phase #6	phase #7	phase #8	phase #9	phase #10
phase #1	0.173913	0.0434783	0	0.0217391	0.0434783	0.0869565	0.152174	0.0217391	0	0.0434783
phase #2	0.0434783	0.282609	0.0869565	0.0652174	0.152174	0.0652174	0.0217391	0.0434783	0.0217391	0.0434783
phase #3	0	0.0869565	0.173913	0.0434783	0.108696	0.0652174	0	0	0.0652174	0.0434783
phase #4	0.0217391	0.0652174	0.0434783	0.26087	0.195652	0.108696	0.0434783	0.0217391	0.0217391	0.195652
phase #5	0.0434783	0.152174	0.108696	0.195652	0.73913	0.5	0.0652174	0	0.0434783	0.26087
phase #6	0.0869565	0.0652174	0.0652174	0.108696	0.5	0.586957	0.0869565	0	0.0434783	0.195652
phase #7	0.152174	0.0217391	0	0.0434783	0.0652174	0.0869565	0.173913	0.0217391	0	0.0434783
phase #8	0.0217391	0.0434783	0	0.0217391	0	0	0.0217391	0.0434783	0	0
phase #9	0	0.0217391	0.0652174	0.0217391	0.0434783	0.0434783	0	0	0.0869565	0.0217391
phase #10	0.0434783	0.0434783	0.0434783	0.195652	0.26087	0.195652	0.0434783	0	0.0217391	0.326087

## Sheet: SFig10a.mouse2_Correct_R
fraction of neurons with significant activity in pairs of task phases	phase #1	phase #2	phase #3	phase #4	phase #5	phase #6	phase #7	phase #8	phase #9	phase #10
phase #1	0.173913	0.0217391	0	0.0434783	0.0434783	0.0652174	0.152174	0.0217391	0	0.0217391
phase #2	0.0217391	0.152174	0	0	0.0869565	0.0652174	0.0217391	0.0652174	0	0
phase #3	0	0	0.108696	0.0217391	0.0434783	0.0652174	0	0	0.0652174	0.0217391
phase #4	0.0434783	0	0.0217391	0.282609	0.217391	0.130435	0.0217391	0.0217391	0.0434783	0.195652
phase #5	0.0434783	0.0869565	0.0434783	0.217391	0.673913	0.5	0.0434783	0.130435	0.0652174	0.173913
phase #6	0.0652174	0.0652174	0.0652174	0.130435	0.5	0.586957	0.0652174	0.0652174	0.0434783	0.130435
phase #7	0.152174	0.0217391	0	0.0217391	0.0434783	0.0652174	0.152174	0.0217391	0	0
phase #8	0.0217391	0.0652174	0	0.0217391	0.130435	0.0652174	0.0217391	0.23913	0.0217391	0.0217391
phase #9	0	0	0.0652174	0.0434783	0.0652174	0.0434783	0	0.0217391	0.130435	0.0217391
phase #10	0.0217391	0	0.0217391	0.195652	0.173913	0.130435	0	0.0217391	0.0217391	0.23913

## Sheet: SFig10a.mouse3_Correct_L
fraction of neurons with significant activity in pairs of task phases	phase #1	phase #2	phase #3	phase #4	phase #5	phase #6	phase #7	phase #8	phase #9	phase #10
phase #1	0.26506	0.0843373	0.0240964	0.0481928	0.120482	0.108434	0.240964	0.0963855	0.0120482	0.060241
phase #2	0.0843373	0.204819	0.108434	0.0481928	0.0481928	0.0722892	0.0722892	0.120482	0.0361446	0.0240964
phase #3	0.0240964	0.108434	0.26506	0.0963855	0.060241	0.108434	0.0240964	0.0963855	0.168675	0.0843373
phase #4	0.0481928	0.0481928	0.0963855	0.349398	0.156627	0.144578	0.0481928	0.0361446	0.0843373	0.289157
phase #5	0.120482	0.0481928	0.060241	0.156627	0.457831	0.337349	0.120482	0.0120482	0.0722892	0.168675
phase #6	0.108434	0.0722892	0.108434	0.144578	0.337349	0.578313	0.108434	0.0240964	0.0963855	0.168675
phase #7	0.240964	0.0722892	0.0240964	0.0481928	0.120482	0.108434	0.277108	0.0843373	0.0240964	0.060241
phase #8	0.0963855	0.120482	0.0963855	0.0361446	0.0120482	0.0240964	0.0843373	0.216867	0.060241	0.060241
phase #9	0.0120482	0.0361446	0.168675	0.0843373	0.0722892	0.0963855	0.0240964	0.060241	0.216867	0.0963855
phase #10	0.060241	0.0240964	0.0843373	0.289157	0.168675	0.168675	0.060241	0.060241	0.0963855	0.39759

## Sheet: SFig10a.mouse3_Correct_R
fraction of neurons with significant activity in pairs of task phases	phase #1	phase #2	phase #3	phase #4	phase #5	phase #6	phase #7	phase #8	phase #9	phase #10
phase #1	0.26506	0.0843373	0.0120482	0.0481928	0.120482	0.120482	0.240964	0.060241	0.0120482	0.0481928
phase #2	0.0843373	0.204819	0.0361446	0.0481928	0.0481928	0.0361446	0.0843373	0.120482	0.060241	0.0481928
phase #3	0.0120482	0.0361446	0.192771	0.0843373	0.0722892	0.0722892	0.0120482	0.0481928	0.156627	0.0963855
phase #4	0.0481928	0.0481928	0.0843373	0.39759	0.240964	0.228916	0.0843373	0.0240964	0.0722892	0.277108
phase #5	0.120482	0.0481928	0.0722892	0.240964	0.554217	0.457831	0.13253	0.0481928	0.060241	0.168675
phase #6	0.120482	0.0361446	0.0722892	0.228916	0.457831	0.590361	0.13253	0.0481928	0.0722892	0.192771
phase #7	0.240964	0.0843373	0.0120482	0.0843373	0.13253	0.13253	0.289157	0.0843373	0	0.0481928
phase #8	0.060241	0.120482	0.0481928	0.0240964	0.0481928	0.0481928	0.0843373	0.204819	0.0963855	0.0240964
phase #9	0.0120482	0.060241	0.156627	0.0722892	0.060241	0.0722892	0	0.0963855	0.253012	0.108434
phase #10	0.0481928	0.0481928	0.0963855	0.277108	0.168675	0.192771	0.0481928	0.0240964	0.108434	0.361446

## Sheet: SFig10a.mouse4_Correct_L
fraction of neurons with significant activity in pairs of task phases	phase #1	phase #2	phase #3	phase #4	phase #5	phase #6	phase #7	phase #8	phase #9	phase #10
fraction of neurons with significant activity in pairs of task phases	0.0851064	0	0	0	0	0.0425532	0.0638298	0.0425532	0	0.0212766
phase #1	0	0.0851064	0.0212766	0.0425532	0.0212766	0	0	0.0638298	0.0212766	0.0425532
phase #2	0	0.0212766	0.191489	0.0851064	0.0212766	0.0638298	0.0212766	0	0.148936	0.0851064
phase #3	0	0.0425532	0.0851064	0.340426	0.106383	0.106383	0	0.0212766	0.0851064	0.276596
phase #4	0	0.0212766	0.0212766	0.106383	0.425532	0.276596	0	0.0638298	0.0638298	0.148936
phase #5	0.0425532	0	0.0638298	0.106383	0.276596	0.489362	0.0638298	0.0851064	0.0638298	0.12766
phase #6	0.0638298	0	0.0212766	0	0	0.0638298	0.0851064	0.0425532	0	0.0212766
phase #7	0.0425532	0.0638298	0	0.0212766	0.0638298	0.0851064	0.0425532	0.191489	0	0.0425532
phase #8	0	0.0212766	0.148936	0.0851064	0.0638298	0.0638298	0	0	0.212766	0.0851064
phase #9	0.0212766	0.0425532	0.0851064	0.276596	0.148936	0.12766	0.0212766	0.0425532	0.0851064	0.404255
phase #10

## Sheet: SFig10a.mouse4_Correct_R
fraction of neurons with significant activity in pairs of task phases	phase #1	phase #2	phase #3	phase #4	phase #5	phase #6	phase #7	phase #8	phase #9	phase #10
fraction of neurons with significant activity in pairs of task phases	0.0851064	0.0212766	0	0	0.0212766	0.0851064	0.0425532	0	0.0212766	0
fraction of neurons with significant activity in pairs of task phases	0.0212766	0.191489	0	0.0425532	0	0.0851064	0.0212766	0.0638298	0	0.0425532
phase #1	0	0	0.234043	0.106383	0.106383	0.12766	0	0	0.170213	0.0851064
phase #2	0	0.0425532	0.106383	0.404255	0.191489	0.170213	0.0212766	0	0.12766	0.319149
phase #3	0.0212766	0	0.106383	0.191489	0.468085	0.340426	0.0212766	0	0.0638298	0.170213
phase #4	0.0851064	0.0851064	0.12766	0.170213	0.340426	0.574468	0.0425532	0	0.12766	0.191489
phase #5	0.0425532	0.0212766	0	0.0212766	0.0212766	0.0425532	0.0638298	0	0.0212766	0.0212766
phase #6	0	0.0638298	0	0	0	0	0	0.0638298	0	0
phase #7	0.0212766	0	0.170213	0.12766	0.0638298	0.12766	0.0212766	0	0.212766	0.106383
phase #8	0	0.0425532	0.0851064	0.319149	0.170213	0.191489	0.0212766	0	0.106383	0.404255
phase #9
phase #10

## Sheet: SFig10a.mouse5_Correct_L
fraction of neurons with significant activity in pairs of task phases	phase #1	phase #2	phase #3	phase #4	phase #5	phase #6	phase #7	phase #8	phase #9	phase #10
phase #1	0.122449	0.0408163	0	0.0408163	0.0612245	0.102041	0.0612245	0.0204082	0	0.0204082
phase #2	0.0408163	0.102041	0	0	0.0408163	0.0408163	0.0612245	0.0612245	0	0
phase #3	0	0	0.0816327	0.0612245	0.0408163	0.0408163	0	0	0.0816327	0.0408163
phase #4	0.0408163	0	0.0612245	0.489796	0.428571	0.428571	0	0	0.0816327	0.428571
phase #5	0.0612245	0.0408163	0.0408163	0.428571	0.857143	0.77551	0	0.0204082	0.122449	0.591837
phase #6	0.102041	0.0408163	0.0408163	0.428571	0.77551	0.836735	0.0408163	0	0.122449	0.55102
phase #7	0.0612245	0.0612245	0	0	0	0.0408163	0.0816327	0.0408163	0	0
phase #8	0.0204082	0.0612245	0	0	0.0204082	0	0.0408163	0.0612245	0	0
phase #9	0	0	0.0816327	0.0816327	0.122449	0.122449	0	0	0.163265	0.0816327
phase #10	0.0204082	0	0.0408163	0.428571	0.591837	0.55102	0	0	0.0816327	0.632653

## Sheet: SFig10a.mouse5_Correct_R
fraction of neurons with significant activity in pairs of task phases	phase #1	phase #2	phase #3	phase #4	phase #5	phase #6	phase #7	phase #8	phase #9	phase #10
phase #1	0.102041	0.0408163	0	0	0	0.0612245	0.0612245	0.0612245	0	0
phase #2	0.0408163	0.0612245	0	0	0.0204082	0	0.0204082	0.0612245	0	0
phase #3	0	0	0.102041	0.0204082	0.0816327	0.0612245	0	0	0.0408163	0.0816327
phase #4	0	0	0.0204082	0.387755	0.346939	0.346939	0	0	0	0.326531
phase #5	0	0.0204082	0.0816327	0.346939	0.836735	0.755102	0	0.0204082	0.0204082	0.489796
phase #6	0.0612245	0	0.0612245	0.346939	0.755102	0.836735	0.0408163	0.0204082	0.0204082	0.469388
phase #7	0.0612245	0.0204082	0	0	0	0.0408163	0.0612245	0.0408163	0	0
phase #8	0.0612245	0.0612245	0	0	0.0204082	0.0204082	0.0408163	0.0816327	0	0
phase #9	0	0	0.0408163	0	0.0204082	0.0204082	0	0	0.0408163	0.0408163
phase #10	0	0	0.0816327	0.326531	0.489796	0.469388	0	0	0.0408163	0.55102

[truncated: 14 more sheets: SFig10a.mouse6_Correct_L, SFig10a.mouse6_Correct_R, SFig10b.Mouse1_Correct_L, SFig10b.Mouse1_Correct_R, SFig10b.Mouse2_Correct_L, SFig10b.Mouse2_Correct_R, SFig10b.Mouse3_Correct_L, SFig10b.Mouse3_Correct_R, SFig10b.Mouse4_Correct_L, SFig10b.Mouse4_Correct_R, SFig10b.Mouse5_Correct_L, SFig10b.Mouse5_Correct_R, SFig10b.Mouse6_Correct_L, SFig10b.Mouse6_Correct_R]
