# Supplementary material for: Striatum-projecting prefrontal cortex neurons support working memory maintenance
Source: Nat Commun. 2023 Nov 2;14:7016. doi: 10.1038/s41467-023-42777-3 (PMC10622437; doi:10.1038/s41467-023-42777-3)
Supplement: Supplementary file 4 — Source Data [file 41467_2023_42777_MOESM4_ESM.zip › WilhelmSych_etal_SourceData_SupplFigures/SourceData_SFig12.xlsx]

## Sheet: SFig12.Train set of correct tr
time_vector	-1	-0.9	-0.8	-0.7	-0.6	-0.5	-0.4	-0.3	-0.2	-0.1	0	0.1	0.2	0.3	0.4	0.5	0.6	0.7	0.8	0.9	1	1.1	1.2	1.3	1.4	1.5	1.6	1.7	1.8	1.9	2	2.1	2.2	2.3	2.4	2.5	2.6	2.7	2.8	2.9	3	3.1	3.2	3.3	3.4	3.5	3.6	3.7	3.8
cell #1	1	0.963014	0.748377	0.69817	0.552175	0.509553	0.453469	0.430982	0.409488	0.400939	0.405157	0.425053	0.429691	0.407995	0.383608	0.373902	0.360531	0.342043	0.341654	0.362181	0.398078	0.433209	0.44848	0.48212	0.509853	0.532851	0.560823	0.565549	0.551156	0.532841	0.533262	0.553167	0.588838	0.633397	0.673541	0.679753	0.647309	0.600049	0.541636	0.501914	0.530989	0.64128	0.72995	0.750736	0.703524	0.658366	0.628792	0.605023	0.58541
cell #2	1	0.976238	0.793941	0.840303	0.75008	0.770585	0.764029	0.781349	0.769494	0.744884	0.707702	0.670622	0.64654	0.636297	0.609574	0.579285	0.58979	0.617147	0.573472	0.531558	0.570834	0.616591	0.610588	0.590883	0.563191	0.517784	0.468339	0.415364	0.378822	0.372603	0.366649	0.354265	0.37397	0.405741	0.42227	0.407737	0.396167	0.383513	0.365549	0.336337	0.304644	0.281187	0.253543	0.226281	0.218444	0.22273	0.220862	0.218988	0.228192
cell #3	1	0.991805	0.812276	0.749927	0.654255	0.626619	0.559748	0.484926	0.398472	0.339101	0.265299	0.217198	0.198591	0.18406	0.168734	0.12399	0.0844115	0.0675498	0.088239	0.120274	0.137091	0.128453	0.11587	0.118833	0.129988	0.148047	0.136666	0.106184	0.0614131	0.0241179	0.0103147	0.0195058	0.0466994	0.0740737	0.0960743	0.100405	0.0794066	0.0560599	0.0267894	0.0106751	0	0.00936585	0.0331565	0.0642324	0.104814	0.148587	0.151476	0.120234	0.0959486
cell #4	0.970137	1	0.75653	0.571494	0.3307	0.222606	0.122954	0.07686	0.0361162	0.0209778	0.0156631	0.0201255	0.0279216	0.041091	0.0574635	0.0580285	0.0449357	0.0419069	0.0453268	0.0452447	0.0462313	0.0462834	0.0388106	0.0387149	0.0401801	0.0382936	0.0338705	0.0256232	0.0179466	0.0129119	0.014376	0.0205725	0.0254654	0.0298667	0.0331658	0.0359513	0.0422356	0.0396055	0.03348	0.0271785	0.019538	0.0154228	0.0165646	0.0214581	0.028366	0.0408241	0.0576168	0.0614715	0.058602
cell #5	0.959371	1	0.759822	0.592559	0.376843	0.263288	0.15193	0.100526	0.0666228	0.0727459	0.085405	0.101063	0.108676	0.105882	0.0896713	0.0729005	0.0630697	0.0606007	0.0584728	0.0680219	0.0739203	0.0782129	0.0734598	0.0611665	0.0573618	0.0517668	0.0465929	0.0391733	0.0301855	0.029648	0.0307667	0.0379423	0.0433583	0.0502627	0.0518468	0.0607169	0.0645018	0.0749212	0.074129	0.0480139	0.018281	0	0.00412434	0.02585	0.0499697	0.0747833	0.0929507	0.0979436	0.107602
cell #6	0.786164	1	0.993142	0.986503	0.855129	0.745947	0.676751	0.615319	0.521124	0.399309	0.256465	0.206443	0.273262	0.275695	0.181055	0.118194	0.142756	0.183739	0.171658	0.132065	0.142565	0.178338	0.232815	0.258077	0.225445	0.18254	0.151862	0.175403	0.200902	0.215535	0.27419	0.279221	0.331567	0.381388	0.41686	0.456093	0.406065	0.35052	0.33159	0.376533	0.46763	0.469517	0.404438	0.344784	0.339476	0.346009	0.377508	0.385175	0.326388
cell #7	0.879746	0.991922	0.960728	1	0.927903	0.888678	0.823371	0.782649	0.732586	0.682092	0.627459	0.554894	0.483045	0.416557	0.361339	0.32357	0.296144	0.275555	0.265165	0.264792	0.266906	0.267528	0.274366	0.284237	0.292622	0.295208	0.296172	0.282911	0.269815	0.268716	0.27547	0.296627	0.322328	0.354244	0.399374	0.446022	0.485265	0.520737	0.561274	0.617804	0.672129	0.733385	0.780323	0.794578	0.785987	0.751158	0.70139	0.654011	0.628979
cell #8	0.930936	1	0.925663	0.927796	0.812755	0.746187	0.642417	0.556688	0.471385	0.39973	0.336168	0.284416	0.242349	0.210903	0.190712	0.180816	0.178996	0.180036	0.186016	0.189967	0.194738	0.1971	0.190267	0.177672	0.164276	0.152662	0.145896	0.146095	0.149971	0.15794	0.174002	0.190398	0.204623	0.207548	0.198418	0.181271	0.160137	0.137363	0.114173	0.096956	0.0895021	0.0858125	0.0843065	0.0834629	0.0819197	0.0778485	0.0712366	0.0648265	0.0656284
cell #9	0.976059	1	0.852952	0.92595	0.8514	0.842429	0.800453	0.741934	0.681264	0.605915	0.538303	0.471971	0.410153	0.347829	0.304356	0.297932	0.34596	0.429781	0.521998	0.580904	0.608326	0.63212	0.638629	0.637591	0.672161	0.698754	0.637352	0.526799	0.454596	0.435071	0.468545	0.547057	0.624061	0.686377	0.738998	0.776539	0.788288	0.771668	0.756081	0.748669	0.746579	0.741894	0.714925	0.683183	0.659861	0.639611	0.617334	0.581584	0.543966
cell #10	0.91158	1	0.942051	0.984247	0.915538	0.891242	0.829126	0.796724	0.750797	0.716339	0.662817	0.592361	0.52419	0.467145	0.430751	0.406476	0.392487	0.387951	0.37734	0.359734	0.337222	0.313329	0.289286	0.268537	0.257745	0.252651	0.25464	0.255348	0.245183	0.238604	0.239615	0.244928	0.247032	0.235184	0.20676	0.173826	0.156157	0.145307	0.128836	0.116238	0.108869	0.106473	0.105597	0.106953	0.111237	0.112466	0.1138	0.113374	0.114088
cell #11	0.956105	1	0.905999	0.94654	0.823877	0.730105	0.605016	0.511582	0.431163	0.369592	0.328205	0.315028	0.307314	0.312875	0.32763	0.344618	0.35152	0.352205	0.3485	0.346739	0.353579	0.369237	0.379551	0.393686	0.420054	0.436201	0.446837	0.46918	0.510335	0.542111	0.500044	0.401636	0.324096	0.309268	0.313994	0.319105	0.344059	0.385515	0.422272	0.416382	0.395205	0.375244	0.374432	0.374031	0.352782	0.330619	0.295562	0.262871	0.241144
cell #12	0.928729	1	0.913561	0.913575	0.813766	0.770108	0.70493	0.664149	0.621511	0.58803	0.556279	0.531617	0.503493	0.470399	0.437925	0.40785	0.379454	0.352712	0.328839	0.308309	0.289438	0.270755	0.253938	0.237025	0.223758	0.216384	0.213609	0.210612	0.206718	0.200362	0.191764	0.185104	0.178553	0.172161	0.166504	0.160584	0.154439	0.15053	0.149798	0.151043	0.15059	0.148106	0.141143	0.132364	0.123562	0.118093	0.11585	0.114795	0.113393
cell #13	0.926231	1	0.883286	0.890557	0.785561	0.723725	0.613433	0.511938	0.415518	0.34024	0.280832	0.23495	0.194196	0.161942	0.144243	0.139002	0.1425	0.151448	0.162268	0.169391	0.172018	0.172421	0.175763	0.181643	0.189142	0.193705	0.199227	0.206544	0.203904	0.193053	0.178603	0.16679	0.160453	0.157461	0.158113	0.16494	0.168954	0.167596	0.161304	0.143943	0.11819	0.0971133	0.0871353	0.0872131	0.101226	0.12086	0.137644	0.147002	0.15171
cell #14	0.731056	1	0.848164	0.785616	0.629148	0.552718	0.490409	0.454361	0.3782	0.337942	0.310933	0.278982	0.21769	0.119812	0.0637912	0.0284556	0.0293021	1.61108e-07	0.0107267	0.0526958	0.070227	0.08275	0.0513702	0.00238598	0	0.107771	0.270591	0.275914	0.203146	0.174362	0.199072	0.223365	0.213549	0.23351	0.313717	0.330551	0.267689	0.197842	0.141371	0.118471	0.158782	0.238519	0.359935	0.476338	0.542381	0.580715	0.546051	0.596219	0.615227
cell #15	0.829968	1	0.793895	0.698609	0.516388	0.425461	0.318622	0.265124	0.21005	0.197064	0.240045	0.310603	0.384259	0.437292	0.458332	0.438677	0.395276	0.352026	0.327326	0.314004	0.282013	0.221864	0.162969	0.097406	0.0430598	0.101006	0.206749	0.152137	0.132651	0.19523	0.25427	0.310118	0.410235	0.42658	0.426551	0.414426	0.378577	0.367695	0.350672	0.296301	0.25339	0.216865	0.202586	0.17055	0.0731274	0.00855338	0.00731406	0.0403439	0.0921448
cell #16	0.680312	1	0.754286	0.540272	0.278032	0.301887	0.331884	0.285167	0.29955	0.393608	0.476001	0.464824	0.416121	0.397117	0.379037	0.324264	0.260617	0.135392	0.122215	0.266576	0.509142	0.618199	0.576847	0.552013	0.50628	0.407644	0.277554	0.174421	0.146255	0.123455	0.131265	0.191708	0.228271	0.219677	0.205589	0.101854	0	0.128075	0.252347	0.193569	0.206027	0.273577	0.257347	0.266333	0.2804	0.337291	0.509387	0.621345	0.517112
cell #17	0.761595	1	0.88145	0.937345	0.91613	0.993393	0.984339	0.891734	0.764673	0.67164	0.601506	0.558879	0.538169	0.557949	0.626395	0.616215	0.585932	0.55773	0.517741	0.589122	0.626943	0.617087	0.630037	0.571693	0.486911	0.456033	0.429505	0.395904	0.456928	0.496588	0.492206	0.399153	0.305728	0.220951	0.215407	0.247467	0.279533	0.299568	0.293163	0.316957	0.343778	0.334064	0.242945	0.163717	0.147207	0.170737	0.274211	0.31879	0.27341
cell #18	0.754846	1	0.992056	0.971249	0.863407	0.834176	0.813224	0.809948	0.784311	0.765344	0.753324	0.701286	0.656769	0.626058	0.609455	0.590467	0.552994	0.490592	0.431188	0.400028	0.389626	0.370205	0.33692	0.302609	0.266699	0.226808	0.202921	0.178505	0.173423	0.201423	0.23135	0.215958	0.198449	0.182487	0.168013	0.154828	0.151281	0.136475	0.11126	0.0993189	0.0994094	0.0837994	0.0613809	0.0588711	0.127071	0.230554	0.320659	0.34144	0.284768
cell #19	0.682301	1	0.983532	0.916695	0.850398	0.899458	0.9197	0.975106	0.971868	0.904707	0.811932	0.693093	0.568226	0.491445	0.483281	0.485697	0.51064	0.546734	0.547131	0.519437	0.500588	0.46745	0.428265	0.588142	0.853094	0.702677	0.609167	0.799535	0.957947	0.898658	0.67497	0.465322	0.493959	0.623605	0.534709	0.300613	0.196432	0.150611	0.108321	0.0963214	0.1485	0.259555	0.432925	0.56913	0.630252	0.621492	0.730566	0.819672	0.713518
cell #20	0.947365	1	0.89512	0.777674	0.560964	0.43141	0.294206	0.246467	0.230084	0.241585	0.219261	0.199336	0.205619	0.268025	0.339267	0.331767	0.292436	0.281018	0.276116	0.303969	0.371524	0.430061	0.418593	0.365448	0.360669	0.359731	0.345595	0.364939	0.340396	0.304098	0.343653	0.420827	0.416728	0.405291	0.395907	0.330618	0.284161	0.315617	0.372593	0.330359	0.27562	0.277508	0.289583	0.262245	0.2702	0.271775	0.204819	0.205229	0.260447
cell #21	0.806193	0.9918	0.654852	0.532091	0.413265	0.425915	0.38209	0.387837	0.388652	0.423481	0.53432	0.654203	0.550072	0.5173	0.677158	0.7602	0.745996	0.790493	0.685574	0.613435	0.636055	0.597524	0.551127	0.627815	0.666247	0.614798	0.596818	0.577983	0.566293	0.618692	0.645932	0.59565	0.379945	0.196789	0.0941484	0.0194098	0	0.0322065	0.079895	0.150895	0.292983	0.335575	0.208888	0.142353	0.0709984	0.131195	0.171347	0.179682	0.196692
cell #22	0.946855	1	0.926476	0.922512	0.836875	0.796846	0.695622	0.609453	0.514383	0.460292	0.413324	0.359731	0.314951	0.286241	0.26835	0.266482	0.27992	0.296021	0.304158	0.309	0.315804	0.302434	0.282523	0.238994	0.180837	0.130389	0.0961909	0.0785397	0.0765385	0.0860479	0.0996207	0.119117	0.141589	0.157502	0.158813	0.132231	0.0920144	0.0566094	0.0270836	0.014375	0.0215613	0.0386907	0.0591485	0.0859822	0.110861	0.118884	0.109948	0.095297	0.0736911
cell #23	0.825904	0.947001	0.930714	1	0.965483	0.960293	0.913322	0.884308	0.8313	0.777916	0.727237	0.67222	0.611551	0.550379	0.49555	0.447825	0.407733	0.385027	0.375203	0.3762	0.379957	0.386403	0.394591	0.40399	0.409664	0.403224	0.387864	0.363753	0.343776	0.330861	0.327711	0.337117	0.358632	0.392653	0.44266	0.508738	0.577842	0.636081	0.679957	0.716656	0.760229	0.812281	0.867056	0.905712	0.911984	0.895414	0.854728	0.80544	0.752096
cell #24	0.591552	0.819596	0.888679	0.989413	1	0.944467	0.852006	0.791375	0.708257	0.592923	0.497603	0.395423	0.307047	0.234346	0.190103	0.172573	0.155037	0.134472	0.107826	0.0758259	0.0582015	0.0560395	0.0739614	0.100356	0.135665	0.168326	0.17307	0.142842	0.0840326	0.0436128	0.0177497	0.0184203	0.0210395	0.0265787	0.0290518	0.0323029	0.0418758	0.0506098	0.0595772	0.0702679	0.0853221	0.110768	0.153591	0.216442	0.236796	0.206778	0.196905	0.198329	0.187846
cell #25	0.579586	0.735047	0.833758	0.969592	1	0.985583	0.951481	0.93502	0.916444	0.89445	0.835428	0.762809	0.6723	0.573023	0.488879	0.429326	0.390105	0.345108	0.283136	0.226911	0.199374	0.1592	0.116668	0.0768317	0.0528601	0.0436852	0.0447276	0.0453663	0.0426735	0.033236	0.025823	0.0298691	0.0425118	0.0535131	0.0528373	0.0435277	0.0433271	0.0363355	0.0223849	0.0175356	0.0149092	0.0121645	0.0105557	0.00653131	0.00459676	0.00318873	0.000948593	0	0.000645218
cell #26	0.520783	0.670086	0.768421	0.921706	1	0.950793	0.790385	0.683681	0.664753	0.660898	0.618105	0.548572	0.436776	0.333137	0.274346	0.246191	0.228382	0.172625	0.103541	0.059432	0.0403688	0.0319008	0.0480167	0.0596481	0.0548416	0.0397296	0.0428683	0.0935631	0.157592	0.223915	0.245351	0.20025	0.128729	0.116627	0.181322	0.182944	0.0766722	0.0164702	0.00447367	0.00210141	0.00915173	0.0240579	0.0291168	0.0280428	0.0389364	0.0468099	0.0589543	0.059652	0.0465367
cell #27	0.441703	0.755587	0.79348	0.988679	1	0.944986	0.717491	0.597992	0.524883	0.490259	0.562932	0.744225	0.743043	0.611695	0.525368	0.40144	0.347287	0.233705	0.188171	0.21524	0.256659	0.28069	0.248196	0.212262	0.173867	0.11195	0.0670194	0.0581125	0.0553914	0.0749688	0.157194	0.281171	0.326277	0.271557	0.262869	0.18677	0.0565414	0.107912	0.22728	0.286703	0.207819	0.098297	0.0949139	0.135534	0.124378	0.160172	0.262332	0.321628	0.29882
cell #28	0.185051	0.303052	0.401522	0.652578	0.883355	1	0.988609	0.939543	0.862952	0.857734	0.89575	0.813884	0.582084	0.345831	0.223332	0.21377	0.188863	0.124647	0.0943261	0.109526	0.136443	0.155849	0.161864	0.16743	0.198892	0.219765	0.224235	0.210955	0.186404	0.176901	0.216783	0.279233	0.312065	0.286082	0.289517	0.376512	0.448339	0.420753	0.358564	0.305776	0.289948	0.320969	0.358213	0.357951	0.296764	0.199984	0.135573	0.127004	0.167552
cell #29	0.108573	0.190961	0.215695	0.332803	0.623769	1	0.984884	0.635686	0.515939	0.58394	0.726412	0.845765	0.813914	0.638561	0.491441	0.512265	0.610119	0.60503	0.596027	0.502741	0.46367	0.397288	0.200087	0.124844	0.155429	0.161829	0.167855	0.238202	0.397826	0.520784	0.500889	0.471293	0.46548	0.461033	0.461735	0.463431	0.478716	0.39438	0.233277	0.165061	0.14086	0.147735	0.159685	0.178278	0.208903	0.211487	0.22674	0.259637	0.306815
cell #30	0.674504	0.834922	0.872017	0.966066	0.987535	1	0.969827	0.927622	0.861747	0.770776	0.682444	0.62206	0.595184	0.582172	0.564598	0.527155	0.491687	0.4421	0.381782	0.316715	0.26158	0.2347	0.236172	0.254472	0.269207	0.266323	0.246435	0.222038	0.190451	0.172541	0.157203	0.136535	0.132551	0.139918	0.145535	0.143558	0.124816	0.10516	0.090933	0.0756642	0.0582287	0.0404844	0.0316565	0.0313591	0.0477667	0.0721669	0.0912924	0.0952349	0.0902576
cell #31	0.570665	0.76201	0.775353	0.880795	0.929351	0.981389	1	0.947948	0.780857	0.610055	0.471357	0.346155	0.269347	0.247262	0.276227	0.298657	0.292587	0.314299	0.406812	0.496328	0.462172	0.329459	0.223434	0.202945	0.191938	0.172236	0.157116	0.191916	0.236974	0.248044	0.234987	0.224645	0.201825	0.170895	0.156161	0.120215	0.0610893	0.0478683	0.11565	0.191225	0.206857	0.17324	0.161181	0.137679	0.099783	0.093624	0.123044	0.155916	0.176523
cell #32	0.225697	0.369035	0.485262	0.638056	0.757865	0.902676	1	0.997114	0.978514	0.984526	0.973742	0.943183	0.877977	0.782393	0.67776	0.579647	0.490583	0.418113	0.353465	0.309563	0.290612	0.28719	0.284603	0.272327	0.243054	0.21633	0.203318	0.205433	0.214766	0.215146	0.213669	0.222818	0.239319	0.247226	0.250622	0.237026	0.208299	0.176683	0.155193	0.153643	0.164318	0.177463	0.196044	0.211844	0.228641	0.249427	0.276661	0.304352	0.327894
cell #33	0.672331	0.758546	0.706801	0.861664	0.889197	0.969457	0.99483	1	0.989591	0.962771	0.940422	0.916321	0.878229	0.85603	0.816632	0.764397	0.706901	0.643791	0.601915	0.569393	0.521657	0.487968	0.485617	0.499988	0.546729	0.593597	0.61275	0.603014	0.589986	0.591344	0.604488	0.621937	0.642537	0.648146	0.645108	0.638154	0.629203	0.590753	0.538642	0.495154	0.450125	0.401856	0.359713	0.332	0.311884	0.291596	0.261512	0.225866	0.179353
cell #34	0.696369	0.930826	0.72414	0.827927	0.903663	0.967923	1	0.910174	0.792878	0.693117	0.665625	0.60908	0.41698	0.239511	0.185246	0.173694	0.146781	0.120375	0.103125	0.102304	0.122425	0.214396	0.347	0.449793	0.38625	0.284028	0.225006	0.150932	0.169	0.194473	0.358391	0.441183	0.374677	0.353578	0.328968	0.307126	0.341475	0.519283	0.508732	0.471708	0.568604	0.66958	0.639079	0.57149	0.46266	0.488595	0.609197	0.592614	0.50556
cell #35	0.424834	0.640654	0.656598	0.770514	0.849475	0.932849	1	0.923293	0.71826	0.494367	0.375491	0.337403	0.330935	0.315767	0.294402	0.296131	0.291566	0.289594	0.282958	0.242548	0.196051	0.151399	0.136604	0.170662	0.206443	0.18243	0.170931	0.164105	0.110409	0.101264	0.126183	0.264387	0.255854	0.222473	0.233162	0.254869	0.282767	0.277466	0.290471	0.287976	0.248615	0.206681	0.154048	0.115357	0.106949	0.116432	0.0950404	0.0597659	0.0471598
cell #36	0.569585	0.711659	0.800198	0.953141	0.911679	0.846447	0.955917	1	0.728595	0.531398	0.413373	0.334229	0.242069	0.19169	0.261213	0.303549	0.205743	0.13911	0.165286	0.293118	0.463087	0.485861	0.289139	0.109792	0.0709031	0.108621	0.110613	0.0736864	0.0602312	0.056442	0.0271348	0.0125331	0.0186931	0.0134211	0.0197936	0.0291125	0.0254364	0.026115	0.0384594	0.0595725	0.0952459	0.112924	0.0815513	0.0485619	0.0400528	0.0522514	0.055011	0.0647007	0.0750859
cell #37	0.354264	0.474332	0.543025	0.635901	0.704834	0.801468	0.892335	0.983019	1	0.91015	0.769844	0.606967	0.456315	0.311034	0.207363	0.174802	0.178643	0.188946	0.166322	0.152654	0.143948	0.116011	0.0822336	0.0629657	0.0644379	0.0807766	0.114754	0.156064	0.166332	0.14646	0.13032	0.139739	0.145931	0.136386	0.117155	0.10819	0.102774	0.104078	0.0848037	0.0529771	0.022139	0.0054121	0.00172226	0.00682852	0.0185432	0.0323272	0.0480675	0.0564929	0.0473294
cell #38	0.385035	0.686815	0.738376	0.854876	0.796786	0.72239	0.796071	0.905057	1	0.989806	0.929757	0.902692	0.949171	0.894273	0.862404	0.757116	0.597454	0.471033	0.423239	0.48583	0.632092	0.744141	0.699372	0.516306	0.320672	0.175049	0.0918502	0.0728194	0.261681	0.439249	0.375205	0.319196	0.294982	0.361014	0.449345	0.62153	0.784091	0.7234	0.67659	0.717622	0.784291	0.788778	0.674466	0.694315	0.783822	0.647848	0.608188	0.504452	0.487694
cell #39	0.676633	0.731972	0.677617	0.657448	0.60632	0.717468	0.835867	0.971417	1	0.949501	0.896602	0.814162	0.670459	0.560635	0.499509	0.507317	0.536575	0.547078	0.526225	0.529716	0.628335	0.694895	0.682513	0.616082	0.519222	0.47003	0.428789	0.425816	0.417004	0.43364	0.445783	0.383382	0.354495	0.389467	0.472679	0.473724	0.382641	0.2988	0.229775	0.203265	0.188784	0.191834	0.249793	0.341395	0.480175	0.533532	0.482044	0.394541	0.318374
cell #40	0.496309	0.578481	0.615844	0.730949	0.773577	0.843273	0.887671	0.963503	1	0.963365	0.868963	0.759677	0.656266	0.578244	0.52901	0.496684	0.472808	0.445691	0.414357	0.382104	0.361415	0.336481	0.300304	0.263463	0.223736	0.18742	0.155719	0.129126	0.109663	0.112525	0.120116	0.137907	0.145952	0.140744	0.120823	0.101443	0.0985392	0.107547	0.141432	0.189524	0.242625	0.277671	0.285666	0.285405	0.266308	0.243283	0.216091	0.195215	0.190292
cell #41	0.302083	0.390674	0.457611	0.56877	0.682293	0.822265	0.926298	0.984391	1	0.986033	0.963427	0.9442	0.922522	0.906864	0.912527	0.92612	0.927081	0.89694	0.841559	0.766164	0.691095	0.627255	0.573373	0.519078	0.46515	0.413714	0.35996	0.30918	0.262914	0.232235	0.221357	0.214153	0.203858	0.194104	0.19053	0.185467	0.171864	0.156587	0.148614	0.1489	0.157291	0.175341	0.198953	0.221317	0.234391	0.240034	0.240461	0.231987	0.219404
cell #42	0.766511	0.844079	0.783611	0.823106	0.796495	0.835215	0.867247	0.926152	0.971494	0.994069	1	0.988395	0.950709	0.899747	0.84818	0.80648	0.760915	0.728578	0.718576	0.717427	0.713046	0.703894	0.696176	0.682835	0.669504	0.653171	0.641657	0.628295	0.598891	0.550673	0.49756	0.450589	0.416715	0.400832	0.392813	0.384856	0.37046	0.344722	0.312285	0.281115	0.252269	0.230185	0.213289	0.198815	0.187994	0.179345	0.174226	0.175352	0.177609
cell #43	0.541764	0.754098	0.660389	0.741561	0.816673	0.918064	0.961203	0.952993	0.97101	1	0.919772	0.837038	0.782413	0.757116	0.730498	0.710829	0.628167	0.476152	0.370824	0.325527	0.351168	0.394457	0.423414	0.475324	0.490717	0.50712	0.517318	0.52296	0.493972	0.4322	0.371323	0.285594	0.232188	0.222698	0.255926	0.319977	0.317183	0.267012	0.257051	0.323319	0.415189	0.444298	0.395632	0.34582	0.326219	0.255067	0.310528	0.420132	0.415153
cell #44	0.712153	0.934898	0.729173	0.671649	0.63085	0.670564	0.736678	0.816522	0.919258	1	0.969863	0.879841	0.873768	0.896744	0.885176	0.882571	0.904008	0.906956	0.85951	0.752114	0.653679	0.600506	0.614376	0.68445	0.669662	0.617128	0.565184	0.563195	0.574328	0.542844	0.47692	0.48727	0.550002	0.543767	0.519464	0.488294	0.517326	0.592938	0.70878	0.83258	0.811423	0.704297	0.604423	0.553114	0.574598	0.611875	0.647277	0.620415	0.636124
cell #45	0.642321	0.563002	0.352673	0.345721	0.330159	0.345546	0.555957	0.856352	0.95106	0.926856	0.937684	1	0.881654	0.638287	0.48764	0.516264	0.599862	0.498698	0.4701	0.615139	0.656687	0.62462	0.515311	0.303521	0.187161	0.163947	0.13885	0.13532	0.162383	0.168644	0.169349	0.239182	0.356723	0.448631	0.492145	0.426614	0.284016	0.252765	0.239669	0.205384	0.182539	0.198267	0.230203	0.293833	0.383141	0.509061	0.641617	0.618111	0.450756
cell #46	0.396677	0.662699	0.569945	0.547814	0.504487	0.610553	0.649025	0.641408	0.691858	0.846921	0.988499	0.99393	0.911347	0.811669	0.778351	0.768397	0.756221	0.782662	0.821511	0.828292	0.797869	0.713257	0.61734	0.592156	0.65089	0.762986	0.847444	0.908413	0.951435	0.984373	1	0.968816	0.875469	0.783229	0.801267	0.853474	0.862987	0.827267	0.741757	0.68885	0.609714	0.506053	0.429547	0.338147	0.290358	0.256367	0.262732	0.333295	0.401839
cell #47	0.105545	0.29427	0.285866	0.3911	0.424839	0.290388	0.293242	0.383059	0.420003	0.597526	0.900367	1	0.881507	0.813932	0.874344	0.91796	0.873613	0.754926	0.676154	0.714837	0.783275	0.832488	0.89575	0.939866	0.971883	0.998126	0.994854	0.930715	0.831422	0.73542	0.620745	0.520788	0.442527	0.403792	0.418355	0.478735	0.563936	0.610589	0.627216	0.644077	0.640702	0.580128	0.463682	0.344675	0.262685	0.259272	0.324456	0.411394	0.461229
cell #48	0.447232	0.635102	0.678663	0.729842	0.649796	0.665596	0.680676	0.678622	0.684476	0.778498	0.903028	0.951558	1	0.9991	0.940962	0.884648	0.827617	0.799898	0.724829	0.629198	0.575949	0.568334	0.601059	0.642952	0.706916	0.704135	0.65343	0.59137	0.5468	0.522168	0.489558	0.50165	0.502879	0.503818	0.559573	0.601783	0.563102	0.507116	0.526446	0.56798	0.573438	0.578009	0.582678	0.557474	0.541498	0.546532	0.562357	0.482355	0.419769
cell #49	0	0.0479544	0.0787181	0.122865	0.110507	0.165449	0.303849	0.430267	0.505825	0.600992	0.796698	0.969329	1	0.971399	0.963763	0.936054	0.887227	0.816351	0.73351	0.65954	0.618661	0.576232	0.505267	0.386811	0.263949	0.186433	0.137993	0.115462	0.0811994	0.0766017	0.138382	0.196707	0.225291	0.218517	0.21911	0.212571	0.17088	0.127824	0.107667	0.100034	0.109152	0.117736	0.126584	0.143533	0.165802	0.2049	0.225546	0.174866	0.141054
cell #50	0.113746	0.187225	0.241966	0.32099	0.36181	0.411088	0.458822	0.518778	0.59031	0.676589	0.753964	0.844167	0.937041	1	0.998242	0.935705	0.84687	0.734492	0.615014	0.53901	0.500434	0.472549	0.447199	0.446147	0.456716	0.461264	0.471659	0.471511	0.464948	0.460335	0.456987	0.447153	0.39774	0.333032	0.297975	0.284579	0.295524	0.340334	0.392927	0.441694	0.482747	0.491545	0.466915	0.424721	0.384922	0.372117	0.380423	0.40787	0.444077
cell #51	0.203262	0.258182	0.321258	0.466498	0.496736	0.423263	0.422682	0.502012	0.567889	0.662127	0.823296	0.907681	0.940703	0.997836	0.917501	0.806598	0.734257	0.748404	0.683978	0.616725	0.57017	0.538218	0.561958	0.540451	0.509621	0.547813	0.612564	0.638162	0.617396	0.624989	0.693804	0.773274	0.85135	0.833768	0.729523	0.663188	0.60098	0.580866	0.624493	0.705726	0.764912	0.86656	0.904989	0.868341	0.868868	0.870934	0.896187	0.933608	0.986961
cell #52	0.419046	0.400343	0.314706	0.306957	0.29553	0.302628	0.312552	0.370013	0.459762	0.569524	0.701197	0.829332	0.951309	1	0.905729	0.723292	0.560203	0.528451	0.544921	0.552615	0.561585	0.525828	0.472168	0.403788	0.309817	0.260058	0.258093	0.313876	0.375142	0.403944	0.385969	0.32083	0.248641	0.18548	0.147713	0.149761	0.166868	0.222393	0.265593	0.251944	0.232455	0.204891	0.180636	0.148703	0.136234	0.148521	0.194592	0.23221	0.261542
cell #53	0.250494	0.312898	0.166887	0.107262	0.031629	0.0767889	0.165893	0.280429	0.410537	0.508917	0.566359	0.622168	0.709673	0.892274	1	0.919702	0.790213	0.716095	0.688016	0.641075	0.561503	0.504547	0.496595	0.466243	0.468461	0.530412	0.585417	0.680547	0.804024	0.890334	0.912369	0.882784	0.778093	0.688491	0.738965	0.836853	0.878728	0.841587	0.767548	0.671094	0.552735	0.418713	0.368706	0.359377	0.344945	0.320162	0.251422	0.197143	0.128175
cell #54	0.466291	0.475724	0.389785	0.388807	0.340436	0.37721	0.431406	0.506055	0.593202	0.697396	0.782159	0.849905	0.922518	0.971807	1	0.998514	0.983799	0.96033	0.918492	0.859242	0.825262	0.813531	0.80896	0.77235	0.69935	0.611812	0.51901	0.417752	0.324519	0.297364	0.323296	0.352788	0.344432	0.342669	0.376273	0.425336	0.468392	0.500379	0.53019	0.543594	0.507512	0.421216	0.3146	0.210243	0.161374	0.144977	0.165171	0.192203	0.219751
cell #55	0.802383	0.898458	0.7871	0.864254	0.802972	0.812875	0.755513	0.748582	0.756951	0.769781	0.805306	0.854122	0.905967	0.947295	0.976487	1	0.993277	0.960927	0.926207	0.895903	0.852234	0.792285	0.730188	0.681661	0.630757	0.607717	0.604896	0.605441	0.595291	0.569877	0.536635	0.512269	0.485391	0.453571	0.426726	0.410123	0.406449	0.417954	0.437246	0.452678	0.45365	0.437221	0.425581	0.451129	0.49764	0.528671	0.550428	0.550014	0.519359
cell #56	0.52636	0.562035	0.49813	0.5158	0.561461	0.705209	0.849282	0.959491	0.989297	0.974094	0.937672	0.926142	0.925724	0.939567	0.969741	0.99509	1	0.957856	0.880956	0.813079	0.759418	0.736436	0.713735	0.673779	0.622866	0.572803	0.526452	0.469095	0.37849	0.31733	0.300877	0.312084	0.343077	0.385293	0.417006	0.447715	0.472835	0.459114	0.430972	0.383701	0.350111	0.312245	0.263867	0.211873	0.164721	0.122928	0.107448	0.0988956	0.0988061
cell #57	0.283049	0.327388	0.257803	0.263765	0.311998	0.389456	0.382972	0.355755	0.333774	0.322002	0.314408	0.347482	0.466752	0.689523	0.904667	0.985834	1	0.854699	0.605802	0.443518	0.450082	0.465339	0.387006	0.282335	0.163063	0.0797146	0.0677986	0.101281	0.14366	0.189052	0.223941	0.246992	0.271797	0.308274	0.33559	0.35943	0.346277	0.242597	0.200072	0.299649	0.431539	0.401506	0.268327	0.229942	0.236096	0.222808	0.315083	0.552568	0.609616
cell #58	0.201329	0.265656	0.229533	0.211352	0.225925	0.265465	0.3182	0.375576	0.369734	0.415622	0.611429	0.863661	0.870125	0.721867	0.734874	0.870481	1	0.943311	0.86574	0.738625	0.59301	0.450944	0.348061	0.323446	0.308774	0.307958	0.321667	0.394612	0.460044	0.45477	0.403843	0.319562	0.308108	0.370278	0.527424	0.680453	0.747161	0.633683	0.478743	0.413645	0.379777	0.359778	0.391169	0.418328	0.496918	0.649306	0.692278	0.593726	0.56539
cell #59	0.196223	0.17548	0.108713	0.0837545	0.0647511	0.0696856	0.0834084	0.118583	0.179325	0.257873	0.341192	0.443674	0.563647	0.666105	0.724848	0.797026	0.893771	0.961638	0.991053	0.969982	0.936475	0.922967	0.945824	0.945909	0.912473	0.933195	0.990839	1	0.977536	0.956453	0.909726	0.871298	0.875704	0.88281	0.846724	0.840599	0.854667	0.831364	0.751308	0.690924	0.686268	0.657054	0.619383	0.616302	0.585224	0.527282	0.477005	0.485558	0.527313
cell #60	0.0291907	0.121097	0.17351	0.289467	0.395434	0.494665	0.579683	0.654151	0.750522	0.813062	0.847885	0.901223	0.933306	0.858535	0.76357	0.715991	0.767763	0.86095	0.949438	1	0.966926	0.903604	0.772986	0.659358	0.605008	0.618243	0.679086	0.62476	0.505822	0.379613	0.257509	0.157511	0.125999	0.141765	0.126873	0.0714728	0.0387522	0.0364076	0.0511695	0.0558557	0.0531714	0.0549113	0.0798087	0.0952017	0.121104	0.186172	0.245991	0.235881	0.159487
cell #61	0.610484	0.488411	0.272054	0.212013	0.147549	0.150449	0.214489	0.270923	0.167274	0.120854	0.1542	0.214097	0.217655	0.281718	0.379304	0.509772	0.65181	0.761301	0.870423	0.993399	1	0.752301	0.495641	0.390071	0.300307	0.233942	0.203229	0.250125	0.315265	0.344873	0.36969	0.432791	0.524016	0.620232	0.647954	0.556162	0.503108	0.426042	0.357423	0.316831	0.295622	0.280395	0.263764	0.282846	0.318611	0.384585	0.440894	0.542713	0.366161
cell #62	0.172915	0.222827	0.131992	0.132082	0.149048	0.224633	0.329881	0.422763	0.428959	0.487975	0.622099	0.692103	0.659696	0.727214	0.839912	0.852574	0.776343	0.669155	0.699426	0.88933	1	0.994843	0.989396	0.919207	0.842459	0.79509	0.776287	0.732162	0.693735	0.728462	0.71091	0.629795	0.459981	0.304059	0.215785	0.261744	0.337899	0.360782	0.420831	0.457943	0.570358	0.60722	0.52141	0.434187	0.442714	0.616905	0.74055	0.698105	0.667329
cell #63	0.385068	0.614712	0.52512	0.516851	0.506776	0.633843	0.921645	0.974398	0.889902	0.659625	0.442445	0.446059	0.46048	0.336564	0.329583	0.609047	0.837453	0.847037	0.879815	0.952927	1	0.975203	0.769314	0.55285	0.442237	0.425584	0.414117	0.515619	0.617501	0.627636	0.628816	0.615925	0.527381	0.465251	0.491133	0.387041	0.232227	0.192583	0.187119	0.191603	0.229121	0.31836	0.397433	0.38101	0.314987	0.214049	0.121284	0.123379	0.234445
cell #64	0.367246	0.505892	0.583425	0.643549	0.61358	0.742221	0.809839	0.67594	0.551939	0.500261	0.446512	0.556074	0.564051	0.527498	0.608989	0.714959	0.828136	0.902469	0.889141	0.944155	1	0.928525	0.87028	0.753012	0.560403	0.436373	0.424356	0.380755	0.374855	0.407365	0.39158	0.390006	0.391098	0.418504	0.48819	0.595144	0.711126	0.77153	0.692309	0.477036	0.319588	0.265267	0.231261	0.173573	0.149738	0.098271	0.0292607	0.0487626	0.0572269
cell #65	0.212495	0.205882	0.160983	0.175006	0.190396	0.245681	0.243401	0.182185	0.130724	0.103098	0.0664058	0.026169	0.0333775	0.0836486	0.148439	0.240703	0.395101	0.50933	0.601781	0.763578	0.942476	0.991852	0.978052	0.96767	0.970341	1	0.982383	0.936858	0.862963	0.786169	0.694092	0.597027	0.512072	0.415555	0.357578	0.361311	0.344786	0.315312	0.33062	0.384783	0.443549	0.482933	0.530098	0.611397	0.753083	0.92749	0.993567	0.856052	0.625275
cell #66	0.21477	0.277606	0.279898	0.346833	0.372186	0.413774	0.367593	0.415691	0.500835	0.410745	0.247289	0.150442	0.12221	0.113285	0.11853	0.161549	0.269095	0.412569	0.643864	0.849526	0.988944	1	0.912907	0.707545	0.520432	0.387081	0.37887	0.440956	0.567185	0.663679	0.718525	0.722445	0.767711	0.856755	0.777797	0.598496	0.502492	0.498069	0.470635	0.40253	0.347076	0.305673	0.320377	0.37363	0.461708	0.562476	0.607066	0.521702	0.410265
cell #67	0.0918585	0.0960574	0.0867415	0.0978208	0.110125	0.150483	0.208316	0.296924	0.414777	0.541438	0.639556	0.714953	0.773528	0.822867	0.864087	0.900292	0.931616	0.945013	0.945124	0.957064	0.977862	0.994869	1	0.997132	0.974343	0.933727	0.879424	0.820579	0.769105	0.725554	0.691208	0.667063	0.649618	0.633974	0.621501	0.6153	0.599087	0.551142	0.502265	0.479173	0.472145	0.469393	0.462919	0.459828	0.454977	0.44183	0.418902	0.394716	0.37306
cell #68	0.218756	0.450569	0.624764	0.782151	0.57683	0.320061	0.11688	0.117943	0.13058	0.214949	0.329703	0.45819	0.539051	0.552558	0.619919	0.701436	0.729515	0.772621	0.8212	0.840764	0.944803	1	0.923517	0.756583	0.603247	0.532944	0.542278	0.554301	0.534702	0.459875	0.371859	0.355808	0.364483	0.361761	0.357572	0.358993	0.372475	0.365921	0.347813	0.310493	0.323247	0.392251	0.452219	0.495113	0.51047	0.544287	0.536899	0.555368	0.569631
cell #69	0.189312	0.329807	0.343782	0.372999	0.340779	0.33059	0.351755	0.447653	0.522339	0.519447	0.522274	0.583376	0.69625	0.760173	0.739131	0.722884	0.731808	0.753534	0.79121	0.804633	0.851067	0.952338	1	0.934044	0.773202	0.647821	0.574595	0.549435	0.592188	0.634238	0.74643	0.83092	0.884337	0.919312	0.881412	0.728277	0.582884	0.493537	0.351929	0.244226	0.267107	0.327005	0.348458	0.394291	0.417247	0.407317	0.35883	0.340275	0.371439
cell #70	0.206964	0.220212	0.155066	0.11057	0.0794871	0.0729756	0.0767341	0.103787	0.123401	0.145723	0.177698	0.215645	0.273213	0.327005	0.385203	0.456521	0.535247	0.626509	0.712534	0.759432	0.821787	0.891331	0.939403	0.979888	1	0.921649	0.882174	0.904104	0.884971	0.849763	0.830564	0.806033	0.757009	0.699641	0.6258	0.594554	0.60245	0.592396	0.563759	0.541729	0.502817	0.454894	0.512464	0.634121	0.721972	0.728286	0.7247	0.703407	0.673798
cell #71	0.188454	0.283996	0.174142	0.123583	0.0737066	0.125826	0.180671	0.236406	0.267435	0.341243	0.465966	0.572596	0.618708	0.596322	0.615986	0.625477	0.535287	0.501228	0.530873	0.538754	0.553597	0.613366	0.7806	0.933063	1	0.980766	0.842732	0.659254	0.483997	0.339679	0.23847	0.164204	0.148231	0.17937	0.291891	0.393017	0.383496	0.371877	0.384987	0.351596	0.274505	0.295153	0.42537	0.620931	0.839968	0.936087	0.802143	0.561569	0.436758
cell #72	0.0683841	0.128	0.140706	0.178958	0.18439	0.170804	0.15844	0.16743	0.197987	0.245025	0.268808	0.242803	0.202203	0.19039	0.24838	0.321936	0.354187	0.403309	0.500157	0.602181	0.66142	0.69206	0.724258	0.866915	0.998142	1	0.90058	0.817541	0.782118	0.762938	0.778303	0.83468	0.881328	0.882991	0.823678	0.81584	0.844931	0.873507	0.73823	0.537112	0.454353	0.482772	0.541751	0.515347	0.44684	0.447573	0.530117	0.711521	0.821373
cell #73	0.245347	0.278723	0.223146	0.211608	0.185787	0.21111	0.222773	0.31012	0.386011	0.440154	0.474552	0.489077	0.439462	0.34508	0.342998	0.299688	0.265944	0.284899	0.319191	0.393012	0.50876	0.652782	0.772408	0.964917	1	0.855298	0.73814	0.633622	0.552895	0.477084	0.433419	0.512082	0.659115	0.689949	0.735327	0.796526	0.746775	0.718264	0.71607	0.668017	0.600011	0.516418	0.425581	0.321048	0.2469	0.188544	0.131586	0.118165	0.14052
cell #74	0.285254	0.475901	0.514077	0.610944	0.658101	0.656124	0.473438	0.32759	0.329089	0.377752	0.462253	0.507799	0.381113	0.276837	0.243556	0.201945	0.201779	0.285822	0.434913	0.622158	0.769233	0.864884	0.903322	0.983194	1	0.776095	0.480801	0.32458	0.358424	0.392359	0.396213	0.579375	0.834298	0.859462	0.792744	0.674854	0.543417	0.463271	0.426636	0.41111	0.375326	0.340501	0.369031	0.341075	0.206141	0.129924	0.0432124	0.0366997	0.0890565
cell #75	0.206495	0.241597	0.247358	0.279921	0.288914	0.307851	0.322784	0.348356	0.379835	0.418172	0.464532	0.524231	0.593221	0.661317	0.723955	0.777455	0.815647	0.849178	0.874776	0.886065	0.89449	0.911443	0.934538	0.955721	0.97387	0.993162	1	0.978966	0.939336	0.900886	0.869389	0.848345	0.832348	0.81208	0.784232	0.749371	0.714916	0.680018	0.647031	0.60899	0.567497	0.528461	0.489423	0.448257	0.407242	0.376027	0.354694	0.333563	0.305493
cell #76	0	0.12495	0.106117	0.20214	0.253286	0.258605	0.180583	0.212873	0.305963	0.353481	0.36591	0.33388	0.385031	0.423664	0.417488	0.425134	0.396594	0.446868	0.559177	0.567935	0.549963	0.549106	0.599992	0.751765	0.93321	1	0.935249	0.836212	0.719764	0.62716	0.51413	0.484612	0.514658	0.507213	0.546556	0.616314	0.666153	0.668698	0.712435	0.759174	0.741771	0.766644	0.857022	0.921716	0.908866	0.906715	0.8731	0.797786	0.712234
cell #77	0.158372	0.232884	0.242686	0.353213	0.353969	0.388192	0.393128	0.410964	0.455614	0.51797	0.620883	0.705261	0.77817	0.883717	0.872714	0.769742	0.713726	0.722188	0.761297	0.794729	0.837246	0.879306	0.886771	0.901135	0.963904	0.998694	1	0.980125	0.971351	0.919599	0.809346	0.715574	0.645925	0.613037	0.629729	0.608601	0.584427	0.615441	0.637776	0.639922	0.625782	0.618856	0.607144	0.585906	0.559679	0.514124	0.483089	0.439871	0.432672
cell #78	0.0832531	0.112352	0.101081	0.081331	0.0590823	0.059358	0.0729141	0.103436	0.141573	0.178127	0.208429	0.23822	0.289011	0.366906	0.459236	0.556667	0.632739	0.689826	0.740253	0.744649	0.701771	0.67234	0.648426	0.688646	0.804358	0.912915	0.990778	1	0.900346	0.770882	0.669099	0.576548	0.497046	0.426999	0.371045	0.356124	0.364258	0.370889	0.355371	0.352053	0.359291	0.395306	0.472371	0.554915	0.570953	0.532925	0.482127	0.470569	0.467582
cell #79	0	0.022683	0.0124827	0.0374884	0.0956823	0.188088	0.246629	0.246562	0.205213	0.212749	0.233168	0.27403	0.305851	0.295312	0.277507	0.276413	0.258948	0.279679	0.360145	0.425849	0.413123	0.342713	0.337394	0.470471	0.689872	0.908301	1	0.945961	0.827995	0.749419	0.686232	0.613108	0.599015	0.639826	0.641539	0.554462	0.472307	0.416722	0.419736	0.504114	0.610739	0.723803	0.753468	0.755311	0.790861	0.873276	0.912218	0.787768	0.577051
cell #80	0.194373	0.160366	0.0863641	0.137922	0.22308	0.377348	0.475908	0.434847	0.398612	0.53128	0.576927	0.520783	0.598132	0.655671	0.620375	0.660482	0.669295	0.703671	0.786161	0.775954	0.786685	0.815963	0.796177	0.86474	0.900372	0.983448	1	0.890218	0.822682	0.806428	0.728478	0.747687	0.779191	0.79327	0.799281	0.803822	0.736627	0.629673	0.555793	0.473675	0.381249	0.321967	0.280419	0.255092	0.24996	0.219666	0.232125	0.293591	0.300914
cell #81	0.0456394	0.100585	0.0978714	0.0931202	0.0874823	0.110095	0.143124	0.12256	0.0720663	0.0389087	0.0428849	0.0812699	0.131832	0.161211	0.202014	0.344171	0.508329	0.614495	0.671489	0.746474	0.813395	0.805969	0.792273	0.821841	0.860561	0.916696	0.969969	1	0.961954	0.89545	0.826491	0.72589	0.62871	0.53315	0.470068	0.439668	0.455605	0.525778	0.579428	0.58699	0.556259	0.559912	0.517864	0.406788	0.406848	0.492123	0.593613	0.568192	0.433313
cell #82	0.564873	0.683177	0.544229	0.497727	0.337059	0.344883	0.265164	0.183178	0.169427	0.214699	0.247021	0.238308	0.263443	0.253367	0.303841	0.359996	0.389814	0.420814	0.474104	0.429764	0.339219	0.270585	0.272733	0.423069	0.637519	0.816372	0.912476	1	0.929694	0.783057	0.658934	0.747316	0.881803	0.799055	0.67731	0.59721	0.529657	0.642501	0.541642	0.492012	0.59101	0.587234	0.703503	0.773555	0.832999	0.885663	0.864403	0.805929	0.885767
cell #83	0.123036	0.168646	0.0935527	0.0754709	0.100639	0.153054	0.240196	0.31778	0.389118	0.558872	0.610473	0.48257	0.457879	0.502616	0.583542	0.609316	0.5987	0.602419	0.585041	0.530675	0.491648	0.549479	0.652847	0.706507	0.744713	0.856001	0.948406	1	0.996244	0.935583	0.856865	0.753917	0.689397	0.689878	0.707241	0.683887	0.576299	0.489742	0.396743	0.312731	0.32366	0.338265	0.346631	0.337658	0.29128	0.239955	0.211467	0.230564	0.291892
cell #84	0.801005	0.905163	0.710266	0.555575	0.368148	0.347292	0.401025	0.509654	0.644547	0.685807	0.555407	0.427205	0.358273	0.316291	0.287281	0.30516	0.352728	0.416303	0.505608	0.661343	0.813979	0.858374	0.726112	0.57469	0.456782	0.514246	0.662412	0.873963	1	0.991178	0.805458	0.546688	0.365018	0.242656	0.226917	0.209043	0.181571	0.186374	0.235658	0.326572	0.376282	0.342906	0.251672	0.227901	0.263322	0.317436	0.345614	0.306218	0.250743
cell #85	0.536101	0.542741	0.440349	0.440425	0.378893	0.373904	0.360897	0.368994	0.355848	0.341095	0.321239	0.312851	0.309837	0.283813	0.260597	0.26699	0.286147	0.292363	0.299591	0.328015	0.394248	0.476744	0.570631	0.710288	0.86168	0.940849	0.959443	0.973474	0.99855	1	0.969165	0.930375	0.890891	0.842826	0.799205	0.767411	0.721538	0.662277	0.609907	0.566467	0.542649	0.511126	0.480109	0.462622	0.4611	0.485747	0.518724	0.540156	0.557786
cell #86	0	0.0127268	0.00133102	0.00793757	6.11163e-05	0.00562966	0.0114226	0.0299775	0.0560189	0.0890435	0.117402	0.139233	0.167428	0.209736	0.257022	0.306801	0.365172	0.442515	0.527766	0.585673	0.627222	0.659468	0.698048	0.752047	0.800889	0.853437	0.914235	0.961993	0.988651	1	0.994339	0.986298	0.987007	0.9935	0.988386	0.973998	0.945449	0.900619	0.852534	0.81721	0.801403	0.795325	0.781938	0.741568	0.682835	0.61976	0.563308	0.52176	0.481939
cell #87	0.0890215	0.0709276	0.0251546	0.0389113	0.0376729	0.0575856	0.0681761	0.0734755	0.0817875	0.12548	0.217469	0.295173	0.282613	0.249673	0.208935	0.19799	0.283559	0.503976	0.727887	0.845856	0.899327	0.886224	0.769053	0.645678	0.544919	0.502611	0.514936	0.544322	0.601697	0.797234	0.993353	1	0.843483	0.615834	0.427165	0.334868	0.373128	0.475615	0.513692	0.46796	0.382428	0.383265	0.438469	0.470457	0.495394	0.512004	0.487931	0.424518	0.332164
cell #88	0.0584694	0.0537226	0.0387048	0.0327455	0.0215274	0.0119099	0.00328683	0	0.00421335	0.0158178	0.0375928	0.0759647	0.127071	0.170347	0.200934	0.230721	0.288126	0.376055	0.466328	0.543218	0.574699	0.615119	0.657329	0.724899	0.744215	0.708548	0.647146	0.679666	0.799924	0.924509	1	0.971715	0.893994	0.832937	0.751078	0.684263	0.656254	0.655576	0.670411	0.710096	0.677595	0.610036	0.592785	0.607493	0.552104	0.471623	0.459751	0.50115	0.582494
cell #89	0.220426	0.472921	0.492652	0.370763	0.232879	0.176831	0.172011	0.21656	0.264964	0.300794	0.360792	0.407182	0.414489	0.376173	0.325176	0.271887	0.245699	0.26336	0.323483	0.393316	0.498432	0.629428	0.730351	0.704423	0.606265	0.564868	0.493111	0.45448	0.52914	0.795569	1	0.878529	0.637026	0.45912	0.400433	0.506405	0.673072	0.770053	0.71479	0.562497	0.445645	0.377683	0.375225	0.437687	0.604459	0.774769	0.80872	0.894757	0.940084
cell #90	0.130661	0.117541	0.0707655	0.0915549	0.077728	0.109137	0.107037	0.103978	0.0815003	0.0512304	0.0229196	0.00852263	0	0.00759691	0.0158692	0.0318144	0.0650133	0.0971277	0.12775	0.17561	0.254671	0.351753	0.426383	0.555807	0.722824	0.847474	0.892614	0.903634	0.935272	0.973047	0.998893	1	0.982547	0.937115	0.88775	0.844535	0.786301	0.717729	0.651281	0.608397	0.596614	0.569234	0.51653	0.463103	0.425044	0.411417	0.422763	0.452203	0.492326
cell #91	0.278826	0.351334	0.275799	0.278679	0.298742	0.360115	0.45097	0.560634	0.531958	0.421666	0.3336	0.293032	0.286995	0.313009	0.366302	0.489107	0.643103	0.712496	0.68385	0.647443	0.715584	0.786001	0.818668	0.824043	0.832643	0.865819	0.929176	0.956155	0.940188	0.977523	1	0.964024	0.900343	0.892281	0.818592	0.75885	0.714268	0.632511	0.524951	0.449504	0.411196	0.411879	0.40199	0.359371	0.341235	0.368076	0.413088	0.44179	0.397397
cell #92	0.228139	0.203656	0.144718	0.1228	0.0874582	0.0779005	0.080292	0.124548	0.149891	0.134114	0.139146	0.162176	0.174166	0.195433	0.223229	0.234471	0.233372	0.233261	0.236223	0.243023	0.272005	0.311254	0.350522	0.441925	0.585619	0.692626	0.754721	0.795561	0.82783	0.896323	0.973509	1	0.982051	0.927316	0.856113	0.794147	0.786093	0.776705	0.763612	0.743905	0.758619	0.838719	0.845724	0.759744	0.653915	0.620418	0.635459	0.685859	0.697988
cell #93	0.190056	0.211897	0.181355	0.219538	0.248972	0.307522	0.406339	0.562063	0.618785	0.596732	0.72137	0.84317	0.962806	0.927954	0.814336	0.775105	0.669612	0.658028	0.749719	0.761369	0.683724	0.639264	0.627212	0.632892	0.563785	0.541946	0.644588	0.729377	0.743107	0.829712	0.919246	1	0.967103	0.875948	0.754408	0.703411	0.651551	0.626673	0.69287	0.686061	0.675547	0.695331	0.647048	0.610516	0.622501	0.63802	0.634535	0.687999	0.687109
cell #94	0.143167	0.160694	0.138001	0.118591	0.0904057	0.10223	0.148916	0.261656	0.436975	0.623605	0.653359	0.591485	0.542067	0.521771	0.523875	0.571317	0.559964	0.466359	0.349283	0.255399	0.235124	0.265153	0.343302	0.427616	0.452016	0.443912	0.43045	0.472377	0.571666	0.586994	0.734887	0.913558	1	0.953259	0.794473	0.620295	0.463102	0.343999	0.27063	0.251705	0.287391	0.308906	0.36058	0.426798	0.42728	0.386748	0.325616	0.28342	0.266638
cell #95	0	0.0285182	0.043702	0.0840935	0.122679	0.173565	0.224495	0.275431	0.320664	0.352383	0.377334	0.381457	0.367418	0.376468	0.405706	0.428577	0.438278	0.446182	0.462484	0.478475	0.497568	0.524805	0.562218	0.597435	0.627372	0.65649	0.684446	0.720255	0.77481	0.842187	0.907441	0.957936	0.988051	1	0.998205	0.978535	0.947181	0.922164	0.895254	0.875524	0.872363	0.883225	0.90145	0.904195	0.89099	0.872823	0.853872	0.83888	0.831554
cell #96	0	0.0125309	0.0199342	0.0362553	0.0503384	0.065505	0.0723761	0.0884421	0.116227	0.154816	0.186954	0.202268	0.264684	0.368005	0.443837	0.461017	0.450723	0.465419	0.499864	0.55032	0.61591	0.677741	0.727189	0.785719	0.86315	0.936167	0.964332	0.941368	0.906809	0.866569	0.859584	0.910436	0.971596	1	0.989041	0.968221	0.952993	0.935185	0.928656	0.906428	0.869651	0.824345	0.77962	0.766395	0.781034	0.789472	0.781325	0.757007	0.720978
cell #97	0.0193311	0.119166	0.0741597	0.0452612	0.0631227	0.088817	0.147801	0.177306	0.210215	0.243421	0.28382	0.348571	0.43366	0.562525	0.722739	0.839851	0.923008	0.936058	0.90346	0.882473	0.879689	0.757796	0.687809	0.67773	0.656099	0.681313	0.711998	0.718487	0.733717	0.756401	0.747581	0.770297	0.871249	0.987334	1	0.948942	0.935058	0.94591	0.998239	0.914933	0.822986	0.73629	0.637747	0.611124	0.640919	0.64225	0.581215	0.516762	0.475312
cell #98	0.370791	0.420204	0.369963	0.443726	0.426508	0.429038	0.412929	0.393442	0.373102	0.344814	0.337659	0.338486	0.331546	0.322457	0.332372	0.38029	0.431375	0.476798	0.529949	0.580274	0.629511	0.651731	0.670799	0.662827	0.628695	0.59134	0.560605	0.552953	0.559678	0.571913	0.599555	0.641015	0.750392	0.885393	0.980675	1	0.973831	0.929325	0.851979	0.7507	0.637739	0.54965	0.487425	0.434222	0.398085	0.352597	0.315829	0.289209	0.266799
cell #99	0.338718	0.439484	0.529705	0.475382	0.313845	0.227887	0.175978	0.172719	0.198264	0.196895	0.233782	0.195927	0.118775	0.173394	0.289567	0.29019	0.306387	0.363888	0.400011	0.384091	0.356546	0.509368	0.660376	0.63563	0.627819	0.759126	0.706413	0.510756	0.420576	0.410982	0.422127	0.4644	0.577621	0.781848	0.943217	0.999343	0.948093	0.934907	0.971363	0.882311	0.815298	0.753554	0.687247	0.651528	0.639288	0.647362	0.589674	0.49636	0.368795
cell #100	0.388212	0.514106	0.598187	0.722896	0.794028	0.811515	0.791162	0.786747	0.771143	0.77004	0.763148	0.72894	0.662146	0.601631	0.562007	0.537336	0.466223	0.362488	0.296547	0.292888	0.346984	0.404494	0.378997	0.274074	0.23218	0.25251	0.287797	0.328553	0.357459	0.369437	0.349407	0.371979	0.492741	0.669425	0.885209	1	0.948971	0.803265	0.66329	0.616663	0.597006	0.597773	0.577246	0.556394	0.544549	0.525998	0.491308	0.455296	0.450164
cell #101	0.110646	0.161037	0.159019	0.156266	0.130793	0.119736	0.108069	0.0822606	0.0666713	0.0765196	0.13147	0.181372	0.343664	0.546018	0.532265	0.429108	0.410984	0.505567	0.489923	0.363875	0.338526	0.43031	0.594477	0.559204	0.375689	0.33363	0.378941	0.453738	0.54323	0.599309	0.589874	0.629457	0.65633	0.710469	0.806683	0.912242	1	0.966191	0.856495	0.742145	0.625122	0.509674	0.448456	0.438591	0.484037	0.551055	0.62212	0.658204	0.686078
cell #102	0	0.0192046	0.00157572	0.00463561	0.000447883	0.00706273	0.0245705	0.0474821	0.0663289	0.0669337	0.0551468	0.0444617	0.0376892	0.0366351	0.0360859	0.0355547	0.0398107	0.0535647	0.0536921	0.0500808	0.0595196	0.0821962	0.117883	0.154614	0.153085	0.134188	0.102961	0.100379	0.115954	0.172939	0.24993	0.371084	0.549987	0.723786	0.853106	0.906184	0.944491	1	0.954685	0.877067	0.790234	0.676127	0.572066	0.48905	0.451313	0.467686	0.534181	0.659508	0.784058
cell #103	0	0.0074332	0.00778903	0.0131083	0.0174171	0.0250482	0.0351236	0.0516881	0.0807158	0.113933	0.142579	0.163523	0.176625	0.174569	0.161219	0.155217	0.161216	0.185221	0.234394	0.295592	0.364775	0.443929	0.511771	0.560979	0.588937	0.597998	0.601283	0.595952	0.595392	0.604778	0.627931	0.666233	0.732904	0.813753	0.884721	0.942037	0.984146	0.999955	0.997694	0.999413	1	0.996058	0.98964	0.981703	0.97931	0.947169	0.856312	0.753053	0.661891
cell #104	0.377703	0.600438	0.737376	0.71664	0.65741	0.654989	0.521729	0.47097	0.503339	0.557704	0.593325	0.699944	0.917932	0.920755	0.63249	0.399455	0.292412	0.271607	0.263608	0.331275	0.429707	0.379623	0.280923	0.269285	0.269585	0.260645	0.30983	0.398712	0.428363	0.370105	0.379286	0.349651	0.331024	0.428416	0.558141	0.63402	0.594077	0.627166	0.874562	1	0.910614	0.704105	0.564246	0.517121	0.453851	0.382029	0.329513	0.311935	0.363952
cell #105	0.156229	0.193273	0.210174	0.252747	0.275639	0.302431	0.309099	0.308407	0.303085	0.310874	0.332486	0.325514	0.298521	0.273097	0.254626	0.244492	0.241719	0.260938	0.29916	0.346357	0.401265	0.455853	0.505107	0.543687	0.57576	0.604222	0.632705	0.670332	0.713283	0.750469	0.785362	0.811746	0.835081	0.866946	0.900442	0.923066	0.935652	0.949523	0.980271	1	0.996579	0.988914	0.978178	0.964592	0.955383	0.949643	0.942321	0.933402	0.922146
cell #106	0.157964	0.389418	0.458703	0.575365	0.600268	0.56745	0.55156	0.567209	0.545149	0.538442	0.520826	0.518619	0.509683	0.508819	0.415484	0.316838	0.303523	0.341154	0.383853	0.375797	0.32835	0.306034	0.332336	0.343313	0.342879	0.353263	0.38722	0.36177	0.366263	0.385396	0.353709	0.345003	0.321894	0.361479	0.410599	0.415591	0.516188	0.694191	0.859135	0.955459	0.989117	1	0.968186	0.936761	0.903572	0.892163	0.901452	0.91667	0.935699
cell #107	0.231554	0.263697	0.1563	0.186248	0.192165	0.267121	0.32153	0.408999	0.508621	0.714912	0.760429	0.664692	0.661818	0.686918	0.760459	0.833501	0.834992	0.810552	0.718658	0.565902	0.369463	0.196262	0.125288	0.123846	0.18805	0.409076	0.51384	0.467997	0.568397	0.672877	0.631928	0.569489	0.563291	0.5191	0.549688	0.632895	0.719268	0.782337	0.809587	0.830226	0.974979	0.938866	0.991665	1	0.846887	0.929283	0.833641	0.815362	0.709595
cell #108	0.125453	0.333526	0.491448	0.676058	0.639369	0.531797	0.472673	0.480375	0.541114	0.56965	0.557196	0.496773	0.365246	0.2487	0.247105	0.2652	0.184548	0.115247	0.134549	0.274408	0.494145	0.690266	0.811942	0.800243	0.658275	0.538754	0.484088	0.472193	0.479956	0.492485	0.492185	0.528072	0.612875	0.693051	0.691395	0.522113	0.29329	0.215188	0.228066	0.279881	0.435187	0.707422	0.967622	1	0.853832	0.685623	0.594469	0.51127	0.482079
cell #109	0.160724	0.2841	0.338165	0.395342	0.397567	0.407145	0.434622	0.500985	0.551113	0.517462	0.457207	0.379517	0.302341	0.27358	0.325766	0.412873	0.519534	0.589373	0.643008	0.640403	0.576278	0.493673	0.462497	0.488388	0.544821	0.606064	0.591172	0.53455	0.489115	0.488269	0.56093	0.614868	0.607543	0.59243	0.579623	0.609587	0.705202	0.816672	0.919724	0.98173	0.95852	0.923902	0.961744	1	0.928612	0.784273	0.646655	0.554129	0.502706
cell #110	0.0270238	0.105609	0.226661	0.379293	0.42915	0.362786	0.240517	0.211819	0.257542	0.35095	0.412379	0.372173	0.302291	0.252607	0.237444	0.22032	0.239827	0.305807	0.364907	0.410195	0.381688	0.336383	0.323423	0.343059	0.346778	0.308328	0.238396	0.158138	0.0835857	0.034604	0.024532	0.0324824	0.0787139	0.156792	0.251509	0.345355	0.387567	0.350849	0.29329	0.296144	0.389182	0.554723	0.73752	0.89162	0.993545	1	0.943874	0.847759	0.715459
cell #111	0.0202932	0.037979	0.0062855	0.029664	0.059755	0.115585	0.153039	0.191194	0.217955	0.230098	0.223557	0.243839	0.300087	0.330803	0.330018	0.332793	0.334783	0.331968	0.344247	0.348189	0.382134	0.413895	0.40168	0.370291	0.367853	0.364525	0.33345	0.295028	0.302938	0.371034	0.453952	0.46181	0.48272	0.532182	0.598348	0.695408	0.591195	0.441073	0.483993	0.495545	0.471198	0.482902	0.5542	0.617125	0.650947	0.847743	1	0.937984	0.674354
cell #112	0.186204	0.125412	0.029473	0.0582395	0.0328472	0.0158071	0	0.0214342	0.010587	0.0302728	0.107626	0.133795	0.12055	0.10427	0.144613	0.22675	0.301685	0.33094	0.365164	0.440692	0.620799	0.746674	0.680136	0.527686	0.430921	0.303013	0.21265	0.181106	0.193236	0.26226	0.285203	0.326036	0.3373	0.369455	0.406082	0.46506	0.586349	0.724177	0.789396	0.720291	0.63708	0.75008	0.87166	0.849544	0.843015	0.907814	0.994792	0.8861	0.608207
cell #113	0.159243	0.265022	0.219413	0.136785	0.0983524	0.152654	0.165385	0.101792	0.0446057	0.0828407	0.189985	0.274407	0.281206	0.2568	0.236838	0.228532	0.261086	0.302586	0.346286	0.381698	0.412912	0.468208	0.588269	0.703812	0.779233	0.805563	0.756045	0.660916	0.574415	0.543934	0.543077	0.553883	0.540097	0.54012	0.572422	0.563036	0.518272	0.465886	0.452916	0.510941	0.607713	0.59263	0.534198	0.591764	0.707629	0.802461	0.929869	1	0.902915
cell #114	0.642404	0.731575	0.674448	0.682692	0.623241	0.621696	0.5735	0.51212	0.481162	0.514919	0.50817	0.532516	0.546399	0.486737	0.408083	0.380001	0.483026	0.552967	0.649443	0.773944	0.76626	0.673883	0.697477	0.685754	0.620677	0.606495	0.578676	0.613182	0.712617	0.798104	0.850282	0.822724	0.755123	0.679898	0.608357	0.602319	0.710904	0.835131	0.8798	0.780112	0.6709	0.690399	0.703865	0.719513	0.749593	0.851881	0.927112	1	0.965548
cell #115	0.0853601	0.0836456	0.0541802	0.0559099	0.049183	0.0585431	0.0713674	0.101266	0.142469	0.16615	0.151886	0.134494	0.126997	0.125952	0.130124	0.142393	0.168304	0.22252	0.317927	0.367525	0.367963	0.362394	0.369904	0.383566	0.381629	0.366062	0.342253	0.31935	0.311413	0.328502	0.360476	0.410081	0.472426	0.559423	0.66283	0.725576	0.745159	0.741448	0.718378	0.700915	0.710444	0.764937	0.818214	0.836106	0.858078	0.899824	0.947025	0.979284	1
cell #116	0.0146654	0.0319924	0.0153087	0.0270057	0.0256651	0.045144	0.0402389	0.0342574	0.0200323	0	0.00736127	0.0208688	0.0260152	0.0390268	0.0619254	0.0835472	0.108428	0.0931007	0.067635	0.0784781	0.124923	0.195866	0.252378	0.278346	0.298278	0.349846	0.403786	0.437932	0.475091	0.515242	0.553883	0.549889	0.535654	0.535896	0.552814	0.586298	0.622571	0.66518	0.721399	0.750675	0.758622	0.748721	0.715814	0.711795	0.752558	0.812222	0.882166	0.949927	0.993576
cell #117	0.420911	0.431166	0.373478	0.339894	0.323492	0.333121	0.35641	0.371899	0.346537	0.30355	0.255445	0.186205	0.143869	0.146504	0.262909	0.290237	0.209157	0.233958	0.321382	0.440621	0.574763	0.613057	0.651728	0.696935	0.79797	0.884774	0.78586	0.648426	0.494384	0.400103	0.403364	0.484503	0.528294	0.54866	0.627894	0.76909	0.813791	0.751042	0.695	0.709277	0.773077	0.813283	0.811666	0.805049	0.750101	0.740326	0.812815	0.956237	1
cell #118	0.0374504	0.0411382	0.0297221	0.0311735	0.0270783	0.0263577	0.027374	0.0357345	0.0413599	0.0500337	0.0846541	0.135245	0.137431	0.141481	0.207782	0.257667	0.227045	0.225862	0.230317	0.222115	0.220631	0.209256	0.217295	0.243682	0.271377	0.269033	0.275261	0.297932	0.363189	0.395216	0.392382	0.3577	0.356878	0.46402	0.510551	0.584494	0.573815	0.501414	0.489064	0.53205	0.606347	0.643275	0.683601	0.713522	0.724708	0.861156	0.93055	0.967143	0.993044
cell #119	0.00640493	0.0365708	0.0449664	0.0638238	0.064253	0.0597764	0.0477892	0.0277731	0.0115347	0.00469523	0.0063261	0.0326544	0.118535	0.235009	0.243015	0.160204	0.099258	0.084174	0.123105	0.169653	0.177437	0.142632	0.130593	0.146692	0.180107	0.221764	0.265121	0.321376	0.383987	0.387905	0.311031	0.234539	0.220284	0.227379	0.254911	0.383618	0.583969	0.698083	0.631758	0.627002	0.77682	0.930124	0.956208	0.846506	0.712078	0.63052	0.678524	0.802028	0.92791
cell #120	0.16528	0.229071	0.133104	0.0409322	0	0.0281187	0.0839231	0.134588	0.158843	0.152725	0.129067	0.137989	0.184607	0.23487	0.268645	0.295962	0.309003	0.302586	0.274836	0.296628	0.34578	0.352026	0.367626	0.430052	0.517803	0.595222	0.625404	0.579949	0.514649	0.531344	0.564354	0.529218	0.452725	0.406251	0.419987	0.485738	0.592254	0.719721	0.824591	0.926781	0.938688	0.904489	0.863501	0.756746	0.718652	0.782442	0.867535	0.953021	0.975958
cell #121	0.0176742	0.0430924	0.0201225	0.027941	0.0260362	0.0650974	0.0706914	0.0994578	0.136168	0.160138	0.219802	0.307779	0.340941	0.30691	0.322413	0.386424	0.354589	0.288952	0.299865	0.339996	0.356584	0.375811	0.362543	0.387492	0.460623	0.487169	0.525501	0.590722	0.676176	0.654014	0.543238	0.462619	0.428575	0.404435	0.345369	0.263657	0.210756	0.21857	0.258149	0.347209	0.515685	0.616548	0.493662	0.344791	0.298303	0.35936	0.501782	0.639078	0.860301
cell #122	0.0466039	0.162587	0.167877	0.127137	0.0609197	0.0151432	0.0300757	0.0801296	0.115994	0.155361	0.210547	0.239797	0.250109	0.259742	0.283123	0.300011	0.381175	0.45429	0.385795	0.323095	0.262703	0.210231	0.161404	0.134191	0.129577	0.145777	0.141084	0.0987058	0.0622747	0.0381262	0.0481448	0.073668	0.102858	0.133469	0.174982	0.239042	0.310432	0.357494	0.370919	0.352502	0.312088	0.346846	0.406137	0.41936	0.448632	0.55312	0.663196	0.669201	0.702853
cell #123	0.00742886	0.0200957	0.0359205	0.0520728	0.0610722	0.071264	0.105647	0.138888	0.174044	0.241427	0.265366	0.23257	0.197553	0.194453	0.22663	0.287038	0.340268	0.38358	0.399117	0.407041	0.401741	0.413311	0.439958	0.486026	0.504155	0.466841	0.418021	0.348667	0.305895	0.258185	0.236882	0.254445	0.280408	0.322501	0.362158	0.41381	0.469631	0.461258	0.413548	0.384146	0.420145	0.51046	0.516294	0.492974	0.446222	0.423898	0.493523	0.623777	0.748641
cell #124	0.284485	0.294775	0.182922	0.137833	0.0860585	0.0704412	0.0389787	0.0311023	0.0159903	0.0238519	0.0433698	0.0537921	0.0751333	0.128927	0.186696	0.268783	0.322614	0.316283	0.274741	0.269527	0.272616	0.2652	0.23508	0.241392	0.24551	0.292686	0.350903	0.391006	0.411609	0.359325	0.336215	0.354404	0.453559	0.631112	0.761595	0.811246	0.818009	0.766745	0.706654	0.561861	0.358487	0.184839	0.199259	0.270731	0.385005	0.46801	0.503861	0.501239	0.616743
cell #125	0.602207	0.582308	0.482727	0.504885	0.46169	0.459748	0.439208	0.464264	0.498362	0.508827	0.472008	0.400763	0.34542	0.305916	0.278001	0.25026	0.230755	0.219603	0.208824	0.206477	0.214962	0.22672	0.231311	0.239505	0.246814	0.253859	0.265937	0.304232	0.372956	0.428394	0.470793	0.486371	0.461775	0.44072	0.421063	0.408568	0.418873	0.443804	0.480971	0.524087	0.559646	0.570288	0.552584	0.536036	0.534008	0.553417	0.596463	0.655891	0.745786
cell #126	0.0565936	0.113053	0.101886	0.135642	0.156962	0.175698	0.198776	0.251728	0.310184	0.361655	0.358943	0.304911	0.226725	0.181916	0.173336	0.196986	0.251639	0.294848	0.312608	0.350064	0.441164	0.522105	0.535164	0.505591	0.459307	0.502619	0.622478	0.758749	0.815324	0.73683	0.597247	0.51615	0.455795	0.435806	0.412334	0.475474	0.601637	0.693714	0.67833	0.623869	0.608761	0.63123	0.69392	0.738443	0.819947	0.831248	0.733769	0.660638	0.660471
cell #127	0.3787	0.408249	0.351145	0.368377	0.333883	0.33425	0.320835	0.310638	0.300233	0.291944	0.291085	0.295696	0.293234	0.293609	0.295581	0.300926	0.306705	0.309295	0.319711	0.336299	0.363925	0.403446	0.436101	0.437056	0.412838	0.381336	0.350256	0.323135	0.302101	0.300958	0.318712	0.343765	0.357673	0.35841	0.343102	0.317727	0.302338	0.301603	0.292916	0.282592	0.270326	0.268587	0.299963	0.334647	0.381898	0.442085	0.519101	0.615798	0.704838
cell #128	0	0.0220461	0.0343253	0.0672299	0.0986433	0.134312	0.122903	0.105744	0.0998585	0.0994918	0.0961567	0.0823486	0.0736025	0.0684186	0.0640818	0.0654997	0.0762725	0.103792	0.157657	0.232141	0.298092	0.344847	0.368683	0.382935	0.383931	0.364891	0.335009	0.307663	0.292923	0.282166	0.297139	0.349159	0.408723	0.427608	0.415679	0.406463	0.397826	0.378221	0.367109	0.397435	0.444265	0.479814	0.500677	0.521588	0.543643	0.551704	0.548589	0.554513	0.588048
cell #129	0	0.038849	0.0446071	0.0635064	0.0819149	0.100193	0.103876	0.10072	0.098777	0.128884	0.162278	0.175815	0.170998	0.166096	0.157422	0.140124	0.132843	0.152721	0.189714	0.229332	0.289313	0.379124	0.499398	0.606534	0.614354	0.606183	0.612559	0.622811	0.618161	0.558169	0.437163	0.292057	0.207374	0.210071	0.275679	0.394191	0.549554	0.653826	0.660203	0.626181	0.621408	0.651604	0.712935	0.771304	0.71858	0.604936	0.508227	0.432005	0.380034
cell #130	0.0986281	0.0974783	0.0449435	0.0410014	0.0326675	0.0335574	0.0125881	0.00621891	0.0122857	0.0177527	0.0212114	0.0497818	0.102483	0.144066	0.157581	0.178402	0.227775	0.277303	0.322871	0.320632	0.243036	0.168371	0.164069	0.216476	0.312741	0.42186	0.513625	0.5756	0.589377	0.567834	0.564757	0.546607	0.495081	0.449951	0.445784	0.442949	0.445099	0.484724	0.539411	0.555946	0.565968	0.609283	0.693654	0.789837	0.874264	0.957947	0.974824	0.879292	0.714958
cell #131	0.358422	0.471815	0.389824	0.336758	0.260036	0.250589	0.269159	0.2996	0.323855	0.305046	0.253525	0.193115	0.159783	0.161129	0.170049	0.169222	0.146904	0.117906	0.100018	0.0981825	0.103635	0.111626	0.109905	0.0941805	0.0818897	0.0773316	0.0749127	0.0785515	0.0946539	0.113005	0.130515	0.106644	0.0749813	0.0764738	0.0745165	0.0774116	0.0846274	0.079302	0.0728908	0.0570637	0.0395031	0.0244292	0.0142755	0.0176186	0.0314253	0.0480046	0.0553406	0.0580229	0.0486282
cell #132	0.524951	0.507606	0.438032	0.416423	0.379206	0.376686	0.328546	0.326278	0.282204	0.20749	0.131241	0.0990273	0.0891677	0.0945468	0.102133	0.138323	0.161181	0.210392	0.264192	0.250843	0.282184	0.353408	0.387488	0.393909	0.416625	0.373175	0.347563	0.389738	0.433498	0.515663	0.607829	0.709116	0.81707	0.887994	0.825089	0.640856	0.484028	0.403073	0.392377	0.425527	0.557638	0.653949	0.694681	0.784918	0.739932	0.662907	0.634263	0.679279	0.739234
cell #133	0.0885796	0.0851677	0.0614295	0.0594123	0.0394441	0.0376195	0.0331935	0.0417997	0.0636884	0.097099	0.136721	0.182869	0.235737	0.296694	0.371722	0.438062	0.47354	0.489822	0.497894	0.511294	0.530041	0.539397	0.536297	0.522349	0.511964	0.510756	0.511923	0.513534	0.520064	0.537452	0.574699	0.628785	0.677462	0.717016	0.741136	0.747779	0.743012	0.743092	0.753856	0.78154	0.81308	0.825302	0.81725	0.821896	0.837289	0.847205	0.863946	0.889222	0.907239
cell #134	0	0.00294585	0.00246419	0.00376427	0.00348694	0.00469072	0.00667839	0.00981997	0.013327	0.0168049	0.0215036	0.0338648	0.0566594	0.0780193	0.0978821	0.118753	0.123954	0.126542	0.130525	0.139775	0.157387	0.175871	0.1842	0.190688	0.198698	0.204495	0.210943	0.226196	0.247951	0.282616	0.324483	0.366917	0.408874	0.446306	0.483422	0.524467	0.561582	0.590703	0.616156	0.644127	0.675084	0.699293	0.71943	0.739969	0.758857	0.771469	0.787536	0.812068	0.843216
cell #135	0.10669	0.14161	0.124685	0.189623	0.297891	0.490759	0.662925	0.748023	0.796921	0.876483	0.89149	0.896795	0.807793	0.638037	0.435969	0.335708	0.310656	0.328057	0.33804	0.280443	0.23767	0.203844	0.164865	0.126118	0.128629	0.170067	0.181569	0.182736	0.230618	0.331412	0.462849	0.583831	0.618302	0.68412	0.784206	0.90383	0.972845	0.959704	0.955613	0.923531	0.826373	0.738373	0.725102	0.765621	0.802893	0.871313	0.907959	0.846923	0.776655
cell #136	0.0340847	0.117619	0.0789839	0.0610131	0.0400518	0.099927	0.221476	0.29658	0.265187	0.245276	0.349254	0.468413	0.502666	0.442801	0.338241	0.27885	0.313164	0.390989	0.358789	0.247569	0.273571	0.402246	0.598761	0.737594	0.737805	0.662577	0.560956	0.47629	0.405421	0.426651	0.48587	0.613272	0.62101	0.487176	0.421714	0.433055	0.415825	0.373909	0.310277	0.281404	0.266865	0.281526	0.380242	0.529951	0.64662	0.691779	0.707589	0.655777	0.508773
cell #137	0.422021	0.588894	0.550545	0.470327	0.344903	0.303714	0.280906	0.290976	0.289605	0.310022	0.315842	0.291756	0.275748	0.225384	0.18768	0.164812	0.168945	0.192942	0.216972	0.196701	0.135914	0.0970628	0.0994916	0.134253	0.186458	0.194568	0.195503	0.201055	0.177178	0.130361	0.102894	0.111048	0.122774	0.137908	0.12558	0.0848409	0.0742564	0.0781506	0.0604516	0.0469626	0.026889	0	0.0102016	0.0283541	0.0637327	0.141883	0.259561	0.252325	0.270147
cell #138	0	0.0304113	0.0400736	0.0554318	0.0596692	0.0595386	0.0372749	0.0311064	0.0350421	0.0351411	0.0406796	0.0505714	0.0626294	0.104278	0.169559	0.266372	0.277015	0.184089	0.0757486	0.0340426	0.0219789	0.0278174	0.0390643	0.0536526	0.0815017	0.0881763	0.0755263	0.0588666	0.0506686	0.0485187	0.0485105	0.0679587	0.0907794	0.132326	0.176829	0.217434	0.2425	0.267801	0.276261	0.25747	0.249249	0.236629	0.214049	0.202761	0.194086	0.2126	0.229919	0.240827	0.270349
cell #139	0.36218	0.417192	0.325625	0.379212	0.430691	0.550171	0.667817	0.692637	0.66732	0.644713	0.652238	0.597299	0.481539	0.347091	0.322505	0.37315	0.437581	0.475191	0.50205	0.486859	0.421753	0.305293	0.229225	0.317654	0.551016	0.83559	0.968638	0.985043	0.907109	0.786045	0.678613	0.647249	0.652284	0.651549	0.640764	0.672553	0.776605	0.868936	0.760453	0.593151	0.598888	0.643296	0.662358	0.561337	0.450273	0.44471	0.473192	0.405882	0.325404
cell #140	0.143725	0.129592	0.0930866	0.0757311	0.0458899	0.0406466	0.0297334	0.0383259	0.0446547	0.0682976	0.0980763	0.133618	0.154057	0.172302	0.188794	0.183094	0.179115	0.211574	0.245176	0.24645	0.263032	0.333202	0.463796	0.578873	0.662841	0.68866	0.662501	0.631488	0.546158	0.444578	0.388842	0.358718	0.322642	0.282914	0.316505	0.445872	0.599181	0.703223	0.700708	0.656025	0.562379	0.492473	0.431986	0.375681	0.351367	0.343853	0.380973	0.445619	0.535112
cell #141	0	0.00582984	0.0112688	0.0171262	0.0234155	0.031576	0.0355861	0.039454	0.0430701	0.0458124	0.0501413	0.0586622	0.073344	0.0820676	0.0915306	0.123854	0.171948	0.199094	0.210746	0.229122	0.234649	0.231512	0.238687	0.254858	0.263334	0.260292	0.25579	0.264135	0.285671	0.325312	0.378578	0.442084	0.524144	0.621923	0.713221	0.785325	0.83518	0.856488	0.854003	0.832601	0.812098	0.788666	0.768444	0.753083	0.746866	0.748937	0.762828	0.781189	0.806696
cell #142	0.137588	0.121721	0.0473458	0.0372269	0.0241605	0.015859	0.00213405	0	0.0260683	0.0703255	0.0895988	0.0716459	0.0916637	0.123743	0.11167	0.109827	0.0925822	0.0547016	0.0627991	0.154288	0.218266	0.172688	0.140095	0.157813	0.163971	0.118841	0.0675435	0.0371653	0.0316472	0.0497514	0.0742728	0.0756091	0.0924041	0.135628	0.147036	0.126421	0.120592	0.111431	0.106272	0.113703	0.162598	0.283294	0.420495	0.435587	0.385819	0.419676	0.488149	0.445781	0.402296
cell #143	0.375024	0.36661	0.340426	0.326407	0.319672	0.343524	0.379157	0.477534	0.607094	0.69407	0.758591	0.816828	0.875912	0.891692	0.778702	0.622524	0.465736	0.367219	0.311082	0.324986	0.422103	0.503868	0.565881	0.498289	0.377765	0.319352	0.303872	0.336871	0.410651	0.568664	0.749163	0.852792	0.842029	0.73102	0.590229	0.511381	0.442396	0.422173	0.439504	0.494757	0.53138	0.529266	0.524566	0.472679	0.448373	0.468848	0.521132	0.556268	0.579301
cell #144	0.00401267	0.0162901	0.0183421	0.0395966	0.0591505	0.0609301	0.0345771	0.0784107	0.0698334	0.0639062	0.0940935	0.066263	0.0768892	0.0973396	0.0946223	0.077057	0.0883083	0.13604	0.204411	0.238689	0.245861	0.228445	0.198444	0.154179	0.120725	0.106075	0.10096	0.117106	0.128808	0.175547	0.282736	0.243188	0.221656	0.169167	0.144945	0.167614	0.181382	0.223064	0.249535	0.300964	0.393544	0.410307	0.367571	0.349172	0.292132	0.233716	0.223522	0.25186	0.300531
cell #145	0.943821	0.931949	0.78563	0.717365	0.577547	0.570082	0.548543	0.605952	0.674411	0.814432	0.771965	0.55928	0.421433	0.333409	0.319803	0.317573	0.356998	0.349174	0.326193	0.321944	0.300252	0.336173	0.43046	0.473085	0.451318	0.472586	0.540075	0.586892	0.579923	0.567024	0.532606	0.504416	0.444544	0.475944	0.470753	0.352593	0.313994	0.302833	0.284455	0.280071	0.267095	0.279	0.314587	0.329425	0.383073	0.442542	0.454879	0.433903	0.464179
cell #146	0	0.0130898	0.010021	0.0196231	0.0273196	0.0357634	0.0399373	0.0349629	0.0368976	0.0516104	0.0638976	0.072845	0.0749661	0.08251	0.0927778	0.0975297	0.104994	0.117581	0.152806	0.191097	0.223047	0.251438	0.274898	0.280165	0.266866	0.247617	0.2161	0.216517	0.241725	0.259522	0.267315	0.289349	0.29979	0.318666	0.362203	0.425581	0.517422	0.600527	0.65065	0.702038	0.748937	0.774537	0.799185	0.818559	0.842331	0.860201	0.841315	0.802698	0.763043
cell #147	0.616549	0.926001	0.879362	0.755032	0.558456	0.545044	0.503749	0.448321	0.350523	0.325604	0.296033	0.219681	0.175202	0.149678	0.110827	0.065367	0.0153847	0	0.0378542	0.0806541	0.212326	0.401954	0.493832	0.523968	0.584702	0.635954	0.606543	0.528703	0.486448	0.440335	0.394468	0.380112	0.369643	0.356147	0.315125	0.309948	0.395538	0.466842	0.461773	0.501541	0.587303	0.614916	0.575972	0.529783	0.509987	0.497107	0.507742	0.576566	0.652569
cell #148	0.235038	0.189084	0.0985625	0.164648	0.107617	0.0933433	0.0488285	0.0720074	0.145714	0.231997	0.273419	0.269811	0.194561	0.251081	0.318243	0.196782	0.350489	0.458719	0.368916	0.280175	0.375455	0.508496	0.442284	0.306141	0.285077	0.317933	0.365726	0.426768	0.507828	0.515601	0.531524	0.577973	0.490068	0.450553	0.296848	0.181151	0.258295	0.481645	0.77252	0.853126	0.71997	0.582134	0.589919	0.697062	0.765309	0.748301	0.66726	0.759996	0.759409
cell #149	0.0117603	0.0171309	0.00768723	0.0082337	0.00818379	0.00824628	0.00781984	0.0077122	0.00489118	0.00315362	0.00497653	0.00552094	0.00833458	0.0113742	0.022823	0.0375075	0.0422383	0.0503816	0.0654361	0.0640048	0.0470438	0.0434407	0.0477093	0.060316	0.069641	0.0741925	0.0777564	0.110445	0.180194	0.257382	0.316289	0.361898	0.437263	0.481325	0.465297	0.41744	0.391685	0.393953	0.41104	0.426992	0.467976	0.493651	0.504389	0.529492	0.562655	0.589416	0.623981	0.696048	0.755967
cell #150	0.00674599	0.0073892	0	0.00304961	0.00299114	0.00646876	0.012011	0.0233449	0.0337702	0.0373424	0.0356261	0.037196	0.0440998	0.058932	0.0699675	0.0709568	0.0747992	0.079887	0.0819882	0.0850234	0.0930118	0.108648	0.125991	0.1404	0.165623	0.185116	0.196622	0.202979	0.216616	0.242936	0.270892	0.295523	0.322241	0.36383	0.416293	0.46797	0.512115	0.536265	0.553556	0.564851	0.580161	0.594209	0.605732	0.615123	0.613772	0.604417	0.601432	0.60259	0.616513
cell #151	0.0286367	0.0777052	0.00559896	0.0619917	0.134054	0.199581	0.186743	0.161763	0.158354	0.173318	0.231666	0.321938	0.37977	0.372824	0.372373	0.428297	0.458829	0.405661	0.262791	0.144147	0.108383	0.16618	0.325153	0.427017	0.421484	0.431644	0.424535	0.361606	0.303345	0.28995	0.215187	0.123286	0.0367627	0	0.0910052	0.344867	0.52945	0.447993	0.378542	0.380436	0.349837	0.272278	0.207142	0.21967	0.194307	0.139632	0.272591	0.448438	0.648892
cell #152	0.0663327	0.0806491	0.0386718	0.0602302	0.126091	0.260209	0.351443	0.518254	0.347419	0.0962487	0.167835	0.217429	0.125563	0.0818702	0.223592	0.342531	0.284964	0.224018	0.231673	0.16324	0.074904	0.0658764	0.129651	0.224759	0.260474	0.284657	0.290884	0.217225	0.155161	0.120176	0.0682931	0.0535043	0.0590205	0.0492949	0.0366335	0.0393534	0.0721126	0.0941423	0.107294	0.10994	0.110528	0.108877	0.136746	0.153246	0.158212	0.139977	0.0833098	0.0465564	0.0357443
cell #153	0.174407	0.239007	0.297491	0.361304	0.407367	0.442528	0.426877	0.32663	0.213943	0.206341	0.234656	0.230776	0.152396	0.0555315	0.0237383	0.022824	0.0184833	0	0.019184	0.0786602	0.158018	0.211179	0.233659	0.249782	0.25131	0.245715	0.214827	0.224792	0.243682	0.299362	0.388529	0.453978	0.43575	0.344106	0.281552	0.271559	0.254926	0.252703	0.213097	0.163693	0.180768	0.23017	0.270169	0.247497	0.189486	0.184582	0.258727	0.327255	0.312783
cell #154	0.400877	0.486876	0.322127	0.290704	0.240201	0.230582	0.17382	0.0999087	0.0314117	0.0102913	0.0295088	0.0342957	0	0.0214737	0.0582445	0.0624713	0.0954571	0.168504	0.175374	0.124013	0.105688	0.133845	0.281363	0.397251	0.286435	0.257861	0.401653	0.480422	0.457344	0.365955	0.292261	0.223717	0.179556	0.166541	0.196839	0.25714	0.251472	0.231803	0.269308	0.319937	0.332268	0.356665	0.367692	0.347379	0.335378	0.321544	0.390859	0.449937	0.435538
cell #155	0.0764196	0.0786284	0.0395742	0.0442636	0.0191915	0.00933214	0	0.000489916	0.00187897	0.00794462	0.0180666	0.0448535	0.0864613	0.1136	0.129967	0.151453	0.180383	0.21769	0.252343	0.2908	0.320445	0.350678	0.379222	0.393428	0.394791	0.395756	0.386613	0.366586	0.342679	0.304193	0.252485	0.201363	0.173319	0.174916	0.221931	0.265914	0.258788	0.237569	0.213434	0.193145	0.189746	0.172105	0.142536	0.125157	0.136139	0.158847	0.182744	0.210414	0.249189
cell #156	0.133348	0.114105	0.0731712	0.0534091	0.0286497	0.0163161	0.00468494	0.0156508	0.028957	0.0414574	0.0160702	0.0179292	0.05302	0.0940705	0.147651	0.182964	0.243375	0.238869	0.165762	0.135789	0.156201	0.174363	0.195686	0.212001	0.285429	0.406661	0.407963	0.311238	0.279188	0.279641	0.234224	0.208333	0.211733	0.240832	0.275972	0.321691	0.375454	0.38768	0.349143	0.31708	0.314436	0.329669	0.352908	0.401465	0.379623	0.361159	0.362066	0.384337	0.430618
cell #157	0.0942145	0.110098	0.113126	0.132683	0.135465	0.134985	0.120328	0.115061	0.118585	0.125301	0.144303	0.184929	0.230926	0.26081	0.267816	0.283641	0.325025	0.374796	0.432681	0.490498	0.54869	0.598009	0.642738	0.692283	0.711729	0.697019	0.669451	0.678942	0.734882	0.810398	0.879973	0.89859	0.879596	0.85871	0.8516	0.86726	0.861907	0.851414	0.854833	0.892773	0.92948	0.951521	0.933901	0.876705	0.837947	0.811699	0.791688	0.794965	0.816535
cell #158	0.115883	0.0894979	0.0272555	0.0573342	0.0802616	0.117306	0.136914	0.129683	0.0902208	0.0883495	0.138877	0.167049	0.154297	0.143085	0.133491	0.137612	0.157981	0.164625	0.153465	0.132199	0.113945	0.11275	0.120841	0.139717	0.160028	0.159106	0.150559	0.158777	0.18439	0.241377	0.291073	0.334065	0.345814	0.36216	0.416714	0.492714	0.540698	0.545132	0.541843	0.54341	0.581822	0.648017	0.6958	0.73693	0.764598	0.763187	0.770134	0.747737	0.716633
cell #159	0.174457	0.196855	0.169653	0.173032	0.138307	0.144987	0.153489	0.207846	0.267787	0.275013	0.274893	0.3055	0.325786	0.34645	0.370333	0.397014	0.423273	0.455501	0.491876	0.540874	0.611826	0.671344	0.715373	0.751774	0.777334	0.796993	0.840107	0.910475	0.867998	0.758196	0.70007	0.687247	0.676395	0.668965	0.653021	0.649914	0.645629	0.630491	0.61819	0.595889	0.561585	0.532953	0.510044	0.497747	0.496708	0.495946	0.502881	0.534961	0.588191
cell #160	0.0148626	0.0229542	0.021101	0.0196791	0.0220175	0.0218626	0.0204806	0.023646	0.0278891	0.0406952	0.0455441	0.0611189	0.0873923	0.116951	0.150664	0.20699	0.265081	0.313791	0.355511	0.387978	0.402615	0.414638	0.422763	0.427842	0.391617	0.291095	0.201809	0.16168	0.165623	0.19079	0.215037	0.230687	0.245243	0.239006	0.244888	0.282915	0.322116	0.357065	0.363168	0.344893	0.338705	0.340213	0.37267	0.433344	0.427751	0.421045	0.45789	0.512759	0.571864
cell #161	0.0422147	0.0498481	0	0.030101	0.0122994	0.024281	0.0386318	0.0651278	0.0982088	0.127122	0.145204	0.162329	0.176005	0.176735	0.170958	0.155332	0.140663	0.133766	0.131769	0.129653	0.143079	0.15717	0.174447	0.196934	0.223468	0.260128	0.291051	0.290715	0.256742	0.204636	0.18389	0.189997	0.202306	0.202409	0.194631	0.186592	0.180246	0.154408	0.133185	0.141805	0.16406	0.176135	0.18501	0.193648	0.193905	0.205333	0.23318	0.256756	0.264112
cell #162	0.0622495	0.111486	0.143956	0.167637	0.178212	0.143653	0.102134	0.0902491	0.0963135	0.123019	0.17773	0.226291	0.240845	0.23073	0.221999	0.177405	0.151469	0.147562	0.11561	0.110464	0.114028	0.184552	0.319857	0.493849	0.650388	0.76486	0.790565	0.735507	0.646287	0.568581	0.503606	0.457902	0.405631	0.346062	0.30545	0.285385	0.286877	0.316543	0.359259	0.396471	0.421159	0.362228	0.255797	0.136627	0.0966152	0.129926	0.170008	0.230631	0.273752
cell #163	0.0229761	0.0210801	0.0244297	0.0523424	0.0798807	0.092437	0.0970424	0.101166	0.101012	0.0903207	0.06443	0.0421418	0.0287603	0.0228085	0.0252584	0.0412826	0.063504	0.0704837	0.0862132	0.129791	0.165214	0.186386	0.1702	0.135302	0.102052	0.113036	0.122909	0.124038	0.142763	0.172199	0.228929	0.291412	0.354727	0.390685	0.342284	0.250665	0.160784	0.103745	0.116511	0.126946	0.156744	0.225445	0.26409	0.249511	0.213719	0.186817	0.173684	0.209859	0.286737
cell #164	0	0.0317472	0.0556236	0.0916894	0.125743	0.133944	0.175447	0.266007	0.354502	0.379851	0.310139	0.202193	0.15084	0.170541	0.201511	0.217455	0.227726	0.263602	0.242706	0.246506	0.324412	0.47596	0.575848	0.515352	0.406463	0.369663	0.366777	0.279752	0.182335	0.138921	0.117484	0.129245	0.217917	0.250481	0.349891	0.44092	0.343513	0.303884	0.353016	0.397557	0.346696	0.303805	0.305681	0.300847	0.315336	0.379956	0.384207	0.360208	0.335663
cell #165	0.171541	0.225725	0.250632	0.275586	0.272261	0.296823	0.36091	0.434231	0.489919	0.508536	0.486126	0.452705	0.434022	0.451337	0.490196	0.510222	0.617928	0.613996	0.47949	0.457031	0.404862	0.374176	0.366345	0.372173	0.459631	0.535832	0.523124	0.504417	0.485952	0.502485	0.466764	0.443663	0.423817	0.517408	0.641207	0.741271	0.659522	0.541645	0.540764	0.493038	0.498542	0.62325	0.72934	0.773672	0.862373	0.903191	0.907945	0.908415	0.776628
cell #166	0.0250526	0.0415619	0.0548317	0.09009	0.106534	0.115091	0.139047	0.169533	0.172329	0.153117	0.130733	0.118123	0.113106	0.113672	0.0949191	0.0809833	0.0917057	0.114806	0.15621	0.218203	0.275599	0.293312	0.259866	0.197971	0.163019	0.156636	0.151856	0.169601	0.190495	0.180216	0.159887	0.169792	0.189902	0.187752	0.161341	0.134196	0.106591	0.0899281	0.0819087	0.119258	0.17646	0.243712	0.306498	0.34733	0.357388	0.321292	0.278704	0.244488	0.215812
cell #167	0.082294	0.116588	0.106201	0.136573	0.165373	0.179272	0.162716	0.140531	0.126174	0.111684	0.098314	0.0947219	0.0693168	0.070873	0.0701339	0.0541196	0.0351672	0.0342511	0.0434396	0.0304993	0.0154362	0.00810239	0	0.00422895	0.0069617	0.0193555	0.038074	0.051597	0.0718578	0.102223	0.166371	0.212024	0.223376	0.181707	0.133175	0.108294	0.116231	0.169729	0.247254	0.262007	0.22108	0.185962	0.138183	0.109008	0.115298	0.127945	0.149466	0.189149	0.249065
cell #168	0.0718803	0.0458658	0.0229487	0.014105	0.00737801	0.00915091	0	0.00577031	0.0084529	0.00795258	0.00878412	0.0150273	0.0207097	0.0236527	0.0221544	0.0237078	0.0216979	0.0217031	0.0252658	0.0227109	0.0263217	0.0359338	0.0415505	0.0511986	0.056684	0.0596277	0.0575343	0.0467823	0.0437504	0.038194	0.0417149	0.0467855	0.0551193	0.059617	0.0663346	0.0851687	0.0988537	0.115084	0.126406	0.140818	0.169631	0.190217	0.188263	0.199457	0.221109	0.302454	0.404805	0.465809	0.433714
cell #169	0.110351	0.129881	0.114466	0.142062	0.172063	0.232448	0.268223	0.292965	0.331288	0.367823	0.382303	0.358784	0.323866	0.305188	0.313774	0.316245	0.265757	0.22167	0.17457	0.138663	0.1397	0.199676	0.23003	0.182042	0.146538	0.184669	0.223377	0.252213	0.305084	0.363025	0.402526	0.48138	0.581312	0.658957	0.694	0.705411	0.70249	0.643377	0.583321	0.555831	0.519884	0.420884	0.409112	0.516347	0.661675	0.779748	0.822449	0.781406	0.718527
cell #170	0.782725	0.899207	0.720872	0.613491	0.490585	0.474058	0.484538	0.472121	0.419641	0.326782	0.260756	0.189688	0.125767	0.0905957	0.054152	0.0399189	0.0676267	0.11614	0.157826	0.199107	0.211716	0.236868	0.291759	0.357078	0.440771	0.471117	0.435168	0.353726	0.251426	0.226676	0.21013	0.195042	0.212988	0.175989	0.148592	0.186205	0.451485	0.736955	0.58917	0.554263	0.686608	0.673725	0.577388	0.432955	0.290409	0.192968	0.0963328	0.185907	0.463099
cell #171	0.0200725	0.040497	0.0327508	0.0225285	0.00613273	0	0.00269092	0.0185325	0.0345542	0.0403381	0.0464937	0.0589576	0.0720076	0.0771789	0.0795518	0.0893909	0.100797	0.10454	0.104241	0.127435	0.17071	0.242258	0.313155	0.327883	0.308609	0.290164	0.267659	0.218845	0.16048	0.109969	0.078284	0.075992	0.0904055	0.104984	0.131208	0.161616	0.198352	0.225332	0.233529	0.226557	0.229785	0.257175	0.290391	0.291988	0.275367	0.262504	0.309048	0.393791	0.498609
cell #172	0.0277625	0.0205905	0.0113562	0.0277331	0.0307476	0.045048	0.0551595	0.155563	0.413913	0.597843	0.594973	0.610461	0.609962	0.520794	0.347553	0.20239	0.120667	0.112254	0.132302	0.17103	0.201106	0.247782	0.285669	0.288733	0.297626	0.304411	0.31094	0.33689	0.355069	0.389087	0.437678	0.4241	0.373609	0.329136	0.301916	0.292697	0.279992	0.289422	0.275142	0.264828	0.234705	0.209177	0.198176	0.187778	0.196772	0.210289	0.224714	0.221648	0.204437
cell #173	0	0.0423486	0.0878805	0.129652	0.118683	0.205049	0.271636	0.282494	0.286607	0.224534	0.202818	0.206335	0.243142	0.266783	0.304836	0.360923	0.446136	0.521325	0.590808	0.658146	0.748844	0.774319	0.692151	0.59759	0.520588	0.458857	0.376844	0.27794	0.212202	0.18377	0.177506	0.210195	0.299725	0.473688	0.611037	0.718576	0.719372	0.625905	0.563823	0.528331	0.459312	0.41337	0.382558	0.372941	0.348919	0.354193	0.413896	0.523244	0.682123
cell #174	0.0875739	0.123755	0.114576	0.131691	0.108686	0.101719	0.0886341	0.0808758	0.0900701	0.110592	0.118339	0.137371	0.163873	0.169851	0.186818	0.221038	0.252865	0.290994	0.341676	0.39163	0.442816	0.510878	0.592983	0.661784	0.693433	0.704346	0.711838	0.716522	0.72922	0.747686	0.768314	0.774926	0.756093	0.728837	0.694991	0.674746	0.677669	0.674469	0.64725	0.595111	0.544203	0.511924	0.507282	0.518654	0.547521	0.568847	0.573421	0.571456	0.563791
cell #175	0.484767	0.575353	0.478468	0.380142	0.226626	0.14696	0.103937	0.185839	0.3379	0.554103	0.839978	0.984614	0.965404	0.845785	0.773683	0.828907	0.906926	0.818732	0.6106	0.414002	0.313257	0.267926	0.189837	0.137404	0.116767	0.0904487	0.0808235	0.0694276	0.0760715	0.0758065	0.0648202	0.0543171	0.0317554	0.0150406	0.0134464	0.0121286	0.0240529	0.0468273	0.0629919	0.065601	0.0619615	0.0541565	0.0475759	0.0260032	0.00904983	0.00835833	0	0.00950945	0.0116539
cell #176	0.0193192	0.0345527	0.0345432	0.0524039	0.0739556	0.1071	0.154564	0.232687	0.287825	0.313436	0.301566	0.269122	0.22375	0.199196	0.201532	0.19492	0.213776	0.270051	0.363447	0.507143	0.677589	0.827654	0.945291	0.987028	0.933806	0.785529	0.647319	0.474051	0.345184	0.257101	0.190195	0.146179	0.121533	0.116483	0.104034	0.105831	0.112066	0.148595	0.205071	0.272877	0.35722	0.412905	0.416761	0.386676	0.367339	0.370858	0.342004	0.321971	0.303806
cell #177	0.126425	0.117206	0.0534907	0.0570412	0.0677345	0.080153	0.0635117	0.0336936	2.61571e-06	0	0.0468514	0.0869582	0.0914117	0.137521	0.237821	0.354513	0.419207	0.367809	0.276434	0.226383	0.228384	0.25518	0.298671	0.343687	0.355563	0.332125	0.299409	0.275789	0.284058	0.307272	0.340584	0.389018	0.390968	0.320399	0.270433	0.285427	0.399178	0.517337	0.49612	0.438936	0.367205	0.29621	0.29347	0.377754	0.470375	0.571701	0.684354	0.620401	0.52368
cell #178	0.118301	0.0962692	0.048234	0.0286351	0.0175563	0.0392665	0.0621295	0.0890767	0.0804001	0.0500307	0.0290768	0.00548341	0	0.00700969	0.0384582	0.129957	0.22191	0.254467	0.302822	0.337847	0.365076	0.38715	0.412932	0.442703	0.458116	0.439737	0.438522	0.486956	0.533965	0.56902	0.624418	0.719379	0.748555	0.655088	0.551986	0.576464	0.654427	0.673757	0.564869	0.505286	0.538074	0.531668	0.471349	0.442639	0.430775	0.440549	0.459926	0.473684	0.528313
cell #179	0	0.0266258	0.0183537	0.0250417	0.0374403	0.0727781	0.118835	0.172407	0.198282	0.209713	0.250532	0.320653	0.402183	0.481111	0.557616	0.636421	0.680419	0.705834	0.653269	0.566874	0.4879	0.476497	0.508853	0.515902	0.467756	0.426827	0.404491	0.356307	0.366919	0.426679	0.441566	0.41578	0.343632	0.287487	0.238149	0.203146	0.231339	0.305641	0.395105	0.516845	0.608724	0.612909	0.57043	0.51575	0.506869	0.485732	0.480138	0.533185	0.539875
cell #180	0.016275	0.0192008	0.000333013	0.0035163	0.00574229	0.0150733	0.0205431	0.0262416	0.0339421	0.0577383	0.0979907	0.160369	0.223367	0.255996	0.275439	0.286543	0.280563	0.240485	0.193385	0.178635	0.187501	0.184337	0.16149	0.15265	0.179017	0.21679	0.203201	0.162495	0.175744	0.191481	0.180102	0.171099	0.197241	0.197503	0.152388	0.187454	0.262173	0.284709	0.31627	0.372152	0.377665	0.369988	0.407134	0.434246	0.429332	0.395598	0.40541	0.458417	0.463227
cell #181	0	0.0435079	0.0273686	0.0837344	0.113247	0.15359	0.178278	0.199117	0.194265	0.186891	0.160402	0.119187	0.0883386	0.0679625	0.0562004	0.0534145	0.075965	0.118652	0.16196	0.194842	0.189455	0.185269	0.225765	0.288618	0.355655	0.404803	0.411781	0.392421	0.397645	0.424798	0.441777	0.436915	0.401614	0.366864	0.343271	0.34694	0.368654	0.399321	0.444278	0.515217	0.639886	0.739931	0.788864	0.837373	0.868875	0.883864	0.862164	0.842216	0.83224
cell #182	0.192273	0.225266	0.228559	0.220677	0.189835	0.160709	0.126799	0.0881246	0.0909253	0.145547	0.198113	0.23032	0.219386	0.220726	0.266266	0.312578	0.358367	0.378343	0.322837	0.349782	0.345064	0.317009	0.312685	0.251456	0.226007	0.232388	0.253692	0.349215	0.410295	0.450549	0.53277	0.68557	0.795286	0.782272	0.733007	0.670073	0.746347	0.870474	0.801643	0.829343	0.721898	0.608936	0.646555	0.728661	0.728829	0.690856	0.720332	0.769176	0.810613
cell #183	0.353728	0.356988	0.290556	0.282763	0.229942	0.214823	0.196096	0.208512	0.229714	0.253044	0.27181	0.283786	0.30023	0.329535	0.359018	0.379259	0.3805	0.371961	0.365906	0.366	0.366083	0.363071	0.35282	0.34567	0.351443	0.356663	0.357079	0.350962	0.342024	0.338561	0.344813	0.364634	0.390968	0.422667	0.452711	0.485624	0.512089	0.52683	0.535406	0.540655	0.539187	0.533234	0.522909	0.521813	0.525268	0.52522	0.527135	0.542583	0.564185
cell #184	0.0343147	0.0218064	0	0.00246948	0.000636218	0.0127556	0.0348177	0.0766965	0.12361	0.169871	0.21369	0.259137	0.313908	0.374886	0.436317	0.478897	0.515665	0.549339	0.57279	0.599728	0.638744	0.692635	0.746417	0.80922	0.842935	0.853378	0.870183	0.87448	0.890213	0.922699	0.943601	0.939646	0.912146	0.870447	0.849573	0.84283	0.835031	0.843785	0.837438	0.823332	0.828156	0.827272	0.801356	0.749719	0.704559	0.670648	0.647935	0.638741	0.64498
cell #185	0	0.0187254	0.00203858	0.0429728	0.0275485	0.0177914	0.038429	0.072555	0.103437	0.149152	0.178335	0.209652	0.209825	0.175113	0.155196	0.143572	0.143277	0.164665	0.201581	0.258566	0.355045	0.477422	0.574737	0.607047	0.62061	0.617342	0.624969	0.675502	0.735914	0.797472	0.796705	0.742288	0.712896	0.701177	0.691264	0.656642	0.600137	0.548182	0.479923	0.406211	0.3331	0.27099	0.232636	0.223586	0.227874	0.242903	0.276069	0.332537	0.381199
cell #186	0.244526	0.364956	0.300172	0.280808	0.234394	0.237596	0.229808	0.206593	0.181999	0.155232	0.123141	0.0622099	0.029958	0.0079316	0.00749293	0.0111797	0	0.012754	0.0206639	0.00257189	0.0124162	0.0305717	0.0785396	0.172288	0.222261	0.214116	0.266519	0.284758	0.250225	0.238573	0.259637	0.257787	0.275152	0.255039	0.213778	0.178567	0.194049	0.210525	0.20519	0.191128	0.223664	0.282549	0.327354	0.394901	0.397855	0.401863	0.440659	0.454505	0.463012
cell #187	0.0740679	0.106467	0.0784249	0.0782043	0.0754833	0.0824389	0.0742989	0.0804327	0.101746	0.110999	0.121797	0.138984	0.165772	0.196544	0.189115	0.163171	0.167594	0.193715	0.250709	0.302965	0.348497	0.369629	0.39152	0.38784	0.367746	0.400557	0.501785	0.483637	0.381403	0.366212	0.471395	0.418288	0.232823	0.175767	0.195275	0.237667	0.283554	0.3249	0.343481	0.373409	0.363393	0.388945	0.314233	0.328873	0.445369	0.357326	0.286525	0.404908	0.392569
cell #188	0	0.0122458	0.0232389	0.11594	0.198603	0.26093	0.249743	0.226832	0.267321	0.344085	0.42319	0.40011	0.322283	0.362553	0.486027	0.520654	0.532763	0.567506	0.455714	0.386714	0.474025	0.462756	0.333441	0.250801	0.170702	0.129183	0.139727	0.192012	0.288681	0.413196	0.546093	0.714932	0.792246	0.73222	0.676682	0.612696	0.47426	0.403408	0.440119	0.505344	0.599727	0.642646	0.528432	0.371929	0.321233	0.313991	0.365331	0.507126	0.59522
cell #189	0.153687	0.217933	0.194498	0.234617	0.22155	0.247152	0.277333	0.319036	0.346043	0.371267	0.387501	0.40919	0.441099	0.476652	0.518286	0.55723	0.562783	0.538849	0.514032	0.502305	0.505985	0.553492	0.607914	0.636001	0.616906	0.587032	0.554067	0.540901	0.527372	0.492385	0.449909	0.40424	0.371018	0.362389	0.366184	0.383574	0.410735	0.436299	0.459462	0.453032	0.420525	0.372365	0.301941	0.230816	0.170326	0.134672	0.11794	0.114785	0.136739
cell #190	0	0.0374352	0.0345995	0.0504579	0.052688	0.0935266	0.187224	0.312605	0.459796	0.580604	0.601458	0.546263	0.402934	0.288675	0.231616	0.202686	0.202465	0.246405	0.306793	0.385086	0.444852	0.455099	0.451621	0.451251	0.457087	0.45419	0.405419	0.315393	0.236562	0.201551	0.194439	0.258438	0.340691	0.411256	0.484337	0.526496	0.580092	0.619642	0.628952	0.632278	0.624861	0.587283	0.520493	0.495358	0.485383	0.468639	0.443096	0.416459	0.392317
cell #191	0.065043	0.164094	0.0886303	0.0383559	0	0.0246456	0.0613741	0.0934668	0.126868	0.134881	0.11677	0.108773	0.102232	0.0966275	0.134711	0.139717	0.227656	0.331892	0.372435	0.385044	0.399603	0.400741	0.404755	0.4149	0.467382	0.515341	0.494957	0.469687	0.455309	0.4436	0.423871	0.399853	0.40657	0.448049	0.519798	0.556145	0.553052	0.515971	0.427508	0.418428	0.419837	0.390537	0.439777	0.451827	0.453568	0.443828	0.426386	0.443489	0.541923
cell #192	0.0286305	0.0132005	0	0.00846249	0.0187798	0.0660434	0.106049	0.123642	0.136561	0.144148	0.133931	0.127003	0.120355	0.146155	0.179609	0.226514	0.31281	0.306495	0.255977	0.193743	0.150056	0.120661	0.0969612	0.0582012	0.0582995	0.0805546	0.104825	0.127397	0.206637	0.268961	0.249407	0.2117	0.172662	0.147676	0.153217	0.168788	0.186932	0.169408	0.0872829	0.085814	0.107534	0.0965246	0.106316	0.0971204	0.103253	0.120786	0.178964	0.234167	0.239598
cell #193	0.0432487	0.0424093	0.0317031	0.0568331	0.0738569	0.108026	0.168969	0.204622	0.211778	0.248623	0.305734	0.278683	0.269345	0.251721	0.229404	0.240713	0.291318	0.341071	0.32808	0.296315	0.255569	0.270213	0.347633	0.407002	0.32891	0.311403	0.382729	0.452582	0.450461	0.424063	0.408896	0.380847	0.372747	0.408743	0.441037	0.524475	0.559257	0.49222	0.461596	0.466478	0.564032	0.63355	0.542713	0.503547	0.415183	0.313321	0.307864	0.321505	0.33216
cell #194	0	0.020527	0.0222346	0.0312267	0.0220818	0.0170786	0.0139843	0.0218429	0.0302057	0.0449409	0.0616316	0.0816587	0.114538	0.149079	0.17386	0.178385	0.172807	0.146345	0.103645	0.0570789	0.0291114	0.0142755	0.00928855	0.00732425	0.0113269	0.0259057	0.046339	0.0891481	0.158065	0.299815	0.451825	0.5043	0.494951	0.475451	0.4222	0.341006	0.271759	0.257493	0.253563	0.283249	0.328057	0.372485	0.393623	0.384847	0.365397	0.343907	0.321905	0.295393	0.276848
cell #195	0.198785	0.28553	0.239472	0.207173	0.136917	0.108296	0.0931088	0.0681574	0.056277	0.0518482	0.0493148	0.047572	0.0420095	0.0357612	0.0274878	0.0231057	0.0186468	0.0141792	0.00888922	0.00537329	0.00297283	0	0.00344736	0.00878405	0.00866656	0.00673619	0.00566943	0.00586994	0.00511364	0.0032787	0.0019635	0.00124618	0.00401259	0.00719904	0.00806149	0.00641695	0.00695677	0.00854366	0.00868618	0.009081	0.00982201	0.0120641	0.0150432	0.018439	0.0259728	0.0343666	0.0446856	0.0529955	0.0652147
cell #196	0.101544	0.126146	0.0895902	0.0957172	0.0927746	0.10563	0.116938	0.129329	0.105086	0.068335	0.0437805	0.0435328	0.0687915	0.0916563	0.105701	0.172182	0.268967	0.304904	0.282107	0.216384	0.195354	0.212174	0.218885	0.225636	0.266324	0.304316	0.383991	0.514453	0.537669	0.555876	0.606164	0.632735	0.657149	0.689221	0.640409	0.566018	0.506576	0.488242	0.492298	0.504823	0.559333	0.621299	0.634342	0.568182	0.508377	0.534384	0.542605	0.644709	0.707958
cell #197	0.0618807	0.0811863	0.0741545	0.102232	0.104218	0.0982569	0.0739609	0.0512946	0.0294826	0.0131979	0.00346365	0	0.00611672	0.0190157	0.0294074	0.0417921	0.0558753	0.0671022	0.0694082	0.0611863	0.0462298	0.0387403	0.0455035	0.0673131	0.0812133	0.0740927	0.0632608	0.0809882	0.114055	0.122104	0.127358	0.134129	0.142495	0.152264	0.168162	0.207887	0.226543	0.202223	0.180642	0.18077	0.189917	0.193955	0.198177	0.19636	0.204858	0.19999	0.202412	0.21891	0.230239
cell #198	0.322733	0.447267	0.451238	0.415643	0.328852	0.30105	0.243693	0.198956	0.148038	0.0999786	0.0946699	0.113656	0.107387	0.101312	0.0999623	0.0830216	0.0563247	0.05822	0.0841579	0.106203	0.112658	0.111315	0.105986	0.101981	0.110853	0.123857	0.128667	0.118196	0.104589	0.111846	0.162829	0.240092	0.274042	0.25807	0.228321	0.227532	0.292353	0.27843	0.182538	0.162034	0.209524	0.239951	0.207046	0.197425	0.263031	0.314266	0.347557	0.394536	0.418013
cell #199	0.110667	0.106052	0.00594912	0.0158397	0.0339063	0.0565728	0.0227077	0.034384	0.0840346	0.166319	0.232612	0.251941	0.200741	0.151855	0.274144	0.607172	0.480102	0.351985	0.395224	0.477653	0.403466	0.192522	0.150122	0.140997	0.164367	0.217091	0.29904	0.325489	0.298929	0.279598	0.218895	0.26801	0.484317	0.520358	0.431481	0.452143	0.480582	0.496552	0.549634	0.611505	0.625755	0.590402	0.531306	0.428375	0.366916	0.320115	0.300902	0.334265	0.343817
cell #200	0.0636463	0.0839843	0.0652498	0.0950497	0.0647633	0.0663425	0.0604209	0.0629671	0.0616786	0.049343	0.0472616	0.0602218	0.0816506	0.106693	0.148841	0.201841	0.274594	0.37406	0.517974	0.659121	0.708514	0.708128	0.711428	0.69362	0.651834	0.632105	0.621658	0.629329	0.606857	0.519038	0.37559	0.208113	0.140127	0.129039	0.11704	0.111898	0.094972	0.0861992	0.0807793	0.0620315	0.0321854	0.0131837	0.00428805	0	0.0180418	0.0361327	0.0503419	0.0710578	0.0831185
cell #201	0.0251145	0.0418609	0.0217048	0.109695	0.153431	0.246279	0.323536	0.433101	0.538997	0.614684	0.661704	0.713808	0.78023	0.842977	0.891327	0.915844	0.925382	0.922915	0.890484	0.842643	0.803223	0.768165	0.742358	0.721507	0.686953	0.622324	0.533524	0.437939	0.34867	0.272214	0.213576	0.165963	0.129428	0.0998046	0.0748798	0.0565151	0.0470833	0.0576528	0.0777035	0.107098	0.152958	0.189817	0.214916	0.232473	0.256377	0.301136	0.329862	0.351339	0.334523
cell #202	0.627692	0.727646	0.646355	0.611756	0.468845	0.479407	0.453791	0.47179	0.461083	0.491959	0.624799	0.686449	0.592303	0.622418	0.640605	0.670557	0.73595	0.743814	0.704635	0.649256	0.599282	0.602233	0.599022	0.606883	0.624839	0.573653	0.542982	0.452032	0.457808	0.523666	0.517017	0.448591	0.364051	0.354879	0.421884	0.536211	0.671546	0.812593	0.851302	0.844654	0.797313	0.657932	0.55275	0.501239	0.491594	0.509417	0.469793	0.438799	0.511596
cell #203	0.0836826	0.0618767	0.0134536	0.00650893	0.013833	0.0288432	0.0394431	0.0479657	0.0420029	0.0391998	0.0370521	0.0387379	0.0407891	0.0451179	0.0461896	0.0439503	0.0369719	0.0279407	0.0220793	0.0147936	0.00728711	0.00566997	0.0025139	0	0.00026597	0.00375736	0.0109526	0.0148648	0.0131543	0.00989882	0.0111701	0.0128031	0.016326	0.025828	0.0382707	0.0578595	0.0844004	0.111106	0.127609	0.138741	0.164888	0.189631	0.198564	0.196189	0.170816	0.16323	0.191598	0.236804	0.306493
cell #204	0.349639	0.396904	0.368194	0.385844	0.441952	0.525515	0.637168	0.781463	0.838489	0.77979	0.637418	0.470588	0.37376	0.427782	0.524082	0.477181	0.251925	0.118763	0.129804	0.222686	0.263049	0.346141	0.416179	0.364509	0.300671	0.332919	0.51861	0.69509	0.590124	0.33028	0.14898	0.0897057	0.10226	0.126669	0.13501	0.148197	0.178661	0.20823	0.197163	0.180442	0.232169	0.262096	0.148244	0.126104	0.165549	0.285952	0.315784	0.225976	0.174143
cell #205	0.0541609	0.117872	0.0495682	0.0656798	0.00307613	0.00640445	0.0289205	0.0306137	0	0.0098983	0.0384342	0.0638696	0.0811814	0.080336	0.0834721	0.110226	0.180172	0.274193	0.312795	0.340509	0.445583	0.609077	0.658716	0.592314	0.486984	0.471482	0.501163	0.51723	0.529585	0.583488	0.633142	0.644865	0.722484	0.773584	0.728555	0.615052	0.624465	0.700544	0.633536	0.541537	0.583013	0.596447	0.589362	0.607608	0.573124	0.48708	0.413655	0.319597	0.260778
cell #206	0	0.0342528	0.0369259	0.0485144	0.0699846	0.130058	0.180276	0.198975	0.214055	0.217307	0.184809	0.125592	0.076041	0.0629596	0.076057	0.111205	0.129256	0.158923	0.177755	0.205196	0.224347	0.260124	0.320511	0.341238	0.321601	0.297056	0.282286	0.29326	0.364487	0.493765	0.594338	0.622375	0.633556	0.69798	0.777721	0.814645	0.798025	0.757107	0.715179	0.659454	0.596759	0.539462	0.524248	0.565949	0.64547	0.73293	0.745112	0.717288	0.653643
cell #207	0.926646	0.899568	0.537282	0.354481	0.146933	0.0790459	0.0458367	0.0904143	0.168065	0.280385	0.250321	0.101666	0.0123555	0	0.00765209	0.0507542	0.120721	0.152641	0.13977	0.125219	0.150402	0.226715	0.334228	0.390469	0.328993	0.235327	0.188461	0.160062	0.16843	0.196457	0.225045	0.229018	0.265741	0.275004	0.271554	0.313051	0.42302	0.521533	0.50975	0.511294	0.656902	0.841895	0.872458	0.916187	0.935787	0.906307	0.831438	0.711403	0.664314
cell #208	0	0.00619267	0.00589471	0.0122044	0.00871976	0.0114142	0.00983059	0.0107645	0.0127271	0.0178458	0.0256903	0.0381805	0.0525149	0.0708661	0.0926772	0.120389	0.159094	0.200392	0.257241	0.315065	0.365236	0.411827	0.437583	0.446593	0.459085	0.485712	0.535938	0.593677	0.639001	0.667944	0.688573	0.694482	0.682694	0.664013	0.639239	0.613663	0.571049	0.516613	0.462266	0.420066	0.383711	0.365136	0.34449	0.30948	0.288352	0.292159	0.348269	0.464635	0.517748
cell #209	0.298191	0.340821	0.320655	0.32402	0.271482	0.261352	0.240045	0.277146	0.306591	0.356744	0.457367	0.571029	0.651593	0.621171	0.518432	0.451004	0.469704	0.488847	0.455138	0.374226	0.341115	0.385397	0.447118	0.498839	0.541106	0.549998	0.54349	0.559982	0.570479	0.517724	0.469622	0.44089	0.493203	0.528778	0.586316	0.646975	0.649235	0.548446	0.476064	0.567873	0.823704	0.962346	0.923329	0.836372	0.789726	0.765939	0.729968	0.795927	0.95238
cell #210	0.240377	0.326756	0.38223	0.399024	0.40146	0.40623	0.295638	0.209213	0.223924	0.270998	0.316769	0.328585	0.26505	0.227007	0.318217	0.376324	0.373681	0.361288	0.390798	0.484659	0.669256	0.7518	0.687336	0.678182	0.631136	0.636273	0.660859	0.634675	0.5693	0.526169	0.582448	0.609296	0.661457	0.758102	0.769398	0.740889	0.739005	0.643609	0.586644	0.660129	0.649627	0.600318	0.586765	0.651341	0.653473	0.503438	0.419872	0.36949	0.328446
cell #211	0.00506715	0.0846838	0.0977451	0.117849	0.146559	0.184113	0.212858	0.159065	0.0895739	0.0573091	0.053947	0.052544	0.0636219	0.0995699	0.148147	0.210745	0.274975	0.300135	0.286223	0.237424	0.161625	0.125453	0.161257	0.25182	0.29888	0.319494	0.277783	0.18389	0.11281	0.0862267	0.124993	0.221993	0.296359	0.238709	0.0833388	0.0342778	0.0479121	0.0103715	0.0182647	0.0466607	0.0972457	0.163278	0.203589	0.179592	0.137596	0.115527	0.107165	0.139013	0.148819
cell #212	0.0525705	0.0669433	0.0861508	0.107649	0.0698016	0.0338601	0.019856	0.0209004	0.0255863	0.0257382	0.0211345	0.011031	0.00427434	0	0.00176335	0.00333704	0.00115384	0.00134248	0.00482452	0.0123846	0.0178999	0.0169118	0.0133111	0.015259	0.0185686	0.0265539	0.0332721	0.0447164	0.0720009	0.101751	0.116177	0.11789	0.137675	0.184068	0.22376	0.205603	0.166028	0.154614	0.155112	0.133802	0.107808	0.104699	0.143574	0.194222	0.225103	0.240545	0.248254	0.26543	0.279743
cell #213	0.296857	0.370183	0.231189	0.177842	0.11758	0.128521	0.117014	0.106791	0.1149	0.122747	0.148795	0.141239	0.123326	0.122425	0.0658273	0.032982	0.0187537	0	0.0110605	0.00941344	0.0217765	0.0494405	0.0672513	0.0765215	0.0837573	0.125003	0.167842	0.161283	0.121031	0.164215	0.220817	0.2212	0.238969	0.248021	0.332717	0.416779	0.397175	0.270518	0.159118	0.152026	0.210345	0.240163	0.217228	0.195918	0.174931	0.18142	0.256577	0.320096	0.30298
cell #214	0.236028	0.27163	0.220436	0.212755	0.162459	0.0761619	0.00216088	0	0.0155044	0.0459333	0.064034	0.0424524	0.00925102	0.0217365	0.0611799	0.0734429	0.0672761	0.0637763	0.0808289	0.102626	0.126863	0.120901	0.117942	0.107218	0.0799118	0.0758145	0.120759	0.208079	0.294162	0.316685	0.284892	0.204549	0.154525	0.185641	0.202467	0.178805	0.153865	0.213864	0.185579	0.111457	0.134644	0.167139	0.198895	0.18258	0.173501	0.216688	0.252755	0.269379	0.277762
cell #215	0.215129	0.273785	0.22833	0.246264	0.184546	0.149024	0.107284	0.0812697	0.0629599	0.0438408	0.0336393	0.0301884	0.043238	0.0624683	0.0561592	0.024298	0	0.0148241	0.0609271	0.0998681	0.104376	0.0724722	0.0414637	0.0498658	0.0802414	0.113389	0.145972	0.176148	0.199014	0.209931	0.206406	0.183191	0.177918	0.194741	0.236066	0.316375	0.424861	0.544406	0.645592	0.702375	0.727767	0.720803	0.690914	0.63374	0.573265	0.515475	0.485972	0.48234	0.470013
cell #216	0.223955	0.257451	0.284685	0.318034	0.314879	0.309873	0.306023	0.335713	0.355343	0.329057	0.264386	0.281222	0.314604	0.330206	0.35966	0.374572	0.370556	0.37467	0.371364	0.350937	0.353672	0.378632	0.409253	0.443929	0.477824	0.446038	0.377529	0.364902	0.362773	0.308905	0.299379	0.29083	0.306395	0.324275	0.327854	0.316678	0.284534	0.269686	0.294016	0.332578	0.393085	0.442487	0.469056	0.477631	0.471426	0.449537	0.407951	0.368976	0.331928
cell #217	0.183659	0.234683	0.182477	0.222223	0.237021	0.22396	0.211876	0.188779	0.195674	0.184312	0.166343	0.163462	0.152307	0.140318	0.125035	0.155565	0.211241	0.221384	0.180451	0.131604	0.116077	0.149482	0.176815	0.228495	0.246969	0.176226	0.104015	0.0485209	0.031881	0.0595915	0.10548	0.120414	0.172522	0.223457	0.212392	0.153292	0.106708	0.0974136	0.134503	0.168684	0.167931	0.200068	0.221167	0.276498	0.326625	0.412908	0.421946	0.281948	0.194085
cell #218	0.00490805	0	0.00481167	0.0800968	0.1392	0.173633	0.138774	0.104375	0.0858711	0.0915806	0.127077	0.154898	0.150828	0.181324	0.218762	0.283941	0.35093	0.416575	0.480657	0.544672	0.571593	0.591602	0.650698	0.627155	0.521476	0.405111	0.337404	0.296682	0.272467	0.283952	0.332319	0.392851	0.409037	0.390189	0.363411	0.375004	0.385253	0.382728	0.408445	0.446065	0.48474	0.486469	0.431251	0.376937	0.332261	0.321148	0.347043	0.361078	0.329367
cell #219	0.0536489	0.0577266	0.052855	0.0604935	0.0545435	0.0410438	0.0463132	0.0641371	0.0867211	0.121885	0.121636	0.107343	0.108497	0.0955002	0.074751	0.062013	0.0804506	0.122369	0.112173	0.073992	0.087683	0.0863178	0.0758307	0.102975	0.137052	0.138369	0.121116	0.112306	0.14788	0.219033	0.292847	0.316553	0.286279	0.200505	0.152101	0.154903	0.0928058	0.0368905	0.0379032	0.103766	0.165454	0.182301	0.208398	0.238096	0.263597	0.199745	0.132374	0.140258	0.191032
cell #220	0.661119	0.710481	0.628426	0.599279	0.514238	0.506933	0.447562	0.363677	0.297321	0.271022	0.286394	0.260773	0.200556	0.160965	0.142787	0.16361	0.199488	0.271772	0.293407	0.281516	0.290272	0.314098	0.324472	0.296005	0.250976	0.222359	0.218976	0.219147	0.259493	0.327731	0.371817	0.394115	0.43552	0.464372	0.526733	0.603049	0.699745	0.782928	0.832128	0.828285	0.76123	0.67613	0.590307	0.543821	0.55351	0.503265	0.39322	0.317808	0.273246
cell #221	0.0127313	0.0582484	0.0708003	0.0847941	0.0801968	0.109187	0.140064	0.188659	0.257669	0.313978	0.335387	0.341537	0.395302	0.47602	0.544197	0.606395	0.677034	0.630761	0.493122	0.409746	0.431161	0.567089	0.709681	0.78215	0.73806	0.691015	0.63193	0.522394	0.406491	0.330712	0.279633	0.240567	0.266609	0.358591	0.514127	0.654249	0.658026	0.536686	0.452718	0.442319	0.437513	0.359239	0.305051	0.330462	0.39058	0.400316	0.391492	0.43127	0.538251
cell #222	0.337236	0.312213	0.199148	0.217692	0.209169	0.269357	0.266395	0.236128	0.190846	0.145969	0.101282	0.0468449	0.00283062	0	0.021167	0.101641	0.259167	0.417847	0.524639	0.573192	0.64121	0.722281	0.77382	0.786223	0.773812	0.752307	0.715906	0.669337	0.614239	0.538365	0.437726	0.355914	0.303051	0.305404	0.369558	0.494483	0.626049	0.607895	0.529404	0.510536	0.551124	0.620225	0.676537	0.709683	0.743174	0.80293	0.868224	0.889247	0.859575
cell #223	0.0995062	0.105915	0.0888496	0.0990435	0.086315	0.084424	0.0703769	0.0552001	0.0377275	0.0223853	0.00877935	0	0.00587034	0.0139411	0.0236526	0.0392323	0.0614937	0.0926683	0.118713	0.136099	0.15563	0.185549	0.222716	0.26928	0.311645	0.342553	0.362186	0.368548	0.356626	0.333962	0.308024	0.282854	0.251871	0.224032	0.205156	0.199287	0.208072	0.221317	0.233577	0.221752	0.206183	0.209849	0.218786	0.215669	0.209312	0.207271	0.193024	0.153703	0.110291
cell #224	0.323859	0.391855	0.26017	0.221196	0.130951	0.106738	0.0843843	0.0678874	0	0.0145332	0.0628153	0.058191	0.109202	0.149187	0.162601	0.156535	0.113304	0.105978	0.121282	0.143153	0.290866	0.216637	0.127119	0.158285	0.177172	0.169664	0.158858	0.167902	0.127415	0.0962745	0.103353	0.162657	0.202858	0.196286	0.182691	0.153599	0.13917	0.131515	0.140964	0.162646	0.198337	0.2286	0.247981	0.279903	0.342291	0.456075	0.345909	0.278445	0.290035
cell #225	0.110184	0.221139	0.293777	0.364216	0.311055	0.243383	0.182549	0.0992995	0.0421933	0.0115716	0.00570654	0.000689276	0	0.0128959	0.0260043	0.040483	0.0739014	0.111935	0.180062	0.256467	0.321465	0.361727	0.379341	0.377531	0.410741	0.430601	0.444959	0.439406	0.387942	0.344496	0.320278	0.310662	0.34636	0.392358	0.424278	0.498089	0.591328	0.692868	0.731067	0.669557	0.571936	0.545394	0.57169	0.578528	0.546174	0.472134	0.395615	0.323238	0.26887
cell #226	0.383577	0.352194	0.216788	0.170683	0.128209	0.106558	0.125715	0.180554	0.203083	0.219757	0.264216	0.244189	0.172157	0.156043	0.23719	0.336957	0.319466	0.303415	0.350734	0.365121	0.335656	0.274246	0.213294	0.151381	0.122164	0.170176	0.276625	0.31357	0.306957	0.331095	0.376409	0.455451	0.556374	0.537773	0.421534	0.292497	0.221937	0.218221	0.21443	0.202192	0.242697	0.213651	0.294271	0.516683	0.578197	0.657141	0.630975	0.542252	0.457485
cell #227	0.0736145	0.236727	0.286716	0.36838	0.397835	0.402643	0.415919	0.308031	0.156569	0.175695	0.180282	0.0951072	0.130043	0.253402	0.339537	0.40174	0.582635	0.656456	0.797079	0.967022	0.87721	0.801973	0.589382	0.366831	0.262149	0.26284	0.242696	0.200654	0.171746	0.158527	0.219093	0.287446	0.236333	0.215827	0.300235	0.399782	0.46517	0.456794	0.459538	0.521911	0.574462	0.572007	0.526497	0.50836	0.553511	0.710426	0.614766	0.252123	0.0916066
cell #228	0.225681	0.422215	0.540818	0.704648	0.633604	0.47844	0.373159	0.417219	0.476094	0.49648	0.469486	0.389261	0.329381	0.257176	0.221806	0.19064	0.250611	0.184164	0.0842459	0.103505	0.199046	0.243168	0.200032	0.202414	0.247275	0.303947	0.328393	0.327081	0.308367	0.275384	0.228412	0.182542	0.19949	0.25404	0.389025	0.37706	0.284812	0.24028	0.209353	0.223149	0.245658	0.243312	0.254971	0.257684	0.266226	0.255641	0.220365	0.161549	0.126938
cell #229	0.0326734	0.190962	0.253413	0.324019	0.320536	0.340011	0.430352	0.501762	0.550288	0.567532	0.547582	0.507532	0.453382	0.416913	0.411098	0.413974	0.417292	0.410245	0.391532	0.35182	0.28459	0.231289	0.192477	0.15291	0.119646	0.100736	0.0762735	0.106797	0.19792	0.256118	0.262641	0.192465	0.113544	0.113906	0.15072	0.0989672	0.0684546	0.0826634	0.0843175	0.096436	0.134612	0.0950145	0.0265723	0	0.00142314	0.0439424	0.166434	0.223439	0.239183
cell #230	0.366041	0.532845	0.509934	0.45764	0.386986	0.406086	0.470914	0.48269	0.514615	0.603083	0.598983	0.564238	0.533611	0.495363	0.494281	0.483814	0.474434	0.485565	0.392875	0.337415	0.338889	0.344529	0.301895	0.245085	0.210803	0.204834	0.238226	0.329458	0.45903	0.570614	0.42436	0.324565	0.338636	0.454021	0.58426	0.633758	0.553005	0.440355	0.411485	0.508306	0.6121	0.552362	0.406057	0.294097	0.256682	0.186956	0.197178	0.273662	0.346777
cell #231	0.300553	0.413721	0.378732	0.25918	0.128528	0.0503864	0.0260377	0.0153233	0.00243294	0	0.0227981	0.0844047	0.123678	0.122027	0.0966001	0.0438254	0.0330433	0.0623604	0.0906176	0.173159	0.239699	0.221024	0.16648	0.148785	0.133363	0.153378	0.233352	0.346078	0.377642	0.355517	0.395034	0.4671	0.42396	0.417246	0.384463	0.257456	0.13855	0.11949	0.140458	0.148469	0.0984315	0.0243405	0.00400264	0.0700688	0.0374891	0.0255708	0.107009	0.178083	0.224736
cell #232	0.588889	0.600967	0.439126	0.413083	0.276908	0.232039	0.174656	0.159047	0.152817	0.128601	0.124661	0.133057	0.14111	0.142889	0.185868	0.255439	0.250832	0.146495	0.0414593	0.0356988	0.0882278	0.105603	0.109415	0.125916	0.1163	0.0835914	0.0725136	0.0860516	0.112746	0.143382	0.174728	0.216231	0.249797	0.274574	0.297396	0.318343	0.376944	0.481534	0.587231	0.65108	0.635272	0.579761	0.497717	0.393698	0.28156	0.177406	0.120182	0.0819044	0.0553393
cell #233	0.508344	0.465087	0.323989	0.297521	0.198485	0.174777	0.141566	0.132029	0.131335	0.13819	0.148392	0.148857	0.125628	0.105261	0.101185	0.106077	0.113277	0.134559	0.172762	0.208377	0.23701	0.260118	0.289116	0.324439	0.381601	0.449044	0.496178	0.519414	0.516644	0.512797	0.52887	0.553755	0.571788	0.55792	0.52255	0.509525	0.499576	0.500171	0.498647	0.509271	0.525548	0.536276	0.544354	0.562526	0.574396	0.581289	0.573673	0.552947	0.515772
cell #234	0.19309	0.264683	0.314326	0.344175	0.285608	0.247217	0.214391	0.186285	0.146761	0.142461	0.188288	0.148902	0.102697	0.124045	0.127577	0.102097	0.0602215	0.0228262	0	0.00204869	0.0144322	0.0340925	0.0550045	0.044661	0.0127743	0.00397538	0.00198958	0.00973947	0.0138823	0.0565556	0.125231	0.311623	0.314523	0.153582	0.124785	0.112414	0.126397	0.198554	0.278619	0.353349	0.387538	0.216411	0.0791403	0.0487505	0.095591	0.147426	0.060725	0.0207917	0.0263626
cell #235	0.0987242	0.118562	0.105364	0.12087	0.139939	0.14422	0.145162	0.168281	0.20649	0.245405	0.260144	0.253483	0.228601	0.18084	0.127494	0.0933089	0.0706163	0.0642029	0.0569743	0.0544264	0.0509288	0.0532221	0.0615989	0.0762108	0.0792629	0.0826732	0.0930356	0.0996533	0.0825974	0.0405436	0.00688747	0	0.00509961	0.0130025	0.017678	0.0244859	0.0346128	0.0590597	0.0794171	0.0676642	0.0347761	0.015958	0.014648	0.0195462	0.0353926	0.0584318	0.062906	0.0308802	0.00742505
cell #236	0.0267289	0.0402141	0.0253106	0.0371612	0.032669	0.0317565	0.0302115	0.0276199	0.0213486	0.0120812	0.00354349	0	0.00846435	0.0193047	0.02182	0.0262334	0.0362378	0.0442346	0.0424671	0.0354968	0.0329506	0.0416098	0.0642767	0.0860534	0.10357	0.117225	0.123918	0.114656	0.0980428	0.0823545	0.0752093	0.081843	0.0948761	0.104657	0.104889	0.103855	0.110188	0.122397	0.134331	0.149555	0.169109	0.188613	0.204503	0.221218	0.244437	0.26889	0.279448	0.281937	0.279192
cell #237	0.113407	0.109674	0.0273429	0.0107566	0	0.0294258	0.0587623	0.0832347	0.0969482	0.115513	0.128182	0.137776	0.130752	0.146761	0.224851	0.324949	0.425898	0.54729	0.490633	0.478221	0.537825	0.571333	0.494961	0.378768	0.411975	0.551972	0.651012	0.595957	0.529244	0.498528	0.446297	0.374249	0.339252	0.346567	0.349256	0.383532	0.413174	0.525076	0.554853	0.459044	0.410104	0.398803	0.47817	0.514372	0.436746	0.333507	0.302198	0.309548	0.348599
cell #238	0.172186	0.347008	0.382245	0.454692	0.460468	0.50207	0.479502	0.477578	0.468357	0.440121	0.393556	0.34229	0.288968	0.245813	0.201856	0.161517	0.0994033	0.0720557	0.0907558	0.0886425	0.0995785	0.169003	0.2319	0.208211	0.181397	0.190817	0.236612	0.298025	0.319036	0.30549	0.344341	0.405315	0.409404	0.352	0.242124	0.190641	0.248287	0.217243	0.155483	0.107583	0.112425	0.252857	0.361308	0.313217	0.286387	0.329054	0.333663	0.32003	0.382693
cell #239	0.112746	0.10919	0.0362514	0.0147017	0	0.0189304	0.0497879	0.0854142	0.125855	0.177893	0.230577	0.299048	0.339673	0.387344	0.385121	0.33926	0.342923	0.410812	0.491572	0.531272	0.525782	0.502824	0.457761	0.418059	0.371801	0.320764	0.301078	0.268951	0.223476	0.184831	0.177612	0.197755	0.21387	0.200808	0.199331	0.229651	0.3043	0.369277	0.434405	0.474561	0.416677	0.267267	0.147722	0.110649	0.102369	0.0829402	0.0993362	0.131631	0.159277
cell #240	0.0654745	0.105836	0.0802553	0.0939253	0.0666398	0.0480365	0.0293385	0.00949392	0	0.007738	0.0196783	0.028851	0.0573813	0.0937004	0.110954	0.126419	0.21068	0.379454	0.54629	0.620525	0.599806	0.560257	0.511537	0.454725	0.412849	0.362336	0.292016	0.215039	0.180465	0.177116	0.195216	0.215225	0.187271	0.131781	0.0958196	0.0753076	0.136098	0.343821	0.598196	0.701126	0.698056	0.714588	0.605876	0.313709	0.17152	0.195504	0.204078	0.18699	0.149878
cell #241	0.247173	0.297238	0.10779	0.0270202	0	0.0767788	0.163289	0.238764	0.31967	0.3769	0.381479	0.33487	0.278936	0.251563	0.233451	0.231434	0.231635	0.19934	0.205484	0.291263	0.458474	0.54514	0.556686	0.546091	0.525364	0.515677	0.530106	0.584595	0.674873	0.69704	0.689857	0.659007	0.583979	0.5044	0.479736	0.49349	0.516721	0.565186	0.592015	0.571233	0.551477	0.554574	0.485651	0.460896	0.528858	0.58855	0.646035	0.701703	0.643174
cell #242	0.0802889	0.16485	0.163678	0.246519	0.261342	0.306943	0.273705	0.220927	0.20706	0.181078	0.173495	0.160072	0.137783	0.160089	0.178347	0.197214	0.191305	0.174404	0.144543	0.112774	0.131012	0.141577	0.137003	0.115541	0.0756231	0.0449253	0.0150545	0	0.00587223	0.0357395	0.0841177	0.117043	0.134562	0.164121	0.244671	0.354413	0.444669	0.461293	0.465176	0.501376	0.521842	0.478779	0.449371	0.452359	0.463848	0.469142	0.486882	0.523801	0.564639
cell #243	0.121006	0.221459	0.280559	0.363687	0.363592	0.28603	0.212057	0.172724	0.195168	0.252358	0.320697	0.425212	0.553169	0.647196	0.596275	0.486775	0.434742	0.413367	0.382466	0.407231	0.41252	0.457001	0.523134	0.492421	0.514421	0.665134	0.61596	0.465975	0.399178	0.369337	0.378103	0.379872	0.426319	0.477893	0.452708	0.419744	0.400026	0.400461	0.425025	0.502941	0.562041	0.530927	0.448402	0.375062	0.394822	0.457732	0.531626	0.593969	0.659788
cell #244	0.117764	0.243741	0.282349	0.242901	0.131692	0.0599641	0.0318409	0.025787	0.0205932	0.0228674	0.0340624	0.0268527	0.00401111	0	0.00292252	0.00784001	0.0217385	0.0419843	0.0591445	0.06887	0.0682349	0.052884	0.0304786	0.0374188	0.0563915	0.0801618	0.111853	0.162262	0.208107	0.232696	0.253899	0.29028	0.287401	0.245089	0.215572	0.202746	0.229537	0.312761	0.388553	0.434334	0.483433	0.486983	0.419508	0.332384	0.231648	0.150437	0.140079	0.191541	0.216319
cell #245	0.194011	0.203283	0.127856	0.11945	0.0948923	0.101892	0.0899374	0.0780367	0.0540184	0.0335675	0.0139562	0.000499159	0	0.00313542	0.0123437	0.0266795	0.0404931	0.0500682	0.0489991	0.0509492	0.0584597	0.0943795	0.189273	0.27245	0.297215	0.324036	0.361508	0.392714	0.408868	0.390915	0.379074	0.375251	0.36348	0.344042	0.328737	0.329845	0.337081	0.328526	0.309267	0.294524	0.297694	0.316656	0.363261	0.433754	0.501356	0.533955	0.53937	0.527877	0.500546
cell #246	0.137159	0.145713	0.106239	0.0835822	0.0476262	0.0280884	0.00896412	0	0.0152652	0.0560878	0.0879825	0.0842617	0.0586498	0.0645525	0.112312	0.160617	0.202204	0.247689	0.277726	0.285278	0.24837	0.191144	0.155163	0.1409	0.142416	0.138964	0.127384	0.109456	0.0993362	0.119663	0.146209	0.15398	0.183125	0.222817	0.212941	0.218405	0.255597	0.255406	0.245936	0.269609	0.285372	0.284769	0.282097	0.277201	0.246643	0.214851	0.232139	0.273279	0.323289
cell #247	0.0656516	0.0444846	0.0121924	0.0137985	0.00962885	0.0754136	0.105281	0.0292171	0.0547474	0.0702348	0.0319943	0.0376967	0.0909347	0.153437	0.171705	0.172623	0.19738	0.20738	0.206233	0.207363	0.221319	0.254564	0.275495	0.296969	0.30303	0.278051	0.276804	0.310145	0.349985	0.320406	0.236593	0.202305	0.232928	0.283002	0.323684	0.290921	0.217052	0.185301	0.209292	0.295278	0.335124	0.277033	0.299643	0.360181	0.424026	0.453763	0.465717	0.431276	0.384532
cell #248	0.0343154	0.0785191	0.0743804	0.127474	0.145449	0.126405	0.130442	0.174256	0.202358	0.194444	0.191218	0.207978	0.238439	0.25211	0.228881	0.238225	0.303902	0.325678	0.277364	0.200467	0.164217	0.144037	0.131373	0.0963367	0.0828136	0.10858	0.145454	0.12382	0.0660634	0.0317096	0.0234571	0.0136486	0.00231023	0.0240191	0.0402132	0.0735787	0.181364	0.378012	0.417159	0.261998	0.174959	0.196099	0.334823	0.424588	0.421765	0.372621	0.234703	0.155707	0.220341
cell #249	0.781725	0.748995	0.506595	0.535546	0.538984	0.58334	0.594184	0.620474	0.563304	0.544244	0.529848	0.47651	0.353826	0.28053	0.317513	0.472311	0.622013	0.726908	0.722818	0.673137	0.612526	0.493465	0.416331	0.352644	0.364912	0.464679	0.567186	0.498266	0.39338	0.402378	0.468853	0.532687	0.553114	0.507436	0.420594	0.423995	0.466452	0.535439	0.479608	0.283092	0.177273	0.146454	0.1871	0.234196	0.234233	0.277405	0.35738	0.381594	0.400808
cell #250	0.0556381	0.0379455	0.0565841	0.0816802	0.00644371	0.0493298	0.169078	0.375587	0.355092	0.369505	0.471434	0.439783	0.354419	0.311471	0.412312	0.443424	0.318498	0.365029	0.360359	0.172859	0.303334	0.370948	0.203445	0.11004	0.132789	0.0617388	0.0760735	0.107238	0.158963	0.356435	0.440505	0.385916	0.396564	0.394149	0.433574	0.338092	0.149024	0.110823	0.130267	0.272554	0.192187	0.125159	0.265332	0.217665	0.269008	0.219844	0.0522858	0.0117146	0.00643623
cell #251	0.64769	0.67123	0.610599	0.636681	0.604784	0.621736	0.60391	0.59617	0.570771	0.539746	0.505167	0.468022	0.435015	0.400911	0.355413	0.303687	0.251686	0.20686	0.171805	0.143292	0.116266	0.0983844	0.0817586	0.0670507	0.0536273	0.0372225	0.0289276	0.0239018	0.0142647	0.0075867	0	0.00114078	0.0103238	0.0282464	0.052977	0.0705333	0.0713581	0.0701731	0.0776596	0.0851477	0.101442	0.113067	0.117729	0.12415	0.125628	0.120392	0.113795	0.105936	0.0972435
cell #252	0.295622	0.378126	0.381699	0.415442	0.370492	0.2921	0.197367	0.125709	0.0874956	0.0747298	0.0701486	0.0670336	0.065649	0.0667431	0.0719188	0.0735168	0.0727139	0.0799732	0.102438	0.125911	0.12031	0.0890371	0.0631283	0.0396069	0.0160916	0.00593913	0.00649325	0.0166405	0.0536283	0.104041	0.155163	0.186446	0.175514	0.134659	0.0938571	0.0809189	0.0715117	0.0509617	0.0352961	0.0344139	0.0295073	0.0218699	0.024125	0.0249934	0.0133724	0.00350072	0	0.00728065	0.0116786
cell #253	0.0757411	0.160979	0.143102	0.137408	0.0901839	0.0646172	0.0486423	0.0467156	0.0285035	0.00940204	0	0.00452617	0.0250052	0.0370916	0.0489534	0.0558749	0.0627782	0.0670211	0.0561288	0.0234065	0.00481545	0.0206159	0.0497789	0.0567667	0.0500314	0.0819212	0.0849531	0.065752	0.110661	0.184316	0.230139	0.225523	0.202445	0.15587	0.163701	0.191353	0.191991	0.175695	0.154143	0.148839	0.164576	0.181217	0.167484	0.142072	0.134722	0.139562	0.152109	0.162106	0.18613
cell #254	0.133403	0.0934962	0	0.0204463	0.0586881	0.126602	0.169209	0.189223	0.190875	0.203477	0.201475	0.194579	0.164138	0.0937794	0.0488144	0.0150513	0.00343867	0.0086405	0.0273879	0.064324	0.131241	0.201053	0.242491	0.269102	0.299606	0.304786	0.275898	0.256836	0.222102	0.161839	0.141806	0.185261	0.259426	0.325616	0.336658	0.310297	0.3018	0.366649	0.447006	0.458712	0.452762	0.450542	0.42838	0.363464	0.272656	0.239438	0.24227	0.244159	0.236384
cell #255	0.163521	0.211245	0.219919	0.24836	0.236555	0.228292	0.20591	0.190644	0.172057	0.152075	0.129451	0.108468	0.0923939	0.0777405	0.0688226	0.0689185	0.0780176	0.0874425	0.0992133	0.107393	0.107969	0.103963	0.0944567	0.0833871	0.0719028	0.0643414	0.0662255	0.0778368	0.0944751	0.111176	0.121667	0.129989	0.140903	0.16576	0.19339	0.208392	0.203009	0.190772	0.179717	0.166829	0.154398	0.137028	0.117754	0.10314	0.0846661	0.0668488	0.0512474	0.0443511	0.0428761
cell #256	0	0.00254309	0.000528595	0.00267712	0.00341723	0.00842532	0.0136845	0.0204679	0.0259473	0.0296391	0.0297168	0.0297805	0.0319808	0.0353738	0.0393842	0.046485	0.0570003	0.0701979	0.085836	0.10053	0.112101	0.120831	0.128617	0.136024	0.145153	0.154239	0.160775	0.164231	0.163087	0.16143	0.158886	0.155888	0.150445	0.130186	0.107307	0.0908087	0.0790724	0.0724016	0.0708028	0.0705633	0.0720992	0.0763127	0.0868294	0.10079	0.113253	0.124805	0.134754	0.138626	0.132694
cell #257	0.154453	0.2805	0.247454	0.281141	0.180118	0.0836489	0.0637267	0.0671458	0.151837	0.2368	0.241222	0.272576	0.289041	0.323738	0.373501	0.357863	0.330789	0.297951	0.288651	0.268782	0.202393	0.18379	0.168417	0.166083	0.180334	0.180185	0.187715	0.196966	0.183364	0.164846	0.187315	0.35623	0.511202	0.48686	0.444554	0.323358	0.268295	0.298421	0.269589	0.232912	0.202875	0.163802	0.116635	0.0731566	0.0666863	0.132291	0.212694	0.249901	0.216056
cell #258	0.00802266	0.0410327	0.0343746	0.0779414	0.0803062	0.104758	0.108518	0.125075	0.161991	0.196413	0.247962	0.312931	0.388254	0.459301	0.506904	0.540771	0.562372	0.560933	0.552683	0.550484	0.54561	0.539105	0.521354	0.501303	0.472259	0.443859	0.413644	0.378746	0.35563	0.34685	0.320355	0.273055	0.208666	0.183655	0.194476	0.226446	0.262954	0.304753	0.327356	0.321486	0.324721	0.322857	0.32705	0.327675	0.314044	0.263059	0.187864	0.112635	0.0591755
cell #259	0.0545876	0.0476852	0.0379903	0.0465915	0.0438654	0.0374825	0.0250283	0.0254118	0.0242581	0.0184261	0.0102055	0.00342942	0	0.00595368	0.0194178	0.0296013	0.0494609	0.0715254	0.100511	0.141127	0.193825	0.223172	0.219623	0.221207	0.22094	0.234414	0.212574	0.152221	0.0915566	0.0520743	0.0411062	0.0413141	0.0428688	0.0469416	0.0575543	0.0735629	0.0845981	0.0908261	0.0951442	0.0926129	0.0999333	0.101692	0.104857	0.0991035	0.09528	0.100963	0.107258	0.100764	0.0702228
cell #260	0	0.0558979	0.0794657	0.108361	0.115535	0.166128	0.223604	0.259215	0.234897	0.217258	0.198579	0.183683	0.15987	0.119245	0.0957096	0.0811833	0.0684544	0.0693192	0.0620703	0.0543588	0.0534678	0.0579692	0.0778368	0.107101	0.154266	0.219808	0.268133	0.285879	0.279856	0.256091	0.256852	0.268597	0.259261	0.230371	0.169436	0.109755	0.0567334	0.0285695	0.0480828	0.140937	0.269451	0.390339	0.398805	0.314105	0.282726	0.324779	0.386274	0.368753	0.2734
cell #261	0	0.0263857	0.0358835	0.05301	0.0540516	0.0633103	0.0736639	0.0960757	0.123884	0.130485	0.13324	0.145951	0.1891	0.243138	0.291774	0.337558	0.352567	0.337046	0.285884	0.218734	0.171319	0.156594	0.181464	0.202186	0.225116	0.29089	0.372481	0.407207	0.381223	0.363146	0.341449	0.299863	0.244446	0.202274	0.196707	0.25064	0.299804	0.252931	0.178063	0.143417	0.152892	0.184389	0.204236	0.220726	0.200691	0.190203	0.196617	0.183571	0.165318
cell #262	0.44208	0.420963	0.387668	0.528727	0.199412	0.149851	0.215093	0.270823	0.420432	0.705461	0.602258	0.361886	0.555941	0.772104	0.525429	0.346988	0.266652	0.425756	0.464831	0.153603	0.224626	0.371063	0.474127	0.496175	0.38206	0.282087	0.29761	0.315967	0.176498	0.19645	0.326449	0.442427	0.529716	0.670207	0.777896	0.803278	0.729022	0.732085	0.773837	0.829829	0.749927	0.478074	0.236068	0.15973	0.156795	0.153595	0.156232	0.193108	0.201545
cell #263	0.0285007	0.0408424	0.0446965	0.0499141	0.0502874	0.0578129	0.0641033	0.0715109	0.0712403	0.0661344	0.0643122	0.0616992	0.060264	0.0557757	0.0482878	0.0476347	0.0553525	0.0730313	0.100543	0.12219	0.132698	0.120268	0.0966605	0.0779327	0.0700469	0.0680406	0.064209	0.0582433	0.0550067	0.0588775	0.066018	0.0848046	0.104626	0.120221	0.115054	0.0907662	0.0603381	0.0381712	0.0297519	0.0314074	0.0389945	0.0412981	0.0398603	0.0398611	0.0395059	0.0318463	0.0219102	0.0136302	0.014198
cell #264	0.223082	0.168003	0.103523	0.0848436	0.0941072	0.111021	0.108355	0.106302	0.0921608	0.0716984	0.0441828	0.0263643	0.0122291	0.0420657	0.0613388	0.104528	0.183045	0.275809	0.306555	0.233644	0.112854	0.0209414	0	0.0358483	0.104376	0.181118	0.219728	0.247359	0.280597	0.326849	0.387478	0.41492	0.402703	0.314423	0.211115	0.149637	0.140401	0.149618	0.148692	0.152901	0.198454	0.255312	0.316879	0.374986	0.427997	0.459407	0.481244	0.551881	0.556691
cell #265	0.00978909	0.0108423	0.00445126	0.00751688	0.00425585	0.00239158	0.00326265	0.00651188	0.0124701	0.0233144	0.0327239	0.0292912	0.0194444	0.0128786	0.00857207	0.00535602	0	9.10919e-05	0.00644503	0.0145711	0.0171303	0.0165391	0.0153971	0.0204795	0.0355104	0.057806	0.0806214	0.0773792	0.0586691	0.0411575	0.0401784	0.0698512	0.111582	0.142868	0.164213	0.172987	0.191021	0.188353	0.169267	0.166131	0.159489	0.161358	0.177718	0.195771	0.19686	0.189434	0.202664	0.196339	0.201359
cell #266	0.197932	0.31167	0.329045	0.28561	0.174097	0.120068	0.0952991	0.112758	0.135587	0.145901	0.12657	0.0928331	0.0427726	0.00791168	0	0.0152499	0.0497352	0.0770302	0.0963561	0.111668	0.129214	0.11526	0.0807581	0.0603142	0.0519419	0.04971	0.0442382	0.0347699	0.0518491	0.0858072	0.117681	0.142675	0.154472	0.164465	0.160612	0.151751	0.172315	0.268181	0.369348	0.428387	0.467253	0.464431	0.376058	0.264602	0.168519	0.112569	0.105017	0.123026	0.167947
cell #267	0.599107	0.721607	0.678844	0.626771	0.572334	0.550764	0.343124	0.184098	0.1456	0.136717	0.0686881	0.109237	0.232071	0.308895	0.380028	0.444206	0.432217	0.377901	0.317433	0.248712	0.188971	0.165487	0.138325	0.151673	0.22156	0.251423	0.228715	0.242419	0.270215	0.33701	0.471132	0.589863	0.624418	0.559765	0.421024	0.328853	0.340255	0.368614	0.445594	0.529986	0.554048	0.574793	0.673957	0.645045	0.663101	0.777822	0.595939	0.368764	0.221685
cell #268	0.0238158	0.0893906	0.107787	0.115437	0.0862495	0.0500071	0.0215967	0.00641121	0	0.0133138	0.0277023	0.0401769	0.0359225	0.0346948	0.0239378	0.0287771	0.0396247	0.087263	0.134792	0.141664	0.153338	0.161628	0.178079	0.180505	0.177893	0.182344	0.168855	0.141112	0.100328	0.0679471	0.0704099	0.0871914	0.115098	0.148217	0.147861	0.115197	0.0849569	0.0579657	0.0360702	0.0334834	0.0485696	0.113597	0.190393	0.187585	0.147184	0.135705	0.133946	0.109072	0.0729967
cell #269	0	0.0528809	0.0881653	0.153826	0.200798	0.328509	0.4361	0.494261	0.498194	0.421378	0.32191	0.246216	0.235594	0.27902	0.375803	0.430948	0.42376	0.395012	0.360611	0.351743	0.302912	0.285943	0.290544	0.303541	0.342807	0.441547	0.490591	0.435023	0.383581	0.392847	0.429842	0.433575	0.377589	0.291788	0.301396	0.439722	0.564101	0.434654	0.349647	0.476209	0.64907	0.827975	0.900865	0.882239	0.852763	0.823165	0.781738	0.730665	0.696667
cell #270	0.202801	0.309243	0.274403	0.249232	0.229295	0.184427	0.124144	0.166662	0.169373	0.180369	0.141058	0.126634	0.156082	0.274619	0.330682	0.254387	0.246303	0.269864	0.214491	0.0744037	0.043461	0.0798867	0.147292	0.2162	0.206781	0.187018	0.15044	0.0851867	0.0655756	0.135895	0.32666	0.415399	0.379813	0.433988	0.539838	0.61731	0.636435	0.590997	0.527842	0.460249	0.461368	0.395871	0.304151	0.200019	0.126886	0.0891678	0.0647105	0.0401263	0.0226576
cell #271	0.49439	0.754737	0.620498	0.57672	0.568712	0.543021	0.563729	0.548783	0.601056	0.695524	0.696813	0.614528	0.674367	0.703407	0.565593	0.54509	0.626294	0.734905	0.76391	0.628834	0.494779	0.398481	0.348112	0.446587	0.594308	0.622124	0.508839	0.361431	0.182084	0.10751	0.134402	0.179554	0.258636	0.353698	0.422713	0.390336	0.275324	0.200658	0.276846	0.427844	0.386379	0.171462	0.132707	0.250097	0.362621	0.41434	0.355557	0.217373	0.109612
cell #272	0	0.141997	0.202635	0.135576	0.0491707	0.0592223	0.112426	0.211871	0.32542	0.409851	0.404692	0.349635	0.357384	0.351858	0.266351	0.192082	0.175509	0.253586	0.390157	0.490924	0.531274	0.425482	0.284335	0.301949	0.304131	0.371424	0.496989	0.617176	0.675145	0.63937	0.530139	0.520409	0.781003	0.820187	0.574862	0.440973	0.358151	0.259992	0.163103	0.128824	0.217337	0.326955	0.42218	0.458127	0.386157	0.307091	0.263708	0.246339	0.31177
cell #273	0.0128815	0.0378721	0.0509221	0.0920246	0.0996614	0.0952997	0.112778	0.169748	0.236553	0.301804	0.345671	0.377176	0.379847	0.351994	0.310201	0.309648	0.345731	0.408383	0.405812	0.369069	0.37928	0.415606	0.387656	0.313339	0.249508	0.194421	0.148985	0.133199	0.124194	0.124461	0.105418	0.0556693	0.0405803	0.0619678	0.0748195	0.0503609	0.0234584	0.0128531	0.0169439	0.027879	0.0623828	0.195097	0.35193	0.399214	0.33961	0.327122	0.38688	0.371369	0.292797
cell #274	0.563769	0.651158	0.592759	0.682533	0.758532	0.830512	0.769642	0.617757	0.45041	0.308057	0.196864	0.132579	0.0887011	0.0679896	0.0645544	0.0759564	0.0909866	0.0957955	0.110819	0.15598	0.210229	0.224077	0.219139	0.223396	0.196507	0.150773	0.111471	0.0962667	0.0957184	0.0830992	0.0731567	0.0606794	0.0472161	0.0393613	0.0536685	0.070797	0.0796567	0.0646394	0.0396711	0.0171672	0.00379617	0.00262085	0	0.00265137	0.00528401	0.00821286	0.00817008	0.0083676	0.0185973
cell #275	0.366435	0.39664	0.168397	0.147481	0.216409	0.400582	0.428891	0.269071	0.0713262	0	0.0601311	0.173166	0.273262	0.303779	0.318126	0.30879	0.341277	0.445947	0.525771	0.503407	0.423193	0.462673	0.496003	0.462438	0.413839	0.326569	0.274893	0.239724	0.283374	0.402535	0.490144	0.460987	0.389009	0.357097	0.391472	0.434628	0.471898	0.444377	0.408022	0.374404	0.293395	0.205446	0.155882	0.153925	0.2078	0.310323	0.437686	0.662772	0.701004
cell #276	0.430257	0.491167	0.414897	0.277208	0.116922	0.0471622	0.0108023	0.0132488	0.0227715	0.0403179	0.0702137	0.123408	0.191887	0.22704	0.199272	0.146755	0.100401	0.0471056	0.0252971	0.00624008	0	0.0031527	0.0090418	0.0129157	0.0141644	0.0266251	0.0563207	0.151165	0.268781	0.432934	0.534441	0.504039	0.478743	0.67339	0.736469	0.460252	0.225708	0.175302	0.146366	0.120834	0.111639	0.150525	0.2577	0.394686	0.462146	0.373605	0.262235	0.203579	0.267069
cell #277	0.0294044	0.0332409	0.0110441	0.0103696	0	0.00437517	0.00284123	0.00530857	0.00955032	0.0149941	0.0188436	0.0222874	0.0267199	0.0352183	0.0496826	0.0691359	0.0905319	0.128123	0.177329	0.202457	0.177313	0.138319	0.134107	0.13956	0.14	0.139814	0.144151	0.147023	0.151561	0.168356	0.195725	0.230588	0.291886	0.358098	0.390239	0.404924	0.377442	0.324406	0.293308	0.281978	0.275091	0.272068	0.272688	0.28193	0.301908	0.316983	0.331063	0.340075	0.347849
cell #278	0.0272054	0.084483	0.0192878	0.0264763	0	0.0344468	0.108075	0.213495	0.321075	0.372889	0.366956	0.327805	0.266654	0.207145	0.194452	0.115276	0.096796	0.109378	0.133782	0.188519	0.238149	0.274834	0.249541	0.211089	0.177159	0.217648	0.370403	0.449458	0.413801	0.410728	0.502836	0.612974	0.637506	0.559806	0.431929	0.340776	0.255437	0.222999	0.244955	0.259635	0.293255	0.290839	0.253156	0.225642	0.292755	0.402217	0.580145	0.814366	0.893528
cell #279	0.113763	0.216981	0.282622	0.377479	0.460377	0.588816	0.726754	0.857027	0.946636	0.96177	0.922129	0.861804	0.801314	0.766173	0.711615	0.607195	0.462453	0.365282	0.300888	0.290751	0.333024	0.368525	0.363311	0.335328	0.368949	0.449603	0.510366	0.49548	0.459034	0.411825	0.382249	0.324002	0.265178	0.231346	0.232407	0.262759	0.286274	0.331711	0.356687	0.321291	0.299186	0.307753	0.305867	0.268757	0.279112	0.346235	0.369093	0.327294	0.276769
cell #280	0.0333183	0.0509212	0.0550959	0.0731608	0.0728516	0.0769607	0.0730967	0.0696363	0.0691472	0.0719961	0.07393	0.076574	0.0691804	0.0514522	0.0355755	0.0264176	0.0280364	0.0332908	0.0443194	0.0594248	0.0764605	0.0892822	0.0931787	0.0968165	0.100394	0.0998027	0.100501	0.101653	0.110197	0.116703	0.119741	0.128215	0.152637	0.185612	0.213795	0.235513	0.242839	0.241648	0.232931	0.215377	0.195244	0.182607	0.178768	0.175619	0.172096	0.161268	0.141996	0.120391	0.095654
cell #281	0.459289	0.506834	0.429863	0.382037	0.25884	0.169825	0.0808113	0.0327889	0.00573922	0	0.00418016	0.0148739	0.045208	0.0895425	0.110573	0.1012	0.0734831	0.0442308	0.043803	0.0514773	0.0533722	0.0664631	0.0847019	0.113353	0.130314	0.14165	0.174208	0.235498	0.295895	0.320534	0.351577	0.384206	0.418167	0.437839	0.427467	0.419721	0.380497	0.398498	0.408604	0.422091	0.46377	0.52033	0.542965	0.506842	0.468122	0.443632	0.412622	0.386985	0.344055
cell #282	0.64379	0.727943	0.579243	0.653347	0.491067	0.397526	0.327804	0.227853	0.138473	0.0773692	0.023809	0	0.0399219	0.158268	0.303303	0.332548	0.249869	0.235099	0.120134	0.0771901	0.0924225	0.0639197	0.17796	0.309597	0.361485	0.379643	0.42594	0.473101	0.38749	0.3579	0.393224	0.445887	0.477328	0.539312	0.64363	0.719218	0.771784	0.672461	0.526565	0.396872	0.257452	0.144763	0.100996	0.0796368	0.0961255	0.200314	0.222631	0.233305	0.271632
cell #283	0.0749175	0.12433	0.13727	0.168207	0.201384	0.289657	0.392399	0.42621	0.452511	0.557258	0.686678	0.793665	0.843134	0.841984	0.823166	0.792736	0.783591	0.787486	0.802061	0.822401	0.837393	0.842561	0.841648	0.816838	0.776399	0.722392	0.683419	0.66425	0.666792	0.677835	0.691554	0.7021	0.703044	0.678601	0.642658	0.589669	0.520093	0.434042	0.34615	0.27375	0.223748	0.198249	0.189631	0.190639	0.209628	0.247842	0.290049	0.320116	0.323513
cell #284	0.0395872	0.0890729	0.0981335	0.109024	0.10597	0.0853666	0.0943529	0.104227	0.0342235	0.044318	0.0110337	0	0.00788727	0.000444064	0.00582671	0.0229006	0.0623662	0.0869031	0.0559583	0.0563328	0.066117	0.180582	0.302689	0.246795	0.26609	0.179957	0.0955564	0.207446	0.277715	0.279903	0.295946	0.360662	0.386092	0.266661	0.254068	0.316644	0.413965	0.487307	0.522005	0.447267	0.314005	0.314283	0.317484	0.255409	0.223271	0.287924	0.295155	0.267896	0.280861
cell #285	0.0996367	0.111493	0.0963195	0.0981127	0.0827606	0.0703633	0.0523382	0.0420237	0.0356627	0.0349576	0.0376364	0.0366603	0.0364724	0.0383464	0.0370593	0.0376701	0.0429808	0.053768	0.0729005	0.0859222	0.0992763	0.103171	0.0847265	0.0577445	0.0453559	0.0563724	0.0766178	0.0959748	0.112566	0.130561	0.142988	0.14117	0.12758	0.116301	0.104527	0.0999035	0.0902909	0.0842442	0.0845053	0.0838871	0.0768532	0.0622426	0.0559003	0.0408563	0.0341324	0.0410507	0.0536059	0.0639114	0.056175
cell #286	0	0.0108544	0.00318252	0.0098147	0.009888	0.0145779	0.0198773	0.03072	0.0403913	0.0416116	0.0424031	0.0567195	0.0785552	0.0884659	0.0917451	0.109486	0.13372	0.135798	0.126769	0.10938	0.078039	0.0428142	0.0179095	0.0176904	0.043827	0.0780837	0.0949568	0.108399	0.128444	0.135248	0.115357	0.103922	0.101057	0.0989083	0.106492	0.130552	0.141441	0.110214	0.0894029	0.0946772	0.0868413	0.0717884	0.0615777	0.0615546	0.0608916	0.0584001	0.065219	0.0770086	0.0820232
cell #287	0.490475	0.462847	0.206958	0.146931	0.0750764	0.0790476	0.0479298	0.0764393	0.0827542	0.094931	0.0847489	0.118586	0.244005	0.453849	0.633203	0.705183	0.736459	0.687764	0.56818	0.471525	0.44909	0.408918	0.312912	0.267512	0.337754	0.467573	0.568988	0.597924	0.618266	0.637586	0.694228	0.797751	0.847571	0.825872	0.759645	0.647222	0.528535	0.4426	0.481917	0.604773	0.679898	0.687445	0.723782	0.760749	0.691766	0.584979	0.567298	0.595026	0.619621
cell #288	0.207893	0.286734	0.317399	0.359363	0.350693	0.362031	0.421353	0.464928	0.441716	0.405286	0.396897	0.455544	0.560547	0.686952	0.832072	0.88708	0.902498	0.827078	0.704011	0.503217	0.32097	0.174388	0.0959227	0.0637968	0.0891552	0.13612	0.134259	0.121779	0.100477	0.0915897	0.108563	0.0992182	0.115512	0.159172	0.21183	0.276768	0.353079	0.466076	0.547515	0.561895	0.551307	0.463828	0.362464	0.328621	0.359996	0.361305	0.28085	0.193017	0.169104
cell #289	0	0.0100055	0.0121432	0.0297648	0.0431246	0.0588239	0.0737645	0.0861215	0.0944049	0.107777	0.119498	0.138242	0.164325	0.183708	0.188936	0.181348	0.174022	0.166345	0.168925	0.170207	0.174292	0.180593	0.191862	0.201627	0.218277	0.231903	0.234683	0.232322	0.22139	0.211238	0.203658	0.197297	0.203825	0.214129	0.223999	0.233336	0.249968	0.268879	0.298714	0.342022	0.381423	0.41535	0.437303	0.439104	0.441404	0.451871	0.466204	0.492175	0.521252
cell #290	0.0105127	0.0281908	0.0310356	0.0344579	0.0296889	0.0308846	0.030037	0.0350198	0.0382161	0.029853	0.0158745	0.011735	0.0131283	0.0204378	0.0200376	0.0155182	0.0200952	0.0217593	0.0176253	0.0150762	0.011471	0.0112799	0.013659	0.015786	0.0214354	0.0278125	0.0304741	0.0273897	0.0192066	0.0250761	0.0291394	0.0288533	0.0199885	0.00629412	0	0.00375652	0.0137447	0.0204901	0.0239893	0.0239018	0.0260229	0.0310808	0.0323766	0.0329444	0.0340131	0.0409962	0.0508217	0.0476795	0.0469811
cell #291	0.134064	0.147886	0.103827	0.101892	0.0576746	0.0270303	0.000411367	0.0140365	0.0148096	0.00572991	0	0.0124036	0.0407455	0.0553737	0.0614434	0.0886232	0.161819	0.219423	0.219486	0.186803	0.205391	0.241982	0.254109	0.230275	0.203621	0.215058	0.225548	0.206757	0.201586	0.233758	0.277562	0.298782	0.306817	0.340544	0.39689	0.451619	0.534763	0.601676	0.602029	0.528758	0.499228	0.53176	0.528721	0.506579	0.492896	0.496738	0.588254	0.699149	0.738586
cell #292	0.429663	0.554428	0.352236	0.221113	0.144116	0.154756	0.149978	0.146878	0.158604	0.175423	0.270622	0.362045	0.304803	0.222381	0.222181	0.254487	0.351104	0.477267	0.517302	0.474924	0.562923	0.727325	0.757827	0.640924	0.568365	0.638978	0.765595	0.739457	0.692697	0.627595	0.618924	0.719528	0.862656	0.742116	0.380606	0.247802	0.240934	0.225097	0.180842	0.114882	0.0899406	0.103184	0.147164	0.144577	0.131699	0.163054	0.216114	0.285973	0.293935
cell #293	0	0.0203941	0.0220158	0.0427459	0.0459693	0.0717805	0.0943745	0.138424	0.198855	0.263731	0.308638	0.348257	0.366505	0.366546	0.368771	0.37936	0.406366	0.433365	0.459797	0.4891	0.506481	0.524396	0.531853	0.529271	0.527297	0.522145	0.517708	0.529058	0.518057	0.470784	0.441146	0.416929	0.392648	0.365248	0.33844	0.314893	0.298087	0.294389	0.306307	0.298035	0.268937	0.25506	0.250656	0.251869	0.25641	0.24873	0.251689	0.271267	0.299282
cell #294	0.325924	0.514032	0.587999	0.542459	0.390848	0.311709	0.35754	0.518712	0.639483	0.669716	0.588972	0.487231	0.460827	0.435615	0.339217	0.272822	0.193405	0.250655	0.281491	0.156173	0.162875	0.210654	0.25371	0.235612	0.190292	0.181634	0.168987	0.16227	0.186209	0.255347	0.310184	0.300937	0.295428	0.358333	0.45215	0.537863	0.530147	0.437443	0.406693	0.431871	0.410721	0.418021	0.496973	0.558692	0.587608	0.621335	0.69857	0.769708	0.811949
cell #295	0	0.00997618	0.00887761	0.0162163	0.0224626	0.0405183	0.0589842	0.0828516	0.114966	0.153396	0.190704	0.222666	0.248187	0.267041	0.286116	0.313938	0.342578	0.372671	0.396061	0.403555	0.404596	0.404272	0.398404	0.405794	0.415812	0.423579	0.431274	0.435973	0.434324	0.42422	0.41252	0.40261	0.392793	0.381259	0.365904	0.349271	0.337243	0.339226	0.351115	0.366761	0.381035	0.380504	0.367169	0.349528	0.329448	0.31031	0.291666	0.282795	0.282743
cell #296	0	0.101551	0.126161	0.205349	0.241864	0.28817	0.293799	0.309698	0.337368	0.366731	0.397797	0.420967	0.446979	0.468081	0.480288	0.460615	0.412861	0.342493	0.265882	0.218301	0.217926	0.209922	0.205737	0.188504	0.162157	0.165504	0.180612	0.199053	0.231131	0.291467	0.349114	0.375108	0.413183	0.454275	0.483963	0.500192	0.493987	0.47888	0.481837	0.527513	0.593995	0.670193	0.727438	0.734958	0.741078	0.789293	0.850424	0.871157	0.858613
cell #297	0.073182	0.0641374	0.0191236	0.00950756	0	0.00640034	0.0114343	0.0296802	0.0599469	0.103998	0.135821	0.152403	0.172505	0.178639	0.164709	0.138174	0.115933	0.105007	0.103241	0.108123	0.11065	0.110498	0.107704	0.0904641	0.0701732	0.0452996	0.0235281	0.0220209	0.0474598	0.100749	0.157171	0.176997	0.139675	0.069186	0.0238815	0.00440817	0.00280611	0.00817634	0.018588	0.0299018	0.0312263	0.0361706	0.0436374	0.0461551	0.0568477	0.0660937	0.0684572	0.0588346	0.0491148
cell #298	0.219731	0.216757	0.0511887	0.027228	0.021344	0.0552577	0.0489166	0.0732014	0.092632	0.0664598	0.0391309	0.0200537	0.0315169	0.0519525	0.0392798	0.0544912	0.101872	0.134759	0.132363	0.136163	0.169388	0.20773	0.246419	0.257525	0.241553	0.219849	0.194491	0.155781	0.127026	0.102049	0.0909596	0.0811563	0.0934037	0.111482	0.159386	0.233897	0.334234	0.376438	0.314609	0.261434	0.229479	0.251382	0.268266	0.286035	0.350114	0.456655	0.623791	0.686175	0.606558
cell #299	0.0193565	0.02644	0.0234178	0.0307778	0.034781	0.0336352	0.0240936	0.0170066	0.00846006	0.00304953	0.000766716	0	0.000761161	0.00372305	0.00668231	0.00828664	0.0119845	0.0121389	0.0129856	0.0166355	0.0181836	0.0218008	0.0252606	0.0221493	0.0186387	0.0243171	0.0372427	0.0501129	0.0630299	0.0831521	0.111299	0.143286	0.154634	0.151397	0.158219	0.175808	0.194695	0.21685	0.239773	0.236985	0.220496	0.200567	0.187915	0.176254	0.15355	0.135716	0.130193	0.124286	0.123331
cell #300	0.00421873	0.00375099	0	0.0040047	0.00718876	0.0123141	0.0189918	0.0284232	0.0382006	0.0504788	0.0595826	0.0634801	0.0677301	0.0772672	0.0967283	0.128116	0.167098	0.202696	0.223054	0.226382	0.205852	0.181089	0.177978	0.181047	0.195692	0.216048	0.242978	0.261613	0.269806	0.27576	0.271458	0.26353	0.261923	0.259423	0.246936	0.231579	0.217647	0.215803	0.222243	0.233404	0.245294	0.258545	0.249372	0.231262	0.206196	0.185404	0.176598	0.17728	0.19068
cell #301	0.172293	0.262277	0.274264	0.357605	0.360583	0.374484	0.36911	0.342227	0.306837	0.298136	0.343077	0.400664	0.392189	0.333313	0.269112	0.201627	0.158317	0.126288	0.102203	0.0951461	0.102387	0.106829	0.104341	0.0947342	0.0846273	0.0947269	0.0945159	0.0796704	0.0718519	0.071452	0.0823069	0.104278	0.097878	0.0615097	0.0534344	0.0605819	0.045039	0.0219801	0.0294873	0.0521441	0.0607451	0.0514238	0.0255095	0.0102134	0.0129431	0.034624	0.0270442	0.0330293	0.0819221
cell #302	0.137534	0.155735	0.0839567	0.0844066	0.0765303	0.106925	0.137068	0.166137	0.195681	0.172679	0.114812	0.0885271	0.122543	0.151599	0.16295	0.183211	0.226776	0.295211	0.348808	0.354581	0.346749	0.339931	0.327228	0.330698	0.362352	0.377647	0.335132	0.253597	0.171564	0.127901	0.0860811	0.0799594	0.0992344	0.145649	0.188579	0.24266	0.30944	0.313286	0.239945	0.166478	0.124747	0.164054	0.208682	0.224988	0.210419	0.238615	0.314622	0.364106	0.399357
cell #303	0.0305754	0.0786132	0.0877976	0.112941	0.0936254	0.0679304	0.0534367	0.0809583	0.0839019	0.0272613	0.0495817	0.0620042	0.0725344	0.066981	0.076767	0.0797846	0.100345	0.07027	0.0568639	0.0667018	0.0731843	0.0586616	0.0431469	0.0350004	0.012579	0	0.00113312	0.0055737	0.0140623	0.00528865	0.125625	0.171697	0.0995769	0.101926	0.114807	0.119026	0.101203	0.108066	0.100333	0.082629	0.101139	0.113014	0.104604	0.113265	0.122131	0.107486	0.0819189	0.0879096	0.11863
cell #304	0.173821	0.239104	0.148309	0.0751248	0	0.062529	0.0768325	0.0566036	0.0488175	0.14538	0.276909	0.296728	0.212966	0.196416	0.222479	0.219101	0.199916	0.195382	0.308009	0.438446	0.438534	0.451651	0.579555	0.636079	0.505246	0.362316	0.286529	0.305059	0.390359	0.401962	0.37905	0.462949	0.600168	0.687457	0.791405	0.88814	0.908577	0.829457	0.698404	0.642493	0.609915	0.486015	0.408112	0.513996	0.636733	0.649891	0.588552	0.501627	0.365362
cell #305	0	0.00695521	0.00335208	0.020365	0.0263371	0.0377037	0.0453023	0.0581886	0.0733512	0.0958872	0.118492	0.139572	0.156435	0.163776	0.159809	0.141289	0.121278	0.1047	0.0956016	0.0928655	0.0965785	0.100338	0.100736	0.107132	0.118994	0.13263	0.134752	0.121747	0.105791	0.0902706	0.0833504	0.0884493	0.0908603	0.0870426	0.0830331	0.086965	0.0920609	0.0844648	0.0751638	0.0744423	0.0797987	0.0860366	0.0939386	0.105424	0.118502	0.127648	0.126156	0.115242	0.107548
cell #306	0.372362	0.442967	0.472287	0.553924	0.624922	0.697709	0.718136	0.731213	0.719194	0.704118	0.667289	0.596382	0.511074	0.407224	0.310553	0.235683	0.182497	0.156831	0.146722	0.145905	0.133042	0.107049	0.0762934	0.0530584	0.0449951	0.0441292	0.0507338	0.0556163	0.0621864	0.068148	0.0764536	0.0966187	0.114421	0.107039	0.0731897	0.0534384	0.0505344	0.0493018	0.0396519	0.0290041	0.0205473	0.0150212	0.0118569	0.0135849	0.0169833	0.024941	0.0314477	0.0365263	0.0377358
cell #307	0.223761	0.227684	0.192552	0.177322	0.139268	0.116062	0.080732	0.0563089	0.0523919	0.0527544	0.0614471	0.0740013	0.0812619	0.0921008	0.107196	0.128461	0.129529	0.13429	0.122645	0.107486	0.0904079	0.0728756	0.0644316	0.0550391	0.0472263	0.0460166	0.0579739	0.0847241	0.123847	0.167361	0.193985	0.183287	0.150333	0.104101	0.0596429	0.0375836	0.0310024	0.0294058	0.0288089	0.0259005	0.0214886	0.0185851	0.0250474	0.0378746	0.0504362	0.0548366	0.047955	0.0410814	0.0352334
cell #308	0.126145	0.122977	0.0478672	0.0295421	0.004505	0.00889842	0.000986076	0.0127246	0.0149329	0.0353067	0.0824413	0.0976007	0.0657926	0.0462042	0.0673478	0.0680475	0.052759	0.0549591	0.0510766	0.0678889	0.099509	0.136495	0.188538	0.181503	0.127647	0.0675453	0.0264737	0.00477451	0	0.0247236	0.0517596	0.0890405	0.136458	0.176412	0.244389	0.273381	0.256515	0.24312	0.236557	0.219317	0.208088	0.224907	0.244545	0.237432	0.227615	0.26592	0.366862	0.411077	0.342263
cell #309	0.120924	0.196508	0.156782	0.145227	0.128001	0.168462	0.173591	0.195034	0.173002	0.112869	0.100784	0.097836	0.14316	0.19174	0.188861	0.168587	0.155881	0.168235	0.191956	0.176953	0.126227	0.0901387	0.0811076	0.119916	0.155773	0.173733	0.190917	0.209472	0.236129	0.192765	0.239263	0.294714	0.268574	0.289915	0.314454	0.323875	0.331428	0.284334	0.209658	0.182553	0.177914	0.204078	0.211352	0.174098	0.169278	0.186044	0.189708	0.199942	0.178773
cell #310	0.0602923	0.0674009	0.0126972	0.00208649	0	0.031022	0.0577885	0.0649486	0.0413066	0.00609759	0.00525971	0.0247025	0.0584724	0.0919439	0.146342	0.176789	0.139039	0.0855748	0.079202	0.118781	0.147708	0.1682	0.187363	0.212937	0.224437	0.206921	0.174119	0.155503	0.171062	0.205369	0.245658	0.27042	0.255312	0.191526	0.146549	0.172699	0.269125	0.41767	0.514805	0.538247	0.381831	0.216068	0.234947	0.344278	0.390727	0.337476	0.291864	0.231341	0.227065
cell #311	0.559503	0.740613	0.67607	0.538613	0.367094	0.289086	0.23755	0.192013	0.147424	0.129971	0.138813	0.151919	0.148921	0.141537	0.140164	0.144414	0.179413	0.198354	0.200567	0.205272	0.251972	0.340035	0.449991	0.556261	0.601942	0.557616	0.453338	0.363139	0.339508	0.333748	0.374252	0.41156	0.390002	0.322872	0.230332	0.153576	0.159091	0.211496	0.232285	0.183038	0.115177	0.0837363	0.0663147	0.0836441	0.13966	0.187007	0.180071	0.147775	0.107553
cell #312	0.450375	0.488157	0.397489	0.434141	0.365095	0.371132	0.360413	0.346004	0.344864	0.326808	0.298116	0.263273	0.217835	0.17052	0.128129	0.0843263	0.0459446	0.0147076	0	0.00383095	0.0181891	0.0202872	0.0182438	0.0477686	0.104284	0.183207	0.266153	0.340341	0.401728	0.4382	0.449724	0.450361	0.443634	0.439962	0.455853	0.504908	0.563253	0.614832	0.660783	0.699692	0.700407	0.673823	0.614442	0.530477	0.456618	0.404537	0.384301	0.372301	0.353389
cell #313	0.803337	0.857816	0.783711	0.832682	0.76054	0.777687	0.773439	0.777093	0.789696	0.822119	0.842005	0.853395	0.815335	0.742477	0.642763	0.528865	0.44628	0.393198	0.374869	0.37272	0.388375	0.388592	0.373011	0.362636	0.369211	0.410507	0.49799	0.602681	0.664962	0.65486	0.595941	0.505383	0.420781	0.34801	0.289889	0.24021	0.184007	0.146394	0.134566	0.133372	0.150624	0.176176	0.210755	0.281708	0.381498	0.470583	0.521436	0.507094	0.485417
cell #314	0.247445	0.272014	0.233566	0.245356	0.220602	0.210117	0.173742	0.138578	0.102245	0.0761152	0.0605856	0.0517862	0.0452864	0.040259	0.0391712	0.0424916	0.0476284	0.0536699	0.0595077	0.0657213	0.0693794	0.0717106	0.0772658	0.087036	0.104364	0.124179	0.143294	0.159475	0.165588	0.16211	0.154428	0.149994	0.147409	0.151289	0.161482	0.177372	0.193806	0.203341	0.201314	0.189019	0.167727	0.145449	0.131633	0.131178	0.154703	0.185671	0.19465	0.191457	0.181527
cell #315	0.169818	0.20854	0.201652	0.174237	0.110956	0.105796	0.116998	0.149517	0.144439	0.149075	0.172279	0.202041	0.247566	0.269964	0.27127	0.243316	0.221202	0.217175	0.215653	0.188345	0.135561	0.0943263	0.0593469	0.0485249	0.0583252	0.0600469	0.113143	0.130675	0.100894	0.0978305	0.106962	0.103214	0.0690871	0.0412623	0.040144	0.0824284	0.170539	0.199529	0.14134	0.143197	0.20541	0.151509	0.0725282	0.0412017	0.0166584	0.00306131	0.00775747	0.0110321	0.00218978
cell #316	0.763397	0.868908	0.883843	0.928792	0.911999	0.923352	0.90069	0.882655	0.782699	0.653214	0.547674	0.461342	0.42973	0.382364	0.35367	0.330267	0.323856	0.321552	0.318267	0.300387	0.279431	0.276762	0.281151	0.283387	0.270601	0.275929	0.288124	0.29052	0.26632	0.235347	0.229323	0.207973	0.173925	0.167589	0.178315	0.166651	0.157018	0.13983	0.121793	0.1197	0.101724	0.0650415	0.0374294	0.0332169	0.0336057	0.0424632	0.0649944	0.0843361	0.101582
cell #317	0.210278	0.335867	0.348132	0.387664	0.341497	0.381361	0.414089	0.403767	0.373622	0.339013	0.423062	0.556349	0.582371	0.403094	0.236352	0.155168	0.155394	0.239256	0.328957	0.39677	0.400031	0.368595	0.332771	0.301195	0.297767	0.312802	0.359865	0.412525	0.418074	0.393603	0.344377	0.34763	0.352627	0.37082	0.391859	0.444252	0.45244	0.491662	0.530806	0.508666	0.482931	0.412701	0.319271	0.215899	0.132186	0.0603889	0.0103906	0	0.0523362
cell #318	0.231614	0.491205	0.502201	0.627998	0.67034	0.779939	0.711045	0.560071	0.460972	0.446279	0.509452	0.625396	0.651051	0.574723	0.500715	0.419537	0.258779	0.0889972	0.0278687	0.0180588	0.0527456	0.118416	0.158025	0.143457	0.122637	0.0977579	0.0890962	0.0587534	0.0428248	0.0649072	0.0804581	0.231713	0.283138	0.195244	0.147839	0.0670808	0.0611318	0.15952	0.197815	0.176821	0.180593	0.181486	0.139184	0.138266	0.252027	0.41345	0.583273	0.694049	0.732992
cell #319	0.378256	0.457336	0.450699	0.528287	0.539114	0.558404	0.562266	0.564011	0.545892	0.511443	0.472042	0.426851	0.370688	0.309958	0.254146	0.201541	0.169101	0.158257	0.154613	0.145608	0.138171	0.138481	0.146508	0.159421	0.169003	0.179567	0.179762	0.160775	0.131588	0.112935	0.100274	0.0902647	0.0813609	0.0741993	0.0690899	0.0672675	0.0669116	0.0674127	0.0747188	0.0905318	0.105402	0.117789	0.119107	0.104615	0.0877615	0.0700375	0.0572665	0.0429986	0.0300392
cell #320	0.695101	0.758809	0.66933	0.717297	0.632776	0.620611	0.585336	0.568025	0.569961	0.57299	0.517983	0.44065	0.383493	0.360909	0.322948	0.279714	0.270886	0.258377	0.245691	0.282554	0.333571	0.373362	0.399277	0.4157	0.43835	0.464096	0.475122	0.464283	0.438804	0.395318	0.312959	0.260762	0.243672	0.250513	0.266582	0.279288	0.256037	0.238701	0.260245	0.301093	0.366824	0.383712	0.34006	0.306767	0.31756	0.333552	0.320502	0.237605	0.157051
cell #321	0.0895957	0.112814	0.111746	0.121333	0.117203	0.116542	0.110552	0.107078	0.106407	0.110071	0.120271	0.132773	0.143401	0.145166	0.141682	0.147781	0.159543	0.180706	0.198477	0.205866	0.205601	0.202597	0.193784	0.180242	0.163051	0.144155	0.129845	0.119554	0.11347	0.112212	0.110254	0.108359	0.105938	0.10407	0.104399	0.111833	0.128149	0.132403	0.121325	0.104553	0.0947802	0.0990392	0.107375	0.116564	0.125331	0.135727	0.148302	0.160672	0.172636
cell #322	0.595229	0.700953	0.706645	0.781619	0.778684	0.794742	0.77159	0.74636	0.701641	0.645231	0.587294	0.536683	0.494864	0.446582	0.387848	0.338116	0.299811	0.271675	0.249742	0.23239	0.216508	0.202977	0.192625	0.184024	0.175083	0.163567	0.148787	0.130414	0.112033	0.0987521	0.0897132	0.0805852	0.0686662	0.055685	0.0453097	0.0406856	0.0415256	0.0460419	0.0495651	0.0505824	0.0508906	0.0485458	0.0448876	0.042066	0.0373386	0.032847	0.0281225	0.0221546	0.0150368
cell #323	0.0588287	0.0903175	0.102952	0.143117	0.176143	0.227809	0.28	0.34312	0.409227	0.474555	0.522002	0.553459	0.569154	0.566651	0.57044	0.588046	0.622215	0.66591	0.71302	0.745483	0.758831	0.76555	0.766382	0.767823	0.764586	0.756854	0.746769	0.736472	0.722695	0.705254	0.686658	0.661162	0.632461	0.603966	0.575209	0.548291	0.526756	0.518775	0.519696	0.523336	0.520626	0.50791	0.49033	0.472565	0.455394	0.438795	0.424263	0.415083	0.408098
cell #324	0.125727	0.161834	0.136362	0.189845	0.191823	0.22759	0.249857	0.290125	0.290649	0.26933	0.272725	0.276441	0.311269	0.391395	0.394647	0.343025	0.360063	0.439886	0.501677	0.481564	0.469734	0.485994	0.53662	0.604042	0.673137	0.739387	0.783403	0.834485	0.835244	0.838352	0.808575	0.824651	0.845179	0.854822	0.789529	0.658103	0.55683	0.512477	0.553329	0.627005	0.674346	0.659705	0.614339	0.495168	0.382196	0.358164	0.35034	0.33161	0.364334
cell #325	0.167312	0.245026	0.284612	0.370733	0.395315	0.432966	0.413529	0.391543	0.364752	0.323231	0.280317	0.228199	0.186581	0.167606	0.159474	0.159127	0.163891	0.175881	0.185337	0.189398	0.176688	0.155885	0.147695	0.152143	0.167609	0.183015	0.201922	0.219897	0.235251	0.246867	0.255102	0.264061	0.252919	0.235343	0.20966	0.178715	0.149284	0.12508	0.102607	0.0808804	0.0562736	0.0327166	0.0174819	0.00722602	0	0.000994455	0.00648109	0.00999172	0.00697137
cell #326	0.20186	0.23898	0.247011	0.29386	0.333165	0.389526	0.435233	0.486591	0.539341	0.595536	0.649123	0.692874	0.719395	0.730093	0.727487	0.709118	0.677231	0.633395	0.58081	0.533635	0.495598	0.462846	0.43124	0.391677	0.346359	0.29748	0.255488	0.219146	0.192384	0.177636	0.161151	0.14636	0.12803	0.108328	0.0933587	0.0829994	0.0753934	0.0745245	0.0752428	0.0796165	0.0850358	0.0914924	0.0974135	0.0970923	0.0941065	0.0910222	0.086456	0.0814507	0.0772973
cell #327	0.133574	0.16648	0.165077	0.16437	0.150071	0.144639	0.12963	0.10928	0.0887747	0.0777943	0.080336	0.0962652	0.120254	0.142688	0.153143	0.15697	0.155744	0.146251	0.125075	0.105228	0.104042	0.1178	0.106675	0.0763462	0.0632234	0.0666105	0.066247	0.0646212	0.0689956	0.0869341	0.0832877	0.0646103	0.0594755	0.053109	0.0503511	0.0423566	0.0349641	0.0312241	0.0363507	0.0527882	0.0810901	0.0971034	0.0877703	0.0866288	0.112599	0.13019	0.142416	0.146696	0.131511
cell #328	0.513515	0.465674	0.372851	0.363259	0.309419	0.286311	0.261452	0.284332	0.272012	0.27323	0.26511	0.236873	0.230746	0.240458	0.256749	0.276498	0.300378	0.336867	0.382282	0.425593	0.473321	0.504248	0.485882	0.45518	0.39558	0.33193	0.263814	0.221079	0.209541	0.235615	0.279707	0.331535	0.361114	0.339447	0.286577	0.221381	0.152332	0.105287	0.0902108	0.108803	0.128522	0.171406	0.240302	0.32111	0.412252	0.448234	0.440459	0.41073	0.401768
cell #329	0.104364	0.0632092	0.00523914	0	0.00640312	0.0716057	0.165075	0.223776	0.209694	0.151141	0.108483	0.0470885	0.0128196	0.0279045	0.0656549	0.131746	0.2121	0.298984	0.368442	0.438551	0.547306	0.630118	0.692253	0.654143	0.605448	0.600561	0.647721	0.680767	0.708634	0.78744	0.783044	0.781555	0.789291	0.745704	0.602492	0.438482	0.337982	0.344484	0.401326	0.449231	0.471314	0.463592	0.483857	0.569739	0.737159	0.899195	0.847035	0.703166	0.581409
cell #330	0.207503	0.174854	0.125193	0.16197	0.197361	0.264261	0.267788	0.274189	0.265179	0.267456	0.287339	0.314223	0.320026	0.277648	0.211633	0.186553	0.214512	0.2028	0.183238	0.250182	0.366996	0.433923	0.389667	0.343519	0.399061	0.533773	0.576556	0.504688	0.472962	0.531246	0.580662	0.564773	0.458678	0.326129	0.2245	0.15026	0.115008	0.110213	0.134799	0.18843	0.216551	0.244425	0.311208	0.348646	0.32957	0.322967	0.322207	0.326762	0.305381
cell #331	0.171486	0.283322	0.306631	0.37189	0.370611	0.366914	0.356296	0.375752	0.410014	0.413739	0.371621	0.313452	0.238122	0.159738	0.119995	0.117291	0.113965	0.122268	0.179719	0.235064	0.268487	0.286511	0.29472	0.290939	0.254404	0.198844	0.157609	0.132661	0.128663	0.132188	0.138588	0.161287	0.180303	0.154209	0.0861526	0.0256692	0	0.00432549	0.0250215	0.0431472	0.0811513	0.146482	0.211232	0.223567	0.182173	0.125889	0.0840649	0.0725268	0.0823128
cell #332	0.394451	0.525735	0.515999	0.530575	0.464662	0.454255	0.483522	0.581199	0.669991	0.745123	0.745357	0.705777	0.64078	0.557736	0.500587	0.521695	0.608019	0.685522	0.671342	0.641313	0.569474	0.56155	0.612576	0.691671	0.756927	0.747996	0.69424	0.623203	0.568162	0.545076	0.525839	0.531901	0.530159	0.486244	0.433962	0.430452	0.437271	0.380755	0.363487	0.452612	0.514677	0.443867	0.398188	0.408296	0.424909	0.46069	0.539302	0.531452	0.46148
cell #333	0.108338	0.23669	0.181785	0.205985	0.384523	0.751779	0.927688	0.684913	0.362087	0.261869	0.217693	0.218942	0.237873	0.288462	0.374022	0.32838	0.172934	0.0860783	0.0840436	0.126566	0.201891	0.274495	0.274853	0.208376	0.164591	0.158686	0.183689	0.231655	0.282154	0.330163	0.39336	0.434898	0.446409	0.453748	0.470588	0.456802	0.444466	0.40154	0.312788	0.226839	0.139008	0.0850148	0.130187	0.214538	0.331967	0.373919	0.301922	0.255691	0.20785
cell #334	0.157286	0.158001	0.113057	0.0710053	0.0338742	0.042836	0.0354338	0.0647305	0.136683	0.242436	0.248032	0.188591	0.180107	0.236025	0.265031	0.2247	0.170028	0.129981	0.105599	0.106302	0.16632	0.26001	0.33461	0.424044	0.437927	0.38238	0.358856	0.397857	0.413879	0.372965	0.333468	0.344095	0.374719	0.414056	0.424432	0.428669	0.422385	0.518249	0.634876	0.652976	0.644382	0.576696	0.47818	0.41421	0.418288	0.448002	0.394373	0.26602	0.161962
cell #335	0.38393	0.42832	0.417142	0.455754	0.429121	0.408832	0.374278	0.357341	0.334666	0.313653	0.293462	0.277257	0.262578	0.252984	0.245354	0.226117	0.200677	0.173707	0.153484	0.138071	0.126115	0.120229	0.118298	0.12094	0.12565	0.124115	0.117821	0.114453	0.114273	0.115515	0.11412	0.108052	0.0945326	0.0785594	0.0671684	0.0610326	0.0590021	0.0560451	0.0553075	0.0575113	0.0606937	0.060783	0.0574484	0.0518384	0.047757	0.0413946	0.0345721	0.0319638	0.0431369
cell #336	0.467957	0.494051	0.427173	0.42492	0.373362	0.357838	0.322379	0.295961	0.259419	0.223697	0.183362	0.145237	0.110354	0.0847499	0.0700874	0.0617731	0.0580925	0.0576386	0.0583641	0.0596906	0.0658916	0.0785166	0.0964235	0.119205	0.144893	0.175124	0.202274	0.221935	0.227289	0.219384	0.206564	0.200428	0.200199	0.203815	0.205281	0.205941	0.197427	0.177501	0.153292	0.129811	0.10607	0.0899501	0.0821555	0.0812387	0.0946049	0.110686	0.11846	0.120462	0.119405
cell #337	0.344739	0.441463	0.456579	0.500274	0.488929	0.473926	0.431925	0.390845	0.345691	0.307336	0.271061	0.242053	0.215012	0.19003	0.165123	0.141823	0.120687	0.100554	0.0808473	0.0669741	0.0580452	0.0533285	0.0518687	0.0524598	0.0524983	0.0480611	0.0388439	0.0323178	0.0327231	0.0390058	0.0462009	0.0475294	0.0474055	0.042884	0.031507	0.0157659	0.00508265	0.00439322	0.00651801	0.00411929	0.00352413	0.00521254	0.0141011	0.0225826	0.0245729	0.030664	0.044028	0.0528649	0.0581096
cell #338	0.102844	0.107719	0.0998404	0.0960097	0.0897746	0.0871144	0.0829417	0.0814978	0.0782452	0.047806	0.039286	0.0406201	0.0526633	0.0764328	0.0836207	0.0646425	0.0348583	0.0310189	0.0300031	0.0229321	0.0119243	0.0111132	0.0163248	0.0353292	0.0561844	0.067682	0.0511073	0.0217672	0.0126617	0.0214528	0.0409988	0.0399847	0.0201548	0.00911973	0.00898255	0.0101037	0.020905	0.0241035	0.0179989	0.00841836	0	0.0167202	0.0420914	0.0387192	0.0338867	0.0760975	0.135995	0.121649	0.103228
cell #339	0.211983	0.242921	0.227335	0.214544	0.192769	0.21237	0.223512	0.289037	0.371573	0.415086	0.44187	0.476813	0.50387	0.534432	0.583923	0.589781	0.586767	0.5789	0.544233	0.536301	0.551719	0.610801	0.679993	0.676215	0.610292	0.564802	0.51691	0.482109	0.442701	0.408532	0.371673	0.328147	0.278691	0.216576	0.181327	0.159806	0.114118	0.0908138	0.0944946	0.115052	0.124313	0.132351	0.175551	0.239618	0.272108	0.250358	0.194182	0.13674	0.0982358
cell #340	0.292243	0.339323	0.317903	0.321129	0.305335	0.247562	0.185387	0.179977	0.22367	0.268208	0.306343	0.265625	0.194324	0.133328	0.089553	0.0658084	0.0527603	0.0465607	0.042567	0.0300451	0.0217155	0.0302111	0.041682	0.0511917	0.0595647	0.0637357	0.0646031	0.0520571	0.0315472	0.00935434	0.00383979	0	0.000392613	0.0107632	0.036811	0.0535721	0.0596907	0.0615162	0.0606492	0.0714409	0.0856731	0.102001	0.111809	0.108418	0.0979777	0.086701	0.0799157	0.0837652	0.0793489
cell #341	0.124783	0.118946	0.101298	0.111096	0.101648	0.104765	0.0975782	0.0911933	0.0690524	0.063283	0.0477212	0.0447606	0.0371963	0.0462107	0.0658817	0.105005	0.156045	0.188707	0.156536	0.100315	0.0488169	0.0178106	0.0044127	0.00682076	0.0168473	0.0235945	0.0356794	0.0479406	0.0676295	0.0861286	0.0949569	0.11138	0.0997392	0.0580287	0.0333799	0.035017	0.0444894	0.0498445	0.0446582	0.0395976	0.0499188	0.0598533	0.0676883	0.0766432	0.0944493	0.104852	0.102568	0.109797	0.141515
[truncated: 98 more columns]

## Sheet: SFig12.Test set of correct tr
time_vector	-1	-0.9	-0.8	-0.7	-0.6	-0.5	-0.4	-0.3	-0.2	-0.1	0	0.1	0.2	0.3	0.4	0.5	0.6	0.7	0.8	0.9	1	1.1	1.2	1.3	1.4	1.5	1.6	1.7	1.8	1.9	2	2.1	2.2	2.3	2.4	2.5	2.6	2.7	2.8	2.9	3	3.1	3.2	3.3	3.4	3.5	3.6	3.7	3.8
cell #1	1	0.971706	0.719944	0.678799	0.539068	0.54703	0.507329	0.485027	0.448085	0.431135	0.425777	0.440526	0.46753	0.51785	0.58218	0.637767	0.666599	0.65447	0.611636	0.558031	0.526823	0.516466	0.523577	0.545002	0.550348	0.53783	0.514646	0.494756	0.474477	0.460981	0.507052	0.588131	0.64065	0.673302	0.687835	0.698369	0.709512	0.678404	0.623314	0.562819	0.533728	0.546128	0.576434	0.601752	0.610653	0.610982	0.610926	0.618706	0.603443
cell #2	0.967247	1	0.821929	0.841546	0.786358	0.802023	0.747023	0.714596	0.691666	0.666719	0.623008	0.57066	0.511641	0.457739	0.43091	0.420976	0.42291	0.438822	0.460364	0.461924	0.460045	0.479814	0.483772	0.484121	0.485047	0.476474	0.452639	0.433887	0.429261	0.444015	0.449713	0.417841	0.39232	0.390188	0.406704	0.445758	0.499358	0.512663	0.473215	0.428434	0.411184	0.434069	0.473666	0.524431	0.564212	0.583447	0.595335	0.581168	0.540786
cell #3	0.975593	1	0.871076	0.841674	0.685617	0.568792	0.410237	0.297587	0.206497	0.143838	0.0870005	0.0485112	0.0162886	0	0.00546753	0.0278539	0.0414985	0.058598	0.074146	0.0809215	0.0609206	0.0455773	0.0490844	0.07358	0.0905487	0.112057	0.113323	0.0982302	0.0680036	0.0544638	0.0544982	0.0741645	0.104199	0.153316	0.226664	0.27883	0.298202	0.271047	0.203319	0.133801	0.0859692	0.0690725	0.0669687	0.101503	0.125943	0.113634	0.0879703	0.0783374	0.092647
cell #4	0.985502	1	0.774783	0.601669	0.416886	0.303738	0.194573	0.138332	0.0981432	0.0813737	0.0721321	0.0608955	0.05516	0.0514763	0.0466628	0.038552	0.0277977	0.0233755	0.0221403	0.0213688	0.0182204	0.0182849	0.0309602	0.0436478	0.0578037	0.0577246	0.056246	0.0599414	0.0676095	0.08062	0.0936984	0.0893139	0.0722948	0.0553555	0.0370187	0.0233841	0.0230566	0.0217843	0.0192932	0.0174778	0.0140563	0.0133174	0.0171429	0.0248561	0.0355406	0.0416285	0.03479	0.0205762	0.0131503
cell #5	1	0.938274	0.720687	0.579577	0.391589	0.2754	0.194554	0.143101	0.114465	0.115369	0.101908	0.0758304	0.0527263	0.0383556	0.0346306	0.0440137	0.0685597	0.0867616	0.0888114	0.0760751	0.066576	0.0768676	0.0835437	0.0702936	0.0380393	0.0166495	0.0103214	0.00781877	0	0.0029616	0.0128058	0.022971	0.0274792	0.0370389	0.0333883	0.0186061	0.00971092	0.011247	0.0664101	0.124926	0.104809	0.0550165	0.0337887	0.0436313	0.0616134	0.0666273	0.0635431	0.0529634	0.0561348
cell #6	0.78567	1	0.969916	0.964494	0.783596	0.574321	0.407011	0.309583	0.230093	0.180281	0.117384	0.0719028	0.0356908	0.0256311	0.0498575	0.0721798	0.082249	0.0990219	0.0961806	0.089762	0.086407	0.0666715	0.0450123	0.0317336	0.0474414	0.111255	0.21306	0.328355	0.359929	0.285464	0.219539	0.197078	0.249192	0.295044	0.315225	0.308005	0.270059	0.229952	0.183715	0.157737	0.134199	0.132494	0.142257	0.159462	0.171197	0.170515	0.164694	0.157629	0.150289
cell #7	0.61201	0.699001	0.701407	0.76546	0.728993	0.720823	0.694888	0.713835	0.757657	0.863123	0.952948	1	0.997548	0.905247	0.757999	0.597867	0.449524	0.346252	0.294544	0.249626	0.229831	0.237494	0.276681	0.326723	0.345181	0.357224	0.403559	0.461583	0.511352	0.546163	0.556474	0.537934	0.506046	0.472149	0.436746	0.410011	0.41013	0.438475	0.464997	0.517079	0.601909	0.683865	0.767451	0.836092	0.853922	0.827867	0.765713	0.706268	0.681204
cell #8	0.932639	1	0.874469	0.846312	0.71201	0.644937	0.5577	0.503896	0.438226	0.385783	0.34365	0.2969	0.257013	0.227125	0.206961	0.194236	0.186382	0.175804	0.162926	0.154539	0.152257	0.159063	0.166358	0.172241	0.172658	0.168413	0.159229	0.152366	0.149487	0.144921	0.144544	0.155961	0.171607	0.176023	0.167509	0.151334	0.141293	0.15207	0.189961	0.193543	0.145173	0.0990497	0.0802492	0.0720522	0.0659849	0.082395	0.113477	0.143518	0.151125
cell #9	0.689598	0.774957	0.691205	0.746962	0.664318	0.606869	0.496288	0.438546	0.406213	0.413571	0.448919	0.499468	0.537919	0.541378	0.479488	0.355092	0.224034	0.144374	0.106966	0.0703188	0.0597585	0.0750894	0.0590522	0.0152571	0	0.0266076	0.0813654	0.134287	0.168395	0.204584	0.267787	0.338861	0.361274	0.368962	0.386552	0.395431	0.370654	0.303854	0.24228	0.218754	0.240382	0.307819	0.381458	0.457863	0.529798	0.559985	0.585563	0.610082	0.643856
cell #10	0.872251	1	0.904681	0.904314	0.806751	0.790074	0.718666	0.669227	0.620331	0.583954	0.567096	0.566341	0.565505	0.570562	0.561957	0.541322	0.515067	0.494276	0.461546	0.414149	0.366681	0.319667	0.276588	0.255872	0.256499	0.262612	0.273367	0.288451	0.306521	0.329277	0.338819	0.326193	0.307166	0.300797	0.30675	0.312217	0.318634	0.322045	0.315152	0.301935	0.28442	0.270343	0.269565	0.277059	0.283978	0.288462	0.307476	0.327934	0.332896
cell #11	0.975297	1	0.788896	0.768283	0.643066	0.622841	0.538282	0.488601	0.466664	0.48804	0.500246	0.499025	0.508009	0.491018	0.43608	0.415688	0.449525	0.504041	0.521324	0.500141	0.493931	0.521822	0.540548	0.541906	0.519809	0.472772	0.449104	0.39036	0.289026	0.233839	0.229494	0.226564	0.185495	0.159838	0.17036	0.186477	0.190275	0.201798	0.230842	0.267218	0.30852	0.31876	0.306034	0.298836	0.313864	0.333982	0.326316	0.313114	0.310857
cell #12	0.917969	1	0.900053	0.916242	0.842967	0.822227	0.756465	0.709043	0.651887	0.596364	0.54365	0.495665	0.456191	0.424549	0.396788	0.372405	0.352561	0.341408	0.336089	0.325072	0.308289	0.29286	0.279257	0.268585	0.259518	0.249281	0.238506	0.227289	0.21569	0.206195	0.197224	0.185514	0.172746	0.160689	0.152766	0.150044	0.151668	0.15356	0.150476	0.14377	0.134931	0.124332	0.115573	0.109571	0.105463	0.101154	0.097538	0.0932802	0.0905284
cell #13	0.962198	1	0.821321	0.772844	0.629219	0.558399	0.448836	0.372904	0.294421	0.242705	0.199315	0.164906	0.14351	0.12909	0.113251	0.0942399	0.0789139	0.0687864	0.0664442	0.0723638	0.0748391	0.0762915	0.07732	0.071581	0.0640074	0.0672749	0.0867696	0.123153	0.159618	0.181364	0.194054	0.209061	0.233465	0.255803	0.261815	0.257565	0.269261	0.297068	0.302543	0.289717	0.288297	0.301833	0.301711	0.282542	0.256042	0.231642	0.215299	0.219253	0.221414
cell #14	0.711167	1	0.938562	0.951374	0.872113	0.764449	0.657649	0.583851	0.530548	0.479556	0.456973	0.399005	0.319391	0.294051	0.279454	0.275131	0.265989	0.289277	0.344248	0.398619	0.445121	0.452998	0.415669	0.338164	0.240892	0.14732	0.0662211	0.0274501	0.0118688	0	0.0260481	0.0812721	0.124165	0.178187	0.264294	0.357834	0.477125	0.607283	0.690532	0.687246	0.629186	0.568739	0.504896	0.421872	0.310024	0.224016	0.191716	0.174897	0.126939
cell #15	0.604848	0.715753	0.630274	0.641027	0.606164	0.607729	0.522128	0.479337	0.398574	0.229582	0.114198	0.0889225	0.089492	0.0888666	0.0880246	0.0755621	0.0872074	0.117185	0.142424	0.171364	0.181202	0.234911	0.332729	0.395838	0.426679	0.429364	0.509956	0.434665	0.195106	0.0920785	0.0981479	0.139706	0.11549	0.0853703	0.0504659	0.0308345	0.0256905	0.0224381	0.00924989	0.0124372	0.0387744	0.121905	0.151241	0.0672445	0.0348243	0.0523817	0.101155	0.175492	0.228383
cell #16	0.360155	0.516464	0.461896	0.598206	0.602554	0.661972	0.606023	0.512237	0.415384	0.394868	0.290894	0.171961	0.10374	0.0880798	0.0576937	0.0383374	0	0.00359466	0.160533	0.365143	0.555391	0.67979	0.640185	0.532265	0.398653	0.303	0.279125	0.300883	0.390764	0.426772	0.365831	0.218501	0.0618466	0.0521546	0.146845	0.261783	0.386072	0.531767	0.756808	0.977848	1	0.831862	0.624486	0.567159	0.595502	0.58548	0.561846	0.544302	0.468909
cell #17	0.723897	0.840822	0.813905	0.903564	0.923379	0.979657	1	0.966174	0.938946	0.927299	0.900945	0.841834	0.731949	0.640288	0.612299	0.590207	0.545735	0.499813	0.473659	0.447649	0.441254	0.410253	0.337538	0.283967	0.305189	0.352854	0.422081	0.503225	0.581014	0.628568	0.590786	0.530012	0.487342	0.494372	0.498764	0.469971	0.447303	0.437402	0.433223	0.405002	0.364865	0.32519	0.279169	0.22447	0.172975	0.158423	0.165114	0.143219	0.0869128
cell #18	0.743809	0.950438	0.933921	1	0.964749	0.921179	0.838373	0.765832	0.681713	0.614977	0.542187	0.458429	0.381947	0.328634	0.296365	0.28652	0.275525	0.255866	0.218279	0.17254	0.140572	0.121384	0.104954	0.0867596	0.0744571	0.06462	0.055846	0.0465114	0.0289579	0.0117369	0.000834798	0	0.00937126	0.023237	0.0389108	0.0488629	0.0452437	0.0379053	0.0364356	0.0331685	0.0268326	0.0239927	0.0254966	0.030646	0.0382716	0.0406182	0.0496782	0.065935	0.077679
cell #19	0.298469	0.428461	0.528062	0.696397	0.861999	0.995773	1	0.978494	0.964524	0.971617	0.896225	0.787605	0.698747	0.570053	0.463129	0.373903	0.40869	0.342345	0.265112	0.217725	0.218968	0.245973	0.3008	0.296606	0.267834	0.235678	0.283497	0.263483	0.122244	0.208009	0.33588	0.475936	0.518329	0.37763	0.296358	0.34423	0.378523	0.365192	0.343262	0.29853	0.240063	0.188263	0.219198	0.240244	0.265159	0.322947	0.423822	0.463042	0.377134
cell #20	0.996557	1	0.767388	0.695198	0.519073	0.44236	0.406145	0.360526	0.363225	0.404122	0.486538	0.63777	0.700894	0.613439	0.572384	0.554369	0.601586	0.672079	0.709358	0.694981	0.613984	0.649987	0.654955	0.639845	0.631335	0.587079	0.566799	0.620655	0.701324	0.573632	0.42889	0.422448	0.494355	0.613458	0.708132	0.710781	0.609833	0.51841	0.430569	0.341991	0.418721	0.50165	0.51284	0.68058	0.824796	0.700212	0.639282	0.534505	0.477945
cell #21	0.550173	0.6795	0.521143	0.516844	0.533967	0.565053	0.59788	0.538771	0.358663	0.388662	0.440426	0.390532	0.468999	0.598526	0.622374	0.695557	0.644635	0.464061	0.294456	0.217444	0.213406	0.365983	0.557373	0.454683	0.421072	0.602564	0.612322	0.664761	0.610283	0.58931	0.550127	0.420534	0.431011	0.442933	0.407801	0.406663	0.417787	0.413614	0.471244	0.459301	0.473906	0.458043	0.46081	0.528491	0.481582	0.374807	0.330739	0.353415	0.469295
cell #22	0.910143	1	0.90784	0.892643	0.778398	0.746577	0.667282	0.623006	0.593229	0.553103	0.498345	0.442721	0.397705	0.356657	0.326612	0.303261	0.286056	0.271924	0.259988	0.238072	0.212431	0.2021	0.202911	0.199665	0.190173	0.184988	0.152301	0.118422	0.10598	0.117386	0.1227	0.130781	0.16388	0.194851	0.209563	0.20809	0.185899	0.157324	0.142273	0.126033	0.121722	0.115103	0.120344	0.142247	0.128705	0.0952341	0.0655664	0.0382516	0.0232916
cell #23	0.857735	0.95076	0.8847	0.921728	0.886303	0.908176	0.875068	0.859235	0.843674	0.859478	0.870713	0.873672	0.855989	0.807222	0.740841	0.673627	0.613462	0.568292	0.550049	0.536485	0.5319	0.550819	0.587221	0.639997	0.70229	0.782049	0.873361	0.95179	0.986669	1	0.989245	0.950185	0.903996	0.884101	0.884031	0.894524	0.91567	0.920248	0.912749	0.89005	0.87389	0.881092	0.910648	0.952814	0.9685	0.966404	0.946654	0.922531	0.891876
cell #24	0.627653	0.809444	0.896547	1	0.957861	0.886049	0.784603	0.679737	0.54761	0.462056	0.388725	0.326011	0.277196	0.244081	0.210761	0.143075	0.0778065	0.0320833	0.0179509	0.0277552	0.0291153	0.039164	0.05842	0.0591326	0.0414412	0.00508788	2.87819e-05	0.00562958	0.0179998	0.036108	0.0542027	0.0680573	0.0772528	0.0855601	0.0930415	0.08885	0.0819073	0.0735587	0.0787322	0.0927824	0.107553	0.122177	0.129111	0.13006	0.140841	0.154334	0.178721	0.204797	0.234862
cell #25	0.566387	0.745648	0.823402	0.910613	0.960607	1	0.977754	0.95083	0.914445	0.859581	0.786889	0.711483	0.637254	0.570657	0.521586	0.467854	0.396098	0.322632	0.25652	0.205147	0.1672	0.128025	0.0892301	0.0669633	0.052473	0.0441405	0.0393365	0.045625	0.0493989	0.0277456	0.0119727	0.00675345	0.00623081	0.0080849	0.00764057	0.00536585	0.00366276	0.0024995	0.00196714	0.00250142	0.00238313	0.00444243	0.0126253	0.028599	0.0401836	0.0380389	0.0333494	0.0339674	0.0390919
cell #26	0.751659	0.93347	0.902438	1	0.982111	0.803056	0.522346	0.350467	0.244563	0.169312	0.118536	0.0839983	0.0712575	0.0695305	0.0827717	0.105787	0.140238	0.186482	0.204704	0.172863	0.11474	0.0548072	0.0278035	0.0154992	0.0044825	0.000816689	0.00364485	0	0.00792205	0.0161678	0.0296733	0.0419955	0.0585125	0.0951865	0.149787	0.206145	0.22142	0.176191	0.118772	0.084997	0.0764713	0.0773497	0.0768007	0.0818332	0.0915918	0.0983962	0.105758	0.148025	0.190959
cell #27	0.612806	0.824571	0.829057	0.920041	0.974895	1	0.86366	0.754839	0.684091	0.647866	0.559451	0.458753	0.450157	0.442691	0.395565	0.389683	0.419235	0.465486	0.458626	0.384655	0.317793	0.271324	0.261588	0.254355	0.249125	0.260589	0.252902	0.219584	0.189145	0.171659	0.146416	0.133989	0.151729	0.146338	0.12401	0.104751	0.0660267	0.0249546	0	0.0280496	0.127649	0.202826	0.196598	0.172621	0.160571	0.167431	0.20258	0.157201	0.1076
cell #28	0.743806	0.872885	0.891178	0.926718	0.94748	1	0.939709	0.880853	0.778536	0.739688	0.708517	0.622964	0.523756	0.391553	0.221969	0.0957392	0.0347914	0.00392906	0.00609025	0	0.0506576	0.130944	0.141933	0.0878378	0.0775857	0.0997837	0.122998	0.157785	0.213742	0.273608	0.291286	0.313916	0.340867	0.325744	0.321309	0.353793	0.365356	0.310163	0.259379	0.253754	0.229483	0.184925	0.1845	0.212181	0.255615	0.291037	0.324545	0.346074	0.36134
cell #29	0.0979643	0.0659031	0.0255983	0.0182804	0	0.0277357	0.0914991	0.158095	0.177419	0.182469	0.181362	0.231177	0.425162	0.475124	0.31519	0.224686	0.195562	0.228888	0.260206	0.276263	0.216958	0.168615	0.129598	0.103727	0.111797	0.129546	0.144546	0.17035	0.196235	0.20219	0.238005	0.297788	0.351262	0.396118	0.496638	0.601706	0.670513	0.726492	0.863577	0.980185	1	0.932788	0.835302	0.668499	0.48067	0.367068	0.363971	0.376446	0.395991
cell #30	0.63015	0.722257	0.735329	0.824441	0.863259	0.932944	0.961639	0.99545	1	0.988325	0.940106	0.861733	0.778862	0.724368	0.699617	0.709507	0.715385	0.712309	0.703416	0.653557	0.589319	0.536911	0.483172	0.438304	0.386364	0.332784	0.281624	0.239867	0.197467	0.163276	0.134825	0.118343	0.119577	0.116326	0.103212	0.0857441	0.0739511	0.0751758	0.086728	0.0953357	0.0971507	0.0890398	0.0774842	0.0595654	0.0456427	0.0356109	0.0301499	0.0291866	0.0274646
cell #31	0.464641	0.715602	0.76738	0.856753	0.922966	1	0.993003	0.909196	0.753635	0.585624	0.431479	0.323947	0.254726	0.182297	0.106449	0.0530979	0.0340711	0.043539	0.0664284	0.0974219	0.0857282	0.0425986	0.0366932	0.0638519	0.101994	0.13143	0.115268	0.104721	0.110039	0.105201	0.0929023	0.079911	0.0868694	0.124857	0.173009	0.191145	0.173855	0.165653	0.18827	0.196103	0.173738	0.141245	0.10807	0.0891273	0.0856321	0.112595	0.125151	0.121082	0.129315
cell #32	0.509413	0.639935	0.680023	0.778309	0.810932	0.854046	0.880284	0.927382	0.968681	1	0.983751	0.948857	0.898181	0.865484	0.856584	0.877024	0.906502	0.926492	0.945037	0.929831	0.887929	0.825942	0.757927	0.683379	0.616643	0.551928	0.497191	0.461144	0.434383	0.422489	0.42803	0.426111	0.406205	0.375978	0.354389	0.338655	0.325529	0.306474	0.280767	0.262921	0.253483	0.254749	0.26312	0.256548	0.250926	0.249048	0.244575	0.237261	0.222078
cell #33	0.179397	0.257943	0.219502	0.280914	0.255764	0.251591	0.242721	0.21955	0.202536	0.182141	0.167199	0.173961	0.177524	0.174816	0.156454	0.12582	0.116281	0.151913	0.208943	0.275134	0.343366	0.401196	0.438107	0.447566	0.424401	0.365016	0.289238	0.219353	0.15342	0.12365	0.124533	0.133058	0.260596	0.377845	0.344709	0.302374	0.24233	0.158704	0.0888184	0.0447297	0.0223352	0.0291814	0.0524784	0.0924045	0.11489	0.117971	0.11669	0.0973471	0.0733998
cell #34	0.42055	0.50994	0.414296	0.428706	0.412422	0.450363	0.48241	0.491604	0.501521	0.54785	0.495532	0.38608	0.315957	0.237661	0.202216	0.156725	0.0823926	0.0690502	0.125527	0.222676	0.293506	0.328715	0.341673	0.312844	0.266263	0.197493	0.11955	0.0731478	0.0579989	0.0552602	0.0303805	0.00846979	0.0553776	0.174426	0.331737	0.457641	0.460311	0.372491	0.305818	0.294442	0.275837	0.240688	0.202884	0.210814	0.192096	0.176551	0.185027	0.241736	0.274326
cell #35	0.355644	0.504568	0.491994	0.618247	0.751213	0.895143	0.986649	1	0.956591	0.856945	0.729905	0.603835	0.475706	0.353424	0.236015	0.165357	0.131011	0.11344	0.0885047	0.067289	0.0660806	0.096337	0.105941	0.120497	0.13404	0.0881757	0.040794	0.0329989	0.0175005	0.00699541	0	0.00815601	0.0507523	0.0875793	0.119411	0.126436	0.165132	0.239485	0.306555	0.357821	0.366453	0.403156	0.428473	0.43325	0.395373	0.31241	0.26449	0.254664	0.269135
cell #36	0.0408592	0.0154537	0	0.0250952	0.0631787	0.11887	0.162513	0.183106	0.159132	0.135933	0.1307	0.131255	0.0846376	0.0521271	0.0436198	0.0569777	0.112974	0.15399	0.208122	0.257121	0.254465	0.233466	0.215569	0.219229	0.220575	0.191404	0.148173	0.118661	0.0879607	0.0632926	0.057471	0.0652569	0.0984582	0.137411	0.192996	0.249444	0.27927	0.262031	0.223045	0.226854	0.226104	0.225078	0.21103	0.189971	0.169236	0.153295	0.15532	0.167163	0.187304
cell #37	0.549391	0.705044	0.765742	0.878927	0.947915	1	0.98465	0.940258	0.861478	0.77199	0.680086	0.57879	0.483555	0.393691	0.305146	0.225926	0.14992	0.0988027	0.066935	0.0458018	0.0320179	0.0279251	0.0247263	0.029258	0.033444	0.0357531	0.0354487	0.03235	0.0297691	0.0305818	0.0292108	0.0251817	0.0230692	0.0185076	0.0150213	0.0135979	0.0163754	0.0273382	0.0397496	0.0419795	0.0405612	0.0345697	0.0258601	0.0223172	0.0353231	0.0660027	0.0891472	0.0972029	0.0897419
cell #38	0	0.0143264	0.0331718	0.09151	0.210799	0.36502	0.479121	0.553233	0.668522	0.73585	0.726965	0.731586	0.655623	0.605555	0.609033	0.591644	0.527004	0.475756	0.479886	0.482824	0.47046	0.394869	0.243302	0.151632	0.159015	0.223904	0.347994	0.474695	0.529686	0.528439	0.473056	0.439026	0.475472	0.578295	0.743171	0.808884	0.763008	0.682204	0.627082	0.56165	0.497927	0.497518	0.56656	0.675186	0.725766	0.727838	0.696871	0.59291	0.473315
cell #39	0.466882	0.601509	0.633412	0.663191	0.603308	0.577028	0.599862	0.662398	0.676254	0.615476	0.558984	0.544848	0.569591	0.640779	0.620518	0.45774	0.303748	0.217723	0.151714	0.0875907	0.0624015	0.066895	0.1139	0.186611	0.271912	0.404494	0.574818	0.800437	0.988591	1	0.84119	0.629	0.427602	0.287812	0.216423	0.194378	0.207304	0.258094	0.316355	0.369376	0.357612	0.257053	0.119478	0.0500481	0.0893455	0.193561	0.283712	0.296976	0.19901
cell #40	0.804854	0.908439	0.88222	0.973836	0.973071	1	0.940836	0.869462	0.799665	0.750404	0.708667	0.681658	0.663565	0.651288	0.638637	0.610186	0.574874	0.553633	0.532168	0.518681	0.521061	0.500961	0.45612	0.435117	0.42312	0.403085	0.383902	0.361387	0.335138	0.32127	0.291811	0.232285	0.194096	0.189056	0.280184	0.409074	0.42384	0.33771	0.255521	0.244402	0.28278	0.346039	0.38219	0.408851	0.423153	0.417134	0.400173	0.378681	0.358401
cell #41	0.230527	0.397373	0.462654	0.52537	0.54937	0.591872	0.628147	0.669822	0.729925	0.798132	0.86419	0.917994	0.951419	0.980171	1	0.979501	0.94132	0.893199	0.820476	0.735101	0.642109	0.56384	0.509443	0.46558	0.41659	0.371389	0.341239	0.318309	0.29932	0.281286	0.269051	0.25292	0.238026	0.221054	0.212319	0.221824	0.236884	0.241005	0.2447	0.265224	0.281755	0.275682	0.258474	0.236336	0.211279	0.180273	0.148662	0.125514	0.113663
cell #42	0.525789	0.605536	0.596731	0.678193	0.701746	0.801805	0.874681	0.922034	0.955073	0.979438	0.991367	1	0.99428	0.963127	0.917488	0.878456	0.845046	0.808683	0.778425	0.751077	0.724188	0.698499	0.657489	0.62341	0.595333	0.565686	0.552157	0.562143	0.566747	0.540271	0.511655	0.495634	0.460158	0.395538	0.325178	0.285546	0.272994	0.272449	0.274495	0.269722	0.262019	0.26038	0.260788	0.25784	0.248323	0.235012	0.220087	0.20419	0.187032
cell #43	0.636451	0.836088	0.890719	1	0.952564	0.903223	0.82535	0.794639	0.783218	0.830258	0.835845	0.755749	0.629873	0.541875	0.469874	0.383797	0.280857	0.197201	0.157142	0.155456	0.179435	0.240742	0.310933	0.340412	0.285935	0.203723	0.157939	0.16126	0.188636	0.190635	0.149475	0.0835203	0.0295821	0	0.0566576	0.126434	0.141817	0.156679	0.148609	0.124997	0.101283	0.0833979	0.115169	0.165241	0.17172	0.163327	0.166383	0.142878	0.110323
cell #44	0.67172	0.859091	0.759957	0.756836	0.645585	0.714124	0.847502	0.837692	0.793284	0.833278	0.719237	0.589833	0.528267	0.468658	0.480721	0.474658	0.557847	0.435671	0.372961	0.401644	0.322037	0.299638	0.327019	0.341255	0.341788	0.34413	0.368416	0.382002	0.353567	0.445546	0.51369	0.512233	0.474516	0.441168	0.500036	0.49482	0.562111	0.587401	0.614281	0.535331	0.317471	0.31564	0.371048	0.427939	0.421972	0.282311	0.173664	0.148634	0.19603
cell #45	0.311764	0.386105	0.4132	0.449447	0.4565	0.449581	0.422002	0.446967	0.520977	0.624635	0.700894	0.718644	0.640038	0.532719	0.410054	0.324847	0.279984	0.267404	0.283894	0.309381	0.271304	0.211374	0.154448	0.134304	0.132934	0.122418	0.134969	0.165962	0.202573	0.210499	0.206501	0.234305	0.256425	0.295859	0.308123	0.309512	0.309575	0.302515	0.330086	0.347868	0.298174	0.272228	0.287694	0.342288	0.352934	0.324894	0.275294	0.249823	0.227715
cell #46	0.244365	0.608601	0.561592	0.626827	0.630465	0.602592	0.416403	0.241185	0.239763	0.324968	0.40533	0.504885	0.629498	0.754484	0.838899	0.810609	0.716633	0.684261	0.639082	0.569334	0.523145	0.472934	0.401897	0.36659	0.370347	0.315856	0.240282	0.210881	0.208633	0.201065	0.2073	0.223187	0.257581	0.34702	0.417721	0.455136	0.504284	0.537519	0.550066	0.596144	0.679956	0.765418	0.873232	0.979137	1	0.935297	0.827352	0.742063	0.694702
cell #47	0.244042	0.305616	0.309303	0.375193	0.386852	0.39916	0.383621	0.365314	0.357259	0.371647	0.384644	0.392655	0.431764	0.490352	0.573763	0.65385	0.715299	0.778596	0.875458	0.978217	1	0.919071	0.796113	0.710326	0.651572	0.603899	0.569085	0.520692	0.461479	0.4086	0.385742	0.395953	0.445269	0.488515	0.477392	0.445017	0.408142	0.359161	0.295655	0.231233	0.196365	0.186198	0.178959	0.180668	0.187362	0.186865	0.179746	0.173279	0.164506
cell #48	0.589567	0.90399	0.945789	1	0.969697	0.96478	0.953911	0.983447	0.970666	0.878977	0.791853	0.723564	0.689161	0.716629	0.723744	0.709048	0.742926	0.773005	0.769989	0.772708	0.757309	0.729517	0.735534	0.75382	0.784114	0.796225	0.80818	0.841268	0.852781	0.837545	0.792456	0.755114	0.721937	0.662962	0.560521	0.431814	0.361039	0.338912	0.328282	0.332245	0.362472	0.409922	0.457942	0.48171	0.475351	0.469255	0.451924	0.433113	0.409851
cell #49	0.0651668	0.0850289	0.100011	0.160624	0.172858	0.23533	0.285689	0.310473	0.349773	0.439639	0.583385	0.740847	0.876159	0.956121	0.99912	1	0.929296	0.821936	0.740727	0.649544	0.555835	0.487057	0.431523	0.420355	0.447229	0.493001	0.517109	0.538048	0.545508	0.525378	0.474706	0.414819	0.338499	0.255688	0.179569	0.122454	0.0975204	0.0991226	0.0912893	0.0771961	0.0823541	0.0973914	0.123487	0.152977	0.161706	0.165968	0.168711	0.140772	0.105264
cell #50	0	0.0350423	0.0311911	0.0665838	0.0918362	0.149922	0.195722	0.241124	0.284992	0.331552	0.384485	0.435267	0.493908	0.57827	0.686164	0.806694	0.921313	0.979525	1	0.992241	0.926146	0.843354	0.76579	0.698688	0.649884	0.643818	0.665	0.694955	0.732696	0.760916	0.768644	0.746998	0.711276	0.66947	0.616451	0.575607	0.55732	0.564985	0.58054	0.574812	0.55627	0.519493	0.490085	0.477932	0.47874	0.542796	0.610607	0.652184	0.624918
cell #51	0.171649	0.235802	0.254055	0.311266	0.440049	0.419529	0.394623	0.571678	0.676055	0.661303	0.66158	0.712071	0.681833	0.536917	0.47136	0.44464	0.402063	0.474981	0.488968	0.481659	0.546118	0.517026	0.434092	0.506813	0.533434	0.600505	0.693685	0.763214	0.787488	0.791077	0.83761	0.769118	0.791922	0.839132	0.88609	0.90782	0.94991	0.962395	0.960882	0.954199	1	0.984622	0.781023	0.672242	0.559789	0.601731	0.771287	0.809883	0.821508
cell #52	0.655662	0.756266	0.682835	0.656638	0.612622	0.607518	0.55072	0.538127	0.511646	0.50783	0.461978	0.378827	0.360463	0.36799	0.394202	0.417604	0.4342	0.39352	0.326139	0.270728	0.21691	0.198734	0.181541	0.201692	0.257073	0.346831	0.452282	0.508369	0.524338	0.468948	0.403435	0.340647	0.321822	0.342703	0.385553	0.458493	0.478574	0.422211	0.397028	0.472808	0.394054	0.31758	0.378341	0.543258	0.722338	0.64955	0.430288	0.288973	0.232419
cell #53	0.618594	0.777325	0.764159	0.78939	0.723232	0.754071	0.731832	0.668678	0.666891	0.758698	0.844862	0.880669	0.917986	0.928576	0.946688	0.962707	0.982386	0.954788	0.854582	0.747917	0.681098	0.636562	0.554064	0.503983	0.553861	0.667535	0.750013	0.74644	0.678885	0.590807	0.519147	0.47048	0.46172	0.510619	0.559095	0.579927	0.578991	0.570005	0.549648	0.476574	0.364024	0.262679	0.179887	0.160003	0.167537	0.217599	0.255544	0.182131	0.132389
cell #54	0.538026	0.592256	0.52338	0.499351	0.447641	0.454386	0.469764	0.543463	0.622506	0.676249	0.737961	0.80752	0.858152	0.921659	0.985126	1	0.984762	0.922745	0.834497	0.750288	0.673958	0.610575	0.558255	0.517158	0.494588	0.484899	0.473365	0.441543	0.387757	0.356795	0.366768	0.390584	0.39331	0.369013	0.334937	0.320511	0.306886	0.290918	0.27954	0.273069	0.272781	0.283631	0.306801	0.34425	0.390267	0.405959	0.387906	0.381862	0.368648
cell #55	0.754733	0.842708	0.731272	0.777921	0.718647	0.778811	0.802419	0.801659	0.768843	0.78159	0.795145	0.792402	0.768104	0.75522	0.745834	0.738629	0.75247	0.798112	0.860429	0.927038	0.975291	0.990386	0.99587	1	0.99975	0.937293	0.794738	0.656989	0.54146	0.454678	0.383205	0.317662	0.288992	0.282286	0.298453	0.32925	0.368005	0.377584	0.350877	0.337942	0.330853	0.314443	0.291136	0.267458	0.233836	0.18949	0.13525	0.101702	0.0863954
cell #56	0.373263	0.434496	0.425478	0.455525	0.477748	0.506087	0.522205	0.571641	0.64565	0.739266	0.837384	0.920293	0.955189	0.943024	0.960334	0.99828	1	0.971474	0.951416	0.911752	0.855529	0.766816	0.658284	0.557577	0.488387	0.443992	0.424188	0.402753	0.358143	0.354206	0.390634	0.417297	0.400486	0.354547	0.303586	0.270035	0.264873	0.26288	0.227972	0.204444	0.204952	0.232949	0.236259	0.227003	0.243394	0.257119	0.257046	0.257012	0.25158
cell #57	0.561633	0.85754	0.721068	0.529124	0.373824	0.342532	0.366857	0.387155	0.367214	0.298994	0.254491	0.244414	0.280964	0.275242	0.136083	0.0364383	0.0289384	0.0444118	0.0769451	0.136432	0.193892	0.215687	0.115267	0	0.0215655	0.157965	0.229215	0.221573	0.272179	0.35883	0.375096	0.327069	0.261367	0.224988	0.339865	0.428211	0.300971	0.244878	0.24071	0.209539	0.250877	0.314716	0.295336	0.248251	0.193847	0.211535	0.334217	0.346041	0.281982
cell #58	0.596588	0.598031	0.426488	0.41412	0.392409	0.511709	0.623278	0.759412	0.928146	1	0.966447	0.838772	0.818551	0.877642	0.914389	0.933844	0.922155	0.920462	0.894605	0.840966	0.825946	0.769976	0.779401	0.791746	0.800724	0.799689	0.803606	0.786879	0.751538	0.689434	0.615887	0.586954	0.568835	0.612767	0.674807	0.66121	0.642287	0.640575	0.544342	0.447677	0.389297	0.412493	0.42004	0.447158	0.475283	0.532668	0.578536	0.687416	0.799927
cell #59	0.251235	0.265448	0.201002	0.173021	0.161852	0.173045	0.176512	0.188869	0.225333	0.290463	0.410363	0.559407	0.647557	0.694514	0.742356	0.799984	0.891659	0.936133	0.928576	0.981388	1	0.88463	0.769904	0.755348	0.781855	0.807975	0.851158	0.885984	0.831059	0.752067	0.701831	0.695768	0.712513	0.741135	0.758249	0.727357	0.666891	0.620136	0.553994	0.502032	0.4482	0.392556	0.36457	0.378692	0.421024	0.477749	0.472375	0.459374	0.413939
cell #60	0.279567	0.408764	0.529672	0.692964	0.761036	0.760884	0.749065	0.739178	0.694659	0.699298	0.771304	0.866802	0.886553	0.944805	1	0.929711	0.800159	0.685459	0.600514	0.553619	0.532247	0.501879	0.443287	0.389798	0.331952	0.315269	0.305547	0.256861	0.220649	0.257332	0.304588	0.257287	0.2363	0.272824	0.347179	0.415065	0.436857	0.359959	0.217217	0.183306	0.240289	0.298633	0.310254	0.242969	0.181915	0.138524	0.112559	0.11579	0.10827
cell #61	0.517046	0.460126	0.350976	0.34371	0.374309	0.515807	0.467432	0.252937	0.174054	0.30972	0.562117	0.607007	0.516334	0.504558	0.510014	0.520674	0.503185	0.454525	0.402998	0.338042	0.336347	0.311218	0.268772	0.24586	0.264262	0.267345	0.244073	0.240114	0.317882	0.399951	0.426512	0.63011	0.955559	1	0.766981	0.619539	0.625858	0.626373	0.58701	0.589108	0.613046	0.626697	0.621379	0.617316	0.600967	0.617818	0.690747	0.729992	0.693485
cell #62	0.293918	0.3967	0.380278	0.342005	0.225446	0.209364	0.315357	0.398515	0.367623	0.464255	0.688174	0.884949	1	0.878505	0.592843	0.468154	0.502904	0.574935	0.581798	0.567499	0.707269	0.769575	0.668692	0.47306	0.315665	0.274437	0.312851	0.381744	0.369077	0.351807	0.312778	0.269429	0.302235	0.363779	0.372709	0.323576	0.255137	0.186288	0.150995	0.122041	0.103816	0.134319	0.19553	0.254469	0.270991	0.300627	0.274887	0.201543	0.159303
cell #63	0.145304	0.359185	0.381787	0.422798	0.53945	0.824188	0.704145	0.528141	0.585786	0.583886	0.500639	0.516304	0.673964	0.916331	1	0.934787	0.779457	0.766665	0.924118	0.978273	0.911126	0.816956	0.654059	0.504511	0.357428	0.28974	0.196935	0.108811	0.164242	0.239856	0.431277	0.460269	0.342234	0.407672	0.306722	0.32337	0.477141	0.734881	0.781588	0.757783	0.921029	0.906244	0.884421	0.775524	0.597578	0.532143	0.472434	0.432541	0.360415
cell #64	0.35103	0.488087	0.454194	0.32997	0.124727	0.0770079	0.0429735	0.202222	0.261914	0.394316	0.406911	0.287288	0.174165	0.166899	0.172691	0.16708	0.332902	0.471636	0.569477	0.444617	0.261423	0.2836	0.243972	0.252019	0.256705	0.308859	0.32117	0.301114	0.212088	0.240983	0.352746	0.336917	0.30182	0.443695	0.813499	0.74095	0.505034	0.480707	0.410606	0.358362	0.436486	0.548936	0.727573	1	0.847344	0.597207	0.382326	0.174799	0.159113
cell #65	0.19633	0.17803	0.145592	0.260647	0.339038	0.323917	0.181489	0.0653335	0.00670118	0	0.0019884	0.0168871	0.0333686	0.0508756	0.060638	0.0552282	0.0874124	0.126555	0.17166	0.207671	0.232809	0.281781	0.380803	0.512006	0.633587	0.646051	0.520727	0.406372	0.388744	0.398453	0.371357	0.33439	0.329189	0.389349	0.506093	0.70275	0.850735	0.889118	0.858721	0.752994	0.596165	0.449132	0.322343	0.259808	0.2585	0.286949	0.305562	0.336816	0.390293
cell #66	0.117762	0.0948771	0.022853	0.0032621	0.00348149	0.0491476	0.0979478	0.232357	0.423985	0.694745	0.820045	0.641239	0.435599	0.505948	0.505214	0.334478	0.383857	0.46499	0.502924	0.565268	0.654846	0.737481	0.859915	0.901357	1	0.886839	0.700102	0.502982	0.347619	0.358639	0.317589	0.333281	0.510771	0.662792	0.806058	0.876703	0.880864	0.770139	0.54295	0.404936	0.419178	0.471484	0.473773	0.44089	0.448377	0.430584	0.435929	0.491289	0.529892
cell #67	0.041858	0.0626333	0.0744318	0.106548	0.16046	0.233916	0.304698	0.37092	0.434224	0.492918	0.541039	0.594925	0.659894	0.717575	0.763766	0.806758	0.846932	0.889449	0.933326	0.97575	1	0.994275	0.972842	0.946934	0.916158	0.878844	0.833488	0.779264	0.716456	0.661253	0.619322	0.581466	0.551468	0.51624	0.489978	0.469291	0.441177	0.413346	0.383964	0.350913	0.319555	0.298038	0.284276	0.278061	0.272492	0.257583	0.237394	0.226923	0.225511
cell #68	0	0.231466	0.316032	0.47309	0.528352	0.54577	0.57923	0.656983	0.704263	0.691588	0.692304	0.729245	0.816088	0.919759	0.962007	0.989624	1	0.949675	0.883983	0.867593	0.88774	0.875112	0.786672	0.633319	0.479071	0.375927	0.348032	0.350096	0.358109	0.391589	0.436967	0.483062	0.521677	0.500758	0.470183	0.447471	0.424846	0.383539	0.326547	0.267392	0.240582	0.271354	0.247281	0.254106	0.378953	0.468064	0.475029	0.51912	0.596171
cell #69	0.197719	0.32369	0.373996	0.509174	0.630203	0.577038	0.441117	0.406737	0.406845	0.434878	0.472116	0.478032	0.47543	0.482783	0.465291	0.528693	0.757736	0.823378	0.650343	0.596814	0.541949	0.502473	0.522543	0.610148	0.603984	0.604893	0.628389	0.628534	0.563511	0.476608	0.453458	0.597163	0.758619	0.728359	0.670903	0.607553	0.544103	0.536705	0.422844	0.308912	0.306103	0.435529	0.615408	0.735223	0.733722	0.627117	0.537714	0.481792	0.433307
cell #70	0.0507451	0.0606332	0.0722081	0.104833	0.108105	0.116114	0.149537	0.195959	0.250869	0.276351	0.295793	0.376154	0.427689	0.479723	0.548808	0.60798	0.673503	0.717754	0.769003	0.854655	0.947129	1	0.97917	0.929862	0.879523	0.820252	0.816621	0.842149	0.841711	0.804569	0.810775	0.809374	0.807577	0.76914	0.741856	0.726655	0.725825	0.662313	0.5619	0.414394	0.289495	0.224378	0.231656	0.307123	0.428027	0.465411	0.341337	0.253425	0.266919
cell #71	0.281216	0.313894	0.346617	0.564493	0.735958	0.613448	0.486335	0.4949	0.45767	0.354432	0.209031	0.223675	0.291768	0.266375	0.188656	0.174717	0.202029	0.218733	0.263722	0.330401	0.454375	0.611274	0.788676	0.91919	0.97944	1	0.989008	0.932583	0.872915	0.870159	0.863597	0.817359	0.692979	0.53439	0.450979	0.438892	0.479066	0.458986	0.348784	0.25709	0.240086	0.321365	0.474547	0.622269	0.640525	0.53919	0.484098	0.430572	0.37767
cell #72	0.0381948	0.114536	0.0923504	0.137881	0.220228	0.332371	0.379212	0.361428	0.329755	0.315505	0.299531	0.242289	0.166094	0.102657	0.0740358	0.0987477	0.0837203	0.0274623	0.00680699	0.0292201	0.103975	0.208242	0.298103	0.341119	0.344964	0.365988	0.423122	0.540053	0.649163	0.70267	0.727459	0.709177	0.676445	0.618172	0.521251	0.42056	0.3388	0.304662	0.360941	0.541293	0.700164	0.676648	0.624479	0.619713	0.627665	0.588924	0.550605	0.568825	0.695311
cell #73	0.18876	0.25463	0.288929	0.500321	0.563053	0.441999	0.320008	0.30237	0.233808	0.241679	0.265324	0.339781	0.453764	0.513011	0.466984	0.365408	0.374871	0.479494	0.556911	0.563763	0.547824	0.53131	0.535838	0.514303	0.612366	0.78024	0.599968	0.564388	0.764506	0.776781	0.703625	0.617365	0.526426	0.50839	0.599808	0.755518	0.803123	0.827686	0.813073	0.835161	1	0.954598	0.957949	0.929998	0.928932	0.80402	0.601684	0.400304	0.224892
cell #74	0.209676	0.258269	0.327672	0.475144	0.381	0.311166	0.206095	0.203227	0.0453762	0.0369859	0.135465	0.162932	0.349406	0.417178	0.370193	0.29499	0.22637	0.276384	0.253822	0.206536	0.172628	0.118847	0.193544	0.265701	0.385189	0.612891	0.434907	0.333356	0.339817	0.413964	0.488681	0.438811	0.56347	0.683235	0.716205	0.864547	1	0.985501	0.698245	0.53305	0.491207	0.377656	0.368305	0.366743	0.484793	0.548273	0.425466	0.278984	0.16983
cell #75	0.100565	0.13677	0.131834	0.153604	0.162345	0.228127	0.33538	0.413671	0.440322	0.466468	0.50014	0.531849	0.581502	0.66022	0.759172	0.846465	0.923486	0.979802	1	0.993144	0.966641	0.926178	0.886309	0.85046	0.831833	0.820018	0.7999	0.77679	0.760318	0.762679	0.778585	0.795595	0.810251	0.810828	0.781438	0.729892	0.682135	0.648771	0.624244	0.591813	0.550227	0.512075	0.471768	0.415991	0.35295	0.290965	0.236831	0.193621	0.162211
cell #76	0	0.153707	0.195364	0.268437	0.266408	0.268154	0.274859	0.252031	0.251405	0.308171	0.381032	0.39804	0.442565	0.514816	0.54121	0.500162	0.445405	0.423248	0.450694	0.482682	0.527827	0.634805	0.785656	0.929148	1	0.981039	0.971835	0.930089	0.866442	0.838984	0.807161	0.788193	0.796842	0.757072	0.699821	0.661528	0.587461	0.468529	0.35554	0.258564	0.168047	0.115437	0.100106	0.0848901	0.0672815	0.0718194	0.0808285	0.0721989	0.0999576
cell #77	0.117003	0.139593	0.147763	0.217788	0.314517	0.404754	0.442592	0.450453	0.454248	0.46669	0.454852	0.456638	0.489445	0.520131	0.547798	0.589663	0.637349	0.690204	0.715203	0.726512	0.767936	0.813368	0.833491	0.856789	0.906483	0.955181	0.987643	1	0.980851	0.92838	0.881163	0.851386	0.817811	0.771952	0.696126	0.614632	0.552761	0.531444	0.525202	0.493806	0.436113	0.391539	0.374505	0.374539	0.377604	0.377132	0.38474	0.366606	0.312622
cell #78	0.279613	0.38256	0.37807	0.341969	0.329033	0.377827	0.441809	0.468093	0.541657	0.644125	0.668768	0.723358	0.74008	0.782179	0.841157	0.87929	0.939687	1	0.966508	0.884429	0.893341	0.924653	0.924961	0.903892	0.793831	0.681859	0.527488	0.432398	0.476615	0.521956	0.486343	0.455358	0.497894	0.586703	0.594993	0.497727	0.420389	0.390786	0.398415	0.410781	0.391283	0.358797	0.367259	0.31886	0.287441	0.336395	0.36513	0.28736	0.24344
cell #79	0	0.0288767	0.0464389	0.0926677	0.14093	0.185626	0.183396	0.154997	0.15543	0.169393	0.176355	0.170587	0.158249	0.130643	0.104846	0.114743	0.141285	0.171179	0.220269	0.265305	0.259942	0.298074	0.411283	0.505503	0.543527	0.519883	0.405815	0.352746	0.377503	0.450914	0.541058	0.620288	0.718667	0.761957	0.76246	0.790177	0.845363	0.920989	1	0.988958	0.806324	0.618304	0.527709	0.422061	0.313961	0.259464	0.248461	0.267448	0.343484
cell #80	0.321229	0.342668	0.337252	0.321094	0.242183	0.287247	0.344576	0.378213	0.353511	0.503062	0.614292	0.632719	0.725101	0.838282	0.909126	0.933936	0.779989	0.591452	0.503983	0.579478	0.680308	0.806836	0.990674	1	0.99915	0.908818	0.770376	0.608189	0.40587	0.342008	0.399678	0.513118	0.593481	0.554386	0.576511	0.67281	0.703043	0.563624	0.467611	0.459312	0.367038	0.367458	0.410822	0.436399	0.349273	0.27464	0.249084	0.226551	0.223644
cell #81	0.124542	0.117035	0.106064	0.201552	0.265341	0.272507	0.191729	0.112804	0.0834646	0.0452006	0.0274345	0.0371698	0.0693426	0.112767	0.196019	0.299527	0.419656	0.513309	0.574057	0.610828	0.635572	0.651284	0.683317	0.713644	0.743362	0.749335	0.714469	0.59364	0.52565	0.638355	0.695299	0.550703	0.456352	0.479532	0.593304	0.701304	0.776219	0.882402	1	0.987677	0.785339	0.523043	0.307405	0.203701	0.147083	0.128135	0.153777	0.190301	0.218742
cell #82	0.285335	0.387618	0.303964	0.276679	0.230754	0.222541	0.202321	0.182622	0.149102	0.100156	0.0561534	0.00756704	0	0.0143827	0.0254747	0.0358855	0.0626092	0.0973416	0.09045	0.0909035	0.0586736	0.0924561	0.115698	0.181427	0.222962	0.115397	0.110297	0.114492	0.14155	0.177422	0.250479	0.353364	0.388237	0.432689	0.467057	0.455158	0.38528	0.281744	0.192095	0.145925	0.173294	0.246708	0.271247	0.24005	0.202171	0.176573	0.171703	0.204099	0.292514
cell #83	0.15276	0.173368	0.142541	0.177878	0.2031	0.246246	0.345048	0.49892	0.470147	0.38799	0.40055	0.454649	0.504993	0.627104	0.790451	0.876745	0.878759	0.873261	0.820592	0.756994	0.736042	0.866881	0.950129	1	0.911241	0.718485	0.695316	0.641605	0.590888	0.510424	0.423359	0.39854	0.472628	0.484397	0.404787	0.40011	0.366455	0.304267	0.273842	0.336198	0.335542	0.30251	0.363702	0.508558	0.413858	0.367109	0.421776	0.332782	0.281992
cell #84	0.373717	0.49781	0.513511	0.506294	0.432678	0.319546	0.277411	0.304669	0.326005	0.318209	0.322518	0.287851	0.242769	0.219818	0.185198	0.176658	0.172065	0.160406	0.148023	0.158224	0.168641	0.220813	0.244267	0.230023	0.182904	0.161285	0.217034	0.268178	0.24413	0.228564	0.271071	0.444816	0.659842	0.903169	1	0.891071	0.698241	0.554994	0.434787	0.3708	0.343318	0.328633	0.31878	0.325248	0.341815	0.380241	0.388103	0.414825	0.453458
cell #85	0.581736	0.583701	0.452303	0.47739	0.424691	0.392079	0.339246	0.330629	0.325282	0.364786	0.470458	0.57112	0.626011	0.653719	0.677199	0.692108	0.703196	0.774027	0.856758	0.908808	0.956644	1	0.989022	0.888321	0.790301	0.762035	0.754277	0.714656	0.654057	0.604129	0.553998	0.508042	0.497101	0.515431	0.533137	0.539111	0.551094	0.54576	0.537407	0.543032	0.539487	0.523814	0.516812	0.508178	0.505438	0.493171	0.467628	0.439123	0.426316
cell #86	0.147341	0.163678	0.122418	0.156754	0.12132	0.136209	0.128707	0.155726	0.157896	0.166734	0.207856	0.264852	0.331965	0.446874	0.59423	0.722289	0.808249	0.847812	0.86421	0.87203	0.858828	0.806366	0.744841	0.705147	0.667557	0.651336	0.639358	0.629375	0.63072	0.626023	0.61556	0.602329	0.62055	0.682006	0.744574	0.821229	0.888503	0.921395	0.964465	0.99739	1	0.980559	0.948019	0.942947	0.947788	0.947634	0.950611	0.910622	0.834434
cell #87	0.103188	0.125913	0.14896	0.195638	0.188502	0.228909	0.282697	0.261348	0.166673	0.101288	0.0809045	0.0922116	0.143532	0.178087	0.132417	0.0789133	0.0761164	0.110786	0.148795	0.173739	0.217839	0.289561	0.323085	0.291144	0.258055	0.270977	0.286111	0.266418	0.230304	0.239388	0.273707	0.33043	0.444006	0.584912	0.743532	0.934142	1	0.878141	0.679047	0.491443	0.427961	0.489046	0.589294	0.62276	0.594856	0.516541	0.417859	0.380512	0.373733
cell #88	0.0366018	0.0539843	0.0513739	0.0355302	0.0165158	0.0105958	0.00404851	0	0.00787887	0.043085	0.137772	0.214488	0.256217	0.294553	0.264982	0.243729	0.30654	0.452723	0.534738	0.573057	0.645746	0.6974	0.747996	0.711338	0.64955	0.64015	0.706671	0.844666	0.946496	0.993641	1	0.950395	0.881905	0.82331	0.849779	0.850902	0.788512	0.736728	0.711914	0.737502	0.788576	0.701629	0.596417	0.514555	0.457046	0.453675	0.461363	0.43637	0.398554
cell #89	0.251963	0.359302	0.225264	0.139821	0.0812106	0.0965674	0.126688	0.143744	0.130727	0.0950824	0.0686135	0.0706582	0.0733566	0.0752729	0.0788991	0.128963	0.212091	0.314827	0.376541	0.343362	0.267652	0.230944	0.249498	0.302907	0.375824	0.367872	0.32726	0.280257	0.276094	0.312257	0.348722	0.293341	0.230878	0.208121	0.192799	0.197302	0.225681	0.288093	0.316144	0.338	0.394802	0.484087	0.525794	0.508406	0.445834	0.399086	0.433262	0.545242	0.645671
cell #90	0.36594	0.456226	0.338113	0.297112	0.180978	0.138464	0.101113	0.104169	0.116954	0.157729	0.214898	0.306689	0.384422	0.400251	0.384104	0.376237	0.406592	0.475465	0.622068	0.854019	0.975513	1	0.985589	0.967978	0.963071	0.89205	0.811416	0.778553	0.788503	0.79892	0.812244	0.810838	0.792942	0.757822	0.716381	0.726642	0.790163	0.858878	0.911732	0.94851	0.950667	0.866659	0.776236	0.735841	0.707059	0.689315	0.694283	0.691472	0.683834
cell #91	0.807784	1	0.973974	0.707008	0.555222	0.571032	0.543719	0.566711	0.54948	0.580775	0.608627	0.615426	0.649975	0.659205	0.600353	0.541072	0.512902	0.534234	0.644909	0.779523	0.881909	0.95113	0.931344	0.84567	0.767287	0.728036	0.699456	0.652552	0.611673	0.569259	0.495963	0.455872	0.458232	0.497251	0.5113	0.491927	0.457716	0.41832	0.40356	0.397269	0.394732	0.383093	0.369709	0.372443	0.385809	0.393161	0.455018	0.509942	0.499613
cell #92	0.239094	0.279265	0.229975	0.299938	0.366429	0.302655	0.171958	0.152218	0.148634	0.0919162	0.080857	0.125082	0.183067	0.277672	0.351272	0.309295	0.183059	0.143485	0.164581	0.179111	0.205671	0.245742	0.250772	0.239268	0.307158	0.406653	0.465404	0.496142	0.531805	0.624841	0.760698	0.894905	0.992549	1	0.941198	0.873706	0.814674	0.746429	0.683929	0.670061	0.654665	0.641476	0.666796	0.719782	0.734122	0.741808	0.79879	0.885163	0.896569
cell #93	0.145128	0.184378	0.207416	0.323294	0.514833	0.471533	0.400234	0.442851	0.355499	0.476376	0.527663	0.632869	0.695221	0.691446	0.706446	0.681253	0.507033	0.468589	0.50327	0.593632	0.64185	0.73729	0.857288	0.927768	1	0.937525	0.848959	0.740829	0.674139	0.672855	0.721945	0.720576	0.650161	0.568336	0.523299	0.490462	0.411492	0.434361	0.472473	0.500925	0.482038	0.461556	0.50568	0.564577	0.593769	0.546393	0.478062	0.419448	0.474719
cell #94	0.0685055	0.0863477	0.044635	0.0274287	0.0243495	0.0664065	0.132724	0.221072	0.268706	0.294746	0.315009	0.351926	0.402173	0.444084	0.466511	0.4452	0.411046	0.3943	0.488346	0.663806	0.830067	0.880928	0.730299	0.498964	0.325987	0.226495	0.189638	0.27028	0.379696	0.343667	0.277801	0.324258	0.373189	0.384181	0.362331	0.318618	0.307103	0.324953	0.427059	0.579851	0.773217	0.931355	1	0.914831	0.765822	0.564891	0.450745	0.449329	0.540002
cell #95	0	0.0334704	0.0556384	0.088143	0.107563	0.136741	0.168623	0.198175	0.226569	0.260677	0.28939	0.312508	0.321836	0.320865	0.324657	0.33171	0.345328	0.359378	0.365254	0.376653	0.398224	0.428912	0.460805	0.497751	0.545746	0.608263	0.683934	0.745158	0.784323	0.818122	0.840808	0.841728	0.829524	0.821378	0.824639	0.836839	0.865144	0.896678	0.910457	0.915938	0.918069	0.922284	0.939597	0.968988	0.990444	1	0.997256	0.98555	0.967475
cell #96	0	0.00770258	0.00463963	0.0109246	0.0115074	0.0142341	0.0252516	0.0502704	0.0743936	0.090103	0.105779	0.127635	0.159321	0.216491	0.306723	0.385396	0.430543	0.470537	0.516603	0.574339	0.648351	0.724307	0.779815	0.816667	0.852378	0.890596	0.937787	0.978846	0.994339	1	0.987492	0.960361	0.931155	0.906956	0.890727	0.869396	0.859373	0.84713	0.825021	0.798266	0.759164	0.71385	0.684185	0.682748	0.692353	0.70078	0.695553	0.682484	0.67253
cell #97	0.062461	0.0558221	0.0113455	0.00393454	0	0.0320673	0.0652582	0.122861	0.164935	0.199052	0.219368	0.230649	0.231769	0.228276	0.263378	0.316431	0.365452	0.413569	0.437668	0.463739	0.501029	0.54859	0.600751	0.628981	0.654303	0.720538	0.797104	0.8543	0.913761	0.980995	1	0.977714	0.923622	0.853935	0.798805	0.737812	0.689373	0.648842	0.6148	0.567046	0.536521	0.533779	0.522953	0.51146	0.517944	0.515392	0.48782	0.460129	0.429995
cell #98	0.424372	0.388733	0.274327	0.26239	0.201206	0.22955	0.244171	0.279495	0.311548	0.365701	0.476706	0.633177	0.773628	0.868423	0.882095	0.791668	0.643028	0.495516	0.418366	0.419508	0.450188	0.482178	0.500885	0.511599	0.547376	0.582416	0.564907	0.589614	0.640199	0.686902	0.696609	0.663033	0.608998	0.578672	0.594733	0.585349	0.538673	0.465095	0.399992	0.390564	0.422518	0.445805	0.43105	0.40712	0.412817	0.412878	0.41093	0.383636	0.362061
cell #99	0.881639	1	0.856128	0.767582	0.595744	0.418849	0.263513	0.282541	0.380823	0.384091	0.35108	0.422793	0.425431	0.428099	0.46139	0.416805	0.425859	0.445183	0.510736	0.622388	0.588439	0.545796	0.511814	0.512063	0.549536	0.544333	0.458994	0.3867	0.284465	0.249883	0.263296	0.338757	0.445127	0.547974	0.625772	0.68696	0.818501	0.934787	0.877909	0.775055	0.661387	0.632106	0.618439	0.463509	0.353877	0.283075	0.2291	0.254692	0.332511
cell #100	0.5186	0.69214	0.80151	0.93321	0.99047	1	0.886183	0.74662	0.562063	0.402565	0.29057	0.232109	0.214407	0.237168	0.306178	0.244845	0.134826	0.0775382	0.0427568	0.021804	0.00329677	0	0.00985477	0.0536375	0.125254	0.198753	0.252409	0.268856	0.246587	0.225113	0.217985	0.236576	0.278354	0.35614	0.417043	0.477742	0.499554	0.495457	0.448194	0.321506	0.205372	0.113984	0.0758251	0.0709818	0.0789885	0.0649272	0.0505152	0.0257383	0.0636216
cell #101	0	0.035848	0.0236168	0.0259429	0.0338597	0.0838898	0.143683	0.183747	0.204689	0.190422	0.169453	0.136814	0.112031	0.0809644	0.0756492	0.0952328	0.12283	0.1577	0.197007	0.230008	0.237813	0.221409	0.206585	0.200183	0.238167	0.334578	0.461499	0.627432	0.705533	0.637771	0.621124	0.737954	0.899645	0.937306	0.81409	0.681215	0.593656	0.52448	0.442471	0.382311	0.337018	0.320854	0.342127	0.395804	0.453425	0.545574	0.556491	0.561785	0.51634
cell #102	0.0419601	0.0378341	0.0238306	0.0237526	0	0.0032354	0.0109893	0.0224214	0.0458598	0.055675	0.0906105	0.0990408	0.0597727	0.037751	0.0462666	0.0819746	0.13198	0.102038	0.0698868	0.0809352	0.0885619	0.122041	0.154454	0.162313	0.128132	0.0810791	0.0807265	0.168586	0.25786	0.284066	0.327402	0.420346	0.49726	0.543545	0.645352	0.752132	0.750692	0.787508	0.906295	1	0.939725	0.808987	0.644887	0.536739	0.484947	0.447711	0.494204	0.487223	0.308709
cell #103	0	0.0167163	0.0281457	0.0480881	0.0553421	0.0693801	0.0848402	0.124294	0.184879	0.26492	0.326585	0.359665	0.376369	0.383521	0.407618	0.466013	0.541411	0.634558	0.722021	0.787181	0.807846	0.798849	0.787636	0.803324	0.808149	0.764802	0.74527	0.715637	0.636369	0.560354	0.497117	0.431264	0.378286	0.347725	0.349607	0.392081	0.462212	0.532536	0.581603	0.594995	0.574726	0.549799	0.540122	0.539827	0.537158	0.521744	0.496946	0.465836	0.436627
cell #104	0.111282	0.117278	0.110828	0.180112	0.198921	0.32113	0.513896	0.634438	0.656727	0.758528	0.94361	1	0.952091	0.836146	0.640016	0.434755	0.298546	0.271145	0.255678	0.259469	0.172884	0.0735337	0.0284935	0.0108629	0.00453457	0.0357866	0.107718	0.200671	0.350779	0.416356	0.462664	0.45349	0.416314	0.399738	0.454626	0.468563	0.492783	0.441668	0.393029	0.378888	0.36297	0.314078	0.225311	0.184264	0.18609	0.206969	0.22195	0.221163	0.200481
cell #105	0.0310965	0.0653198	0.112133	0.161617	0.194615	0.233485	0.277638	0.322951	0.361091	0.394452	0.426538	0.454231	0.466037	0.454169	0.435667	0.413149	0.38568	0.377284	0.384618	0.384557	0.38308	0.396114	0.410887	0.419979	0.443504	0.498549	0.580072	0.652538	0.687837	0.693934	0.691473	0.684777	0.67578	0.676012	0.688196	0.707733	0.727834	0.752076	0.781412	0.812341	0.834011	0.848767	0.861837	0.875477	0.898872	0.927928	0.968901	1	0.981649
cell #106	0.050268	0.0900805	0.0338552	0.048681	0.0718741	0.132979	0.163012	0.18777	0.193544	0.131036	0.0685684	0.0480524	0.0805459	0.135535	0.224649	0.323285	0.367139	0.383272	0.386606	0.430096	0.555282	0.615888	0.556041	0.555987	0.585953	0.631801	0.697228	0.740456	0.761874	0.739913	0.705	0.69274	0.711314	0.69744	0.692396	0.734193	0.781734	0.85595	0.931697	1	0.991947	0.981984	0.927105	0.845398	0.766049	0.710506	0.621019	0.483947	0.386462
cell #107	0.164276	0.234749	0.243218	0.315674	0.146295	0.140439	0.213187	0.241613	0.393786	0.448948	0.444861	0.401362	0.234725	0.191212	0.283992	0.413877	0.59621	0.617641	0.740532	0.930379	0.994943	1	0.919314	0.739485	0.482049	0.34034	0.408074	0.384311	0.303776	0.257435	0.24163	0.339292	0.331825	0.253433	0.244076	0.217937	0.232609	0.166538	0.147365	0.152561	0.16703	0.203254	0.233068	0.407722	0.548127	0.481238	0.453364	0.348577	0.258492
cell #108	0.0297463	0.129184	0.138932	0.178994	0.224732	0.293729	0.369865	0.500046	0.561287	0.500373	0.399007	0.342287	0.32251	0.287967	0.226545	0.175956	0.178016	0.266109	0.315248	0.232521	0.170082	0.172488	0.169005	0.198937	0.237856	0.240236	0.212707	0.233066	0.242606	0.266996	0.328008	0.36065	0.308734	0.255526	0.273826	0.347354	0.38939	0.424932	0.483132	0.547281	0.527365	0.450029	0.404231	0.44628	0.63613	0.849363	0.859746	0.653952	0.532858
cell #109	0.236544	0.285318	0.288358	0.360877	0.457101	0.582437	0.694605	0.764422	0.747776	0.67175	0.606023	0.518126	0.497272	0.476268	0.436488	0.405881	0.424634	0.454373	0.382694	0.318958	0.251245	0.250207	0.314972	0.386857	0.376414	0.31155	0.274092	0.244427	0.261088	0.294418	0.378403	0.502367	0.574459	0.640385	0.738254	0.732007	0.666242	0.614665	0.506565	0.345714	0.280181	0.28716	0.357745	0.458613	0.470634	0.466576	0.519113	0.609674	0.734244
cell #110	0.176109	0.200437	0.135442	0.251016	0.355112	0.378677	0.296207	0.244602	0.236886	0.301032	0.348872	0.335543	0.379529	0.45624	0.470252	0.487342	0.552888	0.525605	0.419606	0.335722	0.239427	0.222228	0.302501	0.271766	0.161926	0.207601	0.208483	0.151151	0.118284	0.124765	0.169652	0.226684	0.259961	0.245512	0.22055	0.219823	0.257292	0.285565	0.304501	0.421665	0.542007	0.508091	0.455236	0.422421	0.409639	0.454572	0.507169	0.633441	0.787372
cell #111	0.349967	0.348385	0.207916	0.192757	0.143352	0.100268	0.0998537	0.169848	0.294226	0.457381	0.547477	0.570994	0.617425	0.663529	0.662426	0.689512	0.639178	0.564122	0.560887	0.638977	0.662084	0.549225	0.474153	0.470422	0.514931	0.557126	0.594029	0.53995	0.454174	0.394802	0.435592	0.501341	0.501982	0.413829	0.326352	0.266784	0.310006	0.404455	0.467768	0.484092	0.465338	0.487713	0.528288	0.549113	0.582268	0.565915	0.439911	0.462845	0.640279
cell #112	0	0.0122976	0.0110483	0.0548311	0.0949092	0.190682	0.294332	0.315912	0.321383	0.305193	0.294566	0.297902	0.306885	0.328021	0.333053	0.309531	0.31584	0.333363	0.31871	0.32387	0.342076	0.410012	0.484086	0.455765	0.399544	0.333449	0.291641	0.314054	0.37078	0.439674	0.475166	0.467172	0.417497	0.342157	0.282104	0.254804	0.255463	0.248214	0.262328	0.294598	0.341744	0.374364	0.350144	0.304137	0.23719	0.166134	0.154455	0.185354	0.238274
cell #113	0.128018	0.171227	0.217485	0.397044	0.513136	0.525768	0.461091	0.333015	0.193959	0.118521	0.170791	0.271365	0.365802	0.454028	0.423485	0.363944	0.39905	0.459051	0.434384	0.417104	0.579087	0.817919	0.881437	0.692036	0.552886	0.526618	0.49314	0.455863	0.484772	0.546698	0.553992	0.575224	0.597602	0.587951	0.568211	0.50809	0.406654	0.345746	0.319778	0.391542	0.439094	0.498503	0.555601	0.57957	0.56242	0.542907	0.601884	0.675035	0.582714
cell #114	0.514477	0.702673	0.686243	0.628268	0.512398	0.404948	0.345885	0.369102	0.382522	0.438049	0.35128	0.309356	0.379189	0.383681	0.305919	0.276469	0.268956	0.319542	0.446077	0.512872	0.565172	0.553898	0.458287	0.384631	0.360897	0.42013	0.510651	0.568667	0.652677	0.79358	0.907753	1	0.921648	0.737819	0.598534	0.48734	0.431185	0.390569	0.375824	0.489492	0.470117	0.498306	0.578425	0.686715	0.748756	0.778506	0.829477	0.754486	0.612187
cell #115	0.0444842	0.051302	0.0407955	0.045558	0.0486301	0.0639268	0.0762085	0.0930876	0.110378	0.119602	0.120444	0.123584	0.131787	0.145115	0.162456	0.181569	0.215053	0.278694	0.3932	0.525204	0.596667	0.618709	0.636521	0.677213	0.714513	0.718467	0.699763	0.670335	0.633969	0.604636	0.588703	0.588599	0.609468	0.626447	0.608014	0.581073	0.56723	0.565594	0.580486	0.614763	0.667002	0.731641	0.809195	0.898348	0.968683	1	0.986857	0.961255	0.916866
cell #116	0.0641624	0.0722687	0.0438428	0.0470386	0.0461674	0.0653677	0.0597027	0.0475262	0.0380922	0.029049	0.0185139	0.00880169	0.00342311	0	0.00045524	0.0124009	0.0269164	0.0596193	0.119042	0.220233	0.302015	0.327947	0.367493	0.37956	0.412197	0.484939	0.521638	0.525599	0.503287	0.514376	0.545054	0.571962	0.625454	0.716264	0.825652	0.930293	0.994693	1	0.994417	0.979452	0.947319	0.919045	0.891791	0.86333	0.835482	0.799756	0.765419	0.728669	0.708728
cell #117	0.191015	0.350749	0.457015	0.462237	0.359384	0.270488	0.212263	0.171344	0.154421	0.187231	0.223292	0.244457	0.228103	0.255732	0.269005	0.307664	0.459587	0.521467	0.361777	0.263647	0.26672	0.326637	0.280994	0.203973	0.257139	0.332578	0.416705	0.502547	0.566438	0.626142	0.601855	0.702653	0.720033	0.755463	0.858861	1	0.961731	0.821209	0.716551	0.545941	0.63534	0.852284	0.945647	0.907048	0.842335	0.75846	0.60752	0.518548	0.529838
cell #118	0.0937684	0.123508	0.105696	0.094633	0.0802173	0.065606	0.0619552	0.0682955	0.0538476	0.0577591	0.0528967	0.0686295	0.11175	0.135724	0.130049	0.145815	0.190462	0.225056	0.214958	0.207455	0.203868	0.190678	0.277258	0.348733	0.432842	0.515804	0.531189	0.538413	0.495249	0.422679	0.321028	0.231117	0.193344	0.218097	0.312627	0.443131	0.509733	0.507808	0.519042	0.521766	0.514551	0.514805	0.534693	0.586846	0.622774	0.691884	0.776307	0.846113	0.868882
cell #119	0	0.018694	0.020876	0.0245669	0.0342693	0.0452151	0.0404333	0.0373845	0.0417136	0.0372779	0.0429655	0.0478784	0.036771	0.0179256	0.0134299	0.0219445	0.0384188	0.0484949	0.054251	0.0531265	0.0548151	0.067696	0.0895787	0.0934498	0.102961	0.126539	0.16607	0.255799	0.284785	0.195168	0.128097	0.0998346	0.123482	0.266422	0.428863	0.492899	0.351484	0.246228	0.334211	0.458091	0.620091	0.749302	0.738776	0.744684	0.784205	0.686842	0.667205	0.791701	0.817537
cell #120	0.117128	0.128742	0.0564405	0.067883	0.0687647	0.0714966	0.0708861	0.100052	0.102909	0.0952766	0.0618291	0.0567956	0.0851013	0.125812	0.156289	0.178489	0.218384	0.234418	0.254882	0.280805	0.330889	0.365721	0.364086	0.339552	0.291563	0.264392	0.266123	0.315175	0.413837	0.520758	0.626759	0.764934	0.875695	0.950745	0.97045	0.972712	0.944411	0.964725	1	0.907629	0.7079	0.554637	0.450316	0.433152	0.471919	0.509152	0.594711	0.705632	0.69371
cell #121	0.0524046	0.0946185	0.0446068	0.0549421	0.0551718	0.0332926	0.00675886	0.0762649	0.0829943	0.157743	0.152802	0.146872	0.208132	0.194244	0.161295	0.185233	0.193618	0.261691	0.355275	0.355635	0.348225	0.291802	0.221965	0.1766	0.132246	0.130935	0.134075	0.166275	0.263555	0.419571	0.552793	0.655894	0.82536	0.744942	0.593602	0.429568	0.363246	0.251632	0.184959	0.264061	0.286856	0.304027	0.310632	0.287884	0.289273	0.316838	0.388051	0.422373	0.39228
cell #122	0.402036	0.351746	0.203608	0.113647	0.0319772	0	0.0106482	0.169138	0.350081	0.323963	0.153523	0.128832	0.178924	0.196209	0.151786	0.115024	0.111229	0.142226	0.193578	0.185692	0.152121	0.173528	0.202231	0.170454	0.132681	0.15912	0.216676	0.231531	0.18973	0.15607	0.149221	0.194396	0.297514	0.448236	0.626304	0.827577	0.979871	1	0.865577	0.661662	0.539027	0.41772	0.285399	0.210454	0.187164	0.184402	0.188306	0.214573	0.287485
cell #123	0.0113844	0.0203089	0.0173433	0.0219075	0.0274883	0.0290559	0.0428766	0.0508361	0.0726182	0.124201	0.200491	0.300963	0.403121	0.461668	0.47461	0.478657	0.476239	0.52147	0.60775	0.709054	0.750255	0.677617	0.542977	0.418241	0.353529	0.311141	0.30329	0.320818	0.33462	0.361704	0.393363	0.41459	0.361696	0.338241	0.379959	0.477359	0.571511	0.620482	0.688512	0.773999	0.804949	0.72368	0.552259	0.429395	0.372158	0.399709	0.518359	0.632863	0.715696
cell #124	0.563095	0.713687	0.652261	0.532932	0.368388	0.259164	0.171466	0.116296	0.0592263	0.068018	0.197228	0.367855	0.410842	0.382159	0.279192	0.234109	0.258525	0.270834	0.193183	0.0870196	0.108487	0.210873	0.241708	0.261869	0.414866	0.545625	0.613342	0.534411	0.343666	0.330267	0.396807	0.293505	0.229256	0.328819	0.422297	0.385544	0.414953	0.530454	0.468558	0.410256	0.463105	0.584694	0.66341	0.627227	0.679216	0.940625	1	0.57599	0.35077
cell #125	0.702003	0.696434	0.603645	0.62479	0.577937	0.573561	0.531218	0.494708	0.459808	0.430693	0.399145	0.391679	0.397385	0.392507	0.383802	0.376729	0.37793	0.407372	0.445436	0.497175	0.567834	0.549447	0.46167	0.417931	0.439992	0.443883	0.416758	0.390878	0.388039	0.419482	0.440324	0.40598	0.354161	0.336002	0.336619	0.341892	0.335241	0.337603	0.361866	0.397348	0.458714	0.516419	0.578052	0.644124	0.683637	0.691515	0.714309	0.797078	0.904682
cell #126	0.0128875	0.0320585	0.0438897	0.0728659	0.116746	0.180912	0.227789	0.272181	0.311859	0.336883	0.322741	0.313459	0.301756	0.294272	0.271434	0.23233	0.202964	0.202753	0.241823	0.279612	0.325996	0.372094	0.397479	0.38887	0.372221	0.367307	0.407001	0.454552	0.527301	0.620549	0.718552	0.704371	0.600515	0.537921	0.478524	0.460865	0.523934	0.607811	0.750611	0.978158	1	0.807177	0.689044	0.680105	0.608902	0.469471	0.444936	0.415736	0.41848
cell #127	0.130919	0.129878	0.0900322	0.0757684	0.0521597	0.0562571	0.0527121	0.0557492	0.0603135	0.0662882	0.0543765	0.0427977	0.0366591	0.0409011	0.0520837	0.0644679	0.0765553	0.0822524	0.0753196	0.0752925	0.0786287	0.0804775	0.081279	0.0738369	0.0624333	0.0493787	0.0410347	0.0438694	0.0543962	0.0668176	0.0828004	0.100275	0.118798	0.135504	0.142748	0.13475	0.118827	0.11029	0.114104	0.128014	0.167636	0.254091	0.301582	0.285806	0.259626	0.224075	0.189998	0.16865	0.168456
cell #128	0.130555	0.175917	0.196704	0.239795	0.271181	0.316223	0.3499	0.38283	0.395338	0.40433	0.417261	0.431962	0.447442	0.457182	0.459748	0.461067	0.477704	0.512814	0.563997	0.579276	0.551327	0.535504	0.518381	0.517155	0.52752	0.535944	0.544343	0.534911	0.528025	0.556636	0.619777	0.666253	0.651141	0.593072	0.534556	0.492085	0.458382	0.437585	0.414275	0.397507	0.390064	0.394836	0.407264	0.405646	0.39356	0.377447	0.373853	0.387091	0.399812
cell #129	0	0.00965767	0.00628108	0.0134478	0.016185	0.0254843	0.0403331	0.0612534	0.126127	0.223092	0.219717	0.155166	0.160785	0.135366	0.114512	0.11083	0.125429	0.173811	0.172945	0.148952	0.188957	0.18418	0.127137	0.0966926	0.0759558	0.0582848	0.0808406	0.207549	0.293966	0.351474	0.478829	0.686085	0.750927	0.541872	0.316766	0.229337	0.244613	0.276751	0.288778	0.247126	0.217243	0.199857	0.210064	0.22084	0.22273	0.240559	0.23986	0.244513	0.242175
cell #130	0.143515	0.140561	0.0753139	0.111527	0.161134	0.201904	0.162985	0.0984849	0.0572965	0.0486702	0.0404221	0.019404	0.00366133	0	0.0100915	0.0139726	0.0305864	0.075682	0.153384	0.220178	0.22682	0.246672	0.377133	0.52351	0.566128	0.479745	0.41176	0.422069	0.424701	0.413374	0.406943	0.407095	0.50472	0.709841	0.889438	0.975367	1	0.969509	0.897654	0.804309	0.66608	0.530282	0.413937	0.372837	0.362821	0.403638	0.441618	0.498075	0.495504
cell #131	0.644116	0.770447	0.623428	0.593549	0.475069	0.430978	0.398437	0.385552	0.370328	0.383315	0.400553	0.445814	0.540281	0.653235	0.740002	0.781477	0.761758	0.707631	0.668683	0.66244	0.675843	0.678712	0.656603	0.610612	0.522698	0.418464	0.326046	0.2451	0.200377	0.185079	0.183311	0.178804	0.174421	0.184834	0.194152	0.18432	0.163321	0.14414	0.145679	0.155386	0.170077	0.216591	0.278623	0.368514	0.512722	0.641957	0.650317	0.558791	0.424576
cell #132	0.372695	0.420625	0.379722	0.379138	0.355815	0.393794	0.413555	0.462376	0.484445	0.441681	0.393968	0.378281	0.419533	0.373909	0.371297	0.339564	0.274951	0.251764	0.272151	0.286141	0.299724	0.381302	0.345847	0.328785	0.424321	0.491397	0.428302	0.358026	0.335742	0.36585	0.463445	0.589792	0.607986	0.500412	0.453921	0.444572	0.472184	0.366171	0.291912	0.341179	0.488326	0.561903	0.617864	0.687351	0.657004	0.625493	0.654054	0.637736	0.657891
cell #133	0.0195638	0.0431987	0.0346902	0.0434491	0.0322281	0.0278159	0.0177412	0.0130611	0.0108178	0.0232184	0.0553216	0.110782	0.176452	0.220054	0.24717	0.273788	0.283133	0.293452	0.312567	0.332174	0.343836	0.340652	0.331685	0.323343	0.334442	0.376024	0.429234	0.477006	0.505897	0.517272	0.522828	0.522989	0.522731	0.517892	0.516484	0.520964	0.529844	0.549412	0.579384	0.591252	0.582405	0.582744	0.614059	0.674118	0.720504	0.745502	0.773635	0.816648	0.864456
cell #134	0	0.00329393	0.00345858	0.00678254	0.00957863	0.0148441	0.0203346	0.0263122	0.0300283	0.0370061	0.0538163	0.0820294	0.111765	0.135283	0.153458	0.160053	0.157032	0.156368	0.163737	0.174902	0.179701	0.186661	0.197075	0.210486	0.228243	0.246703	0.256918	0.248458	0.233176	0.234704	0.253289	0.275168	0.280943	0.28312	0.291625	0.301594	0.3225	0.363426	0.408448	0.430085	0.433187	0.4375	0.460958	0.483882	0.493982	0.50427	0.514028	0.526325	0.540334
cell #135	0.0907531	0.13285	0.140821	0.121345	0.0836036	0.136557	0.23813	0.318438	0.37773	0.41282	0.501565	0.575141	0.622519	0.517504	0.420088	0.346365	0.329149	0.305503	0.324206	0.315422	0.307045	0.294089	0.317041	0.329465	0.324766	0.338848	0.339129	0.298225	0.335899	0.407628	0.470968	0.554482	0.642669	0.776351	0.905503	0.978277	1	0.947185	0.934411	0.886765	0.827766	0.793073	0.789334	0.803569	0.834297	0.894364	0.93913	0.971444	0.96606
cell #136	0	0.090511	0.131999	0.157383	0.152467	0.161557	0.177072	0.141622	0.0925014	0.0958773	0.152036	0.192269	0.170572	0.159024	0.149366	0.157782	0.20233	0.279896	0.336614	0.313534	0.265092	0.276161	0.344349	0.390528	0.398549	0.406147	0.333281	0.245315	0.235997	0.297435	0.352333	0.400387	0.415915	0.433208	0.441317	0.446346	0.437889	0.312784	0.207833	0.171586	0.226831	0.385974	0.603073	0.786655	0.791383	0.718353	0.698884	0.704635	0.690756
cell #137	0.712082	0.887087	0.924721	1	0.955817	0.944565	0.945421	0.959778	0.831151	0.664762	0.587943	0.563166	0.491767	0.429801	0.372906	0.318875	0.286746	0.276494	0.313762	0.399017	0.425791	0.422511	0.44041	0.420844	0.317288	0.244362	0.221323	0.223224	0.237198	0.2909	0.359623	0.254337	0.161514	0.106111	0.0678303	0.0395229	0.0169104	0.0038943	0.00303291	0.000458336	0	0.000970248	0.0272853	0.060425	0.15466	0.249428	0.308623	0.280922	0.233082
cell #138	0	0.0216755	0.0352253	0.0508669	0.0507084	0.0678083	0.0856086	0.106449	0.118174	0.11349	0.0935823	0.0630496	0.0468865	0.0364562	0.0273475	0.0269638	0.0254977	0.0247061	0.0360167	0.0631725	0.0619982	0.072757	0.0848287	0.107592	0.154142	0.234265	0.406649	0.346412	0.28308	0.315356	0.323387	0.348658	0.401991	0.45048	0.429446	0.377976	0.304993	0.225422	0.141061	0.0805116	0.0601679	0.0543942	0.0524118	0.042091	0.0321467	0.030755	0.0253617	0.027774	0.0235777
cell #139	0.729528	0.979724	0.856654	0.823064	0.743552	0.807506	0.734462	0.663019	0.66274	0.667722	0.74558	0.86322	0.798614	0.564191	0.403327	0.327724	0.307866	0.308232	0.295561	0.344324	0.385363	0.39869	0.389996	0.369456	0.360366	0.386995	0.365391	0.307199	0.223325	0.21018	0.232209	0.317439	0.41431	0.427431	0.414453	0.446867	0.463926	0.479423	0.49903	0.569909	0.639326	0.534632	0.412743	0.452198	0.469872	0.420535	0.403954	0.478501	0.605634
cell #140	0.0728789	0.0623442	0.0405567	0.0391177	0.0262089	0.0224288	0.0149725	0.0130366	0.0169414	0.02412	0.0294667	0.0420923	0.0620539	0.0798994	0.124257	0.186938	0.277203	0.321324	0.273008	0.181757	0.115006	0.0932422	0.100926	0.136948	0.190308	0.266475	0.312069	0.338004	0.323728	0.265899	0.206906	0.166438	0.171798	0.215276	0.292599	0.355215	0.367263	0.320801	0.250245	0.228671	0.214288	0.223718	0.261531	0.332892	0.410176	0.472958	0.461291	0.391745	0.321441
cell #141	0	0.00826481	0.0118059	0.0192875	0.0282612	0.0389892	0.0478628	0.0573943	0.0653233	0.0742087	0.0849715	0.12322	0.181541	0.254962	0.324163	0.343035	0.301499	0.289748	0.319901	0.317357	0.280414	0.240185	0.223314	0.246865	0.303807	0.365055	0.411354	0.438947	0.495075	0.565942	0.606907	0.59999	0.568277	0.552523	0.571479	0.595013	0.614917	0.677556	0.750463	0.76902	0.760523	0.754082	0.757685	0.755777	0.713552	0.648918	0.614402	0.62635	0.661033
cell #142	0.0885303	0.185963	0.323827	0.2532	0.0659974	0.0181345	0.0145431	0.0388524	0.0541205	0.0700566	0.0977271	0.106524	0.0619742	0.0188127	0.00160231	0	0.00138309	0.0102096	0.0107486	0.0156846	0.0329765	0.0456371	0.0493991	0.0585362	0.0752312	0.108645	0.122692	0.0880863	0.0780123	0.0761229	0.0841089	0.0923231	0.111152	0.113188	0.12503	0.129664	0.157772	0.200208	0.173311	0.182	0.19195	0.196313	0.208264	0.212433	0.22557	0.239399	0.243027	0.256552	0.275728
cell #143	0.460448	0.591089	0.625078	0.648584	0.630619	0.678966	0.752175	0.829413	0.864564	0.787896	0.642492	0.467672	0.339402	0.317101	0.343565	0.38505	0.33957	0.25672	0.215587	0.226768	0.229852	0.240656	0.255916	0.300554	0.353024	0.415859	0.519733	0.63554	0.694264	0.667286	0.621271	0.569463	0.496106	0.438267	0.460623	0.520288	0.551914	0.536295	0.488066	0.493784	0.512556	0.505489	0.449135	0.401827	0.450052	0.515282	0.592267	0.618706	0.600073
cell #144	0.0804585	0.100754	0.0652393	0.0521965	0.0440387	0.0488858	0.0651017	0.0728967	0.0596092	0.0804365	0.0972837	0.0883495	0.104472	0.102576	0.114805	0.110212	0.137656	0.141272	0.110793	0.116924	0.161953	0.239256	0.290658	0.301659	0.31975	0.333366	0.267788	0.182635	0.13492	0.088163	0.0790725	0.0892727	0.117495	0.145642	0.184506	0.203643	0.222457	0.269757	0.309011	0.32324	0.376938	0.470596	0.522776	0.539893	0.58799	0.641444	0.616538	0.600692	0.683154
cell #145	0.421429	0.454492	0.351612	0.413039	0.373824	0.400768	0.438387	0.519691	0.550563	0.533803	0.535518	0.515388	0.533668	0.538961	0.577271	0.589227	0.549892	0.514865	0.569062	0.654126	0.621358	0.487723	0.440287	0.488397	0.526747	0.645687	0.760375	0.849346	0.796272	0.698214	0.627691	0.556534	0.474278	0.358148	0.302896	0.300583	0.304877	0.328396	0.398268	0.417771	0.46279	0.617371	0.689169	0.812007	0.857103	0.806902	0.821229	0.795773	0.765214
cell #146	3.73002e-05	0.017921	0	0.0049879	0.0111604	0.015725	0.0189778	0.0336078	0.0543373	0.0586881	0.0768248	0.0960024	0.0959526	0.104793	0.13014	0.156218	0.176742	0.196469	0.225721	0.23932	0.234298	0.25407	0.295145	0.346189	0.378399	0.398733	0.377953	0.309324	0.262821	0.25927	0.294859	0.319977	0.32231	0.331119	0.388135	0.479051	0.534845	0.514943	0.500831	0.544949	0.568056	0.532966	0.485018	0.495665	0.486333	0.447099	0.475154	0.563959	0.616807
cell #147	0.549258	0.689465	0.585841	0.574418	0.508925	0.402914	0.298175	0.275451	0.251845	0.19543	0.148952	0.0941471	0.0368738	0.00613516	0	0.00370289	0.026736	0.037167	0.0688702	0.178175	0.38155	0.557948	0.642852	0.597449	0.502941	0.46232	0.4925	0.54448	0.566035	0.572225	0.613124	0.669963	0.671679	0.660141	0.661311	0.662204	0.690534	0.754513	0.770682	0.723826	0.724056	0.758399	0.791826	0.85551	0.965623	1	0.893053	0.758136	0.661034
cell #148	0.157789	0.19465	0.138399	0.17605	0.123084	0.151815	0.221738	0.277614	0.305397	0.149901	0.150693	0.123788	0.353433	0.411094	0.359369	0.288577	0.276827	0.347643	0.441124	0.478567	0.298713	0.197983	0.178122	0.170701	0.219031	0.284322	0.210718	0.183295	0.26088	0.477817	0.692928	0.660681	0.668337	0.654779	0.754061	0.788986	0.682984	0.668182	0.786421	0.63257	0.469643	0.531359	0.486214	0.571957	0.532076	0.52154	0.650203	0.723549	0.7797
cell #149	0.0040145	0.00510234	0	0.000532184	0.00257094	0.00379978	0.00568813	0.00858837	0.0117583	0.0187269	0.0190365	0.0134162	0.0119506	0.0375798	0.0512467	0.0373711	0.0403543	0.0727297	0.111776	0.144485	0.154315	0.124389	0.0991812	0.087775	0.0838275	0.0936975	0.106506	0.134623	0.158677	0.171948	0.194714	0.246552	0.319965	0.398264	0.410865	0.380152	0.351087	0.327057	0.344263	0.400695	0.478812	0.570758	0.632603	0.713725	0.755637	0.767196	0.789486	0.830861	0.883985
cell #150	0.0277146	0.0357573	0.0265063	0.0274479	0.0202226	0.0170646	0.0154737	0.0161429	0.0277781	0.0173487	0	0.00449342	0.0194645	0.0413029	0.0557405	0.0470941	0.0264234	0.0254038	0.0325746	0.0446939	0.0706595	0.0985747	0.0963797	0.076741	0.0791828	0.0953841	0.10947	0.121289	0.148963	0.19268	0.229846	0.255343	0.277326	0.304496	0.341048	0.385465	0.427099	0.459347	0.481479	0.512207	0.541795	0.564817	0.581054	0.603345	0.622161	0.638625	0.671953	0.741849	0.78928
cell #151	0.0159226	0.174057	0.132395	0.124219	0.140053	0.187478	0.187872	0.168042	0.152997	0.134254	0.156952	0.212466	0.286798	0.331976	0.36806	0.406769	0.40154	0.321173	0.198811	0.125995	0.154956	0.183705	0.130325	0.0306432	0.0169437	0.0599179	0.119458	0.176454	0.292993	0.438473	0.496301	0.406918	0.249336	0.1162	0.106266	0.1588	0.111376	0.107735	0.0968465	0.0887411	0.145709	0.237624	0.236232	0.186422	0.225401	0.2947	0.317595	0.346452	0.374673
cell #152	0.379634	0.445694	0.413674	0.375729	0.260612	0.146013	0.061301	0.0326922	0.0793539	0.262135	0.36389	0.245605	0.0920801	0.0421778	0.04546	0.061105	0.0699471	0.0772926	0.0846532	0.092669	0.0835399	0.0718927	0.0569586	0.0735659	0.076375	0.0652309	0.0663698	0.052111	0.0482117	0.0487927	0.0470298	0.0354301	0.0515182	0.0877857	0.140399	0.179083	0.17874	0.146584	0.160419	0.209785	0.227461	0.240185	0.335381	0.449969	0.572549	0.610932	0.595237	0.492951	0.385866
cell #153	0.318787	0.452022	0.426097	0.414172	0.447886	0.533794	0.513228	0.33245	0.206982	0.253623	0.376788	0.478009	0.474701	0.347837	0.181568	0.0611786	0.00372945	0	0.0120943	0.0276898	0.0461061	0.0745653	0.0906026	0.127766	0.150898	0.133924	0.0974026	0.0736165	0.0610559	0.0760577	0.106657	0.110396	0.118872	0.153089	0.259286	0.414686	0.546574	0.604096	0.57797	0.474836	0.364651	0.353768	0.366663	0.419301	0.428448	0.384385	0.364082	0.369407	0.394526
cell #154	0.590778	0.683021	0.563736	0.544615	0.442505	0.460266	0.479681	0.447392	0.316622	0.231671	0.182796	0.14687	0.135117	0.114169	0.0996933	0.0909162	0.0929643	0.11615	0.178086	0.274586	0.39754	0.549161	0.697647	0.813931	0.900613	1	0.961273	0.760021	0.594496	0.54207	0.514455	0.457322	0.46408	0.489742	0.449584	0.399128	0.392189	0.378971	0.340505	0.294501	0.279479	0.337415	0.465458	0.52721	0.49323	0.516275	0.541676	0.520592	0.467573
cell #155	0.116998	0.113484	0.0186926	0.0306307	0	0.0272367	0.0631968	0.12372	0.175568	0.209818	0.23367	0.234636	0.220653	0.218907	0.227781	0.230753	0.242882	0.297814	0.360555	0.381692	0.379262	0.375354	0.369195	0.380878	0.433951	0.552003	0.669261	0.696001	0.700096	0.750986	0.781506	0.784165	0.739434	0.663751	0.624346	0.621167	0.643253	0.661134	0.630416	0.572672	0.539877	0.539674	0.554866	0.582128	0.585495	0.532965	0.459386	0.403	0.369387
cell #156	0.0647938	0.13953	0.0414792	0.010762	0.0195297	0.0668643	0.101171	0.157716	0.179782	0.23355	0.279565	0.230657	0.201245	0.261313	0.403258	0.532448	0.531426	0.463038	0.273452	0.210229	0.218637	0.276443	0.33384	0.248057	0.388719	0.677529	0.790302	0.659068	0.517118	0.449969	0.324189	0.309066	0.477464	0.857076	0.861522	0.691493	0.701672	0.803919	0.739768	0.674873	0.70623	0.678788	0.496126	0.239852	0.197389	0.266934	0.723194	0.666728	0.423554
cell #157	0.135724	0.133018	0.11919	0.120689	0.11843	0.122442	0.130242	0.15092	0.166434	0.170472	0.153834	0.116182	0.107261	0.131656	0.163525	0.190027	0.233091	0.315479	0.35583	0.323817	0.306449	0.330004	0.381447	0.434207	0.482655	0.554779	0.624946	0.670264	0.66592	0.636176	0.601445	0.597263	0.619571	0.615109	0.607604	0.594932	0.608752	0.637894	0.676338	0.713296	0.763263	0.814946	0.850893	0.87475	0.893812	0.889869	0.858957	0.839615	0.836654
cell #158	0.154709	0.156444	0.0957468	0.11648	0.105562	0.0842589	0.0789204	0.103857	0.133117	0.140996	0.114394	0.0788776	0.0535879	0.0444527	0.0470312	0.0753463	0.117635	0.133429	0.136545	0.168298	0.238871	0.316845	0.367014	0.388927	0.359807	0.304535	0.265215	0.248844	0.239675	0.250613	0.295646	0.300526	0.337033	0.40405	0.441597	0.456797	0.493724	0.537313	0.580912	0.631315	0.694966	0.801017	0.916934	0.999412	1	0.983113	0.97159	0.967688	0.95374
cell #159	0.285335	0.314186	0.22503	0.191282	0.116068	0.11286	0.131413	0.174913	0.237372	0.352427	0.369439	0.346274	0.384103	0.404057	0.418482	0.459814	0.539854	0.617632	0.660721	0.657135	0.612466	0.550872	0.512084	0.510204	0.517841	0.52372	0.530241	0.548343	0.531513	0.490468	0.474581	0.461285	0.448282	0.492899	0.634871	0.708931	0.660403	0.634405	0.658151	0.673556	0.651855	0.632289	0.692845	0.713912	0.624258	0.567738	0.557912	0.545921	0.527506
cell #160	0.0117329	0.0178954	0.0102139	0.0140285	0.0234742	0.0299082	0.0277512	0.0199875	0.00965899	0.00706034	0.00231475	0.00029385	0	0.00507537	0.0139246	0.0191675	0.0258334	0.0474405	0.0724072	0.090142	0.097945	0.106165	0.14752	0.186673	0.211126	0.172497	0.117494	0.0765904	0.0716189	0.113852	0.172099	0.186261	0.162333	0.13599	0.155698	0.204232	0.253539	0.290379	0.313773	0.358477	0.409183	0.451898	0.439486	0.379453	0.329346	0.283608	0.278703	0.288479	0.354826
cell #161	0.166806	0.15493	0.0537156	0.0417655	0	0.011822	0.01593	0.0398663	0.0917214	0.159351	0.182073	0.16519	0.161683	0.167087	0.178685	0.231718	0.294096	0.319514	0.326252	0.335689	0.354898	0.384	0.410912	0.423289	0.420186	0.403434	0.386312	0.393241	0.432188	0.443606	0.413939	0.377651	0.383263	0.431056	0.444223	0.423603	0.396185	0.377404	0.370041	0.359522	0.329356	0.296763	0.283765	0.273316	0.253277	0.277004	0.326368	0.378526	0.427315
cell #162	0.124477	0.0951331	0.0673645	0.0575433	0.05897	0.0617594	0.0725878	0.091242	0.114549	0.144042	0.166585	0.183251	0.186293	0.171876	0.144277	0.138555	0.154853	0.150354	0.156173	0.192343	0.215126	0.236206	0.240569	0.28355	0.427402	0.583389	0.746708	0.868753	0.905492	0.755186	0.496323	0.271355	0.152085	0.195636	0.33696	0.522794	0.592917	0.61744	0.619778	0.675301	0.68226	0.70714	0.727388	0.667509	0.589861	0.597971	0.615505	0.609032	0.585161
cell #163	0.150039	0.175511	0.139654	0.133642	0.112741	0.102374	0.0837882	0.0746063	0.0703839	0.0684929	0.0674624	0.0521615	0.0229867	0.00467015	0	0.00569798	0.0154142	0.0239572	0.0326484	0.0396067	0.0628031	0.0988471	0.135282	0.155026	0.175095	0.239471	0.296346	0.23813	0.137581	0.11682	0.129837	0.165984	0.187137	0.185842	0.17748	0.140714	0.116036	0.120827	0.163128	0.198732	0.228505	0.246302	0.222802	0.188725	0.232669	0.309914	0.409524	0.539706	0.717363
cell #164	0.123529	0.195886	0.196203	0.205669	0.122211	0.0656814	0.0139518	0	0.02561	0.0999542	0.158705	0.191098	0.213338	0.260939	0.291762	0.294819	0.249759	0.202516	0.183872	0.203512	0.225546	0.279949	0.393067	0.378325	0.276438	0.194146	0.130632	0.0831425	0.0778741	0.0984342	0.15789	0.29086	0.354658	0.3418	0.397538	0.439213	0.478482	0.448403	0.483104	0.571355	0.729268	0.757439	0.56879	0.374688	0.249838	0.230001	0.294189	0.383371	0.490676
cell #165	0.154479	0.229651	0.334664	0.46206	0.445139	0.342153	0.276138	0.243187	0.243129	0.298815	0.404833	0.432288	0.376871	0.393828	0.48921	0.611459	0.739019	0.704986	0.622821	0.54626	0.483505	0.523266	0.569048	0.524746	0.530419	0.513823	0.428218	0.407736	0.429016	0.52424	0.606906	0.735174	0.729451	0.592153	0.489432	0.547994	0.57194	0.506787	0.431026	0.463127	0.54961	0.587382	0.618021	0.626251	0.506584	0.381895	0.341427	0.346572	0.313537
cell #166	0.0141932	0.0144942	0.0047599	0	0.000248383	0.001076	0.00475567	0.00984656	0.0175774	0.022109	0.0327194	0.0496285	0.0762946	0.106304	0.139357	0.181832	0.171516	0.10802	0.0747523	0.0720131	0.0864094	0.108383	0.131925	0.159387	0.240678	0.316628	0.280234	0.189663	0.157675	0.150642	0.153135	0.160909	0.182709	0.190684	0.221304	0.238278	0.257428	0.287993	0.349106	0.427565	0.518341	0.621543	0.693569	0.698612	0.710564	0.765917	0.833355	0.923404	0.995747
cell #167	0.080107	0.100485	0.0964834	0.108167	0.0912948	0.0643736	0.029172	0.024091	0.0287468	0.0440653	0.070324	0.0637571	0.0188871	0	0.00564403	0.00574989	0.005341	0.0165621	0.0350428	0.0646493	0.0878312	0.0931735	0.0928257	0.0977937	0.104405	0.114577	0.100182	0.0810875	0.0684638	0.07038	0.0905139	0.105405	0.12061	0.149717	0.176124	0.177355	0.175142	0.172787	0.161998	0.149753	0.135849	0.128816	0.137351	0.155101	0.165583	0.183564	0.198981	0.224151	0.230488
cell #168	0.0452007	0.0469448	0.0226848	0.00716135	0.0037516	0.00315942	0.012378	0.0245166	0.0479046	0.103547	0.155493	0.14516	0.0916848	0.0489293	0.0238259	0.0149602	0.00923246	0.00636678	0.0139683	0.0257752	0.0315689	0.0290978	0.0286075	0.0686468	0.218527	0.410446	0.412443	0.235014	0.100799	0.0678187	0.0502795	0.037877	0.0421606	0.0398912	0.0507457	0.0512723	0.0682255	0.0740107	0.0771741	0.0720937	0.0595474	0.062137	0.0602024	0.0612041	0.0670176	0.0777367	0.0853415	0.0872246	0.0872675
cell #169	0.0581388	0.0856665	0.0602856	0.060655	0.0583312	0.0772644	0.141859	0.221445	0.276568	0.272715	0.258615	0.254395	0.195782	0.12517	0.0818064	0.0448229	0.0140338	0.00332965	0.00795296	0	0.0336007	0.0898312	0.064274	0.0375576	0.0697864	0.10648	0.105149	0.109242	0.117722	0.157408	0.258763	0.269101	0.214868	0.229923	0.301644	0.43627	0.617164	0.716311	0.691595	0.662057	0.666916	0.668498	0.681949	0.64568	0.648001	0.757079	0.854264	0.900965	0.93005
cell #170	0.131885	0.277716	0.290949	0.417248	0.553524	0.597439	0.537398	0.420664	0.339303	0.30586	0.224206	0.244119	0.524689	0.912465	0.909151	0.49827	0.185582	0.171508	0.236521	0.261956	0.255253	0.226203	0.30259	0.460578	0.655169	0.741266	0.738275	0.648678	0.489726	0.371297	0.284872	0.23511	0.173926	0.189235	0.304672	0.518858	0.902916	1	0.54722	0.35237	0.36224	0.352607	0.32815	0.285913	0.249227	0.267442	0.217111	0.141769	0.1234
cell #171	0.0142259	0.00875451	0.00314413	0	0.00192048	0.0186797	0.0446973	0.0762176	0.0953151	0.0902478	0.0615676	0.0342516	0.0258908	0.0445817	0.07076	0.102373	0.164291	0.251046	0.297636	0.339638	0.357276	0.343226	0.301106	0.246974	0.202796	0.171629	0.167224	0.179068	0.210537	0.248837	0.267257	0.25174	0.191579	0.141598	0.114102	0.147144	0.215523	0.270238	0.347931	0.435962	0.474557	0.436746	0.356664	0.289816	0.281213	0.318456	0.394875	0.411599	0.431343
cell #172	0.0162904	0.0118584	0.00570118	0	0.00472914	0.00982641	0.0153668	0.0262449	0.0410368	0.0740169	0.120617	0.199213	0.284077	0.341788	0.389477	0.408028	0.407296	0.343403	0.298727	0.266505	0.269352	0.274053	0.300959	0.32544	0.333223	0.343616	0.417989	0.557191	0.691843	0.797544	0.841358	0.815178	0.796541	0.738487	0.688099	0.594538	0.499829	0.4116	0.379581	0.365443	0.355568	0.344178	0.324959	0.290865	0.261714	0.259633	0.306516	0.344722	0.301577
cell #173	0.0106836	0.00575748	0	0.00515441	0.0147115	0.0386576	0.0567452	0.0676125	0.0837972	0.0766204	0.0795083	0.0794992	0.0972391	0.125652	0.15698	0.198769	0.224351	0.229759	0.222825	0.241333	0.255561	0.28011	0.312794	0.355108	0.368695	0.335578	0.290458	0.244931	0.223212	0.239185	0.257851	0.251118	0.200051	0.135395	0.107216	0.121699	0.194591	0.291581	0.349167	0.402375	0.470266	0.511607	0.497987	0.45458	0.358743	0.247649	0.180106	0.14666	0.144192
cell #174	0	0.0553048	0.0655014	0.110445	0.132853	0.168551	0.187465	0.205053	0.211945	0.266373	0.300659	0.234303	0.132453	0.0588155	0.0526246	0.0820181	0.127669	0.176195	0.233489	0.271151	0.282918	0.294873	0.35224	0.474243	0.607177	0.672639	0.662914	0.608077	0.564219	0.537483	0.493611	0.447193	0.398458	0.340584	0.293412	0.255596	0.222411	0.202296	0.202878	0.209272	0.197224	0.161112	0.12887	0.115647	0.110227	0.101615	0.100384	0.125498	0.189209
cell #175	0.164737	0.126389	0.0566586	0.0505124	0.025014	0.0280142	0.0267177	0.0129037	0.00678446	0.0150611	0.0246544	0.0402474	0.0524832	0.0648935	0.0727223	0.0841349	0.0886044	0.100929	0.122485	0.144671	0.167566	0.188567	0.222927	0.235979	0.252608	0.250874	0.237204	0.224474	0.173809	0.120175	0.0876532	0.0740173	0.0738814	0.0873232	0.101	0.0958251	0.0844306	0.0783049	0.077725	0.0730447	0.0870021	0.101965	0.108967	0.10927	0.0859031	0.0663684	0.0671879	0.0761707	0.0970674
cell #176	0.107276	0.12915	0.11945	0.162082	0.17475	0.179163	0.180384	0.207323	0.272389	0.378797	0.507927	0.67264	0.880955	0.986085	0.918088	0.764833	0.595213	0.435984	0.334268	0.282559	0.236809	0.237041	0.274286	0.334906	0.370323	0.370545	0.338457	0.263415	0.205607	0.189498	0.265759	0.380605	0.492271	0.588892	0.612405	0.543041	0.493418	0.451287	0.450138	0.457024	0.448662	0.428006	0.375986	0.370904	0.33937	0.284916	0.247941	0.232061	0.21923
cell #177	0.333525	0.355888	0.317457	0.291724	0.240331	0.202389	0.137249	0.0662833	0.0104528	0	0.0310127	0.0909661	0.183718	0.216726	0.141987	0.0616731	0.039139	0.0354659	0.0436127	0.0774368	0.125445	0.20211	0.261055	0.261587	0.331391	0.419361	0.433367	0.449963	0.477972	0.518398	0.590082	0.627843	0.620032	0.625564	0.575032	0.423208	0.336887	0.274571	0.273599	0.297391	0.343882	0.3733	0.347456	0.302897	0.307793	0.388081	0.488376	0.52192	0.507352
cell #178	0.0395825	0.0285317	0.0321743	0.0688215	0.102606	0.105356	0.0832985	0.0599756	0.0341192	0.00969475	0	0.00273956	0.0165158	0.0193342	0.0180572	0.0209372	0.0356217	0.0453124	0.0640367	0.070865	0.0540742	0.0531289	0.0672665	0.0910855	0.140594	0.136833	0.15518	0.235624	0.328928	0.419974	0.522599	0.643988	0.752264	0.781155	0.709626	0.603247	0.524712	0.475364	0.467583	0.497855	0.566306	0.58266	0.532762	0.43618	0.377554	0.365624	0.387936	0.408042	0.417464
cell #179	0.0315546	0.0474867	0.021803	0.00871954	0	0.0320271	0.112225	0.164317	0.14886	0.165266	0.200514	0.253443	0.289865	0.28937	0.299363	0.36525	0.412482	0.423959	0.381507	0.394213	0.436102	0.434668	0.39556	0.331717	0.309168	0.316718	0.359176	0.373412	0.357567	0.327424	0.288743	0.261211	0.271187	0.302393	0.389546	0.422061	0.328304	0.267912	0.240133	0.280108	0.27705	0.258837	0.273011	0.338302	0.416077	0.441174	0.489262	0.599921	0.641073
cell #180	0.00120632	0.00770459	0	0.0029951	0.0166348	0.0430627	0.0625891	0.0612703	0.0675306	0.112895	0.170016	0.180487	0.192766	0.247823	0.350243	0.360244	0.31709	0.319955	0.344428	0.35743	0.335912	0.294109	0.255213	0.235739	0.203319	0.17109	0.166256	0.164192	0.153768	0.143042	0.125463	0.130561	0.155328	0.194486	0.277364	0.292194	0.177181	0.123888	0.121526	0.139626	0.180318	0.236772	0.324812	0.398396	0.483507	0.575382	0.632514	0.616611	0.53642
cell #181	0.175219	0.189952	0.142405	0.175547	0.160094	0.178101	0.154027	0.155397	0.172194	0.170652	0.108443	0.0397892	0.00691415	0	0.0205791	0.0745643	0.138499	0.212435	0.28459	0.326665	0.345268	0.396458	0.489871	0.58568	0.640683	0.670311	0.651309	0.612818	0.632834	0.672843	0.661428	0.652637	0.715864	0.778865	0.775732	0.734551	0.655181	0.579991	0.558177	0.559066	0.533178	0.520216	0.57682	0.653318	0.693833	0.663708	0.621916	0.606976	0.583872
cell #182	0.313624	0.325327	0.217937	0.195101	0.1626	0.114783	0.158335	0.201345	0.149289	0.0916676	0.260384	0.293032	0.321982	0.295312	0.172381	0.16053	0.248728	0.283147	0.241891	0.318017	0.423778	0.290364	0.224817	0.270404	0.365488	0.484115	0.451644	0.633484	0.678465	0.633919	0.654553	0.711031	0.769931	0.73761	0.670832	0.578131	0.50717	0.473954	0.503174	0.542993	0.610872	0.731476	0.666706	0.630944	0.682488	0.754158	0.815035	0.632004	0.548007
cell #183	0.299221	0.342367	0.29697	0.309457	0.284105	0.284002	0.270165	0.259062	0.253022	0.246582	0.228212	0.219181	0.233801	0.259661	0.285763	0.31141	0.323479	0.319251	0.309158	0.29169	0.266265	0.245144	0.23144	0.219103	0.215772	0.234262	0.273301	0.306407	0.321453	0.32457	0.320443	0.307703	0.295013	0.289312	0.286599	0.281839	0.286487	0.307772	0.345634	0.377631	0.390082	0.402169	0.435035	0.481382	0.528926	0.576893	0.616702	0.645596	0.665239
cell #184	0.00569505	0.00814555	0	0.00628544	0.0199334	0.0600658	0.105324	0.142178	0.170309	0.186813	0.202425	0.226463	0.264899	0.308518	0.348141	0.38091	0.406721	0.444731	0.477823	0.508126	0.575859	0.659348	0.728029	0.763691	0.784932	0.79169	0.748048	0.672816	0.629431	0.640789	0.6557	0.6642	0.671702	0.685645	0.706017	0.710093	0.703947	0.689003	0.679627	0.699552	0.713854	0.703716	0.686877	0.672384	0.675157	0.679758	0.64141	0.594936	0.566163
cell #185	0.193071	0.205104	0.163731	0.193837	0.190276	0.221722	0.230453	0.233681	0.232901	0.219958	0.212254	0.214102	0.239342	0.269554	0.297279	0.333316	0.40776	0.422336	0.335727	0.305333	0.356566	0.41318	0.524345	0.701383	0.854079	0.955799	1	0.990444	0.911809	0.826515	0.751238	0.700527	0.718219	0.7197	0.659034	0.577963	0.494792	0.44645	0.430827	0.495224	0.60206	0.614987	0.54086	0.450721	0.385514	0.340267	0.286108	0.214035	0.146162
cell #186	0.236177	0.298289	0.287861	0.272179	0.243533	0.238218	0.249928	0.257635	0.210821	0.172851	0.169893	0.169165	0.0851083	0.0338448	0.027183	0.0276043	0	0.000618607	0.0173029	0.0178231	0.0118508	0.0123279	0.0135756	0.0376752	0.0699736	0.0734301	0.0690294	0.0952325	0.132654	0.135142	0.111941	0.10129	0.118549	0.1816	0.243602	0.282547	0.281818	0.309196	0.31956	0.316602	0.335655	0.312095	0.307389	0.355463	0.365333	0.340305	0.365214	0.407452	0.430907
cell #187	0.108428	0.177555	0.0963097	0.0833062	0.071649	0.0714376	0.117697	0.108612	0.105699	0.179731	0.255664	0.270956	0.248857	0.176436	0.184563	0.178664	0.0910451	0.215757	0.336156	0.436032	0.454672	0.467125	0.640768	0.597532	0.375836	0.397547	0.452673	0.461593	0.576924	0.633034	0.6105	0.626132	0.837339	0.927569	0.600207	0.472265	0.51402	0.310096	0.293444	0.370322	0.469144	0.576061	0.541942	0.508277	0.597887	0.724759	0.761335	0.682151	0.679866
cell #188	0.111101	0.209724	0.178842	0.179815	0.143301	0.117725	0.0942895	0.0740272	0.0246637	0	0.03105	0.127126	0.175651	0.14397	0.142265	0.175629	0.192692	0.140797	0.150021	0.295728	0.506425	0.601647	0.553433	0.451482	0.377051	0.269072	0.22253	0.209561	0.211153	0.206671	0.229546	0.265883	0.309348	0.341653	0.350527	0.420744	0.534745	0.54091	0.413908	0.351224	0.435297	0.675022	0.94646	1	0.85241	0.692693	0.537191	0.313852	0.225644
cell #189	0.0120706	0.0359075	0	0.0114524	0.00389293	0.0127583	0.0091222	0.00712589	0.00876967	0.0143365	0.021349	0.027435	0.0385145	0.0600203	0.0949654	0.145207	0.217036	0.347317	0.483565	0.558712	0.56941	0.564389	0.534838	0.498647	0.474107	0.47184	0.47319	0.480691	0.478899	0.470855	0.478814	0.465277	0.506147	0.565809	0.560152	0.552217	0.506961	0.424821	0.373517	0.360016	0.31783	0.284808	0.284578	0.301395	0.326299	0.341158	0.364406	0.437549	0.526154
cell #190	0.170574	0.193592	0.183279	0.186854	0.156561	0.119294	0.101621	0.125828	0.208541	0.322828	0.412472	0.441243	0.418583	0.4056	0.426669	0.392512	0.306383	0.290131	0.331516	0.394054	0.460636	0.489483	0.492216	0.510029	0.546247	0.576827	0.591239	0.58991	0.598462	0.568977	0.531201	0.506686	0.484043	0.513399	0.504127	0.438997	0.361332	0.292044	0.251581	0.22495	0.213878	0.210538	0.220396	0.241948	0.261908	0.271531	0.299163	0.357207	0.433183
cell #191	0.0679718	0.150278	0.113798	0.113058	0.0879025	0.15093	0.220578	0.308185	0.196629	0.19325	0.244811	0.153026	0.0965766	0.0636147	0.0582546	0.175435	0.0997064	0.0221886	0.0583373	0.115369	0.200921	0.294813	0.349636	0.271103	0.239456	0.331792	0.419053	0.44688	0.385745	0.205418	0.195749	0.170871	0.142714	0.293234	0.255875	0.303947	0.343937	0.460582	0.461247	0.337396	0.280233	0.169796	0.128745	0.0606317	0	0.0817081	0.118607	0.125647	0.227799
cell #192	0.138295	0.164256	0.139338	0.144614	0.134534	0.08978	0.0972274	0.13305	0.0872156	0.0268903	0.0131878	0.0553283	0.0870136	0.0746311	0.10025	0.112492	0.113766	0.181406	0.274603	0.222225	0.166258	0.154433	0.175743	0.209187	0.177218	0.134753	0.110321	0.100693	0.0839424	0.0328639	0.0541285	0.156678	0.29266	0.362909	0.258218	0.111482	0.0396538	0.0328216	0.0581453	0.063642	0.0776997	0.125862	0.178088	0.201814	0.210498	0.229154	0.165115	0.139372	0.167999
cell #193	0.414814	0.531943	0.43002	0.47255	0.505239	0.447963	0.343615	0.289199	0.18666	0.156219	0.179736	0.360683	0.499264	0.559709	0.623531	0.72423	0.61751	0.480297	0.470832	0.584556	0.804262	0.821761	0.84943	0.859682	0.695276	0.58444	0.511263	0.414247	0.298523	0.310574	0.31811	0.383949	0.390075	0.335732	0.303183	0.284207	0.28733	0.362983	0.48368	0.386359	0.452194	0.504358	0.550266	0.60299	0.465728	0.406716	0.248383	0.253646	0.362437
cell #194	0	0.0307661	0.0431831	0.0747877	0.0972905	0.128252	0.167466	0.238917	0.312373	0.353163	0.358613	0.346575	0.343939	0.38571	0.413678	0.391164	0.383714	0.465575	0.55124	0.527156	0.411791	0.328389	0.298587	0.27433	0.252217	0.224046	0.196836	0.181943	0.185305	0.225561	0.270105	0.27372	0.28056	0.285135	0.252127	0.195035	0.141406	0.122348	0.143255	0.183473	0.212506	0.219813	0.229673	0.245345	0.247029	0.224362	0.197659	0.20883	0.231395
cell #195	0.164497	0.24432	0.166948	0.1026	0.0529367	0.0449467	0.0273989	0.0301339	0.0588936	0.101289	0.111494	0.0866333	0.070387	0.0692812	0.0694213	0.0713885	0.0629333	0.0382564	0.0130598	0	0.000684133	0.00640688	0.00989031	0.0106469	0.0134202	0.0131306	0.00698634	0.00731652	0.0172603	0.0287429	0.0457642	0.0612478	0.0676988	0.0745581	0.0861412	0.110661	0.148209	0.156609	0.140732	0.132712	0.12728	0.133421	0.147738	0.160847	0.173003	0.180435	0.18826	0.199444	0.22306
cell #196	0.158307	0.178782	0.160641	0.159723	0.143889	0.148707	0.184172	0.238862	0.273373	0.383129	0.397275	0.341751	0.33686	0.29529	0.266099	0.229028	0.237815	0.198065	0.1766	0.189747	0.230214	0.288031	0.279936	0.275339	0.320275	0.373553	0.396952	0.383572	0.453485	0.461064	0.466427	0.555737	0.608006	0.633905	0.70084	0.651667	0.548907	0.44315	0.357687	0.368506	0.420359	0.493765	0.522886	0.581283	0.606512	0.537994	0.574407	0.655249	0.646644
cell #197	0.0638507	0.142649	0.102616	0.0614465	0.0629504	0.0628732	0.0542533	0.0544018	0.047729	0.037178	0.0366348	0.0359071	0.0391819	0.0302185	0.0142709	0.0032269	0.00802628	0.00950217	0.00444616	0	0.00099971	0.00467004	0.0174286	0.0470728	0.136597	0.256927	0.271921	0.222169	0.147389	0.112039	0.13008	0.122061	0.107301	0.112831	0.120921	0.134549	0.149598	0.170401	0.180338	0.188808	0.210922	0.250807	0.294529	0.343992	0.404239	0.448519	0.495583	0.57598	0.644676
cell #198	0.561518	0.738076	0.808091	0.828035	0.630262	0.485525	0.344266	0.24766	0.174659	0.138911	0.118186	0.0883923	0.0663613	0.0521657	0.0578667	0.0690297	0.0755879	0.072531	0.10078	0.189527	0.278526	0.287089	0.293519	0.234566	0.234601	0.296774	0.218694	0.162047	0.203435	0.267986	0.286663	0.179619	0.151376	0.231294	0.310511	0.338669	0.319535	0.295044	0.314435	0.388056	0.35529	0.305268	0.284628	0.238863	0.235048	0.2416	0.272864	0.339324	0.332481
cell #199	0.209824	0.236289	0.269017	0.375118	0.479145	0.52329	0.473631	0.428608	0.334321	0.247803	0.194056	0.168477	0.224945	0.29936	0.31443	0.361536	0.354394	0.215241	0.144333	0.119131	0.096133	0.0894045	0.0915516	0.102185	0.11167	0.098488	0.0972623	0.0841823	0.0853552	0.0917894	0.0992277	0.123749	0.15489	0.176397	0.19045	0.207636	0.213832	0.235702	0.281798	0.35838	0.365435	0.303926	0.244032	0.212866	0.20099	0.238604	0.273005	0.251085	0.336746
cell #200	0.0655527	0.113557	0.100107	0.124392	0.117136	0.117456	0.119803	0.131647	0.139037	0.149001	0.158296	0.179047	0.225953	0.299569	0.364627	0.400509	0.422005	0.416954	0.39413	0.360715	0.341095	0.313203	0.278343	0.246763	0.20996	0.174885	0.139881	0.114676	0.101074	0.104522	0.124059	0.136759	0.13374	0.116875	0.0962766	0.0732703	0.0489904	0.029164	0.0184149	0.0160234	0.0216923	0.0321767	0.0491303	0.0548659	0.0498031	0.037156	0.028343	0.0281762	0.027911
cell #201	0.294546	0.328639	0.291903	0.368742	0.384359	0.453967	0.486321	0.514255	0.548842	0.574423	0.580736	0.562318	0.567157	0.666814	0.834158	0.979971	1	0.948464	0.905012	0.869086	0.815445	0.737719	0.67772	0.613455	0.50855	0.385359	0.280313	0.220105	0.174754	0.128236	0.117784	0.150164	0.148459	0.0902601	0.048245	0.059765	0.0680736	0.0484997	0.051621	0.059121	0.0489958	0.0341951	0.0488726	0.0764571	0.0883775	0.0944585	0.0953491	0.0871733	0.0797015
cell #202	0.519767	0.595934	0.552747	0.6054	0.45284	0.433126	0.514601	0.538795	0.45509	0.608005	0.659353	0.512621	0.527555	0.542828	0.443842	0.469307	0.434293	0.504979	0.642789	0.792334	0.859358	0.893169	1	0.963408	0.916294	0.882135	0.775959	0.727555	0.740868	0.710995	0.735674	0.70654	0.784001	0.723322	0.751668	0.811069	0.737412	0.776129	0.686705	0.599477	0.445349	0.395524	0.497367	0.507058	0.432465	0.497485	0.557314	0.587213	0.636184
cell #203	0.0161533	0.019279	0.0146494	0.0154998	0.0153699	0.0211434	0.0383535	0.0630033	0.0780716	0.0616858	0.0303558	0.0199713	0.0242368	0.0189544	0.0143293	0.019397	0.0229527	0.015873	0.00560375	0.00151494	0	0.00307367	0.0101552	0.0195915	0.03624	0.0485213	0.0381005	0.0378214	0.0532336	0.0613087	0.0724451	0.110248	0.109397	0.0809062	0.0776686	0.119513	0.182326	0.230064	0.223419	0.193131	0.17091	0.17243	0.194692	0.201404	0.206562	0.228395	0.250563	0.262318	0.29494
cell #204	0.159781	0.199373	0.213697	0.236441	0.297681	0.544873	0.75849	0.662294	0.491053	0.398857	0.397921	0.439948	0.402109	0.384396	0.318753	0.276265	0.252338	0.311775	0.435642	0.552183	0.606542	0.557951	0.466184	0.379864	0.286999	0.199694	0.137264	0.0978774	0.0709092	0.053653	0.0751845	0.105954	0.13566	0.146792	0.158539	0.158652	0.156646	0.162288	0.182585	0.201024	0.204715	0.20599	0.224441	0.253267	0.283232	0.293505	0.355926	0.440316	0.540646
cell #205	0.244221	0.263768	0.199515	0.19921	0.174781	0.201408	0.220183	0.262304	0.336702	0.348314	0.207872	0.136378	0.181786	0.167693	0.150303	0.180819	0.249617	0.364667	0.50036	0.585069	0.581252	0.521419	0.463093	0.439239	0.414872	0.389866	0.369949	0.366448	0.388361	0.459185	0.556403	0.521155	0.402338	0.382235	0.433896	0.600881	0.777337	0.837332	0.826002	0.770521	0.695	0.619363	0.579505	0.528217	0.484392	0.473586	0.489246	0.533204	0.549003
cell #206	0	0.0423345	0.0605264	0.124913	0.168487	0.222359	0.250615	0.244788	0.226378	0.216776	0.230706	0.237138	0.201482	0.130555	0.0748926	0.0571573	0.0518685	0.0519957	0.0401409	0.0459789	0.0439602	0.044954	0.0716928	0.13809	0.217775	0.246368	0.238971	0.244318	0.269278	0.404723	0.537393	0.459945	0.440683	0.487432	0.556259	0.645771	0.700015	0.739339	0.744971	0.723456	0.620972	0.516672	0.446925	0.429124	0.441395	0.491212	0.539882	0.579124	0.612059
cell #207	0.923962	1	0.589537	0.351328	0.16161	0.0899909	0.0174515	0.00384964	0	0.00948046	0.0172918	0.0291548	0.0522863	0.0760108	0.117006	0.157315	0.168282	0.167162	0.212781	0.302311	0.358457	0.368959	0.370603	0.373227	0.352446	0.358873	0.361482	0.31853	0.301227	0.343627	0.424016	0.515233	0.537614	0.518511	0.486068	0.458502	0.430798	0.360338	0.281453	0.212833	0.178007	0.158962	0.152901	0.216731	0.28129	0.281581	0.256273	0.25763	0.353899
cell #208	0.0671271	0.0849242	0.05168	0.0465116	0.0217012	0.0184697	0.00152833	0	0.0161117	0.0336273	0.0425245	0.0380695	0.0378934	0.0596262	0.0930579	0.111495	0.124715	0.148629	0.164406	0.168964	0.180242	0.186952	0.189055	0.195486	0.206164	0.203797	0.199929	0.216385	0.246139	0.285033	0.319208	0.366164	0.39773	0.411272	0.409914	0.42891	0.476495	0.53734	0.57401	0.564088	0.53305	0.479387	0.42196	0.356758	0.284795	0.226108	0.187854	0.171238	0.171485
cell #209	0.282182	0.277282	0.166392	0.138588	0.106736	0.155906	0.206662	0.30506	0.388266	0.500939	0.643187	0.804391	0.849712	0.774943	0.663256	0.609727	0.56898	0.588534	0.650468	0.657315	0.634379	0.639628	0.603491	0.602559	0.658855	0.739953	0.820777	0.867648	0.871639	0.841346	0.876405	1	0.989291	0.769048	0.538481	0.456007	0.464752	0.528365	0.596126	0.608305	0.532225	0.428784	0.362307	0.367265	0.399276	0.439021	0.425303	0.426218	0.397054
cell #210	0.227438	0.246312	0.246044	0.247897	0.201025	0.166042	0.126192	0.0847792	0.0639583	0.0408743	0.0625476	0.125793	0.216365	0.289623	0.334313	0.346367	0.329903	0.340916	0.395698	0.439008	0.462439	0.466853	0.467607	0.510558	0.603075	0.734383	0.859671	0.963544	0.95395	0.828242	0.680429	0.576695	0.562243	0.598055	0.650543	0.694446	0.784185	0.869618	0.870582	0.734936	0.640787	0.596938	0.567832	0.521027	0.478253	0.458598	0.442794	0.447199	0.450469
cell #211	0.127975	0.156978	0.165117	0.18857	0.165634	0.154608	0.130392	0.117607	0.0584447	0.0266826	0.00914253	0.00628821	0.0309874	0.0652022	0.0970534	0.107838	0.0836271	0.0620432	0.0416437	0.0319837	0.0277915	0.0181377	0.0260777	0.0316934	0.0430441	0.0504224	0.0620597	0.0811083	0.0951568	0.111585	0.12155	0.127884	0.115645	0.10173	0.0828092	0.0509928	0.0154919	0.00176577	0.00823579	0.0240873	0.0447543	0.071188	0.0542311	0.033571	0.0220741	0.0190838	0.018922	0.0181685	0.0183897
cell #212	0.043313	0.0554523	0.0495066	0.0508196	0.0532943	0.0730743	0.0927508	0.101191	0.0916613	0.0678963	0.0388095	0.0186356	0.00904313	0.00627443	0.0056565	0.00146667	0	0.00148401	0.000969104	0.00160212	0.00833293	0.0157349	0.0145898	0.0209471	0.0414402	0.0569385	0.0643345	0.076733	0.0952328	0.107752	0.128731	0.172352	0.249941	0.339428	0.333341	0.237196	0.171035	0.131781	0.119185	0.120463	0.127544	0.149761	0.187019	0.215745	0.211787	0.168649	0.136969	0.122016	0.133881
cell #213	0.236734	0.298349	0.227483	0.212562	0.230426	0.324257	0.342807	0.25712	0.142931	0.0908819	0.0693191	0.043352	0.0555214	0.0652478	0.0704768	0.0842108	0.111705	0.138181	0.158362	0.17644	0.159377	0.110942	0.0991275	0.0915974	0.0572931	0.0182467	0	0.00576822	0.0326659	0.0644982	0.111018	0.165572	0.185016	0.184804	0.18458	0.182083	0.169194	0.144901	0.136982	0.145888	0.143386	0.162472	0.199193	0.193091	0.160404	0.146387	0.135137	0.141809	0.14575
cell #214	0.0501459	0.0608018	0.0191694	0.00883452	0	0.0144546	0.0261441	0.0568887	0.0461605	0.079879	0.0719307	0.0652496	0.0492678	0.0591271	0.0888008	0.0858249	0.028084	0.0744717	0.111624	0.109077	0.133036	0.104578	0.0581606	0.0317969	0.0626365	0.146009	0.211671	0.277712	0.344506	0.327983	0.253142	0.227339	0.244798	0.231732	0.178318	0.15128	0.129193	0.105489	0.0806805	0.154062	0.203087	0.224339	0.260723	0.217816	0.153585	0.108769	0.0932796	0.135994	0.176989
cell #215	0.504385	0.726534	0.848729	0.951196	0.980758	1	0.98395	0.945258	0.847033	0.704943	0.558084	0.455492	0.377876	0.327289	0.293049	0.259781	0.233679	0.220523	0.194826	0.17119	0.162822	0.16064	0.158103	0.146022	0.129496	0.120868	0.116606	0.110177	0.103614	0.127042	0.126269	0.0742327	0.0341514	0.010791	0	0.00927844	0.0203284	0.0308528	0.0405271	0.0507909	0.0579164	0.0598539	0.059267	0.0570991	0.0580134	0.0650722	0.0782277	0.106331	0.147363
cell #216	0.228775	0.298754	0.308339	0.322381	0.335674	0.36928	0.396581	0.392222	0.363521	0.410638	0.391289	0.35206	0.358966	0.427847	0.446681	0.410727	0.448139	0.441918	0.388693	0.379998	0.42512	0.516935	0.643675	0.559137	0.469467	0.435429	0.432296	0.411438	0.420271	0.457742	0.464223	0.463744	0.401304	0.299963	0.231946	0.193029	0.176246	0.186681	0.192366	0.199784	0.2166	0.217678	0.220904	0.30779	0.386283	0.361218	0.338527	0.304103	0.354092
cell #217	0.482914	0.607751	0.388865	0.346171	0.286544	0.311913	0.316839	0.304304	0.300328	0.321425	0.295772	0.278291	0.298737	0.415741	0.405258	0.264938	0.191171	0.169743	0.165307	0.135108	0.0677192	0.0871281	0.158567	0.136378	0.060781	0.0660793	0.229885	0.290119	0.281135	0.412393	0.415275	0.37386	0.29146	0.290619	0.185429	0.135188	0.110192	0.0770698	0.118589	0.183433	0.182772	0.149876	0.125374	0.150233	0.187947	0.12712	0.0268718	0.038682	0.0732878
cell #218	0.111735	0.127635	0.0875146	0.0691872	0.0187183	0	0.0256885	0.0667523	0.0904926	0.0861476	0.0564168	0.0402388	0.0436453	0.0543353	0.077915	0.0980827	0.122322	0.126768	0.137075	0.190823	0.316531	0.412841	0.378362	0.243268	0.126848	0.110821	0.131965	0.190064	0.253961	0.376687	0.414705	0.34197	0.335161	0.315078	0.288286	0.310102	0.331919	0.30403	0.30256	0.32807	0.440669	0.584733	0.582825	0.495542	0.507178	0.560796	0.531722	0.437548	0.426
cell #219	0.0533677	0.110318	0.132726	0.1426	0.0906372	0.0389712	0.00880838	0.0303858	0.0686752	0.06197	0.0382993	0.0423686	0.070106	0.127928	0.210621	0.268092	0.288168	0.278437	0.22338	0.218528	0.265875	0.247778	0.174659	0.167031	0.170621	0.169779	0.174709	0.178641	0.156674	0.13357	0.12333	0.11663	0.126329	0.153601	0.179848	0.173636	0.159524	0.155309	0.146887	0.120527	0.0846144	0.0581697	0.0401912	0.0542819	0.0672911	0.0913412	0.116342	0.142149	0.187447
cell #220	0.588388	0.693476	0.573788	0.534916	0.465763	0.448393	0.410183	0.397925	0.389767	0.359599	0.326931	0.28877	0.27922	0.266349	0.258144	0.241347	0.207601	0.187814	0.203296	0.276676	0.321144	0.333266	0.396834	0.427298	0.427814	0.411986	0.368117	0.356498	0.352228	0.369565	0.377243	0.378219	0.394736	0.43114	0.489584	0.537791	0.534513	0.50234	0.45205	0.413437	0.388047	0.362341	0.349701	0.351263	0.347029	0.36255	0.393133	0.447224	0.494794
cell #221	0.0731239	0.130177	0.134313	0.119312	0.0794574	0.0679861	0.0700463	0.0823906	0.0941573	0.108507	0.128056	0.161897	0.212273	0.222261	0.181539	0.162176	0.171547	0.17678	0.157643	0.172773	0.218	0.26544	0.301603	0.343036	0.347764	0.370904	0.418541	0.432128	0.493792	0.573819	0.653341	0.659961	0.581492	0.475382	0.433442	0.422399	0.398396	0.382757	0.337933	0.330276	0.338526	0.327814	0.283164	0.23759	0.256937	0.352335	0.435415	0.405752	0.348377
cell #222	0.370152	0.321705	0.188635	0.162493	0.0713022	0.0335238	0	0.0486704	0.142614	0.180019	0.15681	0.236397	0.380687	0.485087	0.620171	0.808184	0.944541	0.959876	0.901019	0.800099	0.697097	0.646036	0.631786	0.59675	0.525419	0.436097	0.362559	0.309197	0.267991	0.228932	0.220499	0.249948	0.277312	0.309851	0.377764	0.472577	0.564125	0.640468	0.706605	0.768075	0.858622	0.955426	0.973023	0.921163	0.861657	0.776587	0.674134	0.555717	0.421781
cell #223	0.185064	0.176288	0.123036	0.11514	0.0814165	0.0708872	0.0666721	0.0831902	0.119515	0.157895	0.171149	0.168161	0.161339	0.152727	0.152333	0.167311	0.180507	0.182858	0.190457	0.210163	0.239247	0.270426	0.29766	0.311409	0.307163	0.306395	0.319756	0.330285	0.322485	0.295924	0.252287	0.202469	0.171772	0.166328	0.17747	0.196645	0.216415	0.206832	0.175052	0.147514	0.1245	0.108872	0.0933758	0.0756389	0.0533644	0.0390619	0.040336	0.0376335	0.016521
cell #224	0.940595	1	0.838815	0.804112	0.654492	0.524745	0.360695	0.275736	0.194484	0.150218	0.144181	0.154592	0.149037	0.128873	0.114634	0.113289	0.135444	0.139172	0.145876	0.17054	0.191832	0.206855	0.213731	0.211547	0.189636	0.17929	0.178578	0.140551	0.0911862	0.0665564	0.0865793	0.120951	0.123555	0.131844	0.113992	0.0899389	0.0718206	0.0783456	0.0777387	0.0810991	0.10409	0.131609	0.151716	0.163161	0.184269	0.213726	0.222591	0.254877	0.231001
cell #225	0.00220893	0.0691211	0.0622677	0.0743471	0.0435354	0.034376	0.0881199	0.196885	0.213798	0.121813	0.108313	0.164371	0.216049	0.256566	0.300613	0.330043	0.361113	0.383375	0.392936	0.408271	0.428958	0.444388	0.453211	0.471039	0.490307	0.529241	0.565751	0.572526	0.565234	0.554422	0.496946	0.415869	0.354794	0.335909	0.358464	0.371832	0.333962	0.303007	0.290273	0.279934	0.269977	0.243368	0.239188	0.278013	0.355273	0.395824	0.418635	0.403046	0.354411
cell #226	0.153952	0.2576	0.295894	0.343924	0.38876	0.445292	0.488923	0.466476	0.451502	0.443024	0.421141	0.325859	0.256591	0.195872	0.151555	0.124013	0.0893767	0.0752273	0.101364	0.109433	0.10704	0.0680049	0.0337751	0	0.0269865	0.0909005	0.203403	0.304368	0.408138	0.460902	0.445659	0.347043	0.221323	0.189605	0.213947	0.273526	0.316332	0.352817	0.358179	0.370671	0.332699	0.217767	0.161774	0.155688	0.147695	0.157999	0.194176	0.265838	0.332742
cell #227	0.1678	0.193775	0.136743	0.124962	0.0580922	0.0390032	0.123602	0.196249	0.35534	0.452582	0.246857	0.210923	0.315381	0.400991	0.415436	0.357314	0.235089	0.255076	0.257748	0.23951	0.249143	0.398696	0.566853	0.662158	0.668368	0.553896	0.511493	0.44951	0.368982	0.423006	0.363241	0.265883	0.393399	0.489043	0.357265	0.362685	0.526809	0.642889	0.717599	0.603446	0.438999	0.455544	0.681023	0.588152	0.413115	0.608447	0.499418	0.603584	0.725435
cell #228	0.310022	0.295733	0.190589	0.211621	0.245254	0.300834	0.319217	0.327752	0.336244	0.391807	0.377393	0.287144	0.242128	0.218051	0.180987	0.178723	0.161717	0.11946	0.0785835	0.0924932	0.117914	0.160088	0.21594	0.280526	0.309257	0.283975	0.252073	0.252884	0.292295	0.339961	0.379338	0.386464	0.399238	0.40852	0.3871	0.37933	0.3287	0.275464	0.251534	0.221443	0.232223	0.250795	0.314197	0.369652	0.478706	0.660612	0.862613	1	0.945226
cell #229	0.0632147	0.1301	0.156307	0.174946	0.152915	0.148732	0.154973	0.158012	0.184094	0.192147	0.144533	0.110282	0.0798878	0.0634706	0.0663772	0.074228	0.0863404	0.0568827	0.0354643	0.0308071	0.0323564	0.0508406	0.0488621	0.0293478	0.00670626	0	0.00185531	0.0064684	0.0124569	0.0286194	0.061038	0.100921	0.149484	0.200749	0.245648	0.299769	0.35227	0.404123	0.445199	0.441526	0.388043	0.311575	0.306825	0.358987	0.430139	0.51154	0.579514	0.638063	0.663251
cell #230	0.366617	0.501982	0.367747	0.40075	0.454971	0.637495	0.783251	0.8105	0.763401	0.866015	0.733809	0.445238	0.447238	0.641194	0.741429	0.841156	0.678937	0.475799	0.364474	0.30395	0.455685	0.946701	1	0.742243	0.388256	0.25765	0.579404	0.488453	0.600426	0.587075	0.533576	0.623168	0.627554	0.57848	0.32761	0.354634	0.439937	0.252911	0.245691	0.524105	0.636847	0.49115	0.290703	0.214784	0.209467	0.256281	0.385949	0.475127	0.516657
cell #231	0.205409	0.253444	0.27664	0.352702	0.439326	0.660389	0.832962	0.736953	0.510663	0.321759	0.207844	0.148825	0.0873501	0.0507878	0.0347672	0.0116134	0.000382828	0	0.0110856	0.0442644	0.0812597	0.115008	0.138569	0.188168	0.216886	0.167359	0.114052	0.0704379	0.0956522	0.148557	0.169155	0.260901	0.386183	0.344257	0.218125	0.183256	0.181594	0.161642	0.162605	0.240725	0.35826	0.463572	0.487648	0.480161	0.449283	0.453755	0.548571	0.654621	0.656877
cell #232	1	0.873802	0.539177	0.454413	0.315349	0.349628	0.36179	0.396961	0.36272	0.289502	0.205762	0.148743	0.132535	0.140224	0.149366	0.145646	0.139704	0.142525	0.137034	0.128537	0.118887	0.0958886	0.0636111	0.055288	0.0772875	0.104822	0.115536	0.119818	0.149934	0.189112	0.231512	0.253927	0.249566	0.178239	0.093009	0.0696414	0.100878	0.26602	0.603029	0.808498	0.770688	0.677778	0.555245	0.385775	0.217492	0.157509	0.153287	0.172234	0.193368
cell #233	0.459346	0.493534	0.392133	0.360724	0.255111	0.203655	0.142522	0.109597	0.0724457	0.0501958	0.0395834	0.0330992	0.0355465	0.0381283	0.0304814	0.0124532	0.0133513	0.0374258	0.075151	0.112385	0.131248	0.137148	0.154945	0.196557	0.221809	0.201478	0.168566	0.171611	0.21985	0.268437	0.288051	0.293702	0.275839	0.241737	0.207312	0.171228	0.148109	0.160934	0.204718	0.250784	0.297562	0.358126	0.444308	0.554269	0.66442	0.700468	0.63326	0.550334	0.502494
cell #234	0.154487	0.223696	0.198708	0.185534	0.149893	0.131664	0.0971788	0.0674587	0.0435839	0.0304477	0.0302366	0.0244018	0.0173808	0.0295046	0.0215379	0.011088	0.0108983	0.017825	0.0344484	0.0590462	0.077098	0.0861292	0.136876	0.264359	0.487038	0.438993	0.262082	0.180841	0.120785	0.0877596	0.0827139	0.0909232	0.118643	0.180019	0.305228	0.429255	0.337624	0.196228	0.10481	0.0754249	0.0456599	0.180442	0.205601	0.0628822	0.0757554	0.10976	0.294663	0.269663	0.309218
cell #235	0.200662	0.211609	0.189502	0.202147	0.205414	0.201787	0.203022	0.218721	0.218362	0.209322	0.18456	0.143307	0.10587	0.0779731	0.050572	0.0399611	0.0403845	0.0471714	0.0581814	0.0714177	0.0867728	0.0786473	0.0523609	0.0393771	0.0397899	0.0439366	0.0471539	0.0382311	0.0407074	0.049081	0.0624592	0.0689155	0.0932116	0.118588	0.0713548	0.0221711	0.00847274	0.00758225	0.0113358	0.0124266	0.016293	0.0302783	0.048958	0.0503574	0.0380179	0.02871	0.0261981	0.0168472	0.0133566
cell #236	0.0136898	0.0340749	0.0196104	0.0269872	0.0225519	0.0285604	0.0336566	0.0295362	0.0175591	0.0126438	0.00802966	0	0.000732698	0.00935948	0.0167104	0.017245	0.0174646	0.0213491	0.021663	0.0190634	0.023688	0.0162119	0.00106439	0.00293325	0.0101376	0.0171946	0.0357991	0.0504032	0.0453786	0.0402412	0.0458691	0.0589259	0.0771327	0.105564	0.143003	0.195402	0.233345	0.241662	0.251298	0.26498	0.270736	0.266953	0.260959	0.257115	0.256875	0.258549	0.241235	0.210031	0.166242
cell #237	0	0.0197644	0.00757149	0.0373289	0.0909889	0.187159	0.343723	0.506442	0.503336	0.432983	0.354636	0.270467	0.249548	0.274891	0.305352	0.401287	0.490613	0.515656	0.589132	0.729891	0.84493	0.825276	0.719905	0.572931	0.444838	0.407279	0.428908	0.452315	0.45718	0.450793	0.477985	0.504162	0.522824	0.584594	0.580289	0.476205	0.409363	0.482786	0.611584	0.708944	0.775859	0.785487	0.659655	0.494023	0.389593	0.384209	0.429964	0.422097	0.356882
cell #238	0.304206	0.458141	0.418839	0.465724	0.498396	0.521275	0.505592	0.489928	0.473146	0.442016	0.398425	0.366379	0.321141	0.250521	0.204458	0.217853	0.231404	0.22724	0.243856	0.198338	0.218584	0.225007	0.161479	0.121413	0.11865	0.122898	0.0711662	0.0128166	0	0.000789522	0.0361938	0.158334	0.262817	0.246923	0.213817	0.165796	0.130452	0.176267	0.262815	0.319978	0.364504	0.395268	0.38958	0.365948	0.33787	0.267264	0.191322	0.12592	0.0986961
cell #239	0.10812	0.107908	0.0947777	0.105572	0.187353	0.399595	0.613782	0.684318	0.560297	0.436986	0.381069	0.428585	0.593824	0.695526	0.590304	0.411282	0.389401	0.403631	0.431476	0.474195	0.54214	0.577196	0.676048	0.739038	0.603866	0.45181	0.344442	0.282826	0.226939	0.186959	0.175655	0.217539	0.307282	0.412982	0.391479	0.305473	0.24222	0.204538	0.165472	0.119663	0.0671523	0.0963463	0.186479	0.224715	0.172599	0.0984616	0.0839804	0.0751868	0.0646585
cell #240	0.0615518	0.101722	0.0716379	0.0567573	0.0331522	0.0270284	0.0185483	0.0386945	0.0575636	0.0501959	0.0329448	0.030908	0.0342775	0.0204411	0.0108503	0.00578685	0	0.00371957	0.0136639	0.0365118	0.0583751	0.0772246	0.0952553	0.1062	0.0920564	0.0723931	0.0652672	0.0693138	0.0819628	0.100684	0.128744	0.169181	0.172183	0.139092	0.112349	0.0929227	0.0817722	0.097376	0.113917	0.0972265	0.0866869	0.110794	0.124538	0.134167	0.168021	0.221491	0.235862	0.177275	0.13289
cell #241	0.077569	0.122343	0.0567672	0.0829907	0.0847406	0.128113	0.154735	0.125534	0.0722135	0.0432783	0.0126396	0	0.027969	0.0667658	0.124596	0.160917	0.150236	0.131782	0.11426	0.133169	0.175335	0.22096	0.251507	0.271624	0.229643	0.132963	0.0747719	0.0637926	0.179616	0.3319	0.278517	0.190505	0.129369	0.0926247	0.0942769	0.116192	0.159884	0.18866	0.192429	0.223475	0.223481	0.156768	0.120635	0.143889	0.203854	0.28538	0.325841	0.310094	0.241772
cell #242	0.159694	0.249857	0.240074	0.263201	0.250301	0.225914	0.176734	0.158616	0.203551	0.248203	0.265661	0.297705	0.217163	0.167776	0.135992	0.0911285	0.0558444	0.0138271	0	0.025981	0.0694809	0.108843	0.120899	0.113723	0.124227	0.15865	0.206348	0.241118	0.262997	0.282582	0.302655	0.334465	0.339686	0.283005	0.26517	0.289282	0.322813	0.359689	0.41129	0.501807	0.493153	0.402606	0.407793	0.422269	0.371731	0.285305	0.228478	0.223065	0.219542
cell #243	0.0317093	0.077906	0.0833949	0.146306	0.18935	0.196637	0.205813	0.225115	0.24316	0.278796	0.307821	0.29098	0.231613	0.193581	0.243636	0.367458	0.394202	0.448502	0.424497	0.259585	0.164484	0.15621	0.248681	0.353713	0.296226	0.259741	0.312391	0.340863	0.343281	0.353328	0.388956	0.444149	0.456673	0.355992	0.305575	0.398139	0.624967	0.802822	0.779751	0.614988	0.521193	0.531007	0.569186	0.591287	0.644542	0.716407	0.692652	0.674293	0.654728
cell #244	0.0889033	0.11674	0.143372	0.1653	0.138922	0.116278	0.105967	0.0779534	0.0519037	0.046399	0.0426254	0.0406683	0.0315201	0.0220304	0.0091076	0.00207359	0	0.00165683	0.0119423	0.0503568	0.121408	0.144479	0.107232	0.0896139	0.0962133	0.128215	0.136906	0.120572	0.120243	0.129775	0.1571	0.197058	0.251019	0.262916	0.257673	0.227687	0.163109	0.139372	0.151852	0.171712	0.16622	0.191346	0.245228	0.323877	0.384634	0.387808	0.34863	0.311064	0.312423
cell #245	0.507307	0.542317	0.376817	0.302181	0.178428	0.152376	0.127285	0.120927	0.0965174	0.0681208	0.0427112	0.0168874	0.000296775	0	0.0131856	0.0330959	0.0575954	0.0879799	0.104752	0.126611	0.154697	0.166273	0.170625	0.178211	0.178163	0.210971	0.297979	0.362776	0.37408	0.357498	0.338949	0.33381	0.347027	0.374095	0.391228	0.402956	0.421458	0.426915	0.416761	0.406282	0.39481	0.371381	0.361102	0.350776	0.356641	0.391664	0.408233	0.400869	0.393122
cell #246	0.307377	0.28582	0.182648	0.144454	0.0970215	0.0688221	0.033549	0.00706723	0.0100882	0.0432981	0.101045	0.118539	0.0900461	0.106026	0.119299	0.137252	0.155026	0.158838	0.177382	0.156647	0.128852	0.120648	0.118499	0.139373	0.18272	0.163844	0.168614	0.218995	0.217098	0.229382	0.250772	0.261476	0.284151	0.319994	0.29101	0.240229	0.220213	0.237701	0.260528	0.227305	0.163488	0.113562	0.115241	0.158613	0.240293	0.266837	0.260526	0.239371	0.19708
cell #247	0.0152565	0.015249	0.000665172	0	0.0051964	0.0284016	0.0702276	0.119293	0.133156	0.130874	0.141712	0.16717	0.194097	0.224792	0.273006	0.334971	0.397993	0.39041	0.340878	0.265269	0.205285	0.168351	0.160164	0.168369	0.184555	0.195817	0.197382	0.181524	0.15996	0.125784	0.12574	0.168566	0.175814	0.14225	0.119178	0.154069	0.235295	0.321602	0.368667	0.372553	0.346918	0.300906	0.271952	0.259615	0.25995	0.276439	0.31566	0.365911	0.414769
cell #248	0.0976582	0.146556	0.125632	0.146352	0.151944	0.162522	0.18601	0.248229	0.296722	0.333589	0.381027	0.4785	0.568184	0.568504	0.496753	0.437996	0.411797	0.363651	0.309155	0.288702	0.289311	0.30073	0.354676	0.405983	0.344617	0.226072	0.148553	0.123335	0.130758	0.15203	0.151191	0.151872	0.166768	0.182367	0.18236	0.181852	0.18908	0.194716	0.19454	0.209444	0.224087	0.208579	0.224417	0.22877	0.254409	0.247395	0.171721	0.123464	0.108355
cell #249	0.916669	0.904953	0.783738	0.85999	0.847926	0.820121	0.709466	0.691159	0.681339	0.626558	0.464344	0.359371	0.390503	0.392297	0.390354	0.398062	0.361391	0.404852	0.496723	0.521913	0.510287	0.527871	0.569563	0.650101	0.631259	0.548344	0.500239	0.571017	0.803902	0.956286	0.886792	0.813378	0.759218	0.708614	0.638652	0.598757	0.616867	0.683167	0.757251	0.848587	0.906647	0.948436	0.965412	0.880928	0.700696	0.628801	0.813905	1	0.829607
cell #250	0.193353	0.309952	0.325503	0.411389	0.596355	0.773771	0.753223	0.882805	1	0.90698	0.808925	0.774975	0.610283	0.571758	0.669503	0.577462	0.290179	0.245225	0.296151	0.319997	0.390355	0.444822	0.513433	0.674126	0.807034	0.718911	0.640607	0.641961	0.595439	0.490952	0.383677	0.327845	0.362773	0.519817	0.669257	0.644248	0.647067	0.742018	0.716934	0.4853	0.243205	0.0927072	0.0148336	0	0.0387114	0.093562	0.169778	0.216568	0.28242
cell #251	0.0527217	0.0953099	0.0520198	0.0843401	0.0909411	0.121172	0.115921	0.104931	0.094765	0.0944753	0.0904641	0.0770388	0.0639213	0.0552253	0.0624246	0.0718189	0.0725303	0.0547289	0.0324356	0.0129111	0	0.000179642	0.0162313	0.0351179	0.042132	0.0392134	0.0289589	0.0264831	0.0372087	0.0635389	0.1003	0.121888	0.126467	0.111235	0.0861039	0.0621299	0.0548511	0.0493331	0.0676214	0.145507	0.211917	0.215684	0.194258	0.192112	0.215265	0.248253	0.26991	0.249817	0.221285
cell #252	0.536911	0.509576	0.347045	0.312121	0.204716	0.181162	0.128231	0.102111	0.0789257	0.0685756	0.0568328	0.0423559	0.0334888	0.0261684	0.0171205	0.0206974	0.0350326	0.0424583	0.055048	0.0918862	0.166974	0.210881	0.149157	0.0816545	0.0657581	0.058542	0.0668514	0.0817594	0.0717083	0.0503184	0.0477201	0.0602206	0.0788835	0.0997387	0.110576	0.0985532	0.0814493	0.0981238	0.171144	0.332369	0.478716	0.486665	0.419145	0.330498	0.254616	0.187525	0.121471	0.137067	0.197456
cell #253	0.128026	0.158348	0.113651	0.112633	0.0863718	0.0754036	0.0779644	0.0948638	0.104039	0.107789	0.0897178	0.0788534	0.0514231	0.0355312	0.0155896	0	0.00751152	0.0177061	0.0252947	0.0312727	0.0279293	0.0325883	0.074023	0.152099	0.230214	0.269776	0.24879	0.20146	0.161958	0.160413	0.170909	0.181301	0.202789	0.240039	0.286053	0.274595	0.18766	0.102703	0.0461765	0.0333929	0.0508387	0.0969784	0.153775	0.17858	0.198091	0.22449	0.244426	0.258841	0.302952
cell #254	0.230074	0.257576	0.236664	0.246	0.232155	0.222311	0.171436	0.145553	0.139388	0.14086	0.149711	0.191759	0.285965	0.325041	0.196152	0.10947	0.081144	0.0450448	0.0151914	0	0.00493702	0.0200748	0.0844689	0.181344	0.297858	0.391398	0.406008	0.365808	0.347262	0.361713	0.389587	0.465633	0.550696	0.681815	0.765775	0.753377	0.71088	0.684303	0.645739	0.646472	0.707747	0.754175	0.801425	0.829336	0.6811	0.538553	0.559207	0.653372	0.792093
cell #255	0.845651	0.873247	0.700683	0.685423	0.54409	0.4918	0.416741	0.352713	0.30407	0.25349	0.230898	0.208966	0.177288	0.148118	0.130048	0.124167	0.11413	0.104854	0.102556	0.100324	0.101256	0.108385	0.120312	0.137622	0.157289	0.17024	0.176638	0.16747	0.140103	0.123706	0.125331	0.120366	0.121172	0.125452	0.111084	0.11907	0.198756	0.343505	0.365473	0.269459	0.171777	0.125051	0.120222	0.106825	0.0934249	0.0758528	0.0551868	0.0378552	0.0254273
cell #256	0.00395208	0.00429828	0	0.00493731	0.00927818	0.0209528	0.0352617	0.0539237	0.070893	0.0852006	0.0888029	0.077599	0.0627083	0.0534786	0.0619376	0.0761267	0.0861743	0.101406	0.118018	0.130091	0.129695	0.120397	0.114542	0.118056	0.127401	0.135143	0.135222	0.137105	0.135041	0.128841	0.125545	0.114268	0.102991	0.095102	0.0892681	0.0849657	0.0841578	0.0871359	0.0895012	0.0884682	0.0842282	0.0760919	0.068209	0.0632209	0.0579051	0.0532902	0.0547228	0.0684707	0.0952599
cell #257	0.10375	0.152711	0.0828162	0.0670157	0.0497074	0.0649044	0.0881081	0.104924	0.0920563	0.0653768	0.043755	0.0237624	0.00543993	0	0.00881843	0.0443285	0.0783458	0.0988454	0.0745404	0.0674091	0.0656657	0.0544192	0.033857	0.0590613	0.113328	0.17161	0.211221	0.223308	0.274307	0.30552	0.355446	0.614582	0.940796	1	0.877835	0.76138	0.725447	0.686809	0.627265	0.576653	0.53955	0.490296	0.424339	0.39191	0.37506	0.355169	0.37659	0.496772	0.646078
cell #258	0	0.0620761	0.121296	0.164897	0.18089	0.200464	0.208552	0.206428	0.22286	0.244237	0.264346	0.288504	0.315549	0.357778	0.389396	0.398711	0.405245	0.424571	0.445647	0.460109	0.468984	0.493141	0.529225	0.559712	0.564655	0.553837	0.532739	0.510449	0.49212	0.484327	0.486789	0.469887	0.443608	0.412592	0.389269	0.363871	0.322717	0.280952	0.260205	0.238802	0.2045	0.166325	0.125439	0.0983549	0.084339	0.0754248	0.0690048	0.0644551	0.0602882
cell #259	0.133688	0.158159	0.153268	0.15561	0.121999	0.0852456	0.040119	0.0132211	0.0012794	0	0.0184951	0.0387757	0.0545247	0.0561305	0.0413224	0.0301742	0.0397615	0.0505663	0.0494695	0.0432076	0.0554642	0.0702469	0.0675063	0.060872	0.0851679	0.138205	0.142828	0.113893	0.108003	0.150991	0.159542	0.154223	0.152765	0.110435	0.108404	0.147404	0.187042	0.189582	0.177176	0.16305	0.138048	0.109712	0.104726	0.119333	0.121585	0.114868	0.142973	0.168901	0.147704
cell #260	0	0.0196276	0.0125923	0.015211	0.012986	0.0318507	0.0586714	0.0843527	0.101242	0.106839	0.107528	0.104106	0.0658788	0.0557853	0.0545462	0.0634201	0.0782137	0.0995775	0.124571	0.156358	0.184532	0.240024	0.351202	0.483574	0.61176	0.567743	0.404271	0.365231	0.387531	0.428941	0.463002	0.498847	0.520051	0.437511	0.305945	0.208735	0.159514	0.146975	0.15117	0.168735	0.168726	0.131533	0.0977289	0.0772363	0.10145	0.163279	0.223067	0.251914	0.301289
cell #261	0	0.0438896	0.0582222	0.0479357	0.05696	0.123429	0.169498	0.15349	0.129201	0.116155	0.129459	0.148545	0.165605	0.174109	0.185557	0.224017	0.288931	0.336879	0.36002	0.363074	0.344411	0.329874	0.291157	0.270633	0.254843	0.259934	0.275539	0.263898	0.259348	0.269122	0.268549	0.261285	0.288462	0.302608	0.299073	0.290399	0.273731	0.250664	0.220969	0.207563	0.201933	0.227773	0.284532	0.318653	0.359342	0.406098	0.441925	0.433811	0.445298
cell #262	0.0118374	0.0293631	0.0277643	0.0482491	0.0658039	0.141848	0.290487	0.536446	0.792386	0.997352	1	0.900494	0.770496	0.58856	0.382815	0.235378	0.128131	0.0659336	0.0254069	0.0175148	0	0.00435647	0.0152255	0.0446499	0.0766294	0.0890703	0.118133	0.163974	0.221943	0.290633	0.26532	0.184731	0.0990862	0.040243	0.0421079	0.0560497	0.0700382	0.0830953	0.10197	0.113815	0.110102	0.0829809	0.0593888	0.0505295	0.0448218	0.0686308	0.0904021	0.0983825	0.0821091
cell #263	0.0150834	0.0262803	0.0297047	0.0381505	0.0394286	0.0428056	0.0485773	0.0612402	0.072541	0.0787114	0.0788006	0.0878887	0.0859664	0.0509368	0.0293181	0.0235384	0.0238635	0.0310758	0.0321905	0.032725	0.0348497	0.0332733	0.0324705	0.0365029	0.0446869	0.0428491	0.040572	0.0438634	0.0472437	0.0510564	0.0507566	0.0517877	0.0519536	0.0601098	0.066649	0.0507957	0.0572366	0.0709581	0.0669045	0.04808	0.037548	0.0323913	0.0360876	0.0419311	0.0457024	0.0407931	0.0272137	0.0163035	0.00758669
cell #264	0.316128	0.26187	0.180228	0.139605	0.100873	0.0867745	0.0690099	0.0643714	0.0399501	0.0152929	0.00931415	0.0260406	0.0431547	0.050305	0.045728	0.0214409	0	0.00118323	0.00752019	0.0107988	0.0238662	0.040948	0.0639486	0.0977156	0.128359	0.125861	0.109132	0.0914144	0.0856952	0.0965045	0.105511	0.11267	0.123148	0.149925	0.157234	0.135813	0.118484	0.102084	0.10039	0.111479	0.140699	0.197315	0.271354	0.358609	0.436388	0.489448	0.515383	0.49204	0.439162
cell #265	0.0464406	0.0866067	0.0990825	0.110349	0.104131	0.079801	0.0407245	0.0205179	0.00906586	0.00460814	0.00159625	0.0017461	0	0.000833622	0.00290194	0.00406734	0.00381604	0.00354003	0.00581124	0.0082816	0.00740956	0.00969457	0.012691	0.0136517	0.0150387	0.0176557	0.0198971	0.0196084	0.0184365	0.018172	0.019982	0.0247582	0.0297163	0.0393298	0.0525386	0.0600176	0.0726914	0.0875159	0.0975118	0.104582	0.114004	0.12626	0.126217	0.126783	0.133306	0.176677	0.215719	0.171429	0.123221
cell #266	0.0239165	0.0451737	0.043454	0.0592654	0.0676371	0.0689535	0.0613013	0.0503314	0.0428525	0.0512181	0.065903	0.0750833	0.081137	0.0721371	0.0498954	0.0312973	0.0219467	0.00927356	0.00108443	0.00718322	0.013367	0.00808307	0	0.00780007	0.0256716	0.047172	0.0591886	0.0730374	0.0912159	0.119397	0.137255	0.131792	0.117095	0.108446	0.102	0.0824784	0.0788245	0.0879512	0.110149	0.13858	0.15692	0.154727	0.167473	0.206374	0.238345	0.217342	0.194385	0.19387	0.201088
cell #267	0.609913	0.690275	0.554405	0.486337	0.214938	0.226334	0.378612	0.336609	0.43742	0.634346	0.753942	0.921829	1	0.691685	0.553042	0.498083	0.512659	0.621197	0.713369	0.606882	0.539194	0.522438	0.462976	0.503519	0.550947	0.494343	0.374438	0.192517	0.0994565	0.0862504	0.0900178	0.0884369	0.106035	0.126445	0.280006	0.420534	0.447993	0.466642	0.482441	0.509287	0.504057	0.399988	0.224458	0.122228	0.0942455	0.192577	0.152494	0.146019	0.129121
cell #268	0.0171115	0.0495812	0.0895477	0.119331	0.124161	0.118232	0.101387	0.087641	0.0861939	0.106373	0.122659	0.16912	0.213025	0.206775	0.160005	0.132608	0.104695	0.0870496	0.0714444	0.0554985	0.0380073	0.0334309	0.041656	0.0482319	0.0416004	0.0348008	0.0283026	0.0106252	0.00320108	0.0088538	0.0109159	0.0147184	0.00722306	0.0015394	0	0.00178032	0.016841	0.0327169	0.051396	0.0653755	0.0604817	0.0629346	0.0757431	0.111278	0.142921	0.167814	0.158397	0.114738	0.10083
cell #269	0.217042	0.254952	0.219002	0.246057	0.272412	0.300386	0.22834	0.141015	0.0853831	0.0703353	0.0461304	0.00978201	0	0.0187824	0.06204	0.135857	0.268326	0.2677	0.227913	0.15077	0.0938972	0.109107	0.134782	0.157463	0.231165	0.291516	0.310358	0.346167	0.373179	0.322857	0.291896	0.276953	0.283191	0.344877	0.367275	0.308566	0.277924	0.304842	0.322939	0.301538	0.244869	0.135259	0.121842	0.20688	0.371956	0.555451	0.656225	0.652605	0.548342
cell #270	0	0.125429	0.0288871	0.0142837	0.0209694	0.100185	0.264226	0.432574	0.366071	0.311634	0.361933	0.310524	0.287402	0.261511	0.333908	0.283279	0.128705	0.170188	0.243087	0.342107	0.361038	0.318917	0.224251	0.215848	0.131111	0.264851	0.515459	0.359247	0.223342	0.210695	0.172106	0.186548	0.177233	0.149468	0.161491	0.150272	0.227173	0.466766	0.489457	0.361987	0.377995	0.430692	0.46489	0.450234	0.390392	0.389396	0.416447	0.434998	0.559464
cell #271	0.335671	0.566722	0.616601	0.7381	0.65817	0.775269	0.867727	0.777265	0.773892	0.668892	0.593553	0.670551	0.6612	0.584674	0.619788	0.516225	0.492733	0.495853	0.595104	0.680488	0.644588	0.338276	0.188821	0.1909	0.12995	0.15363	0.337533	0.262491	0.193588	0.198793	0.183098	0.215969	0.282302	0.24153	0.138126	0.141601	0.249777	0.443665	0.634658	0.586245	0.393344	0.331777	0.229079	0.171576	0.196123	0.23425	0.240804	0.213819	0.094843
cell #272	0	0.017139	0.0322061	0.0625572	0.0934813	0.126496	0.159371	0.173474	0.184312	0.201889	0.22391	0.21576	0.198521	0.162113	0.136571	0.109832	0.111907	0.118986	0.11788	0.107752	0.105132	0.103665	0.107956	0.121389	0.147723	0.170135	0.176152	0.182472	0.199901	0.199577	0.174667	0.152923	0.129836	0.108662	0.0941764	0.093929	0.118363	0.147765	0.182163	0.199939	0.200343	0.190629	0.205719	0.221525	0.241782	0.261729	0.280831	0.276547	0.234345
cell #273	0.271753	0.321374	0.308015	0.305127	0.287204	0.266534	0.208828	0.184691	0.169559	0.16506	0.179099	0.210446	0.241777	0.258531	0.278884	0.286026	0.303751	0.316888	0.32015	0.271331	0.21254	0.177576	0.195778	0.271497	0.325143	0.252814	0.141788	0.104525	0.0964318	0.0853337	0.0744181	0.0790999	0.0839258	0.096412	0.0989971	0.106375	0.152836	0.158082	0.0771484	0.0110741	0	0.00776683	0.0364522	0.109862	0.113504	0.0655479	0.0870747	0.127103	0.135001
cell #274	0.488726	0.664951	0.635388	0.580218	0.498035	0.433221	0.360056	0.326692	0.294829	0.304398	0.368174	0.412359	0.416474	0.365932	0.253686	0.164785	0.111432	0.0908739	0.0750518	0.0736107	0.0897752	0.120609	0.0999925	0.0514229	0.0221223	0.0193587	0.0182044	0.00667453	0	0.00279266	0.00773883	0.0145261	0.0169023	0.0158286	0.0210281	0.0255113	0.0301151	0.0457979	0.0641583	0.0750135	0.0573995	0.0352263	0.0232603	0.0191843	0.0215801	0.0228841	0.0252226	0.0201538	0.0127391
cell #275	0.399263	0.468814	0.387342	0.334212	0.239787	0.158881	0.0724359	0.0167809	0.00505589	0.011571	0.0668244	0.187879	0.322647	0.362445	0.303316	0.272489	0.285288	0.30428	0.282865	0.257909	0.285305	0.325475	0.353026	0.368393	0.337328	0.285715	0.24449	0.237448	0.266475	0.310439	0.356836	0.338185	0.336671	0.356817	0.386257	0.396477	0.391742	0.362575	0.359218	0.41295	0.425371	0.398277	0.342594	0.256678	0.197631	0.126213	0.0973528	0.132185	0.234321
cell #276	0.643812	0.515263	0.228619	0.149885	0.049721	0.0436549	0.021401	0.0197861	0	0.0234622	0.0527209	0.0762293	0.103083	0.220199	0.372819	0.337177	0.266777	0.292352	0.267222	0.18852	0.119966	0.0959554	0.0944896	0.0802933	0.134253	0.241342	0.391365	0.494456	0.466155	0.389352	0.348695	0.366207	0.466616	0.813254	0.963757	0.718836	0.499967	0.415811	0.280473	0.130525	0.0643268	0.0711687	0.0899758	0.114461	0.137784	0.16436	0.198256	0.225828	0.239327
cell #277	0.0622192	0.0786033	0.0406626	0.0552461	0.0301979	0.031405	0.01637	0.0179827	0.0089626	0	0.000319582	0.0211687	0.0564867	0.0773558	0.0714302	0.0677448	0.0781874	0.113071	0.182352	0.285846	0.36133	0.368414	0.335685	0.312666	0.311147	0.327928	0.310975	0.275531	0.257216	0.244226	0.256015	0.309442	0.378738	0.441367	0.517437	0.579469	0.588965	0.540932	0.451736	0.413528	0.407828	0.390668	0.383203	0.402544	0.440436	0.467474	0.469702	0.477944	0.503465
cell #278	0.00913028	0.0220389	0	0.0300854	0.0423904	0.0663783	0.0923761	0.113476	0.120947	0.131542	0.130745	0.135157	0.137575	0.10093	0.0667603	0.0569694	0.093458	0.193524	0.294394	0.271176	0.186266	0.161312	0.156038	0.161619	0.162536	0.160318	0.150222	0.160268	0.204956	0.245826	0.269819	0.296112	0.295397	0.290611	0.287329	0.286839	0.277856	0.272971	0.288991	0.316107	0.374632	0.44472	0.491984	0.548911	0.603896	0.633678	0.626612	0.527577	0.400026
cell #279	0.133069	0.180631	0.171924	0.212284	0.207253	0.228623	0.28114	0.344518	0.419398	0.542061	0.576744	0.519279	0.438849	0.364036	0.282169	0.231165	0.228922	0.218228	0.208132	0.230071	0.288634	0.281415	0.238513	0.19208	0.142795	0.0984805	0.0799366	0.0958984	0.130523	0.129778	0.116042	0.0978365	0.0846706	0.0857417	0.0844202	0.0908607	0.0955345	0.119806	0.133895	0.13729	0.181339	0.163013	0.118023	0.122144	0.144869	0.155137	0.154263	0.155724	0.133745
cell #280	0.170772	0.216512	0.212457	0.217766	0.178201	0.156353	0.139334	0.125994	0.115467	0.122214	0.138175	0.157384	0.162857	0.140409	0.11537	0.0993589	0.0935844	0.0810818	0.0616324	0.0566668	0.0550192	0.0535335	0.0495461	0.0487588	0.0558513	0.0646821	0.0750578	0.0783714	0.0820247	0.0896244	0.117846	0.156531	0.167889	0.169047	0.172143	0.168451	0.145725	0.115519	0.0972286	0.0849018	0.0869082	0.0875995	0.0872612	0.0803658	0.0691954	0.0647179	0.0648126	0.0623539	0.0663877
cell #281	0.142815	0.111069	0.0580883	0.0491358	0.0333023	0.0116004	0.000859868	0	0.0111718	0.0118494	0.0216138	0.0602661	0.0815719	0.0931254	0.106126	0.109723	0.124657	0.134435	0.116991	0.103709	0.111859	0.190049	0.225213	0.154485	0.184512	0.222446	0.184876	0.134185	0.147699	0.2044	0.273109	0.260757	0.21565	0.168169	0.160218	0.135323	0.131916	0.159844	0.197888	0.209727	0.292933	0.408577	0.616634	0.864499	0.93323	0.854742	0.724755	0.679199	0.679631
cell #282	0.253939	0.408162	0.327046	0.331704	0.324617	0.404269	0.468688	0.575581	0.560223	0.475577	0.374435	0.294606	0.308382	0.361178	0.407519	0.423255	0.330394	0.301842	0.366918	0.529922	0.578477	0.487859	0.454892	0.525903	0.536706	0.606811	0.702699	0.790528	0.79051	0.602383	0.466145	0.332001	0.278481	0.283843	0.321688	0.453693	0.462954	0.379937	0.400444	0.515424	0.410166	0.497026	0.533786	0.61232	0.738708	0.825261	0.753478	0.728977	0.844455
cell #283	0.184957	0.236418	0.176976	0.177542	0.163036	0.21905	0.264414	0.269465	0.254556	0.280597	0.353954	0.458726	0.602154	0.747952	0.870339	0.959722	1	0.98848	0.953504	0.91126	0.852461	0.777576	0.684277	0.598195	0.52562	0.460729	0.402884	0.355311	0.329891	0.33227	0.372998	0.438273	0.501408	0.55381	0.601279	0.645669	0.676534	0.699155	0.711778	0.701704	0.661429	0.610978	0.556709	0.505025	0.468613	0.436972	0.407274	0.386595	0.371945
cell #284	0.123174	0.159698	0.143766	0.210693	0.18401	0.1292	0.0969754	0.0748537	0.0813801	0.243319	0.228458	0.0724866	0.00407405	0	0.0517384	0.104541	0.199485	0.148575	0.0970909	0.108225	0.164566	0.270206	0.298306	0.193131	0.18727	0.269954	0.305839	0.333842	0.409233	0.422714	0.386761	0.415409	0.419754	0.420653	0.414397	0.396	0.405249	0.466311	0.566383	0.672698	0.704222	0.687744	0.708347	0.642256	0.596489	0.513857	0.442694	0.403587	0.429891
cell #285	0.0834496	0.0857156	0.0694995	0.0704677	0.0644948	0.0654547	0.0559581	0.04728	0.042995	0.0414006	0.0356205	0.0331506	0.0307544	0.0382844	0.0495387	0.0536875	0.0536785	0.0530155	0.0522194	0.0508192	0.053162	0.0576407	0.0627147	0.0696205	0.0738199	0.0749723	0.0734601	0.0623358	0.0535221	0.0516089	0.0560939	0.066758	0.0755626	0.0854797	0.0929247	0.0951801	0.0937499	0.092253	0.081268	0.0723338	0.0685021	0.0733436	0.0781698	0.0702105	0.0500357	0.0323521	0.0233153	0.0188458	0.0182252
cell #286	0.00281958	0.00907426	0	0.00488379	0.0104439	0.0305277	0.0657052	0.117676	0.145557	0.158802	0.181341	0.204506	0.189618	0.146604	0.10837	0.0835464	0.0775635	0.0883819	0.109487	0.141537	0.122775	0.0749723	0.0559442	0.0492632	0.0483021	0.0516363	0.0442916	0.03144	0.0139757	0.00393615	0.0127422	0.0192325	0.0333362	0.0367948	0.0295209	0.0222346	0.0215292	0.0306956	0.0447327	0.0670216	0.0952403	0.134616	0.173981	0.190109	0.191799	0.196822	0.190529	0.17481	0.159272
cell #287	0.127846	0.133248	0.118404	0.127225	0.133113	0.178409	0.229974	0.279139	0.270759	0.304206	0.384953	0.460109	0.57667	0.667683	0.686339	0.676856	0.561546	0.48909	0.533797	0.720626	0.74791	0.661146	0.64858	0.536531	0.364397	0.253336	0.208597	0.223268	0.366945	0.391417	0.274897	0.237084	0.257356	0.352053	0.481138	0.515571	0.483647	0.474776	0.459236	0.561687	0.753048	0.940536	1	0.790687	0.643043	0.630183	0.508371	0.386763	0.411632
cell #288	0.29947	0.269999	0.206162	0.171914	0.148136	0.176605	0.220073	0.299543	0.36216	0.423937	0.475487	0.4708	0.443733	0.369022	0.281886	0.192436	0.128939	0.0798301	0.0400394	0	0.00409137	0.0444392	0.118357	0.220815	0.299216	0.295115	0.30177	0.334824	0.306217	0.292442	0.32928	0.388173	0.422703	0.405145	0.407048	0.44097	0.479095	0.401428	0.31729	0.236558	0.18772	0.199852	0.21294	0.246911	0.200181	0.167008	0.126029	0.0695871	0.0245673
cell #289	0	0.0131737	0.00848751	0.0203619	0.0203029	0.0305833	0.0375687	0.0536412	0.0667071	0.0738615	0.0723955	0.0834981	0.103225	0.118698	0.144638	0.177137	0.216723	0.245594	0.262688	0.258527	0.235815	0.208012	0.173262	0.142742	0.108638	0.0820622	0.0727685	0.0804737	0.0997035	0.111204	0.115747	0.116625	0.115905	0.118834	0.13228	0.154924	0.176663	0.205782	0.225281	0.240883	0.241962	0.214759	0.182177	0.168005	0.17026	0.183935	0.204353	0.205374	0.177446
cell #290	0.0337584	0.0580051	0.0468005	0.0415135	0.0261463	0.0177932	0.0130024	0.00674789	0.00114891	0.00461985	0.00525746	0	0.000901009	0.00772923	0.0136041	0.0115033	0.00747714	0.006048	0.0178411	0.0249106	0.0266884	0.0390441	0.0469956	0.0535327	0.0538411	0.0468269	0.0668682	0.0925421	0.105455	0.111473	0.0786605	0.0423091	0.0341691	0.0295811	0.0278504	0.0316461	0.0314594	0.0417425	0.0640531	0.0751556	0.0818216	0.116235	0.17702	0.161132	0.115379	0.0878029	0.0656336	0.0555003	0.0466906
cell #291	0.192866	0.216455	0.165666	0.125743	0.0617321	0.0247478	0	0.0135089	0.0482601	0.0750399	0.0953821	0.0960826	0.0610208	0.0552285	0.0868432	0.154407	0.183513	0.138163	0.115736	0.142731	0.158275	0.177066	0.197124	0.200984	0.216757	0.210254	0.214238	0.257892	0.303503	0.279337	0.286002	0.348096	0.423225	0.486193	0.465317	0.450948	0.493038	0.576331	0.631572	0.609789	0.643941	0.754095	0.800692	0.738521	0.604465	0.519671	0.472074	0.454456	0.479486
cell #292	0.0828726	0.17241	0.192069	0.202299	0.167169	0.0954926	0.0210143	0	0.0210166	0.0582179	0.102651	0.118751	0.135736	0.115224	0.100868	0.088552	0.104085	0.0973603	0.0840092	0.0658739	0.0690479	0.076391	0.0932964	0.139519	0.17953	0.240128	0.235433	0.210627	0.235535	0.249843	0.223358	0.195745	0.183324	0.211931	0.259239	0.293159	0.301935	0.297879	0.289846	0.308203	0.344945	0.415138	0.436242	0.428374	0.342464	0.245203	0.157936	0.103321	0.0904872
cell #293	0.0265351	0.0448149	0	0.0159032	0.0203626	0.0485314	0.0819374	0.149545	0.248865	0.352246	0.375332	0.374101	0.415958	0.444723	0.455415	0.485706	0.552817	0.595112	0.602823	0.60975	0.59088	0.56542	0.545738	0.563446	0.588187	0.606854	0.613944	0.610794	0.585464	0.537159	0.507069	0.488389	0.465028	0.465081	0.518645	0.537101	0.500245	0.496248	0.518066	0.526428	0.529572	0.544345	0.586676	0.589492	0.536036	0.487999	0.433479	0.362941	0.309748
cell #294	0.0879122	0.219536	0.289829	0.38657	0.478031	0.552411	0.657631	0.758	0.773343	0.698608	0.567773	0.435884	0.318828	0.212884	0.159094	0.132353	0.110498	0.123151	0.157485	0.170755	0.182962	0.218549	0.212792	0.192779	0.209928	0.284588	0.330123	0.322258	0.254046	0.182827	0.14174	0.130052	0.144558	0.200935	0.286719	0.361086	0.414114	0.456246	0.49082	0.493486	0.553699	0.667597	0.8343	0.9646	1	0.942278	0.816638	0.658027	0.503056
cell #295	0	0.0168529	0.00751923	0.0155963	0.0216259	0.0532203	0.0982355	0.132104	0.150117	0.160327	0.168084	0.194593	0.240522	0.270038	0.288294	0.308577	0.338425	0.365764	0.372818	0.366986	0.361905	0.352911	0.333486	0.315786	0.308288	0.305409	0.321463	0.360596	0.385672	0.384866	0.383073	0.375724	0.38135	0.402435	0.409914	0.400522	0.377214	0.346617	0.325971	0.328641	0.330572	0.316239	0.296192	0.284659	0.279631	0.262946	0.237473	0.223138	0.212717
cell #296	0	0.0823847	0.106637	0.172652	0.205791	0.24452	0.281031	0.337556	0.399743	0.414136	0.392985	0.415614	0.451113	0.470476	0.466468	0.454078	0.468934	0.534458	0.594841	0.605622	0.621331	0.659468	0.682373	0.694417	0.728442	0.768717	0.797382	0.811298	0.830287	0.808595	0.752868	0.684578	0.585082	0.51003	0.51919	0.556971	0.55128	0.55491	0.558229	0.535758	0.506349	0.453032	0.439537	0.480427	0.509544	0.516087	0.569683	0.682417	0.754548
cell #297	0.0186405	0.0427043	0.0476125	0.0565877	0.0582415	0.095667	0.135556	0.159356	0.164215	0.151172	0.129975	0.121035	0.132282	0.169573	0.230113	0.278594	0.286695	0.249923	0.184313	0.120138	0.089395	0.0615978	0.0509048	0.0394911	0.0358077	0.039259	0.0459809	0.0573001	0.0622492	0.0572188	0.0502861	0.0641718	0.0630057	0.0352529	0.0206618	0.0275911	0.0398678	0.0553767	0.0610494	0.0616647	0.0541618	0.0546181	0.0834297	0.139775	0.172156	0.161749	0.110651	0.0806685	0.0773136
cell #298	0.192753	0.404791	0.483361	0.452754	0.345105	0.254505	0.155942	0.0888794	0.0451267	0.0416365	0.0577516	0.063045	0.0534701	0.044138	0.0114932	0.0190034	0.0351846	0.020981	0	0.00600067	0.0368797	0.0724869	0.120212	0.134271	0.124741	0.156982	0.168226	0.125006	0.0748922	0.0525047	0.0491627	0.0536797	0.0846652	0.120079	0.114189	0.149755	0.284664	0.249424	0.215357	0.264052	0.204839	0.198316	0.276966	0.410142	0.501457	0.505671	0.371233	0.377153	0.438204
cell #299	0.0364043	0.040879	0.0325047	0.0306494	0.0246942	0.0259035	0.0244535	0.0200462	0.0141585	0.00933614	0.0051698	0.00198958	0	0.00137488	0.010234	0.0215351	0.0197603	0.016383	0.015405	0.0194501	0.0297712	0.0318015	0.0365291	0.0413195	0.0485423	0.0548592	0.0593899	0.0687521	0.0873032	0.110361	0.128449	0.144182	0.172415	0.22197	0.264709	0.282497	0.283233	0.279934	0.27305	0.265958	0.251602	0.241972	0.238493	0.222075	0.197859	0.178892	0.1787	0.201206	0.202067
cell #300	0.00779184	0.00843939	0	0.00625945	0.0101976	0.0222683	0.0299897	0.0331021	0.0443217	0.058328	0.0750686	0.0968583	0.116126	0.134516	0.135058	0.117997	0.106118	0.104557	0.115256	0.136605	0.169037	0.202965	0.228026	0.25012	0.276791	0.306482	0.332023	0.342048	0.336208	0.326319	0.324742	0.331371	0.339303	0.341866	0.35205	0.364019	0.38985	0.35725	0.321855	0.328764	0.283704	0.230077	0.222285	0.23012	0.227729	0.215203	0.191671	0.180162	0.181207
cell #301	0.287868	0.393712	0.390164	0.387218	0.308573	0.262363	0.217817	0.231665	0.292096	0.318121	0.327284	0.305744	0.246603	0.245101	0.224607	0.165263	0.131953	0.129214	0.134158	0.135365	0.145275	0.1636	0.179299	0.198526	0.226865	0.222744	0.173072	0.104033	0.0519708	0.0237992	0.0112028	0.0237298	0.0510291	0.0880462	0.125923	0.15831	0.181776	0.219129	0.218398	0.166632	0.149041	0.130465	0.103642	0.0790716	0.047727	0.0403739	0.0499173	0.0268022	0.00117999
cell #302	0.304247	0.531471	0.565602	0.495143	0.377169	0.310405	0.278623	0.273846	0.253204	0.230256	0.207173	0.18561	0.150452	0.152339	0.172732	0.201271	0.236433	0.254196	0.213855	0.188635	0.202239	0.203885	0.212492	0.235995	0.266731	0.301762	0.361715	0.400677	0.407499	0.365376	0.307047	0.261981	0.257858	0.288361	0.307331	0.281466	0.245257	0.211226	0.19316	0.220238	0.212829	0.209698	0.237344	0.282284	0.308963	0.294076	0.268463	0.231349	0.187492
cell #303	0.0638554	0.0900242	0.0803472	0.0807833	0.0705499	0.0670386	0.0623332	0.0687195	0.076341	0.0787711	0.0780972	0.0711319	0.0647457	0.0591808	0.0547631	0.0580393	0.0715932	0.0797154	0.0726368	0.0515091	0.0413412	0.0358503	0.0325192	0.033236	0.0365972	0.0419865	0.0444711	0.0471459	0.0498081	0.0518175	0.0520461	0.05946	0.0795835	0.0988641	0.109991	0.111524	0.110911	0.102317	0.0958919	0.111249	0.192908	0.218438	0.111342	0.0571749	0.0553847	0.0415363	0.0416904	0.0461269	0.0425503
cell #304	0.0421396	0.0417292	0.0126158	0.0188806	0.0106416	0.0395492	0.0819131	0.0600379	0.0129495	0	0.0210161	0.0436415	0.0341598	0.0437446	0.0507636	0.106719	0.224597	0.232038	0.202057	0.220535	0.318088	0.542804	0.816439	0.83453	0.66115	0.651166	0.682746	0.619447	0.532128	0.482259	0.526471	0.608521	0.688023	0.610953	0.468662	0.408237	0.418184	0.422068	0.487621	0.540827	0.503193	0.525569	0.595099	0.569656	0.509129	0.454289	0.535722	0.531078	0.390354
cell #305	0.00434823	0.0114187	0	0.0107433	0.0114206	0.0175022	0.0192043	0.0337099	0.0619194	0.0838968	0.0908941	0.0962683	0.0966793	0.0877567	0.0767621	0.073491	0.0727552	0.0707645	0.0752633	0.0919167	0.117569	0.15044	0.178809	0.187774	0.181707	0.171186	0.162832	0.155364	0.156632	0.158267	0.146406	0.132867	0.134527	0.142302	0.148728	0.151472	0.148878	0.135574	0.111433	0.0945626	0.08566	0.0760114	0.0657516	0.0657033	0.0727088	0.0766758	0.0789294	0.0757312	0.0713443
cell #306	0.491182	0.545971	0.528144	0.550565	0.578769	0.632733	0.677658	0.727619	0.730333	0.710887	0.631233	0.532135	0.448019	0.368045	0.294922	0.246981	0.198453	0.166679	0.131296	0.0988867	0.0800574	0.0689133	0.0596808	0.0596014	0.0449464	0.0381459	0.0335603	0.0355875	0.0372372	0.0442855	0.0484015	0.0533704	0.049654	0.0404609	0.032749	0.0357774	0.0475479	0.0641861	0.0839347	0.0850637	0.0779589	0.0676636	0.0556134	0.0492418	0.057557	0.0554907	0.0428429	0.0496734	0.0558096
cell #307	0.169488	0.157961	0.101401	0.0725791	0.0425895	0.0342115	0.0273479	0.0292167	0.0330117	0.0354648	0.0418146	0.0459767	0.0527958	0.0487267	0.0376736	0.0217402	0.0129171	0.0132878	0.0221238	0.0350897	0.048099	0.056398	0.0544867	0.0513055	0.0526793	0.0569423	0.0660217	0.0695101	0.0658811	0.0625016	0.0624842	0.0620567	0.0664638	0.0675182	0.0686917	0.0670072	0.0619514	0.061748	0.0563678	0.0552461	0.0437166	0.0348528	0.0379883	0.0557444	0.0713209	0.0788856	0.0688668	0.0500471	0.0487465
cell #308	0.170241	0.205067	0.167067	0.125606	0.0670214	0.059014	0.0799978	0.073905	0.0595902	0.059466	0.0414239	0.0149772	0.000283223	0	0.0119097	0.0357272	0.0527165	0.0548507	0.0501018	0.0523016	0.0890737	0.144532	0.16049	0.11972	0.0596794	0.058039	0.0899586	0.135151	0.14313	0.107284	0.0778573	0.0925664	0.156223	0.217662	0.191964	0.160395	0.159428	0.148996	0.171115	0.166548	0.138082	0.147399	0.194373	0.223892	0.244883	0.293432	0.332035	0.352995	0.385536
cell #309	0.157344	0.197041	0.189464	0.189247	0.148491	0.123854	0.107353	0.121709	0.133768	0.129375	0.125428	0.13013	0.139709	0.142371	0.152676	0.180111	0.214414	0.215222	0.192768	0.168843	0.13685	0.113656	0.129228	0.154019	0.144044	0.136177	0.127801	0.115959	0.124547	0.135957	0.153098	0.182011	0.222045	0.253976	0.265151	0.262936	0.226754	0.183351	0.144468	0.0984161	0.0584114	0.0405771	0.0388398	0.0512766	0.0824875	0.0907254	0.0822321	0.0633716	0.0362236
cell #310	0.0790403	0.128371	0.173276	0.290783	0.308298	0.213357	0.108715	0.0663244	0.0382245	0.0248223	0.0306039	0.0404139	0.0396248	0.0246688	0	0.00286287	0.0160318	0.0323845	0.0402836	0.0554532	0.0501674	0.0585419	0.0687221	0.0888181	0.0812732	0.0558816	0.0620278	0.0782747	0.104671	0.138797	0.174563	0.198541	0.222399	0.231472	0.263622	0.234403	0.181471	0.255367	0.318423	0.197425	0.175394	0.26513	0.400355	0.356343	0.219495	0.196181	0.229299	0.233461	0.191395
cell #311	0.303299	0.350713	0.288371	0.258092	0.211679	0.155383	0.0790479	0.0558645	0.0549604	0.0908897	0.144274	0.197544	0.226035	0.230117	0.224581	0.215732	0.204607	0.198513	0.20326	0.226751	0.267948	0.306398	0.309172	0.271709	0.247729	0.24929	0.251599	0.252108	0.25137	0.224872	0.174699	0.130325	0.102956	0.102538	0.11384	0.148329	0.173922	0.173172	0.172552	0.164054	0.13641	0.106411	0.0892836	0.0908163	0.110431	0.124513	0.117809	0.079197	0.0508947
cell #312	0.212042	0.293882	0.320355	0.374685	0.412572	0.444539	0.42914	0.391938	0.345074	0.290864	0.244633	0.208711	0.18314	0.172328	0.160115	0.139647	0.129342	0.131412	0.147492	0.153772	0.179166	0.271353	0.392825	0.448138	0.435853	0.439776	0.435433	0.386987	0.29403	0.178198	0.13519	0.165392	0.17931	0.146116	0.102472	0.0774472	0.0780586	0.095468	0.103491	0.087411	0.0889065	0.111599	0.126425	0.119041	0.106923	0.108682	0.127845	0.155743	0.177282
cell #313	0.843206	0.941872	0.854441	0.876677	0.786278	0.737312	0.664494	0.61162	0.569169	0.534146	0.468267	0.418763	0.390129	0.356542	0.330998	0.299456	0.263182	0.252717	0.246613	0.252087	0.25603	0.235544	0.197848	0.160687	0.133303	0.117222	0.104615	0.102539	0.088844	0.109828	0.235369	0.411046	0.524426	0.540722	0.525491	0.518365	0.486475	0.434547	0.404829	0.405678	0.359498	0.338008	0.336744	0.285467	0.196181	0.151803	0.198302	0.280633	0.310971
cell #314	0.372275	0.380015	0.306112	0.291328	0.23345	0.206572	0.164825	0.140321	0.118567	0.104988	0.0949639	0.0927609	0.0998377	0.118728	0.126906	0.111206	0.0821685	0.061735	0.0599582	0.0684653	0.0811231	0.0916241	0.0999561	0.106678	0.111721	0.116507	0.122088	0.141376	0.159884	0.170383	0.183497	0.204056	0.234852	0.253819	0.246639	0.225079	0.211242	0.212157	0.215872	0.223873	0.23119	0.235174	0.220392	0.192206	0.166014	0.15014	0.151468	0.16989	0.187986
cell #315	0.165878	0.223307	0.238249	0.310797	0.349704	0.390668	0.432364	0.451768	0.365575	0.248837	0.17778	0.138861	0.121754	0.125005	0.121643	0.120277	0.0938566	0.0979646	0.0750208	0.0555774	0.0737915	0.138456	0.219725	0.227899	0.146726	0.0575264	0.0222117	0.0200066	0.0330431	0.0426572	0.0563745	0.0670467	0.0953484	0.107982	0.0977302	0.113143	0.113261	0.124531	0.131323	0.109999	0.0649198	0.0510627	0.0489563	0.025349	0.0129469	0.00576765	0	0.00912115	0.0024899
cell #316	0.788546	0.966319	0.963491	1	0.975043	0.937212	0.907101	0.897751	0.869701	0.809396	0.705328	0.613154	0.534852	0.465299	0.430694	0.395063	0.355631	0.324548	0.288494	0.26049	0.245394	0.244575	0.251736	0.247479	0.229182	0.216328	0.204452	0.195827	0.182321	0.166044	0.15555	0.144585	0.148643	0.170339	0.1921	0.194547	0.186185	0.180251	0.163966	0.144533	0.127792	0.130356	0.138073	0.151412	0.154594	0.116899	0.0673122	0.0425987	0.0315203
cell #317	0.275263	0.438221	0.553161	0.627864	0.503822	0.319057	0.215139	0.203236	0.179167	0.164117	0.175477	0.168661	0.118317	0.0415035	0	0.0331175	0.0647516	0.0925068	0.146814	0.221122	0.289604	0.33909	0.368179	0.362671	0.244749	0.169609	0.176886	0.186125	0.207311	0.203141	0.189792	0.211748	0.286798	0.33761	0.373128	0.41363	0.38243	0.355628	0.316584	0.24458	0.264893	0.334674	0.393926	0.408757	0.42201	0.495081	0.50956	0.472208	0.446112
cell #318	0	0.108706	0.193984	0.381326	0.498596	0.49563	0.521974	0.583419	0.634972	0.681041	0.681342	0.659909	0.644426	0.593597	0.534927	0.484844	0.460996	0.424813	0.344003	0.311424	0.364797	0.345834	0.277749	0.279673	0.333672	0.370837	0.344232	0.290776	0.352336	0.383055	0.28505	0.219817	0.199753	0.216121	0.232399	0.25964	0.328677	0.334578	0.303102	0.254462	0.190306	0.190442	0.212755	0.209984	0.224645	0.247911	0.263718	0.338788	0.363057
cell #319	0.431707	0.526843	0.532436	0.600795	0.599405	0.609363	0.591646	0.584911	0.557209	0.524681	0.486575	0.447905	0.407215	0.355359	0.289941	0.220505	0.167179	0.135733	0.11812	0.110951	0.112517	0.108104	0.106295	0.105241	0.0917916	0.0650249	0.0539255	0.0630327	0.0771459	0.091069	0.107421	0.103613	0.097227	0.0985271	0.104428	0.121579	0.136714	0.141587	0.135331	0.13375	0.152152	0.164401	0.164174	0.163012	0.170623	0.191414	0.203836	0.21313	0.220736
cell #320	0.85411	1	0.817832	0.821543	0.704934	0.718639	0.715158	0.699434	0.682872	0.680183	0.653823	0.607524	0.564246	0.546047	0.535598	0.529218	0.552943	0.591743	0.588052	0.555715	0.511722	0.483693	0.47341	0.480834	0.508078	0.525765	0.525393	0.479646	0.386086	0.343138	0.337144	0.300179	0.25915	0.263008	0.266978	0.270608	0.239885	0.178183	0.167122	0.196939	0.224156	0.205459	0.179011	0.177252	0.182322	0.16406	0.115561	0.082812	0.0695329
cell #321	0.0580184	0.0915155	0.112949	0.149115	0.165733	0.192108	0.226523	0.23776	0.222296	0.195103	0.164366	0.140166	0.121978	0.102051	0.0794118	0.0604168	0.0508787	0.0475459	0.0484476	0.0486941	0.0455957	0.0397454	0.0328628	0.0337328	0.0455382	0.0586324	0.0671273	0.0745127	0.0868305	0.103947	0.126207	0.150393	0.16896	0.182138	0.184292	0.170213	0.159378	0.162547	0.175766	0.188708	0.20177	0.228369	0.247711	0.250057	0.242433	0.230323	0.212898	0.194401	0.175933
cell #322	0.610755	0.754248	0.785877	0.877081	0.87261	0.870475	0.833233	0.801159	0.748259	0.687297	0.616335	0.541127	0.470718	0.402976	0.34364	0.298496	0.266908	0.247974	0.23593	0.228455	0.219833	0.20746	0.196547	0.188459	0.176671	0.16215	0.14602	0.135449	0.123491	0.117504	0.113707	0.111328	0.111553	0.111257	0.114016	0.112561	0.105746	0.098056	0.0897583	0.0788853	0.066061	0.0590385	0.0575994	0.0623549	0.0723227	0.0778815	0.072835	0.0672485	0.0684094
cell #323	0.0125947	0.0436817	0.0496102	0.0901836	0.12983	0.21327	0.292448	0.337767	0.351593	0.359003	0.385828	0.439967	0.499948	0.545302	0.57387	0.604066	0.637269	0.651617	0.641986	0.636599	0.630713	0.619529	0.604278	0.588727	0.576737	0.574878	0.567802	0.556696	0.56072	0.575158	0.579023	0.566207	0.543542	0.523028	0.514982	0.50866	0.512721	0.529849	0.547129	0.569225	0.595243	0.597791	0.582293	0.553534	0.517244	0.474998	0.435694	0.406357	0.383723
cell #324	0.012962	0.0734106	0.0670627	0.120299	0.11389	0.101482	0.0630748	0.0607516	0.146443	0.202475	0.144048	0.117959	0.133528	0.151382	0.181308	0.195978	0.193937	0.213054	0.253721	0.266941	0.310906	0.348689	0.344791	0.379831	0.40487	0.386144	0.385947	0.38933	0.352041	0.295353	0.17601	0.0778971	0.0729301	0.0935032	0.0965136	0.120729	0.137867	0.13382	0.174347	0.257838	0.316081	0.312741	0.301841	0.283831	0.255529	0.222939	0.188299	0.175224	0.150595
cell #325	0.608723	0.799032	0.735472	0.768662	0.742235	0.736084	0.646836	0.56896	0.500662	0.465217	0.438492	0.417437	0.392537	0.355104	0.318188	0.286534	0.265936	0.243963	0.232573	0.220556	0.210595	0.215895	0.227616	0.235582	0.236002	0.227636	0.218531	0.203641	0.183554	0.173251	0.173407	0.183954	0.232818	0.311619	0.380889	0.397526	0.385013	0.388843	0.402141	0.40885	0.401154	0.399418	0.388659	0.366001	0.342583	0.326385	0.299804	0.257863	0.207803
cell #326	0.307263	0.341107	0.295419	0.313958	0.314858	0.358636	0.387121	0.422013	0.447734	0.486224	0.538456	0.574812	0.579556	0.568894	0.559522	0.559071	0.56731	0.556729	0.516724	0.481889	0.447845	0.413484	0.375339	0.334366	0.300667	0.276922	0.259733	0.249825	0.243989	0.236821	0.232547	0.232517	0.22279	0.202824	0.174871	0.14764	0.132774	0.133359	0.155591	0.185578	0.197509	0.196791	0.189357	0.169664	0.138752	0.114554	0.0962903	0.0776616	0.0673634
cell #327	0.0885299	0.119427	0.0957215	0.0924116	0.0929178	0.0806708	0.0598134	0.056136	0.0550955	0.0507212	0.0496969	0.057503	0.0535367	0.0451982	0.0468314	0.0490953	0.0464696	0.0337437	0.0234217	0.0247451	0.0268	0.0424545	0.0575505	0.0619916	0.0566138	0.053133	0.0523784	0.0502462	0.0477123	0.0777728	0.125634	0.120201	0.127273	0.127869	0.10484	0.0741399	0.0557719	0.0552635	0.0386674	0.0406926	0.0430669	0.0363057	0.0455949	0.035472	0.0278358	0.0316876	0.030061	0.0456352	0.0684474
cell #328	0.726158	0.544967	0.315734	0.312401	0.253831	0.334044	0.387355	0.455525	0.441527	0.37327	0.291477	0.209309	0.165986	0.225106	0.319848	0.41745	0.466546	0.399629	0.345787	0.303902	0.291201	0.28885	0.28231	0.29929	0.310558	0.284455	0.222514	0.157599	0.106897	0.084684	0.0779455	0.0766659	0.0737125	0.0705171	0.112321	0.136744	0.192905	0.279239	0.339093	0.317727	0.246039	0.177871	0.131574	0.108783	0.057122	0.00595155	0	0.0373717	0.0742918
cell #329	0.2045	0.225039	0.192241	0.133896	0.0482401	0.0231568	0	0.00683837	0.0328086	0.0761186	0.111218	0.152076	0.185298	0.170761	0.144946	0.112961	0.0907249	0.0817684	0.0990137	0.142962	0.195162	0.26881	0.330096	0.399406	0.469173	0.551878	0.580828	0.581572	0.524241	0.449163	0.3777	0.328727	0.325246	0.339866	0.372347	0.412045	0.43658	0.425713	0.41026	0.43003	0.412889	0.419306	0.439809	0.447504	0.477409	0.518496	0.615385	0.683952	0.712645
cell #330	0.0695216	0.147511	0.215984	0.361811	0.485811	0.545955	0.513468	0.429026	0.352905	0.337405	0.3479	0.330867	0.29733	0.26318	0.2368	0.174396	0.135656	0.100458	0.0633248	0.0314733	0.0207526	0.00718362	0	0.042647	0.135936	0.187028	0.132707	0.0797218	0.107363	0.192325	0.217443	0.174565	0.139969	0.14647	0.19691	0.28654	0.374272	0.425215	0.427642	0.384032	0.29181	0.182878	0.0880782	0.0349536	0.0187511	0.0107899	0.0073892	0.00419006	0.00982557
cell #331	0.267828	0.412668	0.433744	0.486894	0.461474	0.483448	0.524285	0.601632	0.641318	0.58213	0.507546	0.451651	0.421767	0.429158	0.430005	0.358663	0.295364	0.257597	0.195309	0.118897	0.0547955	0.0322645	0.0345505	0.0331928	0.0222427	0.0253131	0.0483844	0.0935166	0.0881477	0.0495024	0.0278713	0.0295188	0.0477782	0.0783168	0.146176	0.199156	0.262565	0.307774	0.368444	0.445759	0.464814	0.424018	0.341382	0.269715	0.270999	0.305859	0.268222	0.156135	0.100452
cell #332	0.408928	0.605169	0.714273	0.92811	1	0.900224	0.798981	0.831229	0.821002	0.733798	0.602574	0.506851	0.435044	0.386935	0.358012	0.352393	0.354394	0.365661	0.403632	0.473334	0.533619	0.558789	0.56199	0.541634	0.544323	0.438281	0.291773	0.244349	0.276579	0.364847	0.382054	0.370962	0.334301	0.25437	0.215705	0.169141	0.153132	0.158921	0.159047	0.20137	0.268746	0.296587	0.31167	0.356565	0.395706	0.426844	0.3787	0.310475	0.302317
cell #333	0.633201	0.758206	0.606507	0.56132	0.488404	0.558137	0.670542	0.805554	0.9237	1	0.944936	0.857743	0.697888	0.53703	0.434364	0.420262	0.523927	0.668966	0.854944	0.953465	0.947871	0.860176	0.824784	0.807482	0.825817	0.805333	0.697016	0.582579	0.489053	0.426167	0.370716	0.388312	0.476211	0.592256	0.68231	0.668292	0.579024	0.432827	0.365308	0.318019	0.283812	0.284484	0.326808	0.262947	0.201102	0.237668	0.326792	0.395773	0.416297
cell #334	0.0250503	0.00921845	0	0.0128975	0.0401187	0.0827329	0.127382	0.180278	0.244991	0.302683	0.345457	0.342112	0.318623	0.277968	0.23204	0.170657	0.121044	0.101158	0.101267	0.113751	0.132437	0.157081	0.201328	0.245388	0.286504	0.339982	0.392157	0.441587	0.469402	0.478283	0.466167	0.465594	0.440276	0.358846	0.309864	0.274073	0.230354	0.185779	0.140065	0.114144	0.108724	0.105107	0.128475	0.139884	0.157971	0.163645	0.145903	0.122998	0.100365
cell #335	0.486119	0.509877	0.445427	0.442528	0.393133	0.382028	0.356953	0.349533	0.332004	0.310274	0.293576	0.273507	0.250744	0.226606	0.207019	0.192182	0.183981	0.175322	0.171111	0.174532	0.174736	0.173786	0.170083	0.160844	0.148564	0.133744	0.119005	0.109823	0.108639	0.11241	0.117282	0.117879	0.1127	0.105876	0.0989475	0.0964284	0.0986632	0.102963	0.108672	0.113822	0.120947	0.131355	0.148937	0.164244	0.165706	0.156497	0.137328	0.116715	0.103577
cell #336	0.614725	0.624769	0.50053	0.467036	0.384072	0.349478	0.29343	0.260043	0.228804	0.206194	0.190323	0.178025	0.169677	0.16995	0.177102	0.192366	0.211273	0.226583	0.222282	0.201965	0.182794	0.164443	0.152876	0.147088	0.142332	0.135263	0.131879	0.145449	0.167056	0.175951	0.183641	0.201354	0.23373	0.269031	0.276171	0.270474	0.271661	0.269608	0.268917	0.270333	0.265376	0.250052	0.229586	0.212096	0.196527	0.181881	0.163176	0.147779	0.144555
cell #337	0.63735	0.770364	0.776085	0.834523	0.804853	0.788692	0.752748	0.737669	0.710356	0.667849	0.599383	0.529173	0.47052	0.424624	0.389595	0.362901	0.337918	0.312511	0.290231	0.276849	0.264813	0.255512	0.246141	0.23672	0.227109	0.217125	0.199396	0.177466	0.158646	0.150153	0.149798	0.157079	0.167675	0.175276	0.178122	0.180602	0.184556	0.188116	0.18901	0.196328	0.22213	0.256904	0.283367	0.305012	0.325608	0.317266	0.279714	0.235871	0.186213
cell #338	0.0842184	0.129305	0.0417798	0.0171308	0.0144571	0.0278998	0.049185	0.0675761	0.0618397	0.0549077	0.0871888	0.0955493	0.0932261	0.0705158	0.0246848	0.00764714	0.0234085	0.0604035	0.089789	0.0752455	0.0498379	0.0425634	0.0565448	0.0695806	0.0806151	0.134518	0.154348	0.125958	0.0925068	0.085796	0.0928013	0.106062	0.101341	0.151879	0.214241	0.233316	0.263728	0.30385	0.302819	0.264007	0.208798	0.151354	0.086965	0.0717776	0.109396	0.125911	0.16848	0.143775	0.126698
cell #339	0.384434	0.405005	0.383537	0.364881	0.281749	0.30494	0.326799	0.370687	0.376196	0.39237	0.459114	0.501419	0.514323	0.522219	0.528557	0.563554	0.643993	0.749608	0.827243	0.889755	0.936169	0.983286	0.992447	0.974453	0.939722	0.910038	0.926506	0.936068	0.963585	1	0.97662	0.88204	0.767168	0.658784	0.548322	0.491456	0.451131	0.447622	0.444194	0.429609	0.364808	0.287329	0.205659	0.137556	0.117647	0.110028	0.111671	0.122695	0.133639
cell #340	0.495306	0.518164	0.412597	0.388115	0.289022	0.251287	0.223377	0.232407	0.31917	0.40454	0.455479	0.4347	0.330204	0.204782	0.118529	0.0618953	0.0340315	0.0213801	0.00903277	0.0142425	0.0167565	0.022328	0.0281434	0.0325547	0.0289871	0.0225724	0.015832	0.00961295	0.00694838	0	0.0112778	0.0265601	0.0308703	0.0307008	0.0287671	0.041689	0.0561906	0.0726625	0.0935645	0.1062	0.106678	0.0940484	0.0761273	0.0676374	0.0550897	0.0487917	0.051904	0.0552657	0.0540804
cell #341	0.193559	0.237593	0.201788	0.202939	0.179679	0.176102	0.162935	0.142476	0.0988171	0.0536667	0.0373335	0.0448164	0.0537519	0.055131	0.0392492	0.0132382	0	0.000350155	0.0110964	0.0331362	0.0519413	0.0704208	0.084778	0.105601	0.126005	0.135538	0.150191	0.16201	0.169999	0.185966	0.194038	0.212291	0.218012	0.200775	0.161737	0.129044	0.113278	0.109849	0.121712	0.133121	0.145179	0.127827	0.106135	0.111342	0.117425	0.12689	0.135388	0.149572	0.19115
[truncated: 98 more columns]

## Sheet: SFig12.all mistake trials
time_vector	-1	-0.9	-0.8	-0.7	-0.6	-0.5	-0.4	-0.3	-0.2	-0.1	0	0.1	0.2	0.3	0.4	0.5	0.6	0.7	0.8	0.9	1	1.1	1.2	1.3	1.4	1.5	1.6	1.7	1.8	1.9	2	2.1	2.2	2.3	2.4	2.5	2.6	2.7	2.8	2.9	3	3.1	3.2	3.3	3.4	3.5	3.6	3.7	3.8
cell #1	0.72716	0.611645	0.60402	0.49548	0.429005	0.321725	0.258642	0.226169	0.233406	0.251096	0.279381	0.293782	0.31424	0.338856	0.345318	0.356113	0.389509	0.45026	0.518209	0.589801	0.639673	0.679596	0.684998	0.64845	0.599303	0.546369	0.496909	0.461485	0.466996	0.483503	0.482435	0.419094	0.355792	0.334087	0.327721	0.329781	0.321411	0.301128	0.280411	0.270035	0.282886	0.331184	0.444851	0.565777	0.627615	0.601404	0.554749	0.561148	0.585024
cell #2	1	0.826119	0.796142	0.718712	0.728143	0.702595	0.692489	0.677778	0.682353	0.685145	0.680108	0.664077	0.633026	0.597609	0.559906	0.526883	0.485376	0.433218	0.408143	0.398247	0.386041	0.403297	0.431814	0.449933	0.462394	0.454616	0.483084	0.545948	0.565662	0.520144	0.448259	0.382891	0.368312	0.392582	0.423547	0.492543	0.543719	0.519587	0.43573	0.359241	0.327623	0.309223	0.291323	0.274124	0.270159	0.29475	0.294103	0.291419	0.310785
cell #3	1	0.877872	0.838325	0.71161	0.632324	0.584935	0.502548	0.322024	0.341988	0.293158	0.233254	0.355636	0.375407	0.272417	0.298664	0.350595	0.245717	0.141582	0.10921	0.150754	0.187659	0.198677	0.25277	0.217661	0.151427	0.152762	0.191109	0.191965	0.106037	0.071896	0.0416374	0.0475235	0.0724907	0.169017	0.17264	0.161777	0.275673	0.29544	0.296358	0.189851	0.10829	0.0995988	0.0898598	0.0655561	0.0289172	0.019651	0.0671136	0.151169	0.197603
cell #4	1	0.87967	0.771025	0.542216	0.379947	0.201844	0.115636	0.0597926	0.055431	0.0620811	0.100602	0.132818	0.104858	0.0583546	0.0412966	0.0277511	0.0265277	0.0275558	0.0391493	0.0609742	0.0816422	0.10381	0.108457	0.106998	0.102837	0.0748838	0.0494243	0.036723	0.0417572	0.039089	0.0472039	0.0568381	0.0543392	0.0582491	0.0539541	0.0530541	0.0478939	0.0429196	0.0355353	0.0250052	0.0276339	0.0252738	0.0204712	0.0179342	0.0136845	0.0113961	0.0130662	0.00979798	0.00603957
cell #5	1	0.939473	0.821988	0.608972	0.505479	0.46049	0.497868	0.425788	0.354743	0.348781	0.389597	0.308844	0.14698	0.0410874	0.00950901	0.0343888	0.0470823	0.06074	0.0659913	0.0649452	0.0642586	0.0625952	0.110409	0.237372	0.410549	0.503147	0.485075	0.382979	0.228383	0.0963828	0.0339954	0.0203104	0.016724	0.0129346	0.00949425	0.00507142	0.000996931	0.000772278	0	0.00352272	0.0131556	0.0289823	0.0354514	0.0286902	0.01804	0.0119586	0.0107683	0.0103081	0.0166793
cell #6	0.818188	0.534169	0.488521	0.433999	0.520214	0.61035	0.649599	0.546937	0.393653	0.248993	0.129564	0.0353496	0	0.000929258	0.0371784	0.0982282	0.203045	0.400274	0.618861	0.606196	0.455467	0.277607	0.154032	0.13284	0.138719	0.165979	0.186602	0.320019	0.525592	0.728579	0.860309	0.788318	0.551005	0.359042	0.280392	0.34046	0.449803	0.625056	0.803074	0.807805	0.661864	0.439638	0.292959	0.181777	0.15114	0.163871	0.175467	0.180603	0.164925
cell #7	0.978154	0.796363	0.738163	0.587367	0.555255	0.474758	0.425227	0.401467	0.366861	0.31319	0.293963	0.309579	0.363498	0.411059	0.390652	0.327083	0.283326	0.288045	0.344648	0.450782	0.53671	0.552328	0.500451	0.40521	0.311171	0.230765	0.194507	0.202735	0.238549	0.26927	0.277021	0.23032	0.165832	0.115565	0.0968386	0.0906439	0.0928004	0.101391	0.106776	0.108154	0.112308	0.110615	0.109707	0.115252	0.130153	0.141538	0.207312	0.360228	0.523077
cell #8	1	0.882208	0.836624	0.729435	0.685787	0.598293	0.525435	0.447046	0.377853	0.326393	0.290997	0.263538	0.237822	0.222064	0.213467	0.212682	0.22286	0.240819	0.243927	0.226229	0.198372	0.175245	0.160769	0.147694	0.132084	0.112144	0.0936195	0.0837445	0.079865	0.0891143	0.10168	0.114854	0.133881	0.12488	0.0826606	0.0565929	0.0584689	0.0631584	0.0622434	0.0456382	0.0344701	0.0314772	0.0596854	0.118899	0.185267	0.235292	0.264305	0.26488	0.256582
cell #9	1	0.77327	0.740274	0.595346	0.55483	0.4833	0.427755	0.412778	0.405115	0.427832	0.44178	0.435956	0.405809	0.368943	0.366321	0.369613	0.374042	0.370874	0.368001	0.378893	0.381545	0.352791	0.310765	0.279819	0.266236	0.277583	0.307358	0.348316	0.38659	0.43726	0.536408	0.646572	0.689384	0.641825	0.583471	0.554253	0.529209	0.477285	0.416547	0.369349	0.327931	0.300795	0.285114	0.265045	0.246377	0.245923	0.246886	0.234008	0.211208
cell #10	1	0.898143	0.892156	0.793956	0.748226	0.683918	0.649376	0.61161	0.565215	0.525809	0.497093	0.47511	0.457163	0.436046	0.414968	0.398949	0.385467	0.371185	0.358971	0.347673	0.336586	0.315025	0.31148	0.326829	0.349636	0.378615	0.401329	0.417876	0.425302	0.423803	0.406763	0.377444	0.345567	0.31194	0.284074	0.26283	0.244737	0.234718	0.222867	0.209524	0.208982	0.207739	0.200802	0.224594	0.293247	0.314514	0.281665	0.236497	0.209274
cell #11	1	0.861143	0.863407	0.758748	0.691821	0.594312	0.551463	0.52766	0.492824	0.456408	0.486372	0.509897	0.435845	0.330582	0.253763	0.194799	0.144748	0.0949771	0.0686568	0.0648273	0.0772135	0.10479	0.147539	0.189989	0.221971	0.249699	0.256832	0.245774	0.236436	0.244134	0.262633	0.280255	0.304187	0.327263	0.363499	0.408469	0.437163	0.454402	0.447786	0.425397	0.412481	0.396953	0.397091	0.378346	0.309455	0.316111	0.385695	0.44498	0.46305
cell #12	1	0.906181	0.903508	0.818912	0.786751	0.722232	0.665412	0.597671	0.534324	0.477315	0.435252	0.404549	0.375949	0.351315	0.334622	0.319096	0.302024	0.287019	0.275981	0.267813	0.260131	0.247187	0.234609	0.223146	0.208201	0.194164	0.180509	0.16321	0.148164	0.136435	0.12527	0.116777	0.110453	0.107112	0.105521	0.104795	0.105138	0.104603	0.102867	0.100098	0.0953571	0.094123	0.094513	0.09463	0.0955144	0.0985391	0.101783	0.104214	0.105716
cell #13	1	0.795458	0.75393	0.622452	0.580393	0.477989	0.400813	0.322514	0.265333	0.218623	0.181971	0.156653	0.141717	0.140417	0.150096	0.168918	0.183587	0.177871	0.155985	0.139744	0.134365	0.128798	0.114589	0.0936658	0.0713757	0.0565016	0.0544641	0.0706977	0.0867113	0.0989784	0.10725	0.110469	0.108477	0.106153	0.107288	0.104072	0.0880866	0.062522	0.0359546	0.014893	0	0.00854479	0.0364586	0.0439495	0.0319787	0.0367249	0.0560114	0.0837203	0.0922178
cell #14	0.538094	0.599147	0.907274	1	0.933959	0.857223	0.708023	0.625648	0.575988	0.5249	0.578357	0.569796	0.438835	0.341617	0.286854	0.242264	0.198866	0.184768	0.159219	0.146063	0.160074	0.16364	0.144884	0.11004	0.0848505	0.120468	0.144329	0.122547	0.085142	0.0301463	0	0.0116587	0.0706886	0.127311	0.102287	0.0877329	0.0724154	0.0565749	0.0598796	0.0430448	0.0398802	0.0635099	0.091638	0.0809689	0.0415019	0.020035	0.0444662	0.0800176	0.0668135
cell #15	0.835753	0.621453	0.618061	0.633043	0.62609	0.468708	0.436992	0.541948	0.587903	0.444962	0.306428	0.23061	0.186574	0.134542	0.111903	0.126804	0.100772	0.0912566	0.0573864	0	0.0118432	0.0700211	0.164948	0.276627	0.346826	0.394533	0.43267	0.467244	0.483269	0.469267	0.549797	0.680246	0.715646	0.668549	0.591302	0.53688	0.465147	0.424159	0.465539	0.495865	0.428776	0.421942	0.526241	0.529658	0.450599	0.533572	0.696492	0.521173	0.28911
cell #16	0.274013	0.242493	0.246166	0.242582	0.273086	0.287654	0.299806	0.274947	0.159155	0.102849	0.105962	0.0917284	0.11941	0.190021	0.174543	0.155332	0.17178	0.25656	0.347432	0.44524	0.581822	0.737937	0.908593	0.943258	0.912697	1	0.984132	0.852954	0.704996	0.538143	0.389275	0.332489	0.283595	0.284958	0.272479	0.285663	0.321752	0.339686	0.355512	0.381999	0.343683	0.270924	0.284879	0.253199	0.221982	0.222634	0.217209	0.212647	0.221985
cell #17	1	0.762109	0.747311	0.738974	0.865353	0.930306	0.919548	0.870519	0.877448	0.860851	0.731285	0.558367	0.498436	0.524262	0.535862	0.577889	0.588162	0.526696	0.493808	0.498555	0.52823	0.449591	0.415678	0.423552	0.434556	0.557117	0.62274	0.584	0.553041	0.518273	0.457279	0.424511	0.424693	0.425227	0.413084	0.394202	0.346586	0.310487	0.320306	0.331112	0.308306	0.324783	0.379015	0.32456	0.212192	0.17452	0.195665	0.165945	0.121775
cell #18	0.740098	0.750046	0.90561	1	0.99675	0.881155	0.757939	0.655429	0.574611	0.493824	0.46576	0.445871	0.41051	0.367644	0.325959	0.296439	0.255865	0.215208	0.182009	0.162685	0.156252	0.143238	0.119852	0.0995252	0.0914707	0.103655	0.118835	0.111628	0.0921603	0.0680436	0.0467051	0.0435703	0.0499699	0.0679087	0.086619	0.108639	0.116768	0.111189	0.105218	0.0986522	0.0859103	0.0681885	0.0592941	0.0517411	0.0480112	0.0583832	0.0875139	0.0837395	0.0588118
cell #19	0.353443	0.473675	0.720991	1	0.803985	0.493739	0.283012	0.113278	0.139946	0.110862	0.112377	0.0884202	0.112989	0.158243	0.206993	0.226102	0.2491	0.306082	0.411647	0.515287	0.569779	0.600566	0.548584	0.455633	0.389052	0.384005	0.441054	0.52816	0.54614	0.443068	0.297109	0.176195	0.12326	0.132963	0.214101	0.347281	0.506755	0.679407	0.791035	0.784333	0.676894	0.45363	0.252531	0.150824	0.115366	0.081978	0.179569	0.493525	0.645249
cell #20	0.777625	0.60032	0.642997	0.582821	0.436104	0.425905	0.474122	0.410164	0.445489	0.648823	0.761535	0.905229	0.920744	0.69507	0.425251	0.406446	0.352566	0.225831	0.202065	0.220504	0.255706	0.272322	0.195737	0.161174	0.127136	0.0733915	0.0253815	0.0801015	0.0468208	0	0.123221	0.123342	0.0381938	0.0393527	0.15566	0.103461	0.122058	0.370472	0.441334	0.647591	1	0.802973	0.347051	0.113502	0.0398727	0.167592	0.233154	0.199939	0.293978
cell #21	0.0413417	0.00692631	0.123441	0.199187	0.221664	0.276849	0.241809	0.249129	0.299914	0.397053	0.466678	0.533119	0.432246	0.220077	0.0963684	0.0275632	0.0200691	0.0127087	0.116846	0.342265	0.570226	0.583845	0.404266	0.233154	0.180415	0.235723	0.342862	0.351486	0.350608	0.360242	0.273943	0.304142	0.411734	0.426289	0.623509	0.748173	0.748732	0.731943	0.570387	0.297148	0.0976239	0.0174053	0.0559475	0.0331617	0.0216833	0.223931	0.161734	0.110475	0.237394
cell #22	1	0.894079	0.914974	0.826622	0.799677	0.715414	0.656006	0.607295	0.525462	0.477924	0.437828	0.475831	0.49803	0.460043	0.432996	0.409575	0.456837	0.458436	0.464686	0.450824	0.471121	0.485657	0.386486	0.372632	0.388758	0.339552	0.293314	0.303552	0.247773	0.228357	0.201026	0.12477	0.127481	0.214983	0.178619	0.131806	0.134366	0.112285	0.23365	0.240824	0.195043	0.21232	0.179877	0.0905993	0.0314554	0.0168007	0.0410272	0.0556277	0.0371064
cell #23	1	0.926365	0.930923	0.849973	0.836036	0.799767	0.753296	0.683582	0.628434	0.579933	0.53099	0.497804	0.490563	0.483682	0.467279	0.44174	0.433879	0.470895	0.544733	0.631091	0.699434	0.730779	0.717375	0.669132	0.593005	0.504072	0.430982	0.403956	0.409078	0.42615	0.440731	0.433987	0.393169	0.346585	0.32176	0.323862	0.336136	0.358341	0.387239	0.416922	0.440734	0.451287	0.422814	0.367433	0.319368	0.295525	0.296325	0.323163	0.442924
cell #24	0.849095	0.852108	0.912377	0.969618	1	0.91615	0.769007	0.603855	0.466417	0.380606	0.327442	0.276591	0.201308	0.130705	0.06838	0.0264894	0.0164605	0.0106761	0.0113491	0.00910911	0.0147838	0.0164117	0.0165375	0.0165637	0.00937972	0.00313884	0.00329315	0.00319274	0.00654451	0.0087479	0.0100943	0.0110074	0.0169905	0.0214384	0.0254847	0.0257212	0.0231562	0.0153101	0.015827	0.0169784	0.0184737	0.0204645	0.0282924	0.0344572	0.0429063	0.061359	0.0868708	0.124362	0.156955
cell #25	0.81429	0.833582	0.882479	0.934774	1	0.989856	0.978376	0.917185	0.834709	0.6908	0.559448	0.47526	0.427779	0.403845	0.382354	0.32833	0.265942	0.203452	0.149421	0.0956761	0.065507	0.0517623	0.0433405	0.0433996	0.0442845	0.0460937	0.0432037	0.042999	0.0381814	0.0274355	0.0158361	0.0104446	0.00747736	0.00708925	0.00899062	0.0151569	0.0179394	0.0209027	0.024523	0.0289849	0.0313704	0.0320817	0.0338505	0.0332744	0.0299284	0.0227338	0.0163345	0.0119885	0.00931618
cell #26	0.865096	0.819206	0.893691	1	0.97075	0.787791	0.688723	0.644012	0.585902	0.461441	0.303384	0.176623	0.0720875	0.020061	0.000676153	0	0.00732612	0.0157941	0.0225187	0.0259518	0.03165	0.0226758	0.0228852	0.0356271	0.0446974	0.0459492	0.0429569	0.0494678	0.0617989	0.0795437	0.0998204	0.133579	0.18432	0.221841	0.232922	0.197152	0.147583	0.112578	0.120485	0.139445	0.1533	0.130096	0.0829324	0.0589191	0.0742998	0.0936362	0.096084	0.0945069	0.105199
cell #27	0.685508	0.798256	0.911072	0.936964	1	0.945098	0.868744	0.676176	0.489845	0.330288	0.396461	0.499055	0.419839	0.409985	0.450953	0.510007	0.55284	0.529372	0.566038	0.621587	0.586676	0.622403	0.621835	0.501019	0.469054	0.485438	0.497083	0.486519	0.382202	0.268588	0.236859	0.240874	0.352917	0.515308	0.519427	0.558895	0.551254	0.468628	0.314748	0.1647	0.0976832	0.0812188	0.0685289	0	0.041623	0.168139	0.290657	0.299102	0.259225
cell #28	0.530805	0.550321	0.775356	0.825669	1	0.96035	0.796329	0.714473	0.521806	0.400782	0.226132	0.133162	0.0443346	0.0192989	0.0262057	0.0265979	0.0536737	0.0740933	0.0751493	0.0925584	0.127814	0.132644	0.0486721	0.0464606	0.0716298	0.128166	0.154702	0.148945	0.126713	0.109579	0.117381	0.128966	0.176206	0.16952	0.147546	0.186634	0.211473	0.241561	0.272602	0.326336	0.355913	0.309308	0.394157	0.37637	0.430312	0.390107	0.357038	0.301437	0.336334
cell #29	0.218396	0.354109	0.508793	0.560808	0.606225	0.515626	0.336577	0.228154	0.0967207	0.0282244	0.0176636	0	0.0308473	0.0758905	0.124063	0.16806	0.22401	0.380954	0.66263	0.832178	0.683678	0.310267	0.163981	0.189129	0.14901	0.114624	0.104009	0.143496	0.209157	0.558701	0.903741	0.64749	0.334797	0.2214	0.167765	0.160162	0.170043	0.181988	0.188412	0.186344	0.164953	0.152035	0.124208	0.107016	0.107652	0.0963524	0.1234	0.170189	0.260717
cell #30	0.783156	0.856195	0.92745	0.953873	0.940266	0.946224	1	0.987404	0.945059	0.870259	0.794369	0.699317	0.609077	0.557911	0.523438	0.447508	0.386599	0.331414	0.300743	0.2969	0.317037	0.341721	0.395926	0.453913	0.465985	0.401839	0.335545	0.333413	0.286165	0.225637	0.168002	0.141652	0.117587	0.0996516	0.0935424	0.0972718	0.108588	0.11855	0.13005	0.143165	0.145182	0.13273	0.13324	0.149557	0.159142	0.15427	0.13494	0.0894992	0.0571217
cell #31	1	0.812336	0.741723	0.652415	0.626923	0.592117	0.553725	0.523872	0.458034	0.392592	0.309276	0.201144	0.134705	0.0764546	0.0557218	0.0386843	0.0323865	0.0376354	0.0496699	0.0521715	0.0605608	0.06309	0.0574112	0.0595483	0.044782	0.036478	0.027408	0.0152393	0.0133538	0.0159212	0.0252941	0.0277868	0.0356339	0.0316728	0.0394487	0.0493387	0.0547495	0.0577746	0.072008	0.0826605	0.104172	0.126462	0.146276	0.153601	0.138804	0.104217	0.0630313	0.0351618	0.0247021
cell #32	0.617267	0.752852	0.88616	0.892028	0.886565	0.902936	0.950343	0.986235	1	0.977784	0.940856	0.897658	0.841363	0.786513	0.736125	0.698881	0.683265	0.64509	0.582423	0.500462	0.410676	0.344861	0.3181	0.301634	0.288677	0.279778	0.274027	0.274733	0.283567	0.288997	0.290629	0.292947	0.295566	0.293813	0.301404	0.312874	0.319197	0.316472	0.306133	0.283173	0.25549	0.239175	0.232413	0.231581	0.235008	0.245905	0.254659	0.243754	0.215057
cell #33	0.841359	0.723319	0.766431	0.781338	0.881225	0.964115	1	0.995091	0.990787	0.994459	0.981683	0.955432	0.917893	0.862143	0.801665	0.733096	0.665912	0.576844	0.479233	0.400043	0.364145	0.388529	0.430832	0.463836	0.488693	0.496034	0.485016	0.46488	0.434511	0.44174	0.450796	0.442853	0.441137	0.432798	0.428174	0.371969	0.317035	0.319581	0.299467	0.226898	0.184469	0.178951	0.173726	0.203049	0.347645	0.564261	0.699503	0.748673	0.770797
cell #34	0.448569	0.398568	0.432663	0.430087	0.452589	0.425054	0.421055	0.334634	0.291867	0.291548	0.317393	0.290095	0.274993	0.189514	0.10938	0.146437	0.152433	0.127	0.0659724	0.00478927	0	0.01574	0.0368531	0.0470978	0.0228858	0.00473313	0.0134744	0.0701815	0.183724	0.134363	0.118258	0.247308	0.299449	0.29041	0.309428	0.288878	0.293064	0.342586	0.376349	0.439104	0.446224	0.448877	0.560276	0.683561	0.609681	0.531269	0.512944	0.298241	0.130117
cell #35	0.353594	0.505572	0.773259	0.964169	1	0.990495	0.985057	0.951582	0.9029	0.84126	0.811065	0.704407	0.56131	0.454543	0.382753	0.341533	0.32204	0.310915	0.313337	0.311942	0.323576	0.338827	0.314139	0.26473	0.225378	0.195925	0.194408	0.218137	0.236177	0.279083	0.350889	0.421403	0.472978	0.468678	0.419987	0.379465	0.386558	0.382477	0.363103	0.307378	0.254325	0.235382	0.244931	0.251801	0.183736	0.148852	0.18741	0.254858	0.27686
cell #36	0.581084	0.650182	0.778451	0.740982	0.587071	0.417456	0.299647	0.217883	0.156416	0.118201	0.103712	0.0990033	0.082139	0.0599516	0.0291213	0.00870575	0.00406475	0.0180812	0.0394918	0.0298994	0.0136422	0.0292845	0.0763554	0.139824	0.210699	0.229772	0.196414	0.162265	0.188038	0.247555	0.314475	0.331488	0.278378	0.207233	0.158877	0.132483	0.113495	0.11151	0.10725	0.119189	0.139954	0.158208	0.160745	0.155382	0.129531	0.114235	0.111149	0.116447	0.146604
cell #37	0.84514	0.912862	0.958585	0.992094	1	0.978818	0.977477	0.958368	0.889708	0.824441	0.700042	0.563362	0.427436	0.299536	0.206484	0.134042	0.101285	0.0767409	0.0859835	0.0790899	0.0636164	0.0512725	0.0627788	0.0775534	0.134246	0.213176	0.323667	0.426195	0.456498	0.418813	0.298095	0.208741	0.133485	0.0684388	0.035895	0.0267358	0.0164331	0.014105	0.00770239	0.00873854	0.00969047	0.0178161	0.0187577	0.0166478	0.0153277	0.0141116	0.0122656	0.00739674	0.00266439
cell #38	0.0254039	0.0388145	0.0755151	0.133019	0.232519	0.366424	0.538983	0.671474	0.782355	0.87423	0.922953	0.92938	0.888433	0.820757	0.740061	0.692363	0.607407	0.563575	0.495325	0.335115	0.148759	0.0281379	0	0.00813831	0.00577862	0.0482255	0.152515	0.225869	0.307158	0.378042	0.406157	0.411982	0.390372	0.319219	0.248171	0.186383	0.123652	0.133631	0.279	0.601573	0.908447	1	0.919804	0.774231	0.616937	0.366934	0.190962	0.137861	0.217297
cell #39	1	0.875912	0.781413	0.538921	0.395012	0.360102	0.474337	0.694291	0.825316	0.866402	0.846684	0.77228	0.611206	0.412527	0.36505	0.49567	0.53047	0.481065	0.481783	0.461963	0.440886	0.415517	0.345007	0.285027	0.30456	0.336826	0.427993	0.548718	0.659317	0.634092	0.450726	0.277977	0.177615	0.133559	0.0870193	0.066405	0.0696336	0.113178	0.168776	0.233577	0.316462	0.468324	0.611584	0.583192	0.428748	0.25499	0.155397	0.100689	0.0759419
cell #40	0.557351	0.530518	0.558179	0.532951	0.543568	0.543308	0.570885	0.590822	0.612585	0.612134	0.526911	0.399461	0.318252	0.286146	0.27951	0.27915	0.267346	0.246424	0.235006	0.236617	0.259183	0.313588	0.371575	0.38058	0.352464	0.309101	0.271917	0.24012	0.202176	0.171067	0.144714	0.121436	0.105845	0.100352	0.101723	0.100821	0.0974245	0.0868746	0.0665042	0.0493011	0.0339483	0.0194879	0.0132481	0.0076892	0.00163764	0.0019564	0.012543	0.0223386	0.0169223
cell #41	0.210521	0.300944	0.516815	0.750699	0.870413	0.901082	0.909047	0.911091	0.921526	0.943525	0.9712	0.992905	1	0.984817	0.930857	0.854629	0.764463	0.678539	0.608789	0.551187	0.492015	0.436696	0.396148	0.374616	0.355448	0.336632	0.319084	0.308534	0.328481	0.326807	0.307865	0.292892	0.261074	0.226176	0.186618	0.154618	0.140801	0.150045	0.166176	0.161095	0.138395	0.120533	0.121619	0.126989	0.126657	0.123739	0.122531	0.117641	0.107248
cell #42	1	0.949871	0.993929	0.970147	0.98583	0.941927	0.911067	0.877705	0.858302	0.846583	0.824345	0.794884	0.774124	0.759153	0.751296	0.730315	0.681659	0.630189	0.597248	0.574229	0.569174	0.597615	0.612829	0.59267	0.569159	0.536981	0.503308	0.463647	0.395844	0.31394	0.251005	0.219271	0.193258	0.180384	0.185528	0.192753	0.192196	0.188604	0.187557	0.19534	0.198444	0.175309	0.148423	0.138529	0.140999	0.151526	0.161711	0.16991	0.181155
cell #43	0.568749	0.53226	0.573847	0.568988	0.658274	0.777767	0.827172	0.806886	0.86857	0.947337	0.881486	0.878731	0.849473	0.775655	0.729312	0.745057	0.71641	0.582797	0.440107	0.335434	0.319009	0.277357	0.319855	0.365853	0.334113	0.380684	0.44538	0.505024	0.559262	0.591542	0.581559	0.530427	0.470134	0.338809	0.268727	0.278539	0.263668	0.18443	0.126875	0.157926	0.180047	0.182813	0.244404	0.277749	0.190888	0.157902	0.200404	0.222594	0.303566
cell #44	0.338698	0.251239	0.34602	0.373145	0.357024	0.203059	0.148705	0.114423	0.129706	0.22719	0.293484	0.26922	0.283932	0.298839	0.389688	0.370837	0.291962	0.446697	0.515341	0.385877	0.420713	0.50008	0.621344	0.69012	0.717289	0.663899	0.598424	0.592566	0.578138	0.452854	0.344803	0.293234	0.234433	0.30788	0.446542	0.512347	0.610963	0.595066	0.564546	0.798865	0.97115	0.997711	0.822721	0.555907	0.358923	0.30264	0.404321	0.651348	0.925788
cell #45	1	0.850869	0.627213	0.552674	0.69241	0.743846	0.545826	0.310334	0.133	0.0609611	0.0547041	0.0564287	0.0475955	0.0562351	0.156206	0.220899	0.0931282	0	0.0440252	0.148182	0.186731	0.201354	0.255157	0.348766	0.625532	0.667638	0.34572	0.124338	0.0916258	0.122623	0.176026	0.224117	0.23129	0.209461	0.226809	0.243458	0.216618	0.187398	0.191802	0.323828	0.400179	0.314078	0.229546	0.168246	0.123595	0.0906154	0.0773505	0.0979317	0.143422
cell #46	0.343712	0.413087	0.535191	0.621095	0.718833	0.771272	0.77336	0.765674	0.78075	0.820854	0.920059	0.992161	0.972675	0.868002	0.747432	0.703771	0.684429	0.671134	0.664879	0.678168	0.743567	0.787492	0.820274	0.825057	0.838888	0.911012	0.989269	1	0.919918	0.78947	0.694317	0.667513	0.697849	0.71173	0.688461	0.634145	0.564491	0.495762	0.446592	0.41861	0.40602	0.428675	0.476335	0.54008	0.598387	0.6134	0.585824	0.55438	0.523376
cell #47	0.333055	0.350978	0.366431	0.32567	0.284864	0.188635	0.114272	0.105792	0.0962941	0.13762	0.390146	0.418133	0.316357	0.268683	0.317319	0.476977	0.785022	1	0.986537	0.886989	0.752634	0.603662	0.605496	0.604008	0.58315	0.637936	0.654073	0.693331	0.694582	0.664762	0.645289	0.676647	0.731362	0.74489	0.682579	0.647764	0.589599	0.510547	0.441108	0.354235	0.336794	0.371937	0.417585	0.37709	0.278809	0.273421	0.392763	0.341867	0.20637
cell #48	0.544718	0.60952	0.77116	0.914562	1	0.954396	0.847467	0.696795	0.605422	0.596672	0.696301	0.718857	0.593629	0.503342	0.413142	0.393907	0.425554	0.45711	0.472746	0.488087	0.499751	0.531987	0.554373	0.537865	0.571072	0.578818	0.52433	0.451034	0.435297	0.407545	0.331096	0.338858	0.344321	0.332685	0.329705	0.328981	0.319991	0.273908	0.233519	0.218061	0.238274	0.257041	0.261334	0.257501	0.225195	0.199256	0.169813	0.165861	0.154862
cell #49	0.168677	0.259952	0.343988	0.357481	0.496824	0.658069	0.720905	0.678515	0.604532	0.511406	0.464875	0.492272	0.606146	0.6447	0.597744	0.642706	0.592917	0.614883	0.64074	0.640807	0.650364	0.665847	0.744023	0.820822	0.89077	0.986126	1	0.873181	0.619746	0.387202	0.260144	0.233911	0.291757	0.302012	0.201808	0.154372	0.108356	0	0.00581347	0.0919923	0.108413	0.108056	0.10157	0.0689442	0.0740834	0.0494703	0.0505702	0.0660497	0.080699
cell #50	0.295123	0.325162	0.404052	0.397207	0.380454	0.312847	0.272204	0.286193	0.332666	0.378405	0.432975	0.481542	0.547047	0.641435	0.717658	0.760747	0.797256	0.801625	0.794045	0.788707	0.778609	0.748702	0.728621	0.730481	0.75106	0.764979	0.756954	0.708666	0.637946	0.590358	0.570228	0.570747	0.563819	0.517485	0.469165	0.45266	0.459457	0.469689	0.471697	0.451434	0.426888	0.405172	0.403608	0.413775	0.421713	0.395679	0.332858	0.277278	0.241488
cell #51	0.0829295	0.186576	0.488227	0.711265	0.677939	0.606064	0.538125	0.594975	0.68155	0.562342	0.380572	0.251292	0.365021	0.391677	0.188589	0.179296	0.147347	0.23552	0.358462	0.420625	0.38598	0.282298	0.241339	0.261235	0.384386	0.507181	0.586865	0.61752	0.607162	0.672099	0.684569	0.755145	0.677945	0.692348	0.629259	0.474729	0.632635	0.804659	0.685309	0.474225	0.478465	0.71204	0.712149	0.417386	0.317808	0.35094	0.306975	0.127422	0.102
cell #52	1	0.903404	0.905549	0.802952	0.690257	0.666949	0.809639	0.827549	0.908732	0.727718	0.746662	0.409966	0.184369	0.193971	0.125092	0.208935	0.205079	0.180207	0.351795	0.416264	0.343497	0.618153	0.617195	0.277503	0.187712	0.14838	0.181454	0.299261	0.425814	0.355974	0.282926	0.323064	0.340515	0.314217	0.284295	0.275866	0.298444	0.336969	0.361044	0.370146	0.379407	0.427987	0.550457	0.55498	0.379784	0.318748	0.302783	0.288674	0.311309
cell #53	1	0.816766	0.748018	0.672247	0.627547	0.570951	0.522869	0.50678	0.489673	0.456298	0.456584	0.46422	0.482657	0.496915	0.49636	0.504761	0.500923	0.396121	0.311758	0.279591	0.25318	0.207225	0.174943	0.155036	0.141551	0.116987	0.105335	0.121229	0.114177	0.114105	0.16445	0.239118	0.288642	0.286554	0.267015	0.222642	0.19401	0.165876	0.155322	0.153818	0.144245	0.179365	0.216063	0.238204	0.241146	0.221917	0.188408	0.141819	0.126133
cell #54	0.772633	0.682707	0.628018	0.602958	0.638458	0.706963	0.755414	0.71741	0.626384	0.534711	0.553899	0.63831	0.738592	0.826648	0.879132	0.851752	0.735938	0.647982	0.595352	0.595404	0.629315	0.626074	0.57708	0.571899	0.622026	0.673576	0.627962	0.516597	0.403022	0.315225	0.3126	0.291335	0.21676	0.166483	0.120158	0.126473	0.171631	0.225621	0.267621	0.289583	0.296461	0.281889	0.255053	0.262424	0.263314	0.201331	0.154107	0.127837	0.135671
cell #55	0.478953	0.47597	0.500112	0.482374	0.523149	0.537474	0.540023	0.533243	0.530929	0.55067	0.605851	0.643161	0.65391	0.63441	0.609685	0.606539	0.617563	0.618581	0.617098	0.645013	0.707822	0.822265	0.944793	1	0.978562	0.897596	0.820102	0.768694	0.720558	0.651575	0.591534	0.555531	0.53603	0.507673	0.469838	0.434718	0.396764	0.37104	0.356985	0.347762	0.340581	0.35647	0.440197	0.42705	0.308432	0.244124	0.215993	0.206234	0.189538
cell #56	0.669298	0.631547	0.570663	0.550699	0.628661	0.779685	0.893463	0.953162	0.804031	0.631676	0.5862	0.624437	0.709382	0.830173	0.974352	1	0.87836	0.822881	0.769239	0.699074	0.667567	0.590598	0.551024	0.541357	0.632522	0.542206	0.405512	0.333971	0.135903	0.165794	0.176118	0.137249	0.114959	0.125817	0.1172	0.0891026	0.106869	0.128705	0.166586	0.238397	0.213618	0.17251	0.158175	0.146213	0.148996	0.126233	0.107568	0.101818	0.108295
cell #57	0.668402	0.599173	0.596556	0.557178	0.534465	0.444352	0.383827	0.380108	0.383139	0.419285	0.411072	0.31819	0.233669	0.129159	0.0768417	0.0433575	0	0.00438334	0.061425	0.165665	0.31541	0.371779	0.270096	0.15521	0.104106	0.108154	0.152748	0.287946	0.514821	0.548697	0.327975	0.0907718	0.0259003	0.0269011	0.0532428	0.099897	0.111478	0.0766787	0.0769521	0.051163	0.0545913	0.0628116	0.0314738	0.0345835	0.0943718	0.273628	0.613306	0.992055	1
cell #58	1	0.841433	0.687644	0.568289	0.419177	0.230758	0.168315	0.23131	0.303139	0.364846	0.533631	0.723349	0.868026	0.858584	0.729243	0.605944	0.503871	0.391285	0.340557	0.36697	0.436715	0.48847	0.536734	0.540808	0.494079	0.389564	0.270407	0.175104	0.130133	0.13457	0.154466	0.164782	0.182084	0.205773	0.212017	0.194895	0.16838	0.141937	0.108863	0.108101	0.142494	0.189358	0.186381	0.158257	0.164957	0.172183	0.111943	0.0585371	0.0368486
cell #59	0.119257	0.11107	0.107606	0.101834	0.110746	0.116754	0.139739	0.18454	0.27075	0.396511	0.549467	0.697954	0.830829	0.924155	0.962568	0.937869	0.870577	0.788041	0.75882	0.780435	0.836565	0.916143	0.967048	0.982933	0.993409	1	0.998367	0.923938	0.844657	0.72763	0.62355	0.563562	0.492599	0.390224	0.257279	0.160599	0.131681	0.134699	0.168077	0.208102	0.243686	0.267318	0.260884	0.251361	0.219672	0.177898	0.136093	0.127273	0.154655
cell #60	0.322196	0.231326	0.223416	0.227559	0.302365	0.386986	0.429023	0.405906	0.36366	0.412831	0.532559	0.630465	0.583916	0.444748	0.349115	0.282258	0.233806	0.20641	0.174178	0.16858	0.170736	0.172999	0.163847	0.152181	0.122665	0.104349	0.0904028	0.0684788	0.0595024	0.0459301	0.0400576	0.0345512	0.0371053	0.0287484	0.0285251	0.0320934	0.0249901	0.0165593	0.0134732	0.01396	0.00652539	0.0125225	0.0184688	0.0244359	0.0316473	0.0371146	0.0446225	0.0586639	0.0749382
cell #61	0.207367	0.29553	0.471025	0.565801	0.557645	0.476079	0.398179	0.399648	0.413396	0.367509	0.294493	0.237577	0.270202	0.296232	0.308815	0.311721	0.328258	0.356056	0.354633	0.318168	0.215884	0.120184	0.059356	0.039516	0.0507578	0.0970506	0.177447	0.310049	0.442313	0.456063	0.3905	0.304527	0.246644	0.229263	0.220731	0.260098	0.273711	0.261304	0.252388	0.235288	0.210475	0.18079	0.140603	0.0972913	0.0897528	0.1169	0.143715	0.174145	0.164862
cell #62	0.128404	0.148278	0.149141	0.15623	0.235208	0.318271	0.356533	0.297627	0.265514	0.302026	0.338978	0.354583	0.345247	0.302858	0.253424	0.237815	0.294524	0.401168	0.501937	0.529629	0.475583	0.34237	0.25815	0.279669	0.279723	0.287221	0.240242	0.204057	0.168908	0.195869	0.22459	0.211254	0.193362	0.157845	0.119807	0.0960995	0.0760327	0.084182	0.0671082	0.0642027	0.0631767	0.0873299	0.14333	0.226083	0.226813	0.165193	0.11548	0.0587203	0.0550146
cell #63	0.119705	0.169357	0.199786	0.25605	0.283846	0.277028	0.259106	0.214564	0.153566	0.0726565	0.0309063	0.0151538	0.000380698	0	0.0197322	0.119369	0.113073	0.0240449	0.039467	0.0715418	0.140134	0.178016	0.182414	0.204506	0.228605	0.235668	0.234802	0.178425	0.139887	0.125448	0.117193	0.098598	0.0868059	0.124743	0.20568	0.249686	0.218036	0.323782	0.31318	0.167871	0.153566	0.091217	0.0377128	0.0350666	0.0656313	0.0981714	0.141572	0.162032	0.127185
cell #64	0.618186	0.615302	0.794434	1	0.977145	0.850128	0.803072	0.806301	0.826058	0.8637	0.889847	0.842721	0.605462	0.246111	0.0991068	0.103994	0.273197	0.498484	0.585006	0.477077	0.316428	0.237945	0.32069	0.276621	0.0923124	0.0107899	0	0.0531355	0.0937644	0.116977	0.175933	0.33957	0.299028	0.150856	0.190418	0.347206	0.533022	0.631893	0.596044	0.595109	0.651902	0.507657	0.389324	0.428674	0.306799	0.159462	0.0928465	0.115541	0.124938
cell #65	0.401129	0.148802	0.0547872	0.0160871	0.00704086	0.00662294	0.00841732	0.00714158	0.0217256	0.0393388	0.0526092	0.0455684	0.021688	0.0101551	0.00302899	0	0.00546379	0.0129732	0.014549	0.0138248	0.0193889	0.0229627	0.0264275	0.0315129	0.0394112	0.0467098	0.0605402	0.0767971	0.0913085	0.109786	0.138422	0.170377	0.208921	0.272951	0.357216	0.408435	0.397301	0.38501	0.401474	0.394371	0.338725	0.253869	0.18762	0.142447	0.125468	0.115404	0.147606	0.241668	0.381603
cell #66	0.170936	0.164416	0.111268	0.0646108	0.0401069	0.0212982	0.0263075	0.0692482	0.146664	0.263625	0.414578	0.574429	0.648236	0.634574	0.492685	0.309192	0.175047	0.118097	0.176907	0.273196	0.409127	0.538368	0.593556	0.742286	0.888488	1	0.865376	0.572616	0.302067	0.148123	0.0784892	0.0551796	0.0351988	0.0205448	0.0263031	0.0357646	0.0532621	0.0893898	0.167514	0.241441	0.337719	0.520335	0.574749	0.452494	0.296341	0.213319	0.190914	0.176393	0.140028
cell #67	0.115198	0.0994018	0.1202	0.145938	0.19112	0.251427	0.340827	0.431773	0.502838	0.562832	0.644467	0.743885	0.826302	0.889891	0.941548	0.980942	0.999768	1	0.986813	0.951002	0.886524	0.818563	0.761974	0.702664	0.637665	0.579827	0.538271	0.50706	0.481496	0.460778	0.43769	0.411458	0.384703	0.361414	0.346375	0.340603	0.331732	0.318797	0.308847	0.30184	0.291244	0.28654	0.308173	0.326676	0.324835	0.333403	0.340664	0.326189	0.300602
cell #68	0.0732096	0.161401	0.277483	0.481959	0.619768	0.47205	0.532452	0.706298	0.875799	0.946343	0.989628	0.900021	0.78549	0.721033	0.681905	0.66923	0.663704	0.622424	0.710048	0.876737	0.960737	1	0.983061	0.939088	0.900649	0.819462	0.735186	0.622861	0.512973	0.441978	0.468635	0.53933	0.53791	0.497052	0.476946	0.471641	0.440384	0.425864	0.435033	0.321756	0.274495	0.272804	0.271569	0.280261	0.273195	0.261201	0.197863	0.159374	0.10334
cell #69	0.211494	0.20181	0.216789	0.222375	0.234653	0.246464	0.254665	0.265039	0.242247	0.206754	0.175002	0.158084	0.122941	0.0889262	0.0757833	0.0669387	0.0537631	0.0557138	0.066791	0.0936574	0.152747	0.241371	0.307097	0.367759	0.431981	0.415666	0.305823	0.18475	0.146139	0.132033	0.111417	0.195689	0.44416	0.747282	0.835325	0.545674	0.19917	0.100062	0.121099	0.196572	0.227974	0.198888	0.174562	0.126831	0.126465	0.110574	0.0964974	0.116703	0.1443
cell #70	0.0249312	0.0441485	0.0743703	0.0861059	0.0667154	0.0612773	0.0992317	0.168801	0.237708	0.267135	0.287284	0.355553	0.509251	0.51598	0.398788	0.480334	0.644491	0.728496	0.605224	0.576189	0.664771	0.716744	0.722555	0.688881	0.661405	0.654075	0.695887	0.823627	0.966298	1	0.927472	0.845732	0.811846	0.809205	0.814608	0.7891	0.705438	0.624055	0.498348	0.293063	0.149648	0.0809728	0.0361529	0.036256	0.0551532	0.0663751	0.0594093	0.0678113	0.091032
cell #71	0.32349	0.213573	0.149717	0.0946859	0.074145	0.0640504	0.0748877	0.0936556	0.115014	0.133638	0.155076	0.150883	0.135153	0.0997213	0.0737117	0.0590705	0.0520231	0.0550797	0.0597294	0.0693812	0.104664	0.12659	0.116458	0.0931693	0.0630141	0.0468783	0.0389922	0.0444751	0.0557077	0.0874605	0.143108	0.18803	0.224616	0.217206	0.171539	0.128965	0.0682008	0.041119	0.0515475	0.0655483	0.0760567	0.0615954	0.0868724	0.191347	0.317891	0.314232	0.18629	0.082361	0.0419368
cell #72	0.123455	0.125461	0.148971	0.15407	0.169624	0.171944	0.181694	0.194048	0.221445	0.306029	0.227922	0.120553	0.170927	0.28819	0.422521	0.476664	0.469634	0.426696	0.385641	0.327917	0.267493	0.227473	0.208202	0.191841	0.177539	0.148602	0.140818	0.204848	0.300527	0.382101	0.462486	0.466973	0.395549	0.365639	0.402334	0.433913	0.417032	0.371317	0.376509	0.421136	0.486549	0.574153	0.636674	0.687038	0.736815	0.661237	0.531259	0.401364	0.297664
cell #73	0.259696	0.215186	0.235376	0.162966	0.148333	0.0940255	0.126469	0.129008	0.165948	0.216205	0.228141	0.315032	0.474095	0.695755	0.852043	0.962054	0.923158	0.639721	0.30362	0.104009	0.0622322	0.0821505	0.0652396	0.139508	0.350084	0.506339	0.511337	0.364816	0.219794	0.386011	0.731751	1	0.836229	0.335616	0.152098	0.115033	0.054354	0.0798461	0.105191	0.0866505	0.0480454	0.154074	0.374377	0.53139	0.561548	0.431954	0.327729	0.390448	0.400546
cell #74	0.47587	0.414331	0.298321	0.213688	0.203634	0.15688	0.276978	0.494524	0.701274	0.826642	0.974355	1	0.736587	0.579041	0.469453	0.521706	0.539745	0.365189	0.168329	0.160921	0.246782	0.283341	0.279017	0.21434	0.118028	0.117747	0.344947	0.678109	0.876354	0.864765	0.6748	0.690241	0.576251	0.395126	0.325283	0.351746	0.364488	0.437825	0.597267	0.685689	0.553218	0.407552	0.426053	0.512332	0.599967	0.63068	0.642814	0.546096	0.430154
cell #75	0.0748759	0.0822171	0.10639	0.135023	0.194486	0.280503	0.371909	0.413361	0.421975	0.467084	0.545579	0.62539	0.697464	0.763255	0.815255	0.865148	0.921443	0.976692	1	0.979999	0.945162	0.911534	0.876535	0.832973	0.790947	0.755232	0.717837	0.680095	0.641748	0.594227	0.547987	0.505648	0.464553	0.427826	0.393086	0.35475	0.316546	0.284952	0.26685	0.264357	0.27064	0.281295	0.294544	0.310283	0.326541	0.33647	0.329311	0.302211	0.261813
cell #76	0.246909	0.253435	0.35128	0.359979	0.342895	0.24844	0.227182	0.283725	0.317397	0.303014	0.441364	0.632525	0.664358	0.6458	0.66051	0.597305	0.535843	0.440747	0.44404	0.492853	0.47651	0.474108	0.531801	0.662973	0.8623	0.953411	0.991067	1	0.915356	0.863934	0.807623	0.764335	0.780792	0.711466	0.589576	0.546079	0.614626	0.749674	0.763627	0.705306	0.698538	0.703862	0.623421	0.592925	0.699254	0.713195	0.621076	0.636811	0.555713
cell #77	0.202585	0.245355	0.259694	0.327327	0.427466	0.536976	0.665258	0.734513	0.739913	0.792257	0.793356	0.723498	0.694028	0.587398	0.532515	0.537783	0.637746	0.777247	0.886854	1	0.973262	0.851183	0.806744	0.828381	0.922401	0.982378	0.981391	0.964728	0.920729	0.972225	0.995725	0.906197	0.797438	0.636763	0.529221	0.47253	0.440058	0.372847	0.314756	0.317595	0.347024	0.389775	0.413667	0.412342	0.381645	0.318601	0.245705	0.188442	0.136058
cell #78	0.355129	0.41461	0.379998	0.27676	0.194577	0.123845	0.0994731	0.136222	0.242285	0.421822	0.655119	0.846026	0.938219	0.948585	0.93648	0.932442	0.885716	0.822043	0.743586	0.57708	0.42174	0.300071	0.270755	0.229481	0.271159	0.391267	0.504749	0.612563	0.573672	0.492162	0.430774	0.438093	0.584372	0.761622	0.909336	1	0.971798	0.845214	0.642638	0.43422	0.276571	0.147749	0.0798187	0.0413073	0.00875747	0.00654614	0.00598756	0.0076777	0.00930313
cell #79	0.0428924	0.0722159	0.0929611	0.0782029	0.0667503	0.120636	0.190312	0.339542	0.645904	0.970823	1	0.612154	0.248411	0.0477746	0.0128846	0.0704022	0.128446	0.153501	0.10501	0.0640126	0.0450119	0.0429257	0.0506157	0.0542953	0.0692071	0.0809784	0.0979475	0.122406	0.119123	0.103093	0.0865104	0.0748418	0.0761468	0.100663	0.204283	0.363058	0.467756	0.437953	0.363425	0.347871	0.366239	0.299669	0.21696	0.149326	0.100239	0.0671531	0.0467292	0.0325447	0.0179909
cell #80	0.200071	0.0704799	0.0657317	0.0600249	0.11616	0.189886	0.219924	0.235089	0.265607	0.261768	0.36029	0.486966	0.51021	0.462964	0.407847	0.315459	0.313735	0.403735	0.274937	0.130224	0.258687	0.358216	0.461497	0.635198	0.474773	0.242738	0.217529	0.182964	0.15864	0.189163	0.257011	0.313649	0.329349	0.259066	0.182102	0.267332	0.332799	0.284208	0.199436	0.158149	0.209211	0.210712	0.21386	0.234492	0.231931	0.213776	0.157333	0.164945	0.146736
cell #81	0.0193182	0.0554283	0.0916214	0.110866	0.112991	0.124929	0.142938	0.198438	0.282917	0.521198	0.888498	0.983467	0.720808	0.361028	0.168995	0.174076	0.184531	0.201282	0.18623	0.163329	0.19346	0.268552	0.326804	0.3846	0.444841	0.456877	0.429311	0.358962	0.272446	0.207538	0.185289	0.185897	0.122341	0.0798665	0.0536267	0.0474278	0.056454	0.0526231	0.0627283	0.0710475	0.11693	0.153519	0.222588	0.328476	0.396014	0.463214	0.466089	0.441895	0.392059
cell #82	0.261134	0.322745	0.360641	0.399124	0.470136	0.512674	0.494929	0.421678	0.381529	0.386175	0.427838	0.413079	0.335901	0.286192	0.267913	0.311352	0.394994	0.485171	0.426229	0.374652	0.443508	0.418146	0.357125	0.352115	0.345225	0.287932	0.265601	0.296481	0.272005	0.18582	0.126735	0.0690194	0.042308	0.0589511	0.127834	0.24496	0.293379	0.309895	0.397214	0.457588	0.465916	0.561864	0.723383	0.887483	1	0.965736	0.88273	0.912695	0.905014
cell #83	0.134569	0.313458	0.585948	0.547479	0.559618	0.560549	0.553173	0.42269	0.328658	0.250569	0.15706	0.271603	0.348619	0.379508	0.428844	0.501102	0.611389	0.523184	0.49381	0.556136	0.532281	0.504571	0.449607	0.306275	0.171823	0.0564861	0.0166118	0	0.00997498	0.0986363	0.34999	0.693968	0.842993	0.687537	0.468046	0.308891	0.24452	0.236146	0.426651	0.760605	0.827755	0.544244	0.22023	0.0558678	0.0512792	0.118036	0.123078	0.152245	0.233186
cell #84	0.134663	0.108947	0.104521	0.0950389	0.10506	0.0942247	0.0969825	0.1405	0.158884	0.249845	0.422461	0.431274	0.27506	0.117233	0.0568842	0.0829341	0.165605	0.311813	0.491992	0.571164	0.658872	0.795606	0.758006	0.579616	0.36815	0.248664	0.228455	0.356483	0.595651	0.84435	0.965074	1	0.989602	0.902759	0.880756	0.877345	0.831668	0.777567	0.678988	0.525431	0.404441	0.341285	0.320851	0.30573	0.315832	0.337629	0.338814	0.294393	0.218139
cell #85	1	0.774443	0.741607	0.683286	0.714478	0.663503	0.628001	0.567587	0.496253	0.449731	0.444078	0.441053	0.430048	0.445953	0.518615	0.595392	0.621347	0.586976	0.549815	0.578817	0.642626	0.674463	0.657918	0.629981	0.630335	0.658024	0.664607	0.69099	0.733423	0.781783	0.80531	0.763641	0.715017	0.674579	0.648255	0.663015	0.693918	0.764759	0.854353	0.888285	0.856738	0.849507	0.891741	0.931611	0.954017	0.949717	0.900234	0.865701	0.833015
cell #86	0.0195595	0	0.0187345	0.0460253	0.0909945	0.0965014	0.098722	0.13146	0.162746	0.196956	0.229506	0.265074	0.315966	0.375407	0.395485	0.407621	0.438356	0.464454	0.497438	0.50225	0.452084	0.455929	0.50546	0.530175	0.539513	0.541123	0.549734	0.524191	0.491257	0.487168	0.51284	0.462967	0.360608	0.334405	0.403179	0.488582	0.47229	0.396154	0.37755	0.358968	0.350718	0.346314	0.331007	0.333912	0.334887	0.322967	0.335878	0.406587	0.435779
cell #87	0.0195909	0.0251807	0.0232065	0.0259068	0.0238671	0.0206996	0.0207839	0.0188976	0.0243015	0.0246861	0.02222	0.0216718	0.0234271	0.0231292	0.0162293	0.0170721	0.0146143	0.015184	0.0248323	0.0346488	0.0499524	0.0632198	0.0761117	0.0869849	0.0881932	0.0820344	0.0737097	0.0687757	0.0683585	0.0798796	0.0958772	0.108931	0.113381	0.101217	0.0844268	0.062987	0.0505959	0.0444607	0.0422264	0.0511806	0.0711388	0.0951814	0.137206	0.215895	0.24613	0.192388	0.117738	0.0930644	0.108058
cell #88	0.0392645	0.0325058	0.0297477	0.0226999	0.0179374	0.0170662	0.0308408	0.0520428	0.117288	0.223682	0.299422	0.281755	0.204056	0.160599	0.178269	0.220792	0.295651	0.374469	0.440408	0.524924	0.546366	0.537555	0.514823	0.518155	0.533807	0.587706	0.616705	0.601601	0.620217	0.727192	0.902028	1	0.932872	0.705674	0.460777	0.288919	0.185061	0.164653	0.144497	0.155203	0.16221	0.156691	0.156102	0.129011	0.108452	0.0940197	0.0608379	0.0270625	0.0184927
cell #89	0.503261	0.426161	0.254391	0.129256	0.0898859	0.0897634	0.101322	0.126991	0.177439	0.226916	0.223599	0.176559	0.181669	0.391014	0.772204	1	0.769234	0.411537	0.236943	0.151442	0.19888	0.440218	0.753904	0.921242	0.743851	0.496445	0.346309	0.322603	0.33604	0.355363	0.32488	0.26084	0.178545	0.122117	0.084187	0.0796857	0.0845935	0.0741066	0.0503892	0.0208871	0.0016202	4.63102e-05	0	0.00121032	0.00877372	0.00492821	0.00226638	0.00785449	0.00743472
cell #90	0.274324	0.187727	0.195973	0.195355	0.22404	0.238055	0.252411	0.242116	0.217159	0.216327	0.263366	0.277379	0.254631	0.276141	0.331329	0.388961	0.409897	0.404993	0.417498	0.460698	0.522226	0.5643	0.586193	0.627728	0.71031	0.768968	0.841014	0.893502	0.903775	0.905042	0.893157	0.932022	0.915523	0.795008	0.659257	0.611006	0.637208	0.689369	0.744721	0.74257	0.695357	0.662051	0.64588	0.708191	0.84511	0.961714	1	0.943613	0.881578
cell #91	0.612917	0.48512	0.460569	0.410238	0.392643	0.345392	0.357462	0.458535	0.640718	0.764058	0.807722	0.769853	0.699496	0.622336	0.552359	0.571779	0.584086	0.565035	0.797376	0.992951	1	0.816898	0.586673	0.553199	0.48659	0.459602	0.415737	0.412501	0.395219	0.375661	0.320423	0.289722	0.322268	0.346175	0.323955	0.313951	0.303088	0.29451	0.296969	0.28409	0.292411	0.308224	0.355422	0.373571	0.328843	0.302314	0.2796	0.285706	0.333798
cell #92	0.0601132	0.0365522	0.0431642	0.0437412	0.060276	0.0592731	0.0535856	0.0388276	0.0254328	0.0189708	0.014837	0.00693504	0.00438503	0.0150183	0.0310257	0.0420801	0.0624403	0.0809283	0.11006	0.133937	0.12465	0.0980416	0.0830565	0.0790559	0.11648	0.190373	0.215884	0.261836	0.282059	0.374434	0.472188	0.571116	0.685401	0.687139	0.667129	0.598926	0.502448	0.398861	0.334963	0.279632	0.240702	0.209022	0.186326	0.166517	0.192097	0.257642	0.37093	0.538574	0.703736
cell #93	0.305776	0.120631	0.142944	0.148855	0.260544	0.410035	0.497073	0.624413	0.636571	0.385273	0.227315	0.199812	0.254738	0.317809	0.293923	0.252768	0.289973	0.367276	0.497926	0.441013	0.347846	0.307175	0.170214	0.0804137	0.166456	0.263302	0.228264	0.165824	0.235926	0.278182	0.274121	0.353758	0.67503	1	0.525736	0.108299	0.1508	0.198411	0.278628	0.320218	0.330808	0.33532	0.33502	0.228087	0.194891	0.183324	0.164642	0.197924	0.270747
cell #94	0.603505	0.604499	0.497262	0.351533	0.287728	0.31017	0.290389	0.160823	0.0930021	0.0703803	0.100003	0.208493	0.3694	0.340446	0.182613	0.137973	0.112411	0.0557841	0.035562	0.128084	0.371755	0.768416	0.788835	0.540814	0.569351	0.747765	0.91751	0.836343	0.681696	0.677551	0.897123	1	0.729023	0.498696	0.41935	0.457747	0.56345	0.634712	0.656904	0.620379	0.557825	0.514121	0.540558	0.601454	0.679044	0.728571	0.637771	0.444644	0.334529
cell #95	0.0305051	0.0397212	0.0554389	0.0612517	0.0747977	0.0894247	0.113709	0.140123	0.16718	0.189745	0.195682	0.200023	0.204552	0.214113	0.219052	0.221132	0.239181	0.27227	0.328661	0.403102	0.46454	0.504822	0.549381	0.606649	0.665649	0.731554	0.793104	0.851703	0.895871	0.936978	0.985647	1	0.973797	0.911707	0.8545	0.829119	0.81866	0.821283	0.847078	0.86796	0.839359	0.794229	0.748115	0.689593	0.632473	0.584978	0.556196	0.537461	0.520036
cell #96	0.0192791	0.0324874	0.0437719	0.0772405	0.102793	0.135129	0.208259	0.27302	0.30434	0.310611	0.330261	0.38409	0.478942	0.54113	0.539723	0.464976	0.393714	0.363494	0.380251	0.442739	0.534456	0.641893	0.73796	0.82034	0.885085	0.894985	0.887251	0.96005	1	0.956009	0.927925	0.954173	0.955678	0.857024	0.802173	0.78783	0.711377	0.624983	0.587514	0.558865	0.584579	0.64717	0.714546	0.780978	0.781616	0.736359	0.672946	0.601675	0.557204
cell #97	0.637156	0.444346	0.33527	0.242494	0.270896	0.219773	0.189409	0.278652	0.271636	0.231371	0.24182	0.145491	0.16621	0.264478	0.173381	0.197143	0.250129	0.359447	0.496638	0.591736	0.639545	0.650817	0.677869	0.707968	0.652376	0.709943	0.649933	0.62471	0.64726	0.687113	0.727409	0.842354	0.846199	0.772711	0.754569	0.814225	0.851647	0.751643	0.705189	0.728321	0.692202	0.472882	0.423937	0.361097	0.327085	0.345788	0.350633	0.344741	0.370076
cell #98	1	0.681549	0.643335	0.523897	0.526067	0.512985	0.504734	0.542291	0.629572	0.653942	0.596571	0.612183	0.663763	0.692679	0.750604	0.809703	0.845565	0.863862	0.895682	0.87581	0.763487	0.632915	0.528529	0.504973	0.542768	0.583192	0.608757	0.60209	0.595452	0.614451	0.667566	0.735451	0.846911	0.918782	0.907139	0.875645	0.825346	0.774996	0.721553	0.66408	0.59219	0.52492	0.459161	0.420498	0.413746	0.447226	0.459111	0.430667	0.374085
cell #99	0.306482	0.0638586	0.176456	0.335078	0.237482	0.278299	0.603018	1	0.755437	0.377979	0.267129	0.328067	0.249801	0.121383	0.182297	0.44637	0.465207	0.219874	0.107711	0.0589965	0.052814	0.0586983	0.0856643	0.113547	0.135608	0.172827	0.214941	0.360414	0.576795	0.723529	0.61162	0.367657	0.211106	0.170244	0.140103	0.12027	0.123308	0.13497	0.144829	0.115224	0.0967817	0.14289	0.28444	0.512351	0.606588	0.430534	0.238148	0.133365	0.113125
cell #100	0.594955	0.781946	1	0.957344	0.822065	0.912523	0.994054	0.76579	0.659453	0.58081	0.477481	0.569667	0.503686	0.346851	0.30873	0.285603	0.280613	0.292109	0.232195	0.290628	0.315579	0.244572	0.429222	0.55102	0.471657	0.40691	0.412307	0.358053	0.296988	0.228027	0.289377	0.461559	0.400347	0.240425	0.255779	0.356777	0.545107	0.627562	0.550598	0.500191	0.562177	0.614753	0.580526	0.499824	0.454884	0.377689	0.344231	0.328786	0.379728
cell #101	0.0143056	0.0192625	0.0345421	0.0266362	0.0297362	0.0274943	0.0425612	0.0607121	0.0796247	0.118907	0.14605	0.162573	0.149552	0.140555	0.16479	0.189614	0.24982	0.309744	0.412138	0.511633	0.59176	0.550654	0.41045	0.391554	0.40615	0.413266	0.372159	0.402312	0.616557	0.873407	0.90849	0.770634	0.555624	0.404449	0.399671	0.575398	0.767545	0.789373	0.790765	0.907572	1	0.81011	0.521884	0.346918	0.261377	0.240464	0.21147	0.216493	0.223173
cell #102	0.0800547	0	0.0088669	0.0380135	0.0583692	0.0453679	0.0214419	0.0160122	0.0147582	0.0274436	0.056369	0.11395	0.154495	0.166703	0.152291	0.179252	0.246716	0.308135	0.28831	0.169884	0.14997	0.232547	0.569439	0.952341	1	0.695161	0.326291	0.122671	0.0504623	0.0947216	0.260617	0.372326	0.412123	0.321927	0.200024	0.107817	0.0931576	0.132024	0.181957	0.197265	0.203717	0.261416	0.422984	0.575912	0.646276	0.546506	0.439555	0.289101	0.287924
cell #103	0.0159617	0.0283883	0.0497305	0.0737734	0.104288	0.136025	0.177317	0.229779	0.299322	0.369178	0.419177	0.461092	0.4847	0.487396	0.466884	0.443783	0.445828	0.490603	0.57568	0.686985	0.802849	0.902798	0.971211	1	0.987624	0.936854	0.865657	0.787761	0.725692	0.683334	0.674268	0.673793	0.662979	0.636222	0.602611	0.57263	0.535565	0.501034	0.469235	0.433221	0.398679	0.367189	0.343038	0.321168	0.29935	0.286708	0.283114	0.288067	0.311064
cell #104	0.90089	1	0.899452	0.729432	0.678875	0.617067	0.475187	0.346975	0.220406	0.219026	0.221842	0.214401	0.202409	0.205562	0.260726	0.354064	0.385745	0.233224	0.136424	0.10136	0.124915	0.189367	0.205287	0.140701	0.0523901	0.0627725	0.0584259	0.0958908	0.130207	0.23691	0.254239	0.238395	0.249427	0.274496	0.293273	0.350319	0.259827	0.184907	0.212275	0.332406	0.419354	0.441127	0.445228	0.451493	0.486175	0.523927	0.652013	0.800385	0.729319
cell #105	0.136133	0.124502	0.163812	0.185774	0.182745	0.161607	0.166174	0.194119	0.257281	0.332631	0.349411	0.323219	0.282724	0.247337	0.219394	0.196702	0.18837	0.19432	0.21402	0.246249	0.291151	0.344082	0.411606	0.491832	0.586895	0.678331	0.737262	0.769856	0.787952	0.798651	0.79944	0.798609	0.806907	0.820975	0.851414	0.882537	0.90753	0.931175	0.965865	0.999254	1	0.977854	0.947754	0.91321	0.89432	0.890049	0.878424	0.864246	0.847836
cell #106	0.109402	0.132679	0.13654	0.122419	0.149809	0.179737	0.203282	0.249369	0.373936	0.695829	0.94885	0.896602	0.812143	0.731905	0.650658	0.790065	0.727197	0.570843	0.380184	0.313988	0.336104	0.473102	0.647044	0.805448	0.968275	1	0.913044	0.751811	0.603167	0.528054	0.491522	0.557923	0.650886	0.602173	0.545176	0.502801	0.584396	0.710623	0.810468	0.867215	0.871242	0.823589	0.794144	0.823172	0.849046	0.830753	0.762742	0.689352	0.61764
cell #107	0.462669	0.575426	0.701406	0.495432	0.333126	0.360798	0.447591	0.67575	0.692381	0.47763	0.451247	0.421466	0.403566	0.399888	0.425846	0.528425	0.69107	0.879418	1	0.954265	0.801092	0.66102	0.51637	0.468337	0.563728	0.758316	0.719027	0.527706	0.434814	0.400481	0.355141	0.323987	0.369284	0.483733	0.747948	0.82853	0.666301	0.536834	0.480749	0.344208	0.149236	0.107849	0.12973	0.23318	0.426339	0.426029	0.412175	0.501418	0.537744
cell #108	0.273467	0.339388	0.443954	0.54242	0.650601	0.706953	0.667396	0.580169	0.485059	0.420891	0.327361	0.232492	0.145258	0.0874652	0.0748803	0.063053	0.0442972	0.0344157	0.0371253	0.0248789	0.0233252	0.0192921	0.0140766	0.0174148	0.0238761	0.0342238	0.0430871	0.0472798	0.0528772	0.0613714	0.0717011	0.0685216	0.0570009	0.062071	0.0653784	0.0582149	0.0534687	0.070843	0.128964	0.319863	0.498583	0.426336	0.219692	0.150574	0.280028	0.496704	0.75318	0.926247	0.917895
cell #109	0.445958	0.503694	0.493061	0.354134	0.331417	0.293238	0.303076	0.25688	0.202901	0.170304	0.190997	0.198403	0.239859	0.25627	0.281464	0.263464	0.242061	0.291145	0.336578	0.404373	0.455074	0.458419	0.42441	0.354403	0.310192	0.323373	0.348457	0.313474	0.211089	0.130217	0.0909479	0.0821483	0.0912109	0.140493	0.190799	0.258504	0.29535	0.316496	0.315375	0.275582	0.248999	0.24362	0.322778	0.457615	0.639215	0.841133	0.972195	1	0.954393
cell #110	0.0389435	0.0338919	0.036504	0.0405628	0.0546657	0.06038	0.0609716	0.0578828	0.103758	0.198348	0.276555	0.232813	0.124244	0.0595394	0.049982	0.0773043	0.0918258	0.0902956	0.0676269	0.0433154	0.0180184	0.0100915	0.0107347	0.0196824	0.0395498	0.0838881	0.184427	0.254738	0.281084	0.282718	0.320778	0.377338	0.370488	0.331282	0.268349	0.228986	0.234291	0.260287	0.27264	0.290663	0.313262	0.277358	0.21949	0.17968	0.172857	0.212476	0.335933	0.562865	0.73526
cell #111	0.0547072	0.0225641	0.0642121	0.118876	0.26126	0.436669	0.525444	0.489615	0.43346	0.396244	0.399571	0.486732	0.645733	0.860257	1	0.959595	0.84507	0.676386	0.588188	0.489349	0.366408	0.280758	0.194995	0.155518	0.132129	0.123755	0.111914	0.111886	0.135663	0.22875	0.256439	0.222514	0.168091	0.183709	0.236756	0.281189	0.370057	0.368486	0.364352	0.285537	0.254478	0.236301	0.24657	0.251337	0.240454	0.199071	0.16154	0.129851	0.0987203
cell #112	0.055923	0.0155667	0.00854227	0	0.0142281	0.0351303	0.074617	0.0958683	0.132004	0.186804	0.221789	0.220064	0.204038	0.183109	0.142729	0.105321	0.109559	0.11786	0.0825135	0.0422487	0.031076	0.0766245	0.142203	0.207159	0.297249	0.423177	0.435323	0.379332	0.321581	0.245938	0.171721	0.15901	0.200058	0.279673	0.330505	0.380018	0.486775	0.449598	0.261778	0.144953	0.169881	0.282593	0.385697	0.443004	0.462806	0.432651	0.391796	0.391728	0.392484
cell #113	0.0229124	0.0195812	0.0233886	0.0191698	0.0187477	0.0135299	0.0135298	0.00963733	0.00815153	0.00494175	0.000306391	8.80823e-05	0	0.00684116	0.00654424	0.0162763	0.0201502	0.0412781	0.0683118	0.0976977	0.112872	0.115634	0.129708	0.116427	0.145445	0.174584	0.245796	0.326991	0.304201	0.250697	0.191979	0.159298	0.133306	0.102582	0.0790416	0.0697261	0.0614197	0.0455333	0.0362934	0.0218063	0.0135449	0.00865854	0.00870563	0.0146078	0.0146813	0.0236895	0.0281989	0.0336844	0.0368477
cell #114	0.558157	0.420494	0.347603	0.378607	0.451004	0.391623	0.379444	0.278226	0.227186	0.212222	0.108519	0	0.00140761	0.04545	0.104914	0.207316	0.389009	0.739921	0.881475	0.766844	0.779363	0.856183	0.948384	0.864528	0.717218	0.605307	0.572878	0.687249	0.580475	0.396715	0.279087	0.344718	0.382771	0.306517	0.229446	0.28303	0.306583	0.315041	0.376241	0.644614	1	0.861877	0.541071	0.472278	0.445572	0.463741	0.326433	0.128943	0.139021
cell #115	0.329061	0.191785	0.149543	0.115182	0.111409	0.10244	0.10047	0.103799	0.115528	0.131561	0.152412	0.180505	0.19225	0.197161	0.226459	0.259733	0.300696	0.350629	0.382947	0.389567	0.372177	0.352121	0.35397	0.408702	0.494107	0.545681	0.583174	0.612685	0.664686	0.744315	0.700967	0.597947	0.549499	0.51819	0.502044	0.497544	0.471494	0.423961	0.402111	0.407807	0.426159	0.465158	0.509087	0.555835	0.609051	0.63446	0.620497	0.585301	0.534802
cell #116	0.0236667	0.0226265	0.0396095	0.0428496	0.0589915	0.0858389	0.121531	0.152248	0.157288	0.135134	0.0904391	0.0583029	0.038988	0.0747775	0.153431	0.386706	0.60859	0.684707	0.734002	0.757315	0.816016	0.832071	0.803591	0.722661	0.638833	0.579466	0.521975	0.481955	0.473157	0.529803	0.718973	0.914253	0.978928	0.971452	0.942565	0.895613	0.834866	0.766864	0.724123	0.722156	0.755241	0.828926	0.865213	0.788089	0.72401	0.750456	0.764051	0.757794	0.810553
cell #117	0.0473569	0.0172247	0.0388721	0.0796909	0.0989628	0.0611468	0.113098	0.239707	0.431792	0.571386	0.545033	0.348758	0.193315	0.145141	0.143827	0.174858	0.476421	0.642996	0.415752	0.436266	0.458962	0.461991	0.365042	0.253814	0.140261	0.0844714	0.0796498	0.0687487	0.0562687	0.119914	0.222968	0.128371	0.0338918	0.0341425	0.0399252	0.0515875	0.0752104	0.125218	0.176109	0.133927	0.113977	0.150231	0.200799	0.245764	0.511842	0.807597	0.563299	0.375029	0.540906
cell #118	0.0530611	0.0213342	0.0115534	0	0.00430201	0.00422731	0.0149627	0.0181035	0.110971	0.27237	0.197443	0.140604	0.0975773	0.0777437	0.0507915	0.0415455	0.0788157	0.191226	0.322041	0.269895	0.230383	0.249665	0.288784	0.386688	0.463098	0.511271	0.762311	0.874815	0.755505	0.693438	0.66113	0.711619	0.69038	0.417576	0.412027	0.383782	0.366024	0.387393	0.407943	0.484742	0.702751	1	0.924006	0.742831	0.589617	0.393908	0.254928	0.273563	0.233185
cell #119	0.00361781	0.00564823	0.00886401	0.01018	0.0136062	0.0199374	0.0250399	0.0231796	0.0227659	0.0213484	0.0182345	0.0152253	0.0117989	0.0182403	0.0139966	0.0187122	0.0194448	0.0178321	0.018672	0.0177768	0.0188387	0.020566	0.0146801	0.0156138	0.0151914	0.016243	0.0174742	0.0172198	0.0201968	0.0229298	0.0284228	0.0345328	0.0413684	0.050349	0.0659726	0.0757438	0.0952648	0.107705	0.132387	0.167958	0.18397	0.188947	0.172991	0.145733	0.11352	0.0792874	0.0536944	0.0318403	0.0195287
cell #120	0.660832	0.464306	0.305413	0.201032	0.150358	0.128196	0.128769	0.123406	0.173471	0.292142	0.456178	0.622544	0.805835	0.888546	0.903208	0.79943	0.690696	0.599005	0.521132	0.534114	0.470364	0.422286	0.442273	0.48773	0.491456	0.382521	0.270852	0.190727	0.203896	0.239636	0.305384	0.455262	0.613993	0.794342	0.948031	1	0.957762	0.917941	0.909909	0.962284	0.958601	0.959256	0.928973	0.818129	0.69463	0.564033	0.484937	0.503643	0.450191
cell #121	0.0346134	0.130628	0.160205	0.0635196	0.0755872	0.0924942	0.134491	0.196701	0.248785	0.278582	0.31087	0.314009	0.278782	0.273551	0.325284	0.31295	0.248334	0.198782	0.175368	0.180095	0.184687	0.171679	0.143755	0.115847	0.102074	0.0744506	0.0461864	0.0704921	0.0955804	0.0990274	0.114504	0.117498	0.102307	0.0637021	0.0725308	0.0874135	0.0990336	0.133582	0.160847	0.178774	0.140604	0.073298	0.0196362	0	0.0139944	0.0890194	0.155857	0.265766	0.462059
cell #122	0.0836327	0.0535553	0.0401633	0.0320675	0.0551558	0.0318409	0.0342085	0.0262086	0.0291688	0.02061	0	0.014152	0.0137979	0.0708054	0.141172	0.184702	0.183997	0.184048	0.170268	0.146699	0.132216	0.124714	0.131243	0.117404	0.149817	0.14864	0.128006	0.112593	0.131263	0.160649	0.190063	0.203613	0.202298	0.190591	0.176415	0.186065	0.195087	0.203429	0.220696	0.232343	0.303107	0.440617	0.591995	0.597616	0.400355	0.228998	0.171607	0.144197	0.135269
cell #123	0.0456752	0.0411819	0.0465409	0.0408597	0.0393733	0.0401484	0.0690305	0.159078	0.308232	0.383417	0.350851	0.341807	0.389671	0.417048	0.403643	0.377868	0.406573	0.447588	0.417822	0.392142	0.414829	0.407319	0.332901	0.239086	0.174623	0.150402	0.150884	0.213381	0.337654	0.505053	0.559466	0.485541	0.388377	0.346349	0.347506	0.362044	0.33702	0.293427	0.250974	0.212186	0.231752	0.31763	0.463379	0.602123	0.651386	0.569413	0.460881	0.413208	0.444969
cell #124	0.0411886	0.0297022	0.0235003	0.0261983	0.0224146	0.0271482	0.0342021	0.0378131	0.0339178	0.0199767	0.00981515	0.00692887	0.0116672	0.0178968	0.0219546	0.032363	0.0453388	0.0590247	0.0630993	0.0544035	0.0428463	0.0279807	0.0330528	0.0341241	0.0416246	0.0495789	0.0601849	0.106199	0.197612	0.319117	0.420944	0.49336	0.449187	0.33409	0.193826	0.0880216	0.0362806	0.0182812	0.0158037	0.0351729	0.032139	0.0361801	0.0368267	0.0293652	0.0333596	0.0336727	0.0436506	0.0371761	0.0363101
cell #125	0.915757	0.71376	0.608264	0.478737	0.439766	0.394996	0.373682	0.35802	0.349613	0.328873	0.307595	0.304445	0.293926	0.284382	0.281328	0.28537	0.289719	0.282592	0.261348	0.262957	0.285753	0.295894	0.324073	0.373199	0.452604	0.556803	0.685704	0.787348	0.764053	0.707332	0.642033	0.548819	0.470338	0.466779	0.536309	0.591838	0.618038	0.652281	0.687962	0.724426	0.791587	0.8702	0.941373	0.985755	1	0.973091	0.901674	0.827138	0.764642
cell #126	0.15994	0.140413	0.146978	0.203882	0.216575	0.168557	0.128881	0.0974217	0.158237	0.210309	0.256991	0.282825	0.284567	0.328204	0.331308	0.448493	0.463685	0.350494	0.25991	0.246409	0.272046	0.30029	0.324873	0.343199	0.366618	0.350346	0.416668	0.527226	0.66174	0.849274	0.91646	1	0.963005	0.817906	0.792688	0.627495	0.582881	0.606228	0.540224	0.473983	0.345928	0.289991	0.220237	0.148777	0.0655966	0.0301835	0.051804	0.00560477	0
cell #127	0.316164	0.277138	0.303892	0.304108	0.346558	0.376742	0.376129	0.343382	0.306984	0.268921	0.23417	0.22825	0.244369	0.256291	0.248912	0.234752	0.223244	0.213539	0.207472	0.219241	0.241963	0.262933	0.277294	0.291947	0.269041	0.234277	0.22417	0.227325	0.224585	0.208945	0.219318	0.370863	0.483799	0.386136	0.382174	0.499273	0.574089	0.620771	0.677702	0.673501	0.658224	0.628649	0.587676	0.609025	0.642771	0.613836	0.511613	0.465782	0.474628
cell #128	0.149648	0.169067	0.186478	0.174565	0.17528	0.179046	0.189166	0.190838	0.190799	0.195735	0.199396	0.194563	0.185807	0.1798	0.19247	0.234315	0.321725	0.386745	0.368428	0.358512	0.345982	0.290054	0.245121	0.242575	0.231847	0.21191	0.210186	0.242196	0.302224	0.357336	0.414953	0.516039	0.62693	0.737628	0.831213	0.908673	0.965589	0.994888	0.985973	0.927451	0.854611	0.809186	0.801374	0.830826	0.899578	0.964031	1	0.966808	0.877127
cell #129	0.00545869	0.030937	0.0350388	0.0548056	0.097723	0.111552	0.116999	0.129119	0.149679	0.169749	0.1707	0.14465	0.11419	0.111694	0.114634	0.115774	0.110563	0.101101	0.0916725	0.0716288	0.0440057	0.0329499	0.0289829	0.0364817	0.0517899	0.0628341	0.101688	0.177337	0.253811	0.299744	0.306477	0.275924	0.251514	0.250034	0.258275	0.31456	0.338491	0.34205	0.3419	0.307007	0.281932	0.230158	0.184203	0.131352	0.0875786	0.0806505	0.0893183	0.15939	0.236422
cell #130	0.352001	0.344809	0.264369	0.121796	0.0420826	0.00825576	0.00264842	0	0.00905519	0.0130969	0.0161602	0.011586	0.012545	0.0171798	0.0253999	0.0326024	0.0274911	0.037755	0.0556919	0.0854008	0.124657	0.150086	0.195627	0.23792	0.270969	0.311328	0.338087	0.358168	0.362848	0.357062	0.347012	0.332813	0.341362	0.320286	0.312367	0.292512	0.258479	0.249522	0.225693	0.205014	0.184264	0.161965	0.134625	0.115281	0.122508	0.135035	0.176285	0.211308	0.253797
cell #131	0.217983	0.194718	0.21827	0.228149	0.213851	0.17643	0.159254	0.166798	0.179389	0.162989	0.146695	0.117436	0.0971445	0.122519	0.13755	0.237951	0.616112	0.701636	0.31501	0.187454	0.189355	0.139375	0.134026	0.122883	0.0899972	0.0832256	0.0572465	0.0478813	0.0806936	0.0919619	0.0666027	0.0558933	0.0632632	0.0544367	0.0377058	0.0353849	0.0346973	0.0300831	0.0371723	0.0389514	0.0400727	0.0345527	0.0311799	0.0252166	0.0124666	0.0162108	0.0186435	0.0190675	0.0334052
cell #132	0.356547	0.352977	0.470878	0.479917	0.411135	0.319936	0.248892	0.22081	0.269652	0.384191	0.479505	0.390463	0.231351	0.106362	0.0814366	0.206304	0.330683	0.322905	0.362873	0.410235	0.368201	0.318451	0.20555	0.104664	0.0423864	0.00890214	0	0.0199162	0.0226421	0.0106832	0.0215609	0.204977	0.439522	0.480797	0.361741	0.36351	0.514275	0.641426	0.579863	0.724941	0.753636	0.464427	0.259008	0.21944	0.164942	0.112212	0.0560185	0.033279	0.0894355
cell #133	0.072934	0.0595286	0.0672916	0.0767534	0.0955865	0.100267	0.103903	0.114647	0.127606	0.142292	0.177965	0.237011	0.302036	0.36417	0.424551	0.489151	0.54873	0.594554	0.640577	0.676732	0.704055	0.724197	0.7437	0.740771	0.712029	0.690255	0.674491	0.664519	0.658829	0.667397	0.684852	0.702413	0.712271	0.722345	0.729312	0.745924	0.778009	0.801461	0.815991	0.816331	0.797463	0.783509	0.786347	0.802873	0.838647	0.892534	0.950922	0.962813	0.939086
cell #134	0.00545312	0.00862549	0.0166216	0.019252	0.026817	0.0357659	0.0437868	0.0557048	0.0642764	0.0654255	0.0711246	0.0775544	0.0813108	0.0938333	0.11352	0.143884	0.169095	0.187177	0.195117	0.191329	0.193783	0.197524	0.213213	0.247283	0.284156	0.315258	0.35779	0.423779	0.508761	0.565664	0.594507	0.634271	0.666933	0.683582	0.693828	0.708789	0.728423	0.755888	0.80458	0.845857	0.847185	0.844795	0.865953	0.899619	0.928365	0.941159	0.950734	0.967713	0.977495
cell #135	0.328707	0.333388	0.277895	0.200822	0.178212	0.13962	0.125527	0.0898565	0.116243	0.130994	0.146116	0.111196	0.0544675	0.0250718	0.0210618	0.0177299	0.000978075	0.0184066	0	0.0173841	0.00407452	0.0126405	0.0540371	0.0408344	0.0459776	0.0463542	0.0864725	0.106202	0.146696	0.165298	0.156596	0.171366	0.222894	0.38158	0.567866	0.559578	0.511755	0.551698	0.663295	0.800997	0.928529	0.983619	1	0.922017	0.763617	0.553365	0.468317	0.463301	0.509839
cell #136	0.0480528	0.025657	0.0233724	0	0.00466225	0.0212131	0.0372846	0.0415583	0.0343003	0.0248599	0.024513	0.0274994	0.0359696	0.0366733	0.0687014	0.0994584	0.161986	0.20843	0.233308	0.204161	0.147282	0.118841	0.111915	0.145184	0.158529	0.134479	0.113426	0.109464	0.0997696	0.103758	0.111055	0.127234	0.115228	0.120201	0.110269	0.113494	0.114365	0.129686	0.14772	0.172022	0.223934	0.326164	0.514404	0.716441	0.828108	0.783525	0.64953	0.573831	0.507212
cell #137	0.532919	0.477741	0.649215	0.72691	0.645916	0.499289	0.411069	0.360761	0.337934	0.324404	0.267993	0.190518	0.150243	0.147556	0.157397	0.181136	0.169612	0.145972	0.139565	0.124134	0.0925591	0.107118	0.192492	0.286545	0.32437	0.232239	0.108287	0.034427	0.0168434	0.0539696	0.0734533	0.0650957	0.0695149	0.0695448	0.101151	0.134622	0.213946	0.267945	0.208423	0.156846	0.159783	0.119028	0.094493	0.14466	0.182872	0.218678	0.325356	0.350946	0.241857
cell #138	0.0457214	0.0326868	0.0556902	0.0720881	0.0889085	0.088018	0.0874514	0.0888638	0.062194	0.046226	0.038441	0.0387233	0.0408619	0.0383123	0.0183377	0.0268549	0.0383566	0.0857419	0.0677	0.0348489	0.0511639	0.0784422	0.0692269	0.0315813	0.00864167	0.0250187	0.0499525	0.130771	0.28465	0.471252	0.550973	0.555014	0.437833	0.357821	0.34644	0.306953	0.262255	0.230447	0.296362	0.362262	0.212796	0.242197	0.314412	0.249477	0.170069	0.149449	0.146218	0.121296	0.1711
cell #139	0.731937	0.690536	0.733129	0.777524	0.878217	0.921846	0.947507	0.942709	0.794483	0.651187	0.540441	0.429348	0.39767	0.372829	0.384083	0.343534	0.297979	0.24787	0.209236	0.195896	0.161393	0.145686	0.153824	0.151645	0.209146	0.252883	0.349057	0.421256	0.356282	0.203324	0.0814689	0.0648268	0.0819523	0.0977522	0.10815	0.127613	0.131188	0.10298	0.0935859	0.119639	0.187318	0.325424	0.422867	0.349247	0.203405	0.122814	0.125605	0.175036	0.194086
cell #140	0.0865438	0.0603432	0.058732	0.0547765	0.0885404	0.123969	0.162789	0.178657	0.214788	0.297142	0.362865	0.305279	0.176515	0.100559	0.0998768	0.129945	0.161555	0.162916	0.136997	0.128873	0.148081	0.17555	0.191583	0.203217	0.247622	0.250196	0.241072	0.266117	0.308414	0.428706	0.508381	0.458238	0.570427	0.677968	0.599719	0.424104	0.317314	0.268664	0.22549	0.174414	0.130966	0.118718	0.13485	0.140327	0.188772	0.241254	0.235621	0.163249	0.122949
cell #141	0.0102577	0.00495697	0.00416069	0	0.0017092	0.0050779	0.00915319	0.0120729	0.0174212	0.0224695	0.02518	0.0240543	0.0236339	0.0293309	0.0551945	0.0729598	0.0607475	0.0682937	0.0886962	0.104533	0.103834	0.101523	0.113968	0.134455	0.166121	0.206546	0.261132	0.336166	0.460193	0.619067	0.694194	0.703528	0.706696	0.73755	0.765342	0.778852	0.785716	0.792709	0.804882	0.826621	0.85429	0.889075	0.934352	0.966571	0.9736	0.966097	0.914712	0.834777	0.777221
cell #142	0.293234	0.196059	0.136574	0.0582887	0.0416158	0.0501633	0.0479396	0.0507727	0.0475989	0.0210314	0.0091084	0.0205393	0.0256058	0.015408	0.00910899	0.0131291	0.000193076	0.00748994	0.0222275	0.048982	0.0812092	0.0755711	0.0804182	0.130654	0.214264	0.284556	0.320048	0.346598	0.414407	0.50749	0.593029	0.630133	0.588721	0.53701	0.468999	0.396514	0.356522	0.313801	0.266018	0.225219	0.169653	0.120718	0.0759455	0.0878408	0.143076	0.26825	0.446748	0.699596	0.967144
cell #143	0.444523	0.284927	0.231102	0.195901	0.266291	0.393956	0.548508	0.595616	0.578237	0.611479	0.634837	0.622228	0.571286	0.513487	0.51499	0.585836	0.547241	0.478068	0.484875	0.462874	0.416459	0.376291	0.352568	0.329514	0.399649	0.505963	0.695823	0.714395	0.512704	0.416551	0.348722	0.459314	0.59078	0.649662	0.47123	0.31989	0.251699	0.256151	0.270979	0.401325	0.580865	0.612111	0.527052	0.449281	0.396436	0.327269	0.299113	0.28186	0.301536
cell #144	0.0491423	0.0293467	0.0429053	0.0382709	0.0372508	0.0413264	0.0393345	0.054409	0.0800476	0.0881457	0.0969354	0.0867304	0.0530031	0.0603547	0.0580105	0.0701718	0.105785	0.117217	0.126332	0.121368	0.0926126	0.0606347	0.0523924	0.0336803	0.039364	0.0539265	0.108464	0.150307	0.156137	0.168062	0.146009	0.130904	0.131211	0.12797	0.172243	0.331098	0.434197	0.698145	1	0.558233	0.18743	0.138804	0.122455	0.211199	0.622865	0.694151	0.323929	0.12989	0.065017
cell #145	0.064184	0.0243442	0.0241533	0.0646961	0.113701	0.17586	0.209018	0.187601	0.174409	0.145914	0.184531	0.238295	0.234913	0.166231	0.145509	0.216125	0.18501	0.101334	0.0603934	0.142004	0.261904	0.154334	0.0404597	0.015687	0.00797939	0.0486686	0.105385	0.167879	0.200302	0.165078	0.180325	0.389432	0.529618	0.437548	0.485896	0.362978	0.333408	0.363287	0.40229	0.432451	0.474035	0.474299	0.468885	0.32486	0.134859	0.338294	0.507299	0.182741	0.169382
cell #146	0.0117254	0.00942297	0.0067251	0.0070614	0.0217371	0.0471298	0.0732558	0.0903076	0.0927197	0.102404	0.113041	0.11215	0.125859	0.113559	0.0969164	0.125164	0.217148	0.242651	0.30067	0.373578	0.44005	0.418751	0.406498	0.421907	0.495902	0.59934	0.597743	0.507453	0.380264	0.268741	0.256187	0.326262	0.420169	0.509881	0.579607	0.581908	0.519871	0.453807	0.418525	0.449346	0.494536	0.517778	0.578843	0.659926	0.704669	0.712141	0.686193	0.603234	0.505193
cell #147	1	0.950764	0.987841	0.889253	0.726208	0.451273	0.23239	0.0904898	0.121657	0.173429	0.0966805	0.0209058	0	0.0247011	0.10878	0.249402	0.366709	0.447069	0.519364	0.599381	0.697967	0.627978	0.551231	0.495863	0.476142	0.364044	0.39543	0.525477	0.51847	0.448632	0.347624	0.201788	0.125269	0.118728	0.179812	0.281026	0.369931	0.376201	0.325043	0.327401	0.41417	0.457953	0.434841	0.312884	0.197861	0.135356	0.162378	0.238894	0.289428
cell #148	0.0672283	0.0742523	0.0626279	0.0607864	0.0794186	0.0616993	0.0692755	0.0805118	0.104416	0.138001	0.153397	0.127577	0.0839263	0.0397064	0.0301031	0.0716399	0.108155	0.130999	0.139394	0.325907	0.410851	0.176028	0.149668	0.132192	0.105345	0.125322	0.15359	0.195119	0.2177	0.175367	0.13383	0.180371	0.251716	0.305702	0.383061	0.475876	0.448557	0.465735	0.63497	0.806985	1	0.862363	0.538757	0.300014	0.128581	0.0597853	0	0.0156212	0.037553
cell #149	0.0233886	0.0144075	0.0108101	0.008107	0.00720299	0.00822275	0.0148468	0.0184305	0.0240719	0.0334063	0.0412276	0.0427273	0.0313077	0.0151272	0.011396	0.0114854	0.0084216	0.0135455	0.0165358	0.0147394	0.0130384	0.0100624	0.014089	0.0191407	0.0270456	0.0377413	0.0436726	0.0562207	0.0687702	0.097367	0.136217	0.212571	0.326599	0.44517	0.546393	0.635064	0.659251	0.577785	0.462847	0.372415	0.316582	0.3104	0.358885	0.463904	0.628983	0.775253	0.83688	0.797343	0.71826
cell #150	0.0364897	0.0166386	0.0154006	0.00803448	0.0176534	0.0363002	0.0631272	0.0703662	0.0771701	0.0779782	0.0631998	0.0449221	0.0299906	0.0138526	0.00219299	0	0.00734986	0.0110188	0.00868638	0.0145831	0.0319917	0.0582544	0.090233	0.126275	0.166856	0.21728	0.26965	0.313831	0.335674	0.349827	0.371911	0.37965	0.38192	0.353739	0.331643	0.336272	0.367858	0.418877	0.470608	0.501932	0.514806	0.528031	0.541364	0.565308	0.59371	0.623765	0.650711	0.671552	0.71014
cell #151	0.0362129	0.0282686	0.0320412	0.0524016	0.07943	0.115684	0.167993	0.245323	0.293275	0.356637	0.433643	0.456152	0.473469	0.428619	0.420357	0.394357	0.357371	0.319354	0.263059	0.175617	0.100152	0.0631525	0.0331295	0.0540666	0.0867573	0.108665	0.161371	0.194531	0.243864	0.287901	0.333828	0.386883	0.388017	0.370792	0.289372	0.138665	0.0697138	0.0333639	0.00838791	0.016058	0.000674801	0.00335362	0	0.0059996	0.0283044	0.074881	0.142624	0.181903	0.256206
cell #152	0.108502	0.0336108	0.0121409	0.00640129	0.0206087	0.0278986	0.08336	0.162048	0.238825	0.317616	0.383947	0.342268	0.208905	0.113055	0.108333	0.133678	0.122964	0.0957208	0.0892198	0.104832	0.103866	0.122834	0.196984	0.31286	0.461963	0.563162	0.45776	0.280923	0.162244	0.107328	0.113145	0.16232	0.22867	0.402279	0.599772	0.623576	0.668756	0.631884	0.390235	0.251618	0.272865	0.310686	0.191406	0.0920865	0.0823257	0.13205	0.207454	0.214051	0.147721
cell #153	0.295031	0.24705	0.241832	0.204391	0.187283	0.13305	0.102758	0.059054	0.0337394	0.0179762	0.018498	0.0121624	0.0225266	0.0168009	0.00380605	0.0075136	0.0102897	0.0429986	0.0490288	0.0591419	0.0550491	0.0368563	0.039682	0.0441716	0.0527852	0.0509111	0.0372297	0.0264649	0.0235563	0.0195618	0.032287	0.0440885	0.0607726	0.0848348	0.113315	0.166428	0.224092	0.325137	0.335738	0.251542	0.160973	0.143576	0.135144	0.127658	0.123939	0.10912	0.136096	0.240407	0.408378
cell #154	0.179724	0.123838	0.114686	0.0725537	0.0564274	0.0404701	0.0288171	0.0215297	0.0222265	0.0257972	0.0387268	0.0512855	0.0372409	0.0653563	0.10707	0.105764	0.0978134	0.110364	0.136571	0.145078	0.116462	0.0942797	0.0683171	0.0502985	0.0251872	0	0.00194373	0.0127115	0.0370469	0.0682003	0.0908194	0.112848	0.143847	0.188168	0.264673	0.343584	0.385728	0.375856	0.378549	0.398106	0.423723	0.433331	0.392933	0.343716	0.318129	0.271259	0.203878	0.138763	0.0859521
cell #155	0.456212	0.325119	0.254307	0.170957	0.166791	0.150416	0.137652	0.11391	0.111916	0.127287	0.159572	0.212128	0.272062	0.324526	0.357544	0.379225	0.411299	0.429567	0.43337	0.427232	0.431482	0.432859	0.408546	0.388951	0.349818	0.301928	0.281961	0.262903	0.249289	0.252244	0.28677	0.347107	0.358679	0.312997	0.262516	0.250998	0.251462	0.261599	0.284346	0.302155	0.31794	0.330235	0.347258	0.381561	0.450092	0.529198	0.595137	0.626834	0.66584
cell #156	0.0227919	0.0840106	0.165033	0.0317457	0	0.0113008	0.0268155	0.0354363	0.0441324	0.0524969	0.0730895	0.101443	0.160629	0.326269	0.453106	0.586907	0.881653	1	0.983691	0.824091	0.638518	0.461892	0.299137	0.180528	0.139122	0.123034	0.10998	0.124234	0.178761	0.322227	0.263466	0.290194	0.488606	0.313217	0.11478	0.273444	0.428174	0.385968	0.336788	0.25451	0.207588	0.193653	0.210698	0.166615	0.110146	0.101391	0.122493	0.126239	0.119667
cell #157	0.130989	0.142296	0.194884	0.196092	0.167634	0.141738	0.123696	0.136612	0.138523	0.143717	0.17445	0.245372	0.309049	0.324512	0.325818	0.326442	0.350307	0.422022	0.467336	0.441119	0.377274	0.401331	0.46626	0.485331	0.514195	0.501911	0.54374	0.627617	0.672993	0.619584	0.527752	0.515284	0.575503	0.638018	0.711819	0.741521	0.737519	0.728775	0.738036	0.754029	0.780153	0.850995	0.98712	1	0.967537	0.967336	0.923812	0.847066	0.800957
cell #158	0.160149	0.15794	0.122588	0.0660482	0.0250942	0.0131413	0.0207387	0.036703	0.0509753	0.0627495	0.0545357	0.0501475	0.0391932	0.0381176	0.0341005	0.0351194	0.0352866	0.0319535	0.03015	0.0331124	0.0444745	0.0651387	0.114326	0.172009	0.202237	0.174673	0.134478	0.152159	0.186472	0.265829	0.375896	0.498913	0.591794	0.572585	0.50305	0.441901	0.443542	0.515429	0.624499	0.760737	0.913501	0.962212	0.965136	0.84514	0.765998	0.790135	0.898125	1	0.99051
cell #159	0.147119	0.0881856	0.100579	0.104034	0.142091	0.137179	0.109281	0.111243	0.131607	0.103883	0.0928934	0.135497	0.218577	0.285288	0.355764	0.459395	0.546667	0.599908	0.62756	0.625097	0.586176	0.577015	0.603934	0.656159	0.744123	0.800121	0.797391	0.749347	0.669321	0.60296	0.577822	0.576846	0.575846	0.553399	0.525332	0.508071	0.516377	0.503185	0.47833	0.447633	0.441064	0.468206	0.508375	0.529777	0.530793	0.485854	0.457629	0.502479	0.587726
cell #160	0.000437482	0.00448327	0.0223606	0.0558836	0.118068	0.17786	0.205588	0.185243	0.177961	0.215911	0.225907	0.150097	0.0459062	0.0283889	0.0409397	0.0796041	0.135632	0.221327	0.234243	0.159458	0.0870861	0.0544205	0.0777485	0.0898216	0.0910438	0.0758682	0.130528	0.211867	0.244789	0.239972	0.271783	0.302546	0.247602	0.193825	0.205038	0.245729	0.25909	0.214206	0.155047	0.131302	0.153486	0.207718	0.251058	0.296213	0.357513	0.359518	0.340873	0.328656	0.377083
cell #161	0.268828	0.231886	0.25672	0.225063	0.185641	0.131031	0.100993	0.0813517	0.0623423	0.0286585	0.00656072	0.0370136	0.0988402	0.135727	0.151756	0.175631	0.189408	0.170308	0.161869	0.172717	0.178355	0.182987	0.204126	0.254414	0.318366	0.281356	0.205893	0.145188	0.0656547	0.0175692	0.006741	0.00321687	0	0.00749611	0.0233397	0.0472939	0.0729265	0.0983252	0.127428	0.144547	0.141709	0.132599	0.126726	0.122507	0.12541	0.131657	0.139301	0.14155	0.16426
cell #162	0.0343563	0.0257605	0.0219412	0.0310028	0.057311	0.104091	0.234094	0.401511	0.474515	0.541112	0.625017	0.632431	0.596094	0.58121	0.552113	0.470692	0.326976	0.166527	0.105237	0.064551	0.03235	0.01933	0.0131332	0.0152194	0.01492	0.0216561	0.0288976	0.0296831	0.0362161	0.038864	0.0670987	0.108171	0.133957	0.146706	0.169121	0.181848	0.200981	0.248904	0.325241	0.395429	0.457003	0.503224	0.4808	0.368817	0.293902	0.306999	0.335574	0.300586	0.20857
cell #163	0.0281492	0.0528821	0.0886066	0.117867	0.114093	0.0716071	0.0367096	0.0231029	0.0222105	0.0280676	0.0301403	0.0352996	0.0647897	0.104303	0.128555	0.116859	0.115868	0.168786	0.198082	0.168351	0.136891	0.119708	0.190132	0.314191	0.231818	0.107639	0.101198	0.101933	0.0853407	0.0914929	0.126331	0.163115	0.198075	0.187802	0.15731	0.130376	0.0671222	0.0522367	0.0582103	0.105486	0.182687	0.249981	0.365762	0.450473	0.551556	0.66393	0.787748	0.86726	0.964314
cell #164	0.052112	0.00972806	0.0152789	0	0.0039	0.00976533	0.0576065	0.0767786	0.1004	0.127868	0.130594	0.120925	0.145964	0.39607	0.459095	0.164356	0.0484036	0.0956896	0.204458	0.369419	0.618238	0.68415	0.520865	0.481312	0.605478	0.657687	0.552898	0.758321	1	0.687487	0.379185	0.3362	0.411784	0.571104	0.676048	0.692751	0.698428	0.633991	0.500211	0.440632	0.421645	0.484553	0.54814	0.593374	0.551809	0.540252	0.575832	0.6156	0.566607
cell #165	0.279611	0.378404	0.402296	0.339605	0.289589	0.32605	0.428832	0.503381	0.468375	0.31078	0.1779	0.181149	0.207907	0.217162	0.16851	0.162106	0.148921	0.147837	0.159602	0.203319	0.301757	0.457318	0.501166	0.459653	0.476356	0.481142	0.396442	0.264122	0.164431	0.169515	0.197816	0.298105	0.452779	0.557877	0.607136	0.632112	0.613979	0.615198	0.551874	0.336207	0.189245	0.163474	0.175404	0.147645	0.101406	0.071407	0.0321347	0	0.109622
cell #166	0.0956141	0.0779301	0.0731482	0.0612095	0.0739308	0.0745718	0.0788128	0.0791013	0.0830251	0.0804414	0.0792007	0.0908748	0.121258	0.146017	0.150864	0.165546	0.192095	0.204311	0.219468	0.240888	0.263144	0.245471	0.270374	0.318138	0.224067	0.112513	0.0859865	0.100193	0.114683	0.15466	0.211539	0.267509	0.341638	0.436422	0.532323	0.625746	0.650071	0.583133	0.51143	0.426085	0.340223	0.321413	0.360088	0.43979	0.501959	0.552156	0.559835	0.521387	0.465838
cell #167	0.0810464	0.057911	0.0461655	0.0235335	0.0127415	0.00383284	0	0.00759976	0.0137631	0.012848	0.011476	0.0126397	0.0250738	0.0653403	0.133884	0.172026	0.178853	0.207751	0.206083	0.123696	0.0520041	0.0336796	0.0512755	0.0930296	0.14247	0.265001	0.37039	0.293228	0.174517	0.137731	0.109476	0.0854393	0.0891858	0.110137	0.149995	0.199858	0.186492	0.152641	0.152596	0.206353	0.315125	0.446775	0.579369	0.619908	0.575168	0.492491	0.418621	0.352079	0.30375
cell #168	0.0466992	0.0379087	0.0414332	0.0478519	0.0812869	0.0947849	0.104506	0.102565	0.114406	0.108902	0.0717809	0.0628136	0.0303754	0.0192817	0.0282955	0.0610063	0.0573042	0.0590285	0.0601638	0.0799808	0.0991647	0.110267	0.157321	0.193802	0.30373	0.423903	0.621358	0.85018	1	0.807115	0.43256	0.200357	0.128522	0.13032	0.127216	0.119493	0.150151	0.171963	0.142711	0.141278	0.107563	0.0707529	0.0772354	0.0852414	0.0898176	0.104833	0.106923	0.0956834	0.0788345
cell #169	0.0287835	0.0170122	0.0123284	0.0162529	0.0330354	0.0500849	0.0936909	0.107938	0.115602	0.125481	0.164732	0.209511	0.270199	0.324469	0.341657	0.298909	0.226979	0.162437	0.15893	0.19669	0.244962	0.214089	0.211248	0.255786	0.340142	0.441466	0.49302	0.501492	0.479305	0.370015	0.206477	0.139238	0.143141	0.223621	0.37947	0.580042	0.728939	0.793533	0.753314	0.68295	0.608856	0.63315	0.668953	0.758471	0.798777	0.824774	0.835941	0.822804	0.875345
cell #170	0.135928	0.114201	0.0859857	0.0470549	0.0359371	0.00751459	0.0163496	0.0448613	0.0469759	0.0248978	0.0203464	0.0329733	0.0304616	0.0818817	0.129444	0.145974	0.251859	0.339387	0.237419	0.167027	0.167513	0.171861	0.183536	0.166915	0.178306	0.158994	0.145003	0.116275	0.09169	0.113391	0.133271	0.0632829	0.0544651	0.0747913	0.125052	0.208365	0.249617	0.227784	0.211096	0.18375	0.158094	0.206374	0.219067	0.237697	0.271245	0.228224	0.170543	0.136308	0.131231
cell #171	0.00365449	0.00524167	0.0100792	0.0180397	0.0375219	0.0562247	0.069608	0.0766519	0.0941054	0.12347	0.157125	0.193348	0.21294	0.204183	0.163214	0.120324	0.0996432	0.100417	0.126789	0.192436	0.287	0.283237	0.169571	0.0803672	0.0336571	0.017245	0.0236374	0.0657782	0.157986	0.231522	0.222002	0.183768	0.157242	0.123491	0.0818721	0.0682952	0.109536	0.156775	0.217203	0.277885	0.265926	0.238943	0.298634	0.38962	0.427649	0.387239	0.383585	0.399261	0.447067
cell #172	0.00132336	0.00169591	0.00586286	0.00441285	0.0167228	0.0315949	0.0540702	0.127361	0.170186	0.13215	0.0953129	0.0715187	0.0783584	0.0842656	0.0759844	0.0625525	0.0713113	0.0731159	0.0900424	0.11787	0.129838	0.174717	0.273479	0.290703	0.236395	0.247422	0.242217	0.18353	0.161297	0.174234	0.184522	0.2128	0.260098	0.327998	0.429748	0.526691	0.59151	0.701974	0.772815	0.721579	0.628478	0.557562	0.546623	0.711354	0.831238	0.770574	0.881308	0.916412	0.683336
cell #173	0.00912978	0.00144477	0.0209246	0.031311	0.0478618	0.0841117	0.127512	0.177622	0.231559	0.300678	0.313637	0.253268	0.191905	0.136201	0.106186	0.10539	0.164701	0.400476	0.574463	0.400316	0.190536	0.151972	0.163913	0.179061	0.170893	0.139186	0.11348	0.102045	0.121828	0.181199	0.318131	0.44466	0.428163	0.42075	0.531971	0.773319	1	0.943746	0.670114	0.395051	0.234774	0.148287	0.118572	0.11562	0.12175	0.112966	0.113882	0.105961	0.0832308
cell #174	0.0514595	0.0415211	0.0371738	0.0188035	0.0125668	0	0.00221225	0.00733081	0.0155052	0.0255813	0.039762	0.0631442	0.100805	0.150911	0.206624	0.280166	0.354497	0.431761	0.506922	0.543326	0.548384	0.535386	0.488242	0.42388	0.355726	0.294065	0.265415	0.258484	0.243351	0.282758	0.378108	0.357913	0.312969	0.350596	0.387145	0.399606	0.408606	0.407472	0.396886	0.393366	0.39294	0.385889	0.385101	0.383586	0.342674	0.301599	0.279699	0.270308	0.27625
cell #175	0.295988	0.104975	0.0621869	0.277955	0.408508	0.43493	0.510344	0.509053	0.578742	0.574386	0.717174	1	0.951734	0.752837	0.667429	0.638446	0.581994	0.604254	0.393495	0.257392	0.31931	0.338395	0.266668	0.203722	0.174997	0.147268	0.170764	0.220656	0.243696	0.252799	0.206723	0.144713	0.119289	0.107064	0.113471	0.0976257	0.0473446	0.0187142	0.0311692	0.0330237	0.0160064	0.00489804	0.00584476	0.0261372	0.0533347	0.0669315	0.0508437	0.0542241	0.0524198
cell #176	0.446607	0.0102402	0.0940461	0.16848	0.462749	0.531227	0.357955	0.249449	0.258696	0.290207	0.336539	0.596226	0.425337	0.243744	0.214511	0.15403	0.125821	0.105041	0.0969664	0.111083	0.126367	0.105133	0.11017	0.182933	0.179862	0.145486	0.161508	0.208464	0.245119	0.280105	0.28	0.328264	0.358196	0.390784	0.379497	0.410997	0.357883	0.412549	0.760301	0.574937	0.358639	0.151691	0.139616	0.217882	0.45147	0.381471	0.180036	0.203777	0.268791
cell #177	0.0317138	0.0401736	0.0410565	0.0521463	0.0551826	0.0669331	0.0759899	0.0630549	0.037494	0.0228921	0.0432776	0.0793351	0.1163	0.173921	0.200046	0.136463	0.0815752	0.068665	0.0563606	0.0477247	0.040618	0.0263107	0.0130702	0	0.0156106	0.0640301	0.15419	0.23744	0.249889	0.179237	0.112915	0.0535566	0.00596181	0.0101802	0.016737	0.0329228	0.053307	0.0733455	0.0911317	0.129203	0.178062	0.253613	0.308113	0.395784	0.436629	0.453292	0.407284	0.394903	0.379792
cell #178	0.0103694	0.00813973	0.0163488	0.011067	0.00444792	0.00684286	0.00815975	0.00718378	0.00493305	0.00220232	0.000974725	0.00822061	0.0168065	0.0168217	0.014663	0.0167934	0.0126976	0.00875802	0.00822996	0.00269069	0.00165282	0.00866935	0.013448	0.0224791	0.0354757	0.050584	0.0736413	0.10186	0.134484	0.168116	0.174437	0.180333	0.177546	0.159732	0.147784	0.123251	0.0948296	0.0971142	0.099886	0.139666	0.183372	0.2375	0.305423	0.3611	0.443227	0.498068	0.658408	0.786297	0.962342
cell #179	0.0374512	0.0337352	0.0320134	0.0480609	0.0614677	0.066483	0.084079	0.12492	0.14716	0.150988	0.142726	0.148929	0.174536	0.268194	0.435955	0.504887	0.397602	0.265503	0.182373	0.110562	0.0755904	0.0725246	0.115593	0.228132	0.341913	0.315208	0.179728	0.0782992	0.052377	0.0976594	0.178587	0.256824	0.271376	0.250793	0.207165	0.139946	0.0749359	0.0619521	0.0531893	0.0643581	0.0897382	0.111783	0.128978	0.156562	0.130174	0.105476	0.121747	0.180823	0.250077
cell #180	0.0241791	0	0.0128543	0.0149637	0.0281768	0.0453658	0.0699716	0.115624	0.218597	0.332863	0.431071	0.428834	0.387083	0.364064	0.305056	0.257593	0.239873	0.224875	0.252283	0.289946	0.2948	0.272912	0.196065	0.132308	0.10409	0.131063	0.15464	0.216471	0.307564	0.451016	0.537388	0.61378	0.651909	0.638951	0.688575	0.678666	0.61299	0.448751	0.37515	0.300523	0.282561	0.292396	0.329204	0.387292	0.447925	0.512543	0.491618	0.429447	0.335543
cell #181	0.227725	0.166727	0.138398	0.0682771	0.0335058	0.00186518	0	0.0238203	0.0482591	0.0622309	0.0802535	0.0938423	0.0998017	0.0960897	0.0766608	0.111292	0.176602	0.241636	0.308369	0.327144	0.332553	0.377196	0.475953	0.571637	0.622165	0.622826	0.622183	0.622389	0.610635	0.607145	0.610239	0.622083	0.625406	0.606447	0.605106	0.618183	0.608333	0.592368	0.598293	0.595513	0.597493	0.578201	0.556327	0.551095	0.568236	0.602308	0.645739	0.686267	0.688067
cell #182	0.399758	0.355498	0.282041	0.189562	0.0920823	0.0123382	0	0.0151438	0.0289825	0.0448995	0.059443	0.104623	0.126286	0.11247	0.144033	0.220052	0.245811	0.285683	0.410941	0.405228	0.371034	0.246182	0.205322	0.354886	0.47978	0.338749	0.314017	0.537441	0.561922	0.431726	0.338168	0.279311	0.369012	0.445854	0.509404	0.49899	0.389616	0.440135	0.581503	0.737251	0.979434	1	0.748876	0.499088	0.46633	0.366889	0.185597	0.190833	0.258016
cell #183	0.235061	0.175296	0.177114	0.15508	0.159725	0.15696	0.148163	0.134896	0.116722	0.104596	0.10559	0.122175	0.135269	0.144426	0.157447	0.175743	0.196864	0.216765	0.242133	0.272724	0.310042	0.33451	0.349523	0.347828	0.321636	0.288735	0.255477	0.22894	0.21622	0.218411	0.234039	0.258864	0.280567	0.301737	0.313038	0.318825	0.336322	0.358611	0.379891	0.397196	0.414972	0.434208	0.461949	0.508545	0.568162	0.650898	0.724395	0.746626	0.769863
cell #184	0.0866355	0.0425244	0.0178164	0	0.0103569	0.0174643	0.0332106	0.0607212	0.102192	0.1439	0.183209	0.227166	0.259028	0.259341	0.267193	0.308659	0.368	0.419592	0.451931	0.495887	0.543153	0.582501	0.623606	0.677271	0.731262	0.760171	0.76766	0.746509	0.711335	0.687413	0.637744	0.582516	0.547525	0.540525	0.545617	0.545278	0.54719	0.540244	0.520949	0.508511	0.501324	0.513731	0.521522	0.518411	0.532574	0.564075	0.596548	0.613752	0.637556
cell #185	0.228939	0.235559	0.263521	0.257324	0.287176	0.297232	0.306769	0.312915	0.322542	0.329953	0.361572	0.405862	0.482779	0.592848	0.57137	0.660205	0.876817	0.836484	0.724083	0.623799	0.543521	0.474745	0.447057	0.504328	0.651184	0.683798	0.62113	0.694735	0.85546	1	0.970492	0.840087	0.791012	0.81863	0.839691	0.826707	0.784137	0.732339	0.698612	0.69876	0.699537	0.684994	0.656514	0.61447	0.585327	0.607262	0.697228	0.790145	0.852462
cell #186	0.324938	0.163697	0.135412	0.0705052	0.0192266	0	0.0251938	0.088904	0.146208	0.123232	0.1163	0.107604	0.143611	0.152277	0.0810436	0.0310208	0.0651333	0.12166	0.13641	0.16851	0.195848	0.163747	0.171874	0.208017	0.206725	0.223853	0.281582	0.281262	0.212374	0.147839	0.131251	0.19743	0.198447	0.219826	0.240463	0.262339	0.31963	0.403698	0.518528	0.586449	0.583312	0.584598	0.591032	0.601227	0.570794	0.581618	0.542118	0.475961	0.484232
cell #187	0.523342	0.409971	0.510467	0.929696	1	0.645347	0.558971	0.496646	0.440549	0.30398	0.200105	0.175943	0.186031	0.206703	0.162894	0.183258	0.232674	0.288378	0.344132	0.320768	0.269778	0.29936	0.450469	0.655278	0.731039	0.712693	0.659496	0.567538	0.518328	0.440501	0.348066	0.321311	0.274723	0.285866	0.497457	0.768331	0.915895	0.922689	0.860912	0.724902	0.494531	0.298758	0.226273	0.198549	0.188428	0.23816	0.275358	0.255221	0.209942
cell #188	0.552572	0.570108	0.3662	0.136354	0.069862	0.0583193	0.0546943	0.0718966	0.109205	0.198513	0.252156	0.197543	0.103425	0.0607604	0.0496867	0.0438085	0.0404163	0.0364906	0.0226939	0.0103094	0.00770094	0.00693723	0.0141276	0.0180313	0.0214184	0.0226993	0.026389	0.0296849	0.0226444	0.0114046	0.00527343	0.00566814	0.0109031	0.0118086	0.0115552	0.0119459	0.0135365	0.0109916	0.0162581	0.0105985	0.011682	0.0146876	0.0123014	0.00794715	0.000364822	0	0.00156576	0.00420386	0.0100092
cell #189	0.198842	0.175487	0.208905	0.223706	0.243988	0.226338	0.233396	0.23665	0.208156	0.197182	0.213842	0.228835	0.202632	0.177578	0.175441	0.184197	0.201985	0.209433	0.209808	0.203567	0.178417	0.145513	0.121294	0.111057	0.107157	0.11225	0.123492	0.142973	0.182592	0.237695	0.301095	0.361205	0.405824	0.453016	0.486999	0.476709	0.428421	0.411945	0.420417	0.406648	0.39058	0.390272	0.395023	0.391522	0.378278	0.377918	0.388651	0.418109	0.454333
cell #190	0.0718718	0.0684422	0.0785085	0.0724709	0.0806515	0.0677337	0.0530772	0.0278893	0.0850819	0.151391	0.147973	0.175462	0.201759	0.235162	0.26216	0.28814	0.329877	0.385161	0.408063	0.41289	0.389592	0.327432	0.28239	0.26288	0.236801	0.25477	0.311088	0.391639	0.434143	0.492702	0.50387	0.449795	0.38951	0.349593	0.314552	0.29355	0.263431	0.251697	0.24921	0.269895	0.283485	0.26251	0.251047	0.216927	0.196495	0.214771	0.226103	0.206437	0.199221
cell #191	0.119756	0.131206	0.145857	0.197172	0.294303	0.319559	0.284087	0.29357	0.342834	0.363299	0.316121	0.225526	0.127489	0.0984686	0.143258	0.261801	0.36215	0.504433	0.652008	0.664604	0.571261	0.693007	0.763961	0.474293	0.441187	0.368219	0.303601	0.380643	0.366454	0.195726	0.132498	0.137775	0.204437	0.275602	0.242407	0.243402	0.283399	0.331799	0.401095	0.428944	0.342222	0.204964	0.136386	0.107822	0.0665311	0.0543397	0.0702441	0.126992	0.170553
cell #192	0.0624963	0.0661233	0.214752	0.47929	0.600079	0.546932	0.646478	0.779916	0.721762	0.531057	0.397782	0.260628	0.159177	0.0746682	0.042879	0.0902279	0.0962836	0.118819	0.178173	0.345533	0.754019	1	0.61445	0.405791	0.375509	0.35123	0.311737	0.301762	0.361324	0.35325	0.356947	0.326507	0.343774	0.390649	0.45051	0.486321	0.397973	0.389117	0.413677	0.50435	0.767664	0.793181	0.592712	0.518478	0.373328	0.364697	0.434936	0.571277	0.477934
cell #193	0.339104	0.146589	0.134343	0.202642	0.301729	0.344039	0.276814	0.134197	0.0462319	0.0576826	0.0982225	0.126794	0.162787	0.320957	0.471092	0.365483	0.290936	0.325179	0.42531	0.527242	0.402752	0.200883	0.147191	0.35602	0.711002	0.563906	0.2464	0.299126	0.45374	0.558711	0.664345	0.729656	0.843122	1	0.780727	0.423703	0.207745	0.115846	0.15887	0.309384	0.463448	0.308363	0.116912	0.0782289	0.0314243	0	0.00311258	0.0558124	0.100132
cell #194	0.0423413	0.0376895	0.0525736	0.0876094	0.100234	0.0653131	0.0656299	0.0852319	0.0941062	0.0865693	0.0648392	0.0412173	0.017084	0.00047878	0	0.00127107	0.00340108	0.00294108	0.00380901	0.0113956	0.0701468	0.182611	0.200685	0.135686	0.0778866	0.0662052	0.0836609	0.1506	0.211807	0.156578	0.108954	0.115032	0.131689	0.158988	0.22261	0.258608	0.214641	0.138069	0.101644	0.123109	0.172683	0.269059	0.419759	0.444687	0.322246	0.259855	0.273651	0.24666	0.202356
cell #195	0.0391318	0.0177172	0.019966	0.00574742	0	0.0053417	0.0258226	0.0658205	0.117313	0.182713	0.251531	0.300863	0.328788	0.332092	0.321829	0.310548	0.294139	0.265702	0.238007	0.203439	0.169811	0.162207	0.178949	0.310711	0.475063	0.476476	0.426881	0.350283	0.276798	0.262423	0.276602	0.297964	0.315072	0.344687	0.390141	0.429528	0.418564	0.404564	0.417951	0.420063	0.423114	0.422112	0.428652	0.43741	0.424243	0.402142	0.391268	0.378154	0.359504
[truncated: 146 more rows]
[truncated: 98 more columns]
