# Supplementary material for: Striatum-projecting prefrontal cortex neurons support working memory maintenance
Source: Nat Commun. 2023 Nov 2;14:7016. doi: 10.1038/s41467-023-42777-3 (PMC10622437; doi:10.1038/s41467-023-42777-3)
Supplement: Supplementary file 4 — Source Data [file 41467_2023_42777_MOESM4_ESM.zip › WilhelmSych_etal_SourceData_SupplFigures/SourceData_SFig13.xlsx]

## Sheet: SFig13a.Mouse1_original
Sorted cells	cell #1	cell #2	cell #3	cell #4	cell #5	cell #6	cell #7	cell #8	cell #9	cell #10	cell #11	cell #12	cell #13	cell #14	cell #15	cell #16	cell #17	cell #18	cell #19	cell #20	cell #21	cell #22	cell #23	cell #24	cell #25	cell #26	cell #27	cell #28	cell #29	cell #30	cell #31	cell #32	cell #33	cell #34	cell #35	cell #36	cell #37	cell #38	cell #39	cell #40	cell #41	cell #42	cell #43	cell #44	cell #45	cell #46	cell #47	cell #48	cell #49
cell #1		0.124183	-0.0588235	-0.30719	-0.490196	-0.398693	-0.51634	-0.359477	-0.385621	-0.359477	-0.464052	-0.542484	-0.555556	-0.503268	-0.437908	-0.346405	-0.490196	-0.581699	-0.529412	-0.555556	-0.529412	-0.555556	-0.568627	-0.555556	-0.542484	-0.359477	-0.464052	-0.660131	-0.647059	-0.712418	-0.686275	-0.647059	-0.633987	-0.79085	-0.699346	-0.686275	-0.738562	-0.699346	-0.568627	-0.699346	-0.777778	-0.699346	-0.607843	-0.843137	-0.72549	-0.869281	-0.764706	-0.72549	-0.673203
cell #2	-0.124183		-0.176471	-0.267974	-0.424837	-0.30719	-0.464052	-0.359477	-0.464052	-0.385621	-0.424837	-0.529412	-0.490196	-0.281046	-0.372549	-0.45098	-0.320261	-0.477124	-0.529412	-0.51634	-0.490196	-0.503268	-0.503268	-0.542484	-0.529412	-0.411765	-0.51634	-0.555556	-0.542484	-0.607843	-0.594771	-0.542484	-0.568627	-0.673203	-0.633987	-0.594771	-0.686275	-0.72549	-0.738562	-0.568627	-0.738562	-0.72549	-0.529412	-0.673203	-0.699346	-0.751634	-0.686275	-0.607843	-0.647059
cell #3	0.0588235	0.176471		-0.254902	-0.320261	-0.359477	-0.45098	-0.281046	-0.294118	-0.254902	-0.30719	-0.424837	-0.464052	-0.346405	-0.30719	-0.411765	-0.30719	-0.464052	-0.490196	-0.490196	-0.398693	-0.51634	-0.503268	-0.45098	-0.411765	-0.320261	-0.385621	-0.647059	-0.51634	-0.581699	-0.647059	-0.437908	-0.647059	-0.555556	-0.633987	-0.529412	-0.581699	-0.594771	-0.607843	-0.568627	-0.738562	-0.555556	-0.503268	-0.633987	-0.777778	-0.660131	-0.633987	-0.594771	-0.660131
cell #4	0.30719	0.267974	0.254902		-0.0849673	-0.0718954	-0.215686	-0.137255	-0.0980392	-0.0849673	-0.215686	-0.281046	-0.202614	-0.111111	-0.137255	-0.267974	-0.24183	-0.333333	-0.254902	-0.30719	-0.215686	-0.372549	-0.398693	-0.30719	-0.267974	-0.294118	-0.411765	-0.346405	-0.333333	-0.503268	-0.477124	-0.411765	-0.45098	-0.464052	-0.477124	-0.398693	-0.555556	-0.411765	-0.411765	-0.503268	-0.581699	-0.607843	-0.477124	-0.542484	-0.620915	-0.594771	-0.503268	-0.542484	-0.542484
cell #5	0.490196	0.424837	0.320261	0.0849673		0.0457516	-0.0718954	-0.0326797	0.0326797	0.0457516	-0.0980392	-0.176471	-0.111111	-0.176471	-0.137255	-0.150327	-0.124183	-0.320261	-0.24183	-0.24183	-0.176471	-0.372549	-0.30719	-0.30719	-0.281046	-0.137255	-0.294118	-0.398693	-0.346405	-0.555556	-0.764706	-0.411765	-0.594771	-0.411765	-0.529412	-0.411765	-0.490196	-0.385621	-0.385621	-0.424837	-0.620915	-0.45098	-0.359477	-0.581699	-0.529412	-0.633987	-0.660131	-0.503268	-0.686275
cell #6	0.398693	0.30719	0.359477	0.0718954	-0.0457516		-0.111111	0.163399	-0.00653595	0.0457516	-0.0980392	-0.189542	-0.0980392	-0.150327	-0.0718954	-0.0980392	-0.0718954	-0.281046	-0.150327	-0.30719	-0.111111	-0.24183	-0.281046	-0.320261	-0.176471	-0.124183	-0.254902	-0.437908	-0.320261	-0.464052	-0.555556	-0.372549	-0.490196	-0.372549	-0.477124	-0.398693	-0.437908	-0.45098	-0.411765	-0.346405	-0.542484	-0.411765	-0.254902	-0.529412	-0.51634	-0.503268	-0.568627	-0.437908	-0.647059
cell #7	0.51634	0.464052	0.45098	0.215686	0.0718954	0.111111		0.124183	-0.00653595	0.111111	0.0457516	-0.0326797	-0.0849673	-0.124183	-0.0196078	-0.00653595	-0.0849673	-0.202614	-0.124183	-0.111111	-0.150327	-0.24183	-0.254902	-0.333333	-0.111111	-0.0849673	-0.189542	-0.294118	-0.281046	-0.437908	-0.581699	-0.320261	-0.437908	-0.424837	-0.529412	-0.372549	-0.490196	-0.437908	-0.398693	-0.424837	-0.594771	-0.437908	-0.359477	-0.594771	-0.503268	-0.673203	-0.660131	-0.464052	-0.490196
cell #8	0.359477	0.359477	0.281046	0.137255	0.0326797	-0.163399	-0.124183		-0.0457516	-0.00653595	-0.111111	-0.137255	-0.137255	-0.0849673	-0.0718954	-0.0980392	-0.0849673	-0.163399	-0.124183	-0.228758	-0.176471	-0.346405	-0.320261	-0.176471	-0.202614	-0.0196078	-0.215686	-0.437908	-0.359477	-0.503268	-0.529412	-0.45098	-0.372549	-0.372549	-0.398693	-0.346405	-0.359477	-0.437908	-0.281046	-0.398693	-0.542484	-0.398693	-0.346405	-0.464052	-0.424837	-0.529412	-0.490196	-0.529412	-0.45098
cell #9	0.385621	0.464052	0.294118	0.0980392	-0.0326797	0.00653595	0.00653595	0.0457516		0.0326797	-0.0588235	-0.124183	-0.111111	-0.00653595	-0.0849673	-0.0849673	-0.0718954	-0.124183	-0.150327	-0.267974	-0.0849673	-0.254902	-0.163399	-0.24183	-0.189542	-0.137255	-0.254902	-0.424837	-0.320261	-0.30719	-0.411765	-0.281046	-0.477124	-0.359477	-0.385621	-0.294118	-0.385621	-0.490196	-0.411765	-0.359477	-0.477124	-0.372549	-0.267974	-0.464052	-0.490196	-0.45098	-0.503268	-0.411765	-0.529412
cell #10	0.359477	0.385621	0.254902	0.0849673	-0.0457516	-0.0457516	-0.111111	0.00653595	-0.0326797		-0.0980392	-0.137255	-0.0980392	0.00653595	-0.176471	-0.0718954	-0.189542	-0.228758	-0.0980392	-0.215686	-0.202614	-0.267974	-0.267974	-0.189542	-0.176471	-0.215686	-0.189542	-0.254902	-0.254902	-0.385621	-0.477124	-0.30719	-0.385621	-0.424837	-0.398693	-0.359477	-0.385621	-0.45098	-0.333333	-0.346405	-0.503268	-0.437908	-0.320261	-0.490196	-0.51634	-0.503268	-0.464052	-0.398693	-0.424837
cell #11	0.464052	0.424837	0.30719	0.215686	0.0980392	0.0980392	-0.0457516	0.111111	0.0588235	0.0980392		-0.0718954	0.0196078	-0.0588235	0.0196078	0.00653595	0.0326797	-0.00653595	-0.0849673	-0.0718954	-0.163399	-0.202614	-0.228758	-0.111111	-0.0718954	-0.0849673	-0.176471	-0.281046	-0.254902	-0.320261	-0.437908	-0.254902	-0.333333	-0.254902	-0.372549	-0.267974	-0.372549	-0.359477	-0.320261	-0.320261	-0.503268	-0.30719	-0.281046	-0.45098	-0.45098	-0.477124	-0.437908	-0.424837	-0.437908
cell #12	0.542484	0.529412	0.424837	0.281046	0.176471	0.189542	0.0326797	0.137255	0.124183	0.137255	0.0718954		-0.0588235	-0.0196078	0.00653595	0.00653595	0.0718954	-0.0718954	0.0326797	-0.137255	-0.0980392	-0.163399	-0.0718954	-0.137255	-0.202614	-0.0588235	-0.163399	-0.267974	-0.137255	-0.346405	-0.464052	-0.137255	-0.320261	-0.346405	-0.333333	-0.267974	-0.294118	-0.202614	-0.294118	-0.281046	-0.477124	-0.411765	-0.215686	-0.490196	-0.398693	-0.568627	-0.529412	-0.359477	-0.477124
cell #13	0.555556	0.490196	0.464052	0.202614	0.111111	0.0980392	0.0849673	0.137255	0.111111	0.0980392	-0.0196078	0.0588235		0.0196078	0.0196078	0.0326797	-0.00653595	-0.0457516	-0.0718954	-0.124183	-0.124183	-0.24183	-0.124183	-0.124183	-0.137255	-0.0588235	-0.0980392	-0.254902	-0.124183	-0.372549	-0.267974	-0.189542	-0.372549	-0.359477	-0.281046	-0.333333	-0.385621	-0.294118	-0.294118	-0.30719	-0.359477	-0.320261	-0.24183	-0.464052	-0.398693	-0.503268	-0.45098	-0.359477	-0.372549
cell #14	0.503268	0.281046	0.346405	0.111111	0.176471	0.150327	0.124183	0.0849673	0.00653595	-0.00653595	0.0588235	0.0196078	-0.0196078		-0.0326797	-0.0196078	-0.0588235	-0.0849673	-0.189542	-0.150327	-0.137255	-0.150327	-0.0718954	-0.202614	-0.163399	-0.176471	-0.137255	-0.267974	-0.137255	-0.281046	-0.228758	-0.163399	-0.267974	-0.30719	-0.320261	-0.320261	-0.333333	-0.346405	-0.267974	-0.346405	-0.346405	-0.294118	-0.346405	-0.411765	-0.45098	-0.385621	-0.411765	-0.333333	-0.424837
cell #15	0.437908	0.372549	0.30719	0.137255	0.137255	0.0718954	0.0196078	0.0718954	0.0849673	0.176471	-0.0196078	-0.00653595	-0.0196078	0.0326797		-0.111111	-0.00653595	-0.0588235	-0.163399	-0.0196078	-0.0326797	-0.281046	-0.176471	-0.150327	-0.150327	-0.0849673	-0.0718954	-0.24183	-0.0849673	-0.372549	-0.398693	-0.24183	-0.346405	-0.215686	-0.372549	-0.267974	-0.202614	-0.267974	-0.346405	-0.281046	-0.424837	-0.281046	-0.254902	-0.424837	-0.385621	-0.320261	-0.437908	-0.346405	-0.437908
cell #16	0.346405	0.45098	0.411765	0.267974	0.150327	0.0980392	0.00653595	0.0980392	0.0849673	0.0718954	-0.00653595	-0.00653595	-0.0326797	0.0196078	0.111111		-0.0326797	-0.0849673	-0.124183	0.0196078	-0.0588235	-0.150327	-0.189542	-0.202614	-0.0980392	-0.0980392	-0.215686	-0.267974	-0.111111	-0.281046	-0.294118	-0.254902	-0.24183	-0.267974	-0.228758	-0.333333	-0.398693	-0.254902	-0.346405	-0.281046	-0.359477	-0.333333	-0.294118	-0.424837	-0.477124	-0.359477	-0.359477	-0.359477	-0.346405
cell #17	0.490196	0.320261	0.30719	0.24183	0.124183	0.0718954	0.0849673	0.0849673	0.0718954	0.189542	-0.0326797	-0.0718954	0.00653595	0.0588235	0.00653595	0.0326797		-0.0718954	-0.0588235	-0.176471	-0.111111	-0.0718954	-0.0980392	-0.111111	-0.124183	-0.176471	-0.202614	-0.215686	-0.150327	-0.189542	-0.215686	-0.163399	-0.267974	-0.30719	-0.215686	-0.281046	-0.294118	-0.281046	-0.267974	-0.320261	-0.359477	-0.359477	-0.267974	-0.359477	-0.294118	-0.346405	-0.372549	-0.385621	-0.30719
cell #18	0.581699	0.477124	0.464052	0.333333	0.320261	0.281046	0.202614	0.163399	0.124183	0.228758	0.00653595	0.0718954	0.0457516	0.0849673	0.0588235	0.0849673	0.0718954		-0.0196078	0.0326797	-0.0849673	-0.176471	-0.0718954	-0.124183	-0.0196078	0.0196078	-0.111111	-0.202614	-0.150327	-0.267974	-0.385621	-0.137255	-0.24183	-0.137255	-0.267974	-0.202614	-0.254902	-0.320261	-0.294118	-0.267974	-0.385621	-0.281046	-0.254902	-0.359477	-0.424837	-0.333333	-0.437908	-0.254902	-0.437908
cell #19	0.529412	0.529412	0.490196	0.254902	0.24183	0.150327	0.124183	0.124183	0.150327	0.0980392	0.0849673	-0.0326797	0.0718954	0.189542	0.163399	0.124183	0.0588235	0.0196078		-0.0196078	0.0196078	-0.0980392	-0.124183	-0.111111	-0.124183	-0.0849673	-0.137255	-0.176471	-0.163399	-0.111111	-0.176471	-0.111111	-0.0849673	-0.24183	-0.215686	-0.228758	-0.359477	-0.202614	-0.294118	-0.294118	-0.267974	-0.267974	-0.202614	-0.372549	-0.294118	-0.30719	-0.333333	-0.333333	-0.359477
cell #20	0.555556	0.51634	0.490196	0.30719	0.24183	0.30719	0.111111	0.228758	0.267974	0.215686	0.0718954	0.137255	0.124183	0.150327	0.0196078	-0.0196078	0.176471	-0.0326797	0.0196078		-0.0326797	-0.0588235	-0.0718954	-0.0718954	0.00653595	-0.0326797	0.00653595	-0.176471	-0.0326797	-0.163399	-0.24183	-0.0980392	-0.163399	-0.0849673	-0.24183	-0.267974	-0.24183	-0.267974	-0.281046	-0.202614	-0.320261	-0.346405	-0.267974	-0.385621	-0.294118	-0.215686	-0.411765	-0.359477	-0.228758
cell #21	0.529412	0.490196	0.398693	0.215686	0.176471	0.111111	0.150327	0.176471	0.0849673	0.202614	0.163399	0.0980392	0.124183	0.137255	0.0326797	0.0588235	0.111111	0.0849673	-0.0196078	0.0326797		-0.0849673	0.0457516	-0.111111	-0.0326797	-0.0326797	-0.0718954	-0.0196078	-0.0588235	-0.0718954	-0.202614	-0.0849673	-0.215686	-0.202614	-0.202614	-0.137255	-0.111111	-0.137255	-0.0457516	-0.24183	-0.176471	-0.228758	-0.137255	-0.202614	-0.202614	-0.320261	-0.24183	-0.189542	-0.24183
cell #22	0.555556	0.503268	0.51634	0.372549	0.372549	0.24183	0.24183	0.346405	0.254902	0.267974	0.202614	0.163399	0.24183	0.150327	0.281046	0.150327	0.0718954	0.176471	0.0980392	0.0588235	0.0849673		-0.0718954	0.0196078	-0.0457516	0.0588235	0.0980392	-0.163399	-0.0718954	-0.0196078	-0.0196078	-0.163399	-0.111111	-0.0849673	-0.176471	-0.0980392	-0.0588235	-0.0457516	-0.111111	-0.215686	-0.163399	-0.24183	-0.137255	-0.281046	-0.215686	-0.228758	-0.30719	-0.281046	-0.294118
cell #23	0.568627	0.503268	0.503268	0.398693	0.30719	0.281046	0.254902	0.320261	0.163399	0.267974	0.228758	0.0718954	0.124183	0.0718954	0.176471	0.189542	0.0980392	0.0718954	0.124183	0.0718954	-0.0457516	0.0718954		-0.0326797	0.00653595	0.0718954	0.0326797	-0.0718954	-0.0849673	-0.0457516	-0.124183	-0.137255	-0.0980392	-0.163399	-0.215686	-0.137255	-0.137255	-0.124183	-0.137255	-0.163399	-0.176471	-0.176471	-0.111111	-0.254902	-0.0980392	-0.294118	-0.228758	-0.254902	-0.24183
cell #24	0.555556	0.542484	0.45098	0.30719	0.30719	0.320261	0.333333	0.176471	0.24183	0.189542	0.111111	0.137255	0.124183	0.202614	0.150327	0.202614	0.111111	0.124183	0.111111	0.0718954	0.111111	-0.0196078	0.0326797		-0.0196078	0.0326797	-0.0457516	-0.0588235	-0.0326797	-0.150327	-0.0980392	-0.0588235	-0.0980392	-0.124183	-0.137255	-0.0588235	-0.0980392	-0.137255	-0.124183	-0.254902	-0.228758	-0.267974	-0.124183	-0.176471	-0.176471	-0.228758	-0.137255	-0.228758	-0.202614
cell #25	0.542484	0.529412	0.411765	0.267974	0.281046	0.176471	0.111111	0.202614	0.189542	0.176471	0.0718954	0.202614	0.137255	0.163399	0.150327	0.0980392	0.124183	0.0196078	0.124183	-0.00653595	0.0326797	0.0457516	-0.00653595	0.0196078		-0.0196078	0.0196078	-0.111111	-0.0718954	-0.111111	-0.124183	-0.137255	-0.137255	-0.163399	-0.137255	-0.111111	-0.111111	-0.0849673	-0.0980392	-0.137255	-0.150327	-0.150327	-0.124183	-0.215686	-0.189542	-0.30719	-0.137255	-0.163399	-0.202614
cell #26	0.359477	0.411765	0.320261	0.294118	0.137255	0.124183	0.0849673	0.0196078	0.137255	0.215686	0.0849673	0.0588235	0.0588235	0.176471	0.0849673	0.0980392	0.176471	-0.0196078	0.0849673	0.0326797	0.0326797	-0.0588235	-0.0718954	-0.0326797	0.0196078		0.0326797	-0.0718954	-0.0718954	-0.176471	-0.215686	-0.0849673	-0.0588235	-0.111111	-0.0849673	-0.202614	-0.0718954	-0.163399	-0.124183	-0.137255	-0.215686	-0.189542	-0.163399	-0.150327	-0.24183	-0.215686	-0.228758	-0.189542	-0.176471
cell #27	0.464052	0.51634	0.385621	0.411765	0.294118	0.254902	0.189542	0.215686	0.254902	0.189542	0.176471	0.163399	0.0980392	0.137255	0.0718954	0.215686	0.202614	0.111111	0.137255	-0.00653595	0.0718954	-0.0980392	-0.0326797	0.0457516	-0.0196078	-0.0326797		-0.0718954	0.0457516	-0.0980392	-0.111111	-0.0196078	-0.0718954	-0.0849673	-0.0980392	-0.0980392	-0.0980392	-0.215686	-0.0849673	-0.0980392	-0.0718954	-0.189542	-0.0849673	-0.215686	-0.24183	-0.111111	-0.189542	-0.111111	-0.281046
cell #28	0.660131	0.555556	0.647059	0.346405	0.398693	0.437908	0.294118	0.437908	0.424837	0.254902	0.281046	0.267974	0.254902	0.267974	0.24183	0.267974	0.215686	0.202614	0.176471	0.176471	0.0196078	0.163399	0.0718954	0.0588235	0.111111	0.0718954	0.0718954		0.0326797	-0.0326797	0.00653595	-0.0326797	0.00653595	-0.0718954	-0.111111	-0.111111	-0.150327	-0.0457516	-0.0457516	-0.124183	-0.176471	-0.150327	-0.0980392	-0.124183	-0.163399	-0.202614	-0.24183	-0.202614	-0.176471
cell #29	0.647059	0.542484	0.51634	0.333333	0.346405	0.320261	0.281046	0.359477	0.320261	0.254902	0.254902	0.137255	0.124183	0.137255	0.0849673	0.111111	0.150327	0.150327	0.163399	0.0326797	0.0588235	0.0718954	0.0849673	0.0326797	0.0718954	0.0718954	-0.0457516	-0.0326797		-0.124183	-0.111111	0.0196078	-0.137255	-0.0326797	-0.137255	-0.0849673	-0.124183	-0.0326797	-0.0980392	-0.137255	-0.254902	-0.137255	-0.0849673	-0.124183	-0.137255	-0.163399	-0.176471	-0.137255	-0.189542
cell #30	0.712418	0.607843	0.581699	0.503268	0.555556	0.464052	0.437908	0.503268	0.30719	0.385621	0.320261	0.346405	0.372549	0.281046	0.372549	0.281046	0.189542	0.267974	0.111111	0.163399	0.0718954	0.0196078	0.0457516	0.150327	0.111111	0.176471	0.0980392	0.0326797	0.124183		0.00653595	0.0196078	-0.0196078	-0.0196078	-0.0980392	-0.111111	-0.137255	-0.0457516	-0.00653595	-0.111111	-0.111111	-0.163399	-0.0457516	-0.215686	-0.111111	-0.24183	-0.215686	-0.228758	-0.215686
cell #31	0.686275	0.594771	0.647059	0.477124	0.764706	0.555556	0.581699	0.529412	0.411765	0.477124	0.437908	0.464052	0.267974	0.228758	0.398693	0.294118	0.215686	0.385621	0.176471	0.24183	0.202614	0.0196078	0.124183	0.0980392	0.124183	0.215686	0.111111	-0.00653595	0.111111	-0.00653595		0.0457516	0.0718954	0.124183	-0.0980392	-0.00653595	-0.0980392	0.0196078	-0.137255	-0.124183	-0.176471	-0.0196078	-0.0326797	-0.163399	-0.111111	-0.0457516	-0.24183	-0.124183	-0.176471
cell #32	0.647059	0.542484	0.437908	0.411765	0.411765	0.372549	0.320261	0.45098	0.281046	0.30719	0.254902	0.137255	0.189542	0.163399	0.24183	0.254902	0.163399	0.137255	0.111111	0.0980392	0.0849673	0.163399	0.137255	0.0588235	0.137255	0.0849673	0.0196078	0.0326797	-0.0196078	-0.0196078	-0.0457516		-0.0196078	0.0457516	-0.0588235	0.0588235	-0.0718954	-0.0849673	-0.0457516	-0.176471	-0.124183	-0.137255	-0.0588235	-0.137255	-0.0718954	-0.0980392	-0.111111	-0.124183	-0.124183
cell #33	0.633987	0.568627	0.647059	0.45098	0.594771	0.490196	0.437908	0.372549	0.477124	0.385621	0.333333	0.320261	0.372549	0.267974	0.346405	0.24183	0.267974	0.24183	0.0849673	0.163399	0.215686	0.111111	0.0980392	0.0980392	0.137255	0.0588235	0.0718954	-0.00653595	0.137255	0.0196078	-0.0718954	0.0196078		0.0849673	-0.0588235	0.0457516	-0.0718954	-0.0196078	-0.0718954	-0.111111	-0.0326797	-0.111111	-0.0457516	-0.137255	-0.111111	-0.163399	-0.111111	-0.0457516	-0.228758
cell #34	0.79085	0.673203	0.555556	0.464052	0.411765	0.372549	0.424837	0.372549	0.359477	0.424837	0.254902	0.346405	0.359477	0.30719	0.215686	0.267974	0.30719	0.137255	0.24183	0.0849673	0.202614	0.0849673	0.163399	0.124183	0.163399	0.111111	0.0849673	0.0718954	0.0326797	0.0196078	-0.124183	-0.0457516	-0.0849673		-0.0326797	-0.0457516	-0.0326797	-0.0457516	-0.0588235	-0.0196078	-0.0980392	-0.0849673	-0.0196078	-0.0326797	-0.0718954	-0.124183	-0.150327	-0.111111	-0.189542
cell #35	0.699346	0.633987	0.633987	0.477124	0.529412	0.477124	0.529412	0.398693	0.385621	0.398693	0.372549	0.333333	0.281046	0.320261	0.372549	0.228758	0.215686	0.267974	0.215686	0.24183	0.202614	0.176471	0.215686	0.137255	0.137255	0.0849673	0.0980392	0.111111	0.137255	0.0980392	0.0980392	0.0588235	0.0588235	0.0326797		0.00653595	-0.0849673	-0.0196078	0.0326797	-0.0588235	-0.0718954	-0.0196078	-0.111111	-0.0849673	-0.0849673	-0.0980392	-0.0588235	-0.0457516	-0.0980392
cell #36	0.686275	0.594771	0.529412	0.398693	0.411765	0.398693	0.372549	0.346405	0.294118	0.359477	0.267974	0.267974	0.333333	0.320261	0.267974	0.333333	0.281046	0.202614	0.228758	0.267974	0.137255	0.0980392	0.137255	0.0588235	0.111111	0.202614	0.0980392	0.111111	0.0849673	0.111111	0.00653595	-0.0588235	-0.0457516	0.0457516	-0.00653595		0.0326797	-0.0326797	-0.0196078	-0.00653595	-0.0980392	-0.0588235	-0.0588235	-0.124183	-0.0457516	-0.0980392	-0.111111	-0.0588235	-0.0980392
cell #37	0.738562	0.686275	0.581699	0.555556	0.490196	0.437908	0.490196	0.359477	0.385621	0.385621	0.372549	0.294118	0.385621	0.333333	0.202614	0.398693	0.294118	0.254902	0.359477	0.24183	0.111111	0.0588235	0.137255	0.0980392	0.111111	0.0718954	0.0980392	0.150327	0.124183	0.137255	0.0980392	0.0718954	0.0718954	0.0326797	0.0849673	-0.0326797		-0.0457516	-0.0718954	-0.124183	-0.0457516	-0.00653595	-0.0326797	-0.0849673	-0.0718954	-0.0588235	-0.0326797	-0.111111	-0.0980392
cell #38	0.699346	0.72549	0.594771	0.411765	0.385621	0.45098	0.437908	0.437908	0.490196	0.45098	0.359477	0.202614	0.294118	0.346405	0.267974	0.254902	0.281046	0.320261	0.202614	0.267974	0.137255	0.0457516	0.124183	0.137255	0.0849673	0.163399	0.215686	0.0457516	0.0326797	0.0457516	-0.0196078	0.0849673	0.0196078	0.0457516	0.0196078	0.0326797	0.0457516		-0.00653595	0.0457516	-0.0196078	-0.00653595	-0.0718954	-0.0326797	-0.0718954	-0.111111	-0.0980392	-0.124183	-0.0849673
cell #39	0.568627	0.738562	0.607843	0.411765	0.385621	0.411765	0.398693	0.281046	0.411765	0.333333	0.320261	0.294118	0.294118	0.267974	0.346405	0.346405	0.267974	0.294118	0.294118	0.281046	0.0457516	0.111111	0.137255	0.124183	0.0980392	0.124183	0.0849673	0.0457516	0.0980392	0.00653595	0.137255	0.0457516	0.0718954	0.0588235	-0.0326797	0.0196078	0.0718954	0.00653595		-0.0196078	-0.0457516	-0.0588235	-0.0457516	-0.0718954	-0.0326797	-0.0196078	-0.0196078	-0.0980392	-0.00653595
cell #40	0.699346	0.568627	0.568627	0.503268	0.424837	0.346405	0.424837	0.398693	0.359477	0.346405	0.320261	0.281046	0.30719	0.346405	0.281046	0.281046	0.320261	0.267974	0.294118	0.202614	0.24183	0.215686	0.163399	0.254902	0.137255	0.137255	0.0980392	0.124183	0.137255	0.111111	0.124183	0.176471	0.111111	0.0196078	0.0588235	0.00653595	0.124183	-0.0457516	0.0196078		-0.0196078	0.0457516	-0.00653595	-0.0196078	-0.0196078	-0.0457516	-0.0457516	-0.0457516	0.0326797
cell #41	0.777778	0.738562	0.738562	0.581699	0.620915	0.542484	0.594771	0.542484	0.477124	0.503268	0.503268	0.477124	0.359477	0.346405	0.424837	0.359477	0.359477	0.385621	0.267974	0.320261	0.176471	0.163399	0.176471	0.228758	0.150327	0.215686	0.0718954	0.176471	0.254902	0.111111	0.176471	0.124183	0.0326797	0.0980392	0.0718954	0.0980392	0.0457516	0.0196078	0.0457516	0.0196078		0.0588235	-0.0718954	-0.111111	0.0196078	-0.0980392	-0.0849673	-0.0849673	-0.00653595
cell #42	0.699346	0.72549	0.555556	0.607843	0.45098	0.411765	0.437908	0.398693	0.372549	0.437908	0.30719	0.411765	0.320261	0.294118	0.281046	0.333333	0.359477	0.281046	0.267974	0.346405	0.228758	0.24183	0.176471	0.267974	0.150327	0.189542	0.189542	0.150327	0.137255	0.163399	0.0196078	0.137255	0.111111	0.0849673	0.0196078	0.0588235	0.00653595	0.00653595	0.0588235	-0.0457516	-0.0588235		0.0196078	0.0196078	-0.0196078	-0.0326797	-0.0718954	0.0849673	-0.124183
cell #43	0.607843	0.529412	0.503268	0.477124	0.359477	0.254902	0.359477	0.346405	0.267974	0.320261	0.281046	0.215686	0.24183	0.346405	0.254902	0.294118	0.267974	0.254902	0.202614	0.267974	0.137255	0.137255	0.111111	0.124183	0.124183	0.163399	0.0849673	0.0980392	0.0849673	0.0457516	0.0326797	0.0588235	0.0457516	0.0196078	0.111111	0.0588235	0.0326797	0.0718954	0.0457516	0.00653595	0.0718954	-0.0196078		-0.0588235	0.00653595	-0.0849673	-0.0588235	-0.0326797	-0.0718954
cell #44	0.843137	0.673203	0.633987	0.542484	0.581699	0.529412	0.594771	0.464052	0.464052	0.490196	0.45098	0.490196	0.464052	0.411765	0.424837	0.424837	0.359477	0.359477	0.372549	0.385621	0.202614	0.281046	0.254902	0.176471	0.215686	0.150327	0.215686	0.124183	0.124183	0.215686	0.163399	0.137255	0.137255	0.0326797	0.0849673	0.124183	0.0849673	0.0326797	0.0718954	0.0196078	0.111111	-0.0196078	0.0588235		0.0588235	-0.00653595	-0.124183	0.0196078	-0.150327
cell #45	0.72549	0.699346	0.777778	0.620915	0.529412	0.51634	0.503268	0.424837	0.490196	0.51634	0.45098	0.398693	0.398693	0.45098	0.385621	0.477124	0.294118	0.424837	0.294118	0.294118	0.202614	0.215686	0.0980392	0.176471	0.189542	0.24183	0.24183	0.163399	0.137255	0.111111	0.111111	0.0718954	0.111111	0.0718954	0.0849673	0.0457516	0.0718954	0.0718954	0.0326797	0.0196078	-0.0196078	0.0196078	-0.00653595	-0.0588235		-0.0326797	-0.0196078	0.0326797	0.0718954
cell #46	0.869281	0.751634	0.660131	0.594771	0.633987	0.503268	0.673203	0.529412	0.45098	0.503268	0.477124	0.568627	0.503268	0.385621	0.320261	0.359477	0.346405	0.333333	0.30719	0.215686	0.320261	0.228758	0.294118	0.228758	0.30719	0.215686	0.111111	0.202614	0.163399	0.24183	0.0457516	0.0980392	0.163399	0.124183	0.0980392	0.0980392	0.0588235	0.111111	0.0196078	0.0457516	0.0980392	0.0326797	0.0849673	0.00653595	0.0326797		0.0588235	-0.0588235	-0.124183
cell #47	0.764706	0.686275	0.633987	0.503268	0.660131	0.568627	0.660131	0.490196	0.503268	0.464052	0.437908	0.529412	0.45098	0.411765	0.437908	0.359477	0.372549	0.437908	0.333333	0.411765	0.24183	0.30719	0.228758	0.137255	0.137255	0.228758	0.189542	0.24183	0.176471	0.215686	0.24183	0.111111	0.111111	0.150327	0.0588235	0.111111	0.0326797	0.0980392	0.0196078	0.0457516	0.0849673	0.0718954	0.0588235	0.124183	0.0196078	-0.0588235		-0.0588235	-0.0196078
cell #48	0.72549	0.607843	0.594771	0.542484	0.503268	0.437908	0.464052	0.529412	0.411765	0.398693	0.424837	0.359477	0.359477	0.333333	0.346405	0.359477	0.385621	0.254902	0.333333	0.359477	0.189542	0.281046	0.254902	0.228758	0.163399	0.189542	0.111111	0.202614	0.137255	0.228758	0.124183	0.124183	0.0457516	0.111111	0.0457516	0.0588235	0.111111	0.124183	0.0980392	0.0457516	0.0849673	-0.0849673	0.0326797	-0.0196078	-0.0326797	0.0588235	0.0588235		-0.0326797
cell #49	0.673203	0.647059	0.660131	0.542484	0.686275	0.647059	0.490196	0.45098	0.529412	0.424837	0.437908	0.477124	0.372549	0.424837	0.437908	0.346405	0.30719	0.437908	0.359477	0.228758	0.24183	0.294118	0.24183	0.202614	0.202614	0.176471	0.281046	0.176471	0.189542	0.215686	0.176471	0.124183	0.228758	0.189542	0.0980392	0.0980392	0.0980392	0.0849673	0.00653595	-0.0326797	0.00653595	0.124183	0.0718954	0.150327	-0.0718954	0.124183	0.0196078	0.0326797
cell #50	0.79085	0.686275	0.620915	0.51634	0.568627	0.477124	0.424837	0.490196	0.411765	0.437908	0.385621	0.385621	0.424837	0.372549	0.385621	0.254902	0.359477	0.30719	0.30719	0.254902	0.333333	0.228758	0.202614	0.24183	0.281046	0.163399	0.111111	0.150327	0.137255	0.150327	0.150327	0.124183	0.137255	0.150327	0.163399	0.111111	0.281046	0.124183	0.0718954	0.00653595	0.0980392	0.0326797	-0.0326797	-0.0326797	0.0588235	-0.00653595	-0.0196078	0.0196078	-0.0326797
cell #51	0.72549	0.699346	0.633987	0.503268	0.633987	0.529412	0.633987	0.568627	0.51634	0.45098	0.51634	0.490196	0.398693	0.437908	0.411765	0.333333	0.346405	0.45098	0.294118	0.346405	0.359477	0.228758	0.228758	0.267974	0.254902	0.228758	0.267974	0.189542	0.189542	0.202614	0.294118	0.124183	0.163399	0.176471	0.111111	0.111111	0.0849673	0.00653595	0.0588235	0.0326797	0.0326797	0.0849673	0.0326797	-0.0196078	0.0326797	0.0718954	0.00653595	-0.0326797	0.0980392
cell #52	0.72549	0.712418	0.607843	0.555556	0.568627	0.477124	0.437908	0.477124	0.477124	0.503268	0.411765	0.359477	0.30719	0.372549	0.359477	0.320261	0.254902	0.359477	0.320261	0.254902	0.30719	0.294118	0.189542	0.189542	0.24183	0.254902	0.294118	0.228758	0.189542	0.124183	0.189542	0.176471	0.124183	0.137255	0.0718954	0.189542	0.0196078	0.124183	0.0588235	-0.00653595	0.0196078	0.0588235	-0.00653595	0.0849673	0.0849673	0.0849673	0.0588235	0.0849673	0.137255
cell #53	0.764706	0.633987	0.660131	0.594771	0.555556	0.51634	0.45098	0.542484	0.411765	0.437908	0.490196	0.437908	0.503268	0.424837	0.372549	0.385621	0.437908	0.411765	0.346405	0.294118	0.294118	0.215686	0.215686	0.267974	0.202614	0.137255	0.267974	0.189542	0.189542	0.137255	0.0457516	0.176471	0.163399	0.163399	0.124183	0.137255	0.124183	0.0588235	0.150327	0.124183	0.0457516	0.0588235	0.0849673	0.00653595	-0.00653595	0.0718954	0.0718954	0.137255	-0.00653595
cell #54	0.830065	0.686275	0.712418	0.594771	0.699346	0.555556	0.647059	0.529412	0.490196	0.490196	0.490196	0.464052	0.411765	0.45098	0.372549	0.30719	0.385621	0.490196	0.333333	0.359477	0.385621	0.346405	0.333333	0.24183	0.294118	0.189542	0.228758	0.30719	0.228758	0.176471	0.124183	0.163399	0.228758	0.163399	0.150327	0.137255	0.0849673	0.124183	0.0457516	0.0588235	0.124183	-0.00653595	0.0588235	0.0457516	0.0457516	0.0849673	0.00653595	0.0849673	0.0588235
cell #55	0.751634	0.686275	0.647059	0.51634	0.581699	0.464052	0.45098	0.437908	0.424837	0.346405	0.464052	0.385621	0.359477	0.503268	0.372549	0.281046	0.385621	0.385621	0.267974	0.333333	0.281046	0.281046	0.228758	0.30719	0.333333	0.124183	0.137255	0.346405	0.202614	0.254902	0.189542	0.0849673	0.163399	0.0849673	0.228758	0.215686	0.150327	0.111111	0.0588235	0.0457516	0.150327	0.0588235	-0.00653595	0.0718954	0.0196078	0.0326797	0.0588235	-0.0196078	0.0326797
cell #56	0.777778	0.816993	0.686275	0.529412	0.581699	0.594771	0.555556	0.581699	0.51634	0.568627	0.529412	0.503268	0.385621	0.424837	0.477124	0.411765	0.385621	0.503268	0.359477	0.333333	0.30719	0.24183	0.281046	0.30719	0.215686	0.320261	0.228758	0.281046	0.254902	0.163399	0.150327	0.124183	0.189542	0.0457516	0.228758	0.0196078	0.0849673	0.176471	0.0980392	0.124183	0.0849673	0.0849673	0.0980392	0.0718954	0.0718954	0.00653595	0.0196078	0.0457516	0.0849673
cell #57	0.830065	0.712418	0.633987	0.477124	0.51634	0.503268	0.437908	0.45098	0.51634	0.490196	0.45098	0.45098	0.424837	0.359477	0.372549	0.424837	0.398693	0.320261	0.372549	0.294118	0.24183	0.320261	0.254902	0.294118	0.294118	0.189542	0.189542	0.267974	0.176471	0.228758	0.111111	0.111111	0.0588235	0.24183	0.189542	0.150327	0.0980392	0.111111	0.111111	0.150327	0.0980392	0.0588235	0.0196078	0.137255	0.0980392	0.111111	0.137255	0.0457516	-0.00653595
cell #58	0.751634	0.633987	0.660131	0.607843	0.647059	0.51634	0.673203	0.568627	0.490196	0.542484	0.490196	0.424837	0.477124	0.411765	0.477124	0.385621	0.424837	0.464052	0.346405	0.411765	0.372549	0.346405	0.320261	0.281046	0.267974	0.202614	0.267974	0.189542	0.189542	0.372549	0.215686	0.228758	0.215686	0.24183	0.163399	0.0588235	0.202614	0.124183	0.150327	0.163399	0.137255	0.111111	0.111111	0.0718954	0.111111	0.0849673	0.0588235	0.0457516	0.0196078
cell #59	0.79085	0.712418	0.673203	0.594771	0.660131	0.477124	0.607843	0.45098	0.411765	0.464052	0.490196	0.477124	0.477124	0.372549	0.477124	0.385621	0.385621	0.490196	0.398693	0.398693	0.228758	0.228758	0.294118	0.228758	0.267974	0.320261	0.176471	0.294118	0.215686	0.267974	0.176471	0.163399	0.254902	0.137255	0.150327	0.0980392	0.0718954	0.124183	0.0849673	0.124183	0.124183	0.124183	0.150327	0.124183	0.124183	0.137255	0.111111	0.0588235	0.0196078
cell #60	0.856209	0.738562	0.751634	0.633987	0.660131	0.673203	0.686275	0.594771	0.633987	0.581699	0.594771	0.490196	0.542484	0.529412	0.490196	0.477124	0.437908	0.45098	0.359477	0.424837	0.320261	0.333333	0.359477	0.294118	0.333333	0.189542	0.254902	0.281046	0.24183	0.333333	0.24183	0.281046	0.228758	0.267974	0.215686	0.24183	0.163399	0.163399	0.150327	0.124183	0.111111	0.0980392	0.124183	0.163399	0.0588235	0.0718954	0.137255	-0.00653595	0.0980392
cell #61	0.751634	0.686275	0.594771	0.568627	0.503268	0.424837	0.51634	0.45098	0.424837	0.464052	0.424837	0.45098	0.45098	0.411765	0.372549	0.385621	0.411765	0.398693	0.385621	0.320261	0.281046	0.294118	0.254902	0.281046	0.215686	0.176471	0.189542	0.24183	0.202614	0.267974	0.24183	0.320261	0.215686	0.215686	0.24183	0.215686	0.150327	0.0588235	0.0457516	0.0718954	0.215686	0.254902	0.137255	0.189542	0.0980392	0.124183	0.124183	0.0588235	0.124183
cell #62	0.79085	0.764706	0.647059	0.620915	0.620915	0.555556	0.568627	0.555556	0.542484	0.51634	0.45098	0.542484	0.490196	0.503268	0.503268	0.477124	0.477124	0.477124	0.503268	0.346405	0.398693	0.346405	0.320261	0.398693	0.385621	0.267974	0.281046	0.385621	0.176471	0.215686	0.24183	0.202614	0.267974	0.189542	0.254902	0.215686	0.163399	0.228758	0.137255	0.0980392	0.24183	0.111111	-0.0196078	0.137255	0.111111	0.124183	0.124183	0.111111	0.137255
cell #63	0.803922	0.647059	0.620915	0.647059	0.464052	0.555556	0.503268	0.503268	0.477124	0.45098	0.503268	0.45098	0.45098	0.411765	0.333333	0.372549	0.346405	0.320261	0.359477	0.359477	0.333333	0.372549	0.333333	0.333333	0.281046	0.215686	0.176471	0.215686	0.30719	0.215686	0.202614	0.228758	0.30719	0.215686	0.228758	0.111111	0.24183	0.150327	0.124183	0.228758	0.0980392	0.111111	0.163399	0.0196078	0.0718954	0.0588235	0.189542	0.137255	0.0588235
cell #64	0.816993	0.699346	0.699346	0.647059	0.660131	0.607843	0.712418	0.555556	0.555556	0.490196	0.529412	0.437908	0.542484	0.437908	0.437908	0.464052	0.333333	0.542484	0.385621	0.333333	0.372549	0.346405	0.320261	0.372549	0.24183	0.215686	0.228758	0.294118	0.294118	0.30719	0.346405	0.267974	0.24183	0.228758	0.202614	0.202614	0.176471	0.215686	0.137255	0.0849673	0.228758	0.0849673	0.163399	0.189542	0.163399	0.0718954	0.0588235	0.0588235	0.0196078
cell #65	0.830065	0.686275	0.647059	0.751634	0.686275	0.673203	0.660131	0.647059	0.686275	0.620915	0.555556	0.490196	0.477124	0.503268	0.477124	0.51634	0.372549	0.464052	0.45098	0.464052	0.477124	0.411765	0.398693	0.294118	0.294118	0.267974	0.254902	0.333333	0.267974	0.30719	0.385621	0.294118	0.294118	0.254902	0.228758	0.333333	0.215686	0.137255	0.189542	0.137255	0.267974	0.215686	0.111111	0.228758	0.137255	0.228758	0.137255	0.124183	0.124183
cell #66	0.751634	0.686275	0.647059	0.529412	0.542484	0.51634	0.555556	0.45098	0.51634	0.464052	0.411765	0.385621	0.464052	0.464052	0.437908	0.45098	0.411765	0.359477	0.477124	0.294118	0.372549	0.372549	0.346405	0.30719	0.294118	0.176471	0.372549	0.30719	0.202614	0.281046	0.215686	0.254902	0.24183	0.24183	0.202614	0.202614	0.294118	0.215686	0.24183	0.24183	0.124183	0.0980392	0.176471	0.137255	0.124183	0.30719	0.137255	0.137255	0.137255
cell #67	0.856209	0.79085	0.803922	0.647059	0.803922	0.620915	0.72549	0.72549	0.607843	0.594771	0.660131	0.633987	0.568627	0.581699	0.607843	0.51634	0.45098	0.581699	0.45098	0.437908	0.437908	0.424837	0.411765	0.333333	0.411765	0.281046	0.320261	0.372549	0.281046	0.411765	0.581699	0.228758	0.320261	0.267974	0.202614	0.202614	0.202614	0.228758	0.150327	0.124183	0.320261	0.163399	0.0849673	0.294118	0.176471	0.202614	0.189542	0.0718954	0.137255
cell #68	0.869281	0.764706	0.803922	0.581699	0.699346	0.686275	0.647059	0.607843	0.607843	0.568627	0.542484	0.555556	0.542484	0.51634	0.581699	0.529412	0.464052	0.555556	0.437908	0.411765	0.30719	0.372549	0.346405	0.333333	0.424837	0.320261	0.346405	0.464052	0.333333	0.372549	0.333333	0.228758	0.359477	0.30719	0.267974	0.189542	0.228758	0.215686	0.202614	0.163399	0.189542	0.163399	0.124183	0.254902	0.202614	0.215686	0.254902	0.163399	0.150327
cell #69	0.830065	0.738562	0.660131	0.712418	0.620915	0.581699	0.647059	0.581699	0.542484	0.542484	0.555556	0.607843	0.464052	0.555556	0.51634	0.477124	0.477124	0.477124	0.385621	0.398693	0.398693	0.477124	0.320261	0.359477	0.372549	0.320261	0.320261	0.267974	0.30719	0.346405	0.346405	0.477124	0.359477	0.281046	0.346405	0.267974	0.294118	0.137255	0.163399	0.189542	0.202614	0.228758	0.0457516	0.281046	0.176471	0.254902	0.254902	0.176471	0.137255
cell #70	0.777778	0.777778	0.699346	0.72549	0.647059	0.581699	0.633987	0.581699	0.542484	0.529412	0.51634	0.581699	0.51634	0.51634	0.542484	0.51634	0.45098	0.555556	0.542484	0.490196	0.320261	0.424837	0.424837	0.437908	0.294118	0.267974	0.346405	0.320261	0.281046	0.411765	0.359477	0.281046	0.372549	0.254902	0.281046	0.294118	0.215686	0.202614	0.163399	0.189542	0.228758	0.215686	0.150327	0.228758	0.202614	0.228758	0.267974	0.267974	0.24183
cell #71	0.830065	0.816993	0.72549	0.699346	0.79085	0.660131	0.712418	0.633987	0.699346	0.620915	0.647059	0.633987	0.673203	0.51634	0.542484	0.555556	0.51634	0.490196	0.555556	0.490196	0.45098	0.398693	0.424837	0.320261	0.359477	0.333333	0.464052	0.411765	0.254902	0.359477	0.503268	0.359477	0.398693	0.30719	0.346405	0.228758	0.294118	0.294118	0.24183	0.137255	0.228758	0.281046	0.189542	0.215686	0.24183	0.228758	0.150327	0.176471	0.202614
cell #72	0.79085	0.699346	0.751634	0.633987	0.660131	0.660131	0.633987	0.620915	0.633987	0.620915	0.607843	0.529412	0.51634	0.490196	0.529412	0.529412	0.464052	0.45098	0.437908	0.542484	0.385621	0.45098	0.398693	0.333333	0.398693	0.333333	0.372549	0.437908	0.372549	0.372549	0.437908	0.333333	0.346405	0.267974	0.398693	0.372549	0.346405	0.294118	0.215686	0.163399	0.281046	0.281046	0.0718954	0.30719	0.254902	0.294118	0.215686	0.189542	0.333333
cell #73	0.882353	0.79085	0.777778	0.738562	0.79085	0.686275	0.79085	0.699346	0.607843	0.620915	0.633987	0.607843	0.633987	0.568627	0.51634	0.490196	0.490196	0.594771	0.45098	0.51634	0.424837	0.490196	0.424837	0.385621	0.398693	0.294118	0.346405	0.385621	0.385621	0.398693	0.464052	0.30719	0.385621	0.359477	0.411765	0.294118	0.333333	0.24183	0.215686	0.150327	0.359477	0.24183	0.137255	0.202614	0.215686	0.228758	0.228758	0.228758	0.294118
cell #74	0.816993	0.764706	0.830065	0.594771	0.803922	0.673203	0.764706	0.633987	0.620915	0.594771	0.568627	0.673203	0.568627	0.542484	0.594771	0.45098	0.542484	0.633987	0.411765	0.51634	0.477124	0.464052	0.333333	0.411765	0.437908	0.30719	0.385621	0.385621	0.372549	0.51634	0.542484	0.424837	0.45098	0.372549	0.30719	0.320261	0.294118	0.24183	0.254902	0.163399	0.320261	0.228758	0.189542	0.294118	0.228758	0.30719	0.215686	0.215686	0.320261
cell #75	0.803922	0.712418	0.751634	0.72549	0.777778	0.686275	0.712418	0.660131	0.594771	0.568627	0.633987	0.607843	0.607843	0.594771	0.490196	0.594771	0.437908	0.620915	0.490196	0.529412	0.411765	0.398693	0.372549	0.45098	0.294118	0.385621	0.372549	0.45098	0.294118	0.477124	0.411765	0.346405	0.529412	0.294118	0.398693	0.294118	0.359477	0.254902	0.228758	0.294118	0.294118	0.267974	0.215686	0.320261	0.24183	0.333333	0.346405	0.215686	0.30719
cell #76	0.843137	0.830065	0.72549	0.673203	0.72549	0.686275	0.764706	0.633987	0.712418	0.568627	0.633987	0.660131	0.647059	0.555556	0.555556	0.477124	0.581699	0.529412	0.529412	0.594771	0.503268	0.490196	0.437908	0.385621	0.346405	0.424837	0.385621	0.398693	0.359477	0.424837	0.437908	0.45098	0.346405	0.359477	0.359477	0.30719	0.346405	0.30719	0.411765	0.30719	0.30719	0.30719	0.267974	0.320261	0.333333	0.398693	0.320261	0.254902	0.294118
cell #77	0.882353	0.777778	0.830065	0.738562	0.895425	0.803922	0.777778	0.79085	0.751634	0.607843	0.751634	0.686275	0.686275	0.594771	0.712418	0.620915	0.51634	0.72549	0.542484	0.633987	0.477124	0.529412	0.490196	0.437908	0.411765	0.359477	0.477124	0.581699	0.385621	0.555556	0.751634	0.346405	0.51634	0.385621	0.437908	0.398693	0.437908	0.398693	0.254902	0.24183	0.45098	0.320261	0.215686	0.372549	0.333333	0.359477	0.294118	0.24183	0.372549
cell #78	0.830065	0.830065	0.830065	0.620915	0.869281	0.751634	0.72549	0.673203	0.712418	0.699346	0.673203	0.647059	0.555556	0.542484	0.555556	0.568627	0.581699	0.568627	0.594771	0.633987	0.437908	0.503268	0.464052	0.529412	0.411765	0.45098	0.411765	0.490196	0.529412	0.385621	0.464052	0.320261	0.490196	0.437908	0.333333	0.267974	0.464052	0.398693	0.320261	0.30719	0.254902	0.333333	0.150327	0.346405	0.294118	0.372549	0.30719	0.333333	0.228758
cell #79	0.895425	0.803922	0.79085	0.738562	0.79085	0.712418	0.79085	0.751634	0.72549	0.72549	0.777778	0.673203	0.620915	0.633987	0.633987	0.633987	0.542484	0.568627	0.594771	0.594771	0.490196	0.529412	0.424837	0.503268	0.542484	0.477124	0.398693	0.464052	0.333333	0.477124	0.398693	0.555556	0.477124	0.437908	0.411765	0.437908	0.385621	0.372549	0.333333	0.346405	0.333333	0.411765	0.163399	0.477124	0.294118	0.320261	0.398693	0.372549	0.228758
cell #80	0.895425	0.79085	0.72549	0.79085	0.738562	0.699346	0.712418	0.699346	0.699346	0.633987	0.673203	0.607843	0.581699	0.568627	0.594771	0.594771	0.581699	0.594771	0.673203	0.594771	0.45098	0.633987	0.581699	0.542484	0.411765	0.424837	0.477124	0.503268	0.45098	0.424837	0.503268	0.372549	0.464052	0.398693	0.45098	0.359477	0.424837	0.320261	0.411765	0.294118	0.411765	0.372549	0.24183	0.411765	0.346405	0.411765	0.333333	0.267974	0.372549
cell #81	0.908497	0.830065	0.843137	0.72549	0.843137	0.79085	0.882353	0.816993	0.777778	0.699346	0.777778	0.712418	0.777778	0.673203	0.764706	0.633987	0.581699	0.751634	0.594771	0.581699	0.503268	0.594771	0.542484	0.529412	0.477124	0.490196	0.490196	0.555556	0.490196	0.699346	0.72549	0.398693	0.464052	0.411765	0.51634	0.437908	0.385621	0.45098	0.385621	0.267974	0.490196	0.398693	0.215686	0.385621	0.411765	0.333333	0.385621	0.294118	0.411765
cell #82	0.830065	0.803922	0.764706	0.830065	0.816993	0.647059	0.751634	0.699346	0.673203	0.699346	0.699346	0.712418	0.633987	0.607843	0.620915	0.686275	0.594771	0.686275	0.686275	0.568627	0.542484	0.529412	0.555556	0.568627	0.529412	0.385621	0.437908	0.568627	0.398693	0.594771	0.581699	0.346405	0.568627	0.437908	0.437908	0.464052	0.398693	0.372549	0.372549	0.385621	0.398693	0.385621	0.30719	0.424837	0.411765	0.477124	0.398693	0.385621	0.424837
cell #83	0.947712	0.856209	0.882353	0.869281	0.908497	0.816993	0.895425	0.843137	0.843137	0.738562	0.843137	0.830065	0.803922	0.803922	0.751634	0.777778	0.699346	0.856209	0.777778	0.79085	0.620915	0.79085	0.673203	0.620915	0.633987	0.51634	0.594771	0.79085	0.555556	0.803922	0.843137	0.594771	0.712418	0.647059	0.673203	0.633987	0.673203	0.542484	0.490196	0.594771	0.686275	0.607843	0.359477	0.72549	0.529412	0.712418	0.673203	0.51634	0.633987
cell #84	0.908497	0.803922	0.882353	0.816993	0.869281	0.830065	0.816993	0.803922	0.777778	0.777778	0.777778	0.699346	0.751634	0.830065	0.72549	0.72549	0.777778	0.843137	0.673203	0.712418	0.712418	0.72549	0.673203	0.686275	0.568627	0.633987	0.633987	0.647059	0.620915	0.673203	0.751634	0.542484	0.607843	0.529412	0.581699	0.529412	0.594771	0.607843	0.51634	0.477124	0.673203	0.568627	0.568627	0.555556	0.581699	0.503268	0.581699	0.490196	0.607843
cell #85	0.960784	0.882353	0.882353	0.830065	0.882353	0.830065	0.908497	0.830065	0.843137	0.764706	0.803922	0.816993	0.803922	0.751634	0.830065	0.751634	0.738562	0.843137	0.764706	0.777778	0.633987	0.738562	0.699346	0.738562	0.673203	0.568627	0.607843	0.777778	0.594771	0.751634	0.816993	0.594771	0.738562	0.647059	0.72549	0.699346	0.699346	0.594771	0.555556	0.607843	0.738562	0.555556	0.398693	0.686275	0.594771	0.620915	0.673203	0.542484	0.607843
cell #86	0.973856	0.921569	0.973856	0.921569	0.973856	0.960784	0.947712	0.895425	0.947712	0.843137	0.895425	0.882353	0.908497	0.895425	0.895425	0.843137	0.895425	0.921569	0.908497	0.895425	0.803922	0.895425	0.882353	0.856209	0.830065	0.751634	0.79085	0.934641	0.764706	0.869281	0.934641	0.816993	0.882353	0.803922	0.869281	0.843137	0.843137	0.79085	0.856209	0.79085	0.869281	0.777778	0.620915	0.830065	0.79085	0.843137	0.882353	0.751634	0.882353
cell #87	0.986928	0.960784	0.986928	0.908497	0.960784	0.973856	0.986928	0.921569	0.973856	0.830065	0.947712	0.908497	0.908497	0.921569	0.947712	0.895425	0.921569	0.973856	0.908497	0.882353	0.777778	0.908497	0.908497	0.895425	0.856209	0.803922	0.803922	0.973856	0.79085	0.934641	0.960784	0.79085	0.960784	0.856209	0.934641	0.816993	0.843137	0.816993	0.856209	0.843137	0.908497	0.738562	0.568627	0.882353	0.856209	0.869281	0.921569	0.751634	0.908497
cell #88	0.986928	0.934641	0.921569	0.934641	0.908497	0.908497	0.960784	0.908497	0.947712	0.830065	0.934641	0.934641	0.934641	0.895425	0.882353	0.947712	0.908497	0.921569	0.934641	0.895425	0.843137	0.908497	0.882353	0.869281	0.830065	0.764706	0.816993	0.934641	0.803922	0.869281	0.882353	0.764706	0.869281	0.869281	0.882353	0.843137	0.856209	0.843137	0.869281	0.856209	0.856209	0.816993	0.699346	0.895425	0.882353	0.856209	0.895425	0.79085	0.843137
[truncated: 39 more columns]

## Sheet: SFig13d.Mouse1_shuffled
Sorted cells	cell #1	cell #2	cell #3	cell #4	cell #5	cell #6	cell #7	cell #8	cell #9	cell #10	cell #11	cell #12	cell #13	cell #14	cell #15	cell #16	cell #17	cell #18	cell #19	cell #20	cell #21	cell #22	cell #23	cell #24	cell #25	cell #26	cell #27	cell #28	cell #29	cell #30	cell #31	cell #32	cell #33	cell #34	cell #35	cell #36	cell #37	cell #38	cell #39	cell #40	cell #41	cell #42	cell #43	cell #44	cell #45	cell #46	cell #47	cell #48	cell #49
cell #1		-0.0588235	-0.0718954	-0.0457516	0.00653595	-0.00653595	-0.0326797	-0.0849673	0.00653595	-0.0718954	-0.0326797	-0.111111	-0.0588235	-0.0849673	0.0588235	-0.0718954	-0.0849673	0.0849673	-0.0457516	-0.0718954	-0.0588235	-0.0588235	-0.0588235	-0.0980392	-0.150327	-0.0326797	-0.111111	-0.0588235	-0.0980392	-0.0588235	-0.0457516	-0.0849673	-0.137255	-0.0849673	-0.0588235	-0.0849673	-0.0196078	-0.111111	-0.0980392	-0.0849673	-0.176471	-0.0457516	-0.0718954	-0.0457516	-0.163399	-0.124183	-0.0326797	-0.150327	-0.150327
cell #2	0.0588235		-0.0457516	0.00653595	0.0196078	0.0457516	-0.0457516	0.0326797	-0.00653595	-0.0718954	-0.0849673	0.0196078	0.0457516	0.00653595	-0.0457516	-0.0326797	-0.0196078	-0.0326797	-0.0196078	0.0196078	0.0457516	-0.0588235	-0.137255	0.00653595	-0.137255	-0.0980392	-0.0849673	-0.0980392	0.0196078	-0.0980392	-0.137255	-0.0326797	-0.0718954	-0.137255	-0.00653595	-0.0457516	-0.0457516	-0.0718954	-0.00653595	-0.0588235	-0.0196078	-0.00653595	-0.0718954	-0.0849673	-0.0588235	-0.0326797	-0.0718954	-0.150327	-0.0457516
cell #3	0.0718954	0.0457516		-0.0980392	0.0457516	-0.0980392	-0.0980392	0.00653595	-0.0588235	-0.0326797	-0.0457516	-0.0196078	-0.0588235	-0.0326797	-0.00653595	-0.0196078	-0.0588235	-0.0849673	-0.0196078	0.0326797	-0.202614	-0.137255	-0.0718954	-0.0588235	-0.0326797	-0.111111	-0.0457516	-0.124183	-0.0718954	-0.0196078	-0.0196078	-0.0849673	-0.0980392	-0.0588235	-0.137255	-0.0588235	-0.111111	-0.0326797	-0.0980392	-0.0457516	-0.0849673	-0.0980392	-0.0326797	-0.0196078	-0.0718954	-0.0849673	-0.0196078	-0.0718954	-0.0588235
cell #4	0.0457516	-0.00653595	0.0980392		-0.0196078	-0.00653595	0.00653595	0.0196078	0.0849673	-0.0326797	-0.0457516	-0.0980392	-0.0196078	-0.0718954	-0.0457516	-0.0588235	-0.00653595	-0.0588235	-0.0196078	-0.0588235	-0.0849673	-0.0457516	-0.0196078	-0.0718954	-0.0588235	-0.0718954	-0.0980392	-0.00653595	-0.150327	0.00653595	-0.0718954	-0.0196078	-0.0980392	-0.0588235	-0.0980392	-0.0326797	-0.0718954	0.0326797	-0.0849673	-0.0718954	-0.0980392	-0.124183	-0.124183	-0.111111	-0.0588235	-0.111111	-0.0457516	-0.124183	-0.0588235
cell #5	-0.00653595	-0.0196078	-0.0457516	0.0196078		0.0588235	0.00653595	0.00653595	0.0196078	-0.0849673	-0.0326797	-0.124183	0.0326797	-0.111111	0.0457516	0.0588235	-0.0718954	-0.0457516	-0.0980392	-0.0588235	-0.0849673	-0.00653595	0.0326797	-0.0588235	-0.0588235	-0.0457516	-0.0849673	-0.0196078	0.00653595	-0.0718954	-0.124183	-0.0588235	0.00653595	-0.0588235	-0.0588235	-0.0326797	-0.00653595	-0.0588235	-0.0457516	0.0196078	-0.111111	-0.0980392	-0.0588235	-0.111111	-0.0980392	-0.111111	-0.124183	-0.124183	-0.111111
cell #6	0.00653595	-0.0457516	0.0980392	0.00653595	-0.0588235		-0.0457516	-0.0980392	-0.0718954	0.0326797	0.00653595	0.00653595	-0.0980392	-0.00653595	-0.0326797	-0.0326797	-0.0457516	-0.0326797	-0.00653595	-0.0457516	-0.0588235	-0.0326797	-0.0457516	-0.0588235	0.0326797	-0.0457516	-0.0718954	-0.111111	-0.0588235	-0.0980392	-0.0196078	-0.00653595	-0.0980392	-0.0326797	-0.124183	-0.0588235	-0.137255	-0.0980392	0.0457516	-0.111111	0.00653595	-0.0196078	-0.0457516	-0.0588235	-0.0196078	-0.0457516	-0.0457516	-0.0196078	-0.0588235
cell #7	0.0326797	0.0457516	0.0980392	-0.00653595	-0.00653595	0.0457516		-0.0196078	0.0196078	0.0457516	-0.00653595	-0.111111	-0.0326797	0.00653595	-0.0196078	-0.0457516	-0.0849673	-0.0457516	0.00653595	0.00653595	-0.0196078	-0.0849673	0.00653595	-0.0849673	0.0326797	-0.0326797	-0.0588235	-0.0196078	-0.0326797	-0.0980392	-0.0588235	-0.111111	-0.0849673	-0.0849673	-0.00653595	-0.0326797	-0.0849673	-0.0980392	-0.137255	0.0457516	-0.00653595	-0.0588235	-0.0326797	-0.0980392	-0.0718954	-0.0718954	-0.0457516	-0.0980392	-0.0980392
cell #8	0.0849673	-0.0326797	-0.00653595	-0.0196078	-0.00653595	0.0980392	0.0196078		-0.00653595	0.0326797	-0.00653595	-0.0196078	-0.0457516	-0.0588235	-0.0196078	-0.0718954	0.00653595	0.00653595	-0.0326797	-0.0196078	0.0457516	-0.0457516	0.0849673	-0.0849673	-0.00653595	0.00653595	-0.0457516	-0.124183	-0.0588235	-0.0849673	-0.0326797	-0.0196078	-0.0326797	-0.124183	-0.0457516	-0.0196078	-0.0196078	-0.0588235	-0.0588235	-0.00653595	-0.0588235	-0.0588235	-0.0457516	0.00653595	-0.00653595	0.0196078	-0.163399	-0.111111	-0.0588235
cell #9	-0.00653595	0.00653595	0.0588235	-0.0849673	-0.0196078	0.0718954	-0.0196078	0.00653595		0.0196078	0.0326797	0.0588235	-0.0588235	0.0980392	-0.0980392	-0.0849673	0.0196078	0.0326797	-0.0588235	-0.0196078	-0.111111	-0.0196078	-0.0588235	-0.0980392	0.00653595	-0.0326797	-0.0718954	0.00653595	-0.0196078	-0.0849673	-0.0849673	-0.0196078	-0.0718954	-0.137255	-0.00653595	-0.0196078	-0.0849673	0.0588235	0.0457516	-0.0849673	-0.111111	-0.0196078	-0.0326797	-0.0326797	-0.0980392	-0.0196078	-0.0457516	0.0326797	-0.0196078
cell #10	0.0718954	0.0718954	0.0326797	0.0326797	0.0849673	-0.0326797	-0.0457516	-0.0326797	-0.0196078		-0.00653595	-0.00653595	-0.0718954	0.0718954	0.0326797	-0.0196078	-0.0588235	0.0588235	0.0457516	-0.0457516	-0.00653595	-0.00653595	0.0849673	-0.0326797	-0.0718954	-0.0196078	0.00653595	-0.111111	-0.0457516	-0.0457516	-0.111111	0.00653595	0.00653595	-0.0326797	-0.0457516	-0.0326797	-0.0457516	-0.0326797	0.00653595	-0.124183	-0.0980392	-0.0718954	-0.0457516	-0.0457516	-0.0326797	-0.0718954	-0.0326797	-0.0196078	-0.0980392
cell #11	0.0326797	0.0849673	0.0457516	0.0457516	0.0326797	-0.00653595	0.00653595	0.00653595	-0.0326797	0.00653595		-0.00653595	0.0196078	-0.0196078	-0.0718954	0.0196078	0.00653595	-0.0326797	-0.0849673	-0.0718954	0.0326797	-0.0457516	0.0588235	-0.0718954	0.0196078	-0.0457516	-0.0196078	-0.0196078	-0.0588235	-0.0326797	-0.0326797	-0.0588235	0.00653595	-0.0326797	0.00653595	-0.0196078	-0.0457516	0.0196078	-0.0326797	-0.111111	-0.0326797	-0.0196078	0.0196078	-0.0457516	0.0457516	-0.0588235	-0.124183	-0.00653595	-0.0457516
cell #12	0.111111	-0.0196078	0.0196078	0.0980392	0.124183	-0.00653595	0.111111	0.0196078	-0.0588235	0.00653595	0.00653595		0.0326797	-0.0196078	-0.111111	0.0196078	0.00653595	-0.0326797	-0.0718954	-0.111111	-0.00653595	-0.00653595	0.00653595	0.0849673	-0.124183	0.0196078	-0.00653595	0.0588235	-0.0196078	-0.0588235	-0.0457516	-0.0718954	-0.0326797	-0.00653595	-0.0326797	-0.0196078	-0.0849673	-0.0326797	-0.0457516	0.00653595	-0.0196078	-0.0849673	-0.0326797	0.0196078	-0.0457516	-0.0849673	0.0196078	-0.0326797	-0.0196078
cell #13	0.0588235	-0.0457516	0.0588235	0.0196078	-0.0326797	0.0980392	0.0326797	0.0457516	0.0588235	0.0718954	-0.0196078	-0.0326797		0.111111	-0.0326797	-0.00653595	0.0196078	-0.0196078	0.00653595	-0.00653595	-0.0196078	-0.00653595	-0.00653595	0.00653595	-0.0849673	0.00653595	-0.0457516	0.0196078	-0.0457516	-0.00653595	-0.0980392	-0.0718954	-0.0588235	-0.0196078	-0.0588235	-0.0588235	-0.0588235	-0.0718954	-0.0326797	-0.0326797	-0.176471	-0.0849673	0.0326797	0.0588235	-0.0196078	0.00653595	-0.124183	-0.124183	-0.0326797
cell #14	0.0849673	-0.00653595	0.0326797	0.0718954	0.111111	0.00653595	-0.00653595	0.0588235	-0.0980392	-0.0718954	0.0196078	0.0196078	-0.111111		0.00653595	0.00653595	-0.0457516	-0.0980392	-0.0326797	-0.0196078	0.0326797	0.0588235	0.0326797	-0.0588235	-0.00653595	0.00653595	-0.0326797	-0.0849673	-0.00653595	-0.111111	-0.0457516	0.0457516	0.0196078	-0.0980392	0.00653595	-0.111111	-0.00653595	-0.0326797	-0.0980392	-0.0588235	-0.00653595	-0.0457516	-0.0849673	0.0326797	-0.0588235	-0.0196078	-0.0849673	-0.0588235	-0.00653595
cell #15	-0.0588235	0.0457516	0.00653595	0.0457516	-0.0457516	0.0326797	0.0196078	0.0196078	0.0980392	-0.0326797	0.0718954	0.111111	0.0326797	-0.00653595		0.00653595	0.00653595	-0.00653595	0.00653595	0.0196078	-0.0457516	-0.00653595	-0.0326797	-0.0849673	0.0457516	0.00653595	0.0326797	0.00653595	-0.0196078	-0.00653595	-0.00653595	-0.0326797	-0.0457516	0.0196078	-0.0326797	-0.0457516	0.00653595	-0.0326797	-0.0326797	0.0196078	-0.00653595	0.00653595	-0.0326797	-0.0196078	0.0196078	-0.0588235	-0.137255	-0.0980392	-0.0588235
cell #16	0.0718954	0.0326797	0.0196078	0.0588235	-0.0588235	0.0326797	0.0457516	0.0718954	0.0849673	0.0196078	-0.0196078	-0.0196078	0.00653595	-0.00653595	-0.00653595		-0.00653595	0.0326797	0.0457516	0.0196078	-0.00653595	0.0196078	-0.00653595	-0.0718954	-0.0196078	-0.0326797	-0.00653595	-0.0196078	-0.150327	-0.0849673	0.00653595	0.00653595	0.0326797	0.0588235	0.0326797	-0.0196078	-0.0457516	0.00653595	-0.0457516	-0.111111	-0.00653595	-0.00653595	-0.0457516	-0.0196078	-0.00653595	-0.0457516	0.0457516	-0.0718954	-0.0718954
cell #17	0.0849673	0.0196078	0.0588235	0.00653595	0.0718954	0.0457516	0.0849673	-0.00653595	-0.0196078	0.0588235	-0.00653595	-0.00653595	-0.0196078	0.0457516	-0.00653595	0.00653595		-0.0457516	0.00653595	0.00653595	0.00653595	0.0196078	0.00653595	-0.0718954	-0.0196078	0.0588235	-0.00653595	-0.00653595	0.0326797	0.0849673	-0.0196078	0.00653595	-0.0457516	-0.0849673	0.0326797	-0.0718954	-0.0326797	-0.0588235	-0.0326797	-0.0326797	-0.0196078	0.0196078	-0.137255	0.00653595	-0.0718954	-0.0849673	0.0588235	-0.0326797	0.0196078
cell #18	-0.0849673	0.0326797	0.0849673	0.0588235	0.0457516	0.0326797	0.0457516	-0.00653595	-0.0326797	-0.0588235	0.0326797	0.0326797	0.0196078	0.0980392	0.00653595	-0.0326797	0.0457516		0.0326797	-0.00653595	-0.0326797	0.00653595	-0.0196078	-0.0326797	-0.0326797	-0.0326797	-0.0457516	0.0196078	0.0326797	-0.111111	-0.0457516	0.0326797	-0.0588235	0.0457516	-0.0718954	-0.00653595	0.0588235	-0.0980392	-0.124183	-0.0718954	0.00653595	-0.00653595	0.0588235	-0.0588235	0.0326797	-0.0457516	-0.0457516	-0.00653595	-0.0588235
cell #19	0.0457516	0.0196078	0.0196078	0.0196078	0.0980392	0.00653595	-0.00653595	0.0326797	0.0588235	-0.0457516	0.0849673	0.0718954	-0.00653595	0.0326797	-0.00653595	-0.0457516	-0.00653595	-0.0326797		-0.0326797	0.0326797	-0.0196078	0.0196078	0.0326797	0.0196078	-0.0718954	-0.0326797	0.0326797	-0.0457516	0.00653595	-0.0457516	0.0196078	-0.00653595	-0.0326797	-0.0457516	0.0196078	-0.0718954	0.00653595	-0.0849673	-0.137255	-0.0196078	-0.0457516	-0.0718954	0.0196078	-0.00653595	-0.0196078	-0.0718954	-0.0980392	-0.0326797
cell #20	0.0718954	-0.0196078	-0.0326797	0.0588235	0.0588235	0.0457516	-0.00653595	0.0196078	0.0196078	0.0457516	0.0718954	0.111111	0.00653595	0.0196078	-0.0196078	-0.0196078	-0.00653595	0.00653595	0.0326797		0.0196078	0.0326797	0.00653595	-0.0457516	-0.0588235	0.111111	0.00653595	-0.0196078	-0.0588235	-0.00653595	0.0326797	0.00653595	-0.00653595	-0.0326797	-0.124183	-0.0588235	0.0326797	-0.0457516	-0.00653595	-0.124183	0.0457516	-0.00653595	-0.0326797	-0.0326797	-0.0196078	-0.111111	-0.00653595	-0.0196078	0.0196078
cell #21	0.0588235	-0.0457516	0.202614	0.0849673	0.0849673	0.0588235	0.0196078	-0.0457516	0.111111	0.00653595	-0.0326797	0.00653595	0.0196078	-0.0326797	0.0457516	0.00653595	-0.00653595	0.0326797	-0.0326797	-0.0196078		-0.0326797	0.0196078	-0.0457516	-0.0980392	-0.0326797	0.0196078	0.0196078	0.0196078	0.0457516	-0.0196078	0.0326797	-0.0326797	0.0326797	0.0457516	-0.0588235	-0.0326797	-0.0326797	0.00653595	-0.0326797	0.00653595	0.0196078	-0.0849673	-0.0457516	-0.0457516	-0.0196078	0.0196078	0.00653595	-0.0588235
cell #22	0.0588235	0.0588235	0.137255	0.0457516	0.00653595	0.0326797	0.0849673	0.0457516	0.0196078	0.00653595	0.0457516	0.00653595	0.00653595	-0.0588235	0.00653595	-0.0196078	-0.0196078	-0.00653595	0.0196078	-0.0326797	0.0326797		0.00653595	-0.0196078	0.00653595	0.00653595	0.0718954	-0.0588235	-0.0849673	0.0588235	0.0326797	-0.0326797	0.0588235	0.0457516	0.0326797	-0.0457516	-0.00653595	-0.0849673	-0.0718954	-0.0718954	-0.0457516	-0.0326797	-0.0588235	-0.0196078	0.0588235	-0.00653595	0.0326797	-0.00653595	-0.0718954
cell #23	0.0588235	0.137255	0.0718954	0.0196078	-0.0326797	0.0457516	-0.00653595	-0.0849673	0.0588235	-0.0849673	-0.0588235	-0.00653595	0.00653595	-0.0326797	0.0326797	0.00653595	-0.00653595	0.0196078	-0.0196078	-0.00653595	-0.0196078	-0.00653595		-0.00653595	0.0196078	-0.0326797	-0.0196078	0.00653595	0.0326797	-0.00653595	0.0457516	0.0326797	-0.00653595	-0.00653595	-0.0457516	0.0457516	-0.0849673	0.0457516	0.0588235	-0.111111	-0.0196078	-0.0457516	-0.0196078	0.0196078	-0.0588235	-0.111111	-0.00653595	-0.00653595	-0.0326797
cell #24	0.0980392	-0.00653595	0.0588235	0.0718954	0.0588235	0.0588235	0.0849673	0.0849673	0.0980392	0.0326797	0.0718954	-0.0849673	-0.00653595	0.0588235	0.0849673	0.0718954	0.0718954	0.0326797	-0.0326797	0.0457516	0.0457516	0.0196078	0.00653595		0.0196078	-0.00653595	-0.00653595	0.0196078	0.0326797	-0.0326797	-0.0326797	-0.0849673	-0.0196078	-0.0718954	0.0457516	0.0326797	-0.0326797	-0.0326797	-0.0457516	-0.0326797	-0.00653595	-0.0326797	0.0457516	0.0196078	0.00653595	-0.0457516	0.0196078	-0.137255	-0.0326797
cell #25	0.150327	0.137255	0.0326797	0.0588235	0.0588235	-0.0326797	-0.0326797	0.00653595	-0.00653595	0.0718954	-0.0196078	0.124183	0.0849673	0.00653595	-0.0457516	0.0196078	0.0196078	0.0326797	-0.0196078	0.0588235	0.0980392	-0.00653595	-0.0196078	-0.0196078		0.00653595	-0.0457516	-0.0326797	-0.0326797	-0.0588235	-0.0326797	0.00653595	-0.0588235	0.00653595	0.0326797	0.0196078	-0.0588235	-0.0718954	-0.0588235	0.00653595	0.0196078	-0.111111	0.00653595	-0.00653595	-0.0457516	-0.0196078	0.0718954	-0.0980392	-0.00653595
cell #26	0.0326797	0.0980392	0.111111	0.0718954	0.0457516	0.0457516	0.0326797	-0.00653595	0.0326797	0.0196078	0.0457516	-0.0196078	-0.00653595	-0.00653595	-0.00653595	0.0326797	-0.0588235	0.0326797	0.0718954	-0.111111	0.0326797	-0.00653595	0.0326797	0.00653595	-0.00653595		0.0588235	-0.0457516	-0.0326797	0.0196078	-0.00653595	-0.124183	-0.0457516	-0.0849673	0.0588235	0.0588235	-0.0196078	-0.0718954	-0.0326797	0.00653595	-0.0588235	-0.0196078	-0.0196078	0.0457516	0.0457516	-0.111111	-0.0457516	-0.0588235	-0.0196078
cell #27	0.111111	0.0849673	0.0457516	0.0980392	0.0849673	0.0718954	0.0588235	0.0457516	0.0718954	-0.00653595	0.0196078	0.00653595	0.0457516	0.0326797	-0.0326797	0.00653595	0.00653595	0.0457516	0.0326797	-0.00653595	-0.0196078	-0.0718954	0.0196078	0.00653595	0.0457516	-0.0588235		0.0196078	0.00653595	0.0457516	-0.0718954	0.0196078	-0.0457516	-0.00653595	0.00653595	-0.0457516	-0.0980392	0.0588235	0.0457516	-0.0326797	-0.0326797	-0.0326797	-0.0588235	-0.0849673	-0.0980392	-0.0196078	-0.0980392	-0.0849673	-0.0196078
cell #28	0.0588235	0.0980392	0.124183	0.00653595	0.0196078	0.111111	0.0196078	0.124183	-0.00653595	0.111111	0.0196078	-0.0588235	-0.0196078	0.0849673	-0.00653595	0.0196078	0.00653595	-0.0196078	-0.0326797	0.0196078	-0.0196078	0.0588235	-0.00653595	-0.0196078	0.0326797	0.0457516	-0.0196078		0.00653595	0.0980392	-0.0457516	-0.0196078	0.0196078	-0.0588235	-0.0326797	0.0196078	0.0196078	-0.0849673	-0.0196078	-0.0196078	-0.150327	0.00653595	-0.0196078	-0.00653595	-0.00653595	-0.0457516	-0.00653595	0.00653595	-0.111111
cell #29	0.0980392	-0.0196078	0.0718954	0.150327	-0.00653595	0.0588235	0.0326797	0.0588235	0.0196078	0.0457516	0.0588235	0.0196078	0.0457516	0.00653595	0.0196078	0.150327	-0.0326797	-0.0326797	0.0457516	0.0588235	-0.0196078	0.0849673	-0.0326797	-0.0326797	0.0326797	0.0326797	-0.00653595	-0.00653595		-0.0849673	-0.00653595	0.00653595	-0.0196078	0.0196078	-0.0718954	0.0196078	0.0326797	-0.111111	0.00653595	0.0588235	-0.0196078	-0.0849673	-0.0457516	-0.0457516	-0.0196078	-0.00653595	-0.0326797	-0.0326797	0.00653595
cell #30	0.0588235	0.0980392	0.0196078	-0.00653595	0.0718954	0.0980392	0.0980392	0.0849673	0.0849673	0.0457516	0.0326797	0.0588235	0.00653595	0.111111	0.00653595	0.0849673	-0.0849673	0.111111	-0.00653595	0.00653595	-0.0457516	-0.0588235	0.00653595	0.0326797	0.0588235	-0.0196078	-0.0457516	-0.0980392	0.0849673		0.00653595	-0.0326797	0.0718954	0.0588235	0.00653595	-0.0326797	0.0326797	0.0718954	0.0196078	0.0196078	-0.0457516	0.0718954	0.0588235	-0.0718954	-0.0196078	-0.0588235	-0.0718954	-0.0196078	-0.0326797
cell #31	0.0457516	0.137255	0.0196078	0.0718954	0.124183	0.0196078	0.0588235	0.0326797	0.0849673	0.111111	0.0326797	0.0457516	0.0980392	0.0457516	0.00653595	-0.00653595	0.0196078	0.0457516	0.0457516	-0.0326797	0.0196078	-0.0326797	-0.0457516	0.0326797	0.0326797	0.00653595	0.0718954	0.0457516	0.00653595	-0.00653595		0.0326797	-0.111111	0.0588235	-0.0457516	0.0457516	0.0718954	-0.0457516	0.0196078	0.0457516	-0.0326797	0.00653595	0.0196078	0.00653595	-0.0196078	0.00653595	-0.00653595	-0.00653595	-0.00653595
cell #32	0.0849673	0.0326797	0.0849673	0.0196078	0.0588235	0.00653595	0.111111	0.0196078	0.0196078	-0.00653595	0.0588235	0.0718954	0.0718954	-0.0457516	0.0326797	-0.00653595	-0.00653595	-0.0326797	-0.0196078	-0.00653595	-0.0326797	0.0326797	-0.0326797	0.0849673	-0.00653595	0.124183	-0.0196078	0.0196078	-0.00653595	0.0326797	-0.0326797		-0.0457516	0.0196078	0.0326797	-0.0588235	-0.0196078	-0.0718954	0.0196078	-0.00653595	-0.0457516	0.0326797	-0.0326797	-0.0196078	-0.0457516	-0.0196078	0.00653595	0.0326797	0.0326797
cell #33	0.137255	0.0718954	0.0980392	0.0980392	-0.00653595	0.0980392	0.0849673	0.0326797	0.0718954	-0.00653595	-0.00653595	0.0326797	0.0588235	-0.0196078	0.0457516	-0.0326797	0.0457516	0.0588235	0.00653595	0.00653595	0.0326797	-0.0588235	0.00653595	0.0196078	0.0588235	0.0457516	0.0457516	-0.0196078	0.0196078	-0.0718954	0.111111	0.0457516		-0.0849673	0.0326797	-0.0196078	0.0849673	0.0326797	-0.0457516	-0.0326797	-0.00653595	0.0326797	0.0196078	-0.00653595	-0.0849673	-0.00653595	-0.0588235	-0.0588235	-0.0457516
cell #34	0.0849673	0.137255	0.0588235	0.0588235	0.0588235	0.0326797	0.0849673	0.124183	0.137255	0.0326797	0.0326797	0.00653595	0.0196078	0.0980392	-0.0196078	-0.0588235	0.0849673	-0.0457516	0.0326797	0.0326797	-0.0326797	-0.0457516	0.00653595	0.0718954	-0.00653595	0.0849673	0.00653595	0.0588235	-0.0196078	-0.0588235	-0.0588235	-0.0196078	0.0849673		0.0326797	-0.0196078	-0.0196078	0.0457516	0.0326797	-0.0457516	-0.0457516	-0.0457516	-0.0588235	0.00653595	-0.0196078	-0.00653595	-0.0849673	0.0457516	-0.0457516
cell #35	0.0588235	0.00653595	0.137255	0.0980392	0.0588235	0.124183	0.00653595	0.0457516	0.00653595	0.0457516	-0.00653595	0.0326797	0.0588235	-0.00653595	0.0326797	-0.0326797	-0.0326797	0.0718954	0.0457516	0.124183	-0.0457516	-0.0326797	0.0457516	-0.0457516	-0.0326797	-0.0588235	-0.00653595	0.0326797	0.0718954	-0.00653595	0.0457516	-0.0326797	-0.0326797	-0.0326797		-0.00653595	0.0326797	-0.0196078	0.0588235	-0.0196078	0.00653595	-0.0457516	0.0588235	-0.0326797	-0.0588235	-0.0457516	-0.0196078	0.0326797	-0.0849673
cell #36	0.0849673	0.0457516	0.0588235	0.0326797	0.0326797	0.0588235	0.0326797	0.0196078	0.0196078	0.0326797	0.0196078	0.0196078	0.0588235	0.111111	0.0457516	0.0196078	0.0718954	0.00653595	-0.0196078	0.0588235	0.0588235	0.0457516	-0.0457516	-0.0326797	-0.0196078	-0.0588235	0.0457516	-0.0196078	-0.0196078	0.0326797	-0.0457516	0.0588235	0.0196078	0.0196078	0.00653595		0.0718954	0.0326797	-0.0457516	0.0196078	-0.00653595	-0.0196078	-0.0718954	0.00653595	0.00653595	0.0326797	-0.00653595	-0.0196078	0.0457516
cell #37	0.0196078	0.0457516	0.111111	0.0718954	0.00653595	0.137255	0.0849673	0.0196078	0.0849673	0.0457516	0.0457516	0.0849673	0.0588235	0.00653595	-0.00653595	0.0457516	0.0326797	-0.0588235	0.0718954	-0.0326797	0.0326797	0.00653595	0.0849673	0.0326797	0.0588235	0.0196078	0.0980392	-0.0196078	-0.0326797	-0.0326797	-0.0718954	0.0196078	-0.0849673	0.0196078	-0.0326797	-0.0718954		0.0457516	0.0718954	-0.0326797	-0.0326797	0.0588235	-0.0457516	-0.0588235	-0.0457516	0.00653595	-0.0457516	0.0457516	-0.0457516
cell #38	0.111111	0.0718954	0.0326797	-0.0326797	0.0588235	0.0980392	0.0980392	0.0588235	-0.0588235	0.0326797	-0.0196078	0.0326797	0.0718954	0.0326797	0.0326797	-0.00653595	0.0588235	0.0980392	-0.00653595	0.0457516	0.0326797	0.0849673	-0.0457516	0.0326797	0.0718954	0.0718954	-0.0588235	0.0849673	0.111111	-0.0718954	0.0457516	0.0718954	-0.0326797	-0.0457516	0.0196078	-0.0326797	-0.0457516		-0.0457516	0.0196078	0.0718954	0.0849673	0.0196078	0.0326797	-0.0196078	-0.0588235	0.0457516	-0.0718954	-0.0457516
cell #39	0.0980392	0.00653595	0.0980392	0.0849673	0.0457516	-0.0457516	0.137255	0.0588235	-0.0457516	-0.00653595	0.0326797	0.0457516	0.0326797	0.0980392	0.0326797	0.0457516	0.0326797	0.124183	0.0849673	0.00653595	-0.00653595	0.0718954	-0.0588235	0.0457516	0.0588235	0.0326797	-0.0457516	0.0196078	-0.00653595	-0.0196078	-0.0196078	-0.0196078	0.0457516	-0.0326797	-0.0588235	0.0457516	-0.0718954	0.0457516		-0.00653595	-0.0457516	0.0457516	0.0457516	0.00653595	-0.0196078	0.0718954	-0.0196078	-0.0196078	-0.0588235
cell #40	0.0849673	0.0588235	0.0457516	0.0718954	-0.0196078	0.111111	-0.0457516	0.00653595	0.0849673	0.124183	0.111111	-0.00653595	0.0326797	0.0588235	-0.0196078	0.111111	0.0326797	0.0718954	0.137255	0.124183	0.0326797	0.0718954	0.111111	0.0326797	-0.00653595	-0.00653595	0.0326797	0.0196078	-0.0588235	-0.0196078	-0.0457516	0.00653595	0.0326797	0.0457516	0.0196078	-0.0196078	0.0326797	-0.0196078	0.00653595		0.00653595	-0.00653595	-0.00653595	-0.0980392	0.0457516	-0.0326797	0.0457516	-0.0326797	0.0718954
cell #41	0.176471	0.0196078	0.0849673	0.0980392	0.111111	-0.00653595	0.00653595	0.0588235	0.111111	0.0980392	0.0326797	0.0196078	0.176471	0.00653595	0.00653595	0.00653595	0.0196078	-0.00653595	0.0196078	-0.0457516	-0.00653595	0.0457516	0.0196078	0.00653595	-0.0196078	0.0588235	0.0326797	0.150327	0.0196078	0.0457516	0.0326797	0.0457516	0.00653595	0.0457516	-0.00653595	0.00653595	0.0326797	-0.0718954	0.0457516	-0.00653595		-0.0326797	-0.0849673	-0.00653595	0.0457516	-0.0326797	0.0326797	0.0980392	-0.0588235
cell #42	0.0457516	0.00653595	0.0980392	0.124183	0.0980392	0.0196078	0.0588235	0.0588235	0.0196078	0.0718954	0.0196078	0.0849673	0.0849673	0.0457516	-0.00653595	0.00653595	-0.0196078	0.00653595	0.0457516	0.00653595	-0.0196078	0.0326797	0.0457516	0.0326797	0.111111	0.0196078	0.0326797	-0.00653595	0.0849673	-0.0718954	-0.00653595	-0.0326797	-0.0326797	0.0457516	0.0457516	0.0196078	-0.0588235	-0.0849673	-0.0457516	0.00653595	0.0326797		0.0457516	0.00653595	0.0326797	-0.00653595	0.0326797	-0.0196078	-0.0457516
cell #43	0.0718954	0.0718954	0.0326797	0.124183	0.0588235	0.0457516	0.0326797	0.0457516	0.0326797	0.0457516	-0.0196078	0.0326797	-0.0326797	0.0849673	0.0326797	0.0457516	0.137255	-0.0588235	0.0718954	0.0326797	0.0849673	0.0588235	0.0196078	-0.0457516	-0.00653595	0.0196078	0.0588235	0.0196078	0.0457516	-0.0588235	-0.0196078	0.0326797	-0.0196078	0.0588235	-0.0588235	0.0718954	0.0457516	-0.0196078	-0.0457516	0.00653595	0.0849673	-0.0457516		-0.0196078	0.0326797	0.0457516	-0.0196078	0.00653595	0.0326797
cell #44	0.0457516	0.0849673	0.0196078	0.111111	0.111111	0.0588235	0.0980392	-0.00653595	0.0326797	0.0457516	0.0457516	-0.0196078	-0.0588235	-0.0326797	0.0196078	0.0196078	-0.00653595	0.0588235	-0.0196078	0.0326797	0.0457516	0.0196078	-0.0196078	-0.0196078	0.00653595	-0.0457516	0.0849673	0.00653595	0.0457516	0.0718954	-0.00653595	0.0196078	0.00653595	-0.00653595	0.0326797	-0.00653595	0.0588235	-0.0326797	-0.00653595	0.0980392	0.00653595	-0.00653595	0.0196078		0.00653595	-0.0196078	-0.0588235	0.0588235	-0.0326797
cell #45	0.163399	0.0588235	0.0718954	0.0588235	0.0980392	0.0196078	0.0718954	0.00653595	0.0980392	0.0326797	-0.0457516	0.0457516	0.0196078	0.0588235	-0.0196078	0.00653595	0.0718954	-0.0326797	0.00653595	0.0196078	0.0457516	-0.0588235	0.0588235	-0.00653595	0.0457516	-0.0457516	0.0980392	0.00653595	0.0196078	0.0196078	0.0196078	0.0457516	0.0849673	0.0196078	0.0588235	-0.00653595	0.0457516	0.0196078	0.0196078	-0.0457516	-0.0457516	-0.0326797	-0.0326797	-0.00653595		-0.0326797	-0.0326797	0.0457516	-0.0196078
cell #46	0.124183	0.0326797	0.0849673	0.111111	0.111111	0.0457516	0.0718954	-0.0196078	0.0196078	0.0718954	0.0588235	0.0849673	-0.00653595	0.0196078	0.0588235	0.0457516	0.0849673	0.0457516	0.0196078	0.111111	0.0196078	0.00653595	0.111111	0.0457516	0.0196078	0.111111	0.0196078	0.0457516	0.00653595	0.0588235	-0.00653595	0.0196078	0.00653595	0.00653595	0.0457516	-0.0326797	-0.00653595	0.0588235	-0.0718954	0.0326797	0.0326797	0.00653595	-0.0457516	0.0196078	0.0326797		0.0196078	-0.0326797	-0.0326797
cell #47	0.0326797	0.0718954	0.0196078	0.0457516	0.124183	0.0457516	0.0457516	0.163399	0.0457516	0.0326797	0.124183	-0.0196078	0.124183	0.0849673	0.137255	-0.0457516	-0.0588235	0.0457516	0.0718954	0.00653595	-0.0196078	-0.0326797	0.00653595	-0.0196078	-0.0718954	0.0457516	0.0980392	0.00653595	0.0326797	0.0718954	0.00653595	-0.00653595	0.0588235	0.0849673	0.0196078	0.00653595	0.0457516	-0.0457516	0.0196078	-0.0457516	-0.0326797	-0.0326797	0.0196078	0.0588235	0.0326797	-0.0196078		0.0849673	-0.0326797
cell #48	0.150327	0.150327	0.0718954	0.124183	0.124183	0.0196078	0.0980392	0.111111	-0.0326797	0.0196078	0.00653595	0.0326797	0.124183	0.0588235	0.0980392	0.0718954	0.0326797	0.00653595	0.0980392	0.0196078	-0.00653595	0.00653595	0.00653595	0.137255	0.0980392	0.0588235	0.0849673	-0.00653595	0.0326797	0.0196078	0.00653595	-0.0326797	0.0588235	-0.0457516	-0.0326797	0.0196078	-0.0457516	0.0718954	0.0196078	0.0326797	-0.0980392	0.0196078	-0.00653595	-0.0588235	-0.0457516	0.0326797	-0.0849673		-0.00653595
cell #49	0.150327	0.0457516	0.0588235	0.0588235	0.111111	0.0588235	0.0980392	0.0588235	0.0196078	0.0980392	0.0457516	0.0196078	0.0326797	0.00653595	0.0588235	0.0718954	-0.0196078	0.0588235	0.0326797	-0.0196078	0.0588235	0.0718954	0.0326797	0.0326797	0.00653595	0.0196078	0.0196078	0.111111	-0.00653595	0.0326797	0.00653595	-0.0326797	0.0457516	0.0457516	0.0849673	-0.0457516	0.0457516	0.0457516	0.0588235	-0.0718954	0.0588235	0.0457516	-0.0326797	0.0326797	0.0196078	0.0326797	0.0326797	0.00653595
cell #50	0.111111	0.0849673	0.00653595	0.124183	0.00653595	0.0849673	0.111111	0.00653595	0.111111	0.0457516	0.0849673	0.0849673	0.0588235	0.0588235	0.111111	0.150327	0.0457516	0.00653595	-0.0326797	0.0849673	0.124183	0.0457516	0.0457516	-0.00653595	0.0718954	0.0326797	0.00653595	-0.0457516	0.0718954	0.0326797	0.0196078	-0.00653595	0.00653595	-0.00653595	0.00653595	0.00653595	0.0588235	0.00653595	0.0457516	0.0196078	0.0196078	-0.0326797	0.0196078	-0.0326797	-0.0718954	-0.0326797	0.0718954	-0.0980392	-0.0326797
cell #51	0.0718954	0.0588235	0.0588235	0.0849673	0.0588235	0.137255	0.0980392	0.0326797	0.0326797	0.0980392	0.0588235	0.124183	0.111111	0.0980392	0.0196078	0.0718954	0.00653595	-0.0457516	0.0326797	0.0849673	0.0196078	0.0457516	0.0457516	0.0849673	0.0718954	0.0196078	0.0196078	-0.0457516	0.0718954	0.0457516	0.0326797	-0.0326797	0.0196078	0.0196078	0.0326797	0.0196078	0.0196078	-0.00653595	-0.0326797	0.0718954	0.0849673	0.0457516	0.0849673	0.0718954	0.0196078	-0.0196078	-0.00653595	0.00653595	-0.0457516
cell #52	0.0588235	0.0849673	0.0588235	0.0849673	0.0457516	0.0849673	0.0326797	0.150327	-0.00653595	0.111111	0.0980392	0.0849673	0.0326797	0.0718954	0.0326797	0.0457516	0.0849673	0.00653595	-0.0196078	0.0457516	0.00653595	0.0196078	0.0718954	0.0196078	0.0588235	0.0196078	-0.0196078	-0.0326797	0.0326797	-0.0849673	0.111111	-0.0457516	0.00653595	0.0588235	0.0588235	0.0588235	0.0457516	0.00653595	-0.0196078	0.0196078	0.0588235	-0.0457516	-0.0196078	0.0326797	-0.0196078	0.0326797	-0.0326797	0.00653595	-0.0718954
cell #53	0.0980392	0.0980392	0.137255	0.0980392	0.0849673	0.150327	0.124183	0.0718954	0.0457516	0.0326797	0.176471	0.0196078	0.0588235	0.0326797	0.0326797	-0.00653595	0.137255	0.163399	0.0196078	0.00653595	0.0196078	0.0849673	-0.00653595	-0.0196078	0.00653595	-0.0196078	0.0980392	0.0457516	0.0196078	0.0588235	0.0326797	-0.0196078	0.0588235	0.00653595	-0.0980392	0.0457516	0.0980392	-0.0588235	-0.0196078	0.00653595	0.0457516	0.0196078	-0.00653595	0.0196078	0.0718954	0.0196078	0.0326797	0.0457516	-0.0588235
cell #54	0.0457516	0.0718954	0.111111	0.0588235	0.0457516	0.189542	0.111111	0.0588235	0.0849673	0.0326797	0.0980392	0.0326797	0.0718954	0.0457516	0.0718954	0.0588235	0.00653595	0.0980392	0.0196078	0.0718954	0.0588235	0.0588235	0.0980392	0.0588235	0.0457516	0.0457516	-0.00653595	0.0980392	0.0326797	0.0849673	0.00653595	0.0718954	-0.0457516	-0.0588235	0.0980392	-0.111111	0.0718954	0.0196078	0.0457516	-0.00653595	0.00653595	0.0326797	0.0326797	0.0326797	0.0849673	-0.00653595	0.0457516	-0.0196078	0.00653595
cell #55	0.124183	0.0849673	0.0718954	0.0718954	0.137255	0.0849673	0.0980392	0.0326797	0.0457516	0.0326797	0.111111	0.0588235	0.0588235	0.0326797	0.0326797	0.0849673	0.0588235	0.0980392	0.0849673	0.0196078	0.0457516	0.0457516	0.0326797	0.0849673	0.0326797	0.0326797	0.0457516	0.0849673	0.0718954	0.0588235	0.0196078	0.0196078	0.0718954	0.0588235	0.0326797	0.0196078	-0.0718954	-0.0718954	0.00653595	0.0718954	-0.0326797	0.0588235	0.0326797	0.111111	-0.0196078	0.0196078	-0.0326797	-0.0588235	-0.0980392
cell #56	0.137255	0.137255	0.150327	0.0326797	0.0849673	0.0718954	0.0196078	0.202614	0.0980392	-0.00653595	0.111111	0.0457516	0.0849673	0.0196078	0.0849673	0.0196078	0.111111	0.0588235	0.0326797	0.111111	0.0326797	0.0457516	0.111111	0.0457516	-0.00653595	-0.00653595	-0.0457516	0.0588235	0.0326797	0.0849673	0.0196078	0.0196078	0.00653595	0.0326797	0.0588235	-0.0457516	0.0588235	-0.0457516	0.0588235	0.137255	-0.0326797	0.0326797	-0.0588235	0.0588235	0.0196078	-0.0196078	-0.0457516	0.0457516	0.0588235
cell #57	0.124183	-0.00653595	0.0457516	0.0588235	0.0718954	0.0326797	0.0849673	0.0849673	0.0588235	0.111111	0.0326797	0.0588235	0.0196078	0.111111	-0.0457516	0.0718954	0.00653595	0.0718954	0.0588235	0.00653595	-0.0196078	0.0849673	-0.0326797	0.0326797	0.0326797	-0.00653595	0.0718954	0.0196078	0.0588235	0.0718954	0.0849673	0.0980392	0.0718954	-0.00653595	0.0326797	0.0196078	-0.00653595	0.00653595	0.00653595	-0.00653595	0.0849673	0.0457516	0.0196078	0.0326797	-0.0718954	-0.00653595	-0.0196078	0.0588235	0.0326797
cell #58	0.0588235	0.0718954	0.124183	0.00653595	0.0849673	-0.0196078	0.0849673	0.111111	0.137255	0.111111	0.00653595	0.0718954	0.163399	0.137255	0.0849673	0.0326797	0.0588235	0.0457516	0.0457516	0.0718954	0.0457516	0.0588235	0.0718954	0.0457516	0.0457516	-0.0196078	0.0326797	0.0326797	0.0718954	-0.0457516	0.0718954	0.0457516	0.0326797	0.0196078	0.0457516	0.111111	-0.0718954	0.0718954	0.0326797	0.0718954	0.00653595	-0.0326797	-0.00653595	0.0326797	0.0457516	0.0326797	0.00653595	0.0326797	0.00653595
cell #59	0.111111	0.0849673	0.124183	0.228758	0.0457516	0.0588235	0.0588235	0.0980392	0.150327	-0.111111	0.0196078	0.0718954	0.0326797	0.0718954	0.176471	0.00653595	0.0196078	0.0718954	0.0326797	0.0980392	0.0457516	0.0980392	0.0849673	-0.0196078	0.0457516	0.0457516	0.0457516	0.0326797	0.150327	0.0849673	0.111111	0.0718954	0.0196078	-0.0326797	0.0718954	0.0588235	-0.0457516	0.0196078	0.0718954	0.00653595	-0.0326797	0.0457516	0.0457516	0.00653595	-0.0326797	-0.0196078	0.0588235	0.0326797	0.00653595
cell #60	0.0980392	0.124183	0.111111	0.0849673	0.0457516	0.189542	0.163399	0.0849673	0.137255	0.0849673	0.137255	0.0718954	0.0326797	0.0980392	0.124183	0.0196078	0.0457516	0.00653595	-0.0457516	-0.0457516	0.0588235	0.0457516	-0.0196078	0.0326797	0.0457516	0.0849673	0.0718954	0.0849673	-0.0196078	0.0849673	0.0457516	0.0326797	-0.0457516	0.0457516	-0.0457516	0.0326797	0.0457516	-0.0196078	0.0196078	-0.00653595	-0.0196078	0.0196078	0.0588235	-0.00653595	-0.0196078	0.0196078	0.0588235	-0.0196078	0.0588235
cell #61	0.137255	0.176471	0.0588235	0.124183	0.0588235	0.124183	0.0849673	0.137255	0.0326797	0.0849673	0.0457516	0.0849673	0.111111	0.0849673	0.0588235	0.0196078	0.0718954	0.0588235	0.111111	0.0326797	0.0718954	0.0457516	0.0849673	0.0718954	0.0196078	-0.0196078	-0.00653595	0.0718954	0.0326797	0.0849673	0.0980392	0.137255	0.0326797	0.00653595	0.0588235	0.00653595	0.0457516	0.0326797	0.0457516	0.0326797	0.0588235	0.00653595	0.0196078	0.0326797	-0.0196078	-0.00653595	0.0718954	-0.0718954	0.0718954
cell #62	0.163399	0.0457516	0.0457516	0.111111	0.111111	0.0326797	0.0196078	0.137255	0.111111	0.0849673	0.0196078	0.215686	0.0326797	0.0849673	0.163399	0.0849673	0.0196078	0.0588235	0.0849673	-0.0588235	0.0457516	0.0718954	0.124183	0.0980392	0.0196078	0.00653595	0.0326797	0.0196078	0.0457516	0.0980392	0.0457516	0.0718954	0.00653595	0.00653595	0.0326797	0.0457516	-0.00653595	0.0849673	0.0326797	-0.0196078	0.0326797	0.0326797	0.111111	0.00653595	0.0588235	-0.0457516	-0.0457516	0.0196078	0.0980392
cell #63	0.124183	0.0980392	0.124183	0.0849673	0.150327	0.0588235	0.111111	0.111111	0.0326797	0.150327	0.0849673	0.111111	0.111111	0.0457516	0.0196078	0.137255	0.0588235	0.0457516	0.0457516	0.0718954	0.0326797	0.111111	0.0326797	0.0457516	0.0588235	0.150327	0.0457516	0.0588235	0.00653595	0.0849673	-0.0326797	0.0718954	0.0196078	0.124183	0.0326797	-0.0588235	0.0588235	0.111111	0.0196078	0.0457516	0.0718954	0.0196078	-0.0196078	0.0196078	0.0980392	0.0326797	0.00653595	0.0457516	-0.00653595
cell #64	0.137255	0.150327	0.0718954	0.111111	0.111111	0.0980392	0.0196078	0.0326797	0.0718954	0.0457516	0.0718954	0.0196078	0.0718954	0.0326797	0.111111	0.124183	0.111111	0.0457516	0.0457516	0.0849673	0.124183	0.0326797	0.00653595	0.0718954	0.0849673	-0.0718954	0.0326797	0.0588235	-0.0849673	0.00653595	0.0980392	0.0588235	0.124183	0.0457516	0.0326797	-0.0588235	0.163399	0.0980392	0.0196078	0.0718954	0.0849673	-0.0326797	0.00653595	-0.0196078	0.0196078	-0.00653595	0.0326797	0.00653595	0.0457516
cell #65	0.137255	0.0980392	-0.00653595	0.150327	0.111111	0.111111	0.0980392	0.189542	0.137255	0.0849673	0.0849673	0.0980392	0.0849673	0.00653595	0.124183	0.0196078	0.124183	0.0326797	0.0326797	0.124183	0.124183	0.0718954	0.0326797	0.124183	0.0196078	0.0849673	0.0196078	0.0457516	-0.0196078	0.137255	0.0196078	0.0196078	0.0457516	0.137255	0.00653595	0.0196078	0.0196078	-0.0196078	0.0457516	0.0196078	0.111111	0.0196078	0.0718954	-0.0196078	0.0718954	0.111111	-0.0457516	0.00653595	0.0196078
cell #66	0.124183	0.124183	0.0196078	0.0718954	0.0196078	0.0849673	0.0849673	0.111111	0.0980392	0.0718954	0.0849673	0.111111	0.0588235	0.0588235	0.0718954	0.0588235	0.111111	0.0718954	0.0588235	0.0326797	0.124183	0.0196078	-0.0196078	0.0457516	0.0196078	0.0326797	0.189542	0.0588235	-0.00653595	0.0718954	-0.0196078	0.00653595	0.0588235	0.124183	0.0849673	0.0588235	0.00653595	0.0849673	0.0196078	0.0849673	0.0196078	-0.0196078	0.0457516	0.0196078	-0.0196078	0.0196078	0.0457516	0.0196078	0.124183
cell #67	0.163399	0.150327	0.137255	0.176471	0.124183	0.137255	0.124183	0.150327	0.0196078	0.0718954	0.0457516	0.150327	0.0326797	-0.0588235	-0.0196078	0.163399	0.124183	0.0588235	0.137255	0.0849673	0.0849673	0.0980392	0.0718954	0.0980392	0.0457516	0.0457516	0.0326797	0.0326797	0.0196078	0.0457516	0.111111	0.00653595	0.0980392	0.0196078	0.0326797	0.0718954	0.150327	0.0588235	0.0588235	0.0718954	0.0588235	0.0588235	0.0980392	0.0196078	0.0457516	0.0980392	0.0196078	0.0326797	0.0196078
cell #68	0.137255	0.137255	0.0980392	0.0588235	0.0457516	0.124183	0.00653595	0.0457516	0.0980392	0.0457516	0.0718954	0.0588235	0.111111	0.0980392	0.0326797	0.111111	0.111111	0.111111	0.111111	0.0588235	0.163399	0.137255	0.0980392	0.0588235	0.0588235	0.0718954	0.0849673	0.137255	0.0326797	0.0980392	0.0457516	0.0326797	0.0718954	0.0457516	0.0718954	0.0457516	0.0849673	0.0457516	0.0326797	0.0718954	0.00653595	0.137255	-0.0196078	-0.00653595	0.0718954	0.0718954	0.0718954	-0.0196078	0.0457516
cell #69	0.176471	0.189542	0.150327	0.0849673	0.111111	0.0588235	0.163399	0.0980392	0.0588235	0.137255	0.0326797	0.0326797	0.124183	0.0980392	0.0326797	0.0718954	0.124183	0.0980392	0.111111	0.124183	0.0980392	0.0196078	0.0196078	0.0980392	0.0588235	0.0588235	0.0849673	0.00653595	0.111111	0.0588235	0.0326797	0.0196078	-0.0196078	-0.0326797	0.0588235	0.0457516	-0.0326797	0.124183	-0.00653595	0.0980392	0.0588235	0.111111	0.0588235	0.0718954	0.0718954	0.0588235	0.00653595	0.0718954	-0.00653595
cell #70	0.24183	0.150327	0.0849673	0.163399	0.163399	0.150327	0.0980392	0.124183	0.0718954	0.124183	0.176471	0.0326797	0.0457516	0.0718954	0.0980392	0.0718954	0.111111	0.00653595	0.0980392	0.215686	0.176471	0.124183	0.0718954	0.0588235	0.0196078	0.0588235	0.111111	0.0718954	0.0457516	-0.00653595	0.0849673	0.111111	0.0588235	-0.00653595	-0.0196078	0.0196078	0.0849673	0.0718954	0.0196078	0.0849673	0.0849673	0.0326797	-0.0326797	-0.0326797	0.0588235	0.0980392	0.0457516	0.0326797	0.0980392
cell #71	0.228758	0.150327	0.0718954	0.0718954	0.202614	0.124183	0.124183	0.0849673	0.0980392	0.0849673	0.111111	0.0980392	0.111111	0.0980392	0.0980392	0.0326797	0.176471	0.0849673	0.0326797	0.0718954	0.0326797	0.0588235	0.0980392	0.111111	0.00653595	-0.00653595	0.150327	0.111111	0.0588235	-0.00653595	0.0326797	0.0849673	0.163399	0.0588235	0.0588235	0.111111	0.00653595	0.0980392	0.0718954	0.124183	0.0718954	0.0849673	0.0588235	-0.0196078	-0.0457516	0.00653595	0.00653595	0.0326797	0.00653595
cell #72	0.0980392	0.215686	0.111111	0.111111	0.0980392	0.0849673	0.0718954	0.0980392	0.0588235	0.0457516	0.0588235	0.0849673	0.0457516	0.0196078	0.111111	0.0849673	0.150327	0.0849673	0.124183	0.0849673	0.111111	0.0588235	0.0718954	0.124183	0.0588235	0.0196078	0.0980392	0.0718954	0.111111	0.0457516	0.0718954	-0.00653595	0.0457516	0.0718954	0.0457516	0.0457516	-0.00653595	0.137255	0.0588235	0.0457516	0.137255	0.0588235	0.124183	0.0326797	0.0196078	-0.00653595	0.0718954	0.150327	0.0718954
cell #73	0.150327	0.00653595	0.137255	0.254902	0.0326797	0.150327	0.111111	0.215686	0.137255	0.0980392	0.124183	0.0849673	0.0588235	0.124183	0.0980392	0.137255	0.0588235	0.0718954	0.111111	0.0588235	0.0718954	0.0326797	0.0849673	0.0849673	0.0849673	0.137255	0.0588235	0.0980392	0.137255	0.0980392	0.00653595	0.0457516	0.0980392	0.0849673	-0.0196078	0.0588235	0.00653595	0.0849673	0.0980392	0.0326797	0.0849673	0.0849673	0.0849673	0.0588235	-0.00653595	0.0849673	0.0196078	0.0457516	0.137255
cell #74	0.111111	0.176471	0.0718954	0.0980392	0.0588235	0.124183	0.0849673	0.0849673	0.124183	0.111111	0.111111	0.0980392	0.0849673	0.111111	0.137255	0.150327	0.0849673	0.0326797	0.163399	0.111111	0.0196078	0.124183	0.0457516	0.0849673	0.0588235	0.0718954	0.0718954	-0.0849673	0.0196078	0.0457516	0.0980392	0.0849673	0.0980392	0.0326797	0.0718954	-0.0196078	0.0588235	0.0718954	0.0457516	0.0718954	0.124183	0.0457516	-0.00653595	0.0326797	0.0196078	0.124183	0.0849673	0.163399	-0.00653595
cell #75	0.189542	0.24183	0.0196078	0.0326797	0.111111	0.163399	0.163399	0.137255	0.0588235	0.124183	0.124183	0.137255	0.0718954	0.0980392	0.0849673	0.150327	0.00653595	0.0718954	0.111111	0.124183	0.0718954	0.124183	0.0588235	0.0457516	0.124183	0.137255	-0.00653595	0.00653595	0.0849673	0.0980392	0.124183	0.0849673	0.111111	-0.00653595	0.0718954	0.150327	0.0196078	0.0849673	0.137255	0.00653595	0.0718954	0.0196078	0.0588235	0.0718954	-0.00653595	0.0588235	-0.0196078	0.00653595	0.0980392
cell #76	0.163399	0.137255	0.0718954	0.150327	0.0718954	0.0980392	0.24183	0.0588235	0.111111	0.0457516	0.124183	0.111111	-0.00653595	0.150327	0.0849673	0.0980392	0.137255	0.0849673	0.163399	0.0326797	0.0326797	0.0326797	0.176471	0.124183	0.124183	0.163399	0.111111	0.0849673	0.0980392	0.0326797	0.111111	-0.0326797	0.0588235	0.0588235	0.0457516	0.111111	0.176471	0.0588235	0.0326797	0.0196078	-0.0326797	0.0588235	0.0718954	0.0588235	-0.0457516	0.137255	0.0457516	0.0326797	0.0326797
cell #77	0.163399	0.124183	0.215686	0.189542	0.0457516	0.0980392	0.0849673	0.111111	0.150327	0.124183	0.124183	0.150327	0.0588235	0.0588235	0.0588235	0.124183	0.0980392	0.163399	0.111111	0.0326797	0.0196078	0.0326797	0.0457516	0.163399	0.0980392	0.0718954	0.0457516	-0.00653595	0.111111	0.124183	0.0718954	0.0326797	0.0588235	0.0849673	0.111111	0.228758	0.0326797	0.0718954	0.0326797	0.00653595	0.150327	0.111111	0.0718954	0.0718954	0.0326797	0.0196078	0.111111	0.0849673	0.0718954
cell #78	0.189542	0.0588235	0.176471	0.124183	0.215686	0.137255	0.111111	0.0980392	0.0849673	0.111111	0.111111	0.150327	0.111111	0.111111	0.189542	0.0457516	0.163399	0.137255	0.111111	0.0718954	0.137255	0.0588235	0.0718954	0.124183	0.0196078	0.111111	0.0849673	0.189542	0.0980392	0.24183	0.124183	0.0588235	0.0457516	0.137255	0.0849673	0.0980392	0.0196078	0.00653595	0.0718954	0.00653595	0.0588235	-0.0196078	0.0457516	0.00653595	0.0718954	0.0326797	0.137255	0.0326797	0.0457516
cell #79	0.189542	0.267974	0.176471	0.0849673	0.0588235	0.111111	0.0849673	0.124183	0.0196078	0.0849673	0.0718954	0.111111	0.163399	0.0588235	0.0980392	0.0980392	0.0849673	0.111111	0.0457516	0.189542	0.0718954	0.137255	0.0980392	0.0718954	0.124183	0.0980392	0.0849673	0.0326797	0.124183	0.0196078	0.0980392	0.111111	0.111111	0.0980392	0.0196078	0.189542	-0.0196078	0.0980392	0.0457516	0.0980392	0.0457516	0.0326797	0.0196078	0.0718954	0.0196078	0.124183	0.0457516	0.0718954	-0.0326797
cell #80	0.124183	0.124183	0.163399	0.111111	0.0849673	0.0196078	0.150327	0.215686	0.124183	0.0980392	0.150327	0.0849673	0.0457516	0.0457516	0.137255	0.111111	0.0326797	0.137255	0.0980392	0.163399	0.124183	0.176471	0.0849673	0.0980392	0.137255	0.0980392	0.0588235	0.111111	0.150327	0.0718954	0.00653595	-0.0588235	0.0980392	0.0457516	0.0588235	0.0588235	0.0718954	0.0326797	0.163399	0.124183	0.0326797	0.0980392	0.0718954	0.0849673	0.0196078	0.124183	0.0326797	0.0718954	0.111111
cell #81	0.176471	0.0980392	0.111111	0.176471	0.150327	0.189542	0.150327	0.111111	0.0980392	0.0196078	0.0980392	0.0849673	0.0326797	0.150327	0.163399	-0.0196078	0.189542	0.0849673	0.0588235	0.163399	0.0326797	0.124183	0.0718954	0.150327	0.0588235	0.137255	0.0588235	0.0980392	0.0457516	0.0588235	0.0718954	0.0849673	0.0980392	0.124183	0.0326797	0.0849673	0.0849673	0.0196078	0.0980392	0.0196078	0.0588235	0.0196078	0.0980392	0.0196078	0.111111	0.0326797	0.0718954	0.0718954	0.137255
cell #82	0.124183	0.189542	0.150327	0.150327	0.228758	0.0588235	0.163399	0.0196078	0.137255	0.163399	0.0457516	0.150327	0.0980392	0.111111	0.111111	0.0718954	0.0588235	0.215686	0.111111	0.124183	0.111111	0.0849673	0.0849673	0.0980392	0.124183	0.124183	0.0849673	0.0849673	0.0718954	0.0980392	0.111111	0.0326797	0.0588235	0.0588235	0.0196078	0.0849673	0.0980392	0.111111	0.0849673	0.0457516	0.0457516	0.111111	-0.0196078	0.0588235	0.0326797	0.163399	0.0588235	0.0588235	0.111111
cell #83	0.163399	0.215686	0.176471	0.189542	0.163399	0.124183	0.124183	0.0718954	0.0718954	0.111111	0.111111	0.111111	0.111111	0.0718954	0.111111	0.0849673	0.0980392	0.0457516	0.0588235	0.0718954	0.124183	0.0457516	-0.00653595	0.124183	0.176471	0.0980392	0.0457516	0.0718954	0.0196078	0.124183	0.202614	0.111111	0.0718954	0.163399	0.137255	0.0718954	-0.00653595	0.0980392	0.0980392	0.00653595	0.137255	0.00653595	0.00653595	0.0326797	0.0326797	0.124183	0.124183	0.0718954	0.0980392
cell #84	0.215686	0.202614	0.137255	0.0849673	0.24183	0.124183	0.163399	0.150327	0.111111	0.111111	0.137255	0.0718954	0.124183	0.0588235	0.137255	0.0849673	0.0980392	0.176471	0.0980392	0.150327	0.163399	0.111111	0.00653595	0.0718954	0.0326797	-0.0196078	0.0196078	0.0980392	0.0718954	0.0326797	0.0718954	0.176471	-0.0196078	0.111111	0.0849673	0.0718954	0.0849673	0.0980392	0.00653595	0.137255	0.0980392	0.0718954	0.124183	0.0980392	0.150327	-0.00653595	0.0196078	0.0588235	0.0849673
cell #85	0.111111	0.163399	0.111111	0.176471	0.150327	0.150327	0.137255	0.0849673	0.0849673	0.163399	0.111111	0.0849673	0.0980392	0.124183	0.137255	0.163399	0.0196078	0.150327	0.0980392	0.189542	0.0980392	0.124183	0.137255	0.124183	0.124183	0.0849673	0.0849673	0.163399	0.0718954	0.137255	0.163399	0.124183	0.0849673	0.111111	0.0326797	0.111111	0.124183	0.215686	0.111111	0.189542	0.0196078	0.163399	0.0980392	0.0326797	0.0849673	0.0326797	0.0457516	0.0457516	0.0457516
cell #86	0.202614	0.150327	0.215686	0.124183	0.150327	0.189542	0.111111	0.150327	0.176471	0.163399	0.0588235	0.0718954	0.24183	0.150327	0.150327	0.163399	0.0718954	0.00653595	0.0718954	0.0849673	0.163399	0.124183	0.111111	0.176471	0.137255	0.150327	0.0588235	0.0718954	0.0980392	0.111111	0.0980392	0.0588235	0.0718954	0.0588235	0.0849673	0.0980392	0.0980392	0.124183	0.0457516	0.111111	0.0588235	0.0588235	0.0718954	0.0980392	0.0718954	0.202614	0.0849673	0.124183	0.0196078
cell #87	0.254902	0.163399	0.150327	0.150327	0.215686	0.0326797	0.150327	0.202614	0.189542	0.176471	0.111111	0.202614	0.111111	0.0849673	0.0980392	0.150327	0.215686	0.176471	0.137255	0.163399	0.111111	0.150327	0.0326797	0.150327	0.137255	0.0326797	0.0588235	0.137255	0.0980392	0.0718954	0.137255	0.0457516	0.124183	0.111111	0.124183	0.137255	0.137255	0.0718954	0.0326797	0.111111	0.124183	0.176471	0.0849673	0.0196078	0.111111	0.0457516	0.0849673	0.150327	0.111111
cell #88	0.24183	0.150327	0.150327	0.215686	0.124183	0.137255	0.189542	0.150327	0.150327	0.163399	0.150327	0.124183	0.0980392	0.0980392	0.176471	0.176471	0.124183	0.124183	0.215686	0.0718954	0.124183	0.137255	0.124183	0.0980392	0.111111	0.176471	0.124183	0.0849673	0.0980392	0.124183	0.00653595	0.137255	0.0980392	0.111111	0.111111	0.0588235	0.124183	0.0849673	0.150327	0.0457516	0.0849673	0.0326797	0.111111	0.0980392	0.163399	0.111111	0.0718954	0.150327	0.0718954
[truncated: 39 more columns]

## Sheet: SFig13a.Mouse2_original
Sorted cells	cell #1	cell #2	cell #3	cell #4	cell #5	cell #6	cell #7	cell #8	cell #9	cell #10	cell #11	cell #12	cell #13	cell #14	cell #15	cell #16	cell #17	cell #18	cell #19	cell #20	cell #21	cell #22	cell #23	cell #24	cell #25	cell #26	cell #27	cell #28	cell #29	cell #30	cell #31	cell #32	cell #33	cell #34	cell #35	cell #36	cell #37	cell #38	cell #39	cell #40	cell #41	cell #42	cell #43	cell #44	cell #45	cell #46
cell #1		0.0222222	-0.155556	0	-0.155556	-0.311111	-0.155556	-0.155556	-0.333333	-0.222222	-0.266667	-0.266667	-0.377778	-0.422222	-0.266667	-0.4	-0.355556	-0.288889	-0.377778	-0.377778	-0.488889	-0.422222	-0.355556	-0.355556	-0.533333	-0.466667	-0.555556	-0.377778	-0.444444	-0.533333	-0.533333	-0.488889	-0.422222	-0.511111	-0.444444	-0.466667	-0.577778	-0.577778	-0.644444	-0.6	-0.622222	-0.711111	-0.666667	-0.8	-0.844444	-0.888889
cell #2	-0.0222222		0.0444444	-0.0888889	-0.0222222	-0.155556	-0.111111	-0.133333	-0.222222	-0.111111	-0.2	-0.244444	-0.2	-0.2	-0.2	-0.311111	-0.377778	-0.244444	-0.311111	-0.333333	-0.4	-0.422222	-0.355556	-0.488889	-0.422222	-0.444444	-0.4	-0.4	-0.355556	-0.422222	-0.511111	-0.444444	-0.422222	-0.422222	-0.377778	-0.377778	-0.511111	-0.577778	-0.511111	-0.6	-0.666667	-0.711111	-0.666667	-0.777778	-0.755556	-0.822222
cell #3	0.155556	-0.0444444		0.0666667	0.0222222	-0.0888889	0.0444444	-0.0222222	-0.177778	0.0222222	-0.111111	-0.133333	-0.377778	-0.222222	-0.311111	-0.244444	-0.444444	-0.311111	-0.377778	-0.4	-0.755556	-0.288889	-0.2	-0.377778	-0.422222	-0.377778	-0.4	-0.4	-0.355556	-0.488889	-0.4	-0.444444	-0.355556	-0.333333	-0.488889	-0.488889	-0.488889	-0.622222	-0.533333	-0.666667	-0.622222	-0.688889	-0.688889	-0.822222	-0.888889	-0.822222
cell #4	0	0.0888889	-0.0666667		-0.133333	-0.133333	0.0222222	-0.0888889	-0.0888889	-0.133333	-0.2	-0.2	-0.355556	-0.2	-0.288889	-0.2	-0.2	-0.266667	-0.377778	-0.333333	-0.4	-0.311111	-0.355556	-0.288889	-0.377778	-0.311111	-0.355556	-0.355556	-0.244444	-0.4	-0.377778	-0.4	-0.311111	-0.244444	-0.511111	-0.355556	-0.444444	-0.466667	-0.466667	-0.466667	-0.622222	-0.711111	-0.688889	-0.6	-0.822222	-0.755556
cell #5	0.155556	0.0222222	-0.0222222	0.133333		-0.177778	-0.0666667	-0.0222222	-0.0444444	-0.133333	-0.177778	-0.2	-0.155556	-0.177778	-0.177778	-0.177778	-0.288889	-0.2	-0.222222	-0.311111	-0.355556	-0.355556	-0.311111	-0.355556	-0.4	-0.444444	-0.422222	-0.311111	-0.311111	-0.333333	-0.4	-0.377778	-0.444444	-0.288889	-0.4	-0.422222	-0.444444	-0.488889	-0.466667	-0.577778	-0.511111	-0.6	-0.644444	-0.711111	-0.8	-0.8
cell #6	0.311111	0.155556	0.0888889	0.133333	0.177778		0.0888889	0.0666667	0.0666667	-0.0222222	-0.0888889	-0.0888889	-0.155556	-0.111111	-0.266667	-0.0888889	-0.222222	-0.244444	-0.244444	-0.2	-0.288889	-0.155556	-0.111111	-0.288889	-0.311111	-0.222222	-0.377778	-0.2	-0.111111	-0.422222	-0.422222	-0.377778	-0.311111	-0.266667	-0.444444	-0.422222	-0.466667	-0.511111	-0.488889	-0.466667	-0.422222	-0.555556	-0.6	-0.755556	-0.755556	-0.8
cell #7	0.155556	0.111111	-0.0444444	-0.0222222	0.0666667	-0.0888889		-0.0222222	-0.0666667	-0.0444444	-0.111111	0.0444444	-0.0888889	-0.0444444	-0.0444444	-0.266667	-0.244444	-0.222222	-0.177778	-0.222222	-0.2	-0.2	-0.2	-0.0444444	-0.222222	-0.244444	-0.133333	-0.311111	-0.288889	-0.222222	-0.311111	-0.377778	-0.355556	-0.355556	-0.288889	-0.333333	-0.355556	-0.488889	-0.422222	-0.488889	-0.444444	-0.4	-0.622222	-0.533333	-0.666667	-0.755556
cell #8	0.155556	0.133333	0.0222222	0.0888889	0.0222222	-0.0666667	0.0222222		0.0444444	-0.0666667	-0.155556	0	-0.111111	-0.0888889	-0.0444444	-0.111111	-0.288889	-0.244444	-0.244444	-0.2	-0.177778	-0.2	-0.311111	-0.222222	-0.133333	-0.2	-0.311111	-0.244444	-0.288889	-0.266667	-0.333333	-0.333333	-0.266667	-0.311111	-0.222222	-0.377778	-0.311111	-0.422222	-0.466667	-0.422222	-0.488889	-0.377778	-0.533333	-0.511111	-0.688889	-0.755556
cell #9	0.333333	0.222222	0.177778	0.0888889	0.0444444	-0.0666667	0.0666667	-0.0444444		0.0444444	-0.0444444	0.0444444	-0.0666667	0	0.0444444	-0.0444444	-0.133333	-0.0888889	-0.177778	-0.0666667	-0.133333	-0.133333	-0.222222	-0.2	-0.333333	-0.0666667	-0.2	-0.177778	-0.244444	-0.311111	-0.311111	-0.2	-0.311111	-0.2	-0.311111	-0.333333	-0.4	-0.4	-0.466667	-0.422222	-0.422222	-0.511111	-0.577778	-0.577778	-0.644444	-0.733333
cell #10	0.222222	0.111111	-0.0222222	0.133333	0.133333	0.0222222	0.0444444	0.0666667	-0.0444444		-0.133333	-0.111111	-0.0888889	-0.111111	-0.155556	-0.177778	-0.155556	-0.133333	-0.155556	-0.0666667	-0.133333	-0.0888889	-0.2	-0.177778	-0.111111	-0.177778	-0.2	-0.155556	-0.222222	-0.111111	-0.311111	-0.4	-0.222222	-0.288889	-0.133333	-0.222222	-0.377778	-0.266667	-0.377778	-0.4	-0.355556	-0.333333	-0.488889	-0.466667	-0.577778	-0.733333
cell #11	0.266667	0.2	0.111111	0.2	0.177778	0.0888889	0.111111	0.155556	0.0444444	0.133333		0.0222222	0	-0.0222222	-0.0666667	-0.0444444	-0.0444444	-0.0666667	-0.0888889	-0.2	-0.133333	-0.155556	-0.133333	-0.177778	-0.133333	-0.222222	-0.244444	-0.2	-0.244444	-0.311111	-0.4	-0.333333	-0.266667	-0.355556	-0.155556	-0.311111	-0.288889	-0.377778	-0.466667	-0.511111	-0.444444	-0.311111	-0.577778	-0.644444	-0.822222	-0.866667
cell #12	0.266667	0.244444	0.133333	0.2	0.2	0.0888889	-0.0444444	0	-0.0444444	0.111111	-0.0222222		-0.0222222	-0.0444444	0	-0.0444444	-0.222222	-0.133333	-0.0888889	-0.2	-0.155556	-0.0888889	-0.0888889	-0.133333	-0.2	-0.177778	-0.244444	-0.133333	-0.155556	-0.155556	-0.222222	-0.266667	-0.244444	-0.355556	-0.266667	-0.2	-0.333333	-0.377778	-0.422222	-0.4	-0.4	-0.466667	-0.444444	-0.488889	-0.622222	-0.711111
cell #13	0.377778	0.2	0.377778	0.355556	0.155556	0.155556	0.0888889	0.111111	0.0666667	0.0888889	0	0.0222222		-0.0222222	-0.0666667	0	-0.111111	-0.0444444	-0.111111	-0.111111	-0.0666667	-0.0888889	-0.0888889	-0.133333	-0.133333	-0.2	-0.2	-0.2	-0.222222	-0.355556	-0.311111	-0.222222	-0.288889	-0.244444	-0.311111	-0.355556	-0.177778	-0.444444	-0.333333	-0.466667	-0.422222	-0.511111	-0.533333	-0.511111	-0.777778	-0.844444
cell #14	0.422222	0.2	0.222222	0.2	0.177778	0.111111	0.0444444	0.0888889	0	0.111111	0.0222222	0.0444444	0.0222222		-0.111111	-0.0444444	-0.133333	-0.0888889	-0.133333	-0.111111	-0.133333	-0.0888889	-0.133333	-0.111111	-0.177778	-0.222222	-0.111111	-0.133333	-0.177778	-0.244444	-0.244444	-0.244444	-0.266667	-0.177778	-0.266667	-0.266667	-0.266667	-0.444444	-0.422222	-0.466667	-0.355556	-0.444444	-0.511111	-0.533333	-0.688889	-0.711111
cell #15	0.266667	0.2	0.311111	0.288889	0.177778	0.266667	0.0444444	0.0444444	-0.0444444	0.155556	0.0666667	0	0.0666667	0.111111		0	0	-0.0222222	0	-0.0666667	0.0444444	-0.155556	-0.155556	-0.177778	-0.111111	-0.2	-0.244444	-0.2	-0.0666667	-0.222222	-0.288889	-0.222222	-0.222222	-0.222222	-0.311111	-0.2	-0.288889	-0.355556	-0.355556	-0.466667	-0.422222	-0.444444	-0.533333	-0.622222	-0.711111	-0.755556
cell #16	0.4	0.311111	0.244444	0.2	0.177778	0.0888889	0.266667	0.111111	0.0444444	0.177778	0.0444444	0.0444444	0	0.0444444	0		-0.111111	-0.0888889	-0.111111	0	-0.155556	-0.0666667	-0.111111	-0.177778	-0.0444444	-0.155556	-0.155556	-0.133333	-0.111111	-0.177778	-0.155556	-0.244444	-0.155556	-0.155556	-0.288889	-0.288889	-0.377778	-0.266667	-0.4	-0.244444	-0.333333	-0.422222	-0.377778	-0.444444	-0.711111	-0.733333
cell #17	0.355556	0.377778	0.444444	0.2	0.288889	0.222222	0.244444	0.288889	0.133333	0.155556	0.0444444	0.222222	0.111111	0.133333	0	0.111111		-0.0444444	-0.0666667	0.0222222	-0.0888889	-0.0666667	-0.0222222	-0.0666667	-0.111111	-0.111111	-0.0666667	-0.177778	-0.177778	-0.111111	-0.288889	-0.222222	-0.155556	-0.2	-0.2	-0.222222	-0.311111	-0.288889	-0.4	-0.311111	-0.288889	-0.466667	-0.577778	-0.6	-0.711111	-0.8
cell #18	0.288889	0.244444	0.311111	0.266667	0.2	0.244444	0.222222	0.244444	0.0888889	0.133333	0.0666667	0.133333	0.0444444	0.0888889	0.0222222	0.0888889	0.0444444		0.0222222	-0.155556	-0.0444444	-0.0444444	0.0222222	-0.0666667	-0.111111	-0.0888889	-0.111111	-0.2	-0.155556	-0.177778	-0.133333	-0.0666667	-0.177778	-0.111111	-0.2	-0.177778	-0.333333	-0.311111	-0.288889	-0.266667	-0.422222	-0.422222	-0.511111	-0.422222	-0.711111	-0.755556
cell #19	0.377778	0.311111	0.377778	0.377778	0.222222	0.244444	0.177778	0.244444	0.177778	0.155556	0.0888889	0.0888889	0.111111	0.133333	0	0.111111	0.0666667	-0.0222222		-0.0444444	-0.0666667	0	0.0444444	-0.0888889	-0.0444444	-0.177778	-0.2	-0.177778	-0.0222222	-0.0444444	-0.0888889	-0.2	-0.111111	-0.177778	-0.2	-0.155556	-0.133333	-0.2	-0.355556	-0.288889	-0.333333	-0.511111	-0.555556	-0.533333	-0.688889	-0.733333
cell #20	0.377778	0.333333	0.4	0.333333	0.311111	0.2	0.222222	0.2	0.0666667	0.0666667	0.2	0.2	0.111111	0.111111	0.0666667	0	-0.0222222	0.155556	0.0444444		0.0888889	-0.0888889	-0.111111	-0.0222222	0.0222222	0.0222222	-0.222222	-0.111111	-0.133333	-0.133333	-0.2	-0.111111	-0.222222	-0.244444	-0.177778	-0.0666667	-0.288889	-0.355556	-0.333333	-0.422222	-0.4	-0.333333	-0.466667	-0.377778	-0.666667	-0.755556
cell #21	0.488889	0.4	0.755556	0.4	0.355556	0.288889	0.2	0.177778	0.133333	0.133333	0.133333	0.155556	0.0666667	0.133333	-0.0444444	0.155556	0.0888889	0.0444444	0.0666667	-0.0888889		-0.155556	0.0222222	0	-0.0444444	-0.0444444	-0.2	-0.155556	-0.0222222	-0.0666667	-0.177778	-0.155556	-0.155556	-0.111111	-0.2	-0.244444	-0.177778	-0.355556	-0.333333	-0.266667	-0.288889	-0.511111	-0.444444	-0.555556	-0.733333	-0.733333
cell #22	0.422222	0.422222	0.288889	0.311111	0.355556	0.155556	0.2	0.2	0.133333	0.0888889	0.155556	0.0888889	0.0888889	0.0888889	0.155556	0.0666667	0.0666667	0.0444444	0	0.0888889	0.155556		-0.0222222	0.0666667	0.0222222	0	-0.133333	-0.0444444	-0.0888889	-0.155556	-0.111111	-0.133333	-0.0666667	-0.266667	-0.222222	-0.155556	-0.2	-0.244444	-0.244444	-0.444444	-0.311111	-0.355556	-0.333333	-0.511111	-0.577778	-0.666667
cell #23	0.355556	0.355556	0.2	0.355556	0.311111	0.111111	0.2	0.311111	0.222222	0.2	0.133333	0.0888889	0.0888889	0.133333	0.155556	0.111111	0.0222222	-0.0222222	-0.0444444	0.111111	-0.0222222	0.0222222		0.0666667	0.0888889	-0.111111	-0.0666667	0.0222222	-0.0222222	-0.0444444	-0.0444444	-0.0888889	-0.133333	-0.155556	-0.2	-0.2	-0.222222	-0.355556	-0.333333	-0.266667	-0.2	-0.377778	-0.422222	-0.4	-0.488889	-0.688889
cell #24	0.355556	0.488889	0.377778	0.288889	0.355556	0.288889	0.0444444	0.222222	0.2	0.177778	0.177778	0.133333	0.133333	0.111111	0.177778	0.177778	0.0666667	0.0666667	0.0888889	0.0222222	0	-0.0666667	-0.0666667		-0.0222222	-0.0888889	-0.0444444	0.0222222	-0.0666667	-0.0666667	-0.111111	-0.0888889	-0.133333	-0.0888889	-0.155556	-0.177778	-0.2	-0.333333	-0.266667	-0.311111	-0.355556	-0.311111	-0.4	-0.444444	-0.644444	-0.644444
cell #25	0.533333	0.422222	0.422222	0.377778	0.4	0.311111	0.222222	0.133333	0.333333	0.111111	0.133333	0.2	0.133333	0.177778	0.111111	0.0444444	0.111111	0.111111	0.0444444	-0.0222222	0.0444444	-0.0222222	-0.0888889	0.0222222		0	0.0222222	-0.0888889	0	-0.0666667	-0.155556	0	-0.133333	-0.0888889	-0.111111	-0.0666667	-0.155556	-0.311111	-0.355556	-0.333333	-0.311111	-0.355556	-0.355556	-0.511111	-0.711111	-0.711111
cell #26	0.466667	0.444444	0.377778	0.311111	0.444444	0.222222	0.244444	0.2	0.0666667	0.177778	0.222222	0.177778	0.2	0.222222	0.2	0.155556	0.111111	0.0888889	0.177778	-0.0222222	0.0444444	0	0.111111	0.0888889	0		-0.0444444	0.0444444	-0.0666667	-0.0666667	0.0444444	-0.0888889	-0.0666667	-0.0666667	-0.0222222	-0.0888889	-0.133333	-0.0888889	-0.2	-0.177778	-0.4	-0.311111	-0.333333	-0.377778	-0.555556	-0.644444
cell #27	0.555556	0.4	0.4	0.355556	0.422222	0.377778	0.133333	0.311111	0.2	0.2	0.244444	0.244444	0.2	0.111111	0.244444	0.155556	0.0666667	0.111111	0.2	0.222222	0.2	0.133333	0.0666667	0.0444444	-0.0222222	0.0444444		-0.133333	0	-0.0444444	-0.0666667	-0.155556	-0.111111	-0.0666667	-0.0222222	-0.155556	-0.133333	-0.266667	-0.244444	-0.2	-0.288889	-0.288889	-0.444444	-0.422222	-0.555556	-0.711111
cell #28	0.377778	0.4	0.4	0.355556	0.311111	0.2	0.311111	0.244444	0.177778	0.155556	0.2	0.133333	0.2	0.133333	0.2	0.133333	0.177778	0.2	0.177778	0.111111	0.155556	0.0444444	-0.0222222	-0.0222222	0.0888889	-0.0444444	0.133333		-0.0222222	-0.0222222	0.0444444	-0.0222222	0.0222222	0.0222222	-0.0666667	-0.133333	-0.0888889	-0.288889	-0.177778	-0.266667	-0.288889	-0.266667	-0.311111	-0.288889	-0.644444	-0.666667
cell #29	0.444444	0.355556	0.355556	0.244444	0.311111	0.111111	0.288889	0.288889	0.244444	0.222222	0.244444	0.155556	0.222222	0.177778	0.0666667	0.111111	0.177778	0.155556	0.0222222	0.133333	0.0222222	0.0888889	0.0222222	0.0666667	0	0.0666667	0	0.0222222		0.2	-0.0888889	0.0666667	-0.0444444	-0.0888889	0.0222222	0.0444444	-0.155556	-0.177778	-0.111111	-0.155556	-0.2	-0.133333	-0.155556	-0.2	-0.444444	-0.488889
cell #30	0.533333	0.422222	0.488889	0.4	0.333333	0.422222	0.222222	0.266667	0.311111	0.111111	0.311111	0.155556	0.355556	0.244444	0.222222	0.177778	0.111111	0.177778	0.0444444	0.133333	0.0666667	0.155556	0.0444444	0.0666667	0.0666667	0.0666667	0.0444444	0.0222222	-0.2		-0.0444444	0.0666667	0.0222222	0	0	-0.0444444	-0.155556	-0.0888889	-0.266667	-0.0888889	-0.2	-0.2	-0.266667	-0.4	-0.4	-0.622222
cell #31	0.533333	0.511111	0.4	0.377778	0.4	0.422222	0.311111	0.333333	0.311111	0.311111	0.4	0.222222	0.311111	0.244444	0.288889	0.155556	0.288889	0.133333	0.0888889	0.2	0.177778	0.111111	0.0444444	0.111111	0.155556	-0.0444444	0.0666667	-0.0444444	0.0888889	0.0444444		-0.0444444	-0.0888889	-0.0222222	-0.0666667	-0.0888889	-0.2	-0.288889	-0.0888889	-0.2	-0.2	-0.222222	-0.333333	-0.4	-0.511111	-0.6
cell #32	0.488889	0.444444	0.444444	0.4	0.377778	0.377778	0.377778	0.333333	0.2	0.4	0.333333	0.266667	0.222222	0.244444	0.222222	0.244444	0.222222	0.0666667	0.2	0.111111	0.155556	0.133333	0.0888889	0.0888889	0	0.0888889	0.155556	0.0222222	-0.0666667	-0.0666667	0.0444444		-0.0666667	0.0222222	-0.133333	-0.0666667	0	-0.111111	-0.177778	-0.133333	-0.177778	-0.177778	-0.177778	-0.288889	-0.488889	-0.555556
cell #33	0.422222	0.422222	0.355556	0.311111	0.444444	0.311111	0.355556	0.266667	0.311111	0.222222	0.266667	0.244444	0.288889	0.266667	0.222222	0.155556	0.155556	0.177778	0.111111	0.222222	0.155556	0.0666667	0.133333	0.133333	0.133333	0.0666667	0.111111	-0.0222222	0.0444444	-0.0222222	0.0888889	0.0666667		0.0444444	-0.0222222	-0.0222222	0	-0.222222	-0.111111	-0.2	-0.133333	-0.222222	-0.222222	-0.2	-0.466667	-0.622222
cell #34	0.511111	0.422222	0.333333	0.244444	0.288889	0.266667	0.355556	0.311111	0.2	0.288889	0.355556	0.355556	0.244444	0.177778	0.222222	0.155556	0.2	0.111111	0.177778	0.244444	0.111111	0.266667	0.155556	0.0888889	0.0888889	0.0666667	0.0666667	-0.0222222	0.0888889	0	0.0222222	-0.0222222	-0.0444444		0.0444444	0.0888889	-0.0666667	-0.111111	-0.0222222	-0.222222	-0.177778	-0.111111	-0.177778	-0.244444	-0.4	-0.511111
cell #35	0.444444	0.377778	0.488889	0.511111	0.4	0.444444	0.288889	0.222222	0.311111	0.133333	0.155556	0.266667	0.311111	0.266667	0.311111	0.288889	0.2	0.2	0.2	0.177778	0.2	0.222222	0.2	0.155556	0.111111	0.0222222	0.0222222	0.0666667	-0.0222222	0	0.0666667	0.133333	0.0222222	-0.0444444		0	0.0222222	-0.0444444	-0.266667	0	-0.311111	-0.133333	-0.288889	-0.377778	-0.555556	-0.688889
cell #36	0.466667	0.377778	0.488889	0.355556	0.422222	0.422222	0.333333	0.377778	0.333333	0.222222	0.311111	0.2	0.355556	0.266667	0.2	0.288889	0.222222	0.177778	0.155556	0.0666667	0.244444	0.155556	0.2	0.177778	0.0666667	0.0888889	0.155556	0.133333	-0.0444444	0.0444444	0.0888889	0.0666667	0.0222222	-0.0888889	0		0.0666667	-0.244444	-0.133333	-0.244444	-0.222222	-0.2	-0.311111	-0.222222	-0.533333	-0.622222
cell #37	0.577778	0.511111	0.488889	0.444444	0.444444	0.466667	0.355556	0.311111	0.4	0.377778	0.288889	0.333333	0.177778	0.266667	0.288889	0.377778	0.311111	0.333333	0.133333	0.288889	0.177778	0.2	0.222222	0.2	0.155556	0.133333	0.133333	0.0888889	0.155556	0.155556	0.2	0	0	0.0666667	-0.0222222	-0.0666667		-0.0666667	-0.0222222	-0.133333	-0.111111	-0.0444444	-0.155556	-0.2	-0.444444	-0.6
cell #38	0.577778	0.577778	0.622222	0.466667	0.488889	0.511111	0.488889	0.422222	0.4	0.266667	0.377778	0.377778	0.444444	0.444444	0.355556	0.266667	0.288889	0.311111	0.2	0.355556	0.355556	0.244444	0.355556	0.333333	0.311111	0.0888889	0.266667	0.288889	0.177778	0.0888889	0.288889	0.111111	0.222222	0.111111	0.0444444	0.244444	0.0666667		0.0444444	0	0.0222222	-0.0444444	-0.0666667	-0.0444444	-0.377778	-0.511111
cell #39	0.644444	0.511111	0.533333	0.466667	0.466667	0.488889	0.422222	0.466667	0.466667	0.377778	0.466667	0.422222	0.333333	0.422222	0.355556	0.4	0.4	0.288889	0.355556	0.333333	0.333333	0.244444	0.333333	0.266667	0.355556	0.2	0.244444	0.177778	0.111111	0.266667	0.0888889	0.177778	0.111111	0.0222222	0.266667	0.133333	0.0222222	-0.0444444		-0.0222222	0.0222222	0.0444444	-0.111111	-0.155556	-0.311111	-0.488889
cell #40	0.6	0.6	0.666667	0.466667	0.577778	0.466667	0.488889	0.422222	0.422222	0.4	0.511111	0.4	0.466667	0.466667	0.466667	0.244444	0.311111	0.266667	0.288889	0.422222	0.266667	0.444444	0.266667	0.311111	0.333333	0.177778	0.2	0.266667	0.155556	0.0888889	0.2	0.133333	0.2	0.222222	0	0.244444	0.133333	0	0.0222222		0.0888889	-0.0666667	-0.111111	-0.0444444	-0.333333	-0.533333
cell #41	0.622222	0.666667	0.622222	0.622222	0.511111	0.422222	0.444444	0.488889	0.422222	0.355556	0.444444	0.4	0.422222	0.355556	0.422222	0.333333	0.288889	0.422222	0.333333	0.4	0.288889	0.311111	0.2	0.355556	0.311111	0.4	0.288889	0.288889	0.2	0.2	0.2	0.177778	0.133333	0.177778	0.311111	0.222222	0.111111	-0.0222222	-0.0222222	-0.0888889		0.0222222	-0.111111	-0.0222222	-0.355556	-0.6
cell #42	0.711111	0.711111	0.688889	0.711111	0.6	0.555556	0.4	0.377778	0.511111	0.333333	0.311111	0.466667	0.511111	0.444444	0.444444	0.422222	0.466667	0.422222	0.511111	0.333333	0.511111	0.355556	0.377778	0.311111	0.355556	0.311111	0.288889	0.266667	0.133333	0.2	0.222222	0.177778	0.222222	0.111111	0.133333	0.2	0.0444444	0.0444444	-0.0444444	0.0666667	-0.0222222		-0.2	-0.2	-0.4	-0.622222
cell #43	0.666667	0.666667	0.688889	0.688889	0.644444	0.6	0.622222	0.533333	0.577778	0.488889	0.577778	0.444444	0.533333	0.511111	0.533333	0.377778	0.577778	0.511111	0.555556	0.466667	0.444444	0.333333	0.422222	0.4	0.355556	0.333333	0.444444	0.311111	0.155556	0.266667	0.333333	0.177778	0.222222	0.177778	0.288889	0.311111	0.155556	0.0666667	0.111111	0.111111	0.111111	0.2		0.0888889	-0.4	-0.533333
cell #44	0.8	0.777778	0.822222	0.6	0.711111	0.755556	0.533333	0.511111	0.577778	0.466667	0.644444	0.488889	0.511111	0.533333	0.622222	0.444444	0.6	0.422222	0.533333	0.377778	0.555556	0.511111	0.4	0.444444	0.511111	0.377778	0.422222	0.288889	0.2	0.4	0.4	0.288889	0.2	0.244444	0.377778	0.222222	0.2	0.0444444	0.155556	0.0444444	0.0222222	0.2	-0.0888889		-0.244444	-0.555556
cell #45	0.844444	0.755556	0.888889	0.822222	0.8	0.755556	0.666667	0.688889	0.644444	0.577778	0.822222	0.622222	0.777778	0.688889	0.711111	0.711111	0.711111	0.711111	0.688889	0.666667	0.733333	0.577778	0.488889	0.644444	0.711111	0.555556	0.555556	0.644444	0.444444	0.4	0.511111	0.488889	0.466667	0.4	0.555556	0.533333	0.444444	0.377778	0.311111	0.333333	0.355556	0.4	0.4	0.244444		-0.155556
cell #46	0.888889	0.822222	0.822222	0.755556	0.8	0.8	0.755556	0.755556	0.733333	0.733333	0.866667	0.711111	0.844444	0.711111	0.755556	0.733333	0.8	0.755556	0.733333	0.755556	0.733333	0.666667	0.688889	0.644444	0.711111	0.644444	0.711111	0.666667	0.488889	0.622222	0.6	0.555556	0.622222	0.511111	0.688889	0.622222	0.6	0.511111	0.488889	0.533333	0.6	0.622222	0.533333	0.555556	0.155556

## Sheet: SFig13d.Mouse2_shuffled
Sorted cells	cell #1	cell #2	cell #3	cell #4	cell #5	cell #6	cell #7	cell #8	cell #9	cell #10	cell #11	cell #12	cell #13	cell #14	cell #15	cell #16	cell #17	cell #18	cell #19	cell #20	cell #21	cell #22	cell #23	cell #24	cell #25	cell #26	cell #27	cell #28	cell #29	cell #30	cell #31	cell #32	cell #33	cell #34	cell #35	cell #36	cell #37	cell #38	cell #39	cell #40	cell #41	cell #42	cell #43	cell #44	cell #45	cell #46
cell #1		-0.0222222	-0.2	-0.0666667	-0.0888889	-0.0666667	0.0222222	-0.111111	-0.0888889	-0.111111	0	0	-0.0666667	-0.0666667	-0.111111	-0.155556	-0.0888889	0	-0.155556	-0.0888889	-0.177778	-0.0888889	-0.0888889	-0.244444	-0.177778	-0.222222	-0.155556	-0.177778	-0.2	-0.133333	-0.0666667	-0.2	-0.2	-0.133333	-0.177778	-0.177778	-0.2	-0.177778	-0.288889	-0.2	-0.2	-0.244444	-0.355556	-0.266667	-0.311111	-0.333333
cell #2	0.0222222		-0.0444444	-0.0666667	-0.111111	-0.111111	0	-0.0888889	0.0222222	0.0222222	-0.111111	0	-0.0888889	-0.0888889	-0.0888889	-0.0888889	-0.0444444	-0.111111	-0.111111	-0.111111	-0.133333	-0.177778	-0.0888889	-0.0888889	-0.333333	-0.2	-0.0666667	-0.111111	-0.244444	-0.133333	-0.111111	-0.266667	-0.2	-0.111111	-0.2	-0.177778	-0.155556	-0.2	-0.2	-0.133333	-0.2	-0.222222	-0.311111	-0.155556	-0.288889	-0.355556
cell #3	0.2	0.0444444		-0.0666667	0.0666667	0.0888889	-0.111111	-0.0444444	-0.0666667	0	-0.0444444	-0.0888889	0	-0.0888889	-0.111111	-0.0222222	-0.0222222	-0.0888889	-0.0444444	-0.0888889	-0.133333	-0.266667	-0.133333	-0.155556	-0.0888889	-0.177778	-0.155556	-0.133333	-0.0888889	-0.266667	-0.0888889	-0.111111	-0.0666667	-0.111111	-0.155556	-0.133333	-0.177778	-0.155556	-0.266667	-0.222222	-0.244444	-0.111111	-0.177778	-0.266667	-0.266667	-0.222222
cell #4	0.0666667	0.0666667	0.0666667		-0.0222222	-0.133333	0.0444444	0.0222222	0.0666667	-0.0444444	0.0222222	-0.111111	0.0444444	0.0222222	0	-0.0888889	-0.155556	-0.177778	-0.133333	-0.0666667	-0.0888889	-0.0666667	-0.177778	-0.0666667	0	-0.111111	-0.111111	-0.177778	-0.177778	-0.111111	-0.111111	-0.177778	-0.111111	-0.0666667	-0.155556	-0.0888889	-0.133333	-0.0444444	-0.133333	-0.2	-0.177778	-0.177778	-0.2	-0.133333	-0.311111	-0.244444
cell #5	0.0888889	0.111111	-0.0666667	0.0222222		-0.0222222	-0.0888889	0.0444444	0.0666667	-0.177778	0.0444444	-0.133333	-0.0222222	-0.0888889	-0.0888889	0.0222222	-0.0222222	-0.0888889	-0.0888889	-0.0222222	-0.133333	0.0444444	-0.133333	-0.2	-0.133333	-0.0444444	-0.133333	-0.111111	-0.155556	-0.177778	-0.177778	-0.177778	0.0444444	-0.0666667	-0.0888889	-0.133333	-0.155556	-0.111111	-0.0222222	-0.2	-0.0444444	-0.133333	-0.266667	-0.2	-0.244444	-0.244444
cell #6	0.0666667	0.111111	-0.0888889	0.133333	0.0222222		-0.0888889	0	0.0222222	-0.0222222	-0.0222222	-0.0222222	0.0666667	-0.0888889	0	-0.0888889	0.0444444	0.0444444	-0.155556	0.0222222	-0.0222222	0.0666667	-0.0222222	-0.0444444	-0.0666667	-0.155556	-0.244444	-0.111111	-0.0888889	-0.155556	-0.222222	-0.2	-0.155556	-0.111111	-0.133333	-0.2	-0.155556	-0.111111	-0.177778	-0.0444444	-0.111111	-0.177778	-0.177778	-0.155556	-0.266667	-0.355556
cell #7	-0.0222222	0	0.111111	-0.0444444	0.0888889	0.0888889		0	-0.0666667	0.0444444	-0.133333	-0.0222222	-0.0666667	-0.0444444	-0.133333	-0.0444444	-0.0444444	0.0444444	0.0222222	-0.133333	-0.0888889	0.0222222	-0.0888889	-0.0444444	0.0444444	-0.155556	-0.177778	-0.177778	-0.0888889	-0.111111	-0.222222	-0.0666667	-0.133333	-0.0666667	-0.177778	-0.0444444	-0.266667	-0.0444444	-0.0666667	-0.0888889	-0.133333	-0.2	-0.177778	-0.244444	-0.0888889	-0.177778
cell #8	0.111111	0.0888889	0.0444444	-0.0222222	-0.0444444	0	0		0	-0.0444444	0.0666667	-0.0222222	0	0.0666667	0.0666667	0	-0.2	-0.111111	-0.155556	-0.133333	-0.0666667	-0.0444444	-0.0888889	0	-0.0666667	-0.111111	-0.0888889	0	0	-0.0222222	-0.0222222	-0.0888889	-0.133333	-0.244444	-0.0444444	-0.133333	-0.155556	-0.133333	-0.0444444	-0.177778	-0.111111	-0.111111	-0.288889	-0.155556	-0.288889	-0.333333
cell #9	0.0888889	-0.0222222	0.0666667	-0.0666667	-0.0666667	-0.0222222	0.0666667	0		0	0.0222222	-0.0222222	-0.0888889	-0.0444444	0.0888889	0.0222222	-0.0444444	0.111111	-0.0444444	-0.0666667	-0.0222222	-0.177778	-0.0888889	-0.0666667	-0.0222222	-0.111111	-0.0222222	-0.0888889	0	0	-0.0666667	-0.0666667	0.0444444	-0.2	-0.133333	-0.0888889	-0.111111	-0.155556	-0.133333	-0.0222222	-0.222222	-0.266667	-0.266667	-0.244444	-0.222222	-0.288889
cell #10	0.111111	-0.0222222	0	0.0444444	0.177778	0.0222222	-0.0444444	0.0444444	0		0	0	-0.0666667	0	-0.0888889	-0.111111	0	-0.133333	-0.0222222	-0.111111	-0.0222222	-0.0444444	-0.0888889	-0.0666667	-0.0222222	-0.155556	-0.0222222	-0.133333	-0.111111	-0.0222222	-0.0222222	-0.0666667	-0.133333	-0.0222222	-0.0444444	-0.111111	0.0444444	-0.0444444	-0.133333	-0.111111	-0.155556	-0.177778	-0.244444	-0.266667	-0.177778	-0.244444
cell #11	0	0.111111	0.0444444	-0.0222222	-0.0444444	0.0222222	0.133333	-0.0666667	-0.0222222	0		0.0666667	0.0222222	0.0888889	0	0.0444444	0.0444444	0.0444444	-0.0888889	-0.0222222	-0.111111	-0.111111	-0.0666667	-0.0222222	-0.0666667	-0.133333	0.0222222	-0.155556	-0.0888889	-0.0444444	-0.0444444	-0.0888889	-0.0888889	-0.0444444	-0.111111	-0.0666667	-0.0222222	-0.0888889	-0.111111	-0.155556	-0.133333	-0.177778	-0.2	-0.0888889	-0.377778	-0.222222
cell #12	0	0	0.0888889	0.111111	0.133333	0.0222222	0.0222222	0.0222222	0.0222222	0	-0.0666667		-0.0888889	0	-0.111111	0.0222222	-0.0888889	0.0222222	0.0666667	-0.0888889	0	-0.0444444	0.0666667	-0.0666667	-0.0222222	0.0444444	-0.0222222	0.0444444	0	-0.155556	-0.155556	-0.0666667	-0.0666667	-0.0444444	-0.0222222	-0.0444444	-0.111111	-0.177778	-0.133333	-0.244444	-0.177778	-0.177778	-0.2	-0.333333	-0.177778	-0.2
cell #13	0.0666667	0.0888889	0	-0.0444444	0.0222222	-0.0666667	0.0666667	0	0.0888889	0.0666667	-0.0222222	0.0888889		0.0444444	0.0444444	-0.0444444	0.0444444	-0.0444444	-0.0666667	-0.0888889	0.0222222	-0.0888889	0.0444444	-0.0888889	-0.111111	0.0666667	-0.0222222	-0.0222222	-0.133333	0.0222222	-0.0444444	-0.0666667	-0.0888889	-0.0444444	-0.0444444	-0.0222222	-0.0444444	-0.0444444	-0.111111	-0.133333	-0.111111	-0.0888889	-0.222222	-0.2	-0.2	-0.2
cell #14	0.0666667	0.0888889	0.0888889	-0.0222222	0.0888889	0.0888889	0.0444444	-0.0666667	0.0444444	0	-0.0888889	0	-0.0444444		-0.111111	0	0.0222222	0.0222222	-0.0666667	-0.0222222	0.0222222	0.0222222	-0.0222222	-0.0888889	0	0.0222222	-0.0888889	-0.0666667	-0.0222222	-0.0444444	0	-0.0444444	-0.0444444	0.0444444	-0.133333	-0.111111	-0.111111	-0.0888889	-0.0666667	0	-0.0444444	-0.0666667	-0.155556	-0.311111	-0.177778	-0.266667
cell #15	0.111111	0.0888889	0.111111	0	0.0888889	0	0.133333	-0.0666667	-0.0888889	0.0888889	0	0.111111	-0.0444444	0.111111		-0.0444444	0.0222222	0	0	0.0222222	-0.177778	-0.0666667	0.0444444	-0.0222222	-0.155556	-0.0666667	-0.0888889	0.0222222	-0.111111	-0.0888889	0.0666667	-0.177778	0.0222222	-0.133333	-0.0888889	-0.111111	0	-0.0666667	-0.0444444	-0.155556	-0.111111	-0.155556	-0.177778	-0.111111	-0.266667	-0.133333
cell #16	0.155556	0.0888889	0.0222222	0.0888889	-0.0222222	0.0888889	0.0444444	0	-0.0222222	0.111111	-0.0444444	-0.0222222	0.0444444	0	0.0444444		-0.0222222	0.0444444	-0.0222222	0.133333	-0.0444444	-0.133333	0.0666667	-0.0222222	-0.0888889	-0.0666667	-0.0222222	0.0444444	-0.0222222	-0.0666667	-0.0444444	-0.0666667	-0.133333	-0.0444444	0.0444444	-0.111111	-0.111111	-0.133333	-0.155556	-0.0444444	-0.0444444	-0.133333	-0.155556	-0.222222	-0.333333	-0.155556
cell #17	0.0888889	0.0444444	0.0222222	0.155556	0.0222222	-0.0444444	0.0444444	0.2	0.0444444	0	-0.0444444	0.0888889	-0.0444444	-0.0222222	-0.0222222	0.0222222		-0.0444444	-0.0222222	-0.0666667	-0.0444444	0.0444444	0.0222222	-0.0222222	-0.0666667	-0.0444444	0	-0.0222222	-0.0444444	-0.0222222	-0.0222222	-0.111111	-0.0222222	-0.111111	-0.0666667	-0.111111	-0.0444444	-0.111111	0.0444444	-0.0888889	-0.0666667	-0.133333	-0.0888889	-0.244444	-0.2	-0.266667
cell #18	0	0.111111	0.0888889	0.177778	0.0888889	-0.0444444	-0.0444444	0.111111	-0.111111	0.133333	-0.0444444	-0.0222222	0.0444444	-0.0222222	0	-0.0444444	0.0444444		-0.0666667	0	0.0888889	-0.133333	0.0666667	-0.0666667	-0.0222222	-0.0222222	0.0666667	0.0888889	-0.0222222	-0.0222222	-0.0888889	-0.0222222	-0.0666667	0.0888889	0	-0.0666667	-0.0666667	-0.0444444	-0.0888889	-0.0666667	-0.0444444	-0.2	-0.311111	-0.311111	-0.2	-0.222222
cell #19	0.155556	0.111111	0.0444444	0.133333	0.0888889	0.155556	-0.0222222	0.155556	0.0444444	0.0222222	0.0888889	-0.0666667	0.0666667	0.0666667	0	0.0222222	0.0222222	0.0666667		0.0222222	-0.0666667	0	-0.0666667	0.0666667	-0.111111	0.0222222	-0.0222222	0.0222222	-0.133333	-0.111111	-0.0888889	-0.155556	-0.155556	-0.0444444	-0.0222222	-0.133333	-0.111111	-0.0444444	-0.133333	-0.0444444	-0.0888889	0	-0.111111	-0.111111	-0.244444	-0.222222
cell #20	0.0888889	0.111111	0.0888889	0.0666667	0.0222222	-0.0222222	0.133333	0.133333	0.0666667	0.111111	0.0222222	0.0888889	0.0888889	0.0222222	-0.0222222	-0.133333	0.0666667	0	-0.0222222		-0.0222222	0.0444444	-0.0444444	-0.133333	0	0.0222222	-0.0888889	0.0666667	-0.133333	0	0	-0.0222222	-0.133333	0.0222222	-0.0666667	-0.0888889	-0.0888889	-0.0888889	0.0222222	-0.0444444	-0.133333	-0.0888889	-0.155556	-0.155556	-0.177778	-0.244444
cell #21	0.177778	0.133333	0.133333	0.0888889	0.133333	0.0222222	0.0888889	0.0666667	0.0222222	0.0222222	0.111111	0	-0.0222222	-0.0222222	0.177778	0.0444444	0.0444444	-0.0888889	0.0666667	0.0222222		-0.0666667	-0.133333	0.0444444	-0.0666667	0.0666667	-0.0222222	-0.0666667	-0.0666667	-0.0444444	-0.0444444	-0.0666667	-0.0222222	-0.111111	0.0888889	-0.0222222	-0.0888889	-0.111111	-0.0666667	-0.133333	-0.0666667	-0.0888889	-0.133333	-0.177778	-0.0888889	-0.133333
cell #22	0.0888889	0.177778	0.266667	0.0666667	-0.0444444	-0.0666667	-0.0222222	0.0444444	0.177778	0.0444444	0.111111	0.0444444	0.0888889	-0.0222222	0.0666667	0.133333	-0.0444444	0.133333	0	-0.0444444	0.0666667		-0.0888889	0.0222222	0.0222222	-0.0666667	-0.0444444	0.0222222	-0.0666667	0.0222222	-0.133333	-0.0222222	0.0222222	-0.0444444	-0.0444444	0.0444444	-0.0444444	-0.0444444	-0.0666667	0.0222222	-0.0444444	-0.111111	-0.155556	-0.133333	-0.2	-0.266667
cell #23	0.0888889	0.0888889	0.133333	0.177778	0.133333	0.0222222	0.0888889	0.0888889	0.0888889	0.0888889	0.0666667	-0.0666667	-0.0444444	0.0222222	-0.0444444	-0.0666667	-0.0222222	-0.0666667	0.0666667	0.0444444	0.133333	0.0888889		0.0888889	-0.0444444	0.0444444	-0.0222222	-0.111111	-0.0222222	0.0222222	0.0222222	0.0666667	-0.0444444	-0.0444444	-0.0666667	-0.155556	-0.111111	0.0222222	-0.133333	-0.133333	0.0666667	-0.0222222	-0.0888889	-0.133333	-0.155556	-0.177778
cell #24	0.244444	0.0888889	0.155556	0.0666667	0.2	0.0444444	0.0444444	0	0.0666667	0.0666667	0.0222222	0.0666667	0.0888889	0.0888889	0.0222222	0.0222222	0.0222222	0.0666667	-0.0666667	0.133333	-0.0444444	-0.0222222	-0.0888889		0	0.0444444	0.0222222	0.0444444	-0.0666667	0.0444444	-0.0444444	-0.0444444	-0.0444444	0	-0.0444444	-0.0222222	-0.111111	-0.0444444	0	-0.0666667	-0.0222222	-0.0888889	-0.111111	-0.111111	-0.244444	-0.177778
cell #25	0.177778	0.333333	0.0888889	0	0.133333	0.0666667	-0.0444444	0.0666667	0.0222222	0.0222222	0.0666667	0.0222222	0.111111	0	0.155556	0.0888889	0.0666667	0.0222222	0.111111	0	0.0666667	-0.0222222	0.0444444	0		-0.111111	0.0222222	0.0444444	0	-0.0888889	-0.0888889	0.0666667	0	-0.0666667	-0.0222222	0.111111	-0.0666667	0.0444444	-0.0444444	-0.0444444	-0.133333	-0.0666667	-0.0888889	-0.0666667	-0.155556	-0.222222
cell #26	0.222222	0.2	0.177778	0.111111	0.0444444	0.155556	0.155556	0.111111	0.111111	0.155556	0.133333	-0.0444444	-0.0666667	-0.0222222	0.0666667	0.0666667	0.0444444	0.0222222	-0.0222222	-0.0222222	-0.0666667	0.0666667	-0.0444444	-0.0444444	0.111111		-0.0222222	0.0222222	0.0444444	0.0444444	-0.0666667	-0.0222222	0.0666667	-0.0666667	0.0444444	0	-0.111111	-0.0888889	0.0222222	-0.0444444	-0.0222222	-0.177778	-0.155556	-0.155556	-0.0888889	-0.155556
cell #27	0.155556	0.0666667	0.155556	0.111111	0.133333	0.244444	0.177778	0.0888889	0.0222222	0.0222222	-0.0222222	0.0222222	0.0222222	0.0888889	0.0888889	0.0222222	0	-0.0666667	0.0222222	0.0888889	0.0222222	0.0444444	0.0222222	-0.0222222	-0.0222222	0.0222222		-0.0222222	0.133333	0	0.0444444	0.0222222	-0.0444444	0.0666667	-0.0888889	-0.0444444	0	-0.0222222	0.0222222	-0.133333	-0.0222222	-0.0444444	-0.111111	-0.177778	-0.244444	-0.155556
cell #28	0.177778	0.111111	0.133333	0.177778	0.111111	0.111111	0.177778	0	0.0888889	0.133333	0.155556	-0.0444444	0.0222222	0.0666667	-0.0222222	-0.0444444	0.0222222	-0.0888889	-0.0222222	-0.0666667	0.0666667	-0.0222222	0.111111	-0.0444444	-0.0444444	-0.0222222	0.0222222		0.0888889	-0.0666667	-0.133333	0.0888889	0	-0.0222222	-0.0444444	0.111111	0.0888889	0.111111	-0.0444444	-0.0666667	0.0222222	-0.0888889	-0.0666667	-0.0888889	-0.155556	-0.222222
cell #29	0.2	0.244444	0.0888889	0.177778	0.155556	0.0888889	0.0888889	0	0	0.111111	0.0888889	0	0.133333	0.0222222	0.111111	0.0222222	0.0444444	0.0222222	0.133333	0.133333	0.0666667	0.0666667	0.0222222	0.0666667	0	-0.0444444	-0.133333	-0.0888889		0.111111	-0.0666667	0.0444444	0.133333	0	-0.0888889	-0.0444444	-0.0666667	-0.0222222	-0.133333	-0.111111	0.0222222	-0.0222222	-0.0888889	-0.155556	-0.222222	-0.288889
cell #30	0.133333	0.133333	0.266667	0.111111	0.177778	0.155556	0.111111	0.0222222	0	0.0222222	0.0444444	0.155556	-0.0222222	0.0444444	0.0888889	0.0666667	0.0222222	0.0222222	0.111111	0	0.0444444	-0.0222222	-0.0222222	-0.0444444	0.0888889	-0.0444444	0	0.0666667	-0.111111		0.0666667	-0.0222222	-0.0222222	0.0444444	0	0	-0.0666667	-0.0222222	-0.0444444	-0.0222222	-0.0666667	-0.0888889	-0.0888889	-0.111111	-0.177778	-0.155556
cell #31	0.0666667	0.111111	0.0888889	0.111111	0.177778	0.222222	0.222222	0.0222222	0.0666667	0.0222222	0.0444444	0.155556	0.0444444	0	-0.0666667	0.0444444	0.0222222	0.0888889	0.0888889	0	0.0444444	0.133333	-0.0222222	0.0444444	0.0888889	0.0666667	-0.0444444	0.133333	0.0666667	-0.0666667		0.0666667	-0.0444444	0	0	0	-0.0444444	-0.155556	-0.177778	-0.0444444	-0.0666667	-0.0888889	-0.111111	-0.0444444	-0.2	-0.177778
cell #32	0.2	0.266667	0.111111	0.177778	0.177778	0.2	0.0666667	0.0888889	0.0666667	0.0666667	0.0888889	0.0666667	0.0666667	0.0444444	0.177778	0.0666667	0.111111	0.0222222	0.155556	0.0222222	0.0666667	0.0222222	-0.0666667	0.0444444	-0.0666667	0.0222222	-0.0222222	-0.0888889	-0.0444444	0.0222222	-0.0666667		0.0222222	-0.0666667	-0.0444444	-0.155556	0.0444444	-0.133333	-0.0888889	-0.0222222	-0.0444444	-0.0666667	-0.111111	-0.0888889	-0.244444	-0.0888889
cell #33	0.2	0.2	0.0666667	0.111111	-0.0444444	0.155556	0.133333	0.133333	-0.0444444	0.133333	0.0888889	0.0666667	0.0888889	0.0444444	-0.0222222	0.133333	0.0222222	0.0666667	0.155556	0.133333	0.0222222	-0.0222222	0.0444444	0.0444444	0	-0.0666667	0.0444444	0	-0.133333	0.0222222	0.0444444	-0.0222222		0.0222222	0.0222222	0.0888889	0.0222222	0.0666667	-0.0444444	0	0	-0.177778	-0.177778	-0.177778	-0.155556	-0.2
cell #34	0.133333	0.111111	0.111111	0.0666667	0.0666667	0.111111	0.0666667	0.244444	0.2	0.0222222	0.0444444	0.0444444	0.0444444	-0.0444444	0.133333	0.0444444	0.111111	-0.0888889	0.0444444	-0.0222222	0.111111	0.0444444	0.0444444	0	0.0666667	0.0666667	-0.0666667	0.0222222	0	-0.0444444	0	0.0666667	-0.0222222		-0.0222222	-0.111111	0.0222222	0.0444444	-0.0222222	-0.0444444	0.0222222	0	-0.222222	-0.111111	-0.0666667	-0.133333
cell #35	0.177778	0.2	0.155556	0.155556	0.0888889	0.133333	0.177778	0.0444444	0.133333	0.0444444	0.111111	0.0222222	0.0444444	0.133333	0.0888889	-0.0444444	0.0666667	0	0.0222222	0.0666667	-0.0888889	0.0444444	0.0666667	0.0444444	0.0222222	-0.0444444	0.0888889	0.0444444	0.0888889	0	0	0.0444444	-0.0222222	0.0222222		0.111111	0.0444444	-0.0222222	0.0444444	-0.0666667	-0.0222222	-0.155556	-0.111111	-0.155556	-0.133333	-0.133333
cell #36	0.177778	0.177778	0.133333	0.0888889	0.133333	0.2	0.0444444	0.133333	0.0888889	0.111111	0.0666667	0.0444444	0.0222222	0.111111	0.111111	0.111111	0.111111	0.0666667	0.133333	0.0888889	0.0222222	-0.0444444	0.155556	0.0222222	-0.111111	0	0.0444444	-0.111111	0.0444444	0	0	0.155556	-0.0888889	0.111111	-0.111111		0.111111	-0.0222222	0.0222222	-0.0222222	-0.133333	-0.155556	-0.177778	-0.0444444	-0.0666667	-0.155556
cell #37	0.2	0.155556	0.177778	0.133333	0.155556	0.155556	0.266667	0.155556	0.111111	-0.0444444	0.0222222	0.111111	0.0444444	0.111111	0	0.111111	0.0444444	0.0666667	0.111111	0.0888889	0.0888889	0.0444444	0.111111	0.111111	0.0666667	0.111111	0	-0.0888889	0.0666667	0.0666667	0.0444444	-0.0444444	-0.0222222	-0.0222222	-0.0444444	-0.111111		-0.0222222	-0.0444444	0.0666667	-0.0222222	0	-0.155556	-0.2	-0.133333	-0.0666667
cell #38	0.177778	0.2	0.155556	0.0444444	0.111111	0.111111	0.0444444	0.133333	0.155556	0.0444444	0.0888889	0.177778	0.0444444	0.0888889	0.0666667	0.133333	0.111111	0.0444444	0.0444444	0.0888889	0.111111	0.0444444	-0.0222222	0.0444444	-0.0444444	0.0888889	0.0222222	-0.111111	0.0222222	0.0222222	0.155556	0.133333	-0.0666667	-0.0444444	0.0222222	0.0222222	0.0222222		0	0.133333	0	-0.111111	-0.0222222	-0.0222222	-0.2	-0.177778
cell #39	0.288889	0.2	0.266667	0.133333	0.0222222	0.177778	0.0666667	0.0444444	0.133333	0.133333	0.111111	0.133333	0.111111	0.0666667	0.0444444	0.155556	-0.0444444	0.0888889	0.133333	-0.0222222	0.0666667	0.0666667	0.133333	0	0.0444444	-0.0222222	-0.0222222	0.0444444	0.133333	0.0444444	0.177778	0.0888889	0.0444444	0.0222222	-0.0444444	-0.0222222	0.0444444	0		0	-0.111111	-0.0666667	-0.133333	-0.0444444	-0.133333	-0.111111
cell #40	0.2	0.133333	0.222222	0.2	0.2	0.0444444	0.0888889	0.177778	0.0222222	0.111111	0.155556	0.244444	0.133333	0	0.155556	0.0444444	0.0888889	0.0666667	0.0444444	0.0444444	0.133333	-0.0222222	0.133333	0.0666667	0.0444444	0.0444444	0.133333	0.0666667	0.111111	0.0222222	0.0444444	0.0222222	0	0.0444444	0.0666667	0.0222222	-0.0666667	-0.133333	0		0.0444444	-0.0222222	-0.111111	-0.0888889	-0.222222	-0.133333
cell #41	0.2	0.2	0.244444	0.177778	0.0444444	0.111111	0.133333	0.111111	0.222222	0.155556	0.133333	0.177778	0.111111	0.0444444	0.111111	0.0444444	0.0666667	0.0444444	0.0888889	0.133333	0.0666667	0.0444444	-0.0666667	0.0222222	0.133333	0.0222222	0.0222222	-0.0222222	-0.0222222	0.0666667	0.0666667	0.0444444	0	-0.0222222	0.0222222	0.133333	0.0222222	0	0.111111	-0.0444444		-0.0444444	-0.0666667	0	-0.111111	-0.222222
cell #42	0.244444	0.222222	0.111111	0.177778	0.133333	0.177778	0.2	0.111111	0.266667	0.177778	0.177778	0.177778	0.0888889	0.0666667	0.155556	0.133333	0.133333	0.2	0	0.0888889	0.0888889	0.111111	0.0222222	0.0888889	0.0666667	0.177778	0.0444444	0.0888889	0.0222222	0.0888889	0.0888889	0.0666667	0.177778	0	0.155556	0.155556	0	0.111111	0.0666667	0.0222222	0.0444444		0	-0.0888889	-0.0444444	-0.0444444
cell #43	0.355556	0.311111	0.177778	0.2	0.266667	0.177778	0.177778	0.288889	0.266667	0.244444	0.2	0.2	0.222222	0.155556	0.177778	0.155556	0.0888889	0.311111	0.111111	0.155556	0.133333	0.155556	0.0888889	0.111111	0.0888889	0.155556	0.111111	0.0666667	0.0888889	0.0888889	0.111111	0.111111	0.177778	0.222222	0.111111	0.177778	0.155556	0.0222222	0.133333	0.111111	0.0666667	0		-0.0222222	-0.0444444	-0.111111
cell #44	0.266667	0.155556	0.266667	0.133333	0.2	0.155556	0.244444	0.155556	0.244444	0.266667	0.0888889	0.333333	0.2	0.311111	0.111111	0.222222	0.244444	0.311111	0.111111	0.155556	0.177778	0.133333	0.133333	0.111111	0.0666667	0.155556	0.177778	0.0888889	0.155556	0.111111	0.0444444	0.0888889	0.177778	0.111111	0.155556	0.0444444	0.2	0.0222222	0.0444444	0.0888889	0	0.0888889	0.0222222		-0.0444444	0.0444444
cell #45	0.311111	0.288889	0.266667	0.311111	0.244444	0.266667	0.0888889	0.288889	0.222222	0.177778	0.377778	0.177778	0.2	0.177778	0.266667	0.333333	0.2	0.2	0.244444	0.177778	0.0888889	0.2	0.155556	0.244444	0.155556	0.0888889	0.244444	0.155556	0.222222	0.177778	0.2	0.244444	0.155556	0.0666667	0.133333	0.0666667	0.133333	0.2	0.133333	0.222222	0.111111	0.0444444	0.0444444	0.0444444		0.0222222
cell #46	0.333333	0.355556	0.222222	0.244444	0.244444	0.355556	0.177778	0.333333	0.288889	0.244444	0.222222	0.2	0.2	0.266667	0.133333	0.155556	0.266667	0.222222	0.222222	0.244444	0.133333	0.266667	0.177778	0.177778	0.222222	0.155556	0.155556	0.222222	0.288889	0.155556	0.177778	0.0888889	0.2	0.133333	0.133333	0.155556	0.0666667	0.177778	0.111111	0.133333	0.222222	0.0444444	0.111111	-0.0444444	-0.0222222

## Sheet: SFig13a.Mouse3_original
Sorted cells	cell #1	cell #2	cell #3	cell #4	cell #5	cell #6	cell #7	cell #8	cell #9	cell #10	cell #11	cell #12	cell #13	cell #14	cell #15	cell #16	cell #17	cell #18	cell #19	cell #20	cell #21	cell #22	cell #23	cell #24	cell #25	cell #26	cell #27	cell #28	cell #29	cell #30	cell #31	cell #32	cell #33	cell #34	cell #35	cell #36	cell #37	cell #38	cell #39	cell #40	cell #41	cell #42	cell #43	cell #44	cell #45	cell #46	cell #47	cell #48	cell #49
cell #1		-0.0588235	-0.319328	-0.0840336	-0.369748	-0.344538	-0.201681	-0.361345	-0.319328	-0.453782	-0.319328	-0.319328	-0.445378	-0.352941	-0.487395	-0.470588	-0.428571	-0.361345	-0.512605	-0.504202	-0.495798	-0.596639	-0.537815	-0.521008	-0.428571	-0.478992	-0.352941	-0.613445	-0.529412	-0.647059	-0.521008	-0.529412	-0.638655	-0.420168	-0.647059	-0.655462	-0.621849	-0.512605	-0.470588	-0.554622	-0.596639	-0.613445	-0.663866	-0.655462	-0.647059	-0.697479	-0.613445	-0.689076	-0.739496
cell #2	0.0588235		-0.00840336	-0.0756303	-0.243697	-0.092437	-0.151261	-0.310924	-0.285714	-0.369748	-0.218487	-0.319328	-0.369748	-0.310924	-0.378151	-0.327731	-0.327731	-0.352941	-0.386555	-0.394958	-0.478992	-0.705882	-0.436975	-0.369748	-0.445378	-0.344538	-0.394958	-0.571429	-0.453782	-0.470588	-0.420168	-0.436975	-0.529412	-0.403361	-0.487395	-0.521008	-0.529412	-0.512605	-0.445378	-0.546218	-0.495798	-0.563025	-0.512605	-0.571429	-0.605042	-0.638655	-0.579832	-0.605042	-0.613445
cell #3	0.319328	0.00840336		0	-0.260504	-0.151261	0.0336134	-0.285714	-0.184874	-0.310924	-0.134454	-0.159664	-0.268908	-0.176471	-0.420168	-0.352941	-0.260504	-0.210084	-0.478992	-0.436975	-0.394958	-0.495798	-0.352941	-0.319328	-0.285714	-0.294118	-0.268908	-0.495798	-0.420168	-0.462185	-0.294118	-0.453782	-0.504202	-0.277311	-0.495798	-0.546218	-0.521008	-0.327731	-0.369748	-0.487395	-0.537815	-0.579832	-0.554622	-0.571429	-0.504202	-0.605042	-0.495798	-0.579832	-0.596639
cell #4	0.0840336	0.0756303	0		-0.151261	-0.0840336	-0.0588235	-0.159664	-0.310924	-0.260504	-0.0672269	-0.193277	-0.243697	-0.285714	-0.268908	-0.210084	-0.268908	-0.218487	-0.327731	-0.310924	-0.327731	-0.302521	-0.302521	-0.277311	-0.327731	-0.319328	-0.226891	-0.361345	-0.327731	-0.327731	-0.310924	-0.176471	-0.445378	-0.352941	-0.394958	-0.428571	-0.352941	-0.411765	-0.344538	-0.378151	-0.344538	-0.453782	-0.361345	-0.453782	-0.445378	-0.521008	-0.504202	-0.512605	-0.512605
cell #5	0.369748	0.243697	0.260504	0.151261		0.10084	0.12605	-0.218487	-0.159664	-0.235294	-0.092437	-0.12605	-0.184874	-0.142857	-0.193277	-0.142857	-0.201681	-0.193277	-0.294118	-0.243697	-0.352941	-0.302521	-0.235294	-0.277311	-0.218487	-0.243697	-0.243697	-0.302521	-0.327731	-0.386555	-0.302521	-0.260504	-0.554622	-0.226891	-0.344538	-0.394958	-0.470588	-0.294118	-0.294118	-0.428571	-0.445378	-0.462185	-0.378151	-0.453782	-0.487395	-0.546218	-0.386555	-0.504202	-0.571429
cell #6	0.344538	0.092437	0.151261	0.0840336	-0.10084		0.134454	-0.201681	-0.092437	-0.226891	-0.0420168	-0.109244	-0.243697	-0.0336134	-0.176471	-0.361345	-0.268908	-0.176471	-0.361345	-0.361345	-0.336134	-0.411765	-0.243697	-0.243697	-0.201681	-0.252101	-0.184874	-0.352941	-0.268908	-0.319328	-0.285714	-0.294118	-0.420168	-0.159664	-0.394958	-0.436975	-0.436975	-0.352941	-0.336134	-0.361345	-0.403361	-0.411765	-0.445378	-0.462185	-0.462185	-0.554622	-0.428571	-0.512605	-0.504202
cell #7	0.201681	0.151261	-0.0336134	0.0588235	-0.12605	-0.134454		-0.12605	-0.10084	-0.201681	-0.117647	-0.10084	-0.176471	-0.092437	-0.142857	-0.294118	-0.159664	-0.151261	-0.268908	-0.168067	-0.277311	-0.277311	-0.142857	-0.168067	-0.134454	-0.260504	-0.201681	-0.210084	-0.210084	-0.294118	-0.210084	-0.285714	-0.336134	-0.310924	-0.260504	-0.327731	-0.310924	-0.176471	-0.226891	-0.201681	-0.310924	-0.336134	-0.310924	-0.310924	-0.352941	-0.428571	-0.310924	-0.394958	-0.428571
cell #8	0.361345	0.310924	0.285714	0.159664	0.218487	0.201681	0.12605		0.0336134	-0.00840336	0	0.0168067	-0.0336134	0	-0.0756303	-0.0756303	-0.092437	-0.10084	-0.134454	-0.10084	-0.142857	-0.159664	-0.0756303	-0.159664	-0.151261	-0.0840336	-0.151261	-0.151261	-0.193277	-0.201681	-0.151261	-0.10084	-0.201681	-0.176471	-0.252101	-0.176471	-0.226891	-0.252101	-0.210084	-0.260504	-0.277311	-0.252101	-0.218487	-0.310924	-0.352941	-0.310924	-0.226891	-0.327731	-0.344538
cell #9	0.319328	0.285714	0.184874	0.310924	0.159664	0.092437	0.10084	-0.0336134		-0.0504202	0.0336134	-0.0168067	-0.0504202	-0.092437	-0.092437	-0.0840336	-0.134454	-0.0588235	-0.0840336	-0.092437	-0.235294	-0.134454	-0.159664	-0.0840336	-0.151261	-0.159664	-0.0756303	-0.142857	-0.12605	-0.184874	-0.151261	-0.0588235	-0.268908	-0.109244	-0.184874	-0.176471	-0.210084	-0.277311	-0.176471	-0.210084	-0.252101	-0.268908	-0.226891	-0.252101	-0.268908	-0.235294	-0.302521	-0.285714	-0.336134
cell #10	0.453782	0.369748	0.310924	0.260504	0.235294	0.226891	0.201681	0.00840336	0.0504202		0	-0.0252101	-0.00840336	0.00840336	-0.134454	-0.0336134	-0.0840336	-0.0252101	-0.134454	-0.142857	-0.117647	-0.193277	-0.10084	-0.109244	-0.159664	-0.117647	-0.142857	-0.193277	-0.0840336	-0.218487	-0.134454	-0.0756303	-0.210084	-0.117647	-0.134454	-0.201681	-0.226891	-0.226891	-0.151261	-0.226891	-0.310924	-0.268908	-0.184874	-0.277311	-0.252101	-0.319328	-0.285714	-0.386555	-0.277311
cell #11	0.319328	0.218487	0.134454	0.0672269	0.092437	0.0420168	0.117647	0	-0.0336134	0		0.00840336	-0.0756303	-0.0336134	-0.092437	-0.092437	-0.0336134	-0.0588235	-0.134454	-0.092437	-0.218487	-0.184874	-0.134454	-0.092437	-0.117647	-0.109244	-0.0672269	-0.218487	-0.0840336	-0.142857	-0.109244	-0.168067	-0.142857	-0.12605	-0.184874	-0.193277	-0.168067	-0.193277	-0.12605	-0.210084	-0.184874	-0.218487	-0.210084	-0.226891	-0.260504	-0.243697	-0.277311	-0.243697	-0.319328
cell #12	0.319328	0.319328	0.159664	0.193277	0.12605	0.109244	0.10084	-0.0168067	0.0168067	0.0252101	-0.00840336		0.00840336	0.00840336	-0.109244	-0.0168067	0.00840336	0.0336134	-0.0588235	-0.10084	-0.134454	-0.092437	-0.117647	-0.109244	-0.0168067	-0.109244	-0.0840336	-0.12605	-0.159664	-0.184874	-0.193277	-0.210084	-0.168067	-0.168067	-0.193277	-0.210084	-0.151261	-0.12605	-0.117647	-0.168067	-0.210084	-0.210084	-0.193277	-0.218487	-0.260504	-0.218487	-0.285714	-0.260504	-0.310924
cell #13	0.445378	0.369748	0.268908	0.243697	0.184874	0.243697	0.176471	0.0336134	0.0504202	0.00840336	0.0756303	-0.00840336		-0.092437	0.00840336	0.0840336	0.00840336	-0.0252101	-0.0336134	-0.0672269	-0.0504202	-0.0756303	-0.00840336	-0.117647	-0.092437	-0.0756303	-0.109244	-0.0840336	-0.0756303	-0.134454	-0.117647	-0.0168067	-0.201681	-0.0756303	-0.10084	-0.218487	-0.210084	-0.134454	-0.109244	-0.168067	-0.210084	-0.210084	-0.193277	-0.218487	-0.294118	-0.260504	-0.226891	-0.277311	-0.243697
cell #14	0.352941	0.310924	0.176471	0.285714	0.142857	0.0336134	0.092437	0	0.092437	-0.00840336	0.0336134	-0.00840336	0.092437		0	-0.00840336	-0.0168067	0.0840336	-0.176471	-0.00840336	-0.0840336	-0.0840336	-0.092437	-0.10084	-0.109244	-0.151261	-0.0336134	-0.142857	-0.142857	-0.142857	-0.151261	-0.117647	-0.159664	-0.142857	-0.151261	-0.226891	-0.142857	-0.168067	-0.176471	-0.159664	-0.168067	-0.168067	-0.243697	-0.243697	-0.184874	-0.260504	-0.201681	-0.210084	-0.285714
cell #15	0.487395	0.378151	0.420168	0.268908	0.193277	0.176471	0.142857	0.0756303	0.092437	0.134454	0.092437	0.109244	-0.00840336	0		0.0336134	0	0.0168067	-0.0588235	-0.0672269	-0.0336134	-0.0588235	-0.0588235	-0.0252101	-0.0504202	-0.0336134	-0.0588235	-0.134454	-0.0840336	-0.168067	-0.109244	-0.0672269	-0.294118	-0.0588235	-0.092437	-0.159664	-0.168067	-0.0840336	-0.0336134	-0.252101	-0.168067	-0.176471	-0.268908	-0.252101	-0.210084	-0.319328	-0.260504	-0.210084	-0.252101
cell #16	0.470588	0.327731	0.352941	0.210084	0.142857	0.361345	0.294118	0.0756303	0.0840336	0.0336134	0.092437	0.0168067	-0.0840336	0.00840336	-0.0336134		-0.0336134	0.0504202	-0.092437	-0.0588235	-0.0588235	-0.134454	-0.10084	-0.0756303	-0.0588235	-0.0756303	-0.0840336	-0.0840336	-0.092437	-0.176471	-0.109244	-0.0420168	-0.134454	-0.0336134	-0.134454	-0.151261	-0.184874	-0.092437	-0.117647	-0.184874	-0.210084	-0.277311	-0.12605	-0.226891	-0.252101	-0.260504	-0.252101	-0.260504	-0.235294
cell #17	0.428571	0.327731	0.260504	0.268908	0.201681	0.268908	0.159664	0.092437	0.134454	0.0840336	0.0336134	-0.00840336	-0.00840336	0.0168067	0	0.0336134		-0.00840336	-0.0336134	-0.0672269	0	-0.0420168	-0.109244	0	-0.10084	-0.10084	-0.0840336	-0.0672269	-0.092437	-0.142857	-0.0504202	-0.0336134	-0.134454	-0.0252101	-0.109244	-0.109244	-0.092437	-0.109244	-0.176471	-0.142857	-0.319328	-0.12605	-0.294118	-0.201681	-0.176471	-0.260504	-0.168067	-0.310924	-0.201681
cell #18	0.361345	0.352941	0.210084	0.218487	0.193277	0.176471	0.151261	0.10084	0.0588235	0.0252101	0.0588235	-0.0336134	0.0252101	-0.0840336	-0.0168067	-0.0504202	0.00840336		-0.0504202	-0.0672269	-0.0672269	-0.117647	-0.0672269	-0.0420168	-0.109244	-0.10084	-0.0504202	-0.0840336	-0.10084	-0.109244	-0.092437	-0.0420168	-0.117647	-0.0756303	-0.142857	-0.168067	-0.168067	-0.176471	-0.142857	-0.10084	-0.12605	-0.210084	-0.184874	-0.243697	-0.218487	-0.235294	-0.193277	-0.184874	-0.260504
cell #19	0.512605	0.386555	0.478992	0.327731	0.294118	0.361345	0.268908	0.134454	0.0840336	0.134454	0.134454	0.0588235	0.0336134	0.176471	0.0588235	0.092437	0.0336134	0.0504202		-0.10084	-0.0840336	-0.00840336	-0.0840336	-0.0588235	0	0.0252101	-0.0168067	-0.0336134	-0.092437	-0.0672269	-0.0840336	0.0672269	-0.142857	0	-0.0840336	-0.092437	-0.151261	-0.134454	-0.10084	-0.151261	-0.193277	-0.159664	-0.151261	-0.201681	-0.193277	-0.226891	-0.210084	-0.277311	-0.226891
cell #20	0.504202	0.394958	0.436975	0.310924	0.243697	0.361345	0.168067	0.10084	0.092437	0.142857	0.092437	0.10084	0.0672269	0.00840336	0.0672269	0.0588235	0.0672269	0.0672269	0.10084		0.0588235	0.0588235	0.00840336	-0.00840336	-0.0336134	0.0168067	-0.0336134	-0.0672269	-0.0840336	-0.10084	-0.0504202	-0.0420168	-0.168067	-0.0672269	-0.092437	-0.10084	-0.134454	-0.0420168	-0.0756303	-0.159664	-0.184874	-0.176471	-0.134454	-0.176471	-0.201681	-0.193277	-0.168067	-0.226891	-0.243697
cell #21	0.495798	0.478992	0.394958	0.327731	0.352941	0.336134	0.277311	0.142857	0.235294	0.117647	0.218487	0.134454	0.0504202	0.0840336	0.0336134	0.0588235	0	0.0672269	0.0840336	-0.0588235		-0.092437	0.00840336	0.0756303	0.0168067	0.0168067	0.00840336	-0.10084	0.00840336	-0.0168067	-0.0252101	-0.0420168	-0.151261	0	-0.0420168	-0.109244	-0.159664	-0.0840336	-0.12605	-0.142857	-0.12605	-0.12605	-0.243697	-0.184874	-0.243697	-0.260504	-0.151261	-0.193277	-0.159664
cell #22	0.596639	0.705882	0.495798	0.302521	0.302521	0.411765	0.277311	0.159664	0.134454	0.193277	0.184874	0.092437	0.0756303	0.0840336	0.0588235	0.134454	0.0420168	0.117647	0.00840336	-0.0588235	0.092437		0.00840336	0	-0.0420168	0.0168067	0.00840336	0.0168067	0.0168067	-0.0504202	0	-0.0252101	-0.226891	-0.0336134	-0.0672269	-0.0756303	-0.12605	-0.0420168	-0.0672269	-0.12605	-0.12605	-0.134454	-0.092437	-0.159664	-0.176471	-0.252101	-0.226891	-0.252101	-0.235294
cell #23	0.537815	0.436975	0.352941	0.302521	0.235294	0.243697	0.142857	0.0756303	0.159664	0.10084	0.134454	0.117647	0.00840336	0.092437	0.0588235	0.10084	0.109244	0.0672269	0.0840336	-0.00840336	-0.00840336	-0.00840336		-0.0420168	-0.0420168	0.0252101	0.0168067	-0.0504202	-0.10084	-0.0504202	-0.0420168	-0.0420168	-0.151261	-0.0336134	0.0168067	-0.0672269	-0.0672269	-0.0672269	-0.0252101	-0.142857	-0.151261	-0.0672269	-0.176471	-0.159664	-0.168067	-0.109244	-0.0840336	-0.226891	-0.193277
cell #24	0.521008	0.369748	0.319328	0.277311	0.277311	0.243697	0.168067	0.159664	0.0840336	0.109244	0.092437	0.109244	0.117647	0.10084	0.0252101	0.0756303	0	0.0420168	0.0588235	0.00840336	-0.0756303	0	0.0420168		-0.0336134	-0.0336134	0.0252101	-0.0336134	0.0588235	-0.0420168	-0.0672269	-0.092437	-0.0756303	-0.00840336	-0.0252101	-0.159664	-0.0504202	-0.0504202	-0.10084	-0.117647	-0.142857	-0.10084	-0.10084	-0.176471	-0.168067	-0.176471	-0.0840336	-0.159664	-0.210084
cell #25	0.428571	0.445378	0.285714	0.327731	0.218487	0.201681	0.134454	0.151261	0.151261	0.159664	0.117647	0.0168067	0.092437	0.109244	0.0504202	0.0588235	0.10084	0.109244	0	0.0336134	-0.0168067	0.0420168	0.0420168	0.0336134		-0.0420168	0.0252101	-0.0756303	0.0252101	-0.0672269	-0.00840336	-0.0336134	-0.0168067	-0.0588235	0	-0.109244	-0.109244	-0.117647	-0.092437	-0.0252101	-0.168067	-0.0588235	-0.0756303	-0.134454	-0.176471	-0.109244	-0.142857	-0.151261	-0.092437
cell #26	0.478992	0.344538	0.294118	0.319328	0.243697	0.252101	0.260504	0.0840336	0.159664	0.117647	0.109244	0.109244	0.0756303	0.151261	0.0336134	0.0756303	0.10084	0.10084	-0.0252101	-0.0168067	-0.0168067	-0.0168067	-0.0252101	0.0336134	0.0420168		0.0252101	-0.0840336	0.0168067	0	-0.0756303	-0.0588235	-0.0588235	0	-0.0588235	-0.0504202	-0.0504202	-0.0588235	-0.0168067	-0.0672269	-0.142857	-0.176471	-0.134454	-0.159664	-0.134454	-0.159664	-0.142857	-0.176471	-0.142857
cell #27	0.352941	0.394958	0.268908	0.226891	0.243697	0.184874	0.201681	0.151261	0.0756303	0.142857	0.0672269	0.0840336	0.109244	0.0336134	0.0588235	0.0840336	0.0840336	0.0504202	0.0168067	0.0336134	-0.00840336	-0.00840336	-0.0168067	-0.0252101	-0.0252101	-0.0252101		-0.0504202	-0.0588235	-0.0252101	-0.0588235	-0.168067	-0.0504202	-0.092437	-0.0672269	-0.0336134	-0.0420168	-0.00840336	-0.0336134	-0.0504202	-0.0588235	-0.117647	-0.0756303	-0.12605	-0.0840336	-0.0840336	-0.184874	-0.117647	-0.159664
cell #28	0.613445	0.571429	0.495798	0.361345	0.302521	0.352941	0.210084	0.151261	0.142857	0.193277	0.218487	0.12605	0.0840336	0.142857	0.134454	0.0840336	0.0672269	0.0840336	0.0336134	0.0672269	0.10084	-0.0168067	0.0504202	0.0336134	0.0756303	0.0840336	0.0504202		0	-0.0336134	0.0168067	0	-0.12605	0.0336134	-0.10084	-0.0420168	-0.10084	-0.00840336	-0.0840336	-0.142857	-0.109244	-0.142857	-0.0672269	-0.092437	-0.109244	-0.184874	-0.176471	-0.285714	-0.134454
cell #29	0.529412	0.453782	0.420168	0.327731	0.327731	0.268908	0.210084	0.193277	0.12605	0.0840336	0.0840336	0.159664	0.0756303	0.142857	0.0840336	0.092437	0.092437	0.10084	0.092437	0.0840336	-0.00840336	-0.0168067	0.10084	-0.0588235	-0.0252101	-0.0168067	0.0588235	0		0.00840336	-0.0168067	-0.0588235	-0.00840336	-0.00840336	-0.0420168	-0.151261	-0.0252101	-0.00840336	-0.0252101	-0.0420168	-0.0420168	-0.109244	-0.0756303	-0.12605	-0.201681	-0.092437	-0.134454	-0.142857	-0.252101
cell #30	0.647059	0.470588	0.462185	0.327731	0.386555	0.319328	0.294118	0.201681	0.184874	0.218487	0.142857	0.184874	0.134454	0.142857	0.168067	0.176471	0.142857	0.109244	0.0672269	0.10084	0.0168067	0.0504202	0.0504202	0.0420168	0.0672269	0	0.0252101	0.0336134	-0.00840336		-0.0336134	0.0252101	-0.0840336	0.0168067	0.0168067	0.0588235	-0.0588235	-0.0252101	-0.0336134	-0.117647	-0.0336134	-0.10084	-0.12605	-0.134454	-0.0588235	-0.0840336	-0.0840336	-0.210084	-0.0840336
cell #31	0.521008	0.420168	0.294118	0.310924	0.302521	0.285714	0.210084	0.151261	0.151261	0.134454	0.109244	0.193277	0.117647	0.151261	0.109244	0.109244	0.0504202	0.092437	0.0840336	0.0504202	0.0252101	0	0.0420168	0.0672269	0.00840336	0.0756303	0.0588235	-0.0168067	0.0168067	0.0336134		0.0168067	-0.0672269	0.0252101	0.00840336	-0.00840336	-0.092437	-0.0588235	-0.0504202	-0.0756303	-0.0504202	-0.0420168	-0.109244	-0.0672269	-0.117647	-0.142857	-0.0672269	-0.159664	-0.10084
cell #32	0.529412	0.436975	0.453782	0.176471	0.260504	0.294118	0.285714	0.10084	0.0588235	0.0756303	0.168067	0.210084	0.0168067	0.117647	0.0672269	0.0420168	0.0336134	0.0420168	-0.0672269	0.0420168	0.0420168	0.0252101	0.0420168	0.092437	0.0336134	0.0588235	0.168067	0	0.0588235	-0.0252101	-0.0168067		-0.0336134	0.092437	-0.00840336	-0.151261	-0.0672269	-0.0252101	-0.0504202	-0.0504202	-0.0504202	-0.176471	-0.092437	-0.109244	-0.0840336	-0.168067	-0.193277	-0.176471	-0.12605
cell #33	0.638655	0.529412	0.504202	0.445378	0.554622	0.420168	0.336134	0.201681	0.268908	0.210084	0.142857	0.168067	0.201681	0.159664	0.294118	0.134454	0.134454	0.117647	0.142857	0.168067	0.151261	0.226891	0.151261	0.0756303	0.0168067	0.0588235	0.0504202	0.12605	0.00840336	0.0840336	0.0672269	0.0336134		0.00840336	0.0420168	0.0756303	-0.0336134	-0.0420168	-0.0504202	-0.00840336	-0.159664	-0.0504202	-0.0672269	-0.12605	-0.12605	-0.151261	-0.12605	-0.184874	-0.0840336
cell #34	0.420168	0.403361	0.277311	0.352941	0.226891	0.159664	0.310924	0.176471	0.109244	0.117647	0.12605	0.168067	0.0756303	0.142857	0.0588235	0.0336134	0.0252101	0.0756303	0	0.0672269	0	0.0336134	0.0336134	0.00840336	0.0588235	0	0.092437	-0.0336134	0.00840336	-0.0168067	-0.0252101	-0.092437	-0.00840336		0.00840336	-0.0756303	-0.0588235	0.0168067	-0.0756303	-0.0672269	-0.0252101	-0.117647	-0.117647	-0.134454	-0.092437	-0.117647	-0.092437	-0.0504202	-0.151261
cell #35	0.647059	0.487395	0.495798	0.394958	0.344538	0.394958	0.260504	0.252101	0.184874	0.134454	0.184874	0.193277	0.10084	0.151261	0.092437	0.134454	0.109244	0.142857	0.0840336	0.092437	0.0420168	0.0672269	-0.0168067	0.0252101	0	0.0588235	0.0672269	0.10084	0.0420168	-0.0168067	-0.00840336	0.00840336	-0.0420168	-0.00840336		-0.0840336	-0.0756303	-0.0504202	0	-0.109244	-0.092437	-0.0504202	-0.0504202	-0.0588235	-0.176471	-0.134454	-0.10084	-0.12605	-0.193277
cell #36	0.655462	0.521008	0.546218	0.428571	0.394958	0.436975	0.327731	0.176471	0.176471	0.201681	0.193277	0.210084	0.218487	0.226891	0.159664	0.151261	0.109244	0.168067	0.092437	0.10084	0.109244	0.0756303	0.0672269	0.159664	0.109244	0.0504202	0.0336134	0.0420168	0.151261	-0.0588235	0.00840336	0.151261	-0.0756303	0.0756303	0.0840336		-0.092437	0.00840336	-0.0420168	-0.134454	-0.0588235	-0.0168067	-0.0420168	-0.0672269	0.0336134	-0.226891	-0.12605	-0.12605	-0.134454
cell #37	0.621849	0.529412	0.521008	0.352941	0.470588	0.436975	0.310924	0.226891	0.210084	0.226891	0.168067	0.151261	0.210084	0.142857	0.168067	0.184874	0.092437	0.168067	0.151261	0.134454	0.159664	0.12605	0.0672269	0.0504202	0.109244	0.0504202	0.0420168	0.10084	0.0252101	0.0588235	0.092437	0.0672269	0.0336134	0.0588235	0.0756303	0.092437		-0.0840336	-0.00840336	-0.0420168	-0.0168067	0.0168067	-0.117647	-0.0420168	-0.092437	-0.117647	-0.10084	-0.109244	-0.0252101
cell #38	0.512605	0.512605	0.327731	0.411765	0.294118	0.352941	0.176471	0.252101	0.277311	0.226891	0.193277	0.12605	0.134454	0.168067	0.0840336	0.092437	0.109244	0.176471	0.134454	0.0420168	0.0840336	0.0420168	0.0672269	0.0504202	0.117647	0.0588235	0.00840336	0.00840336	0.00840336	0.0252101	0.0588235	0.0252101	0.0420168	-0.0168067	0.0504202	-0.00840336	0.0840336		-0.0588235	-0.0756303	0	-0.109244	-0.0252101	-0.0588235	-0.0588235	-0.00840336	-0.109244	-0.0840336	-0.134454
cell #39	0.470588	0.445378	0.369748	0.344538	0.294118	0.336134	0.226891	0.210084	0.176471	0.151261	0.12605	0.117647	0.109244	0.176471	0.0336134	0.117647	0.176471	0.142857	0.10084	0.0756303	0.12605	0.0672269	0.0252101	0.10084	0.092437	0.0168067	0.0336134	0.0840336	0.0252101	0.0336134	0.0504202	0.0504202	0.0504202	0.0756303	0	0.0420168	0.00840336	0.0588235		-0.0504202	0	0.00840336	-0.0756303	-0.0840336	-0.168067	-0.0840336	-0.0672269	-0.10084	-0.134454
cell #40	0.554622	0.546218	0.487395	0.378151	0.428571	0.361345	0.201681	0.260504	0.210084	0.226891	0.210084	0.168067	0.168067	0.159664	0.252101	0.184874	0.142857	0.10084	0.151261	0.159664	0.142857	0.12605	0.142857	0.117647	0.0252101	0.0672269	0.0504202	0.142857	0.0420168	0.117647	0.0756303	0.0504202	0.00840336	0.0672269	0.109244	0.134454	0.0420168	0.0756303	0.0504202		0.0840336	-0.0504202	-0.0504202	-0.0168067	-0.109244	-0.0588235	-0.092437	-0.0588235	-0.0252101
cell #41	0.596639	0.495798	0.537815	0.344538	0.445378	0.403361	0.310924	0.277311	0.252101	0.310924	0.184874	0.210084	0.210084	0.168067	0.168067	0.210084	0.319328	0.12605	0.193277	0.184874	0.12605	0.12605	0.151261	0.142857	0.168067	0.142857	0.0588235	0.109244	0.0420168	0.0336134	0.0504202	0.0504202	0.159664	0.0252101	0.092437	0.0588235	0.0168067	0	0	-0.0840336		0.00840336	0.0420168	-0.0420168	-0.0252101	-0.092437	-0.00840336	-0.0672269	-0.0756303
cell #42	0.613445	0.563025	0.579832	0.453782	0.462185	0.411765	0.336134	0.252101	0.268908	0.268908	0.218487	0.210084	0.210084	0.168067	0.176471	0.277311	0.12605	0.210084	0.159664	0.176471	0.12605	0.134454	0.0672269	0.10084	0.0588235	0.176471	0.117647	0.142857	0.109244	0.10084	0.0420168	0.176471	0.0504202	0.117647	0.0504202	0.0168067	-0.0168067	0.109244	-0.00840336	0.0504202	-0.00840336		0.0336134	-0.0588235	-0.0588235	-0.092437	-0.0504202	-0.0840336	-0.0756303
cell #43	0.663866	0.512605	0.554622	0.361345	0.378151	0.445378	0.310924	0.218487	0.226891	0.184874	0.210084	0.193277	0.193277	0.243697	0.268908	0.12605	0.294118	0.184874	0.151261	0.134454	0.243697	0.092437	0.176471	0.10084	0.0756303	0.134454	0.0756303	0.0672269	0.0756303	0.12605	0.109244	0.092437	0.0672269	0.117647	0.0504202	0.0420168	0.117647	0.0252101	0.0756303	0.0504202	-0.0420168	-0.0336134		-0.0588235	-0.0420168	-0.10084	-0.0336134	0	-0.0336134
cell #44	0.655462	0.571429	0.571429	0.453782	0.453782	0.462185	0.310924	0.310924	0.252101	0.277311	0.226891	0.218487	0.218487	0.243697	0.252101	0.226891	0.201681	0.243697	0.201681	0.176471	0.184874	0.159664	0.159664	0.176471	0.134454	0.159664	0.12605	0.092437	0.12605	0.134454	0.0672269	0.109244	0.12605	0.134454	0.0588235	0.0672269	0.0420168	0.0588235	0.0840336	0.0168067	0.0420168	0.0588235	0.0588235		-0.00840336	-0.0756303	-0.0840336	-0.0588235	-0.0588235
cell #45	0.647059	0.605042	0.504202	0.445378	0.487395	0.462185	0.352941	0.352941	0.268908	0.252101	0.260504	0.260504	0.294118	0.184874	0.210084	0.252101	0.176471	0.218487	0.193277	0.201681	0.243697	0.176471	0.168067	0.168067	0.176471	0.134454	0.0840336	0.109244	0.201681	0.0588235	0.117647	0.0840336	0.12605	0.092437	0.176471	-0.0336134	0.092437	0.0588235	0.168067	0.109244	0.0252101	0.0588235	0.0420168	0.00840336		0.0168067	-0.0252101	-0.0168067	-0.0168067
cell #46	0.697479	0.638655	0.605042	0.521008	0.546218	0.554622	0.428571	0.310924	0.235294	0.319328	0.243697	0.218487	0.260504	0.260504	0.319328	0.260504	0.260504	0.235294	0.226891	0.193277	0.260504	0.252101	0.109244	0.176471	0.109244	0.159664	0.0840336	0.184874	0.092437	0.0840336	0.142857	0.168067	0.151261	0.117647	0.134454	0.226891	0.117647	0.00840336	0.0840336	0.0588235	0.092437	0.092437	0.10084	0.0756303	-0.0168067		0.0336134	0.00840336	0.00840336
cell #47	0.613445	0.579832	0.495798	0.504202	0.386555	0.428571	0.310924	0.226891	0.302521	0.285714	0.277311	0.285714	0.226891	0.201681	0.260504	0.252101	0.168067	0.193277	0.210084	0.168067	0.151261	0.226891	0.0840336	0.0840336	0.142857	0.142857	0.184874	0.176471	0.134454	0.0840336	0.0672269	0.193277	0.12605	0.092437	0.10084	0.12605	0.10084	0.109244	0.0672269	0.092437	0.00840336	0.0504202	0.0336134	0.0840336	0.0252101	-0.0336134		-0.0252101	0.0252101
cell #48	0.689076	0.605042	0.579832	0.512605	0.504202	0.512605	0.394958	0.327731	0.285714	0.386555	0.243697	0.260504	0.277311	0.210084	0.210084	0.260504	0.310924	0.184874	0.277311	0.226891	0.193277	0.252101	0.226891	0.159664	0.151261	0.176471	0.117647	0.285714	0.142857	0.210084	0.159664	0.176471	0.184874	0.0504202	0.12605	0.12605	0.109244	0.0840336	0.10084	0.0588235	0.0672269	0.0840336	0	0.0588235	0.0168067	-0.00840336	0.0252101		-0.00840336
cell #49	0.739496	0.613445	0.596639	0.512605	0.571429	0.504202	0.428571	0.344538	0.336134	0.277311	0.319328	0.310924	0.243697	0.285714	0.252101	0.235294	0.201681	0.260504	0.226891	0.243697	0.159664	0.235294	0.193277	0.210084	0.092437	0.142857	0.159664	0.134454	0.252101	0.0840336	0.10084	0.12605	0.0840336	0.151261	0.193277	0.134454	0.0252101	0.134454	0.134454	0.0252101	0.0756303	0.0756303	0.0336134	0.0588235	0.0168067	-0.00840336	-0.0252101	0.00840336
cell #50	0.747899	0.638655	0.663866	0.521008	0.571429	0.537815	0.420168	0.361345	0.352941	0.327731	0.218487	0.260504	0.344538	0.260504	0.428571	0.310924	0.302521	0.235294	0.243697	0.327731	0.235294	0.243697	0.226891	0.168067	0.151261	0.168067	0.12605	0.218487	0.151261	0.201681	0.176471	0.201681	0.235294	0.109244	0.117647	0.252101	0.0672269	0.0588235	0.10084	0.12605	0.117647	0.10084	0.0588235	0.092437	0.0336134	0.0420168	0.0504202	0.0588235	0.0168067
cell #51	0.680672	0.588235	0.571429	0.378151	0.445378	0.470588	0.327731	0.352941	0.210084	0.285714	0.226891	0.210084	0.260504	0.260504	0.285714	0.243697	0.260504	0.151261	0.226891	0.134454	0.201681	0.310924	0.184874	0.159664	0.176471	0.243697	0.176471	0.142857	0.159664	0.151261	0.184874	0.151261	0.117647	0.151261	0.117647	0.134454	0.0588235	0.134454	0.176471	0.109244	0.134454	0.109244	0.0588235	0.00840336	-0.0336134	0.00840336	0.0252101	-0.0504202	-0.00840336
cell #52	0.638655	0.613445	0.563025	0.453782	0.478992	0.462185	0.302521	0.344538	0.235294	0.268908	0.235294	0.336134	0.268908	0.235294	0.319328	0.336134	0.302521	0.243697	0.252101	0.319328	0.243697	0.218487	0.151261	0.193277	0.193277	0.134454	0.210084	0.134454	0.184874	0.193277	0.109244	0.109244	0.235294	0.109244	0.142857	0.184874	0.142857	0.092437	0.0840336	0.0336134	0.10084	0.0840336	0.109244	0.0840336	0.0504202	0.117647	0.0504202	0.0252101	0.10084
cell #53	0.722689	0.605042	0.588235	0.478992	0.554622	0.546218	0.361345	0.369748	0.294118	0.327731	0.302521	0.243697	0.268908	0.302521	0.302521	0.302521	0.277311	0.243697	0.252101	0.226891	0.235294	0.361345	0.218487	0.226891	0.142857	0.159664	0.109244	0.176471	0.184874	0.176471	0.092437	0.159664	0.176471	0.109244	0.12605	0.176471	0.117647	0.0420168	0.12605	0.109244	0.0756303	0.0252101	0.0672269	0.0420168	0.0504202	0.0672269	0.0504202	0.00840336	-0.00840336
cell #54	0.689076	0.588235	0.571429	0.411765	0.462185	0.445378	0.386555	0.352941	0.310924	0.352941	0.302521	0.302521	0.369748	0.277311	0.268908	0.252101	0.277311	0.218487	0.235294	0.176471	0.201681	0.226891	0.277311	0.193277	0.184874	0.12605	0.159664	0.184874	0.193277	0.218487	0.151261	0.0672269	0.159664	0.117647	0.168067	0.168067	0.134454	0.0672269	0.0756303	0.0840336	0.109244	0.0672269	0.12605	0.0672269	0.0672269	0.0756303	-0.0420168	0.0336134	0
cell #55	0.613445	0.521008	0.521008	0.394958	0.470588	0.420168	0.369748	0.319328	0.369748	0.285714	0.310924	0.268908	0.319328	0.268908	0.260504	0.252101	0.319328	0.302521	0.193277	0.201681	0.226891	0.176471	0.218487	0.235294	0.201681	0.168067	0.201681	0.210084	0.184874	0.159664	0.159664	0.134454	0.260504	0.109244	0.134454	0.134454	0.151261	0.0840336	0.151261	0.0756303	0.12605	0.10084	0.0756303	0.0504202	0.0420168	0.12605	0.0420168	0.092437	0.00840336
cell #56	0.697479	0.663866	0.630252	0.462185	0.563025	0.554622	0.453782	0.386555	0.319328	0.420168	0.243697	0.243697	0.319328	0.285714	0.403361	0.319328	0.319328	0.268908	0.302521	0.243697	0.310924	0.344538	0.277311	0.184874	0.176471	0.151261	0.092437	0.243697	0.117647	0.201681	0.176471	0.168067	0.294118	0.0840336	0.159664	0.277311	0.310924	0.0588235	0.109244	0.142857	0.109244	0.142857	0.0756303	0.151261	0.10084	0.092437	0.109244	0.0756303	0.0336134
cell #57	0.655462	0.605042	0.655462	0.487395	0.529412	0.521008	0.403361	0.394958	0.294118	0.327731	0.260504	0.243697	0.235294	0.285714	0.378151	0.294118	0.252101	0.260504	0.218487	0.243697	0.193277	0.226891	0.201681	0.218487	0.151261	0.243697	0.235294	0.210084	0.218487	0.201681	0.193277	0.184874	0.235294	0.168067	0.142857	0.193277	0.109244	0.12605	0.12605	0.201681	0.12605	0.10084	0.117647	0.117647	0.0504202	0.0588235	0.0336134	0.12605	0.0504202
cell #58	0.630252	0.537815	0.571429	0.470588	0.504202	0.495798	0.420168	0.369748	0.294118	0.369748	0.277311	0.218487	0.218487	0.277311	0.327731	0.218487	0.352941	0.277311	0.243697	0.210084	0.252101	0.218487	0.285714	0.210084	0.260504	0.226891	0.184874	0.193277	0.159664	0.210084	0.176471	0.159664	0.12605	0.134454	0.168067	0.176471	0.142857	0.12605	0.0588235	0.134454	0.12605	0.12605	0.0672269	0.0672269	0.10084	-0.00840336	0.117647	0.0336134	0.0168067
cell #59	0.672269	0.630252	0.571429	0.445378	0.546218	0.470588	0.369748	0.403361	0.294118	0.386555	0.327731	0.310924	0.352941	0.268908	0.302521	0.352941	0.243697	0.210084	0.252101	0.285714	0.184874	0.184874	0.218487	0.268908	0.176471	0.201681	0.218487	0.277311	0.201681	0.176471	0.176471	0.226891	0.151261	0.151261	0.176471	0.226891	0.210084	0.168067	0.193277	0.092437	0.142857	0.12605	0.0756303	0.134454	0.0504202	0.092437	0.0756303	0.109244	0.0840336
cell #60	0.621849	0.521008	0.571429	0.436975	0.470588	0.352941	0.336134	0.310924	0.302521	0.319328	0.344538	0.285714	0.344538	0.252101	0.310924	0.294118	0.302521	0.201681	0.277311	0.277311	0.210084	0.226891	0.159664	0.184874	0.310924	0.268908	0.369748	0.210084	0.201681	0.268908	0.176471	0.176471	0.159664	0.201681	0.210084	0.226891	0.134454	0.151261	0.0756303	0.142857	0.0672269	0.117647	0.109244	0.168067	0.0252101	0.168067	0.092437	0.0420168	0.0168067
cell #61	0.680672	0.663866	0.579832	0.512605	0.563025	0.537815	0.352941	0.394958	0.344538	0.453782	0.294118	0.310924	0.378151	0.327731	0.319328	0.294118	0.277311	0.243697	0.268908	0.260504	0.277311	0.319328	0.285714	0.235294	0.218487	0.218487	0.193277	0.201681	0.285714	0.193277	0.168067	0.151261	0.210084	0.10084	0.193277	0.176471	0.201681	0.168067	0.218487	0.201681	0.193277	0.12605	0.117647	0.0840336	0.159664	0.134454	0.0672269	0.0756303	0.184874
cell #62	0.747899	0.731092	0.655462	0.504202	0.605042	0.588235	0.411765	0.411765	0.378151	0.352941	0.352941	0.319328	0.344538	0.327731	0.403361	0.268908	0.319328	0.285714	0.285714	0.302521	0.310924	0.336134	0.285714	0.302521	0.243697	0.260504	0.210084	0.344538	0.277311	0.310924	0.277311	0.226891	0.168067	0.193277	0.201681	0.176471	0.210084	0.193277	0.117647	0.159664	0.193277	0.151261	0.12605	0.117647	0.0840336	0.0336134	0.109244	0.10084	0.151261
cell #63	0.647059	0.563025	0.521008	0.571429	0.529412	0.420168	0.378151	0.386555	0.436975	0.369748	0.319328	0.386555	0.327731	0.294118	0.268908	0.336134	0.336134	0.277311	0.252101	0.235294	0.294118	0.193277	0.252101	0.369748	0.310924	0.184874	0.210084	0.260504	0.243697	0.235294	0.302521	0.117647	0.134454	0.176471	0.243697	0.176471	0.201681	0.184874	0.159664	0.218487	0.12605	0.151261	0.151261	0.142857	0.10084	0.12605	0.109244	0.142857	0.092437
cell #64	0.689076	0.638655	0.588235	0.588235	0.504202	0.512605	0.436975	0.352941	0.403361	0.310924	0.327731	0.352941	0.310924	0.344538	0.336134	0.327731	0.336134	0.336134	0.310924	0.327731	0.260504	0.235294	0.252101	0.285714	0.285714	0.243697	0.201681	0.310924	0.243697	0.302521	0.210084	0.201681	0.252101	0.235294	0.142857	0.310924	0.226891	0.168067	0.168067	0.210084	0.226891	0.134454	0.193277	0.184874	0.0840336	0.184874	0.184874	0.201681	0.10084
cell #65	0.731092	0.647059	0.689076	0.478992	0.596639	0.571429	0.453782	0.453782	0.378151	0.369748	0.361345	0.352941	0.411765	0.403361	0.386555	0.369748	0.352941	0.294118	0.403361	0.352941	0.319328	0.336134	0.319328	0.252101	0.277311	0.268908	0.193277	0.344538	0.336134	0.277311	0.252101	0.243697	0.310924	0.193277	0.260504	0.336134	0.210084	0.210084	0.151261	0.252101	0.226891	0.193277	0.168067	0.218487	0.092437	0.159664	0.0756303	0.168067	0.12605
cell #66	0.630252	0.529412	0.613445	0.445378	0.470588	0.470588	0.453782	0.403361	0.336134	0.336134	0.319328	0.268908	0.386555	0.344538	0.319328	0.252101	0.285714	0.294118	0.327731	0.260504	0.285714	0.235294	0.336134	0.168067	0.294118	0.336134	0.336134	0.176471	0.260504	0.252101	0.176471	0.235294	0.285714	0.243697	0.201681	0.168067	0.218487	0.268908	0.226891	0.151261	0.243697	0.12605	0.117647	0.201681	0.210084	0.117647	0.109244	0.142857	0.109244
cell #67	0.739496	0.638655	0.647059	0.470588	0.521008	0.529412	0.529412	0.420168	0.403361	0.361345	0.336134	0.319328	0.369748	0.268908	0.445378	0.394958	0.277311	0.294118	0.327731	0.336134	0.277311	0.277311	0.285714	0.319328	0.268908	0.226891	0.260504	0.327731	0.285714	0.319328	0.260504	0.268908	0.319328	0.260504	0.210084	0.302521	0.210084	0.201681	0.142857	0.201681	0.302521	0.226891	0.201681	0.235294	0.142857	0.184874	0.201681	0.176471	0.210084
cell #68	0.680672	0.613445	0.512605	0.537815	0.504202	0.529412	0.495798	0.411765	0.428571	0.445378	0.352941	0.420168	0.428571	0.411765	0.369748	0.386555	0.327731	0.352941	0.327731	0.285714	0.285714	0.285714	0.235294	0.352941	0.327731	0.252101	0.260504	0.302521	0.252101	0.327731	0.235294	0.210084	0.310924	0.168067	0.319328	0.243697	0.260504	0.193277	0.151261	0.226891	0.210084	0.159664	0.201681	0.235294	0.168067	0.226891	0.109244	0.151261	0.184874
cell #69	0.714286	0.731092	0.663866	0.588235	0.588235	0.596639	0.420168	0.470588	0.428571	0.394958	0.344538	0.378151	0.403361	0.327731	0.411765	0.344538	0.403361	0.378151	0.344538	0.394958	0.336134	0.453782	0.294118	0.310924	0.218487	0.352941	0.260504	0.394958	0.268908	0.310924	0.277311	0.294118	0.327731	0.218487	0.327731	0.218487	0.243697	0.210084	0.201681	0.252101	0.218487	0.310924	0.243697	0.235294	0.184874	0.159664	0.226891	0.243697	0.109244
cell #70	0.722689	0.605042	0.672269	0.487395	0.579832	0.546218	0.487395	0.436975	0.386555	0.487395	0.344538	0.386555	0.453782	0.411765	0.428571	0.403361	0.386555	0.369748	0.327731	0.319328	0.361345	0.319328	0.336134	0.352941	0.310924	0.352941	0.352941	0.327731	0.327731	0.344538	0.310924	0.302521	0.327731	0.260504	0.336134	0.344538	0.260504	0.210084	0.168067	0.260504	0.226891	0.218487	0.218487	0.243697	0.193277	0.193277	0.235294	0.176471	0.134454
cell #71	0.789916	0.714286	0.722689	0.579832	0.663866	0.689076	0.512605	0.563025	0.420168	0.478992	0.319328	0.394958	0.420168	0.453782	0.436975	0.478992	0.453782	0.386555	0.403361	0.462185	0.470588	0.462185	0.268908	0.352941	0.344538	0.285714	0.226891	0.361345	0.235294	0.352941	0.344538	0.294118	0.361345	0.268908	0.336134	0.327731	0.344538	0.226891	0.176471	0.218487	0.277311	0.260504	0.193277	0.201681	0.12605	0.201681	0.184874	0.235294	0.218487
cell #72	0.731092	0.705882	0.655462	0.563025	0.663866	0.537815	0.478992	0.512605	0.470588	0.445378	0.403361	0.453782	0.495798	0.420168	0.453782	0.445378	0.470588	0.310924	0.386555	0.453782	0.378151	0.394958	0.277311	0.319328	0.344538	0.344538	0.369748	0.420168	0.361345	0.436975	0.235294	0.285714	0.386555	0.294118	0.386555	0.386555	0.369748	0.268908	0.310924	0.327731	0.310924	0.352941	0.302521	0.327731	0.302521	0.310924	0.218487	0.294118	0.218487
cell #73	0.747899	0.630252	0.613445	0.630252	0.630252	0.546218	0.445378	0.521008	0.487395	0.512605	0.411765	0.436975	0.420168	0.470588	0.436975	0.470588	0.420168	0.394958	0.378151	0.428571	0.361345	0.386555	0.336134	0.310924	0.361345	0.361345	0.336134	0.344538	0.352941	0.386555	0.403361	0.310924	0.394958	0.302521	0.319328	0.403361	0.369748	0.319328	0.277311	0.285714	0.302521	0.302521	0.176471	0.285714	0.285714	0.302521	0.218487	0.302521	0.294118
cell #74	0.857143	0.764706	0.773109	0.647059	0.722689	0.672269	0.588235	0.571429	0.487395	0.487395	0.378151	0.462185	0.529412	0.462185	0.537815	0.504202	0.529412	0.453782	0.470588	0.462185	0.470588	0.487395	0.445378	0.378151	0.403361	0.420168	0.336134	0.394958	0.470588	0.462185	0.352941	0.352941	0.621849	0.252101	0.386555	0.453782	0.420168	0.344538	0.277311	0.394958	0.470588	0.319328	0.336134	0.352941	0.260504	0.478992	0.294118	0.260504	0.285714
cell #75	0.773109	0.747899	0.655462	0.605042	0.630252	0.571429	0.579832	0.487395	0.453782	0.521008	0.453782	0.453782	0.529412	0.453782	0.470588	0.529412	0.478992	0.428571	0.436975	0.453782	0.428571	0.403361	0.436975	0.369748	0.403361	0.403361	0.352941	0.436975	0.411765	0.470588	0.394958	0.394958	0.436975	0.378151	0.369748	0.537815	0.403361	0.327731	0.310924	0.344538	0.386555	0.327731	0.294118	0.369748	0.369748	0.302521	0.361345	0.294118	0.302521
cell #76	0.865546	0.789916	0.739496	0.630252	0.697479	0.689076	0.579832	0.613445	0.554622	0.588235	0.394958	0.512605	0.563025	0.487395	0.571429	0.571429	0.529412	0.420168	0.487395	0.529412	0.546218	0.546218	0.420168	0.436975	0.453782	0.394958	0.327731	0.478992	0.394958	0.504202	0.436975	0.352941	0.605042	0.294118	0.411765	0.529412	0.453782	0.352941	0.268908	0.420168	0.344538	0.319328	0.386555	0.411765	0.369748	0.369748	0.294118	0.386555	0.369748
cell #77	0.789916	0.739496	0.714286	0.638655	0.697479	0.647059	0.605042	0.596639	0.521008	0.596639	0.436975	0.487395	0.512605	0.571429	0.495798	0.529412	0.470588	0.470588	0.495798	0.462185	0.411765	0.411765	0.470588	0.453782	0.462185	0.445378	0.436975	0.512605	0.470588	0.478992	0.420168	0.403361	0.478992	0.352941	0.378151	0.369748	0.411765	0.403361	0.319328	0.369748	0.403361	0.277311	0.394958	0.403361	0.369748	0.361345	0.226891	0.361345	0.302521
cell #78	0.857143	0.823529	0.815126	0.714286	0.773109	0.798319	0.613445	0.672269	0.554622	0.630252	0.521008	0.546218	0.613445	0.605042	0.647059	0.655462	0.605042	0.605042	0.621849	0.571429	0.554622	0.663866	0.546218	0.478992	0.487395	0.478992	0.478992	0.613445	0.554622	0.571429	0.453782	0.403361	0.789916	0.369748	0.529412	0.672269	0.655462	0.470588	0.394958	0.495798	0.563025	0.478992	0.537815	0.529412	0.428571	0.714286	0.411765	0.436975	0.436975
cell #79	0.882353	0.89916	0.848739	0.756303	0.840336	0.781513	0.731092	0.764706	0.722689	0.722689	0.680672	0.672269	0.773109	0.663866	0.705882	0.705882	0.747899	0.705882	0.680672	0.739496	0.689076	0.714286	0.689076	0.680672	0.697479	0.621849	0.630252	0.747899	0.731092	0.731092	0.655462	0.588235	0.756303	0.655462	0.630252	0.697479	0.789916	0.638655	0.588235	0.638655	0.672269	0.638655	0.638655	0.638655	0.588235	0.689076	0.655462	0.638655	0.647059
cell #80	0.907563	0.890756	0.87395	0.789916	0.815126	0.773109	0.756303	0.781513	0.756303	0.789916	0.697479	0.722689	0.764706	0.731092	0.714286	0.705882	0.722689	0.747899	0.638655	0.672269	0.697479	0.697479	0.680672	0.697479	0.689076	0.630252	0.689076	0.663866	0.663866	0.773109	0.663866	0.621849	0.731092	0.638655	0.672269	0.714286	0.697479	0.588235	0.588235	0.638655	0.680672	0.613445	0.621849	0.672269	0.655462	0.647059	0.554622	0.647059	0.638655
cell #81	0.941176	0.92437	0.89916	0.831933	0.89916	0.815126	0.747899	0.815126	0.764706	0.773109	0.705882	0.647059	0.764706	0.714286	0.756303	0.798319	0.756303	0.731092	0.781513	0.773109	0.705882	0.773109	0.747899	0.680672	0.697479	0.655462	0.680672	0.789916	0.764706	0.781513	0.672269	0.630252	0.823529	0.672269	0.705882	0.705882	0.815126	0.697479	0.689076	0.663866	0.806723	0.697479	0.680672	0.722689	0.663866	0.747899	0.638655	0.815126	0.680672
cell #82	0.957983	0.89916	0.87395	0.890756	0.915966	0.87395	0.806723	0.87395	0.831933	0.823529	0.739496	0.773109	0.831933	0.806723	0.798319	0.840336	0.773109	0.747899	0.798319	0.806723	0.789916	0.857143	0.722689	0.764706	0.731092	0.663866	0.697479	0.823529	0.781513	0.773109	0.714286	0.680672	0.831933	0.697479	0.731092	0.798319	0.798319	0.705882	0.655462	0.697479	0.756303	0.756303	0.756303	0.764706	0.722689	0.764706	0.714286	0.747899	0.764706
cell #83	0.941176	0.957983	0.92437	0.87395	0.915966	0.848739	0.815126	0.890756	0.831933	0.840336	0.764706	0.798319	0.882353	0.798319	0.865546	0.907563	0.823529	0.806723	0.882353	0.815126	0.865546	0.89916	0.781513	0.781513	0.781513	0.815126	0.806723	0.840336	0.865546	0.848739	0.756303	0.739496	0.92437	0.747899	0.773109	0.831933	0.865546	0.789916	0.764706	0.815126	0.890756	0.831933	0.756303	0.848739	0.798319	0.831933	0.815126	0.815126	0.789916
[truncated: 34 more columns]

## Sheet: SFig13d.Mouse3_shuffled
Sorted cells	cell #1	cell #2	cell #3	cell #4	cell #5	cell #6	cell #7	cell #8	cell #9	cell #10	cell #11	cell #12	cell #13	cell #14	cell #15	cell #16	cell #17	cell #18	cell #19	cell #20	cell #21	cell #22	cell #23	cell #24	cell #25	cell #26	cell #27	cell #28	cell #29	cell #30	cell #31	cell #32	cell #33	cell #34	cell #35	cell #36	cell #37	cell #38	cell #39	cell #40	cell #41	cell #42	cell #43	cell #44	cell #45	cell #46	cell #47	cell #48	cell #49
cell #1		-0.0588235	0.00840336	-0.0168067	0	-0.092437	0	-0.0756303	-0.0336134	-0.10084	-0.0672269	-0.0420168	-0.0168067	-0.00840336	-0.0252101	0.00840336	-0.0252101	-0.109244	-0.0588235	-0.092437	-0.092437	-0.0336134	-0.0756303	-0.109244	-0.0840336	-0.0672269	-0.0840336	-0.0588235	-0.0504202	-0.12605	-0.0588235	-0.0672269	-0.0504202	-0.117647	-0.117647	-0.134454	-0.0588235	-0.0420168	0	-0.0672269	-0.0756303	-0.159664	-0.0252101	-0.0420168	-0.159664	-0.0588235	-0.109244	-0.0756303	-0.0336134
cell #2	0.0588235		-0.0336134	0	-0.0168067	-0.00840336	0.00840336	-0.0336134	-0.0336134	-0.0756303	0.0168067	-0.0168067	-0.0336134	-0.0672269	-0.0588235	-0.0252101	-0.00840336	-0.0672269	-0.10084	0.0252101	0	-0.0252101	-0.10084	-0.0756303	-0.0588235	-0.0168067	-0.142857	-0.0588235	-0.0336134	-0.0588235	-0.0504202	-0.0672269	-0.0756303	-0.0420168	-0.0504202	-0.0588235	-0.0420168	-0.0672269	-0.0420168	-0.0756303	-0.0672269	-0.0588235	-0.0168067	-0.092437	-0.0336134	-0.109244	-0.0420168	-0.10084	-0.092437
cell #3	-0.00840336	0.0336134		-0.0756303	0.00840336	0.0252101	-0.0840336	-0.0504202	-0.0504202	-0.00840336	-0.0420168	0	-0.0168067	-0.10084	-0.00840336	0.0252101	-0.0672269	-0.0420168	-0.0756303	-0.0672269	0.0168067	-0.0420168	-0.0588235	-0.0588235	-0.109244	-0.0252101	-0.0672269	-0.117647	-0.0504202	-0.10084	-0.0252101	-0.092437	-0.0756303	-0.134454	-0.0672269	-0.134454	0	-0.0504202	-0.0252101	-0.0504202	-0.0336134	-0.109244	-0.10084	-0.0672269	-0.0588235	-0.109244	-0.0672269	-0.117647	-0.0840336
cell #4	0.0168067	0	0.0756303		-0.0252101	0.0336134	0.0168067	-0.00840336	-0.0672269	0	0	0.0252101	-0.0756303	-0.0252101	-0.0420168	-0.00840336	-0.0168067	-0.10084	-0.0588235	-0.0336134	0.0420168	-0.00840336	-0.00840336	-0.0504202	-0.0420168	-0.0168067	0.0168067	-0.0588235	-0.0840336	0	-0.0756303	-0.092437	-0.0588235	-0.0336134	-0.109244	-0.0504202	-0.0504202	-0.0588235	-0.0504202	-0.0672269	-0.0336134	0.00840336	-0.0840336	-0.0420168	-0.0756303	-0.12605	-0.0840336	-0.0504202	-0.0756303
cell #5	0	0.0168067	-0.00840336	0.0252101		0	0.0336134	-0.0672269	-0.0840336	0.0840336	-0.0588235	-0.0168067	0.0420168	-0.0336134	-0.0756303	-0.0252101	-0.0756303	-0.0672269	-0.0588235	-0.0420168	-0.0420168	-0.0504202	-0.0336134	-0.0420168	-0.0504202	-0.092437	-0.0756303	-0.0840336	-0.0672269	0	-0.00840336	-0.0504202	-0.00840336	-0.0588235	-0.0504202	-0.0504202	0.0252101	-0.109244	-0.092437	-0.0672269	-0.0420168	-0.0420168	-0.0756303	-0.0252101	-0.0168067	-0.0588235	-0.092437	-0.0420168	-0.0168067
cell #6	0.092437	0.00840336	-0.0252101	-0.0336134	0		-0.0420168	0.0168067	0.0168067	-0.0672269	0	-0.0588235	-0.0588235	0.00840336	-0.0504202	-0.092437	0.0168067	0.00840336	-0.0588235	-0.0168067	-0.0336134	-0.0168067	-0.0168067	-0.0168067	-0.0420168	-0.00840336	-0.0588235	0	-0.0252101	0.0336134	-0.092437	0	-0.0336134	-0.00840336	-0.00840336	-0.0336134	-0.0672269	-0.0756303	-0.0168067	-0.0336134	-0.12605	-0.0588235	-0.0420168	-0.0672269	-0.00840336	-0.0588235	-0.0672269	-0.0504202	-0.0840336
cell #7	0	-0.00840336	0.0840336	-0.0168067	-0.0336134	0.0420168		-0.0756303	-0.0252101	0	0.0168067	-0.0672269	-0.0168067	-0.0252101	-0.00840336	0.0168067	-0.0336134	-0.0252101	0.0588235	-0.0336134	0.0168067	-0.0756303	-0.00840336	-0.0252101	0	-0.092437	0.0252101	0.0168067	0.0588235	-0.117647	-0.10084	-0.092437	0.0504202	-0.0504202	-0.0756303	-0.0420168	-0.0336134	0.00840336	-0.0588235	-0.117647	-0.0420168	-0.00840336	-0.109244	-0.0588235	-0.0420168	-0.0336134	-0.0840336	-0.117647	-0.0252101
cell #8	0.0756303	0.0336134	0.0504202	0.00840336	0.0672269	-0.0168067	0.0756303		0	-0.0252101	0.0336134	-0.0504202	0.0252101	-0.0252101	-0.0336134	-0.0252101	-0.0252101	0.0504202	-0.0168067	-0.0504202	-0.0252101	-0.10084	0.00840336	-0.0840336	-0.0840336	0	-0.0420168	-0.10084	-0.0672269	-0.0336134	-0.0420168	-0.0168067	-0.0420168	-0.0756303	-0.0672269	-0.00840336	-0.0168067	-0.00840336	0	-0.0588235	0	-0.0588235	-0.0336134	-0.0252101	-0.092437	-0.0336134	-0.00840336	-0.0672269	-0.109244
cell #9	0.0336134	0.0336134	0.0504202	0.0672269	0.0840336	-0.0168067	0.0252101	0		-0.0420168	-0.0672269	-0.0336134	0.0252101	-0.0756303	-0.0336134	-0.0504202	0.0336134	-0.0672269	-0.0252101	-0.0588235	-0.0672269	0.0672269	0.0420168	-0.0420168	-0.0672269	-0.0504202	-0.0168067	-0.00840336	-0.0504202	-0.0588235	-0.0672269	-0.00840336	-0.0756303	-0.0168067	0.0168067	-0.092437	-0.0588235	-0.0840336	-0.0672269	0	-0.0336134	0	0.00840336	-0.0168067	-0.092437	-0.0252101	-0.0252101	-0.0504202	-0.0420168
cell #10	0.10084	0.0756303	0.00840336	0	-0.0840336	0.0672269	0	0.0252101	0.0420168		-0.0420168	-0.00840336	-0.0168067	-0.0420168	-0.0168067	0.0252101	-0.00840336	0.0420168	-0.0252101	-0.00840336	-0.00840336	-0.0168067	-0.0420168	-0.12605	-0.0588235	-0.0504202	-0.00840336	-0.092437	-0.0504202	0.00840336	-0.0336134	-0.0336134	-0.0588235	0.00840336	-0.00840336	-0.12605	-0.0840336	-0.0252101	0	-0.109244	-0.0504202	-0.0504202	-0.0168067	-0.0504202	-0.0420168	-0.0336134	-0.0420168	-0.0756303	-0.0420168
cell #11	0.0672269	-0.0168067	0.0420168	0	0.0588235	0	-0.0168067	-0.0336134	0.0672269	0.0420168		0.0252101	0.0168067	0.0168067	0	0.00840336	-0.0252101	-0.0672269	-0.0420168	-0.0420168	-0.0336134	-0.0588235	-0.00840336	-0.00840336	-0.0252101	-0.00840336	0.0168067	0.0336134	-0.0336134	-0.00840336	-0.0336134	-0.0672269	-0.0588235	-0.00840336	0.0504202	0.00840336	-0.109244	-0.0168067	-0.0672269	-0.0588235	0.00840336	-0.0252101	-0.12605	-0.0420168	-0.00840336	0	-0.0504202	-0.0336134	-0.0504202
cell #12	0.0420168	0.0168067	0	-0.0252101	0.0168067	0.0588235	0.0672269	0.0504202	0.0336134	0.00840336	-0.0252101		-0.00840336	-0.0252101	-0.00840336	-0.00840336	0.0420168	0.00840336	-0.0504202	0.0420168	-0.0756303	-0.0840336	-0.0420168	-0.0336134	0.0504202	0.0252101	-0.00840336	-0.0336134	-0.0756303	-0.0168067	-0.0168067	-0.0252101	-0.0504202	-0.0252101	-0.00840336	-0.0420168	-0.00840336	-0.0672269	-0.00840336	-0.00840336	-0.0420168	-0.0252101	-0.0588235	-0.0168067	-0.0420168	-0.0840336	-0.0420168	-0.0672269	0.00840336
cell #13	0.0168067	0.0336134	0.0168067	0.0756303	-0.0420168	0.0588235	0.0168067	-0.0252101	-0.0252101	0.0168067	-0.0168067	0.00840336		-0.0168067	0.0252101	0.00840336	0.092437	-0.00840336	-0.0168067	-0.0336134	-0.0252101	0	-0.0168067	-0.0588235	-0.00840336	-0.0252101	-0.0504202	-0.0168067	-0.0168067	-0.0168067	-0.0336134	0.0588235	0	-0.0588235	-0.0252101	0.00840336	-0.0588235	-0.0504202	-0.0756303	-0.0252101	-0.0588235	-0.0672269	-0.0588235	0.0168067	-0.092437	0	-0.0756303	-0.134454	-0.0504202
cell #14	0.00840336	0.0672269	0.10084	0.0252101	0.0336134	-0.00840336	0.0252101	0.0252101	0.0756303	0.0420168	-0.0168067	0.0252101	0.0168067		0.0168067	-0.0168067	0.0168067	-0.0168067	0	0.00840336	-0.092437	-0.00840336	-0.0420168	0	-0.0252101	-0.0168067	-0.0168067	0.0168067	-0.00840336	-0.0504202	-0.0588235	0	-0.0504202	0.0336134	0.00840336	0.0420168	-0.0840336	-0.0588235	-0.0588235	-0.0504202	-0.0588235	0.0336134	-0.0588235	-0.0420168	-0.10084	-0.0336134	-0.0252101	-0.0504202	-0.0840336
cell #15	0.0252101	0.0588235	0.00840336	0.0420168	0.0756303	0.0504202	0.00840336	0.0336134	0.0336134	0.0168067	0	0.00840336	-0.0252101	-0.0168067		0	0.0252101	-0.0168067	0.0168067	-0.0504202	-0.0252101	0	-0.0252101	0.0168067	-0.0504202	-0.0336134	0.0252101	0.00840336	0.00840336	0.00840336	0.0168067	-0.0588235	0.00840336	-0.0336134	-0.00840336	-0.0420168	0.00840336	0	-0.0504202	-0.0420168	0	-0.0672269	-0.109244	-0.0168067	0.0336134	-0.0336134	-0.092437	-0.0252101	-0.0504202
cell #16	-0.00840336	0.0252101	-0.0252101	0.00840336	0.0252101	0.092437	-0.0168067	0.0252101	0.0504202	-0.0252101	-0.00840336	0.00840336	-0.00840336	0.0168067	0		-0.0168067	0	-0.0756303	0	0	-0.0168067	-0.0504202	0.00840336	-0.0672269	-0.00840336	-0.0420168	0.00840336	0.0252101	0	-0.0168067	0	-0.0168067	-0.0252101	-0.0420168	0.0420168	0	-0.092437	0	-0.0168067	0.00840336	-0.0756303	0.0252101	0.0252101	-0.0336134	-0.0588235	-0.0420168	-0.0588235	-0.00840336
cell #17	0.0252101	0.00840336	0.0672269	0.0168067	0.0756303	-0.0168067	0.0336134	0.0252101	-0.0336134	0.00840336	0.0252101	-0.0420168	-0.092437	-0.0168067	-0.0252101	0.0168067		0.0168067	0.00840336	0	0	0.00840336	0.00840336	0.0168067	0.0840336	0.00840336	0.0252101	-0.00840336	-0.00840336	-0.0420168	0.0336134	-0.0252101	0.0420168	-0.0672269	-0.0756303	-0.092437	-0.0756303	0	-0.10084	-0.00840336	-0.00840336	0	-0.0168067	-0.0168067	0.0168067	-0.0336134	-0.0420168	0	-0.109244
cell #18	0.109244	0.0672269	0.0420168	0.10084	0.0672269	-0.00840336	0.0252101	-0.0504202	0.0672269	-0.0420168	0.0672269	-0.00840336	0.00840336	0.0168067	0.0168067	0	-0.0168067		0.109244	-0.0504202	0	-0.0168067	-0.0336134	-0.0504202	0.00840336	-0.0336134	0.00840336	0	-0.0252101	0.0168067	-0.0168067	-0.0588235	0.0504202	-0.0504202	0	0.0504202	0.00840336	0.00840336	0.00840336	-0.00840336	-0.00840336	0	-0.0588235	-0.0504202	0.00840336	0	-0.0756303	-0.10084	-0.0504202
cell #19	0.0588235	0.10084	0.0756303	0.0588235	0.0588235	0.0588235	-0.0588235	0.0168067	0.0252101	0.0252101	0.0420168	0.0504202	0.0168067	0	-0.0168067	0.0756303	-0.00840336	-0.109244		-0.0252101	-0.0420168	0	0.0168067	-0.00840336	0.00840336	-0.0168067	-0.0504202	0	0	-0.0840336	0	-0.0252101	-0.0588235	0.0588235	0.00840336	0	0.0336134	0.0336134	0.0168067	0.0252101	-0.0336134	-0.0336134	-0.0420168	-0.0420168	-0.0336134	0.0252101	-0.0336134	-0.0168067	0
cell #20	0.092437	-0.0252101	0.0672269	0.0336134	0.0420168	0.0168067	0.0336134	0.0504202	0.0588235	0.00840336	0.0420168	-0.0420168	0.0336134	-0.00840336	0.0504202	0	0	0.0504202	0.0252101		-0.0504202	-0.00840336	-0.0504202	0.0168067	-0.00840336	-0.0672269	-0.0336134	-0.0168067	-0.092437	0.10084	0.0336134	0.0336134	-0.00840336	-0.0168067	-0.0588235	-0.0420168	-0.0504202	0.0420168	-0.0420168	-0.0840336	-0.0756303	-0.0420168	0	-0.0168067	0.0252101	0.00840336	-0.00840336	-0.0252101	-0.00840336
cell #21	0.092437	0	-0.0168067	-0.0420168	0.0420168	0.0336134	-0.0168067	0.0252101	0.0672269	0.00840336	0.0336134	0.0756303	0.0252101	0.092437	0.0252101	0	0	0	0.0420168	0.0504202		-0.0168067	0.0420168	-0.00840336	-0.0504202	-0.0252101	-0.0168067	0.0336134	0.0252101	0.0420168	-0.00840336	0	-0.0420168	-0.0504202	-0.0504202	-0.0504202	0.0168067	-0.0336134	-0.0168067	0.0588235	-0.0336134	-0.0504202	-0.00840336	-0.0168067	0	0.0504202	-0.0840336	-0.0252101	-0.0168067
cell #22	0.0336134	0.0252101	0.0420168	0.00840336	0.0504202	0.0168067	0.0756303	0.10084	-0.0672269	0.0168067	0.0588235	0.0840336	0	0.00840336	0	0.0168067	-0.00840336	0.0168067	0	0.00840336	0.0168067		-0.0756303	0.0252101	0.00840336	0.0588235	0.0252101	0.00840336	-0.0756303	-0.0420168	-0.0168067	-0.00840336	0.0252101	-0.00840336	-0.0504202	-0.0588235	-0.0504202	0.0504202	-0.0420168	0.00840336	-0.00840336	-0.0336134	-0.0252101	-0.0840336	-0.0252101	0.0252101	-0.0168067	-0.0252101	-0.0336134
cell #23	0.0756303	0.10084	0.0588235	0.00840336	0.0336134	0.0168067	0.00840336	-0.00840336	-0.0420168	0.0420168	0.00840336	0.0420168	0.0168067	0.0420168	0.0252101	0.0504202	-0.00840336	0.0336134	-0.0168067	0.0504202	-0.0420168	0.0756303		0	0.0588235	-0.0336134	0.0168067	0.0504202	-0.0588235	0.0336134	-0.0168067	-0.0252101	-0.109244	-0.0252101	-0.0252101	-0.0756303	-0.0336134	0.00840336	-0.0252101	-0.10084	0.00840336	-0.0504202	0.0252101	-0.0336134	-0.0168067	-0.0588235	0.00840336	0.0756303	-0.0252101
cell #24	0.109244	0.0756303	0.0588235	0.0504202	0.0420168	0.0168067	0.0252101	0.0840336	0.0420168	0.12605	0.00840336	0.0336134	0.0588235	0	-0.0168067	-0.00840336	-0.0168067	0.0504202	0.00840336	-0.0168067	0.00840336	-0.0252101	0		-0.0672269	-0.00840336	0	0.0588235	-0.0504202	0.0168067	0	0.0336134	0.092437	-0.0168067	0.0336134	0	-0.0252101	-0.0420168	-0.0252101	-0.00840336	-0.0168067	-0.0420168	-0.0420168	-0.0252101	0.0336134	0.00840336	-0.0168067	-0.10084	-0.0420168
cell #25	0.0840336	0.0588235	0.109244	0.0420168	0.0504202	0.0420168	0	0.0840336	0.0672269	0.0588235	0.0252101	-0.0504202	0.00840336	0.0252101	0.0504202	0.0672269	-0.0840336	-0.00840336	-0.00840336	0.00840336	0.0504202	-0.00840336	-0.0588235	0.0672269		0.0672269	-0.0672269	-0.0168067	-0.0420168	0.0336134	0.0336134	0	0.0420168	0	0	0.00840336	-0.0504202	0	0.00840336	0.0168067	-0.0588235	-0.0588235	0.0252101	-0.00840336	-0.0588235	0.00840336	-0.0252101	-0.0504202	-0.0588235
cell #26	0.0672269	0.0168067	0.0252101	0.0168067	0.092437	0.00840336	0.092437	0	0.0504202	0.0504202	0.00840336	-0.0252101	0.0252101	0.0168067	0.0336134	0.00840336	-0.00840336	0.0336134	0.0168067	0.0672269	0.0252101	-0.0588235	0.0336134	0.00840336	-0.0672269		-0.00840336	-0.0252101	0.0420168	0.0336134	0	0.0672269	0	0	0	-0.0504202	-0.00840336	-0.0252101	-0.0168067	0.0168067	-0.0336134	0	-0.0756303	0.0336134	0.0168067	-0.0252101	-0.0504202	-0.0672269	-0.0168067
cell #27	0.0840336	0.142857	0.0672269	-0.0168067	0.0756303	0.0588235	-0.0252101	0.0420168	0.0168067	0.00840336	-0.0168067	0.00840336	0.0504202	0.0168067	-0.0252101	0.0420168	-0.0252101	-0.00840336	0.0504202	0.0336134	0.0168067	-0.0252101	-0.0168067	0	0.0672269	0.00840336		0.0252101	0	0.0420168	-0.00840336	-0.0504202	0.0420168	-0.0168067	-0.0168067	-0.0672269	-0.0672269	-0.00840336	0.0672269	-0.0588235	-0.0168067	-0.00840336	0.00840336	-0.00840336	0.0336134	0	-0.0252101	-0.0252101	-0.092437
cell #28	0.0588235	0.0588235	0.117647	0.0588235	0.0840336	0	-0.0168067	0.10084	0.00840336	0.092437	-0.0336134	0.0336134	0.0168067	-0.0168067	-0.00840336	-0.00840336	0.00840336	0	0	0.0168067	-0.0336134	-0.00840336	-0.0504202	-0.0588235	0.0168067	0.0252101	-0.0252101		0.0504202	0.0504202	0.0252101	-0.00840336	0.00840336	0.00840336	0.0252101	0.0588235	-0.0252101	-0.0420168	-0.0168067	0.0336134	-0.00840336	-0.0420168	0.0756303	-0.0336134	0.092437	-0.0504202	0.0252101	0.0756303	-0.0420168
cell #29	0.0504202	0.0336134	0.0504202	0.0840336	0.0672269	0.0252101	-0.0588235	0.0672269	0.0504202	0.0504202	0.0336134	0.0756303	0.0168067	0.00840336	-0.00840336	-0.0252101	0.00840336	0.0252101	0	0.092437	-0.0252101	0.0756303	0.0588235	0.0504202	0.0420168	-0.0420168	0	-0.0504202		-0.00840336	0.0252101	0.00840336	-0.0504202	0.0420168	-0.0252101	0.0420168	0.0504202	-0.0420168	0	0.0504202	0	-0.0672269	-0.0840336	-0.0420168	0.0336134	-0.0504202	-0.0420168	-0.0252101	0
cell #30	0.12605	0.0588235	0.10084	0	0	-0.0336134	0.117647	0.0336134	0.0588235	-0.00840336	0.00840336	0.0168067	0.0168067	0.0504202	-0.00840336	0	0.0420168	-0.0168067	0.0840336	-0.10084	-0.0420168	0.0420168	-0.0336134	-0.0168067	-0.0336134	-0.0336134	-0.0420168	-0.0504202	0.00840336		-0.0168067	0.0420168	-0.0672269	0.0420168	0	0.0504202	0.0252101	0.0168067	0.00840336	-0.00840336	-0.00840336	0.00840336	0.0420168	0.0336134	-0.0588235	0	-0.0336134	-0.0336134	-0.0252101
cell #31	0.0588235	0.0504202	0.0252101	0.0756303	0.00840336	0.092437	0.10084	0.0420168	0.0672269	0.0336134	0.0336134	0.0168067	0.0336134	0.0588235	-0.0168067	0.0168067	-0.0336134	0.0168067	0	-0.0336134	0.00840336	0.0168067	0.0168067	0	-0.0336134	0	0.00840336	-0.0252101	-0.0252101	0.0168067		-0.0252101	-0.0252101	0.0588235	-0.0252101	0.0252101	-0.0336134	-0.0168067	-0.0168067	-0.0588235	-0.0672269	0	-0.0588235	-0.092437	-0.0336134	-0.0420168	0.0588235	0	0.0168067
cell #32	0.0672269	0.0672269	0.092437	0.092437	0.0504202	0	0.092437	0.0168067	0.00840336	0.0336134	0.0672269	0.0252101	-0.0588235	0	0.0588235	0	0.0252101	0.0588235	0.0252101	-0.0336134	0	0.00840336	0.0252101	-0.0336134	0	-0.0672269	0.0504202	0.00840336	-0.00840336	-0.0420168	0.0252101		-0.0168067	-0.0336134	-0.0252101	0.00840336	0.0336134	-0.0420168	-0.0588235	-0.00840336	-0.0252101	0.0336134	-0.00840336	-0.0504202	-0.0336134	0	-0.0252101	0.0588235	-0.0336134
cell #33	0.0504202	0.0756303	0.0756303	0.0588235	0.00840336	0.0336134	-0.0504202	0.0420168	0.0756303	0.0588235	0.0588235	0.0504202	0	0.0504202	-0.00840336	0.0168067	-0.0420168	-0.0504202	0.0588235	0.00840336	0.0420168	-0.0252101	0.109244	-0.092437	-0.0420168	0	-0.0420168	-0.00840336	0.0504202	0.0672269	0.0252101	0.0168067		-0.0252101	0	0.0252101	-0.0252101	-0.0252101	-0.0168067	-0.00840336	0	0.00840336	-0.0756303	0.00840336	-0.0588235	-0.0504202	-0.0252101	-0.0756303	-0.0588235
cell #34	0.117647	0.0420168	0.134454	0.0336134	0.0588235	0.00840336	0.0504202	0.0756303	0.0168067	-0.00840336	0.00840336	0.0252101	0.0588235	-0.0336134	0.0336134	0.0252101	0.0672269	0.0504202	-0.0588235	0.0168067	0.0504202	0.00840336	0.0252101	0.0168067	0	0	0.0168067	-0.00840336	-0.0420168	-0.0420168	-0.0588235	0.0336134	0.0252101		-0.0252101	0	-0.0420168	0.00840336	-0.0336134	-0.0168067	0.0168067	0	-0.0252101	-0.0336134	0.0420168	-0.0252101	-0.12605	-0.0168067	-0.0672269
cell #35	0.117647	0.0504202	0.0672269	0.109244	0.0504202	0.00840336	0.0756303	0.0672269	-0.0168067	0.00840336	-0.0504202	0.00840336	0.0252101	-0.00840336	0.00840336	0.0420168	0.0756303	0	-0.00840336	0.0588235	0.0504202	0.0504202	0.0252101	-0.0336134	0	0	0.0168067	-0.0252101	0.0252101	0	0.0252101	0.0252101	0	0.0252101		-0.0504202	-0.0336134	0.0420168	-0.0336134	-0.0168067	0.0168067	0.0336134	-0.0252101	0.0168067	0	0	0.0168067	0	0.00840336
cell #36	0.134454	0.0588235	0.134454	0.0504202	0.0504202	0.0336134	0.0420168	0.00840336	0.092437	0.12605	-0.00840336	0.0420168	-0.00840336	-0.0420168	0.0420168	-0.0420168	0.092437	-0.0504202	0	0.0420168	0.0504202	0.0588235	0.0756303	0	-0.00840336	0.0504202	0.0672269	-0.0588235	-0.0420168	-0.0504202	-0.0252101	-0.00840336	-0.0252101	0	0.0504202		-0.0420168	-0.0168067	0.0168067	-0.0252101	0.0672269	-0.00840336	-0.0588235	0.0588235	-0.0672269	-0.0420168	-0.00840336	-0.0252101	-0.0420168
cell #37	0.0588235	0.0420168	0	0.0504202	-0.0252101	0.0672269	0.0336134	0.0168067	0.0588235	0.0840336	0.109244	0.00840336	0.0588235	0.0840336	-0.00840336	0	0.0756303	-0.00840336	-0.0336134	0.0504202	-0.0168067	0.0504202	0.0336134	0.0252101	0.0504202	0.00840336	0.0672269	0.0252101	-0.0504202	-0.0252101	0.0336134	-0.0336134	0.0252101	0.0420168	0.0336134	0.0420168		0.0336134	-0.0336134	0.0840336	-0.00840336	-0.0672269	-0.0672269	-0.0504202	0.0252101	-0.0336134	-0.0168067	0.0168067	-0.0420168
cell #38	0.0420168	0.0672269	0.0504202	0.0588235	0.109244	0.0756303	-0.00840336	0.00840336	0.0840336	0.0252101	0.0168067	0.0672269	0.0504202	0.0588235	0	0.092437	0	-0.00840336	-0.0336134	-0.0420168	0.0336134	-0.0504202	-0.00840336	0.0420168	0	0.0252101	0.00840336	0.0420168	0.0420168	-0.0168067	0.0168067	0.0420168	0.0252101	-0.00840336	-0.0420168	0.0168067	-0.0336134		0.0504202	0.0420168	-0.0252101	0.0588235	-0.0672269	0.00840336	-0.0756303	0.0168067	0.0168067	-0.0336134	-0.0420168
cell #39	0	0.0420168	0.0252101	0.0504202	0.092437	0.0168067	0.0588235	0	0.0672269	0	0.0672269	0.00840336	0.0756303	0.0588235	0.0504202	0	0.10084	-0.00840336	-0.0168067	0.0420168	0.0168067	0.0420168	0.0252101	0.0252101	-0.00840336	0.0168067	-0.0672269	0.0168067	0	-0.00840336	0.0168067	0.0588235	0.0168067	0.0336134	0.0336134	-0.0168067	0.0336134	-0.0504202		0.00840336	0.0168067	-0.0336134	0.0588235	-0.0168067	0.0588235	-0.00840336	-0.0336134	-0.0840336	-0.0336134
cell #40	0.0672269	0.0756303	0.0504202	0.0672269	0.0672269	0.0336134	0.117647	0.0588235	0	0.109244	0.0588235	0.00840336	0.0252101	0.0504202	0.0420168	0.0168067	0.00840336	0.00840336	-0.0252101	0.0840336	-0.0588235	-0.00840336	0.10084	0.00840336	-0.0168067	-0.0168067	0.0588235	-0.0336134	-0.0504202	0.00840336	0.0588235	0.00840336	0.00840336	0.0168067	0.0168067	0.0252101	-0.0840336	-0.0420168	-0.00840336		0.0672269	-0.0336134	0	0	-0.10084	-0.0168067	-0.0252101	0.00840336	-0.0252101
cell #41	0.0756303	0.0672269	0.0336134	0.0336134	0.0420168	0.12605	0.0420168	0	0.0336134	0.0504202	-0.00840336	0.0420168	0.0588235	0.0588235	0	-0.00840336	0.00840336	0.00840336	0.0336134	0.0756303	0.0336134	0.00840336	-0.00840336	0.0168067	0.0588235	0.0336134	0.0168067	0.00840336	0	0.00840336	0.0672269	0.0252101	0	-0.0168067	-0.0168067	-0.0672269	0.00840336	0.0252101	-0.0168067	-0.0672269		-0.0420168	-0.00840336	-0.00840336	0.00840336	-0.00840336	-0.0336134	0	0
cell #42	0.159664	0.0588235	0.109244	-0.00840336	0.0420168	0.0588235	0.00840336	0.0588235	0	0.0504202	0.0252101	0.0252101	0.0672269	-0.0336134	0.0672269	0.0756303	0	0	0.0336134	0.0420168	0.0504202	0.0336134	0.0504202	0.0420168	0.0588235	0	0.00840336	0.0420168	0.0672269	-0.00840336	0	-0.0336134	-0.00840336	0	-0.0336134	0.00840336	0.0672269	-0.0588235	0.0336134	0.0336134	0.0420168		0.00840336	0.0168067	0.00840336	-0.0252101	0.00840336	-0.0588235	-0.0252101
cell #43	0.0252101	0.0168067	0.10084	0.0840336	0.0756303	0.0420168	0.109244	0.0336134	-0.00840336	0.0168067	0.12605	0.0588235	0.0588235	0.0588235	0.109244	-0.0252101	0.0168067	0.0588235	0.0420168	0	0.00840336	0.0252101	-0.0252101	0.0420168	-0.0252101	0.0756303	-0.00840336	-0.0756303	0.0840336	-0.0420168	0.0588235	0.00840336	0.0756303	0.0252101	0.0252101	0.0588235	0.0672269	0.0672269	-0.0588235	0	0.00840336	-0.00840336		0	-0.0252101	-0.0672269	0.0336134	0.00840336	0.00840336
cell #44	0.0420168	0.092437	0.0672269	0.0420168	0.0252101	0.0672269	0.0588235	0.0252101	0.0168067	0.0504202	0.0420168	0.0168067	-0.0168067	0.0420168	0.0168067	-0.0252101	0.0168067	0.0504202	0.0420168	0.0168067	0.0168067	0.0840336	0.0336134	0.0252101	0.00840336	-0.0336134	0.00840336	0.0336134	0.0420168	-0.0336134	0.092437	0.0504202	-0.00840336	0.0336134	-0.0168067	-0.0588235	0.0504202	-0.00840336	0.0168067	0	0.00840336	-0.0168067	0		-0.0168067	0.0252101	-0.00840336	0.00840336	-0.0168067
cell #45	0.159664	0.0336134	0.0588235	0.0756303	0.0168067	0.00840336	0.0420168	0.092437	0.092437	0.0420168	0.00840336	0.0420168	0.092437	0.10084	-0.0336134	0.0336134	-0.0168067	-0.00840336	0.0336134	-0.0252101	0	0.0252101	0.0168067	-0.0336134	0.0588235	-0.0168067	-0.0336134	-0.092437	-0.0336134	0.0588235	0.0336134	0.0336134	0.0588235	-0.0420168	0	0.0672269	-0.0252101	0.0756303	-0.0588235	0.10084	-0.00840336	-0.00840336	0.0252101	0.0168067		0.0672269	0.0252101	0.0420168	0.0252101
cell #46	0.0588235	0.109244	0.109244	0.12605	0.0588235	0.0588235	0.0336134	0.0336134	0.0252101	0.0336134	0	0.0840336	0	0.0336134	0.0336134	0.0588235	0.0336134	0	-0.0252101	-0.00840336	-0.0504202	-0.0252101	0.0588235	-0.00840336	-0.00840336	0.0252101	0	0.0504202	0.0504202	0	0.0420168	0	0.0504202	0.0252101	0	0.0420168	0.0336134	-0.0168067	0.00840336	0.0168067	0.00840336	0.0252101	0.0672269	-0.0252101	-0.0672269		0.0168067	-0.0168067	-0.0252101
cell #47	0.109244	0.0420168	0.0672269	0.0840336	0.092437	0.0672269	0.0840336	0.00840336	0.0252101	0.0420168	0.0504202	0.0420168	0.0756303	0.0252101	0.092437	0.0420168	0.0420168	0.0756303	0.0336134	0.00840336	0.0840336	0.0168067	-0.00840336	0.0168067	0.0252101	0.0504202	0.0252101	-0.0252101	0.0420168	0.0336134	-0.0588235	0.0252101	0.0252101	0.12605	-0.0168067	0.00840336	0.0168067	-0.0168067	0.0336134	0.0252101	0.0336134	-0.00840336	-0.0336134	0.00840336	-0.0252101	-0.0168067		0.0420168	0.0504202
cell #48	0.0756303	0.10084	0.117647	0.0504202	0.0420168	0.0504202	0.117647	0.0672269	0.0504202	0.0756303	0.0336134	0.0672269	0.134454	0.0504202	0.0252101	0.0588235	0	0.10084	0.0168067	0.0252101	0.0252101	0.0252101	-0.0756303	0.10084	0.0504202	0.0672269	0.0252101	-0.0756303	0.0252101	0.0336134	0	-0.0588235	0.0756303	0.0168067	0	0.0252101	-0.0168067	0.0336134	0.0840336	-0.00840336	0	0.0588235	-0.00840336	-0.00840336	-0.0420168	0.0168067	-0.0420168		0
cell #49	0.0336134	0.092437	0.0840336	0.0756303	0.0168067	0.0840336	0.0252101	0.109244	0.0420168	0.0420168	0.0504202	-0.00840336	0.0504202	0.0840336	0.0504202	0.00840336	0.109244	0.0504202	0	0.00840336	0.0168067	0.0336134	0.0252101	0.0420168	0.0588235	0.0168067	0.092437	0.0420168	0	0.0252101	-0.0168067	0.0336134	0.0588235	0.0672269	-0.00840336	0.0420168	0.0420168	0.0420168	0.0336134	0.0252101	0	0.0252101	-0.00840336	0.0168067	-0.0252101	0.0252101	-0.0504202	0
cell #50	0.0840336	0.0840336	0.0840336	0.0420168	0.109244	0.0420168	0.0336134	0.10084	0.0504202	-0.0588235	0.0252101	-0.0168067	-0.0168067	0.00840336	0.0672269	0	0.0252101	0.0168067	0.0420168	-0.00840336	0.0420168	0.0336134	0.0420168	0.0756303	0.0588235	0.0420168	-0.0252101	0	0.0420168	0.0252101	0.0504202	0	-0.0336134	0.0588235	0.0588235	0.0252101	0.0168067	0.0252101	-0.0756303	0.0504202	-0.00840336	0.0756303	-0.0252101	-0.00840336	-0.0168067	-0.0168067	0.0420168	0.0420168	0.00840336
cell #51	0.0672269	0.151261	0.0252101	0.0756303	0.0756303	0.0756303	0.0840336	0.0504202	0.0336134	0.0672269	0.0672269	0.0420168	0.0168067	-0.0168067	0.0336134	0.0504202	0.0672269	-0.0420168	0.0252101	0.0420168	0	-0.0336134	0.0756303	-0.0336134	-0.0504202	0.0840336	-0.0168067	-0.00840336	0.0252101	-0.0168067	0.0504202	0.0504202	0.0588235	0	0.0336134	0	-0.0336134	-0.0252101	-0.0504202	0.0252101	0	0.00840336	0.0168067	-0.0252101	0.0504202	-0.0252101	0.0588235	-0.0168067	-0.00840336
cell #52	0.109244	0.0504202	0.10084	0.0420168	0.0420168	0.0336134	0.0504202	0.092437	-0.0336134	0.0840336	0.0756303	0.0504202	0.0336134	0.0672269	0.0420168	0.0672269	0.0252101	0.0672269	0.117647	0	0.0168067	0.00840336	0.0420168	0.00840336	-0.00840336	0.0420168	-0.0252101	0.0756303	0.00840336	-0.0336134	0.0252101	0.0168067	-0.0420168	-0.0756303	0.109244	0.00840336	0.0588235	0.0420168	0.0504202	0.0840336	0.0672269	0.00840336	-0.00840336	-0.0168067	0.0168067	0.00840336	-0.0168067	-0.0420168	-0.00840336
cell #53	0.0504202	0.092437	0.0588235	0.0756303	0.0504202	0.0588235	0.0504202	0.0672269	0.117647	0.0672269	0.0756303	0.0504202	0.0168067	0.0588235	0.117647	0.0420168	0.10084	0.0420168	0.00840336	0.0504202	0.0588235	0.0252101	0.00840336	-0.0168067	-0.00840336	-0.0168067	0.0756303	-0.00840336	0.0168067	0.092437	-0.0336134	0.0252101	0.0168067	-0.0756303	-0.168067	0.00840336	0.0252101	0	0.0588235	0.0168067	0.0756303	-0.00840336	-0.0336134	0.0252101	0.0336134	-0.0168067	0.0168067	0.00840336	-0.0588235
cell #54	0.0504202	0.092437	-0.00840336	0.0588235	0.0252101	-0.0252101	0.0588235	0.0840336	0.159664	0.0252101	0.0168067	0.00840336	0.0504202	0.159664	0.0504202	0.0420168	0.0420168	0.0336134	0.092437	0.0840336	-0.0252101	0.0168067	0.0756303	0.0672269	0.0756303	-0.00840336	0.0336134	0	0.0168067	0.00840336	0.0336134	0.00840336	0.0420168	0.0588235	0.0588235	0.0168067	0.0504202	0.0252101	0.0756303	0	0.0252101	0	-0.0504202	-0.00840336	0	0	0.0252101	0.0588235	-0.0168067
cell #55	0.0504202	0.184874	0.092437	0.134454	0.0504202	0.0840336	0.0756303	0.0840336	0.0168067	0.10084	0.0756303	0.0756303	0.0168067	0.0252101	0.0252101	0.0840336	0.0252101	0.092437	0	0.0672269	0.0420168	0	0	-0.0840336	0.0756303	0.0672269	0.00840336	0.0756303	0.0168067	0	-0.0504202	-0.00840336	-0.0252101	-0.00840336	0.092437	0.00840336	-0.00840336	0.0336134	0.00840336	0.00840336	0.00840336	0.0588235	-0.0252101	0.0252101	0.0168067	-0.0336134	-0.0168067	-0.0168067	0.0336134
cell #56	0.10084	0.10084	0.10084	0.134454	0	0.0588235	0.10084	0.0588235	0.0588235	0.0672269	0.0336134	0.0420168	0.12605	0.0420168	0.0336134	0.0420168	-0.0252101	0.00840336	0.0420168	0.0840336	0.0588235	0.0756303	0.0420168	0.0588235	0.0168067	0.0420168	0.0336134	0.0252101	0	-0.0168067	-0.0420168	-0.0336134	-0.0168067	0.092437	0.0588235	-0.0336134	0.0168067	0.00840336	0.0420168	0.0336134	-0.0252101	0.142857	-0.0336134	0.0168067	-0.0336134	0.0504202	-0.0504202	-0.0168067	0.0588235
cell #57	0.10084	0.0840336	0.0252101	0.0840336	0.0504202	0.0756303	0.134454	0.0672269	0.0672269	0.10084	0	0.0588235	0.109244	0.0504202	0.0672269	0.0252101	0.10084	0.092437	0.0504202	0.0672269	0.117647	-0.0252101	0.0336134	0.0672269	0.0504202	-0.0168067	0.0588235	-0.0168067	0.0336134	0.0504202	-0.0588235	0.0168067	0.0168067	0.0252101	0.0168067	-0.0588235	0.0168067	0.0336134	-0.00840336	0.0168067	0.0252101	0	0.0252101	0.0336134	0.0420168	-0.0588235	-0.0672269	0.0420168	0.0672269
cell #58	0.0756303	0.0672269	0.0756303	0.10084	0.0756303	0.0504202	0.0420168	0.0672269	0.0840336	0.0504202	0.0840336	0.134454	0.0168067	0.0840336	0.0504202	0.092437	0.0588235	0.00840336	0.00840336	0.00840336	0.0420168	0.0672269	0.10084	-0.0336134	0.10084	0.0420168	0.0672269	0.0252101	0	-0.0168067	-0.0252101	0.0336134	0.00840336	0	-0.0252101	0.0420168	0.0168067	0.0672269	0	0.00840336	0.0168067	0.0420168	0.0336134	-0.0504202	-0.0168067	0.0252101	0.0168067	0.0420168	-0.0420168
cell #59	0.0756303	0.109244	0.12605	0.0504202	0.0588235	0.0252101	0.0336134	0.0336134	0.0840336	0.12605	0.0672269	0.0756303	0.0756303	0.0588235	0.0588235	0.0588235	0.0756303	0	0.0840336	0.0672269	0.0420168	0.0840336	0.0252101	0.0840336	-0.0252101	0	0	0.0420168	0.0504202	0.00840336	0.0252101	0.0420168	-0.00840336	0.00840336	0.0672269	0.0336134	-0.0168067	-0.0588235	0.0420168	0.0336134	-0.0336134	-0.0756303	0.0420168	0.0420168	0.0336134	0.0252101	0.0504202	-0.00840336	0.0336134
cell #60	0.092437	0.0420168	0.0336134	0.176471	0.0168067	0.0588235	0.0336134	0.0420168	0.0756303	0.0840336	0.0504202	0.0756303	0.092437	0.0588235	0.0588235	0.0672269	0.0840336	0.0168067	0.0420168	0.0252101	0.0168067	0.0504202	0.0420168	0.0588235	0	0.0252101	0.0756303	0.0168067	0.0420168	0.0420168	-0.0168067	0.0336134	0.092437	0.0336134	0.0252101	0.0420168	0.0168067	0.0756303	-0.0252101	-0.0420168	0.00840336	-0.0504202	0.00840336	-0.0252101	-0.0168067	0.0336134	-0.0168067	-0.0672269	0.0420168
cell #61	0.0840336	0.0840336	0.117647	0.092437	0.0756303	0.0756303	0.0588235	0.092437	0.0756303	0.10084	0.0168067	0.092437	0.0252101	0.0756303	0.0756303	0.0504202	0.0252101	0.0672269	0	0.0756303	0.0336134	0	0.0840336	0.0672269	0.0420168	0.0672269	0.0336134	0.0420168	0.00840336	0.0168067	0.00840336	0	-0.00840336	0.0252101	0.0504202	0.0420168	0	0.0840336	0.0168067	0.00840336	-0.0504202	-0.00840336	0.0420168	0.0420168	0.00840336	-0.0252101	0	0.0336134	0.0504202
cell #62	0.134454	0.109244	0.12605	0.117647	0	0.0420168	0.0504202	0.12605	0.0756303	0.151261	0.0672269	0.117647	0.0588235	0.0672269	0.0336134	0.10084	0.0756303	0.0756303	0	0.0504202	0.0420168	0.117647	0.0588235	0.0588235	0.00840336	0.0252101	-0.00840336	0.0504202	-0.0168067	-0.00840336	0.0588235	0.0840336	0	0.0168067	-0.00840336	0.0420168	0.00840336	0	-0.00840336	0	0	0	0.0336134	-0.0420168	0	-0.0336134	0.0420168	0.0420168	0.0420168
cell #63	0.0588235	0.0504202	0.0420168	0.117647	0.0840336	0.109244	0.0420168	0.0588235	0.109244	0.12605	0.10084	0.0420168	0.0420168	0.0336134	0.0588235	0.117647	0.0336134	0.092437	0.092437	0.0756303	0.0252101	0.0756303	0.0504202	0.00840336	0.0336134	-0.0168067	0.0168067	-0.0336134	0.0168067	0.0840336	0.0336134	-0.0168067	0	0	0.0168067	0.0588235	0.0252101	0.0588235	0.0504202	0.0336134	0.0420168	-0.0252101	0.0420168	-0.00840336	0	-0.0420168	0.0420168	0.0756303	0.0252101
cell #64	0.0672269	0.109244	0.0756303	0.0588235	0.0504202	0.0588235	0.092437	0.10084	0.0336134	0.0504202	0.092437	0.109244	0.0588235	0	0.0252101	0.0168067	0.0504202	0.0588235	0.0252101	-0.00840336	0.0504202	0.0672269	0.0504202	0.0672269	0.0756303	0.109244	0.0168067	0	0.0504202	0.0168067	-0.00840336	0.0168067	0.00840336	0.0672269	0.0756303	0	-0.0252101	-0.00840336	0.00840336	0.00840336	0.00840336	0.0504202	0.0588235	0.0168067	-0.0168067	0.0756303	0.0336134	0.0504202	0
cell #65	0.117647	0.117647	0.117647	0.0756303	0.0756303	0.0588235	0.0252101	0.0168067	0.0420168	0.109244	0.0336134	0.0672269	0.0672269	0.0420168	0.0840336	0.0336134	0.0420168	-0.0252101	0.0756303	-0.0336134	0.0756303	0.109244	0.109244	0.0756303	0.0504202	0.0672269	0.0168067	0.0756303	-0.00840336	0.0588235	0.0588235	0.0420168	0.0504202	0.0168067	0.00840336	0.0420168	0.0756303	0.0168067	0.0420168	0.0420168	-0.00840336	0	-0.00840336	-0.00840336	0.0756303	0.0336134	0.0336134	0.0420168	0.0336134
cell #66	0.0840336	0.10084	0.092437	0.0840336	0.0840336	0.0252101	0.00840336	0.134454	0.10084	0.0756303	0.109244	0.0252101	0.0252101	0.12605	0.0840336	0.117647	0.0336134	0.0672269	0.0336134	-0.00840336	0.0336134	0.0840336	0.0168067	0.0420168	-0.00840336	-0.0336134	0.0420168	0.0588235	0.0672269	0.0168067	0.00840336	-0.0252101	-0.0420168	-0.00840336	-0.0168067	0.0252101	-0.00840336	-0.0252101	0.0756303	-0.0168067	0	0.0504202	0.109244	-0.0252101	-0.0252101	-0.0336134	0.0420168	0.0588235	0.0168067
cell #67	0.10084	0.0252101	0.12605	0.0504202	0.151261	0.142857	0.0588235	0.109244	0.109244	0.0588235	0.0504202	0.0756303	0.0168067	0.0756303	0.0336134	0.0336134	0.0420168	-0.00840336	0.0504202	0.0588235	0.0252101	0.134454	0.0168067	0.0252101	0.0168067	0.0420168	0.0588235	0.0252101	0.0588235	0.0168067	0.0504202	-0.00840336	0	0.0252101	0.0336134	0.0420168	0.00840336	0.0168067	-0.00840336	-0.00840336	0.0336134	-0.00840336	0.0756303	0.0588235	0	0.142857	0.0504202	0.10084	0.0588235
cell #68	0.0756303	0.151261	0.0420168	0.117647	0.0672269	0.0756303	0.0588235	0.0756303	0.0336134	0.0252101	0.117647	0.0504202	0.0840336	0.0420168	0.0672269	0.0840336	0.0336134	-0.0420168	0.0672269	0.0588235	0.0588235	0.0420168	-0.0252101	0.0840336	0.0168067	0.00840336	0.0168067	-0.00840336	0.0252101	0.0420168	0.0420168	0.0420168	0.0588235	0.0420168	-0.0168067	0.0672269	-0.00840336	-0.0420168	0.0672269	0.0252101	-0.00840336	0.0336134	0.0672269	0.0336134	0.0252101	0.0336134	0.00840336	-0.0252101	0.0672269
cell #69	0.134454	0.092437	0.092437	0.109244	0.092437	0.0588235	0.092437	0.0168067	0.0756303	0.0756303	0.0168067	0.092437	0.0420168	0.0756303	0.117647	0.0420168	0.0336134	0.0420168	0.0672269	0.0336134	0.092437	0.0168067	0.0588235	0.0336134	0.0336134	-0.0504202	0.0588235	0	0.0588235	0.0252101	0.0840336	0.00840336	0.00840336	-0.00840336	0.0336134	0.0252101	-0.00840336	0.0336134	0.0168067	0.0336134	0.0840336	0.0420168	-0.0336134	0.0756303	0.00840336	-0.00840336	0.0420168	-0.00840336	0.0504202
cell #70	0.10084	0.134454	0.109244	0.0252101	0.12605	0.142857	0.0588235	0.092437	0.10084	0.0420168	0.0672269	0.0840336	0.117647	0.0840336	0.0168067	-0.0168067	0.0504202	0.0168067	0.0420168	0.0168067	0.109244	0.00840336	0.0756303	0.0252101	0	0.0756303	0.00840336	0.10084	0.0840336	0.0336134	-0.00840336	0.0336134	0.0252101	-0.0336134	0.12605	0	0.0672269	0.0168067	0.0420168	0.00840336	-0.00840336	0.00840336	0.0168067	0.0336134	0.0420168	0.0504202	0.0420168	0.0588235	0.0840336
cell #71	0.0756303	0.0672269	0.12605	0.0504202	0.0420168	0.0504202	0.0756303	0.0672269	0.0588235	0.0840336	0.12605	0.0504202	0.0672269	0.117647	0.0672269	0.0672269	0.0756303	0.0420168	0.0588235	0.092437	0.0168067	0.0420168	0.0168067	0.0168067	0.0504202	0.0504202	0.092437	0.0588235	0.0336134	0.0504202	0	0.0168067	0.0168067	-0.0420168	0.0504202	0.0420168	0.12605	0.0420168	0.0840336	-0.0504202	0.0588235	0.0840336	0	0.0420168	0.00840336	0.0420168	0.0588235	0.0420168	-0.00840336
cell #72	0.0420168	0.151261	0.0504202	0.134454	0.0840336	0.134454	0.10084	0.0420168	0.092437	0.0756303	0.0252101	0.0672269	0.109244	0.0252101	0.0420168	0.12605	0.117647	0.0588235	0.0504202	-0.0252101	0.0504202	0.0168067	0.00840336	0.0504202	0.0252101	0.0504202	0.0420168	0.0420168	0.0420168	0.0420168	0.134454	0.0672269	-0.0756303	0.0252101	0.0588235	0.0672269	0.00840336	0.0588235	0.0336134	0.0420168	0.0588235	0.00840336	0.0504202	0.0168067	0.0336134	0.0420168	0.0504202	0.0336134	-0.00840336
cell #73	0.134454	0.168067	0.0504202	0.151261	0.0588235	0.12605	0.117647	0.0588235	0.0756303	0.0588235	0.0756303	0.10084	0.109244	0.00840336	0.0840336	0.0588235	0.117647	0.0420168	0.0504202	0.0672269	0.0420168	0.0420168	0.12605	-0.0168067	0.117647	0.0756303	0.0168067	0.0336134	0.0672269	-0.00840336	0.0336134	-0.0168067	0.092437	0.0588235	0.0588235	0.092437	-0.0168067	0.10084	0	-0.00840336	0.0588235	0.0252101	0.0588235	0.0168067	0.109244	0.0252101	0.0588235	0.0168067	0.0420168
cell #74	0.0168067	0.0672269	0.12605	0.117647	0.117647	0.092437	0.0756303	0.0168067	0.0168067	0.0168067	0.12605	0.0420168	0.0840336	0.0420168	0.10084	0.109244	0.0504202	0.0504202	0	0.0756303	0.142857	0.0168067	0.0168067	0.0840336	0.109244	0.0756303	0.0504202	0.0588235	0.0336134	0.0756303	0.0252101	0.0420168	0.0756303	0.109244	0.092437	0.0168067	0.0504202	0.0168067	0.0504202	0.0420168	0.0168067	0.0672269	0.0588235	0.0168067	0.0252101	0.0336134	0	-0.0168067	0.00840336
cell #75	0.142857	0.0840336	0.10084	0.109244	0.092437	0.0504202	0.0840336	0.0756303	0.0504202	0.0336134	0.0420168	0.0588235	0.0840336	0.0672269	0.0588235	0.12605	0.092437	0.134454	0.109244	0.134454	0.0588235	0.0336134	0.00840336	0.0252101	0.0336134	0.092437	0.10084	0.0672269	0.0588235	0.0756303	0.0756303	0.0336134	0.0252101	0.0336134	0.00840336	0.0420168	0.0840336	0.0168067	0.0336134	0.0588235	0.0504202	0.0756303	0.0504202	0.0588235	0.0420168	0.0672269	0.00840336	0.0420168	-0.0840336
cell #76	0.0672269	0.10084	0.109244	0.142857	0.117647	0.10084	0.0840336	0.0840336	0.109244	0.0756303	0.0756303	0.0336134	0.092437	0.109244	0.0336134	0.0756303	0.0756303	0.117647	0.10084	0.0420168	0.0672269	0.0588235	0.0336134	0.117647	0.0420168	0.0504202	0.0420168	0.0504202	0.0588235	0.0756303	0.0840336	0.0756303	-0.0168067	0	0.0588235	0.0672269	0	0.0252101	0.0420168	0.10084	0.0336134	0.0168067	0.0672269	0	0.00840336	0.0504202	0.0336134	-0.0336134	0.0672269
cell #77	0.151261	0.0336134	0.159664	0.00840336	0.109244	0.134454	0.092437	0.134454	0.12605	0.0840336	0.0756303	0.0336134	0	0.0756303	0.168067	0.10084	0.092437	0.109244	0.117647	0.10084	0.0756303	0.0672269	0.0588235	0.092437	0.0840336	0.0336134	0.092437	0.117647	0.0672269	0.0672269	-0.0252101	0.0168067	-0.0168067	0	0.0420168	0.0168067	0.12605	0.0672269	0.0672269	0.109244	0.0504202	0.0336134	0.0252101	0.0168067	0.10084	0.0336134	0.0168067	0.0756303	0.142857
cell #78	0.0756303	0.168067	0.0840336	0.109244	0.092437	0.0588235	0.0588235	0.0756303	0.092437	0.0840336	0.142857	0.0756303	0.0420168	0.12605	0.12605	0.0252101	-0.00840336	0.109244	0.0756303	0.0504202	0.0336134	0.10084	0.0420168	0.10084	0.0672269	0.0252101	0.092437	0.12605	0.109244	0.00840336	0.134454	0.0420168	0.092437	0.092437	0.0672269	0.0336134	0.0588235	0.0504202	0.0672269	0.0672269	0.00840336	0.0672269	0.0588235	0.0168067	0.0588235	0.0336134	0.0756303	0.0336134	0.0504202
cell #79	0.0756303	0.10084	0.092437	0.092437	0.092437	0.109244	0.10084	0.0756303	0.0756303	0.0252101	0.109244	0.0672269	0.0336134	0.092437	0.117647	0.0588235	0.168067	0.0756303	0.117647	0.0756303	0.0672269	0.0252101	0.0336134	0.0420168	0.109244	0.0420168	0.0756303	0.0588235	0	0.0840336	0.0420168	0.0672269	0.0672269	0.0588235	0.0252101	0.0672269	0.092437	0.0420168	0.0840336	-0.0588235	0.0168067	0.12605	0.0672269	0.117647	0.0336134	0.0504202	0.10084	0.0840336	0.0336134
cell #80	0.10084	0.134454	0.0336134	0.159664	0.0840336	0.0672269	0.0756303	0.092437	0.10084	0.142857	0.0840336	0.0672269	0.159664	0.12605	0.0756303	0.0588235	0.10084	0.0672269	0.0672269	0.092437	0.0252101	0.0420168	0.117647	0.092437	0.151261	0.0840336	0.0756303	0.092437	0	0.0252101	0.0588235	0.0840336	0.0588235	0.0672269	0	0.0420168	0.0588235	0.0168067	0.0252101	0.0336134	0.0504202	0.0168067	0.0504202	0	0.0336134	0	0.0420168	0.0252101	0.0588235
cell #81	0.0672269	0.109244	0.109244	0.0672269	0.109244	0.12605	0.151261	0.109244	0.10084	0.0840336	0.0756303	0.0756303	0.0504202	0.0588235	0.0588235	0.0672269	0.0336134	0.10084	0.00840336	0.10084	0.10084	0.092437	0.0252101	0.0840336	0.0840336	0.0588235	0.117647	0.0756303	0.0840336	0.0672269	0.0840336	0.0588235	0.0840336	0.0756303	0.0840336	0.0756303	0.0672269	0.10084	0.0588235	0.0420168	0.00840336	0.0420168	0.092437	0.0504202	0.0672269	-0.00840336	0.0756303	0.0756303	0.0336134
cell #82	0.092437	0.117647	0.142857	0.117647	0.10084	0.134454	0.117647	0.10084	0.12605	0.151261	0.092437	0.134454	0.0336134	0.0672269	0.092437	0.0756303	0.0672269	0.10084	0.10084	0.0252101	0.0756303	0.0588235	0.0672269	0.117647	0.10084	0.117647	0.10084	0.0588235	0.0756303	0.0252101	-0.00840336	0.0420168	0.0672269	0.0420168	0	0.00840336	0.12605	0.10084	0.0588235	0.0252101	0.0420168	0.00840336	0.092437	0.0588235	0.0420168	0.12605	0.0840336	0.0420168	-0.0420168
cell #83	0.12605	0.109244	0.159664	0.117647	0.134454	0.0756303	0.12605	0.109244	0.134454	0.10084	0.176471	0.0588235	0.12605	0.10084	0.109244	0.0672269	0.142857	0.151261	0.109244	0.10084	0.0252101	0.0420168	0.0672269	0.117647	0.0672269	0.151261	0.0672269	0.092437	0.10084	0.0756303	0.0504202	0.0672269	0.0756303	0.0504202	0.092437	0.109244	0.0840336	0.0336134	0.0756303	0.0756303	0.0672269	0.0336134	0.0756303	0.109244	0.117647	0.0336134	0.0588235	-0.0252101	0.0504202
[truncated: 34 more columns]

## Sheet: SFig13a.Mouse4_original
Sorted cells	cell #1	cell #2	cell #3	cell #4	cell #5	cell #6	cell #7	cell #8	cell #9	cell #10	cell #11	cell #12	cell #13	cell #14	cell #15	cell #16	cell #17	cell #18	cell #19	cell #20	cell #21	cell #22	cell #23	cell #24	cell #25	cell #26	cell #27	cell #28	cell #29	cell #30	cell #31	cell #32	cell #33	cell #34	cell #35	cell #36	cell #37	cell #38	cell #39	cell #40	cell #41	cell #42	cell #43	cell #44	cell #45	cell #46	cell #47
cell #1		-0.106383	-0.138298	-0.531915	-0.542553	-0.393617	-0.553191	-0.56383	-0.638298	-0.489362	-0.680851	-0.585106	-0.585106	-0.521277	-0.56383	-0.425532	-0.553191	-0.659574	-0.670213	-0.606383	-0.62766	-0.62766	-0.62766	-0.648936	-0.670213	-0.712766	-0.702128	-0.659574	-0.553191	-0.574468	-0.638298	-0.680851	-0.691489	-0.691489	-0.744681	-0.638298	-0.617021	-0.670213	-0.691489	-0.787234	-0.734043	-0.723404	-0.787234	-0.904255	-0.87234	-0.882979	-0.861702
cell #2	0.106383		-0.106383	-0.361702	-0.329787	-0.265957	-0.361702	-0.414894	-0.468085	-0.382979	-0.414894	-0.404255	-0.393617	-0.361702	-0.43617	-0.351064	-0.425532	-0.468085	-0.5	-0.457447	-0.478723	-0.5	-0.457447	-0.489362	-0.553191	-0.542553	-0.553191	-0.595745	-0.457447	-0.468085	-0.617021	-0.606383	-0.617021	-0.648936	-0.670213	-0.553191	-0.510638	-0.606383	-0.542553	-0.776596	-0.702128	-0.691489	-0.691489	-0.755319	-0.829787	-0.808511	-0.808511
cell #3	0.138298	0.106383		-0.117021	-0.138298	-0.202128	-0.148936	-0.191489	-0.255319	-0.191489	-0.255319	-0.202128	-0.276596	-0.234043	-0.297872	-0.180851	-0.287234	-0.340426	-0.255319	-0.255319	-0.265957	-0.308511	-0.265957	-0.308511	-0.319149	-0.382979	-0.446809	-0.351064	-0.308511	-0.351064	-0.351064	-0.414894	-0.393617	-0.37234	-0.393617	-0.478723	-0.297872	-0.404255	-0.425532	-0.43617	-0.510638	-0.585106	-0.574468	-0.638298	-0.595745	-0.638298	-0.638298
cell #4	0.531915	0.361702	0.117021		0.0319149	0.0425532	0.0212766	-0.0212766	-0.0851064	-0.117021	-0.191489	-0.0851064	-0.12766	-0.106383	-0.106383	-0.0638298	-0.12766	-0.12766	-0.244681	-0.191489	-0.234043	-0.255319	-0.202128	-0.223404	-0.234043	-0.361702	-0.340426	-0.308511	-0.329787	-0.265957	-0.43617	-0.404255	-0.404255	-0.393617	-0.351064	-0.425532	-0.404255	-0.382979	-0.446809	-0.457447	-0.446809	-0.56383	-0.585106	-0.574468	-0.702128	-0.734043	-0.702128
cell #5	0.542553	0.329787	0.138298	-0.0319149		-0.0212766	0	-0.0212766	-0.106383	-0.0106383	-0.159574	-0.138298	-0.0212766	-0.106383	-0.12766	-0.0957447	-0.0957447	-0.138298	-0.287234	-0.148936	-0.265957	-0.159574	-0.180851	-0.276596	-0.276596	-0.425532	-0.329787	-0.297872	-0.276596	-0.287234	-0.308511	-0.351064	-0.404255	-0.446809	-0.361702	-0.308511	-0.393617	-0.457447	-0.382979	-0.553191	-0.478723	-0.510638	-0.617021	-0.702128	-0.617021	-0.702128	-0.712766
cell #6	0.393617	0.265957	0.202128	-0.0425532	0.0212766		-0.0319149	-0.0212766	-0.12766	-0.0851064	-0.106383	-0.159574	-0.159574	-0.12766	-0.170213	-0.0851064	-0.138298	-0.191489	-0.191489	-0.212766	-0.202128	-0.212766	-0.287234	-0.223404	-0.319149	-0.340426	-0.276596	-0.180851	-0.329787	-0.265957	-0.308511	-0.414894	-0.393617	-0.393617	-0.404255	-0.414894	-0.351064	-0.446809	-0.414894	-0.393617	-0.404255	-0.521277	-0.606383	-0.702128	-0.531915	-0.574468	-0.659574
cell #7	0.553191	0.361702	0.148936	-0.0212766	0	0.0319149		-0.0212766	-0.106383	-0.106383	-0.0957447	-0.180851	-0.202128	-0.0531915	-0.138298	-0.12766	-0.234043	-0.202128	-0.255319	-0.191489	-0.276596	-0.287234	-0.191489	-0.180851	-0.234043	-0.361702	-0.287234	-0.319149	-0.319149	-0.244681	-0.361702	-0.37234	-0.393617	-0.414894	-0.382979	-0.382979	-0.329787	-0.37234	-0.404255	-0.489362	-0.457447	-0.489362	-0.574468	-0.595745	-0.585106	-0.638298	-0.680851
cell #8	0.56383	0.414894	0.191489	0.0212766	0.0212766	0.0212766	0.0212766		-0.138298	-0.0851064	-0.159574	-0.106383	-0.117021	-0.0212766	-0.117021	-0.0531915	-0.0106383	-0.117021	-0.265957	-0.138298	-0.202128	-0.191489	-0.180851	-0.265957	-0.255319	-0.287234	-0.308511	-0.308511	-0.276596	-0.234043	-0.287234	-0.308511	-0.361702	-0.382979	-0.414894	-0.393617	-0.382979	-0.446809	-0.425532	-0.489362	-0.425532	-0.457447	-0.553191	-0.585106	-0.553191	-0.702128	-0.638298
cell #9	0.638298	0.468085	0.255319	0.0851064	0.106383	0.12766	0.106383	0.138298		-0.0638298	-0.0744681	-0.0319149	0.0531915	-0.0212766	-0.0106383	-0.0531915	-0.138298	-0.0638298	-0.255319	-0.148936	-0.180851	-0.170213	-0.106383	-0.138298	-0.202128	-0.287234	-0.255319	-0.255319	-0.212766	-0.234043	-0.308511	-0.329787	-0.319149	-0.308511	-0.393617	-0.351064	-0.361702	-0.468085	-0.489362	-0.542553	-0.414894	-0.521277	-0.62766	-0.648936	-0.606383	-0.680851	-0.744681
cell #10	0.489362	0.382979	0.191489	0.117021	0.0106383	0.0851064	0.106383	0.0851064	0.0638298		-0.0851064	-0.170213	-0.0638298	-0.0531915	-0.0425532	-0.0212766	-0.138298	-0.0851064	-0.191489	-0.106383	-0.138298	-0.202128	-0.106383	-0.12766	-0.223404	-0.244681	-0.212766	-0.287234	-0.255319	-0.276596	-0.297872	-0.287234	-0.340426	-0.265957	-0.361702	-0.308511	-0.234043	-0.393617	-0.308511	-0.446809	-0.446809	-0.446809	-0.606383	-0.574468	-0.553191	-0.648936	-0.670213
cell #11	0.680851	0.414894	0.255319	0.191489	0.159574	0.106383	0.0957447	0.159574	0.0744681	0.0851064		0.0851064	0.0531915	-0.0851064	-0.0744681	0.0425532	0	0	-0.0425532	-0.12766	-0.148936	-0.0638298	-0.0531915	-0.191489	-0.148936	-0.180851	-0.255319	-0.223404	-0.212766	-0.202128	-0.276596	-0.308511	-0.265957	-0.393617	-0.361702	-0.234043	-0.276596	-0.351064	-0.37234	-0.542553	-0.414894	-0.457447	-0.56383	-0.574468	-0.574468	-0.691489	-0.691489
cell #12	0.585106	0.404255	0.202128	0.0851064	0.138298	0.159574	0.180851	0.106383	0.0319149	0.170213	-0.0851064		0.0319149	0.0106383	0.0106383	-0.0531915	0.0212766	-0.0425532	-0.117021	-0.0531915	-0.0531915	-0.0425532	-0.0425532	-0.0319149	-0.117021	-0.223404	-0.212766	-0.212766	-0.180851	-0.180851	-0.234043	-0.265957	-0.191489	-0.329787	-0.308511	-0.244681	-0.308511	-0.319149	-0.265957	-0.340426	-0.361702	-0.521277	-0.542553	-0.446809	-0.531915	-0.659574	-0.638298
cell #13	0.585106	0.393617	0.276596	0.12766	0.0212766	0.159574	0.202128	0.117021	-0.0531915	0.0638298	-0.0531915	-0.0319149		0.0425532	-0.0212766	0.0638298	-0.0212766	-0.0851064	-0.12766	-0.0531915	-0.0425532	-0.0638298	-0.0744681	-0.0425532	-0.138298	-0.180851	-0.180851	-0.202128	-0.138298	-0.244681	-0.234043	-0.265957	-0.255319	-0.265957	-0.319149	-0.276596	-0.255319	-0.244681	-0.287234	-0.414894	-0.329787	-0.404255	-0.510638	-0.521277	-0.478723	-0.56383	-0.521277
cell #14	0.521277	0.361702	0.234043	0.106383	0.106383	0.12766	0.0531915	0.0212766	0.0212766	0.0531915	0.0851064	-0.0106383	-0.0425532		-0.0319149	0.0106383	0.0212766	0	0.0212766	-0.0744681	-0.0638298	-0.117021	-0.0212766	-0.0744681	-0.148936	-0.159574	-0.159574	-0.159574	-0.191489	-0.170213	-0.255319	-0.244681	-0.265957	-0.329787	-0.223404	-0.223404	-0.297872	-0.255319	-0.276596	-0.319149	-0.446809	-0.382979	-0.425532	-0.5	-0.521277	-0.553191	-0.56383
cell #15	0.56383	0.43617	0.297872	0.106383	0.12766	0.170213	0.138298	0.117021	0.0106383	0.0425532	0.0744681	-0.0106383	0.0212766	0.0319149		0.0744681	-0.0106383	-0.0744681	-0.0531915	-0.0425532	-0.106383	-0.0319149	-0.148936	-0.0531915	-0.12766	-0.148936	-0.191489	-0.117021	-0.223404	-0.234043	-0.244681	-0.117021	-0.234043	-0.276596	-0.287234	-0.308511	-0.276596	-0.319149	-0.361702	-0.351064	-0.43617	-0.404255	-0.510638	-0.489362	-0.585106	-0.56383	-0.617021
cell #16	0.425532	0.351064	0.180851	0.0638298	0.0957447	0.0851064	0.12766	0.0531915	0.0531915	0.0212766	-0.0425532	0.0531915	-0.0638298	-0.0106383	-0.0744681		-0.0319149	-0.0319149	0.0106383	0.0106383	-0.0425532	-0.0957447	-0.106383	-0.138298	-0.138298	-0.159574	-0.106383	-0.191489	-0.0957447	-0.191489	-0.191489	-0.180851	-0.223404	-0.180851	-0.191489	-0.234043	-0.202128	-0.223404	-0.244681	-0.287234	-0.308511	-0.37234	-0.414894	-0.446809	-0.37234	-0.489362	-0.531915
cell #17	0.553191	0.425532	0.287234	0.12766	0.0957447	0.138298	0.234043	0.0106383	0.138298	0.138298	0	-0.0212766	0.0212766	-0.0212766	0.0106383	0.0319149		-0.0957447	-0.0638298	0.0212766	-0.0531915	-0.0744681	-0.0319149	-0.0638298	-0.0744681	-0.191489	-0.148936	-0.202128	-0.148936	-0.202128	-0.234043	-0.212766	-0.191489	-0.287234	-0.265957	-0.265957	-0.297872	-0.297872	-0.223404	-0.276596	-0.319149	-0.457447	-0.489362	-0.521277	-0.489362	-0.510638	-0.56383
cell #18	0.659574	0.468085	0.340426	0.12766	0.138298	0.191489	0.202128	0.117021	0.0638298	0.0851064	0	0.0425532	0.0851064	0	0.0744681	0.0319149	0.0957447		-0.0425532	-0.0638298	-0.0957447	-0.0851064	-0.148936	-0.117021	-0.0957447	-0.170213	-0.148936	-0.12766	-0.117021	-0.12766	-0.159574	-0.212766	-0.255319	-0.255319	-0.244681	-0.297872	-0.202128	-0.255319	-0.297872	-0.414894	-0.37234	-0.468085	-0.478723	-0.521277	-0.457447	-0.585106	-0.5
cell #19	0.670213	0.5	0.255319	0.244681	0.287234	0.191489	0.255319	0.265957	0.255319	0.191489	0.0425532	0.117021	0.12766	-0.0212766	0.0531915	-0.0106383	0.0638298	0.0425532		-0.0212766	-0.0212766	-0.0106383	0.0531915	-0.0425532	-0.159574	-0.170213	-0.202128	-0.148936	-0.255319	-0.180851	-0.308511	-0.159574	-0.244681	-0.212766	-0.255319	-0.244681	-0.191489	-0.340426	-0.276596	-0.404255	-0.329787	-0.457447	-0.553191	-0.56383	-0.553191	-0.723404	-0.734043
cell #20	0.606383	0.457447	0.255319	0.191489	0.148936	0.212766	0.191489	0.138298	0.148936	0.106383	0.12766	0.0531915	0.0531915	0.0744681	0.0425532	-0.0106383	-0.0212766	0.0638298	0.0212766		0	0.0212766	-0.0319149	-0.0957447	-0.138298	-0.191489	-0.0638298	-0.106383	-0.106383	-0.170213	-0.255319	-0.138298	-0.255319	-0.202128	-0.276596	-0.191489	-0.212766	-0.212766	-0.202128	-0.319149	-0.255319	-0.37234	-0.5	-0.446809	-0.489362	-0.5	-0.531915
cell #21	0.62766	0.478723	0.265957	0.234043	0.265957	0.202128	0.276596	0.202128	0.180851	0.138298	0.148936	0.0531915	0.0425532	0.0638298	0.106383	0.0425532	0.0531915	0.0957447	0.0212766	0		-0.0212766	0.0319149	-0.0106383	-0.0425532	-0.0851064	-0.159574	-0.159574	-0.223404	-0.0957447	-0.138298	-0.212766	-0.202128	-0.255319	-0.244681	-0.202128	-0.223404	-0.265957	-0.308511	-0.351064	-0.287234	-0.404255	-0.457447	-0.489362	-0.510638	-0.56383	-0.56383
cell #22	0.62766	0.5	0.308511	0.255319	0.159574	0.212766	0.287234	0.191489	0.170213	0.202128	0.0638298	0.0425532	0.0638298	0.117021	0.0319149	0.0957447	0.0744681	0.0851064	0.0106383	-0.0212766	0.0212766		-0.0531915	-0.0425532	-0.0957447	-0.12766	-0.0638298	-0.0212766	-0.0851064	-0.212766	-0.148936	-0.117021	-0.159574	-0.202128	-0.180851	-0.244681	-0.212766	-0.297872	-0.276596	-0.297872	-0.276596	-0.361702	-0.478723	-0.521277	-0.404255	-0.574468	-0.468085
cell #23	0.62766	0.457447	0.265957	0.202128	0.180851	0.287234	0.191489	0.180851	0.106383	0.106383	0.0531915	0.0425532	0.0744681	0.0212766	0.148936	0.106383	0.0319149	0.148936	-0.0531915	0.0319149	-0.0319149	0.0531915		0.0319149	-0.0744681	-0.0425532	-0.0319149	-0.138298	-0.0531915	-0.0851064	-0.12766	-0.138298	-0.138298	-0.159574	-0.159574	-0.191489	-0.159574	-0.180851	-0.202128	-0.276596	-0.351064	-0.287234	-0.329787	-0.414894	-0.468085	-0.5	-0.457447
cell #24	0.648936	0.489362	0.308511	0.223404	0.276596	0.223404	0.180851	0.265957	0.138298	0.12766	0.191489	0.0319149	0.0425532	0.0744681	0.0531915	0.138298	0.0638298	0.117021	0.0425532	0.0957447	0.0106383	0.0425532	-0.0319149		0.0319149	-0.0957447	-0.0957447	-0.0425532	0.0319149	-0.0957447	-0.106383	-0.0957447	-0.170213	-0.202128	-0.212766	-0.159574	-0.212766	-0.223404	-0.202128	-0.202128	-0.265957	-0.297872	-0.414894	-0.361702	-0.43617	-0.5	-0.489362
cell #25	0.670213	0.553191	0.319149	0.234043	0.276596	0.319149	0.234043	0.255319	0.202128	0.223404	0.148936	0.117021	0.138298	0.148936	0.12766	0.138298	0.0744681	0.0957447	0.159574	0.138298	0.0425532	0.0957447	0.0744681	-0.0319149		-0.0531915	-0.0638298	-0.0851064	-0.0744681	-0.117021	-0.106383	-0.170213	-0.148936	-0.138298	-0.180851	-0.170213	-0.223404	-0.12766	-0.12766	-0.276596	-0.255319	-0.287234	-0.468085	-0.404255	-0.393617	-0.510638	-0.457447
cell #26	0.712766	0.542553	0.382979	0.361702	0.425532	0.340426	0.361702	0.287234	0.287234	0.244681	0.180851	0.223404	0.180851	0.159574	0.148936	0.159574	0.191489	0.170213	0.170213	0.191489	0.0851064	0.12766	0.0425532	0.0957447	0.0531915		0.0212766	-0.0638298	-0.0744681	-0.117021	-0.0531915	-0.0425532	-0.0744681	-0.202128	-0.0957447	-0.180851	-0.0744681	-0.202128	-0.138298	-0.255319	-0.202128	-0.287234	-0.393617	-0.361702	-0.414894	-0.521277	-0.574468
cell #27	0.702128	0.553191	0.446809	0.340426	0.329787	0.276596	0.287234	0.308511	0.255319	0.212766	0.255319	0.212766	0.180851	0.159574	0.191489	0.106383	0.148936	0.148936	0.202128	0.0638298	0.159574	0.0638298	0.0319149	0.0957447	0.0638298	-0.0212766		-0.0212766	-0.0425532	-0.0531915	-0.106383	-0.0106383	-0.0851064	-0.0638298	-0.0744681	-0.117021	-0.138298	-0.148936	-0.106383	-0.244681	-0.276596	-0.297872	-0.308511	-0.308511	-0.361702	-0.446809	-0.542553
cell #28	0.659574	0.595745	0.351064	0.308511	0.297872	0.180851	0.319149	0.308511	0.255319	0.287234	0.223404	0.212766	0.202128	0.159574	0.117021	0.191489	0.202128	0.12766	0.148936	0.106383	0.159574	0.0212766	0.138298	0.0425532	0.0851064	0.0638298	0.0212766		-0.0744681	-0.0319149	-0.0212766	-0.0744681	-0.0531915	-0.0531915	-0.0531915	-0.0744681	-0.0851064	-0.170213	-0.0957447	-0.170213	-0.202128	-0.308511	-0.37234	-0.234043	-0.446809	-0.531915	-0.595745
cell #29	0.553191	0.457447	0.308511	0.329787	0.276596	0.329787	0.319149	0.276596	0.212766	0.255319	0.212766	0.180851	0.138298	0.191489	0.223404	0.0957447	0.148936	0.117021	0.255319	0.106383	0.223404	0.0851064	0.0531915	-0.0319149	0.0744681	0.0744681	0.0425532	0.0744681		-0.159574	-0.0212766	-0.0425532	-0.0106383	0.0319149	-0.117021	-0.0851064	-0.106383	-0.117021	-0.12766	-0.0744681	-0.202128	-0.265957	-0.340426	-0.287234	-0.329787	-0.361702	-0.43617
cell #30	0.574468	0.468085	0.351064	0.265957	0.287234	0.265957	0.244681	0.234043	0.234043	0.276596	0.202128	0.180851	0.244681	0.170213	0.234043	0.191489	0.202128	0.12766	0.180851	0.170213	0.0957447	0.212766	0.0851064	0.0957447	0.117021	0.117021	0.0531915	0.0319149	0.159574		0.0638298	0.0212766	-0.0106383	0.0106383	-0.0744681	-0.0425532	-0.0851064	-0.0319149	-0.117021	-0.0851064	-0.12766	-0.265957	-0.234043	-0.170213	-0.212766	-0.212766	-0.319149
cell #31	0.638298	0.617021	0.351064	0.43617	0.308511	0.308511	0.361702	0.287234	0.308511	0.297872	0.276596	0.234043	0.234043	0.255319	0.244681	0.191489	0.234043	0.159574	0.308511	0.255319	0.138298	0.148936	0.12766	0.106383	0.106383	0.0531915	0.106383	0.0212766	0.0212766	-0.0638298		0.0106383	-0.0106383	-0.0638298	-0.106383	-0.0851064	-0.0212766	-0.0744681	-0.0957447	-0.0638298	-0.12766	-0.202128	-0.244681	-0.159574	-0.319149	-0.43617	-0.425532
cell #32	0.680851	0.606383	0.414894	0.404255	0.351064	0.414894	0.37234	0.308511	0.329787	0.287234	0.308511	0.265957	0.265957	0.244681	0.117021	0.180851	0.212766	0.212766	0.159574	0.138298	0.212766	0.117021	0.138298	0.0957447	0.170213	0.0425532	0.0106383	0.0744681	0.0425532	-0.0212766	-0.0106383		-0.0531915	-0.0212766	0.0106383	-0.0744681	-0.0638298	-0.12766	-0.0425532	-0.159574	-0.170213	-0.159574	-0.265957	-0.244681	-0.287234	-0.414894	-0.361702
cell #33	0.691489	0.617021	0.393617	0.404255	0.404255	0.393617	0.393617	0.361702	0.319149	0.340426	0.265957	0.191489	0.255319	0.265957	0.234043	0.223404	0.191489	0.255319	0.244681	0.255319	0.202128	0.159574	0.138298	0.170213	0.148936	0.0744681	0.0851064	0.0531915	0.0106383	0.0106383	0.0106383	0.0531915		-0.0319149	0.0851064	-0.0212766	-0.12766	-0.117021	-0.0212766	-0.106383	-0.106383	-0.202128	-0.255319	-0.234043	-0.212766	-0.404255	-0.37234
cell #34	0.691489	0.648936	0.37234	0.393617	0.446809	0.393617	0.414894	0.382979	0.308511	0.265957	0.393617	0.329787	0.265957	0.329787	0.276596	0.180851	0.287234	0.255319	0.212766	0.202128	0.255319	0.202128	0.159574	0.202128	0.138298	0.202128	0.0638298	0.0531915	-0.0319149	-0.0106383	0.0638298	0.0212766	0.0319149		-0.0744681	-0.0744681	-0.0638298	-0.117021	-0.0957447	-0.0851064	-0.191489	-0.255319	-0.308511	-0.234043	-0.265957	-0.308511	-0.382979
cell #35	0.744681	0.670213	0.393617	0.351064	0.361702	0.404255	0.382979	0.414894	0.393617	0.361702	0.361702	0.308511	0.319149	0.223404	0.287234	0.191489	0.265957	0.244681	0.255319	0.276596	0.244681	0.180851	0.159574	0.212766	0.180851	0.0957447	0.0744681	0.0531915	0.117021	0.0744681	0.106383	-0.0106383	-0.0851064	0.0744681		0.0106383	-0.0531915	-0.0531915	-0.0212766	-0.0638298	-0.202128	-0.212766	-0.265957	-0.191489	-0.297872	-0.265957	-0.265957
cell #36	0.638298	0.553191	0.478723	0.425532	0.308511	0.414894	0.382979	0.393617	0.351064	0.308511	0.234043	0.244681	0.276596	0.223404	0.308511	0.234043	0.265957	0.297872	0.244681	0.191489	0.202128	0.244681	0.191489	0.159574	0.170213	0.180851	0.117021	0.0744681	0.0851064	0.0425532	0.0851064	0.0744681	0.0212766	0.0744681	-0.0106383		-0.0531915	-0.0319149	-0.0425532	0.0106383	-0.0744681	-0.106383	-0.234043	-0.223404	-0.223404	-0.265957	-0.297872
cell #37	0.617021	0.510638	0.297872	0.404255	0.393617	0.351064	0.329787	0.382979	0.361702	0.234043	0.276596	0.308511	0.255319	0.297872	0.276596	0.202128	0.297872	0.202128	0.191489	0.212766	0.223404	0.212766	0.159574	0.212766	0.223404	0.0744681	0.138298	0.0851064	0.106383	0.0851064	0.0212766	0.0638298	0.12766	0.0638298	0.0531915	0.0531915		0.0425532	0.0212766	0.0425532	-0.106383	-0.106383	-0.0957447	-0.191489	-0.212766	-0.159574	-0.255319
cell #38	0.670213	0.606383	0.404255	0.382979	0.457447	0.446809	0.37234	0.446809	0.468085	0.393617	0.351064	0.319149	0.244681	0.255319	0.319149	0.223404	0.297872	0.255319	0.340426	0.212766	0.265957	0.297872	0.180851	0.223404	0.12766	0.202128	0.148936	0.170213	0.117021	0.0319149	0.0744681	0.12766	0.117021	0.117021	0.0531915	0.0319149	-0.0425532		-0.0319149	-0.0531915	-0.117021	-0.0638298	-0.159574	-0.244681	-0.276596	-0.361702	-0.244681
cell #39	0.691489	0.542553	0.425532	0.446809	0.382979	0.414894	0.404255	0.425532	0.489362	0.308511	0.37234	0.265957	0.287234	0.276596	0.361702	0.244681	0.223404	0.297872	0.276596	0.202128	0.308511	0.276596	0.202128	0.202128	0.12766	0.138298	0.106383	0.0957447	0.12766	0.117021	0.0957447	0.0425532	0.0212766	0.0957447	0.0212766	0.0425532	-0.0212766	0.0319149		-0.0425532	-0.0319149	-0.106383	-0.148936	-0.223404	-0.117021	-0.234043	-0.255319
cell #40	0.787234	0.776596	0.43617	0.457447	0.553191	0.393617	0.489362	0.489362	0.542553	0.446809	0.542553	0.340426	0.414894	0.319149	0.351064	0.287234	0.276596	0.414894	0.404255	0.319149	0.351064	0.297872	0.276596	0.202128	0.276596	0.255319	0.244681	0.170213	0.0744681	0.0851064	0.0638298	0.159574	0.106383	0.0851064	0.0638298	-0.0106383	-0.0425532	0.0531915	0.0425532		-0.0744681	-0.159574	-0.212766	-0.0851064	-0.244681	-0.308511	-0.308511
cell #41	0.734043	0.702128	0.510638	0.446809	0.478723	0.404255	0.457447	0.425532	0.414894	0.446809	0.414894	0.361702	0.329787	0.446809	0.43617	0.308511	0.319149	0.37234	0.329787	0.255319	0.287234	0.276596	0.351064	0.265957	0.255319	0.202128	0.276596	0.202128	0.202128	0.12766	0.12766	0.170213	0.106383	0.191489	0.202128	0.0744681	0.106383	0.117021	0.0319149	0.0744681		-0.0106383	0.0106383	-0.0744681	-0.0531915	-0.138298	-0.148936
cell #42	0.723404	0.691489	0.585106	0.56383	0.510638	0.521277	0.489362	0.457447	0.521277	0.446809	0.457447	0.521277	0.404255	0.382979	0.404255	0.37234	0.457447	0.468085	0.457447	0.37234	0.404255	0.361702	0.287234	0.297872	0.287234	0.287234	0.297872	0.308511	0.265957	0.265957	0.202128	0.159574	0.202128	0.255319	0.212766	0.106383	0.106383	0.0638298	0.106383	0.159574	0.0106383		-0.0106383	-0.0957447	-0.0106383	-0.117021	-0.0957447
cell #43	0.787234	0.691489	0.574468	0.585106	0.617021	0.606383	0.574468	0.553191	0.62766	0.606383	0.56383	0.542553	0.510638	0.425532	0.510638	0.414894	0.489362	0.478723	0.553191	0.5	0.457447	0.478723	0.329787	0.414894	0.468085	0.393617	0.308511	0.37234	0.340426	0.234043	0.244681	0.265957	0.255319	0.308511	0.265957	0.234043	0.0957447	0.159574	0.148936	0.212766	-0.0106383	0.0106383		0.0638298	0.0212766	-0.0744681	-0.148936
cell #44	0.904255	0.755319	0.638298	0.574468	0.702128	0.702128	0.595745	0.585106	0.648936	0.574468	0.574468	0.446809	0.521277	0.5	0.489362	0.446809	0.521277	0.521277	0.56383	0.446809	0.489362	0.521277	0.414894	0.361702	0.404255	0.361702	0.308511	0.234043	0.287234	0.170213	0.159574	0.244681	0.234043	0.234043	0.191489	0.223404	0.191489	0.244681	0.223404	0.0851064	0.0744681	0.0957447	-0.0638298		-0.0851064	-0.0425532	0.0106383
cell #45	0.87234	0.829787	0.595745	0.702128	0.617021	0.531915	0.585106	0.553191	0.606383	0.553191	0.574468	0.531915	0.478723	0.521277	0.585106	0.37234	0.489362	0.457447	0.553191	0.489362	0.510638	0.404255	0.468085	0.43617	0.393617	0.414894	0.361702	0.446809	0.329787	0.212766	0.319149	0.287234	0.212766	0.265957	0.297872	0.223404	0.212766	0.276596	0.117021	0.244681	0.0531915	0.0106383	-0.0212766	0.0851064		-0.202128	-0.117021
cell #46	0.882979	0.808511	0.638298	0.734043	0.702128	0.574468	0.638298	0.702128	0.680851	0.648936	0.691489	0.659574	0.56383	0.553191	0.56383	0.489362	0.510638	0.585106	0.723404	0.5	0.56383	0.574468	0.5	0.5	0.510638	0.521277	0.446809	0.531915	0.361702	0.212766	0.43617	0.414894	0.404255	0.308511	0.265957	0.265957	0.159574	0.361702	0.234043	0.308511	0.138298	0.117021	0.0744681	0.0425532	0.202128		-0.0106383
cell #47	0.861702	0.808511	0.638298	0.702128	0.712766	0.659574	0.680851	0.638298	0.744681	0.670213	0.691489	0.638298	0.521277	0.56383	0.617021	0.531915	0.56383	0.5	0.734043	0.531915	0.56383	0.468085	0.457447	0.489362	0.457447	0.574468	0.542553	0.595745	0.43617	0.319149	0.425532	0.361702	0.37234	0.382979	0.265957	0.297872	0.255319	0.244681	0.255319	0.308511	0.148936	0.0957447	0.148936	-0.0106383	0.117021	0.0106383

## Sheet: SFig13d.Mouse4_shuffled
Sorted cells	cell #1	cell #2	cell #3	cell #4	cell #5	cell #6	cell #7	cell #8	cell #9	cell #10	cell #11	cell #12	cell #13	cell #14	cell #15	cell #16	cell #17	cell #18	cell #19	cell #20	cell #21	cell #22	cell #23	cell #24	cell #25	cell #26	cell #27	cell #28	cell #29	cell #30	cell #31	cell #32	cell #33	cell #34	cell #35	cell #36	cell #37	cell #38	cell #39	cell #40	cell #41	cell #42	cell #43	cell #44	cell #45	cell #46	cell #47
cell #1		-0.0106383	-0.0531915	0	-0.0425532	-0.0319149	-0.0425532	0.0319149	0.0638298	-0.0957447	-0.0531915	-0.0319149	-0.0425532	-0.0319149	-0.0531915	-0.0851064	-0.0425532	-0.138298	-0.0744681	-0.0425532	-0.0851064	-0.0531915	-0.106383	0	-0.0851064	-0.117021	-0.0425532	-0.0319149	-0.0851064	-0.0851064	-0.148936	-0.0851064	-0.106383	-0.0425532	-0.106383	-0.0531915	-0.117021	-0.0744681	-0.148936	-0.106383	-0.0744681	-0.159574	-0.106383	-0.148936	-0.0851064	-0.148936	-0.191489
cell #2	0.0106383		-0.0638298	0.0531915	-0.0638298	-0.0212766	-0.0638298	-0.0319149	-0.0425532	-0.0425532	-0.0106383	0	-0.0212766	0.0106383	-0.0425532	-0.0319149	0	-0.0851064	-0.0531915	-0.0957447	-0.12766	-0.0851064	-0.0425532	-0.106383	-0.0531915	-0.0531915	-0.0638298	-0.12766	-0.0638298	-0.106383	-0.0638298	-0.0957447	-0.0531915	-0.106383	-0.180851	-0.0957447	0	-0.12766	-0.106383	-0.0425532	-0.106383	-0.148936	-0.159574	-0.106383	-0.180851	-0.106383	-0.117021
cell #3	0.0531915	0.0638298		-0.0212766	-0.0425532	-0.0425532	-0.0106383	0.0319149	-0.0106383	-0.0425532	-0.0319149	-0.0319149	-0.0425532	-0.0212766	-0.0744681	0.0319149	0	-0.0957447	-0.12766	0.0106383	-0.0319149	-0.0638298	-0.117021	-0.0319149	-0.0531915	-0.106383	-0.0851064	-0.12766	-0.0638298	-0.12766	-0.0744681	-0.12766	-0.0957447	-0.0212766	-0.0851064	-0.0851064	-0.0851064	-0.0851064	-0.0638298	-0.138298	-0.0638298	-0.0957447	-0.159574	-0.0957447	-0.159574	-0.212766	-0.234043
cell #4	0	-0.0531915	0.0212766		0.0106383	0.0212766	-0.0744681	-0.0425532	0.0957447	0.0106383	-0.0425532	0.0212766	-0.0319149	-0.0744681	-0.0531915	0.0425532	0	-0.0319149	-0.0638298	-0.0531915	-0.12766	-0.0531915	-0.0957447	-0.0106383	-0.0531915	-0.0638298	-0.0106383	-0.0957447	-0.0638298	-0.0425532	-0.138298	-0.0531915	-0.0957447	-0.0531915	-0.117021	-0.0212766	-0.170213	-0.0531915	-0.180851	-0.106383	-0.106383	-0.159574	-0.0744681	-0.12766	-0.191489	-0.159574	-0.148936
cell #5	0.0425532	0.0638298	0.0425532	-0.0106383		0.0106383	-0.0106383	0.0531915	-0.117021	0.0212766	0	0	-0.0425532	-0.0425532	0	-0.0212766	-0.0744681	0.0212766	-0.0212766	-0.0425532	-0.138298	-0.0531915	-0.0212766	-0.0106383	-0.0319149	-0.106383	-0.0957447	-0.0531915	-0.0638298	-0.0744681	-0.0531915	-0.106383	-0.0851064	-0.117021	-0.12766	-0.0638298	-0.0851064	-0.0744681	-0.0638298	-0.170213	-0.0957447	-0.0638298	-0.0957447	-0.0531915	-0.148936	-0.148936	-0.0957447
cell #6	0.0319149	0.0212766	0.0425532	-0.0212766	-0.0106383		0.0319149	-0.0425532	0.0106383	-0.0744681	-0.0425532	-0.0106383	0.0319149	-0.0425532	-0.0106383	-0.0319149	-0.0531915	-0.0957447	-0.0212766	-0.0851064	-0.0531915	-0.0212766	-0.0851064	-0.0106383	-0.0425532	-0.0638298	0	-0.0638298	-0.0638298	-0.0106383	-0.0319149	-0.138298	-0.0319149	-0.0425532	-0.117021	-0.0212766	-0.0957447	-0.0212766	-0.117021	-0.0851064	-0.0957447	-0.0212766	-0.0425532	-0.12766	-0.0531915	-0.170213	-0.202128
cell #7	0.0425532	0.0638298	0.0106383	0.0744681	0.0106383	-0.0319149		-0.0851064	-0.0212766	-0.0957447	-0.0531915	-0.0744681	0.0106383	-0.0425532	0	-0.0531915	-0.0851064	-0.0425532	0.0212766	-0.0319149	-0.0957447	-0.0425532	0	-0.0531915	0.0212766	0	-0.0106383	-0.0106383	-0.0638298	0	-0.0212766	-0.0212766	-0.0638298	0.0106383	-0.106383	-0.148936	-0.117021	0.0319149	-0.138298	-0.0425532	-0.12766	-0.0638298	-0.117021	-0.170213	-0.117021	-0.138298	-0.159574
cell #8	-0.0319149	0.0319149	-0.0319149	0.0425532	-0.0531915	0.0425532	0.0851064		-0.0425532	-0.0319149	0.0638298	0	0.0319149	-0.0531915	0.0212766	0.0319149	-0.0425532	-0.0319149	-0.0212766	-0.0212766	-0.0744681	-0.0212766	-0.0319149	-0.0212766	-0.0425532	-0.0212766	-0.0638298	-0.0851064	-0.138298	-0.0957447	-0.0638298	-0.0212766	-0.0531915	-0.0425532	-0.0319149	-0.0638298	-0.117021	-0.106383	-0.0531915	-0.117021	-0.0957447	-0.148936	-0.148936	-0.0851064	-0.138298	-0.0957447	-0.0957447
cell #9	-0.0638298	0.0425532	0.0106383	-0.0957447	0.117021	-0.0106383	0.0212766	0.0425532		0.0319149	-0.0106383	-0.0531915	-0.0212766	0.0425532	0.0851064	-0.0212766	0.0425532	-0.0425532	-0.0744681	-0.0531915	-0.0319149	-0.0106383	-0.0212766	-0.0319149	-0.106383	-0.0106383	-0.0212766	-0.0319149	0	-0.0425532	-0.0531915	-0.0851064	-0.0744681	-0.0851064	-0.0851064	-0.0744681	-0.0638298	-0.0744681	-0.106383	-0.148936	-0.0957447	-0.0531915	-0.0212766	-0.117021	-0.106383	-0.202128	-0.234043
cell #10	0.0957447	0.0425532	0.0425532	-0.0106383	-0.0212766	0.0744681	0.0957447	0.0319149	-0.0319149		0	-0.0531915	-0.0744681	-0.0425532	-0.0531915	-0.0425532	-0.0744681	-0.0425532	0.0106383	0.0212766	-0.0212766	-0.0319149	-0.0531915	-0.0319149	-0.0106383	0.0106383	-0.0638298	-0.0319149	-0.0425532	0	-0.106383	-0.0531915	-0.0531915	-0.0638298	-0.0638298	-0.0425532	-0.0638298	-0.0957447	-0.0744681	-0.148936	-0.0851064	-0.106383	-0.106383	-0.0957447	-0.0957447	-0.106383	-0.138298
cell #11	0.0531915	0.0106383	0.0319149	0.0425532	0	0.0425532	0.0531915	-0.0638298	0.0106383	0		0.0425532	0	0	0.0319149	-0.0319149	0	0.0106383	0.0212766	0.0744681	-0.0106383	-0.0212766	-0.0744681	-0.0531915	-0.0319149	-0.0851064	-0.0106383	-0.0531915	-0.0744681	-0.12766	-0.0425532	-0.0744681	-0.0638298	-0.0531915	0	-0.106383	0	-0.0638298	-0.0425532	-0.106383	-0.0212766	-0.138298	-0.0638298	-0.159574	-0.117021	-0.12766	-0.159574
cell #12	0.0319149	0	0.0319149	-0.0212766	0	0.0106383	0.0744681	0	0.0531915	0.0531915	-0.0425532		-0.0212766	0	-0.0319149	-0.0744681	-0.0638298	-0.0638298	-0.0425532	-0.0319149	-0.0531915	-0.0744681	-0.0957447	-0.0851064	-0.0212766	0.0319149	-0.0212766	0	-0.0319149	0.0319149	-0.0212766	0.0106383	-0.106383	-0.0212766	-0.0106383	-0.0638298	-0.0531915	-0.0638298	-0.138298	0.0212766	-0.148936	-0.106383	-0.0319149	-0.0425532	-0.0638298	-0.138298	-0.106383
cell #13	0.0425532	0.0212766	0.0425532	0.0319149	0.0425532	-0.0319149	-0.0106383	-0.0319149	0.0212766	0.0744681	0	0.0212766		0.0531915	-0.0744681	0.0531915	0.0957447	0.0212766	0.0638298	0.0106383	-0.0425532	-0.0531915	-0.0212766	-0.0319149	-0.106383	0	-0.0851064	-0.0319149	-0.0851064	-0.0744681	-0.0851064	-0.0744681	-0.0744681	0.0212766	-0.0851064	-0.117021	-0.170213	-0.0531915	0	-0.0744681	-0.0744681	-0.0106383	-0.117021	-0.106383	-0.0851064	-0.0744681	-0.212766
cell #14	0.0319149	-0.0106383	0.0212766	0.0744681	0.0425532	0.0425532	0.0425532	0.0531915	-0.0425532	0.0425532	0	0	-0.0531915		0.0851064	-0.0531915	-0.0106383	-0.0106383	0.0425532	-0.0319149	-0.0531915	-0.0851064	-0.0957447	-0.0531915	-0.0319149	0.0106383	-0.0425532	-0.0425532	-0.0425532	0.0212766	-0.0212766	-0.0638298	-0.0319149	-0.0744681	-0.0212766	-0.0212766	-0.0744681	-0.12766	-0.0744681	-0.106383	-0.0638298	-0.0851064	-0.0425532	-0.106383	-0.12766	-0.0851064	-0.12766
cell #15	0.0531915	0.0425532	0.0744681	0.0531915	0	0.0106383	0	-0.0212766	-0.0851064	0.0531915	-0.0319149	0.0319149	0.0744681	-0.0851064		-0.0425532	-0.0106383	-0.0531915	-0.0212766	-0.0638298	-0.0531915	-0.0212766	-0.0319149	-0.0212766	-0.0638298	-0.0531915	-0.0212766	0	-0.0638298	-0.0957447	-0.0319149	0.0638298	-0.0531915	-0.0744681	-0.0531915	-0.0851064	-0.106383	0.0319149	-0.0531915	-0.106383	-0.0531915	-0.0957447	0	-0.0531915	-0.0851064	-0.0531915	-0.0744681
cell #16	0.0851064	0.0319149	-0.0319149	-0.0425532	0.0212766	0.0319149	0.0531915	-0.0319149	0.0212766	0.0425532	0.0319149	0.0744681	-0.0531915	0.0531915	0.0425532		0.0106383	-0.0319149	0.0531915	-0.0744681	0	0.0212766	-0.0106383	0.0212766	-0.0212766	-0.0106383	-0.0106383	-0.0851064	-0.0531915	-0.0106383	-0.0531915	0	-0.0851064	-0.0106383	0	-0.0319149	0	-0.0744681	-0.0744681	-0.0106383	-0.159574	-0.106383	-0.0425532	-0.159574	-0.0638298	-0.117021	-0.117021
cell #17	0.0425532	0	0	0	0.0744681	0.0531915	0.0851064	0.0425532	-0.0425532	0.0744681	0	0.0638298	-0.0957447	0.0106383	0.0106383	-0.0106383		0.0319149	0	0.0106383	-0.0106383	0	-0.0212766	0.0212766	0.0531915	-0.0425532	-0.0106383	-0.0425532	-0.0851064	0.0851064	0.0212766	-0.0531915	-0.0531915	-0.0744681	-0.0531915	-0.0531915	0.0212766	-0.0212766	-0.138298	-0.0957447	0.0106383	-0.0638298	-0.0851064	-0.159574	-0.202128	-0.0851064	-0.148936
cell #18	0.138298	0.0851064	0.0957447	0.0319149	-0.0212766	0.0957447	0.0425532	0.0319149	0.0425532	0.0425532	-0.0106383	0.0638298	-0.0212766	0.0106383	0.0531915	0.0319149	-0.0319149		0.0106383	0.0212766	-0.0531915	-0.0425532	0	-0.0106383	0.0106383	-0.0212766	0.0319149	-0.117021	0.0106383	-0.0106383	-0.0851064	-0.0531915	-0.0212766	0.0212766	-0.0638298	-0.0744681	-0.106383	-0.202128	-0.170213	-0.0212766	-0.0319149	-0.0425532	-0.106383	-0.0638298	-0.0957447	-0.12766	-0.191489
cell #19	0.0744681	0.0531915	0.12766	0.0638298	0.0212766	0.0212766	-0.0212766	0.0212766	0.0744681	-0.0106383	-0.0212766	0.0425532	-0.0638298	-0.0425532	0.0212766	-0.0531915	0	-0.0106383		-0.0425532	0.0744681	-0.0744681	0.0531915	-0.0319149	-0.0106383	-0.0106383	0	-0.0638298	-0.117021	-0.0319149	-0.0638298	-0.0106383	0	-0.0638298	-0.0425532	0.0425532	-0.159574	-0.0531915	-0.0106383	-0.0212766	0.0212766	-0.0957447	-0.0638298	-0.0425532	-0.0638298	-0.0744681	-0.159574
cell #20	0.0425532	0.0957447	-0.0106383	0.0531915	0.0425532	0.0851064	0.0319149	0.0212766	0.0531915	-0.0212766	-0.0744681	0.0319149	-0.0106383	0.0319149	0.0638298	0.0744681	-0.0106383	-0.0212766	0.0425532		-0.148936	-0.0319149	-0.0319149	-0.0531915	-0.0638298	-0.0106383	-0.0106383	0.0425532	-0.0106383	0	0.0106383	-0.0744681	0.0212766	-0.0744681	0.0212766	0.0212766	-0.0531915	-0.0744681	-0.0531915	0	-0.0319149	-0.0957447	-0.0212766	-0.180851	-0.0212766	-0.170213	-0.117021
cell #21	0.0851064	0.12766	0.0319149	0.12766	0.138298	0.0531915	0.0957447	0.0744681	0.0319149	0.0212766	0.0106383	0.0531915	0.0425532	0.0531915	0.0531915	0	0.0106383	0.0531915	-0.0744681	0.148936		-0.0319149	0.0212766	-0.0212766	-0.0425532	-0.0531915	-0.0638298	0.0212766	0	-0.0531915	0	-0.0638298	0	-0.0851064	-0.0106383	-0.12766	-0.0319149	-0.0212766	-0.0319149	-0.0106383	-0.0106383	-0.0851064	-0.0531915	-0.117021	-0.0957447	-0.12766	-0.106383
cell #22	0.0531915	0.0851064	0.0638298	0.0531915	0.0531915	0.0212766	0.0425532	0.0212766	0.0106383	0.0319149	0.0212766	0.0744681	0.0531915	0.0851064	0.0212766	-0.0212766	0	0.0425532	0.0744681	0.0319149	0.0319149		0.0106383	-0.0319149	-0.0212766	-0.0106383	0.0744681	0	-0.0957447	-0.0319149	0.0425532	-0.0638298	-0.0319149	-0.0106383	-0.0212766	-0.12766	-0.0957447	0.0425532	-0.0744681	0	0.0319149	-0.0319149	-0.0425532	-0.138298	-0.0531915	-0.117021	-0.0957447
cell #23	0.106383	0.0425532	0.117021	0.0957447	0.0212766	0.0851064	0	0.0319149	0.0212766	0.0531915	0.0744681	0.0957447	0.0212766	0.0957447	0.0319149	0.0106383	0.0212766	0	-0.0531915	0.0319149	-0.0212766	-0.0106383		-0.0319149	-0.0744681	-0.0319149	-0.0212766	0.0425532	0.0425532	-0.0212766	-0.0744681	-0.0638298	-0.0744681	0.0425532	-0.0425532	0.0106383	-0.0531915	0	-0.0425532	-0.0425532	-0.0531915	-0.0319149	0.0212766	-0.0425532	-0.0531915	-0.0638298	-0.148936
cell #24	0	0.106383	0.0319149	0.0106383	0.0106383	0.0106383	0.0531915	0.0212766	0.0319149	0.0319149	0.0531915	0.0851064	0.0319149	0.0531915	0.0212766	-0.0212766	-0.0212766	0.0106383	0.0319149	0.0531915	0.0212766	0.0319149	0.0319149		0.0106383	0.0106383	0.0212766	-0.0425532	0.0212766	-0.0106383	-0.0212766	-0.0638298	-0.0638298	-0.0319149	-0.0212766	-0.0106383	0	0.0106383	0	-0.0744681	-0.0212766	-0.0212766	-0.0319149	-0.0212766	-0.0638298	-0.0425532	-0.106383
cell #25	0.0851064	0.0531915	0.0531915	0.0531915	0.0319149	0.0425532	-0.0212766	0.0425532	0.106383	0.0106383	0.0319149	0.0212766	0.106383	0.0319149	0.0638298	0.0212766	-0.0531915	-0.0106383	0.0106383	0.0638298	0.0425532	0.0212766	0.0744681	-0.0106383		0.0106383	-0.0638298	-0.0531915	0.0106383	0.0319149	0.0212766	0.0531915	-0.0212766	-0.0744681	-0.0851064	0	0	-0.0106383	-0.0638298	-0.0425532	0.0319149	-0.0531915	-0.0957447	-0.0638298	-0.0212766	-0.106383	-0.12766
cell #26	0.117021	0.0531915	0.106383	0.0638298	0.106383	0.0638298	0	0.0212766	0.0106383	-0.0106383	0.0851064	-0.0319149	0	-0.0106383	0.0531915	0.0106383	0.0425532	0.0212766	0.0106383	0.0106383	0.0531915	0.0106383	0.0319149	-0.0106383	-0.0106383		0.0319149	0.0638298	-0.0106383	-0.0106383	-0.0106383	0.0744681	-0.0744681	0.0212766	0.0106383	0	-0.0638298	-0.0851064	-0.0212766	0.0638298	-0.0638298	-0.0425532	-0.0425532	-0.0957447	-0.0744681	-0.0319149	-0.117021
cell #27	0.0425532	0.0638298	0.0851064	0.0106383	0.0957447	0	0.0106383	0.0638298	0.0212766	0.0638298	0.0106383	0.0212766	0.0851064	0.0425532	0.0212766	0.0106383	0.0106383	-0.0319149	0	0.0106383	0.0638298	-0.0744681	0.0212766	-0.0212766	0.0638298	-0.0319149		0	0.0212766	-0.0106383	0	-0.0851064	-0.0106383	0.0212766	0.0319149	0.0425532	0.0744681	-0.0212766	-0.0319149	0	-0.0957447	-0.0425532	-0.0106383	0	0	-0.0957447	-0.117021
cell #28	0.0319149	0.12766	0.12766	0.0957447	0.0531915	0.0638298	0.0106383	0.0851064	0.0319149	0.0319149	0.0531915	0	0.0319149	0.0425532	0	0.0851064	0.0425532	0.117021	0.0638298	-0.0425532	-0.0212766	0	-0.0425532	0.0425532	0.0531915	-0.0638298	0		0.0319149	0.0106383	-0.0425532	-0.0212766	-0.0212766	-0.0106383	0.0319149	-0.0531915	-0.0744681	-0.0425532	0.0106383	-0.0212766	-0.117021	-0.0106383	-0.0319149	-0.0425532	-0.0425532	-0.0638298	-0.148936
cell #29	0.0851064	0.0638298	0.0638298	0.0638298	0.0638298	0.0638298	0.0638298	0.138298	0	0.0425532	0.0744681	0.0319149	0.0851064	0.0425532	0.0638298	0.0531915	0.0851064	-0.0106383	0.117021	0.0106383	0	0.0957447	-0.0425532	-0.0212766	-0.0106383	0.0106383	-0.0212766	-0.0319149		0.0531915	0.0106383	-0.0638298	0.0106383	-0.0106383	-0.0319149	-0.0957447	-0.0425532	-0.12766	0.0106383	-0.0319149	-0.0106383	0.0106383	-0.0319149	-0.0425532	-0.0744681	-0.0851064	-0.106383
cell #30	0.0851064	0.106383	0.12766	0.0425532	0.0744681	0.0106383	0	0.0957447	0.0425532	0	0.12766	-0.0319149	0.0744681	-0.0212766	0.0957447	0.0106383	-0.0851064	0.0106383	0.0319149	0	0.0531915	0.0319149	0.0212766	0.0106383	-0.0319149	0.0106383	0.0106383	-0.0106383	-0.0531915		0	-0.0425532	-0.0319149	0.0106383	-0.0425532	0.0744681	0.0638298	-0.0425532	0.0106383	-0.0851064	0.0531915	-0.0106383	0.0212766	-0.0212766	-0.0531915	-0.0851064	-0.0957447
cell #31	0.148936	0.0638298	0.0744681	0.138298	0.0531915	0.0319149	0.0212766	0.0638298	0.0531915	0.106383	0.0425532	0.0212766	0.0851064	0.0212766	0.0319149	0.0531915	-0.0212766	0.0851064	0.0638298	-0.0106383	0	-0.0425532	0.0744681	0.0212766	-0.0212766	0.0106383	0	0.0425532	-0.0106383	0		0.0531915	0	-0.0106383	-0.0212766	0.0212766	0	-0.0319149	-0.0531915	-0.0531915	-0.0638298	0.0319149	-0.0212766	-0.148936	-0.0638298	-0.0212766	-0.0744681
cell #32	0.0851064	0.0957447	0.12766	0.0531915	0.106383	0.138298	0.0212766	0.0212766	0.0851064	0.0531915	0.0744681	-0.0106383	0.0744681	0.0638298	-0.0638298	0	0.0531915	0.0531915	0.0106383	0.0744681	0.0638298	0.0638298	0.0638298	0.0638298	-0.0531915	-0.0744681	0.0851064	0.0212766	0.0638298	0.0425532	-0.0531915		-0.0106383	0	-0.0638298	-0.0425532	0.0319149	-0.0425532	-0.0319149	-0.0425532	0	0.0106383	-0.0212766	-0.0744681	-0.0851064	-0.0212766	-0.0851064
cell #33	0.106383	0.0531915	0.0957447	0.0957447	0.0851064	0.0319149	0.0638298	0.0531915	0.0744681	0.0531915	0.0638298	0.106383	0.0744681	0.0319149	0.0531915	0.0851064	0.0531915	0.0212766	0	-0.0212766	0	0.0319149	0.0744681	0.0638298	0.0212766	0.0744681	0.0106383	0.0212766	-0.0106383	0.0319149	0	0.0106383		-0.0319149	-0.0212766	-0.0106383	0	-0.0319149	-0.0319149	-0.0425532	-0.0319149	-0.0212766	-0.117021	-0.0212766	-0.0744681	-0.0531915	-0.0638298
cell #34	0.0425532	0.106383	0.0212766	0.0531915	0.117021	0.0425532	-0.0106383	0.0425532	0.0851064	0.0638298	0.0531915	0.0212766	-0.0212766	0.0744681	0.0744681	0.0106383	0.0744681	-0.0212766	0.0638298	0.0744681	0.0851064	0.0106383	-0.0425532	0.0319149	0.0744681	-0.0212766	-0.0212766	0.0106383	0.0106383	-0.0106383	0.0106383	0	0.0319149		0.0744681	-0.0957447	-0.0212766	0.0106383	0.0851064	-0.0638298	0.0425532	0.0212766	-0.0319149	0.0212766	-0.106383	0	-0.0744681
cell #35	0.106383	0.180851	0.0851064	0.117021	0.12766	0.117021	0.106383	0.0319149	0.0851064	0.0638298	0	0.0106383	0.0851064	0.0212766	0.0531915	0	0.0531915	0.0638298	0.0425532	-0.0212766	0.0106383	0.0212766	0.0425532	0.0212766	0.0851064	-0.0106383	-0.0319149	-0.0319149	0.0319149	0.0425532	0.0212766	0.0638298	0.0212766	-0.0744681		0.0425532	-0.0531915	-0.0638298	-0.0106383	-0.0212766	-0.0744681	-0.0531915	-0.0212766	-0.0425532	-0.0957447	0.0106383	-0.0851064
cell #36	0.0531915	0.0957447	0.0851064	0.0212766	0.0638298	0.0212766	0.148936	0.0638298	0.0744681	0.0425532	0.106383	0.0638298	0.117021	0.0212766	0.0851064	0.0319149	0.0531915	0.0744681	-0.0425532	-0.0212766	0.12766	0.12766	-0.0106383	0.0106383	0	0	-0.0425532	0.0531915	0.0957447	-0.0744681	-0.0212766	0.0425532	0.0106383	0.0957447	-0.0425532		0.106383	-0.0638298	0.0425532	-0.0425532	0.0531915	-0.0212766	-0.0531915	-0.0851064	0.0212766	-0.0638298	-0.0957447
cell #37	0.117021	0	0.0851064	0.170213	0.0851064	0.0957447	0.117021	0.117021	0.0638298	0.0638298	0	0.0531915	0.170213	0.0744681	0.106383	0	-0.0212766	0.106383	0.159574	0.0531915	0.0319149	0.0957447	0.0531915	0	0	0.0638298	-0.0744681	0.0744681	0.0425532	-0.0638298	0	-0.0319149	0	0.0212766	0.0531915	-0.106383		-0.12766	0.0425532	0.0319149	0.0212766	-0.0106383	-0.0638298	-0.0531915	0.0106383	-0.0212766	-0.0531915
cell #38	0.0744681	0.12766	0.0851064	0.0531915	0.0744681	0.0212766	-0.0319149	0.106383	0.0744681	0.0957447	0.0638298	0.0638298	0.0531915	0.12766	-0.0319149	0.0744681	0.0212766	0.202128	0.0531915	0.0744681	0.0212766	-0.0425532	0	-0.0106383	0.0106383	0.0851064	0.0212766	0.0425532	0.12766	0.0425532	0.0319149	0.0425532	0.0319149	-0.0106383	0.0638298	0.0638298	0.12766		0.0106383	-0.0212766	-0.0957447	-0.0319149	-0.0638298	0	0.0106383	-0.0957447	-0.0106383
cell #39	0.148936	0.106383	0.0638298	0.180851	0.0638298	0.117021	0.138298	0.0531915	0.106383	0.0744681	0.0425532	0.138298	0	0.0744681	0.0531915	0.0744681	0.138298	0.170213	0.0106383	0.0531915	0.0319149	0.0744681	0.0425532	0	0.0638298	0.0212766	0.0319149	-0.0106383	-0.0106383	-0.0106383	0.0531915	0.0319149	0.0319149	-0.0851064	0.0106383	-0.0425532	-0.0425532	-0.0106383		0.0212766	-0.0212766	-0.106383	0	0.0212766	-0.0319149	-0.0106383	-0.0106383
cell #40	0.106383	0.0425532	0.138298	0.106383	0.170213	0.0851064	0.0425532	0.117021	0.148936	0.148936	0.106383	-0.0212766	0.0744681	0.106383	0.106383	0.0106383	0.0957447	0.0212766	0.0212766	0	0.0106383	0	0.0425532	0.0744681	0.0425532	-0.0638298	0	0.0212766	0.0319149	0.0851064	0.0531915	0.0425532	0.0425532	0.0638298	0.0212766	0.0425532	-0.0319149	0.0212766	-0.0212766		-0.0106383	0.0106383	-0.0212766	-0.0638298	-0.106383	0.0212766	-0.0851064
cell #41	0.0744681	0.106383	0.0638298	0.106383	0.0957447	0.0957447	0.12766	0.0957447	0.0957447	0.0851064	0.0212766	0.148936	0.0744681	0.0638298	0.0531915	0.159574	-0.0106383	0.0319149	-0.0212766	0.0319149	0.0106383	-0.0319149	0.0531915	0.0212766	-0.0319149	0.0638298	0.0957447	0.117021	0.0106383	-0.0531915	0.0638298	0	0.0319149	-0.0425532	0.0744681	-0.0531915	-0.0212766	0.0957447	0.0212766	0.0106383		0.0212766	-0.0106383	0.0106383	0	-0.0319149	0.0212766
cell #42	0.159574	0.148936	0.0957447	0.159574	0.0638298	0.0212766	0.0638298	0.148936	0.0531915	0.106383	0.138298	0.106383	0.0106383	0.0851064	0.0957447	0.106383	0.0638298	0.0425532	0.0957447	0.0957447	0.0851064	0.0319149	0.0319149	0.0212766	0.0531915	0.0425532	0.0425532	0.0106383	-0.0106383	0.0106383	-0.0319149	-0.0106383	0.0212766	-0.0212766	0.0531915	0.0212766	0.0106383	0.0319149	0.106383	-0.0106383	-0.0212766		0.0212766	-0.0319149	-0.106383	-0.0212766	-0.0531915
cell #43	0.106383	0.159574	0.159574	0.0744681	0.0957447	0.0425532	0.117021	0.148936	0.0212766	0.106383	0.0638298	0.0319149	0.117021	0.0425532	0	0.0425532	0.0851064	0.106383	0.0638298	0.0212766	0.0531915	0.0425532	-0.0212766	0.0319149	0.0957447	0.0425532	0.0106383	0.0319149	0.0319149	-0.0212766	0.0212766	0.0212766	0.117021	0.0319149	0.0212766	0.0531915	0.0638298	0.0638298	0	0.0212766	0.0106383	-0.0212766		-0.0106383	0.0425532	-0.0531915	-0.0425532
cell #44	0.148936	0.106383	0.0957447	0.12766	0.0531915	0.12766	0.170213	0.0851064	0.117021	0.0957447	0.159574	0.0425532	0.106383	0.106383	0.0531915	0.159574	0.159574	0.0638298	0.0425532	0.180851	0.117021	0.138298	0.0425532	0.0212766	0.0638298	0.0957447	0	0.0425532	0.0425532	0.0212766	0.148936	0.0744681	0.0212766	-0.0212766	0.0425532	0.0851064	0.0531915	0	-0.0212766	0.0638298	-0.0106383	0.0319149	0.0106383		0.0106383	0.0319149	-0.0425532
cell #45	0.0851064	0.180851	0.159574	0.191489	0.148936	0.0531915	0.117021	0.138298	0.106383	0.0957447	0.117021	0.0638298	0.0851064	0.12766	0.0851064	0.0638298	0.202128	0.0957447	0.0638298	0.0212766	0.0957447	0.0531915	0.0531915	0.0638298	0.0212766	0.0744681	0	0.0425532	0.0744681	0.0531915	0.0638298	0.0851064	0.0744681	0.106383	0.0957447	-0.0212766	-0.0106383	-0.0106383	0.0319149	0.106383	0	0.106383	-0.0425532	-0.0106383		0.0212766	-0.0425532
cell #46	0.148936	0.106383	0.212766	0.159574	0.148936	0.170213	0.138298	0.0957447	0.202128	0.106383	0.12766	0.138298	0.0744681	0.0851064	0.0531915	0.117021	0.0851064	0.12766	0.0744681	0.170213	0.12766	0.117021	0.0638298	0.0425532	0.106383	0.0319149	0.0957447	0.0638298	0.0851064	0.0851064	0.0212766	0.0212766	0.0531915	0	-0.0106383	0.0638298	0.0212766	0.0957447	0.0106383	-0.0212766	0.0319149	0.0212766	0.0531915	-0.0319149	-0.0212766		-0.106383
cell #47	0.191489	0.117021	0.234043	0.148936	0.0957447	0.202128	0.159574	0.0957447	0.234043	0.138298	0.159574	0.106383	0.212766	0.12766	0.0744681	0.117021	0.148936	0.191489	0.159574	0.117021	0.106383	0.0957447	0.148936	0.106383	0.12766	0.117021	0.117021	0.148936	0.106383	0.0957447	0.0744681	0.0851064	0.0638298	0.0744681	0.0851064	0.0957447	0.0531915	0.0106383	0.0106383	0.0851064	-0.0212766	0.0531915	0.0425532	0.0425532	0.0425532	0.106383

## Sheet: SFig13a.Mouse5_original
Sorted cells	cell #1	cell #2	cell #3	cell #4	cell #5	cell #6	cell #7	cell #8	cell #9	cell #10	cell #11	cell #12	cell #13	cell #14	cell #15	cell #16	cell #17	cell #18	cell #19	cell #20	cell #21	cell #22	cell #23	cell #24	cell #25	cell #26	cell #27	cell #28	cell #29	cell #30	cell #31	cell #32	cell #33	cell #34	cell #35	cell #36	cell #37	cell #38	cell #39	cell #40	cell #41	cell #42	cell #43	cell #44	cell #45	cell #46	cell #47	cell #48	cell #49
cell #1		-0.28934	-0.695431	-0.563452	-0.482234	-0.746193	-0.837563	-0.695431	-0.807107	-0.817259	-0.796954	-0.807107	-0.908629	-0.786802	-0.878173	-0.86802	-0.857868	-0.817259	-0.86802	-0.796954	-0.908629	-0.86802	-0.949239	-0.898477	-0.847716	-0.86802	-0.857868	-0.86802	-0.888325	-0.878173	-0.898477	-0.847716	-0.857868	-0.898477	-0.86802	-0.837563	-0.918782	-0.86802	-0.827411	-0.878173	-0.888325	-0.928934	-0.898477	-0.969543	-0.959391	-0.908629	-0.928934	-0.959391	-0.928934
cell #2	0.28934		-0.238579	-0.218274	-0.218274	-0.28934	-0.360406	-0.370558	-0.461929	-0.492386	-0.51269	-0.522843	-0.482234	-0.522843	-0.532995	-0.522843	-0.502538	-0.461929	-0.583756	-0.583756	-0.593909	-0.543147	-0.573604	-0.64467	-0.51269	-0.563452	-0.583756	-0.654822	-0.593909	-0.604061	-0.532995	-0.573604	-0.614213	-0.624365	-0.624365	-0.604061	-0.705584	-0.532995	-0.64467	-0.695431	-0.634518	-0.695431	-0.664975	-0.715736	-0.725888	-0.77665	-0.705584	-0.756345	-0.756345
cell #3	0.695431	0.238579		-0.0152284	0.035533	-0.116751	-0.167513	-0.187817	-0.28934	-0.279188	-0.350254	-0.380711	-0.42132	-0.309645	-0.360406	-0.370558	-0.411168	-0.350254	-0.411168	-0.472081	-0.51269	-0.461929	-0.461929	-0.482234	-0.482234	-0.411168	-0.390863	-0.522843	-0.461929	-0.472081	-0.502538	-0.563452	-0.522843	-0.563452	-0.461929	-0.42132	-0.614213	-0.472081	-0.553299	-0.553299	-0.573604	-0.604061	-0.543147	-0.705584	-0.695431	-0.715736	-0.756345	-0.725888	-0.725888
cell #4	0.563452	0.218274	0.0152284		-0.0456853	-0.0253807	-0.106599	-0.106599	-0.258883	-0.269036	-0.248731	-0.269036	-0.380711	-0.340102	-0.309645	-0.390863	-0.492386	-0.279188	-0.380711	-0.42132	-0.472081	-0.401015	-0.461929	-0.390863	-0.441624	-0.431472	-0.451777	-0.472081	-0.451777	-0.319797	-0.431472	-0.411168	-0.451777	-0.522843	-0.461929	-0.441624	-0.51269	-0.431472	-0.563452	-0.553299	-0.543147	-0.522843	-0.532995	-0.64467	-0.675127	-0.604061	-0.614213	-0.685279	-0.695431
cell #5	0.482234	0.218274	-0.035533	0.0456853		-0.0761421	-0.137056	-0.0862944	-0.228426	-0.218274	-0.340102	-0.329949	-0.299492	-0.360406	-0.370558	-0.329949	-0.401015	-0.258883	-0.340102	-0.390863	-0.360406	-0.401015	-0.370558	-0.441624	-0.411168	-0.360406	-0.380711	-0.472081	-0.431472	-0.461929	-0.451777	-0.441624	-0.441624	-0.461929	-0.411168	-0.340102	-0.532995	-0.401015	-0.532995	-0.532995	-0.431472	-0.522843	-0.532995	-0.51269	-0.654822	-0.64467	-0.604061	-0.563452	-0.685279
cell #6	0.746193	0.28934	0.116751	0.0253807	0.0761421		-0.0456853	0.0253807	-0.228426	-0.28934	-0.187817	-0.269036	-0.279188	-0.340102	-0.309645	-0.340102	-0.28934	-0.28934	-0.299492	-0.329949	-0.461929	-0.370558	-0.370558	-0.431472	-0.350254	-0.360406	-0.329949	-0.390863	-0.42132	-0.390863	-0.431472	-0.441624	-0.411168	-0.482234	-0.350254	-0.42132	-0.441624	-0.451777	-0.42132	-0.441624	-0.553299	-0.563452	-0.482234	-0.604061	-0.553299	-0.532995	-0.553299	-0.604061	-0.553299
cell #7	0.837563	0.360406	0.167513	0.106599	0.137056	0.0456853		-0.0253807	-0.116751	-0.137056	-0.0964467	-0.177665	-0.19797	-0.208122	-0.299492	-0.238579	-0.360406	-0.319797	-0.340102	-0.248731	-0.482234	-0.299492	-0.319797	-0.502538	-0.329949	-0.309645	-0.279188	-0.370558	-0.370558	-0.390863	-0.573604	-0.451777	-0.472081	-0.360406	-0.492386	-0.340102	-0.472081	-0.431472	-0.543147	-0.451777	-0.492386	-0.553299	-0.441624	-0.64467	-0.593909	-0.593909	-0.624365	-0.77665	-0.725888
cell #8	0.695431	0.370558	0.187817	0.106599	0.0862944	-0.0253807	0.0253807		-0.15736	-0.218274	-0.147208	-0.208122	-0.299492	-0.19797	-0.238579	-0.28934	-0.269036	-0.248731	-0.279188	-0.258883	-0.380711	-0.28934	-0.350254	-0.370558	-0.279188	-0.411168	-0.19797	-0.472081	-0.380711	-0.350254	-0.441624	-0.370558	-0.431472	-0.451777	-0.441624	-0.380711	-0.451777	-0.380711	-0.532995	-0.502538	-0.553299	-0.502538	-0.502538	-0.51269	-0.563452	-0.664975	-0.543147	-0.685279	-0.64467
cell #9	0.807107	0.461929	0.28934	0.258883	0.228426	0.228426	0.116751	0.15736		-0.035533	-0.0862944	-0.106599	-0.116751	-0.19797	-0.19797	-0.15736	-0.299492	-0.0862944	-0.147208	-0.116751	-0.228426	-0.167513	-0.208122	-0.258883	-0.187817	-0.177665	-0.218274	-0.258883	-0.218274	-0.258883	-0.319797	-0.350254	-0.401015	-0.340102	-0.340102	-0.279188	-0.299492	-0.319797	-0.360406	-0.360406	-0.431472	-0.401015	-0.390863	-0.593909	-0.563452	-0.522843	-0.583756	-0.64467	-0.624365
cell #10	0.817259	0.492386	0.279188	0.269036	0.218274	0.28934	0.137056	0.218274	0.035533		-0.0253807	0.035533	-0.0456853	-0.0253807	-0.167513	-0.126904	-0.167513	-0.15736	-0.177665	-0.116751	-0.106599	-0.147208	-0.126904	-0.15736	-0.238579	-0.167513	-0.116751	-0.218274	-0.177665	-0.269036	-0.279188	-0.208122	-0.279188	-0.248731	-0.248731	-0.299492	-0.258883	-0.279188	-0.350254	-0.360406	-0.319797	-0.329949	-0.319797	-0.472081	-0.451777	-0.401015	-0.451777	-0.502538	-0.502538
cell #11	0.796954	0.51269	0.350254	0.248731	0.340102	0.187817	0.0964467	0.147208	0.0862944	0.0253807		-0.0456853	0.00507614	-0.0152284	-0.0456853	-0.106599	-0.0761421	-0.0456853	-0.0862944	-0.0862944	-0.106599	-0.0862944	-0.19797	-0.19797	-0.116751	-0.0964467	-0.147208	-0.19797	-0.00507614	-0.126904	-0.19797	-0.0862944	-0.15736	-0.279188	-0.218274	-0.167513	-0.15736	-0.218274	-0.279188	-0.19797	-0.269036	-0.319797	-0.401015	-0.350254	-0.390863	-0.370558	-0.370558	-0.441624	-0.360406
cell #12	0.807107	0.522843	0.380711	0.269036	0.329949	0.269036	0.177665	0.208122	0.106599	-0.035533	0.0456853		-0.0761421	-0.00507614	0.0456853	-0.0964467	-0.035533	-0.0152284	-0.0659898	-0.0558376	-0.126904	-0.035533	-0.19797	-0.0862944	-0.147208	-0.0456853	-0.116751	-0.167513	-0.147208	-0.0862944	-0.208122	-0.126904	-0.238579	-0.167513	-0.248731	-0.279188	-0.269036	-0.15736	-0.269036	-0.329949	-0.309645	-0.279188	-0.370558	-0.370558	-0.340102	-0.380711	-0.431472	-0.502538	-0.543147
cell #13	0.908629	0.482234	0.42132	0.380711	0.299492	0.279188	0.19797	0.299492	0.116751	0.0456853	-0.00507614	0.0761421		0.00507614	-0.035533	-0.0558376	-0.0152284	-0.0761421	-0.0862944	-0.106599	-0.0456853	-0.0152284	-0.126904	-0.116751	-0.116751	-0.0659898	-0.106599	-0.116751	-0.116751	-0.177665	-0.309645	-0.187817	-0.147208	-0.19797	-0.248731	-0.228426	-0.279188	-0.269036	-0.269036	-0.279188	-0.28934	-0.360406	-0.340102	-0.441624	-0.380711	-0.431472	-0.472081	-0.553299	-0.553299
cell #14	0.786802	0.522843	0.309645	0.340102	0.360406	0.340102	0.208122	0.19797	0.19797	0.0253807	0.0152284	0.00507614	-0.00507614		-0.00507614	-0.0253807	-0.0456853	-0.0152284	-0.0456853	-0.0253807	-0.106599	-0.0659898	-0.0253807	-0.0964467	-0.0558376	-0.0964467	-0.0761421	-0.167513	-0.0862944	-0.15736	-0.19797	-0.15736	-0.187817	-0.218274	-0.187817	-0.218274	-0.15736	-0.28934	-0.28934	-0.258883	-0.238579	-0.269036	-0.350254	-0.360406	-0.51269	-0.42132	-0.401015	-0.411168	-0.472081
cell #15	0.878173	0.532995	0.360406	0.309645	0.370558	0.309645	0.299492	0.238579	0.19797	0.167513	0.0456853	-0.0456853	0.035533	0.00507614		0.0456853	-0.0152284	0.035533	-0.116751	-0.0659898	-0.0558376	-0.0862944	-0.035533	-0.137056	-0.0862944	-0.137056	-0.106599	-0.0558376	-0.0964467	-0.116751	-0.167513	-0.15736	-0.0761421	-0.15736	-0.19797	-0.147208	-0.187817	-0.15736	-0.248731	-0.309645	-0.340102	-0.299492	-0.319797	-0.441624	-0.411168	-0.350254	-0.441624	-0.461929	-0.461929
cell #16	0.86802	0.522843	0.370558	0.390863	0.329949	0.340102	0.238579	0.28934	0.15736	0.126904	0.106599	0.0964467	0.0558376	0.0253807	-0.0456853		-0.00507614	0.00507614	-0.0761421	0.00507614	-0.0761421	0.0862944	-0.147208	-0.0862944	-0.0558376	-0.0761421	-0.0659898	-0.0964467	-0.00507614	-0.0659898	-0.126904	-0.19797	-0.126904	-0.147208	-0.187817	-0.19797	-0.19797	-0.238579	-0.269036	-0.218274	-0.258883	-0.258883	-0.370558	-0.350254	-0.370558	-0.329949	-0.340102	-0.42132	-0.482234
cell #17	0.857868	0.502538	0.411168	0.492386	0.401015	0.28934	0.360406	0.269036	0.299492	0.167513	0.0761421	0.035533	0.0152284	0.0456853	0.0152284	0.00507614		-0.0456853	0.0862944	-0.0761421	-0.0761421	-0.0456853	-0.0964467	-0.0253807	-0.137056	-0.0761421	-0.147208	-0.0456853	-0.15736	-0.106599	-0.147208	-0.208122	-0.15736	-0.167513	-0.19797	-0.0862944	-0.147208	-0.19797	-0.19797	-0.218274	-0.258883	-0.208122	-0.299492	-0.441624	-0.411168	-0.401015	-0.370558	-0.401015	-0.553299
cell #18	0.817259	0.461929	0.350254	0.279188	0.258883	0.28934	0.319797	0.248731	0.0862944	0.15736	0.0456853	0.0152284	0.0761421	0.0152284	-0.035533	-0.00507614	0.0456853		0.0659898	0.0659898	0.00507614	-0.0456853	-0.035533	-0.126904	-0.0456853	0.00507614	-0.137056	0.0253807	-0.187817	-0.177665	-0.126904	-0.0659898	-0.19797	-0.177665	-0.19797	-0.208122	-0.187817	-0.137056	-0.187817	-0.187817	-0.137056	-0.228426	-0.28934	-0.340102	-0.269036	-0.370558	-0.370558	-0.472081	-0.401015
cell #19	0.86802	0.583756	0.411168	0.380711	0.340102	0.299492	0.340102	0.279188	0.147208	0.177665	0.0862944	0.0659898	0.0862944	0.0456853	0.116751	0.0761421	-0.0862944	-0.0659898		0.0558376	-0.0659898	-0.035533	-0.0456853	-0.0253807	-0.0152284	-0.106599	-0.035533	-0.106599	-0.0152284	-0.0761421	-0.0964467	-0.035533	-0.187817	-0.106599	-0.208122	-0.15736	-0.19797	-0.15736	-0.177665	-0.19797	-0.248731	-0.248731	-0.299492	-0.350254	-0.329949	-0.350254	-0.401015	-0.390863	-0.42132
cell #20	0.796954	0.583756	0.472081	0.42132	0.390863	0.329949	0.248731	0.258883	0.116751	0.116751	0.0862944	0.0558376	0.106599	0.0253807	0.0659898	-0.00507614	0.0761421	-0.0659898	-0.0558376		0.0253807	0.00507614	-0.0456853	0.00507614	-0.0761421	-0.00507614	-0.0558376	-0.0456853	-0.0659898	-0.0761421	-0.106599	-0.0456853	-0.0964467	-0.15736	-0.106599	-0.106599	-0.228426	-0.208122	-0.218274	-0.228426	-0.218274	-0.218274	-0.390863	-0.269036	-0.42132	-0.390863	-0.360406	-0.390863	-0.401015
cell #21	0.908629	0.593909	0.51269	0.472081	0.360406	0.461929	0.482234	0.380711	0.228426	0.106599	0.106599	0.126904	0.0456853	0.106599	0.0558376	0.0761421	0.0761421	-0.00507614	0.0659898	-0.0253807		-0.0253807	-0.0253807	0.00507614	-0.0456853	-0.126904	-0.0456853	-0.137056	-0.0761421	-0.106599	-0.126904	-0.177665	-0.137056	-0.177665	-0.126904	-0.177665	-0.15736	-0.167513	-0.269036	-0.248731	-0.258883	-0.238579	-0.269036	-0.411168	-0.319797	-0.390863	-0.401015	-0.593909	-0.472081
cell #22	0.86802	0.543147	0.461929	0.401015	0.401015	0.370558	0.299492	0.28934	0.167513	0.147208	0.0862944	0.035533	0.0152284	0.0659898	0.0862944	-0.0862944	0.0456853	0.0456853	0.035533	-0.00507614	0.0253807		-0.0456853	-0.0558376	-0.0152284	-0.0253807	-0.0761421	0.0152284	-0.0152284	-0.116751	-0.116751	-0.126904	-0.0964467	-0.0964467	-0.126904	-0.177665	-0.208122	-0.238579	-0.15736	-0.187817	-0.238579	-0.258883	-0.258883	-0.309645	-0.380711	-0.319797	-0.350254	-0.42132	-0.431472
cell #23	0.949239	0.573604	0.461929	0.461929	0.370558	0.370558	0.319797	0.350254	0.208122	0.126904	0.19797	0.19797	0.126904	0.0253807	0.035533	0.147208	0.0964467	0.035533	0.0456853	0.0456853	0.0253807	0.0456853		0.0253807	-0.00507614	0.00507614	-0.0253807	-0.0253807	-0.0152284	-0.116751	-0.147208	-0.126904	-0.0659898	-0.116751	-0.106599	-0.137056	-0.167513	-0.208122	-0.258883	-0.208122	-0.279188	-0.258883	-0.258883	-0.309645	-0.309645	-0.329949	-0.360406	-0.451777	-0.492386
cell #24	0.898477	0.64467	0.482234	0.390863	0.441624	0.431472	0.502538	0.370558	0.258883	0.15736	0.19797	0.0862944	0.116751	0.0964467	0.137056	0.0862944	0.0253807	0.126904	0.0253807	-0.00507614	-0.00507614	0.0558376	-0.0253807		-0.0456853	-0.0253807	-0.0761421	-0.116751	-0.0456853	-0.0152284	-0.116751	-0.0761421	-0.116751	-0.106599	-0.0964467	-0.0862944	-0.167513	-0.137056	-0.177665	-0.126904	-0.228426	-0.218274	-0.238579	-0.350254	-0.309645	-0.360406	-0.350254	-0.461929	-0.51269
cell #25	0.847716	0.51269	0.482234	0.441624	0.411168	0.350254	0.329949	0.279188	0.187817	0.238579	0.116751	0.147208	0.116751	0.0558376	0.0862944	0.0558376	0.137056	0.0456853	0.0152284	0.0761421	0.0456853	0.0152284	0.00507614	0.0456853		0.0253807	-0.0456853	0.035533	-0.0558376	-0.0964467	-0.147208	-0.0456853	-0.00507614	-0.116751	-0.0761421	-0.106599	-0.15736	-0.106599	-0.15736	-0.15736	-0.258883	-0.248731	-0.228426	-0.248731	-0.350254	-0.329949	-0.269036	-0.350254	-0.390863
cell #26	0.86802	0.563452	0.411168	0.431472	0.360406	0.360406	0.309645	0.411168	0.177665	0.167513	0.0964467	0.0456853	0.0659898	0.0964467	0.137056	0.0761421	0.0761421	-0.00507614	0.106599	0.00507614	0.126904	0.0253807	-0.00507614	0.0253807	-0.0253807		-0.0761421	-0.0152284	-0.0152284	-0.0659898	-0.0253807	-0.116751	-0.0659898	-0.035533	-0.106599	-0.116751	-0.167513	-0.0761421	-0.0862944	-0.106599	-0.19797	-0.167513	-0.28934	-0.279188	-0.28934	-0.350254	-0.329949	-0.370558	-0.350254
cell #27	0.857868	0.583756	0.390863	0.451777	0.380711	0.329949	0.279188	0.19797	0.218274	0.116751	0.147208	0.116751	0.106599	0.0761421	0.106599	0.0659898	0.147208	0.137056	0.035533	0.0558376	0.0456853	0.0761421	0.0253807	0.0761421	0.0456853	0.0761421		-0.0152284	-0.0558376	0.126904	-0.0456853	-0.0456853	-0.0456853	-0.0761421	-0.0761421	-0.035533	-0.0152284	-0.15736	-0.137056	-0.258883	-0.15736	-0.208122	-0.187817	-0.19797	-0.238579	-0.28934	-0.238579	-0.370558	-0.340102
cell #28	0.86802	0.654822	0.522843	0.472081	0.472081	0.390863	0.370558	0.472081	0.258883	0.218274	0.19797	0.167513	0.116751	0.167513	0.0558376	0.0964467	0.0456853	-0.0253807	0.106599	0.0456853	0.137056	-0.0152284	0.0253807	0.116751	-0.035533	0.0152284	0.0152284		-0.0659898	0.00507614	-0.0456853	-0.0558376	-0.0253807	-0.106599	-0.0964467	-0.126904	-0.15736	-0.126904	-0.137056	-0.0558376	-0.167513	-0.15736	-0.208122	-0.28934	-0.390863	-0.319797	-0.411168	-0.42132	-0.42132
cell #29	0.888325	0.593909	0.461929	0.451777	0.431472	0.42132	0.370558	0.380711	0.218274	0.177665	0.00507614	0.147208	0.116751	0.0862944	0.0964467	0.00507614	0.15736	0.187817	0.0152284	0.0659898	0.0761421	0.0152284	0.0152284	0.0456853	0.0558376	0.0152284	0.0558376	0.0659898		-0.0253807	0.0253807	-0.0152284	-0.106599	0.00507614	-0.0964467	-0.0659898	-0.0862944	-0.0862944	-0.177665	-0.177665	-0.167513	-0.15736	-0.248731	-0.279188	-0.279188	-0.28934	-0.269036	-0.360406	-0.360406
cell #30	0.878173	0.604061	0.472081	0.319797	0.461929	0.390863	0.390863	0.350254	0.258883	0.269036	0.126904	0.0862944	0.177665	0.15736	0.116751	0.0659898	0.106599	0.177665	0.0761421	0.0761421	0.106599	0.116751	0.116751	0.0152284	0.0964467	0.0659898	-0.126904	-0.00507614	0.0253807		0.0152284	-0.00507614	-0.0761421	-0.00507614	-0.0253807	-0.0862944	-0.0761421	-0.0456853	-0.137056	-0.147208	-0.0659898	0.00507614	-0.248731	-0.238579	-0.269036	-0.238579	-0.258883	-0.390863	-0.461929
cell #31	0.898477	0.532995	0.502538	0.431472	0.451777	0.431472	0.573604	0.441624	0.319797	0.279188	0.19797	0.208122	0.309645	0.19797	0.167513	0.126904	0.147208	0.126904	0.0964467	0.106599	0.126904	0.116751	0.147208	0.116751	0.147208	0.0253807	0.0456853	0.0456853	-0.0253807	-0.0152284		0.00507614	-0.0761421	-0.0659898	-0.0761421	-0.106599	-0.035533	-0.137056	-0.137056	-0.177665	-0.177665	-0.147208	-0.19797	-0.340102	-0.279188	-0.258883	-0.319797	-0.522843	-0.51269
cell #32	0.847716	0.573604	0.563452	0.411168	0.441624	0.441624	0.451777	0.370558	0.350254	0.208122	0.0862944	0.126904	0.187817	0.15736	0.15736	0.19797	0.208122	0.0659898	0.035533	0.0456853	0.177665	0.126904	0.126904	0.0761421	0.0456853	0.116751	0.0456853	0.0558376	0.0152284	0.00507614	-0.00507614		-0.0761421	-0.0761421	0.00507614	0.0152284	-0.0659898	-0.035533	-0.0964467	-0.0964467	-0.0862944	-0.137056	-0.19797	-0.258883	-0.279188	-0.208122	-0.329949	-0.370558	-0.411168
cell #33	0.857868	0.614213	0.522843	0.451777	0.441624	0.411168	0.472081	0.431472	0.401015	0.279188	0.15736	0.238579	0.147208	0.187817	0.0761421	0.126904	0.15736	0.19797	0.187817	0.0964467	0.137056	0.0964467	0.0659898	0.116751	0.00507614	0.0659898	0.0456853	0.0253807	0.106599	0.0761421	0.0761421	0.0761421		-0.0253807	-0.00507614	-0.137056	-0.0456853	-0.0862944	-0.0558376	-0.0659898	-0.00507614	-0.116751	-0.177665	-0.116751	-0.218274	-0.269036	-0.238579	-0.269036	-0.28934
cell #34	0.898477	0.624365	0.563452	0.522843	0.461929	0.482234	0.360406	0.451777	0.340102	0.248731	0.279188	0.167513	0.19797	0.218274	0.15736	0.147208	0.167513	0.177665	0.106599	0.15736	0.177665	0.0964467	0.116751	0.106599	0.116751	0.035533	0.0761421	0.106599	-0.00507614	0.00507614	0.0659898	0.0761421	0.0253807		0.00507614	-0.00507614	-0.0761421	-0.0964467	-0.0558376	-0.106599	-0.0862944	-0.0862944	-0.15736	-0.106599	-0.269036	-0.279188	-0.218274	-0.269036	-0.319797
cell #35	0.86802	0.624365	0.461929	0.461929	0.411168	0.350254	0.492386	0.441624	0.340102	0.248731	0.218274	0.248731	0.248731	0.187817	0.19797	0.187817	0.19797	0.19797	0.208122	0.106599	0.126904	0.126904	0.106599	0.0964467	0.0761421	0.106599	0.0761421	0.0964467	0.0964467	0.0253807	0.0761421	-0.00507614	0.00507614	-0.00507614		-0.0253807	-0.0456853	-0.0152284	0.0253807	-0.035533	-0.0862944	-0.0558376	-0.126904	-0.177665	-0.19797	-0.258883	-0.238579	-0.269036	-0.269036
cell #36	0.837563	0.604061	0.42132	0.441624	0.340102	0.42132	0.340102	0.380711	0.279188	0.299492	0.167513	0.279188	0.228426	0.218274	0.147208	0.19797	0.0862944	0.208122	0.15736	0.106599	0.177665	0.177665	0.137056	0.0862944	0.106599	0.116751	0.035533	0.126904	0.0659898	0.0862944	0.106599	-0.0152284	0.137056	0.00507614	0.0253807		0.0152284	-0.0253807	-0.00507614	-0.0558376	-0.0761421	-0.035533	-0.147208	-0.147208	-0.106599	-0.218274	-0.126904	-0.187817	-0.177665
cell #37	0.918782	0.705584	0.614213	0.51269	0.532995	0.441624	0.472081	0.451777	0.299492	0.258883	0.15736	0.269036	0.279188	0.15736	0.187817	0.19797	0.147208	0.187817	0.19797	0.228426	0.15736	0.208122	0.167513	0.167513	0.15736	0.167513	0.0152284	0.15736	0.0862944	0.0761421	0.035533	0.0659898	0.0456853	0.0761421	0.0456853	-0.0152284		-0.0456853	-0.0152284	-0.0862944	-0.0964467	-0.0862944	-0.137056	-0.177665	-0.15736	-0.309645	-0.208122	-0.238579	-0.299492
cell #38	0.86802	0.532995	0.472081	0.431472	0.401015	0.451777	0.431472	0.380711	0.319797	0.279188	0.218274	0.15736	0.269036	0.28934	0.15736	0.238579	0.19797	0.137056	0.15736	0.208122	0.167513	0.238579	0.208122	0.137056	0.106599	0.0761421	0.15736	0.126904	0.0862944	0.0456853	0.137056	0.035533	0.0862944	0.0964467	0.0152284	0.0253807	0.0456853		-0.00507614	0.00507614	-0.00507614	-0.126904	-0.0761421	-0.0659898	-0.0964467	-0.218274	-0.208122	-0.177665	-0.218274
cell #39	0.827411	0.64467	0.553299	0.563452	0.532995	0.42132	0.543147	0.532995	0.360406	0.350254	0.279188	0.269036	0.269036	0.28934	0.248731	0.269036	0.19797	0.187817	0.177665	0.218274	0.269036	0.15736	0.258883	0.177665	0.15736	0.0862944	0.137056	0.137056	0.177665	0.137056	0.137056	0.0964467	0.0558376	0.0558376	-0.0253807	0.00507614	0.0152284	0.00507614		-0.035533	-0.035533	-0.0862944	-0.116751	-0.126904	-0.167513	-0.228426	-0.19797	-0.228426	-0.279188
cell #40	0.878173	0.695431	0.553299	0.553299	0.532995	0.441624	0.451777	0.502538	0.360406	0.360406	0.19797	0.329949	0.279188	0.258883	0.309645	0.218274	0.218274	0.187817	0.19797	0.228426	0.248731	0.187817	0.208122	0.126904	0.15736	0.106599	0.258883	0.0558376	0.177665	0.147208	0.177665	0.0964467	0.0659898	0.106599	0.035533	0.0558376	0.0862944	-0.00507614	0.035533		0.00507614	-0.0253807	-0.126904	-0.0558376	-0.15736	-0.147208	-0.208122	-0.269036	-0.187817
cell #41	0.888325	0.634518	0.573604	0.543147	0.431472	0.553299	0.492386	0.553299	0.431472	0.319797	0.269036	0.309645	0.28934	0.238579	0.340102	0.258883	0.258883	0.137056	0.248731	0.218274	0.258883	0.238579	0.279188	0.228426	0.258883	0.19797	0.15736	0.167513	0.167513	0.0659898	0.177665	0.0862944	0.00507614	0.0862944	0.0862944	0.0761421	0.0964467	0.00507614	0.035533	-0.00507614		-0.00507614	-0.126904	-0.0659898	-0.167513	-0.19797	-0.187817	-0.228426	-0.218274
cell #42	0.928934	0.695431	0.604061	0.522843	0.522843	0.563452	0.553299	0.502538	0.401015	0.329949	0.319797	0.279188	0.360406	0.269036	0.299492	0.258883	0.208122	0.228426	0.248731	0.218274	0.238579	0.258883	0.258883	0.218274	0.248731	0.167513	0.208122	0.15736	0.15736	-0.00507614	0.147208	0.137056	0.116751	0.0862944	0.0558376	0.035533	0.0862944	0.126904	0.0862944	0.0253807	0.00507614		-0.0862944	-0.0862944	-0.0761421	-0.15736	-0.177665	-0.228426	-0.269036
cell #43	0.898477	0.664975	0.543147	0.532995	0.532995	0.482234	0.441624	0.502538	0.390863	0.319797	0.401015	0.370558	0.340102	0.350254	0.319797	0.370558	0.299492	0.28934	0.299492	0.390863	0.269036	0.258883	0.258883	0.238579	0.228426	0.28934	0.187817	0.208122	0.248731	0.248731	0.19797	0.19797	0.177665	0.15736	0.126904	0.147208	0.137056	0.0761421	0.116751	0.126904	0.126904	0.0862944		-0.0659898	-0.0558376	-0.035533	0.00507614	-0.0253807	-0.0862944
cell #44	0.969543	0.715736	0.705584	0.64467	0.51269	0.604061	0.64467	0.51269	0.593909	0.472081	0.350254	0.370558	0.441624	0.360406	0.441624	0.350254	0.441624	0.340102	0.350254	0.269036	0.411168	0.309645	0.309645	0.350254	0.248731	0.279188	0.19797	0.28934	0.279188	0.238579	0.340102	0.258883	0.116751	0.106599	0.177665	0.147208	0.177665	0.0659898	0.126904	0.0558376	0.0659898	0.0862944	0.0659898		-0.0253807	-0.147208	-0.0253807	-0.0862944	-0.0761421
cell #45	0.959391	0.725888	0.695431	0.675127	0.654822	0.553299	0.593909	0.563452	0.563452	0.451777	0.390863	0.340102	0.380711	0.51269	0.411168	0.370558	0.411168	0.269036	0.329949	0.42132	0.319797	0.380711	0.309645	0.309645	0.350254	0.28934	0.238579	0.390863	0.279188	0.269036	0.279188	0.279188	0.218274	0.269036	0.19797	0.106599	0.15736	0.0964467	0.167513	0.15736	0.167513	0.0761421	0.0558376	0.0253807		0.0558376	-0.0456853	-0.035533	0.00507614
cell #46	0.908629	0.77665	0.715736	0.604061	0.64467	0.532995	0.593909	0.664975	0.522843	0.401015	0.370558	0.380711	0.431472	0.42132	0.350254	0.329949	0.401015	0.370558	0.350254	0.390863	0.390863	0.319797	0.329949	0.360406	0.329949	0.350254	0.28934	0.319797	0.28934	0.238579	0.258883	0.208122	0.269036	0.279188	0.258883	0.218274	0.309645	0.218274	0.228426	0.147208	0.19797	0.15736	0.035533	0.147208	-0.0558376		-0.0456853	-0.00507614	-0.0253807
cell #47	0.928934	0.705584	0.756345	0.614213	0.604061	0.553299	0.624365	0.543147	0.583756	0.451777	0.370558	0.431472	0.472081	0.401015	0.441624	0.340102	0.370558	0.370558	0.401015	0.360406	0.401015	0.350254	0.360406	0.350254	0.269036	0.329949	0.238579	0.411168	0.269036	0.258883	0.319797	0.329949	0.238579	0.218274	0.238579	0.126904	0.208122	0.208122	0.19797	0.208122	0.187817	0.177665	-0.00507614	0.0253807	0.0456853	0.0456853		-0.0659898	-0.035533
cell #48	0.959391	0.756345	0.725888	0.685279	0.563452	0.604061	0.77665	0.685279	0.64467	0.502538	0.441624	0.502538	0.553299	0.411168	0.461929	0.42132	0.401015	0.472081	0.390863	0.390863	0.593909	0.42132	0.451777	0.461929	0.350254	0.370558	0.370558	0.42132	0.360406	0.390863	0.522843	0.370558	0.269036	0.269036	0.269036	0.187817	0.238579	0.177665	0.228426	0.269036	0.228426	0.228426	0.0253807	0.0862944	0.035533	0.00507614	0.0659898		-0.126904
cell #49	0.928934	0.756345	0.725888	0.695431	0.685279	0.553299	0.725888	0.64467	0.624365	0.502538	0.360406	0.543147	0.553299	0.472081	0.461929	0.482234	0.553299	0.401015	0.42132	0.401015	0.472081	0.431472	0.492386	0.51269	0.390863	0.350254	0.340102	0.42132	0.360406	0.461929	0.51269	0.411168	0.28934	0.319797	0.269036	0.177665	0.299492	0.218274	0.279188	0.187817	0.218274	0.269036	0.0862944	0.0761421	-0.00507614	0.0253807	0.035533	0.126904

## Sheet: SFig13d.Mouse5_shuffled
Sorted cells	cell #1	cell #2	cell #3	cell #4	cell #5	cell #6	cell #7	cell #8	cell #9	cell #10	cell #11	cell #12	cell #13	cell #14	cell #15	cell #16	cell #17	cell #18	cell #19	cell #20	cell #21	cell #22	cell #23	cell #24	cell #25	cell #26	cell #27	cell #28	cell #29	cell #30	cell #31	cell #32	cell #33	cell #34	cell #35	cell #36	cell #37	cell #38	cell #39	cell #40	cell #41	cell #42	cell #43	cell #44	cell #45	cell #46	cell #47	cell #48	cell #49
cell #1		-0.0253807	-0.0456853	-0.0964467	0.0152284	-0.0964467	-0.00507614	-0.0253807	-0.0456853	-0.0761421	-0.0964467	-0.0964467	-0.0253807	-0.116751	-0.15736	-0.116751	-0.0761421	-0.106599	-0.0152284	-0.0659898	-0.0862944	-0.106599	-0.0761421	-0.0761421	-0.0964467	-0.0761421	-0.137056	-0.116751	-0.0659898	-0.19797	-0.0456853	-0.19797	-0.106599	-0.177665	-0.0862944	-0.137056	-0.147208	-0.106599	-0.15736	-0.116751	-0.15736	-0.116751	-0.19797	-0.0761421	-0.0456853	-0.19797	-0.147208	-0.116751	-0.187817
cell #2	0.0253807		-0.0862944	-0.00507614	0.035533	-0.035533	-0.0456853	-0.0456853	-0.00507614	-0.0253807	-0.0761421	-0.0761421	-0.0253807	-0.0659898	-0.0456853	-0.0558376	-0.0862944	-0.0964467	0.00507614	-0.0456853	0.0253807	-0.0761421	-0.0761421	-0.0761421	-0.106599	-0.035533	-0.0862944	-0.126904	-0.0456853	-0.0761421	-0.126904	-0.0456853	-0.0761421	-0.0456853	-0.0761421	-0.126904	-0.126904	-0.116751	-0.0964467	-0.0964467	-0.0558376	-0.137056	-0.035533	-0.126904	-0.15736	-0.137056	-0.116751	-0.187817	-0.208122
cell #3	0.0456853	0.0862944		-0.035533	0.035533	-0.0862944	0.0253807	-0.0659898	-0.0456853	0.0152284	-0.0558376	-0.0761421	-0.0558376	0.00507614	-0.0964467	-0.0152284	-0.035533	-0.0253807	-0.0761421	-0.0152284	-0.0862944	-0.0152284	-0.0964467	-0.0152284	-0.0659898	-0.0761421	-0.106599	-0.0862944	-0.035533	-0.116751	-0.147208	-0.0761421	-0.035533	-0.126904	-0.0659898	-0.15736	-0.228426	-0.0253807	-0.035533	-0.116751	-0.0964467	-0.0761421	-0.126904	-0.126904	-0.126904	-0.0862944	-0.137056	-0.177665	-0.248731
cell #4	0.0964467	0.00507614	0.035533		0.0253807	-0.0456853	0.00507614	0.00507614	-0.00507614	-0.116751	0.00507614	-0.0456853	-0.0253807	-0.0456853	-0.0152284	-0.0659898	0.00507614	-0.147208	-0.0659898	-0.0659898	-0.0862944	-0.0964467	-0.106599	-0.0964467	-0.00507614	-0.0456853	-0.116751	-0.035533	-0.0659898	-0.0964467	-0.0456853	-0.106599	-0.0659898	-0.035533	-0.0862944	-0.0456853	-0.187817	-0.0862944	-0.137056	-0.116751	-0.137056	-0.137056	-0.0558376	-0.0558376	-0.15736	-0.147208	-0.0558376	-0.106599	-0.228426
cell #5	-0.0152284	-0.035533	-0.035533	-0.0253807		-0.0558376	-0.0253807	0.0558376	-0.00507614	-0.0152284	0.00507614	0.0253807	0.00507614	-0.0761421	-0.00507614	-0.0558376	-0.0152284	-0.0456853	-0.0558376	-0.035533	0.0253807	-0.116751	0.00507614	-0.035533	-0.0862944	-0.0964467	-0.0761421	-0.035533	-0.035533	-0.0456853	-0.0659898	-0.0659898	-0.106599	-0.035533	-0.0456853	-0.116751	-0.106599	-0.106599	-0.116751	-0.147208	-0.106599	-0.187817	-0.15736	-0.137056	-0.0964467	-0.0964467	-0.15736	-0.0862944	-0.126904
cell #6	0.0964467	0.035533	0.0862944	0.0456853	0.0558376		-0.0152284	0.035533	-0.0659898	-0.0761421	0.0456853	-0.00507614	-0.0253807	-0.0253807	-0.0558376	-0.0456853	-0.0253807	0.0253807	-0.0456853	0.0253807	-0.0456853	-0.0964467	-0.106599	-0.035533	-0.0659898	0.0456853	0.0152284	-0.0558376	-0.00507614	-0.0152284	-0.0761421	-0.0761421	-0.035533	-0.0761421	-0.106599	-0.0761421	-0.0456853	-0.116751	-0.137056	-0.0659898	-0.0761421	-0.116751	-0.106599	-0.106599	-0.0964467	-0.126904	-0.0761421	-0.137056	-0.228426
cell #7	0.00507614	0.0456853	-0.0253807	-0.00507614	0.0253807	0.0152284		0.0253807	-0.035533	-0.00507614	-0.0253807	-0.0558376	-0.0761421	-0.0152284	0.00507614	-0.00507614	0.00507614	-0.0558376	0.0659898	-0.035533	-0.0761421	-0.0456853	0.00507614	-0.147208	-0.0253807	-0.0152284	0.0152284	-0.0659898	-0.00507614	0.0558376	0.00507614	-0.0862944	-0.035533	-0.0659898	-0.0761421	-0.116751	-0.177665	-0.0862944	-0.0558376	-0.0659898	-0.0964467	-0.0964467	-0.0862944	-0.0558376	-0.137056	-0.147208	-0.0761421	-0.106599	-0.137056
cell #8	0.0253807	0.0456853	0.0659898	-0.00507614	-0.0558376	-0.035533	-0.0253807		-0.00507614	0.035533	0.0253807	-0.0456853	-0.035533	-0.0253807	-0.00507614	-0.0152284	-0.0253807	-0.035533	-0.00507614	-0.0152284	-0.035533	-0.035533	-0.035533	-0.0152284	-0.0456853	-0.147208	0.00507614	-0.035533	-0.035533	-0.0456853	0.0253807	0.0456853	-0.0964467	-0.0761421	-0.00507614	-0.00507614	-0.167513	-0.0558376	-0.0456853	-0.0659898	-0.0964467	-0.0862944	-0.106599	-0.0659898	-0.137056	-0.0659898	-0.147208	-0.15736	-0.0964467
cell #9	0.0456853	0.00507614	0.0456853	0.00507614	0.00507614	0.0659898	0.035533	0.00507614		0.0964467	-0.0152284	0.0659898	-0.0761421	-0.0253807	-0.0558376	-0.035533	-0.0253807	-0.0558376	-0.035533	-0.0558376	-0.0761421	0.0253807	-0.0659898	-0.0659898	0.0253807	-0.147208	-0.116751	-0.035533	-0.0558376	-0.0456853	-0.0659898	-0.0964467	-0.0253807	-0.147208	-0.0659898	-0.0659898	-0.0456853	-0.0862944	-0.035533	-0.0964467	-0.0253807	-0.0558376	-0.0456853	-0.0964467	0.0456853	-0.0862944	-0.147208	0.0253807	-0.147208
cell #10	0.0761421	0.0253807	-0.0152284	0.116751	0.0152284	0.0761421	0.00507614	-0.035533	-0.0964467		-0.0253807	-0.00507614	-0.0253807	-0.0862944	0.0253807	-0.0964467	0.00507614	0.0152284	-0.035533	-0.035533	0.0558376	0.0558376	-0.0456853	-0.0152284	-0.0558376	-0.00507614	-0.0659898	-0.0659898	-0.0761421	-0.0659898	-0.0659898	-0.00507614	-0.0558376	-0.035533	-0.0456853	-0.0558376	-0.035533	-0.0964467	-0.0456853	-0.0456853	-0.0456853	-0.0659898	-0.0964467	-0.0253807	-0.0964467	-0.147208	-0.0964467	-0.0558376	-0.15736
cell #11	0.0964467	0.0761421	0.0558376	-0.00507614	-0.00507614	-0.0456853	0.0253807	-0.0253807	0.0152284	0.0253807		0.0253807	-0.0152284	-0.035533	0.0456853	0.00507614	0.00507614	0.035533	-0.0558376	-0.0152284	0.0456853	0.0253807	-0.00507614	-0.0558376	-0.035533	-0.0253807	-0.0659898	-0.0152284	-0.0761421	-0.0152284	-0.00507614	-0.00507614	-0.0761421	-0.035533	-0.116751	-0.035533	-0.147208	-0.0659898	-0.0558376	-0.0862944	-0.0964467	-0.0862944	-0.0862944	-0.0862944	-0.106599	-0.035533	-0.0761421	-0.147208	-0.0659898
cell #12	0.0964467	0.0761421	0.0761421	0.0456853	-0.0253807	0.00507614	0.0558376	0.0456853	-0.0659898	0.00507614	-0.0253807		0.0253807	0.0456853	0.00507614	0.0152284	-0.00507614	-0.0964467	0.00507614	0.035533	-0.0456853	-0.0456853	0.0152284	-0.0558376	-0.0558376	-0.0152284	-0.035533	-0.0659898	-0.0761421	-0.00507614	-0.0558376	-0.00507614	-0.0862944	-0.035533	-0.0659898	-0.0558376	-0.0964467	0.00507614	-0.106599	-0.0761421	-0.0558376	-0.126904	0.0456853	-0.0761421	0.00507614	-0.147208	-0.0964467	-0.0964467	-0.106599
cell #13	0.0253807	0.0253807	0.0558376	0.0253807	-0.00507614	0.0253807	0.0761421	0.035533	0.0761421	0.0253807	0.0152284	-0.0253807		0.0456853	0.0253807	-0.0964467	0.00507614	-0.0253807	-0.0558376	-0.00507614	-0.00507614	-0.116751	-0.0456853	-0.0862944	-0.0558376	0.0152284	0.035533	-0.035533	-0.0253807	-0.0253807	-0.0253807	-0.0761421	-0.0152284	-0.0456853	0.0152284	-0.0253807	-0.0152284	-0.00507614	-0.116751	-0.0558376	-0.0558376	-0.0558376	-0.00507614	-0.0456853	-0.0862944	-0.0964467	-0.116751	-0.126904	-0.187817
cell #14	0.116751	0.0659898	-0.00507614	0.0456853	0.0761421	0.0253807	0.0152284	0.0253807	0.0253807	0.0862944	0.035533	-0.0456853	-0.0456853		-0.035533	0.0152284	-0.0659898	0.0558376	0.0253807	-0.0558376	0.0152284	-0.0558376	-0.0964467	0.0253807	-0.0152284	-0.00507614	-0.00507614	0.126904	0.00507614	-0.0761421	-0.0964467	-0.0558376	-0.0456853	-0.00507614	-0.0862944	-0.0659898	-0.0152284	-0.0659898	-0.0558376	-0.0659898	-0.0456853	-0.0862944	-0.106599	-0.0964467	-0.0558376	-0.0964467	-0.15736	-0.218274	-0.0862944
cell #15	0.15736	0.0456853	0.0964467	0.0152284	0.00507614	0.0558376	-0.00507614	0.00507614	0.0558376	-0.0253807	-0.0456853	-0.00507614	-0.0253807	0.035533		0.00507614	-0.116751	-0.0253807	-0.0456853	0.0456853	-0.035533	0.00507614	-0.0761421	-0.0456853	-0.00507614	-0.0152284	0.00507614	-0.0253807	-0.0253807	-0.0456853	-0.0761421	0.00507614	0.0152284	0.0253807	-0.0558376	-0.0761421	-0.0761421	-0.035533	-0.0558376	-0.0659898	-0.0558376	-0.0558376	-0.0862944	-0.0964467	-0.0964467	-0.0558376	-0.106599	-0.0761421	-0.126904
cell #16	0.116751	0.0558376	0.0152284	0.0659898	0.0558376	0.0456853	0.00507614	0.0152284	0.035533	0.0964467	-0.00507614	-0.0152284	0.0964467	-0.0152284	-0.00507614		0.0152284	0.0253807	0.00507614	-0.0761421	-0.0558376	0.0152284	0.00507614	0.00507614	0.0456853	-0.00507614	-0.0456853	-0.0862944	-0.0862944	-0.035533	-0.0862944	-0.0253807	-0.0761421	-0.0456853	-0.106599	-0.0761421	0.0152284	-0.035533	-0.0862944	-0.035533	-0.116751	-0.0456853	-0.0456853	-0.126904	-0.0558376	0.0152284	-0.116751	-0.0964467	-0.137056
cell #17	0.0761421	0.0862944	0.035533	-0.00507614	0.0152284	0.0253807	-0.00507614	0.0253807	0.0253807	-0.00507614	-0.00507614	0.00507614	-0.00507614	0.0659898	0.116751	-0.0152284		0.0558376	-0.0456853	-0.035533	0.0558376	0.0253807	0.0253807	-0.106599	-0.0862944	-0.0152284	-0.00507614	-0.0152284	-0.035533	-0.0659898	0.00507614	-0.0558376	-0.00507614	-0.0558376	-0.00507614	-0.0659898	0.0253807	-0.0862944	-0.0862944	-0.0761421	-0.0761421	-0.0659898	-0.0761421	-0.0862944	-0.0862944	-0.0659898	-0.0558376	-0.15736	-0.0659898
cell #18	0.106599	0.0964467	0.0253807	0.147208	0.0456853	-0.0253807	0.0558376	0.035533	0.0558376	-0.0152284	-0.035533	0.0964467	0.0253807	-0.0558376	0.0253807	-0.0253807	-0.0558376		-0.0152284	-0.0152284	-0.0152284	-0.035533	0.0152284	-0.0253807	-0.0253807	0.0558376	0.0456853	-0.0964467	0.035533	0.0253807	0.035533	-0.00507614	0.0253807	-0.0558376	-0.0862944	-0.0152284	-0.0659898	-0.0964467	-0.0862944	-0.0761421	0.00507614	-0.0659898	-0.0558376	-0.106599	-0.0862944	-0.0659898	-0.0558376	-0.0862944	-0.126904
cell #19	0.0152284	-0.00507614	0.0761421	0.0659898	0.0558376	0.0456853	-0.0659898	0.00507614	0.035533	0.035533	0.0558376	-0.00507614	0.0558376	-0.0253807	0.0456853	-0.00507614	0.0456853	0.0152284		-0.0152284	-0.0152284	0.035533	0.0558376	0.0253807	-0.035533	-0.00507614	0.0659898	-0.0964467	0.00507614	0.00507614	-0.0659898	-0.00507614	-0.0964467	-0.0456853	-0.0558376	0.0761421	-0.0253807	-0.0964467	-0.0761421	-0.035533	-0.0152284	-0.035533	-0.0862944	-0.0659898	-0.0862944	-0.035533	-0.106599	-0.0558376	-0.0862944
cell #20	0.0659898	0.0456853	0.0152284	0.0659898	0.035533	-0.0253807	0.035533	0.0152284	0.0558376	0.035533	0.0152284	-0.035533	0.00507614	0.0558376	-0.0456853	0.0761421	0.035533	0.0152284	0.0152284		0.0456853	-0.00507614	0.0456853	0.00507614	-0.0253807	0.00507614	-0.00507614	0.00507614	0.035533	-0.0558376	0.00507614	-0.0253807	-0.0558376	-0.0253807	0.00507614	-0.0558376	-0.0253807	-0.0152284	-0.0253807	-0.0456853	-0.0862944	-0.0761421	-0.0659898	-0.0558376	-0.0253807	-0.0558376	-0.0558376	-0.0761421	-0.126904
cell #21	0.0862944	-0.0253807	0.0862944	0.0862944	-0.0253807	0.0456853	0.0761421	0.035533	0.0761421	-0.0558376	-0.0456853	0.0456853	0.00507614	-0.0152284	0.035533	0.0558376	-0.0558376	0.0152284	0.0152284	-0.0456853		-0.106599	-0.0761421	-0.0253807	0.0456853	0.0253807	0.0659898	-0.0152284	0.0152284	0.0659898	0.035533	-0.0558376	-0.00507614	-0.0456853	-0.00507614	0.0761421	-0.0456853	-0.0456853	-0.0558376	0.0152284	0.0558376	-0.0253807	0.00507614	-0.0659898	-0.0964467	-0.137056	-0.0558376	-0.126904	-0.126904
cell #22	0.106599	0.0761421	0.0152284	0.0964467	0.116751	0.0964467	0.0456853	0.035533	-0.0253807	-0.0558376	-0.0253807	0.0456853	0.116751	0.0558376	-0.00507614	-0.0152284	-0.0253807	0.035533	-0.035533	0.00507614	0.106599		0.035533	-0.0253807	-0.035533	-0.00507614	-0.0152284	0.00507614	0.00507614	-0.035533	-0.0253807	0.0558376	-0.0761421	-0.0761421	0.0253807	-0.0253807	0.0558376	-0.116751	-0.0558376	-0.035533	-0.0152284	0.0152284	-0.0659898	-0.0862944	-0.0456853	-0.0659898	-0.0253807	-0.0659898	-0.126904
cell #23	0.0761421	0.0761421	0.0964467	0.106599	-0.00507614	0.106599	-0.00507614	0.035533	0.0659898	0.0456853	0.00507614	-0.0152284	0.0456853	0.0964467	0.0761421	-0.00507614	-0.0253807	-0.0152284	-0.0558376	-0.0456853	0.0761421	-0.035533		-0.0253807	0.0152284	0.00507614	-0.00507614	-0.0456853	-0.0659898	0.00507614	0.0253807	-0.0253807	-0.0761421	-0.0253807	-0.0152284	-0.0659898	-0.00507614	-0.0558376	-0.0253807	-0.0456853	-0.035533	-0.0152284	-0.0152284	-0.106599	-0.0456853	0.0558376	-0.0253807	-0.0761421	-0.0659898
cell #24	0.0761421	0.0761421	0.0152284	0.0964467	0.035533	0.035533	0.147208	0.0152284	0.0659898	0.0152284	0.0558376	0.0558376	0.0862944	-0.0253807	0.0456853	-0.00507614	0.106599	0.0253807	-0.0253807	-0.00507614	0.0253807	0.0253807	0.0253807		-0.0152284	-0.0253807	0.0152284	-0.00507614	-0.0761421	-0.0761421	-0.0152284	-0.0456853	-0.035533	-0.035533	0.0456853	-0.0253807	-0.035533	0.00507614	-0.035533	-0.00507614	-0.0761421	-0.035533	-0.035533	0.0152284	-0.0152284	-0.116751	-0.106599	-0.116751	-0.137056
cell #25	0.0964467	0.106599	0.0659898	0.00507614	0.0862944	0.0659898	0.0253807	0.0456853	-0.0253807	0.0558376	0.035533	0.0558376	0.0558376	0.0152284	0.00507614	-0.0456853	0.0862944	0.0253807	0.035533	0.0253807	-0.0456853	0.035533	-0.0152284	0.0152284		-0.00507614	-0.0862944	-0.0659898	-0.0558376	-0.00507614	0.0253807	-0.0558376	-0.035533	0.0152284	-0.035533	-0.035533	-0.035533	-0.0659898	-0.0558376	-0.137056	-0.00507614	-0.00507614	-0.0253807	-0.0253807	0.0456853	-0.0862944	-0.0152284	-0.00507614	-0.0659898
cell #26	0.0761421	0.035533	0.0761421	0.0456853	0.0964467	-0.0456853	0.0152284	0.147208	0.147208	0.00507614	0.0253807	0.0152284	-0.0152284	0.00507614	0.0152284	0.00507614	0.0152284	-0.0558376	0.00507614	-0.00507614	-0.0253807	0.00507614	-0.00507614	0.0253807	0.00507614		-0.0253807	0.0659898	-0.0152284	-0.0253807	-0.0456853	0.0558376	-0.0659898	0.0253807	0.00507614	-0.035533	0.0456853	-0.0659898	-0.0253807	-0.00507614	-0.0862944	-0.00507614	-0.0558376	-0.00507614	-0.0558376	-0.116751	-0.0152284	0.0152284	-0.106599
cell #27	0.137056	0.0862944	0.106599	0.116751	0.0761421	-0.0152284	-0.0152284	-0.00507614	0.116751	0.0659898	0.0659898	0.035533	-0.035533	0.00507614	-0.00507614	0.0456853	0.00507614	-0.0456853	-0.0659898	0.00507614	-0.0659898	0.0152284	0.00507614	-0.0152284	0.0862944	0.0253807		0.0152284	-0.0152284	0.00507614	0.035533	-0.0761421	-0.035533	0.00507614	-0.0152284	-0.0456853	-0.0558376	-0.035533	-0.035533	0.0152284	0.0152284	-0.0456853	-0.0558376	-0.035533	-0.0253807	-0.0964467	-0.0862944	0.00507614	-0.0152284
cell #28	0.116751	0.126904	0.0862944	0.035533	0.035533	0.0558376	0.0659898	0.035533	0.035533	0.0659898	0.0152284	0.0659898	0.035533	-0.126904	0.0253807	0.0862944	0.0152284	0.0964467	0.0964467	-0.00507614	0.0152284	-0.00507614	0.0456853	0.00507614	0.0659898	-0.0659898	-0.0152284		-0.00507614	0.00507614	0.0152284	0.0253807	0.0253807	-0.00507614	-0.0456853	-0.0862944	0.0456853	-0.116751	-0.00507614	-0.0659898	-0.035533	-0.0659898	-0.0761421	-0.106599	0.0152284	-0.0761421	-0.0659898	-0.0456853	-0.137056
cell #29	0.0659898	0.0456853	0.035533	0.0659898	0.035533	0.00507614	0.00507614	0.035533	0.0558376	0.0761421	0.0761421	0.0761421	0.0253807	-0.00507614	0.0253807	0.0862944	0.035533	-0.035533	-0.00507614	-0.035533	-0.0152284	-0.00507614	0.0659898	0.0761421	0.0558376	0.0152284	0.0152284	0.00507614		-0.0152284	-0.035533	-0.0862944	0.035533	-0.0456853	0.00507614	-0.106599	-0.00507614	-0.0253807	-0.0761421	-0.0761421	-0.0456853	-0.0152284	-0.0152284	-0.035533	-0.0558376	0.035533	-0.0964467	-0.0253807	0.00507614
cell #30	0.19797	0.0761421	0.116751	0.0964467	0.0456853	0.0152284	-0.0558376	0.0456853	0.0456853	0.0659898	0.0152284	0.00507614	0.0253807	0.0761421	0.0456853	0.035533	0.0659898	-0.0253807	-0.00507614	0.0558376	-0.0659898	0.035533	-0.00507614	0.0761421	0.00507614	0.0253807	-0.00507614	-0.00507614	0.0152284		-0.00507614	-0.035533	0.035533	-0.0558376	-0.035533	0.00507614	-0.0558376	-0.00507614	0.035533	-0.0558376	0.0253807	0.0152284	-0.0456853	-0.0761421	-0.0456853	-0.0659898	-0.0456853	-0.0558376	-0.15736
cell #31	0.0456853	0.126904	0.147208	0.0456853	0.0659898	0.0761421	-0.00507614	-0.0253807	0.0659898	0.0659898	0.00507614	0.0558376	0.0253807	0.0964467	0.0761421	0.0862944	-0.00507614	-0.035533	0.0659898	-0.00507614	-0.035533	0.0253807	-0.0253807	0.0152284	-0.0253807	0.0456853	-0.035533	-0.0152284	0.035533	0.00507614		0.0456853	0.0456853	-0.0253807	0.0152284	-0.0152284	0.035533	-0.0761421	-0.035533	-0.0456853	0.0253807	-0.0558376	-0.116751	0.0152284	0.00507614	-0.106599	-0.0964467	-0.0761421	-0.0558376
cell #32	0.19797	0.0456853	0.0761421	0.106599	0.0659898	0.0761421	0.0862944	-0.0456853	0.0964467	0.00507614	0.00507614	0.00507614	0.0761421	0.0558376	-0.00507614	0.0253807	0.0558376	0.00507614	0.00507614	0.0253807	0.0558376	-0.0558376	0.0253807	0.0456853	0.0558376	-0.0558376	0.0761421	-0.0253807	0.0862944	0.035533	-0.0456853		-0.035533	0.0152284	-0.0456853	0.0152284	-0.0253807	0.035533	0.0253807	-0.0558376	-0.0456853	0.0253807	-0.035533	-0.126904	-0.106599	-0.0253807	0.00507614	-0.0558376	-0.0761421
cell #33	0.106599	0.0761421	0.035533	0.0659898	0.106599	0.035533	0.035533	0.0964467	0.0253807	0.0558376	0.0761421	0.0862944	0.0152284	0.0456853	-0.0152284	0.0761421	0.00507614	-0.0253807	0.0964467	0.0558376	0.00507614	0.0761421	0.0761421	0.035533	0.035533	0.0659898	0.035533	-0.0253807	-0.035533	-0.035533	-0.0456853	0.035533		-0.00507614	-0.0152284	-0.0761421	0.0253807	-0.0152284	0.035533	-0.0253807	-0.0964467	-0.035533	-0.0558376	0.0152284	-0.0253807	-0.0659898	-0.035533	-0.116751	-0.0659898
cell #34	0.177665	0.0456853	0.126904	0.035533	0.035533	0.0761421	0.0659898	0.0761421	0.147208	0.035533	0.035533	0.035533	0.0456853	0.00507614	-0.0253807	0.0456853	0.0558376	0.0558376	0.0456853	0.0253807	0.0456853	0.0761421	0.0253807	0.035533	-0.0152284	-0.0253807	-0.00507614	0.00507614	0.0456853	0.0558376	0.0253807	-0.0152284	0.00507614		0.00507614	0.0761421	-0.00507614	0.00507614	-0.0761421	-0.035533	-0.0253807	-0.0152284	-0.035533	-0.0152284	0.00507614	-0.0152284	-0.0964467	-0.0253807	-0.0659898
cell #35	0.0862944	0.0761421	0.0659898	0.0862944	0.0456853	0.106599	0.0761421	0.00507614	0.0659898	0.0456853	0.116751	0.0659898	-0.0152284	0.0862944	0.0558376	0.106599	0.00507614	0.0862944	0.0558376	-0.00507614	0.00507614	-0.0253807	0.0152284	-0.0456853	0.035533	-0.00507614	0.0152284	0.0456853	-0.00507614	0.035533	-0.0152284	0.0456853	0.0152284	-0.00507614		-0.0862944	0.035533	0.0152284	0.0964467	-0.0152284	-0.00507614	0.00507614	-0.0456853	-0.0152284	0.00507614	0.00507614	-0.0253807	-0.0659898	-0.0964467
cell #36	0.137056	0.126904	0.15736	0.0456853	0.116751	0.0761421	0.116751	0.00507614	0.0659898	0.0558376	0.035533	0.0558376	0.0253807	0.0659898	0.0761421	0.0761421	0.0659898	0.0152284	-0.0761421	0.0558376	-0.0761421	0.0253807	0.0659898	0.0253807	0.035533	0.035533	0.0456853	0.0862944	0.106599	-0.00507614	0.0152284	-0.0152284	0.0761421	-0.0761421	0.0862944		0.0558376	-0.0456853	0.00507614	-0.0761421	-0.0761421	-0.0659898	-0.00507614	-0.0253807	-0.0558376	-0.0253807	-0.0558376	-0.0456853	-0.0253807
cell #37	0.147208	0.126904	0.228426	0.187817	0.106599	0.0456853	0.177665	0.167513	0.0456853	0.035533	0.147208	0.0964467	0.0152284	0.0152284	0.0761421	-0.0152284	-0.0253807	0.0659898	0.0253807	0.0253807	0.0456853	-0.0558376	0.00507614	0.035533	0.035533	-0.0456853	0.0558376	-0.0456853	0.00507614	0.0558376	-0.035533	0.0253807	-0.0253807	0.00507614	-0.035533	-0.0558376		-0.0659898	-0.00507614	0.0253807	-0.0152284	-0.116751	0.00507614	-0.035533	-0.0659898	-0.00507614	-0.0253807	0.00507614	-0.0558376
cell #38	0.106599	0.116751	0.0253807	0.0862944	0.106599	0.116751	0.0862944	0.0558376	0.0862944	0.0964467	0.0659898	-0.00507614	0.00507614	0.0659898	0.035533	0.035533	0.0862944	0.0964467	0.0964467	0.0152284	0.0456853	0.116751	0.0558376	-0.00507614	0.0659898	0.0659898	0.035533	0.116751	0.0253807	0.00507614	0.0761421	-0.035533	0.0152284	-0.00507614	-0.0152284	0.0456853	0.0659898		0.0253807	0.00507614	0.00507614	-0.035533	-0.0253807	-0.0761421	-0.0558376	-0.035533	-0.0558376	-0.0659898	-0.0761421
cell #39	0.15736	0.0964467	0.035533	0.137056	0.116751	0.137056	0.0558376	0.0456853	0.035533	0.0456853	0.0558376	0.106599	0.116751	0.0558376	0.0558376	0.0862944	0.0862944	0.0862944	0.0761421	0.0253807	0.0558376	0.0558376	0.0253807	0.035533	0.0558376	0.0253807	0.035533	0.00507614	0.0761421	-0.035533	0.035533	-0.0253807	-0.035533	0.0761421	-0.0964467	-0.00507614	0.00507614	-0.0253807		0.0456853	-0.035533	-0.0253807	-0.0558376	-0.0253807	0.00507614	-0.0456853	-0.035533	0.00507614	-0.0152284
cell #40	0.116751	0.0964467	0.116751	0.116751	0.147208	0.0659898	0.0659898	0.0659898	0.0964467	0.0456853	0.0862944	0.0761421	0.0558376	0.0659898	0.0659898	0.035533	0.0761421	0.0761421	0.035533	0.0456853	-0.0152284	0.035533	0.0456853	0.00507614	0.137056	0.00507614	-0.0152284	0.0659898	0.0761421	0.0558376	0.0456853	0.0558376	0.0253807	0.035533	0.0152284	0.0761421	-0.0253807	-0.00507614	-0.0456853		-0.035533	0.00507614	-0.0456853	0.00507614	-0.0456853	-0.0456853	-0.0253807	-0.0152284	-0.0659898
cell #41	0.15736	0.0558376	0.0964467	0.137056	0.106599	0.0761421	0.0964467	0.0964467	0.0253807	0.0456853	0.0964467	0.0558376	0.0558376	0.0456853	0.0558376	0.116751	0.0761421	-0.00507614	0.0152284	0.0862944	-0.0558376	0.0152284	0.035533	0.0761421	0.00507614	0.0862944	-0.0152284	0.035533	0.0456853	-0.0253807	-0.0253807	0.0456853	0.0964467	0.0253807	0.00507614	0.0761421	0.0152284	-0.00507614	0.035533	0.035533		-0.0253807	0.035533	0.0862944	-0.035533	-0.0152284	-0.0152284	-0.035533	-0.0456853
cell #42	0.116751	0.137056	0.0761421	0.137056	0.187817	0.116751	0.0964467	0.0862944	0.0558376	0.0659898	0.0862944	0.126904	0.0558376	0.0862944	0.0558376	0.0456853	0.0659898	0.0659898	0.035533	0.0761421	0.0253807	-0.0152284	0.0152284	0.035533	0.00507614	0.00507614	0.0456853	0.0659898	0.0152284	-0.0152284	0.0558376	-0.0253807	0.035533	0.0152284	-0.00507614	0.0659898	0.116751	0.035533	0.0253807	-0.00507614	0.0253807		-0.0253807	-0.00507614	-0.0558376	0.00507614	-0.0152284	-0.0862944	-0.0761421
cell #43	0.19797	0.035533	0.126904	0.0558376	0.15736	0.106599	0.0862944	0.106599	0.0456853	0.0964467	0.0862944	-0.0456853	0.00507614	0.106599	0.0862944	0.0456853	0.0761421	0.0558376	0.0862944	0.0659898	-0.00507614	0.0659898	0.0152284	0.035533	0.0253807	0.0558376	0.0558376	0.0761421	0.0152284	0.0456853	0.116751	0.035533	0.0558376	0.035533	0.0456853	0.00507614	-0.00507614	0.0253807	0.0558376	0.0456853	-0.035533	0.0253807		0.0558376	-0.0659898	-0.0558376	-0.00507614	-0.0964467	-0.0253807
cell #44	0.0761421	0.126904	0.126904	0.0558376	0.137056	0.106599	0.0558376	0.0659898	0.0964467	0.0253807	0.0862944	0.0761421	0.0456853	0.0964467	0.0964467	0.126904	0.0862944	0.106599	0.0659898	0.0558376	0.0659898	0.0862944	0.106599	-0.0152284	0.0253807	0.00507614	0.035533	0.106599	0.035533	0.0761421	-0.0152284	0.126904	-0.0152284	0.0152284	0.0152284	0.0253807	0.035533	0.0761421	0.0253807	-0.00507614	-0.0862944	0.00507614	-0.0558376		-0.0761421	0.0253807	-0.00507614	-0.00507614	-0.0456853
cell #45	0.0456853	0.15736	0.126904	0.15736	0.0964467	0.0964467	0.137056	0.137056	-0.0456853	0.0964467	0.106599	-0.00507614	0.0862944	0.0558376	0.0964467	0.0558376	0.0862944	0.0862944	0.0862944	0.0253807	0.0964467	0.0456853	0.0456853	0.0152284	-0.0456853	0.0558376	0.0253807	-0.0152284	0.0558376	0.0456853	-0.00507614	0.106599	0.0253807	-0.00507614	-0.00507614	0.0558376	0.0659898	0.0558376	-0.00507614	0.0456853	0.035533	0.0558376	0.0659898	0.0761421		-0.0456853	0.035533	0.00507614	-0.0456853
cell #46	0.19797	0.137056	0.0862944	0.147208	0.0964467	0.126904	0.147208	0.0659898	0.0862944	0.147208	0.035533	0.147208	0.0964467	0.0964467	0.0558376	-0.0152284	0.0659898	0.0659898	0.035533	0.0558376	0.137056	0.0659898	-0.0558376	0.116751	0.0862944	0.116751	0.0964467	0.0761421	-0.035533	0.0659898	0.106599	0.0253807	0.0659898	0.0152284	-0.00507614	0.0253807	0.00507614	0.035533	0.0456853	0.0456853	0.0152284	-0.00507614	0.0558376	-0.0253807	0.0456853		0.0964467	0.0152284	-0.0253807
cell #47	0.147208	0.116751	0.137056	0.0558376	0.15736	0.0761421	0.0761421	0.147208	0.147208	0.0964467	0.0761421	0.0964467	0.116751	0.15736	0.106599	0.116751	0.0558376	0.0558376	0.106599	0.0558376	0.0558376	0.0253807	0.0253807	0.106599	0.0152284	0.0152284	0.0862944	0.0659898	0.0964467	0.0456853	0.0964467	-0.00507614	0.035533	0.0964467	0.0253807	0.0558376	0.0253807	0.0558376	0.035533	0.0253807	0.0152284	0.0152284	0.00507614	0.00507614	-0.035533	-0.0964467		0.0558376	0.0761421
cell #48	0.116751	0.187817	0.177665	0.106599	0.0862944	0.137056	0.106599	0.15736	-0.0253807	0.0558376	0.147208	0.0964467	0.126904	0.218274	0.0761421	0.0964467	0.15736	0.0862944	0.0558376	0.0761421	0.126904	0.0659898	0.0761421	0.116751	0.00507614	-0.0152284	-0.00507614	0.0456853	0.0253807	0.0558376	0.0761421	0.0558376	0.116751	0.0253807	0.0659898	0.0456853	-0.00507614	0.0659898	-0.00507614	0.0152284	0.035533	0.0862944	0.0964467	0.00507614	-0.00507614	-0.0152284	-0.0558376		0.0152284
cell #49	0.187817	0.208122	0.248731	0.228426	0.126904	0.228426	0.137056	0.0964467	0.147208	0.15736	0.0659898	0.106599	0.187817	0.0862944	0.126904	0.137056	0.0659898	0.126904	0.0862944	0.126904	0.126904	0.126904	0.0659898	0.137056	0.0659898	0.106599	0.0152284	0.137056	-0.00507614	0.15736	0.0558376	0.0761421	0.0659898	0.0659898	0.0964467	0.0253807	0.0558376	0.0761421	0.0152284	0.0659898	0.0456853	0.0761421	0.0253807	0.0456853	0.0456853	0.0253807	-0.0761421	-0.0152284

[truncated: 14 more sheets: SFig13a.Mouse6_original, SFig13d.Mouse6_shuffled, SFig13b. Mouse1_original, SFig13b. Mouse2_original, SFig13b. Mouse3_original, SFig13b. Mouse4original, SFig13b. Mouse5_original, SFig13b. Mouse6_original, SFig13c. Mouse1_original, SFig13c. Mouse2_original, SFig13c. Mouse3_original, SFig13c. Mouse4_original, SFig13c. Mouse5_original, SFig13c. Mouse6_original]
