# Supplementary material for: Striatum-projecting prefrontal cortex neurons support working memory maintenance
Source: Nat Commun. 2023 Nov 2;14:7016. doi: 10.1038/s41467-023-42777-3 (PMC10622437; doi:10.1038/s41467-023-42777-3)
Supplement: Supplementary file 4 — Source Data [file 41467_2023_42777_MOESM4_ESM.zip › WilhelmSych_etal_SourceData_SupplFigures/SourceData_SFig14.xlsx]

## Sheet: SFig14a_direction_Correct
		Encoding	Maintenance	Retrieval
mouse #1	m060	0.25	0.0568182	0.227273
mouse #2	m061	0.130435	0.0217391	0.0869565
mouse #3	m065	0.228916	0.0722892	0.240964
mouse #4	m066	0.106383	0	0.234043
mouse #5	m067	0.0612245	0	0.0612245
mouse #6	m068	0.25	0	0.321429

## Sheet: SFig14a_performance_L
		Encoding	Maintenance	Retrieval
mouse #1	m060	0	0.0113636	0.0795455
mouse #2	m061	0	0	0.0652174
mouse #3	m065	0	0	0.337349
mouse #4	m066	0	0	0.148936
mouse #5	m067	0	0	0.0408163
mouse #6	m068	0	0.0714286	0.321429

## Sheet: SFig14a_performance_R
		Encoding	Maintenance	Retrieval
mouse #1	m060	0	0.0113636	0.238636
mouse #2	m061	0	0	0.0869565
mouse #3	m065	0	0	0.192771
mouse #4	m066	0	0	0.170213
mouse #5	m067	0	0	0.0408163
mouse #6	m068	0.0357143	0	0.285714

## Sheet: SFig14b__direction_Correct
		E1	E2	E3	E4	M1	M2	R1	R2
mouse #1	m060	0.0340909	0.306818	0.272727	0.318182	0.125	0	0.0681818	0.284091
mouse #2	m061	0.0217391	0.195652	0.23913	0.152174	0.0434783	0	0	0.173913
mouse #3	m065	0.0240964	0.204819	0.228916	0.204819	0.0481928	0.0361446	0	0.228916
mouse #4	m066	0	0.12766	0.170213	0.0851064	0.0425532	0.0212766	0	0.191489
mouse #5	m067	0.0204082	0.0612245	0.0816327	0.0612245	0.0204082	0.0204082	0	0.0408163
mouse #6	m068	0	0.25	0.214286	0.178571	0.0357143	0	0.0357143	0.464286

## Sheet: SFig14b_performance_L
		E1	E2	E3	E4	M1	M2	R1	R2
mouse #1	m060	0.0113636	0.0113636	0	0.0113636	0.0113636	0	0	0.215909
mouse #2	m061	0	0	0	0	0	0	0	0.369565
mouse #3	m065	0	0	0	0	0	0.060241	0.0722892	0.46988
mouse #4	m066	0	0	0	0.0212766	0	0	0	0.234043
mouse #5	m067	0.0408163	0	0	0	0	0	0.122449	0.55102
mouse #6	m068	0	0	0.0357143	0	0	0.107143	0.142857	0.75

## Sheet: SFig14b__performance_R
		E1	E2	E3	E4	M1	M2	R1	R2
mouse #1	m060	0	0	0	0	0.0113636	0.0227273	0.0454545	0.409091
mouse #2	m061	0.0217391	0	0	0	0	0.0217391	0	0.23913
mouse #3	m065	0.0361446	0.0120482	0	0	0	0.0481928	0.0843373	0.481928
mouse #4	m066	0	0.0638298	0	0.0212766	0	0	0	0.276596
mouse #5	m067	0.0408163	0	0.0204082	0	0	0.0408163	0.0204082	0.673469
mouse #6	m068	0.0357143	0	0.0357143	0	0	0	0.0357143	0.5
