# Supplementary material for: Striatum-projecting prefrontal cortex neurons support working memory maintenance
Source: Nat Commun. 2023 Nov 2;14:7016. doi: 10.1038/s41467-023-42777-3 (PMC10622437; doi:10.1038/s41467-023-42777-3)
Supplement: Supplementary file 4 — Source Data [file 41467_2023_42777_MOESM4_ESM.zip › WilhelmSych_etal_SourceData_SupplFigures/SourceData_SFig15.xlsx]

## Sheet: SFig15.Mouse1
Predictive power. Maintenance 1phase (between events 5 and 6)					Predictive power. Maintenance 2phase (between events 6 and 7)
choice direction	Performance Left Sample	Performance Right Sample			choice direction	Performance Left Sample	Performance Right Sample
3.32266	0.180493	0.616031			0.636474	0.21896	1.26352
3.49434	0.180493	0.345372			0.50061	0.0691041	1.35944
3.10541	0.109555	0.208422			0.332995	0.0243132	1.03238
2.78018	0.0930251	0.0756376			0.225759	0.0462083	0.587191
2.10809	0.117997	0.0288632			0.230354	0.199471	0.285111
1.28149	0.209151	0.0756376			0.251356	0.30219	0.169534
0.673392	0.2289	0.138678			0.315063	0.324352	0.0288632
0.237295	0.238969	0.393101			0.427709	0.249172	0.0142036
0.0505438	0.313202	0.495204			0.453444	0.30219	0.109207
0.109505	0.370359	0.460175			0.410868	0.324352	0.163251
0.299958	0.406368	0.368962			0.327838	0.406368	0.144737
0.320153	0.443701	0.221843			0.531015	0.621678	0.114992
0.256096	0.550002	0.114992			0.676793	0.761618	0.0190392
0.531015	0.651533	0.208422			0.629857	0.794733	0.0595744
0.666614	0.697628	0.175873			0.562139	0.682086	0.215104
0.623269	0.916793	0.0388926			0.470919	0.651533	0.451574
0.676793	1.02947	0.0439849			0.270476	0.564006	0.531238
0.732204	1.32436	0.0810982			0.170523	0.713351	0.726753
0.863866	1.51536	0.299818			0.0998818	0.953499	0.80133
1.13512	1.80969	0.361038			0.015166	1.02947	0.8454
1.27693	2.05209	0.531238			0.000785386	1.17104	0.972099
1.08822	1.83855	0.606353			0.00871746	1.54051	1.21023
0.704262	1.54051	0.558928			0.0384645	1.34728	1.41578
0.456339	1.4905	0.409499			0.0737498	1.12943	1.37342
0.330413	1.2793	0.368962			0.0135453	0.991052	1.10696
0.330413	1.10898	0.41779			0.0810945	0.84585	0.890534
0.187758	1.02947	0.522135			0.145436	0.621678	0.495204
0.145436	0.935041	0.468838			0.149553	0.713351	0.201798
0.159959	0.991052	0.41779			0.105637	0.713351	0.0190392
0.103713	1.04901	0.486352			0.0701138	0.666721	0.0595744
0.111448	1.08876	0.477564			0.0300127	0.666721	0.175873
0.0522931	1.1922	0.477564			0.0401724	0.536162	0.126725
0	1.2136	0.41779			0.0316913	0.828615	0.0978017
0.0200628	1.25715	0.401269			0.0683047	0.880916	0.0288632
0.015166	1.1922	0.361038			0.212132	0.794733	0.0810982
0.0300127	1.2136	0.513095			0.380646	0.636519	0.0491291
0.0184248	1.2136	0.426143			0.58116	0.522482	0.0702302
0.015166	1.08876	0.235494			0.757045	0.238969	0.0595744
0.0719288	0.972167	0.285111			0.941237	0.117997	0.0921801
0.147491	0.935041	0.401269			0.807824	0.0537279	0.208422
0.292497	0.880916	0.314763			0.606927	0.0243132	0.249377
0.304966	0.651533	0.263494			0.524877	0.0243132	0.353175
0.272896	0.443701	0.0810982			0.424885	0.101231	0.292435
0.272896	0.358645	0			0.133234	0.199471	0.249377
0.405311	0.259506	0.0866123			0.0316913	0.16202	0.120831
0.479751	0.152971	0.175873			0.00552753	0.0172326	0.169534
0.459241	0.0769625	0.228639			0.0665017	0.0613594	0.263494
0.728686	0.0613594	0.215104			0.151622	0.209151	0.376947
0.898307	0.0691041	0.169534			0.212132	0.370359	0.426143
0.981066	0.084936	0.114992			0.135252	0.406368	0.504118
0.804149	0.0537279	0.00941871			0.113398	0.418663	0.540404
0.636474	0.117997	0.150853			0.151622	0.550002	0.625772
0.397027	0.280577	0.314763			0.209884	0.536162	0.655385
0.518767	0.370359	0.393101			0.320153	0.607008	0.856584
0.728686	0.636519	0.361038			0.36185	0.697628	0.936739
0.856295	0.729255	0.384993			0.310001	0.828615	0.716362
0.913811	0.863282	0.175873			0.290023	0.592507	0.558928
0.775012	0.828615	0.0239256			0.330413	0.418663	0.577706
0.707728	0.761618	0.0648759			0.230354	0.180493	0.401269
0.78952	0.666721	0.201798			0.151622	0.126559	0.132674
1.12224	0.745344	0.285111			0.196531	0.180493	0.0142036
1.084	0.811578	0.182269			0.205407	0.249172	0.0288632
0.945186	0.898752	0.0866123			0.424885	0.406368	0.0543255
0.913811	1.04901	0.188722			0.552726	0.456446	0.0595744
0.860077	1.15012	0.126725			0.603681	0.508962	0.0338521
0.804149	1.06877	0.0239256			0.518767	0.621678	0.114992
0.793166	1.01015	0.188722			0.367186	0.666721	0.208422
0.732204	0.828615	0.434558			0.4768	0.729255	0.138678
0.833766	0.916793	0.368962			0.711203	0.863282	0.0595744
0.804149	0.794733	0.393101			0.782251	1.06877	0.103477
0.718174	0.811578	0.443035			0.913811	1.25715	0.157024
0.587558	0.713351	0.384993			0.807824	1.39392	0.195232
0.346008	0.621678	0.409499			0.89445	1.06877	0.188722
0.212132	0.636519	0.368962			1.33683	0.828615	0.120831
0.327838	0.651533	0.460175			1.75625	0.621678	0.0866123
0.419257	0.578173	0.635579			1.72442	0.443701	0.0756376
0.64312	0.636519	0.867834			1.44125	0.30219	0.314763
1.02987	0.607008	1.13237			0.917706	0.249172	0.737209
1.61018	0.666721	1.54663			0.552726	0.335642	0.890534
1.87546	0.636519	1.50238			0.447676	0.324352	0.890534
1.9759	0.508962	1.37342			0.246643	0.335642	0.960245
2.02139	0.394219	1.19708			0.115353	0.482394	1.08183
1.75625	0.280577	1.08183			0.0683047	0.666721	1.04464
1.21836	0.101231	1.06937			0.047063	0.508962	0.913503
0.882924	0.0033934	1.22345			0.141343	0.522482	0.568285
0.728686	0.0243132	1.15805			0.330413	0.522482	0.228639
0.898307	0.0315018	0.948458			0.327838	0.607008	0.0866123
1.07979	0.0172326	0.913503			0.348631	0.495599	0.0543255
1.2139	0.0388001	0.726753			0.419257	0.347073	0.0142036
1.41239	0.0930251	0.856584			0.4768	0.209151	0.0142036
1.4949	0.109555	0.823232			0.391538	0.152971	0.0543255
1.31826	0.144045	0.856584			0.424885	0.117997	0.0648759
1.16982	0.135241	0.706036			0.427709	0.0537279	0.0491291
1.19177	0.0691041	0.726753			0.380646	0.126559	0.0648759
1.27238	0.0315018	0.655385			0.325269	0.126559	0.0595744
1.31364	0.0691041	0.716362			0.330413	0.209151	0.103477
1.36023	0.0691041	0.812248			0.232661	0.249172	0.138678
1.14375	0.084936	1.02019			0.207642	0.21896	0.144737
0.8906	0.152971	1.17099			0.209884	0.21896	0.188722
0.826316	0.189919	1.30421			0.315063	0.2289	0.138678

## Sheet: SFig15.Mouse2
Predictive power. Maintenance 1phase (between events 5 and 6)				Predictive power. Maintenance 2phase (between events 6 and 7)
choice direction	Performance Left Sample	Performance Right Sample		choice direction	Performance Left Sample	Performance Right Sample
2.27115	0.503373	0.139949		0.395828	0.266147	0.310367
2.50891	0.484647	0.112937		0.442737	0.561241	0.112937
2.61672	0.412519	0.0623595		0.80971	0.889425	0.00533703
2.77475	0.0918323	0.038743		0.818527	0.77273	0.0162075
2.46341	0.0357925	0.0504143		0.295865	0.889425	0.0998664
1.9638	0.103752	0.26009		0.00565769	0.728113	0.126297
1.42763	0.18041	0.327788		0.0411541	0.750275	0.0623595
1.04312	0.281344	0.00533703		0.101802	0.601236	0.0162075
0.854225	0.361308	0.126297		0.11102	0.430136	0.0745808
0.827387	0.361308	0.0623595		0.101802	0.328521	0.168145
1.12358	0.281344	0.0623595		0.00565769	0.236537	0.276522
0.774869	0.0918323	0.00533703		0.18471	0.128318	0.420003
0.610839	0.00494412	0.0870824		0.332181	0.0575044	0.564126
0.527742	0.0150004	0.479561		0.690747	0.00494412	0.542419
0.505943	0.0150004	0.586214		1.083	0.00494412	0.727062
0.449598	0.0465324	0.521093		0.766265	0.0801524	0.439496
0.255246	0.0357925	0.26009		0.313849	0.115913	0.228189
0.232869	0.0252825	0.293281		0.00565769	0.18041	0.0273415
0.200429	0.0465324	0.500141		0.0882374	0.153866	0.0623595
0.266661	0.0357925	0.479561		0.0620434	0	0.00533703
0.284069	0.0687104	0.327788		0.159244	0.0687104	0.153897
0.255246	0.0150004	0.310367		0.092724	0.0801524	0.479561
0.260934	0.0465324	0.276522		0.11102	0.0252825	0.727062
0.442737	0.18041	0.212712		0.0535861	0.0918323	0.855848
0.395828	0.140969	0.0745808		0.0663231	0.18041	1.02508
0.174414	0.0918323	0.0623595		0.0411541	0.167013	0.96682
0.00947011	0.0150004	0.197549		0.00565769	0.00494412	0.631562
0.00187779	0.0150004	0.168145		0.12038	0.00494412	0.293281
0.0882374	0.0150004	0.24398		0.0972456	0.0252825	0.293281
0.0370773	0	0.400866		0.115682	0.00494412	0.382079
0.149313	0.0465324	0.439496		0.144401	0.0150004	0.382079
0.272425	0.0150004	0.500141		0.211094	0.0687104	0.345543
0.477447	0.0252825	0.327788		0.415693	0.140969	0.36364
0.54991	0.266147	0.126297		0.58768	0.0801524	0.293281
0.603078	0.412519	0.0745808		0.83629	0.0918323	0.228189
0.409031	0.448029	0.112937		0.650269	0.251212	0.0870824
0.216482	0.361308	0.197549		0.422394	0.484647	0.139949
0.00187779	0.361308	0.228189		0.260934	0.621661	0.112937
0.017193	0.412519	0.0998664		0.243982	0.841859	0.153897
0.189913	0.251212	0.0273415		0.272425	0.865493	0.153897
0.278228	0.236537	0.0273415		0.350863	0.541669	0.0870824
0.227369	0.0357925	0.197549		0.249595	0.140969	0.0745808
0.115682	0	0.197549		0.15426	0.153866	0
0.033034	0.115913	0.00533703		0.200429	0.34478	0.0273415
0.0211036	0.266147	0.00533703		0.307816	0.522381	0.0623595
0.0837854	0.448029	0.038743		0.289948	0.503373	0.0623595
0.221907	0.621661	0.0998664		0.54248	0.541669	0.0998664
0.272425	0.818521	0.0870824		0.682567	0.706243	0.139949
0.125113	0.841859	0.038743		0.881451	0.988138	0.139949
0.266661	0.706243	0.382079		0.749186	0.841859	0.212712
0.527742	0.684664	0.702575		0.435916	0.601236	0.139949
0.284069	0.601236	1.02508		0.435916	0.430136	0.26009
0.238407	0.378106	1.11609		0.58768	0.312529	0.542419
0.278228	0.153866	1.11609		0.766265	0.266147	0.727062
0.289948	0.00494412	0.995714		0.634372	0.128318	0.608693
0.295865	0.0357925	0.702575		0.357168	0.128318	0.678499
0.369897	0.0150004	0.608693		0.159244	0.0575044	0.608693
0.295865	0.128318	0.400866		0.101802	0.0687104	0.521093
0.409031	0.115913	0.751966		0.033034	0.0465324	0.36364
0.580044	0.153866	0.702575		0.15426	0.128318	0.400866
0.6423	0.153866	0.751966		0.260934	0.167013	0.24398
0.774869	0.0801524	0.829226		0.169321	0.103752	0.0870824
0.783515	0.0150004	0.0623595		0.0577977	0	0.0504143
0.58768	0.128318	0.24398		0.0494083	0.0465324	0.0870824
0.723887	0.222121	0.0623595		0.0577977	0.0252825	0.0745808
0.470424	0.251212	0.112937		0.0370773	0.0252825	0.0870824
0.332181	0.361308	0		0.11102	0.0918323	0.153897
0.149313	0.750275	0.038743		0.149313	0.0687104	0.228189
0.0250473	1.0393	0		0.415693	0.0465324	0.400866
0.144401	1.40157	0.0504143		0.48451	0.128318	0.168145
0.357168	1.74908	0.0273415		0.409031	0.140969	0.0998664
0.382784	1.74908	0.310367		0.409031	0.0687104	0.00533703
0.40241	1.46194	0.327788		0.67443	0.153866	0.0273415
0.54991	1.31336	0.327788		0.505943	0.140969	0.24398
0.363513	0.684664	0.310367		0.200429	0.0252825	0.168145
0.174414	0.281344	0.212712		0.0133152	0.0687104	0.26009
0.0211036	0.128318	0.197549		0.0706371	0.115913	0.0998664
0.0972456	0.103752	0.126297		0.266661	0.0575044	0.0273415
0.12038	0.328521	0.26009		0.429135	0.0150004	0.0273415
0.0882374	0.795478	0.310367		0.937072	0.0150004	0
0.00947011	1.11831	0.439496		0.994259	0.167013	0.139949
0	1.28457	0.608693		0.650269	0.194059	0.153897
0.0211036	1.31336	0.439496		0.284069	0.18041	0.0504143
0.174414	1.31336	0.420003		0.0535861	0.0465324	0.153897
0.211094	0.841859	1.11609		0.017193	0.0357925	0.197549
0.195153	0.251212	0.995714		0.0577977	0.0918323	0.212712
0.243982	0.281344	0.439496		0.00947011	0.194059	0.293281
0.369897	0.128318	0.182694		0.115682	0.128318	0.293281
0.319921	0.140969	0.038743		0.205743	0.00494412	0.327788
0.0663231	0.00494412	0.0870824		0.0620434	0.00494412	0.26009
0.189913	0.0252825	0.00533703		0.0706371	0.194059	0.276522
0.357168	0.222121	0.139949		0.12038	0.222121	0.293281
0.389286	0.361308	0.168145		0.115682	0.266147	0.228189
0.363513	0.0357925	0.038743		0.115682	0.412519	0.24398
0.520435	0.140969	0.212712		0.278228	0.77273	0.126297
1.13384	0.266147	0.0273415		0.409031	0.750275	0.0273415
1.17531	0.312529	0.0745808		0.732278	0.395176	0.0870824
0.54248	0.266147	0.168145		1.02344	0.412519	0.0998664
0.227369	0.194059	0.182694		1.23884	0.466199	0.00533703
0.227369	0.0575044	0.400866		1.69136	0.663374	0.24398

## Sheet: SFig15.Mouse3
Predictive power. Maintenance 1phase (between events 5 and 6)				Predictive power. Maintenance 2phase (between events 6 and 7)
choice direction	Performance Left Sample	Performance Right Sample		choice direction	Performance Left Sample	Performance Right Sample
5.99182	0.0733272	0.220333		0.127701	0.429838	0.0255114
5.56201	0.0331422	0.142377		0.116536	0.285171	0.0356096
4.93125	0.00200174	0.0865052		0.119	0.185065	0.0407382
4.40344	0.0595853	0.106501		0.167689	0.207515	0.0356096
4.25006	0.109228	0.118234		0.217152	0.221888	0.0564446
4.14074	0.157941	0.0617877		0.222852	0.233577	0.0330652
3.65483	0.129292	0.0330652		0.117767	0.323479	0.003557
2.93866	0.0183485	0.0131844		0.0405995	0.451675	0.0644795
2.66384	0.111701	0.00118245		0.000491933	0.54316	0.112339
2.46974	0.139567	0.0564446		0.0449096	0.612019	0.193414
2.02783	0.109228	0.100718		0.097173	0.641363	0.277029
1.82845	0.179557	0.16425		0.107988	0.628716	0.402149
1.69798	0.210368	0.234148		0.136523	0.637135	0.520259
1.6653	0.27584	0.230672		0.149334	0.616176	0.440224
1.9356	0.278939	0.237638		0.26391	0.511925	0.266105
2.13694	0.297765	0.11528		0.292937	0.390864	0.118234
2.03861	0.272751	0.0381673		0.251971	0.320227	0.11528
1.82504	0.263549	0.0230198		0.225718	0.313754	0.0511555
1.77099	0.216107	0.0537933		0.0959833	0.248429	0.0305341
1.57548	0.171373	0.018076		0.0363263	0.210368	0.0591094
1.26614	0.0970135	0		0.0481665	0.196206	0.100718
0.994557	0.0687076	0.161082		0.17705	0.174091	0.183562
0.857264	0.0528451	0.167433		0.232926	0.201839	0.237638
0.635146	0.0142061	0.161082		0.212904	0.236526	0.186831
0.529143	0.0310005	0.210128		0.282132	0.316985	0.118234
0.600272	0.00200174	0.299286		0.502472	0.397848	0.127181
0.637223	0.0204337	0.397997		0.631	0.40841	0.173841
0.502472	0	0.377476		0.610443	0.504233	0.133217
0.402979	0.0921973	0.373419		0.546581	0.671288	0.0893201
0.365511	0.230639	0.325949		0.508141	0.839246	0.0433225
0.214318	0.323479	0.183562		0.498706	1.00314	0.0644795
0.142898	0.426238	0.157929		0.584148	1.1473	0.0753829
0.0784262	0.433449	0.193414		0.608403	1.18617	0.148555
0.103157	0.394351	0.251752		0.544632	1.27155	0.244665
0.0936113	0.401358	0.0865052		0.472662	1.28315	0.103603
0.00944222	0.515789	0.003557		0.352211	1.30065	0.0809166
0.0602879	0.563061	0.0131844		0.274494	1.45709	0.109413
0.097173	0.637135	0.0564446		0.165037	1.26001	0.193414
0.0580629	0.591414	0.139309		0.0185745	1.1473	0.353367
0.0155101	0.462748	0.109413		0.123957	1.1473	0.520259
0.103157	0.363375	0.0255114		0.250491	1.11992	0.595814
0.217152	0.278939	0.0230198		0.36217	1.06609	0.685857
0.240199	0.248429	0.0809166		0.420446	0.977446	0.781319
0.197525	0.174091	0.142377		0.397792	1.16389	0.888047
0.14034	0.144766	0.118234		0.389201	1.31238	1.00098
0.0459929	0.210368	0.0407382		0.574162	1.51957	1.10094
0.0959833	0.239486	0.0131844		0.685795	1.80301	1.09456
0.00544194	0.248429	0.0107581		0.822075	2.22371	1.15261
0.0470786	0.210368	0.00834478		0.857264	2.77389	1.28672
0.0865526	0.163283	0.127181		0.941972	2.88613	1.5461
0.166361	0.114184	0.157929		1.02006	2.92991	1.82891
0.256429	0.101869	0.157929		1.0381	2.71439	2.18888
0.272974	0.0850472	0.183562		1.08251	2.46685	2.2794
0.378983	0.0550822	0.393861		1.19049	1.78246	2.18888
0.519555	0.0803298	0.475152		1.2804	1.60922	2.23391
0.698717	0.11918	0.402149		1.37051	1.76882	2.13546
1.02777	0.064127	0.322094		1.32363	1.96454	2.06527
1.30049	0.00200174	0.273372		1.61687	2.02235	2.32535
1.34697	0.0121489	0.196727		1.83186	2.05891	2.21584
1.21267	0.00401269	0.142377		1.65232	2.0884	2.15319
1.07724	0.0756516	0.127181		1.49119	2.0958	2.4281
0.900372	0.155285	0.237638		1.36166	2.05891	2.70982
0.922288	0.163283	0.333705		1.1413	1.80989	2.91333
0.873913	0.116677	0.183562		1.09309	1.62876	2.79032
0.840759	0.0528451	0.11528		0.771668	1.48817	2.82082
0.647652	0.0779858	0.0511555		0.470823	1.83061	2.38112
0.47635	0.106765	0.322094		0.324523	2.07363	2.14432
0.608403	0.11918	0.389741		0.243127	2.10322	1.9792
0.959353	0.0204337	0.142377		0.183812	2.26206	2.109
1.09574	0.0267456	0.069904		0.167689	2.67229	2.12662
0.992023	0.0331422	0.361341		0.150629	3.4913	2.35315
1.10106	0.101869	0.625231		0.151927	3.61749	2.65024
1.20989	0.104312	0.732906		0.126451	3.38633	2.93409
1.04587	0.0826836	0.819923		0.117767	2.76535	2.77008
0.878697	0.136983	0.928927		0.0704163	2.52353	2.65024
1.04847	0.316985	1.06293		0.00643864	2.43476	2.44702
0.847815	0.323479	1.22549		0.0749792	2.53168	2.22486
0.762655	0.272751	1.33533		0.193384	2.63886	1.89497
0.883493	0.230639	1.34235		0.185171	2.65555	1.57636
0.900372	0.187834	1.23897		0.157141	2.49106	1.21878
0.698717	0.204672	0.853677		0.0877231	2.45078	1.02555
0.525299	0.230639	0.722333		0.0278903	2.71439	0.940763
0.560302	0.190614	0.47073		0.100756	2.74831	0.865065
0.580145	0.221888	0.303049		0.0692815	2.79101	0.701389
0.626866	0.307326	0.16425		0.0352638	3.03636	0.722333
0.662374	0.288303	0.0753829		0.0481665	3.23659	0.748892
0.602301	0.0970135	0.018076		0.0416735	3.2644	0.819923
0.519555	0.0573289	0.00594443		0.072693	3.07228	0.905464
0.606366	0.213232	0.0671849		0.0416735	2.94752	0.848009
0.718298	0.323479	0.0809166		0.0503494	2.65555	0.743546
0.89312	0.448007	0.190115		0.0427499	2.41879	0.635169
0.912517	0.411953	0.255317		0.03209	1.60273	0.423143
0.840759	0.339909	0.295538		0.0704163	1.15835	0.369377
0.76941	0.182306	0.322094		0.139065	1.09824	0.183562
0.7359	0.0573289	0.341524		0.0959833	0.877748	0.121202
0.687941	0.114184	0.333705		0.111637	0.750932	0.0381673
0.718298	0.0826836	0.337607		0.171685	0.806199	0.018076
0.624803	0.114184	0.121202		0.246065	0.892388	0.00594443
0.458025	0.221888	0.00118245		0.215734	1.17501	0.0107581
0.26391	0.429838	0.003557		0.224284	1.31826	0.0381673

## Sheet: SFig15.Mouse4
Predictive power. Maintenance 1phase (between events 5 and 6)				Predictive power. Maintenance 2phase (between events 6 and 7)
choice direction	Performance Left Sample	Performance Right Sample		choice direction	Performance Left Sample	Performance Right Sample
0	0.363518	0.363518		0.0708467	0.369451	0.387005
0.116271	0.215965	0.215965		0.0970449	0.375417	0.196827
0.181247	0.0362456	0.0362456		0.0663485	0.369451	0.219582
0.15831	0.0876942	0.0876942		0.0233914	0.598924	0.170403
0.258527	0.104536	0.104536		0.0618875	0.773498	0.112422
0.378803	0.257177	0.257177		0.12943	0.847089	0.136648
0.378803	0.317273	0.317273		0.147973	0.635243	0.108474
0.33272	0.196133	0.196133		0.190267	0.657466	0.196827
0.387818	0.0753781	0.0753781		0.264481	0.598924	0.0382342
0.482206	0.0400274	0.0400274		0.260507	0.456107	0.0703865
0.28056	0.0400274	0.0400274		0.296935	0.436968	0.238271
0.270476	0.0250729	0.0250729		0.467553	0.475558	0.183495
0.175887	0.126272	0.126272		0.910419	0.443313	0.307138
0.179456	0.135182	0.135182		1.51074	0.508677	0.174741
0.139479	0.162653	0.162653		1.81156	0.542677	0.0212232
0.229374	0.241479	0.241479		1.7141	0.563502	0.0382342
0.223666	0.172061	0.172061		1.48215	0.702893	0.0929365
0.286666	0.157997	0.157997		1.31619	0.805835	0.281921
0.563345	0.186409	0.186409		0.825288	0.897821	0.415051
0.779629	0.0713324	0.0713324		0.62754	1.03972	0.540788
0.942916	0.148777	0.148777		0.524681	1.22085	0.338321
1.32003	0.191255	0.191255		0.529772	0.994335	0.224213
1.46593	0.267806	0.267806		0.403778	1.20113	0.243012
1.65777	0.294956	0.294956		0.352214	1.12379	0.307138
1.79364	0.167342	0.167342		0.32844	1.01237	0.272029
1.77136	0.167342	0.167342		0.206785	1.1143	0.112422
1.94881	0.172061	0.172061		0.0970449	1.1429	0.00480914
1.63208	0.108822	0.108822		0.0501724	0.805835	0.187913
1.09217	0.0438382	0.0438382		0.00326779	0.283997	0.354293
1.02306	0.0250729	0.0250729		0.137794	0.221003	0.409384
0.891172	0.0918595	0.0918595		0.214243	0.345923	0.415051
0.959362	0.191255	0.191255		0.221772	0.334362	0.509676
1.21826	0.294956	0.294956		0.208643	0.680016	0.375987
1.28188	0.236311	0.236311		0.266475	0.915031	0.420747
1.22937	0.0633299	0.0633299		0.149685	1.16215	0.665829
1.08516	0.0713324	0.0713324		0.0845657	0.577564	0.736032
0.822208	0.0794536	0.0794536		0.000651603	0.0554453	0.338321
0.603129	0.0753781	0.0753781		0.000651603	0.0324926	0.0815488
0.240912	0	0		0.00987689	0.345923	0.0113037
0.212372	0.010576	0.010576		0.0648574	0.515407	0.0245773
0.219883	0.0362456	0.0362456		0.170568	0.231176	0.0347838
0.354404	0.0438382	0.0438382		0.210505	0.267806	0.124419
0.434044	0.201043	0.201043		0.264481	0.317273	0.132545
0.545163	0.221003	0.221003		0.341337	0.246679	0.291925
0.732204	0.334362	0.334362		0.354404	0.278567	0.491363
0.532325	0.462556	0.462556		0.268473	0.549583	0.387005
0.392354	0.482112	0.482112		0.183042	0.405763	0.354293
0.455476	0.456107	0.456107		0.12943	0.522171	0.296968
0.600442	0.462556	0.462556		0.0861109	0.456107	0.157548
0.729284	0.577564	0.577564		0.117901	0.328632	0.44966
0.78565	0.584648	0.584648		0.12943	0.278567	0.909206
0.732204	0.357619	0.357619		0.30732	0.108822	0.652154
0.509528	0.411935	0.411935		0.408382	0.328632	0.831892
0.540013	0.515407	0.515407		0.62208	0.436968	0.515839
0.545163	0.469039	0.469039		0.646809	0.695231	0.262246
0.303152	0.357619	0.357619		0.558125	0.702893	0.0891154
0.266475	0.657466	0.657466		0.576481	0.515407	0.0145864
0.237048	0.781527	0.781527		0.469983	0.375417	0.0347838
0.0112105	1.15251	1.15251		0.401484	0.322936	0.0703865
0.170568	1.38416	1.38416		0.426987	0.0515471	0.170403
0.142864	1.26075	1.26075		0.240912	0.121864	0.392556
0.0112105	0.994335	0.994335		0.0678438	0.357619	0.638601
0.0501724	0.749633	0.749633		0.0233914	0.469039	0.75044
0.195733	0.482112	0.482112		0.0861109	0.923692	0.679625
0.278534	0.27317	0.27317		0.0316913	0.949901	0.862443
0.358797	0.130712	0.130712		0.0648574	0.515407	0.728874
0.299002	0	0		0.131094	0.257177	0.420747
0.390083	0.144214	0.144214		0.153122	0.0918595	0.327814
0.509528	0.0515471	0.0515471		0.282591	0.0177676	0.302039
0.345674	0.0476781	0.0476781		0.181247	0.0960549	0.333054
0.305233	0.108822	0.108822		0.0907717	0.021406	0.509676
0.221772	0.215965	0.215965		0.221772	0.108822	0.522032
0.0938998	0.418142	0.418142		0.431687	0.0794536	0.509676
0.0373049	0.430658	0.430658		0.641279	0.322936	0.665829
0.0708467	0.283997	0.283997		0.723458	0.27317	0.707584
0.0830247	0.226073	0.226073		0.936375	0.210959	0.491363
0.00326779	0.278567	0.278567		1.03329	0.267806	0.611857
0.0769024	0.113139	0.113139		0.83766	0.375417	0.794404
0.0472845	0.121864	0.121864		0.752791	0.393522	0.949038
0.0458467	0.0960549	0.0960549		0.558125	0.695231	1.18676
0.0330887	0.0713324	0.0713324		0.504516	1.05813	1.14247
0.0516224	0.126272	0.126272		0.527224	1.1429	1.02273
0.146266	0.0438382	0.0438382		0.527224	0.549583	0.75769
0.248695	0.0713324	0.0713324		0.324178	0.381418	0.707584
0.160048	0.176812	0.176812		0.0923336	0.393522	0.707584
0.149685	0.246679	0.246679		0.00458175	0.267806	0.941009
0.00987689	0.210959	0.210959		0.100207	0.0515471	1.02273
0.0663485	0.236311	0.236311		0.0693432	0.162653	0.862443
0.0784267	0.176812	0.176812		0.165288	0.345923	1.11628
0.0289086	0.231176	0.231176		0.16179	0.306048	0.831892
0.0923336	0.186409	0.186409		0.0387184	0.226073	0.44382
0.0723544	0.126272	0.126272		0.0429832	0.191255	0.183495
0.0530766	0.0362456	0.0362456		0.192085	0.0753781	0.120394
0.0516224	0.083559	0.083559		0.374324	0.121864	0.286909
0.126114	0.162653	0.162653		0.354404	0.283997	0.281921
0.0814878	0.322936	0.322936		0.356598	0.345923	0.00159718
0.139479	0.584648	0.584648		0.396909	0.306048	0.205848
0.390083	0.424383	0.424383		0.376561	0.0141577	0.491363
0.417646	0.351754	0.351754		0.457881	0.27317	0.686569
0.12943	0.387453	0.387453		0.376561	0.381418	0.901334

## Sheet: SFig15.Mouse5
Predictive power. Maintenance 1phase (between events 5 and 6)				Predictive power. Maintenance 2phase (between events 6 and 7)
choice direction	Performance Left Sample	Performance Right Sample		choice direction	Performance Left Sample	Performance Right Sample
0.910681	0.302517	0.24267		0.910681	0.737418	0.377678
0.741798	0.265217	0.200799		0.967266	1.30379	0.0910355
0.369954	0.308885	0.111548		0.659121	1.17852	0.085304
0.00503755	0.189661	0.249865		0.33835	0.906412	0.21106
0.017886	0.184142	0.468169		0.148896	0.600213	0.217977
0.0364917	0.146663	0.537281		0.0460681	0.321751	0.142088
0.0744497	0.0776254	0.600246		0.0877209	0.0870136	0.00604974
0.0686514	0.131211	0.532556		0.00503755	0.111171	0.154716
0.0114162	0.0917663	0.283012		0.0982601	0.167834	0.463695
0.134243	0.0245239	0.0939228		0.019191	0.0823	0.595301
0.285884	0.0729896	0.190675		0.143976	0.0329952	0.495362
0.438414	0.173229	0.329193		0.260739	0.0683926	0.321338
0.461412	0.136321	0.317434		0.119914	0.217879	0.321338
0.406968	0.136321	0.454797		0.210794	0.289911	0.305817
0.22345	0.206467	0.499952		0.155513	0.374973	0.239096
0.203654	0.308885	0.55635		0.134243	0.368165	0.0939228
0.307725	0.341379	0.365339		0.619367	0.381824	0.0388671
0.0967428	0.302517	0.15791		1.13276	0.633381	0.0388671
0.0297634	0.271326	0.341097		1.63359	1.00711	0.0629463
0.00125396	0.520555	0.398568		2.06485	1.04877	0.0362608
0.0244477	0.773622	0.394357		2.57275	0.70198	0.0574979
0.0657753	0.82937	0.398568		2.39053	0.416751	0.194035
0.189572	0.996822	0.472659		2.1159	0.217879	0.294343
0.155513	1.10196	0.402795		1.6213	0.0120961	0.424174
0.0773718	1.8665	0.24267		1.36265	0.126141	0.745706
0.150544	2.35449	0.424174		0.957725	0.247147	0.952893
0.131031	2.05192	0.499952		0.686209	0.402646	0.946827
0.411407	1.47207	0.887148		0.542989	0.728487	0.812222
0.621984	0.976387	1.21716		0.656438	0.684546	0.756617
0.404756	0.497559	0.977337		0.560439	0.567792	0.394357
0.491984	0.474975	0.852195		0.135856	0.296192	0.0109497
0.986478	0.877156	0.789769		0.0433132	0.146663	0.114537
1.29592	1.02784	0.989667		0.0544231	0.0503893	0.102671
1.05179	0.848339	1.05877		0.162195	0.0965582	0.0159034
0.744627	1.03828	1.19679		0.219813	0.136321	0.138968
0.523321	1.2347	1.14989		0.201879	0.0683926	0.29055
0.22345	1.16743	1.35722		0.325983	0.131211	0.407038
0.489605	1.03828	1.21716		0.452159	0.045984	0.729471
0.570512	0.848339	0.778648		0.398144	0.0503893	0.910805
0.590879	1.1564	0.708069		0.317825	0.141472	0.857976
1.02543	1.37469	0.958977		0.048838	0.308885	0.235538
1.27404	1.03828	1.1104		0.219813	0.368165	0.135863
1.2344	0.82937	1.09738		0.461412	0.259151	0.620199
0.948229	0.857896	0.971199		0.813953	0.0548327	1.16988
0.533119	0.746397	0.655777		0.632502	0.0593143	1.40799
0.713768	0.650247	0.834958		0.640439	0.0287408	1.87231
1.14308	0.559804	1.32862		0.672607	0.0729896	1.96616
1.44642	0.737418	0.887148		0.547952	0.0203442	1.80551
1.93329	0.755424	1.15653		0.640439	0.167834	1.44481
1.67902	0.946104	0.857976		0.545468	0.334793	1.21716
1.49707	1.32722	0.561159		0.770303	0.283673	1.078
1.08182	1.67666	0.415573		0.753143	0.0776254	0.823555
0.764564	1.33901	0.518482		0.675318	0.045984	0.692199
0.819854	1.05931	0.767598		0.793449	0.0120961	0.946827
0.781838	1.17852	0.620199		1.13963	0.0548327	1.05877
0.385041	1.24609	0.253485		0.992921	0.0329952	1.1104
0.307725	1.18966	0.142088		0.672607	0.0162017	0.952893
0.245621	0.98658	0		0.463737	0.184142	0.697472
0.442978	1.12359	0.0997403		0.330088	0.283673	0.575689
0.113648	1.0699	0.253485		0.0284289	0.334793	0.337113
0.0297634	1.01745	0.224955		0.0729943	0.592038	0.164343
0.0643429	1.02784	0.194035		0.0152871	0.719604	0.200799
0.0101332	1.04877	0.29055		0.104368	0.520555	0.394357
0.0474512	0.867502	0.29055		0.155513	0.409676	0.645526
0.139092	0.667302	0.357194		0.081784	0.247147	0.729471
0.101306	0.474975	0.286773		0.0997813	0.167834	1.19003
0.019191	0.321751	0.117539		0.348775	0.0548327	1.59675
0.0558288	0.0823	0.0209112		0.621984	0.146663	1.62018
0.228936	0.445501	0.271822		0.555431	0.223648	1.43002
0.0952295	0.64179	0.24626		0.727724	0.452802	1.07157
0.0759088	0.321751	0.527848		0.882977	0.512844	0.940779
0.0405734	0.289911	0.840686		0.667199	0.431036	1.06516
0.0803094	0.512844	0.729471		0.667199	0.559804	0.869591
0.0311017	0.416751	0.7842		0.767431	0.867502	0.756617
0.0244477	0.575828	0.385985		0.724923	0.782793	1.16988
0.0270982	0.575828	0.676486		0.702688	0.445501	1.51984
0.0657753	0.334793	0.394357		0.585759	0.0329952	1.51225
0.00503755	0.368165	0.132772		0.319858	0.200823	1.40068
0	0.395661	0.041487		0.328033	0.157167	1.40068
0.112092	0.559804	0.0768137		0.389391	0.0203442	1.14989
0.147252	0.616703	0.0109497		0.459092	0.126141	1.05877
0.0337892	0.402646	0.0388671		0.228936	0.195221	0.863775
0.0629144	0.126141	0.0629463		0.0803094	0.308885	0.499952
0.0700952	0.0548327	0.275536		0.0152871	0.289911	0.660928
0.0474512	0.126141	0.214511		0.108991	0.38872	0.415573
0.253146	0.126141	0.0109497		0.33421	0.334793	0.0134198
0.378549	0.277478	0.00120328		0.738974	0.16248	0.123589
0.404756	0.253128	0.0547946		1.07846	0.0203442	0.305817
0.398144	0.157167	0.0310896		1.61722	0.111171	0.486231
0.436139	0.121111	0.108575		1.97365	0	0.800961
0.376393	0.206467	0.0521053		1.56058	0.0917663	0.635344
0.635143	0.247147	0.138968		0.935635	0.141472	0.190675
0.590879	0.259151	0.0712244		0.611542	0.136321	0.197409
1.15691	0.543966	0.142088		0.391573	0.0503893	0.253485
0.960901	0.482457	0.283012		0.260739	0.00399543	0.260773
0.496755	0.184142	0.135863		0.200109	0.136321	0.419866
0.274189	0.178665	0.499952		0.330088	0.625019	0.432841
0.0877209	0.0120961	0.718735		0.367817	0.83883	0.411297
0.436139	0.141472	0.424174		0.255038	0.896611	0.279266
0.805137	0.423871	0.55635		0.0643429	0.575828	0.117539

## Sheet: SFig15.Mouse6
Predictive power. Maintenance 1phase (between events 5 and 6)				Predictive power. Maintenance 2phase (between events 6 and 7)
choice direction	Performance Left Sample	Performance Right Sample		choice direction	Performance Left Sample	Performance Right Sample
1.08576	0.308539	0.244269		0.88385	0.333568	0.0912612
1.25593	0.330404	0.508562		0.848751	0.429836	0.0367392
1.7565	0.317848	1.12813		0.685133	0.592886	0.0174129
1.94424	0.299321	1.71749		0.627474	0.7076	0.110684
1.38743	0.330404	1.48857		0.516593	0.405796	0.172809
1.21448	0.281159	1.13437		0.490743	0.330404	0.251096
1.39056	0.516195	1.01863		0.599455	0.339928	0.20771
1.25294	0.2663	1.09718		0.61232	0.212109	0.136594
0.707887	0.2663	1.2364		0.547077	0.055068	0.15145
0.372843	0.42637	0.995017		0.500623	0.111854	0.0831304
0.289427	0.600794	0.971658		0.571972	0.296269	0.0197859
0.315881	1.06846	0.937102		0.369298	0.440296	0.0724683
0.257414	1.31668	0.826078		0.0661116	0.640992	0.142497
0.229594	1.09425	0.778191		0.114437	0.653265	0.119203
0.205644	0.992854	0.642153		0.237228	0.516195	0.0342805
0.3764	0.7076	0.613459		0.327692	0.465074	0.0517515
0.332799	0.581106	0.461219		0.549134	0.343123	0.0698346
0.314205	0.465074	0.247675		0.80457	0.269252	0.148452
0.176727	0.402404	0.0568553		0.871241	0.203878	0.214233
0.0078406	0.409199	0.0858279		0.966516	0.138667	0.311397
0.0497413	0.0703957	0.0831304		0.828983	0.116645	0.31876
0.0228521	0.0339292	0.0103665		0.620961	0.0726214	0.0995076
0.0891496	0.0572308	0.0318341		0.526676	0.00580652	0.0466977
0.0543666	0.0486333	0.148452		0.438726	0.0257204	0.0245685
0.00573612	0.00775913	0.333659		0.412636	0.114245	0.0568553
0.0474441	0.263359	0.427919		0.401638	0.164032	0.0517515
0.220527	0.19304	0.831478		0.305872	0.231659	0.179033
0.282931	0.00775913	0.886351		0.399815	0.237333	0.315071
0.248037	0.0422785	1.00679		0.492712	0.143664	0.403566
0.249592	0.109473	0.971658		0.494685	0.0422785	0.495471
0.262141	0.0816148	0.983305		0.514586	0.308539	0.651841
0.332799	0.116645	0.880792		0.471215	0.604764	0.60873
0.153028	0.0861661	0.517365		0.257414	0.958457	0.696204
0.0543666	0.161453	0.136594		0.106738	1.1361	0.637332
0.128805	0.42637	0.00113985		0.208598	1.03791	0.344984
0.0485914	0.531187	0.0318341		0.220527	0.929422	0.360286
0.0394852	0.41947	0.217515		0.360488	1.14139	0.348788
0.0708827	0.378951	0.271913		0.526676	1.64633	0.282512
0.225048	0.561689	0.315071		0.647188	2.31683	0.251096
0.320925	0.720405	0.220811		0.636204	2.36968	0.275432
0.229594	0.867924	0.0342805		0.56988	2.4078	0.469692
0.142152	0.720405	0.18531		0.351753	2.51619	0.646989
0.00573612	0.516195	0.60873		0.18672	2.22764	0.914386
0.216032	0.237333	0.831478		0.110575	2.11864	1.09718
0.526676	0.174445	1.12191		0.0120795	1.99149	1.21695
0.56988	0.346328	1.12191		0.011016	1.68448	1.12191
0.488776	0.156323	0.858716		0.0406145	0.963336	0.903124
0.238763	0.161453	0.622962		0.2797	0.508764	0.886351
0.0185129	0.203878	0.352606		0.603731	0.327249	0.726479
0.344819	0.206612	0.0995076		0.667161	0.272214	0.508562
0.58459	0.290194	0.0245685		0.806997	0.217646	0.307736
0.79731	0.3856	0.0912612		0.94553	0.260427	0.142497
0.590942	0.585021	0.179033		0.953375	0.450852	0.059426
0.492712	0.405796	0.30409		0.909318	0.728998	0.0127032
0.656033	0.284161	0.580681		0.640588	1.37393	0.0174129
0.34828	0.212109	0.562287		0.48094	2.16191	0.10507
0.100396	0.0793528	0.395565		0.379969	2.50056	0.0698346
0.0206774	0.0884554	0.296841		0.278089	2.44623	0.0672135
0.178147	0.0594025	0.240876		0.144855	2.32434	0.142497
0.235695	0.0422785	0.257979		0.135444	2.14744	0.224121
0.331094	0.109473	0.127839		0.0817715	2.06872	0.282512
0.444395	0.217646	0.191642		0.0078406	1.90892	0.169718
0.365765	0.187679	0.204469		0.136781	1.89533	0.00572915
0.319241	0.174445	0.300458		0.297613	1.79495	0.244269
0.530731	0.226024	0.175914		0.358735	1.52227	0.415676
0.682875	0.131242	0.160524		0.315881	1.36239	0.30409
0.498641	0.0861661	0.145468		0.334507	1.55898	0.37582
0.266895	0.0196554	0.257979		0.448189	1.6337	0.562287
0.104193	0.248801	0.368024		0.461567	1.42059	0.526229
0.0474441	0.109473	0.322463		0.185284	1.05823	0.37974
0.0941214	0.0318639	0.179033		0.0228521	0.465074	0.411625
0.185284	0.00192697	0.0367392		0.099136	0.243047	0.415676
0.287798	0.10004	0.240876		0.138119	0.171828	0.436155
0.343093	0.185013	0.469692		0.1544	0.226024	0.495471
0.518603	0.508764	0.594637		0.21305	0.422915	0.504183
0.759086	0.553999	0.681277		0.1544	0.750675	0.352606
1.09134	0.653265	0.604017		0.0338772	1.26616	0.293237
1.28594	1.17334	0.57606		0.0637417	1.72307	0.240876
1.28594	1.49804	0.544137		0.220527	1.74253	0.204469
1.04712	1.49804	0.419743		0.339649	1.5467	0.0620092
1.09693	1.01276	0.296841		0.315881	1.5837	0.015052
0.919598	0.416036	0.124947		0.392556	1.46204	0.059426
0.721695	0.102384	0.0174129		0.394366	1.32235	0.0568553
0.653817	0.161453	0.139539		0.362244	1.22753	0.179033
0.886382	0.0838859	0.136594		0.482894	1.03286	0.251096
0.893998	0.114245	0.0221712		0.319241	1.06846	0.237497
0.816736	0.278167	0.015052		0.18672	1.15731	0.227444
0.785275	0.212109	0.0967459		0.18672	1.32804	0.247675
0.673876	0.254594	0.0367392		0.158532	1.5775	0.333659
0.358735	0.0884554	0.11635		0.168271	1.62113	0.322463
0.219026	0.19304	0.227444		0.130127	1.64001	0.278965
0.130127	0.0816148	0.224121		0.104193	1.33944	0.0392103
0.192492	0.0572308	0.110684		0.0428808	1.02781	0.0995076
0.346548	0.0703957	0.0672135		0.0283329	0.728998	0.133663
0.498641	0.19304	0.0858279		0.0228521	0.497697	0.139539
0.766189	0.223221	0.0245685		0.0590333	0.299321	0.0831304
0.917023	0.0277595	0.0831304		0.0508937	0.234491	0.175914
0.969154	0.068179	0.0672135		0.0928745	0.0572308	0.407588
0.97444	0.055068	0.015052		0.140805	0.0380863	0.642153
0.993048	0.177073	0.0174129		0.251151	0.126339	1.03054
