# Supplementary material for: Striatum-projecting prefrontal cortex neurons support working memory maintenance
Source: Nat Commun. 2023 Nov 2;14:7016. doi: 10.1038/s41467-023-42777-3 (PMC10622437; doi:10.1038/s41467-023-42777-3)
Supplement: Supplementary file 4 — Source Data [file 41467_2023_42777_MOESM4_ESM.zip › WilhelmSych_etal_SourceData_SupplFigures/SourceData_SFig2.xlsx]

## Sheet: SFig2b
resampled time to trial onset, s	MeanTrial_GCaMP_488	sem_MeanTrial_GCaMP_488	MeanTrial_GCaMP_425	sem_MeanTrial_GCaMP_425		488_trial#1	488_trial#2	488_trial#3	488_trial#4	488_trial#5	488_trial#6	488_trial#7	488_trial#8	488_trial#9	488_trial#10	488_trial#11	488_trial#12	488_trial#13	488_trial#14	488_trial#15	488_trial#16	488_trial#17	488_trial#18	488_trial#19	488_trial#20	488_trial#21	488_trial#22	488_trial#23	488_trial#24	488_trial#25	488_trial#26	488_trial#27	488_trial#28	488_trial#29	488_trial#30	488_trial#31	488_trial#32	488_trial#33	488_trial#34	488_trial#35	488_trial#36	488_trial#37	488_trial#38	488_trial#39	488_trial#40	488_trial#41	488_trial#42	488_trial#43	488_trial#44
-1	1.62326	0.36404	0.0419968	0.116568		-0.470624	2.51741	1.07399	-2.41375	6.69164	1.04111	3.95549	4.21963	2.00489	4.37322	0.406471	4.03197	-2.55042	-2.56618	3.19068	-2.24072	-0.676808	4.27009	2.28222	2.25021	2.72271	3.45544	-1.02496	3.77484	0.997596	2.792	2.34044	5.47124	5.18693	4.71953	3.12357	0.796726	8.03929	2.14169	-0.163949	0.130994	4.81023	-1.11791	-1.89372	-4.15184	-1.36296	7.23973	1.97042	3.28174
-0.9499	1.56921	0.358006	0.0180085	0.12146		-0.70699	0.917548	1.13178	-3.48097	4.29206	-0.0453881	4.02146	4.29342	-0.0287976	6.16348	0.567455	3.63943	-2.7993	-2.96297	2.45612	-0.804076	-0.486958	3.61455	2.15649	1.76097	0.921402	3.97218	-0.74743	2.74875	2.32859	5.11623	1.1282	3.50558	3.35729	4.24859	1.28186	1.18238	10.0781	1.9501	0.823965	0.872785	6.53021	-4.66306	-1.9556	-2.54178	-1.61645	4.32129	1.47324	3.9624
-0.8998	1.66401	0.358813	-0.0323344	0.116388		-1.51256	1.71063	1.49826	0.500987	4.4395	-0.901904	5.7193	4.57911	3.6856	5.69502	0.776268	3.72888	-1.3219	-2.44882	2.48531	-0.172399	0.20987	4.09287	2.00659	1.65973	1.52694	3.95915	-0.978618	4.37018	5.38995	5.0263	4.11413	2.95952	4.15433	4.54239	1.79888	2.36217	9.40525	1.41815	1.30662	1.81984	5.56363	-1.95086	-3.43884	-2.96565	-1.61797	7.01294	1.40511	4.77061
-0.8497	1.56605	0.371102	-0.117494	0.119964		0.586245	1.56729	1.97167	-3.29461	3.47369	0.692714	3.39312	5.70458	4.24345	4.76259	0.554731	1.68622	-2.76654	-3.31853	2.79999	-0.82759	-0.850295	3.02977	2.34954	0.275136	2.27894	2.64338	-1.48059	4.39804	2.0198	6.02428	1.68716	5.18489	4.08501	5.71371	3.22097	1.70006	7.16067	0.101045	2.89212	1.03589	6.70873	-2.15006	-2.7666	-3.89958	-1.68401	7.49973	2.70976	2.91748
-0.7996	1.69084	0.359076	-0.0425052	0.12365		-1.07851	1.60626	2.27646	-1.25389	3.2291	1.18041	3.27061	4.06413	2.23509	5.02347	0.0702916	5.05937	-1.31118	-2.32466	2.60494	0.410869	-1.01245	5.01087	1.40881	4.08999	2.02066	2.02904	-0.514806	4.32705	3.78874	1.81952	2.09795	3.8259	3.37689	6.90909	3.1015	0.103218	7.26385	1.39987	0.604357	2.10911	4.83965	-1.84698	-0.19983	-3.16901	-0.922403	5.1496	1.06623	5.09556
-0.7495	1.69412	0.348353	-0.238273	0.116638		-0.448345	2.8887	1.44874	0.925146	4.58906	1.82679	3.73071	3.14652	0.931151	4.92049	0.666788	4.23611	-1.08172	-1.56475	2.60543	0.0355392	-0.953022	4.91525	0.514661	3.03612	1.75482	3.27359	-0.392433	3.7673	6.29149	4.02082	3.4202	4.68997	2.81464	6.10984	3.41331	0.415333	4.54496	2.33863	2.18905	1.31437	4.57947	-1.68073	-2.02791	-2.84619	-0.379009	6.16511	0.928595	4.52447
-0.6994	1.63343	0.360093	-0.103671	0.116557		0.254625	2.74876	1.01288	-2.00694	5.63577	2.2303	2.48207	5.29099	2.17012	3.74276	0.521996	5.08587	-3.24963	-1.69644	2.65103	-0.556434	-1.38689	4.21723	-0.160628	3.83901	2.17557	2.1324	-0.717821	5.1476	4.82292	4.57797	6.45534	4.0628	4.14657	3.50732	4.21931	0.534831	9.58763	3.18838	-0.268997	1.27158	3.7789	-3.39671	-2.50402	-4.32948	-0.933972	5.66271	1.31862	3.97771
-0.6493	1.65591	0.347664	-0.0940521	0.104876		0.719661	3.22254	1.07749	-0.0533638	4.922	2.74263	2.94794	4.72555	1.17842	3.65482	-1.90244	4.56449	-3.95488	-1.67316	2.09242	-1.48336	-1.25743	4.04801	-0.820296	1.94111	0.730152	2.29859	-0.352716	4.43931	5.1255	7.00772	2.54088	4.86927	4.87542	2.97421	4.47682	1.39821	8.17975	3.21276	0.501361	0.423707	5.90018	-2.61032	-0.388814	-3.38758	-0.695754	5.48897	1.58127	4.48558
-0.5992	1.73371	0.346059	0.0637949	0.113221		0.220455	3.31313	3.50506	1.25291	2.61146	0.138367	4.22597	2.871	0.651143	4.9341	-0.735942	4.00642	-3.23743	-1.62475	1.55857	-1.2031	-1.79965	3.54258	-0.743958	3.34071	0.377784	2.51932	-0.0614836	4.45514	6.93023	7.55177	2.64432	5.07731	4.40207	3.33808	2.51645	1.52652	7.39918	2.168	1.41554	3.21099	4.85338	-1.27247	-1.11705	-2.95355	-0.399713	4.72177	0.868559	4.83745
-0.5491	1.66359	0.344287	0.0237608	0.102341		-0.187079	5.49748	2.29153	0.339729	3.29767	2.48225	2.22022	5.73877	0.945397	5.37442	-1.10037	5.82699	-4.04929	-2.03925	1.79229	0.0895627	-2.07356	3.31615	-0.0433479	4.3529	1.32042	3.4083	-0.489182	3.01908	4.91058	4.93359	2.21809	7.43825	4.05272	3.71443	1.5638	1.53839	5.5342	0.570241	1.41146	2.45608	3.40629	-3.99827	-1.47866	-3.04747	-0.497636	5.49719	1.69565	4.59565
-0.499	1.85024	0.351582	-0.055727	0.110986		0.773683	3.59308	1.6766	0.628281	3.92683	5.07939	1.78481	5.90348	1.1329	6.33603	-1.00964	4.6736	-3.69734	-2.17923	2.07484	-0.359432	-2.88794	3.6019	-0.479332	4.43309	1.09772	3.59409	-1.30645	5.93014	4.21051	5.79878	2.00315	6.76706	4.0407	6.7372	1.76272	1.67692	6.79205	1.70479	1.54242	2.63404	3.52567	-2.68371	-2.0481	0.363385	-0.410088	6.17929	0.861364	3.14068
-0.4489	1.83123	0.339	-0.190263	0.113664		2.01726	2.58778	2.47177	1.13474	2.87112	3.59481	4.31627	5.68017	0.694727	5.13184	0.1577	2.2246	-3.32537	-2.55475	2.03744	-0.0851233	-2.03402	4.67373	-0.931918	4.34665	0.289266	2.62023	-0.75962	6.69847	4.60372	6.80141	2.66717	5.67269	3.20504	5.27704	1.62288	2.21128	8.01222	2.04832	0.168189	3.02094	3.43183	-2.60048	-2.92894	-1.56306	-1.30062	4.44318	1.31896	3.29897
-0.3988	1.89409	0.340684	0.12484	0.111135		0.631167	3.69985	1.7334	1.23308	2.71519	3.85678	2.66567	4.00179	2.28736	3.80104	0.507119	3.67726	-3.6871	-2.60718	1.76255	-0.679693	-1.58131	5.02857	-0.730494	3.2242	0.367334	1.98478	0.0161805	5.34691	6.89098	5.5652	1.93971	7.54854	3.59585	4.3848	2.66564	3.5045	5.88285	1.58242	2.63868	2.79769	3.11279	-2.7841	-2.01203	-2.35629	-1.74976	5.03812	2.767	4.07252
-0.3487	1.88658	0.34957	0.120572	0.100502		1.06857	2.39056	4.15432	1.23853	2.99091	3.743	1.63679	3.87725	1.42881	5.63803	-0.501565	6.34292	-3.7238	-1.47931	0.996624	-0.756945	-1.5467	4.75692	-0.134892	4.21625	0.503669	1.89553	-0.31281	5.06134	4.77642	7.36254	1.22399	5.89135	2.90154	3.46952	3.17414	3.40506	7.03656	2.66478	-0.556893	2.37939	3.32157	-3.98026	-1.71963	-1.53408	-1.84243	3.04847	1.38619	3.13821
-0.2986	1.85807	0.3359	0.0882339	0.106762		2.14219	3.12699	3.8397	1.90997	3.40748	6.22376	5.26011	3.10316	0.50017	5.47358	-0.98771	4.5679	-3.65057	-1.76773	0.377715	-0.365369	-0.496649	4.9121	-1.01412	4.65571	0.656799	1.78173	0.0553093	5.15117	7.26317	6.78038	4.19327	4.37131	4.57016	5.21506	1.50109	1.40327	6.64066	1.08179	0.726953	1.59046	3.77911	-2.64764	-2.33588	-1.67927	-0.998335	3.29181	2.04995	3.50298
-0.2485	2.01544	0.357061	0.0066262	0.116684		0.187644	4.30433	2.30503	1.69246	5.58726	4.42609	5.59101	2.6708	2.01062	5.77525	-1.08419	4.86703	-4.0786	-0.550011	0.936596	0.229822	-2.43318	3.35922	-1.08589	4.30321	0.896252	2.18525	-0.100392	6.27992	4.98685	6.58099	4.30376	5.56608	4.6171	4.62794	3.02331	1.73284	8.64205	2.5736	0.644115	3.23458	5.17592	-4.15397	-2.29753	-4.66506	-1.54772	3.08723	2.95965	4.59438
-0.1984	1.74067	0.359807	0.265437	0.129629		0.138706	3.73992	3.81588	-0.788872	5.85778	5.14048	1.92601	3.21458	2.59915	4.97042	-1.59371	5.82327	-5.11683	-2.29604	1.21341	-0.443782	-2.47744	3.62767	-0.760716	4.59074	1.37915	2.076	0.732265	6.35467	4.70347	6.81144	2.58457	4.44347	5.11497	4.40481	2.67565	3.02867	6.81705	0.924368	1.09241	3.05672	4.60414	-5.26901	-2.34753	-3.62312	-2.37854	3.52544	1.85982	4.06475
-0.1483	1.90254	0.334001	0.0298654	0.117347		1.81722	2.41067	3.14191	3.44374	4.54487	4.88965	2.60584	4.37389	-0.295271	4.04622	-1.20008	4.42994	-2.67845	-2.00712	1.4127	-0.0577059	-1.9207	2.28901	1.99481	5.69151	0.379429	1.37064	0.782329	6.11469	4.76296	3.65511	1.85761	4.92052	2.65093	3.05803	3.41115	1.77831	5.76917	-0.244443	3.49369	0.505734	4.20239	-2.22755	-2.0946	-3.05691	-1.25263	1.98791	1.73967	3.86728
-0.0982	1.76014	0.382405	0.127709	0.113457		0.385835	6.21944	2.37438	2.99843	4.68676	6.85208	3.0267	5.83861	3.03822	6.45642	-1.34489	5.07793	-3.9787	-3.30449	0.572554	0.60623	-2.18052	3.71472	-1.13959	6.10555	0.152356	0.697057	0.553293	6.68069	7.90529	4.56191	2.30674	4.01114	3.02712	2.89937	3.72918	1.97723	8.73258	0.50122	2.04093	0.855639	1.45119	-5.42419	-1.63823	-4.75065	-0.447724	1.16336	2.60387	3.94742
-0.0481	1.79781	0.400925	-0.237686	0.237793		1.59502	1.51293	1.76019	-0.314306	2.99019	6.72788	2.18036	4.84423	2.47412	5.77331	-0.925692	7.57543	-3.70634	-2.18576	0.611085	1.40075	-5.27498	-1.01926	5.97953	5.17803	0.951651	0.217042	0.486198	7.42529	5.71393	6.49309	6.84316	7.20645	3.72429	-1.79615	3.78725	-6.88475	7.24567	6.13018	2.48741	-0.0406416	3.93573	-3.44778	-1.67271	-7.08478	-0.225055	0.133043	2.79832	1.29449
0.002	1.91102	0.3167	0.0290773	0.124208		0.620656	1.91192	3.10734	0.518065	2.08247	4.60418	2.5949	4.5615	3.35024	5.76238	-2.99263	4.32918	-3.06919	-0.558783	0.703239	-0.494676	-1.99755	2.48676	-0.0806599	5.53427	0.241942	2.16718	-0.479333	7.41629	4.74965	5.55786	1.27067	4.3783	2.85446	4.03499	1.367	3.07509	6.34219	1.91675	0.641751	0.323984	3.9538	-2.87123	-0.470608	-1.72191	-1.40352	2.93272	2.31125	2.83503
0.0521	1.78975	0.317592	0.0204633	0.115086		-1.48942	5.16603	1.01324	0.27463	5.40456	4.863	3.81758	4.5806	2.32214	7.29432	-0.871358	3.93851	-3.07885	-0.799098	1.20425	-0.338515	-1.79084	2.37839	-1.13099	6.66384	1.01711	1.47733	-0.442472	4.55342	4.02075	6.2137	0.383111	3.98419	3.58706	5.25294	1.7342	4.07739	6.23958	0.651861	0.169842	1.48827	1.47554	-4.65722	-2.21531	-3.7715	-1.50749	0.946529	1.49967	6.04824
0.1022	1.87818	0.34051	0.0314849	0.110022		-0.961374	3.63754	0.6113	-0.299811	7.01409	3.08907	3.29128	5.24214	4.07999	6.82294	-2.1164	5.22403	-2.19408	-1.61153	1.53569	0.893268	-2.77433	0.934031	0.20283	7.23685	1.56893	0.994013	-0.328173	5.92018	3.87384	5.74348	1.57631	4.77875	2.32259	4.23053	3.02938	1.53466	7.43012	1.19155	0.305766	1.89221	1.34635	-4.15788	-2.67319	-4.36639	-1.00016	0.461957	1.12572	6.21532
0.1523	1.81094	0.317461	-0.106382	0.125613		0.144253	4.75435	2.3729	0.76213	5.4087	5.69822	2.83759	4.93017	5.16008	5.47642	-2.89971	4.41395	-3.90575	-1.83391	1.38461	-0.432036	-3.09202	0.405422	1.2951	6.199	1.08748	1.02134	0.542509	7.39807	6.6099	3.65786	2.5824	5.51663	2.52952	3.34059	3.60198	0.777568	5.21147	2.39188	0.689196	0.317301	2.36621	-4.06065	-1.01314	-1.51164	-0.344761	0.930945	1.76717	6.17017
0.2024	1.94373	0.318887	-0.104756	0.117312		-0.831494	3.64743	2.45527	0.509938	3.83329	5.42627	4.83721	4.09155	3.28305	5.23943	-1.86792	4.63312	-3.34579	-1.02306	1.08125	0.594779	-2.35702	1.44372	0.0169441	7.14174	0.775028	0.536651	0.955579	6.24872	3.8043	3.74758	3.58426	5.1513	4.76236	4.47346	3.35705	2.22435	7.21027	3.10891	1.54559	0.758877	3.05522	-0.819888	-2.22465	-5.05136	-0.00449302	0.741175	2.39598	4.4636
0.2525	1.88907	0.343425	-0.159559	0.105012		-0.979265	4.2334	0.429752	0.504346	2.92037	4.4497	1.74909	6.51234	4.49258	7.62645	-2.30958	5.95062	-3.29466	-0.788173	1.10164	0.0814341	-2.18816	2.42347	-1.4363	7.14093	1.43762	0.146149	0.686124	5.66031	2.44453	5.47444	4.52324	4.36671	4.28174	5.32024	3.34045	0.103356	7.06816	2.58362	1.50399	-0.148263	3.32809	0.743816	-1.7935	-5.8367	-0.264796	2.98846	2.28099	4.52728
0.3026	1.74797	0.33042	-0.123611	0.10571		-1.95141	1.33737	0.945933	-0.529933	2.02195	4.743	4.63281	5.63416	1.44203	6.08564	-2.00528	5.0059	-2.65532	-1.70971	1.34207	-0.367285	-2.24838	3.12522	-0.0656751	8.13797	1.35937	0.0290202	1.16603	5.68243	5.82384	5.76213	4.12683	4.38385	2.78747	3.07695	4.16473	-0.741025	10.2583	1.59677	1.07941	1.1528	1.44564	-2.42719	-1.25022	-4.16916	-0.700014	3.04333	2.14954	3.82826
0.3527	1.83045	0.306824	-0.0325793	0.103378		-1.21833	2.97483	-0.195191	2.11066	4.49557	3.40658	5.48337	4.31315	4.30657	6.64446	-0.869915	5.2316	-0.766874	-2.32786	1.33557	0.0510683	-1.78195	3.61135	1.47065	8.09603	0.849427	-0.0785723	1.31462	5.47384	5.93699	4.15394	3.1409	5.0137	3.40291	1.56275	2.87778	3.31957	9.11892	1.12216	1.17229	-0.0879188	3.58221	4.03539	-1.81622	-4.58955	-0.856635	1.35184	1.19052	4.07649
0.4028	1.60128	0.29078	-0.183721	0.103149		-1.72541	2.94005	-0.100809	-0.282546	3.97991	4.17826	2.97821	3.94237	3.0255	5.2268	-1.24799	4.65292	-1.30847	-1.36101	1.03878	-0.583143	-1.31158	3.06267	1.02899	6.42514	2.59347	0.776605	-0.61319	5.27065	3.00197	3.69933	2.38686	5.56393	3.10633	2.95923	2.57843	3.16662	6.6442	1.36615	0.956982	-0.0477886	3.06723	0.635055	1.04708	-3.61433	-0.880801	1.65691	2.63209	3.59971
0.4529	1.68329	0.296856	-0.128206	0.112162		-2.17672	1.05901	1.99001	-1.50261	2.08817	1.90162	1.90812	5.63282	4.95874	5.40235	-0.916603	2.27476	-1.82273	-1.10822	1.169	-1.29914	-1.60207	2.21518	0.180894	6.58488	2.09715	0.576868	-0.374246	4.41225	3.89841	4.15334	2.25806	5.10698	3.52902	3.21339	6.04435	0.506711	7.9576	2.18263	0.272994	0.830082	1.48079	4.12626	0.747393	-4.18008	-1.01333	1.36435	2.95885	3.61507
0.503	1.98224	0.313287	-0.263008	0.102464		-0.904474	2.50436	1.53536	-0.939891	3.20284	3.29225	3.98637	6.40117	2.60188	5.93636	-1.40728	5.99115	-1.56695	-0.529969	0.830407	0.586642	-2.72831	2.12484	-0.161613	9.20658	2.01175	-0.381598	0.965118	4.26897	4.64782	4.54483	2.85687	3.94373	4.39439	1.75855	5.04566	1.39302	9.02509	2.78309	-0.17879	0.410757	3.61457	7.25778	-0.189871	-4.4974	-1.27408	0.790526	1.91013	3.2871
0.5531	1.77281	0.324639	-0.172585	0.107641		-1.49541	3.08053	0.555947	-0.892901	5.05077	4.17603	1.83779	5.36849	4.0322	5.48726	-2.37087	4.55695	-2.73813	-0.855501	0.399683	-1.18446	-2.75527	1.73454	-0.197387	7.37798	2.93211	0.140749	1.77668	4.40331	4.35849	4.99692	3.34352	3.47459	3.05548	1.8359	2.48955	1.46434	7.50116	2.50453	0.023946	2.61155	1.72577	7.37177	0.071247	-3.62458	-1.61265	1.68895	2.36721	3.24986
0.6032	1.61476	0.321046	-0.159719	0.0982081		-1.70122	0.984474	-0.491505	-0.264492	3.42044	1.64827	1.75464	7.1872	3.2506	3.41911	-1.0581	5.33531	-0.896502	-3.50296	0.856772	-0.154776	-1.62787	0.972824	-0.338281	6.23053	2.51395	0.647395	1.44607	5.74316	4.48323	5.37591	3.16219	3.74319	3.93124	3.25017	2.52917	-0.499788	6.6031	1.82837	0.705532	1.15863	0.397051	10.3098	-0.423424	-3.05747	-1.9186	0.115886	3.14382	2.53365
0.6533	1.5501	0.324099	-0.180739	0.140282		-1.13949	1.9416	0.38053	-0.772502	3.01422	3.12872	2.61481	4.16329	2.80462	3.51149	-1.87908	3.36339	-1.60098	-3.28099	0.24789	0.152995	-1.06169	0.309725	-1.2898	6.60013	3.14518	0.748241	2.42554	5.59413	-0.497824	2.91474	1.04939	6.95204	3.93761	5.68886	0.421027	0.978432	4.31274	3.47504	-0.42635	-0.140055	2.29649	6.74961	0.506149	-2.58484	0.523291	1.74112	2.10441	3.11045
0.7034	1.41592	0.307908	-0.051979	0.117296		-1.95902	1.69795	1.15144	1.77791	4.32962	2.38741	2.66879	6.50093	2.6041	4.19205	-2.4919	1.43547	0.528745	-2.38677	1.26709	-1.25586	-2.52836	0.607713	-1.34931	6.30914	1.741	-0.531724	1.67507	2.48698	4.42219	1.87309	0.16484	5.94021	4.21908	2.38588	2.05266	-0.0489014	7.83152	-0.0238989	3.39579	1.77389	1.94904	5.71162	0.00479842	-3.40694	-0.563656	0.912081	2.76656	2.59277
0.7535	1.54744	0.329009	-0.264684	0.099207		-2.3535	3.5298	-1.60999	0.606822	0.88348	0.818461	3.39848	7.07152	2.04234	6.00571	-2.49224	3.37809	-0.320266	-2.87958	0.190153	0.222797	-2.94974	0.314054	-1.148	5.10219	2.64787	0.0946802	1.93732	2.8693	4.92026	3.21224	1.73659	5.25908	2.65681	2.11957	1.11908	0.361084	8.74804	0.653596	2.74207	0.398815	2.10363	10.2251	-0.455916	-5.80903	0.534429	1.81626	2.73014	2.16279
0.8036	1.3121	0.317549	-0.191505	0.0997917		-2.352	1.94465	0.482377	0.824417	1.26094	2.57501	3.65833	4.63894	2.56672	3.93421	-1.99751	3.07949	0.353739	-3.38614	-0.305352	0.655265	-2.70461	0.398217	-0.631262	6.57163	2.77805	0.484667	2.19006	3.89096	3.32044	3.35747	3.14799	3.63806	2.45717	2.3124	2.27303	0.931208	8.00508	2.32572	1.04663	0.481378	2.17816	8.93746	-1.32945	-6.51215	-0.497085	-0.126055	3.81368	2.33508
0.8537	1.31134	0.305084	-0.181942	0.101604		-1.63004	2.48759	-0.195086	0.304301	2.88825	1.361	2.6937	5.54538	1.4722	4.56387	-1.68847	-0.157643	0.556035	-2.98687	0.858197	0.375965	-1.83865	1.10293	-1.69535	4.85836	2.28427	-0.163054	2.26236	3.394	1.95736	1.69323	3.60147	2.54584	3.4518	1.63109	2.96761	0.445191	6.77152	2.43542	1.34355	-0.0937304	1.84858	10.8803	-2.23567	-5.55743	-0.756115	1.16506	3.46752	0.77109
0.9038	1.17901	0.306623	-0.210107	0.0980826		-1.00091	3.76988	1.57784	1.45879	2.01371	2.36303	3.31944	8.36391	1.68691	3.48293	-2.23471	1.05117	0.800281	-2.66656	0.645423	0.397623	-2.01778	0.437881	-1.83982	4.56747	2.35273	-0.679017	2.63388	3.14822	3.04733	1.40835	5.05957	4.3153	3.04868	1.35693	1.48611	-0.912635	7.37117	1.99954	2.49029	0.50116	2.20323	6.70136	-1.45514	-3.76072	-0.87846	1.5902	3.54049	2.57369
0.9539	1.00891	0.329873	-0.245496	0.104447		-1.7615	2.76587	-0.257315	-0.716797	-1.05163	3.29557	1.77872	4.83631	3.067	4.73681	-2.13344	1.80453	0.154063	-2.92036	-0.0191311	0.174459	-3.03931	-0.848732	-2.65305	6.37984	2.72322	-0.27675	2.30126	3.7599	4.69803	2.89897	3.75304	3.81415	1.80756	1.89098	1.00765	-1.6274	8.80496	1.64773	2.63459	0.535826	2.70378	10.0984	-2.24971	-4.45831	-1.52703	-0.970236	3.30219	1.48496
1.004	1.23054	0.306655	-0.130284	0.111935		-3.07629	2.38277	0.253625	-0.644834	0.807811	2.87025	1.23291	3.61297	2.59399	4.35187	-2.97904	-0.134106	0.394333	-2.59478	0.451766	0.269647	-3.49286	-0.950089	-3.72612	4.15891	3.02922	0.396423	1.72129	3.74314	3.7689	1.71592	1.95693	4.24892	2.41332	1.46137	0.958446	-0.521423	7.81325	0.976819	2.89245	2.56827	2.09464	5.13293	0.27601	-5.53561	-0.176592	1.52847	3.87626	4.14837
1.0541	1.12253	0.301542	-0.0357709	0.106608		-1.84873	1.40466	0.509305	-1.51354	3.32002	2.68809	3.0557	5.4143	1.48694	3.28478	-2.54972	0.383066	0.257381	-3.56535	0.459935	-0.268366	-4.01445	0.144997	-1.86654	3.7263	2.22145	0.43363	1.4796	3.04438	4.16244	0.483061	2.23512	5.44365	2.68936	-0.572235	1.07245	0.80481	5.43178	1.12631	2.23458	0.263054	2.62914	9.54708	-0.861245	-2.98521	0.135358	0.156776	2.02553	2.97587
1.1042	1.07276	0.29827	0.0268435	0.113874		-0.582951	2.75897	0.277005	-1.07239	0.779338	1.54526	3.06694	4.94304	1.75552	5.21542	-3.59719	-0.212054	-1.09652	-3.26202	-0.312421	0.921558	-4.23193	0.276163	-2.36334	4.07378	1.12289	0.197967	1.99917	2.49494	4.66662	2.56957	2.21826	5.2645	2.66847	-1.47022	1.29537	-0.531986	5.0746	1.44326	0.846647	1.05541	3.61829	6.61786	-2.90538	-2.77985	0.203988	0.0556689	1.9005	1.90859
1.1543	1.16469	0.304556	-0.00543398	0.112587		-2.16056	4.90195	0.208419	0.289933	0.177182	1.51986	2.10187	4.50877	2.58161	4.36751	-2.43836	-0.182996	-0.546401	-3.42406	-0.491542	0.559957	-4.1518	-0.381656	-1.92382	3.96812	1.38725	0.329191	3.07952	2.87714	3.71054	4.79381	3.93929	4.52846	3.35613	1.20677	1.99272	-1.96004	6.37247	1.24911	1.02468	1.89269	3.40165	8.26122	-1.09187	-5.95566	1.97033	0.675139	3.89223	2.97573
1.2044	1.22478	0.308402	0.185678	0.106992		-0.8533	2.69689	0.251564	0.653198	-0.433461	1.23018	4.47505	5.5536	2.82224	4.57233	-3.26545	-0.958364	0.00157661	-3.53843	-0.358704	-0.30025	-4.3416	-0.558596	-1.68181	1.79615	1.8136	-0.0616114	3.16468	3.98297	3.60224	3.96344	3.64558	4.10728	3.62145	3.6341	1.28762	-2.43748	5.03279	1.14591	1.16353	0.960223	1.88385	6.15991	-0.89544	-5.2104	0.490351	1.87924	2.76549	2.18353
1.2545	1.08813	0.313291	0.115192	0.122279		-1.78286	2.56748	0.667863	1.68348	2.06314	3.42663	2.78719	5.37754	3.48949	3.72543	-3.07973	0.565398	-0.757979	-3.60827	-0.163833	0.190406	-3.89975	-0.14115	-3.41915	2.06385	1.18999	0.108963	2.17624	3.92375	5.55171	3.59942	2.64049	4.68966	2.24191	3.40133	0.564082	-3.28805	5.91966	1.05934	0.776836	1.4107	0.356513	5.21871	-2.18996	-3.83998	-1.42452	1.82448	2.618	4.90768
1.3046	0.986774	0.318813	0.302912	0.12469		-1.75526	2.2312	2.10875	0.168742	1.44351	0.845878	1.73072	6.1698	2.49748	3.83338	-2.79778	-1.28843	-0.634503	-4.29621	-0.201659	0.83952	-4.67834	-0.744994	-3.21407	2.73104	0.399775	0.632629	2.24142	3.40173	6.25001	3.28627	3.69623	5.05809	1.05321	1.99686	0.532539	-3.64884	7.71866	0.912083	1.29678	2.77714	0.605491	7.20038	-2.43728	-3.97619	-0.314774	2.25308	2.33386	6.18828
1.3547	0.855631	0.319127	0.146321	0.11934		-2.93794	1.83773	-0.845863	-1.0114	2.46835	0.44165	2.67554	5.7947	2.7673	4.78498	-4.84778	-1.16463	0.449903	-4.36418	-0.262213	0.544055	-5.21586	-0.677451	-2.43021	2.53197	0.0817265	0.891847	2.42788	3.65213	3.94912	1.86627	2.91893	5.26201	1.2405	1.32236	0.326027	-3.06182	7.24946	0.873374	3.18557	1.90502	2.30876	5.65821	-2.41386	-6.55683	0.55277	1.64711	2.1215	4.98459
1.4048	0.884853	0.31547	0.0789137	0.117657		-2.77964	0.108856	-0.839106	-2.34771	2.58245	1.07635	2.12678	6.45984	1.02531	4.34317	-4.45116	-0.937535	0.37104	-3.79085	-0.850386	-0.315235	-4.49737	0.221079	-3.3099	0.204444	0.044888	0.795429	1.74332	3.29514	4.40553	1.64188	1.19465	4.80323	2.05345	1.01897	0.891996	-2.12253	8.43258	1.09545	4.21428	-0.130737	1.95418	7.95145	-1.51878	-3.59582	0.710047	0.696743	2.17779	4.52306
1.4549	0.666367	0.29664	0.156879	0.114705		-1.42436	0.912896	-1.58224	-0.00180867	1.20678	-0.448598	1.17599	6.04935	1.25753	2.9784	-3.50791	-0.0207865	0.300429	-4.74924	-1.10469	-1.11048	-4.30972	0.191876	-2.87763	0.363658	1.07559	0.44679	2.5123	3.93474	5.97181	4.11711	0.343191	2.3385	1.96093	2.12007	0.165671	-1.68949	8.08181	0.538769	2.8905	0.401332	2.17912	3.86718	-1.02778	-3.25352	0.877365	1.8959	2.35226	2.26427
1.505	0.564392	0.308606	0.154221	0.111529		-2.91471	-0.871096	0.0277911	-0.623384	0.190963	1.93848	2.34733	5.90808	0.166212	0.941388	-3.28117	-1.42375	0.0847797	-4.33869	-0.574608	0.106099	-3.92258	0.625737	-3.00402	0.724654	1.13769	0.0282255	2.42261	5.03409	5.38442	3.08404	1.21045	2.93656	1.5786	3.33306	-0.0254578	-2.29123	6.09578	-0.130387	2.3456	1.95303	3.8402	6.87564	0.141702	-4.58131	0.204001	2.97872	1.13854	2.2287
1.5551	0.453212	0.30161	0.0625387	0.110532		-2.66436	-0.271233	-0.17488	-2.17654	1.02561	-0.740805	2.05372	3.66788	-0.464685	1.78734	-5.51528	0.836261	-1.2263	-4.13807	-0.570564	-0.714757	-2.94964	0.76116	-3.83375	-0.701672	1.17937	-0.571542	1.4355	4.32721	2.88115	1.63026	2.20826	3.13219	1.57199	2.28265	1.35584	-3.65093	6.06499	0.870878	2.23958	2.24343	4.29899	3.01262	-0.561978	-3.93027	-0.556856	2.49153	3.80798	1.56296
1.6052	0.475789	0.306172	0.239411	0.113239		-4.12083	0.776421	-0.719466	-1.01976	-1.07484	2.08343	2.63474	3.68276	1.74459	2.86086	-4.81453	1.47424	-1.19596	-4.19209	-0.562756	-1.10153	-3.41896	0.388508	-3.3178	0.964146	0.316303	-0.733963	1.2782	3.72826	3.47195	2.47381	0.816005	1.71438	0.896841	1.00129	0.492933	-3.90079	5.60617	2.51864	2.06233	1.32345	3.06211	3.87667	-2.48215	-7.16683	-0.857943	3.60711	2.34145	2.30996
1.6553	0.602438	0.291917	-0.0104436	0.108158		-2.33778	-0.88215	0.317002	0.474359	0.988914	-0.130354	1.84243	3.59351	1.46298	3.42467	-4.08898	-0.0425756	-0.841653	-4.21004	-0.314201	-1.34654	-3.38763	0.474671	-3.36147	0.533795	0.279922	-0.516215	1.96962	3.21848	4.98091	3.68159	3.36568	1.46856	1.6398	1.18522	0.692948	-2.84825	5.07375	3.62826	3.119	1.38502	2.01139	3.92821	0.270822	-5.11691	-0.203388	2.15837	2.53092	1.38105
1.7054	0.425325	0.29505	0.175469	0.102585		-1.76529	1.28555	0.882444	-0.733149	2.51022	0.0298537	2.48877	1.80153	2.09062	3.91032	-5.57612	0.519916	-1.8058	-4.38295	-0.0040209	-2.13844	-2.65655	1.05706	-2.65285	-0.0611382	-0.285332	-0.527838	1.97697	3.03628	3.9456	2.88983	3.79907	2.97025	1.44633	1.10348	1.19674	-2.09813	5.17819	3.57051	2.70472	1.74597	2.00591	4.21887	0.941368	-4.68142	0.0218419	1.93656	1.85163	0.394812
1.7555	0.380899	0.282516	0.163673	0.107673		-1.39802	1.93373	0.0962395	-4.34332	0.467451	0.0111854	2.78332	1.63981	2.08556	1.59983	-2.96534	-0.309409	-1.02407	-4.40807	0.428955	-2.0268	-3.57062	1.61105	-1.6228	0.00236557	-1.31385	-0.175003	1.62244	4.45391	1.46274	1.51805	0.46991	3.31596	1.56665	1.28397	-0.0729644	-2.14396	4.73971	2.42889	0.78139	1.16252	1.52454	3.43021	0.48341	-4.11537	-0.707726	2.62354	2.36119	1.93092
1.8056	0.416293	0.269088	0.303095	0.115526		-2.75138	-0.360234	-0.207443	-0.664173	0.219421	-0.580899	0.890603	4.86332	0.384423	1.25104	-2.74475	0.0990342	-2.23539	-4.44494	0.544538	-1.74581	-3.68474	1.02076	-1.19137	-0.361326	0.470602	-0.626317	1.32279	4.1955	0.73488	1.59678	1.24425	4.77684	1.66823	3.01575	0.925654	-2.60117	4.03583	1.01225	0.39916	2.39136	0.835658	3.30567	-1.61751	-2.53023	-0.156977	0.823154	2.9755	2.23825
1.8557	0.279671	0.265371	0.0950048	0.100386		-2.89807	0.0167453	-1.08693	-1.21486	-1.2456	-0.342634	0.122915	4.20976	2.82429	1.04584	-3.66445	-0.230867	-2.03041	-4.5159	0.604807	-1.6761	-2.73351	-0.361966	-1.82043	0.962787	-0.215492	-0.395836	0.699942	3.49306	2.43226	2.89684	-0.853205	3.13327	1.30074	-0.487307	0.246573	-2.80818	4.11152	-0.122475	0.572436	1.43557	0.529266	6.49476	-0.403491	-4.83008	0.477098	2.6473	2.43137	0.97895
1.9058	0.385711	0.2883	0.121964	0.105031		-3.22453	-0.743472	0.646487	-0.170892	-0.998591	-0.106536	0.818354	3.38126	2.33501	3.39521	-2.24067	1.43342	-1.12388	-2.55345	0.402997	-2.5845	-3.41314	0.281655	-1.03124	-0.778395	-0.0295068	-0.277902	0.0197717	4.49836	4.81012	2.35503	0.0776402	1.72663	1.33483	-1.75366	0.124641	-3.28211	4.91963	-0.817214	0.852781	1.06147	0.866793	3.26918	0.258224	-4.99851	0.0969574	2.49382	2.7301	1.63257
1.9559	0.268993	0.274147	0.282607	0.111981		-2.75767	-1.00833	-1.19758	-1.87473	0.574755	-1.24602	2.34981	1.7136	0.647314	3.36055	-2.95765	0.835988	-1.94793	-3.20243	0.381387	-2.32524	-3.77316	0.245528	-0.804114	-0.375526	-0.211108	-1.10915	0.175814	3.99406	5.91156	0.119965	0.961813	4.41555	0.356589	-0.572128	0.0644749	-4.30683	4.31455	-1.01004	1.64184	1.73838	1.7568	2.16577	0.317893	-5.20287	0.242716	1.2273	1.9077	1.65993
2.006	0.301014	0.288554	0.183312	0.113335		-2.30018	-0.591573	0.486758	-3.85682	-0.0310786	0.214628	0.0701009	1.3291	2.17325	1.64079	-2.21556	2.82214	-1.39441	-3.38658	1.06627	-0.915316	-3.44139	-0.551245	-1.88089	-1.20419	-0.769819	-0.784989	1.07734	3.1999	5.37638	0.540665	-0.820117	3.78273	1.49981	-0.470968	0.0291574	-5.39225	3.03267	-0.242412	2.62764	1.85669	3.19457	5.49624	0.402085	-5.33006	0.650295	0.409628	3.68053	0.66001
2.0561	0.444161	0.285363	0.0453825	0.112212		-2.62885	-0.136261	0.631223	-0.689901	1.88595	1.27762	-0.025307	1.6973	2.9402	1.91569	-2.481	1.33301	-1.72601	-3.21691	0.916329	-0.881847	-3.91027	-0.526079	-1.30914	0.946996	-0.4339	-1.90532	1.23692	3.08007	4.39456	0.44749	2.52869	1.49425	1.25411	1.2301	0.0174582	-5.18975	2.79031	0.587615	2.64012	0.363802	3.54433	1.83892	1.88251	-5.19315	0.331854	0.606999	2.83479	0.385745
2.1062	0.356037	0.288015	0.176242	0.115529		-2.51326	-0.193386	0.564647	-1.11787	-0.509767	-0.112878	0.650831	1.67471	2.54328	1.16333	-1.8651	1.41766	-0.950558	-3.58263	0.577042	-1.31883	-4.15786	-0.867363	-2.46957	0.805582	0.151694	-1.72715	0.7344	2.92805	4.03048	0.552071	1.33192	0.993121	-0.617287	0.324739	0.203198	-4.42574	3.88768	0.159257	1.94235	1.76832	1.69474	3.56801	1.92058	-2.88993	-0.551248	2.79843	2.53589	-0.0855466
2.1563	0.320316	0.281654	0.0366473	0.105667		-2.27189	-0.0566624	-0.810962	0.283795	0.0644534	-1.98086	1.2911	1.11664	4.02729	2.45493	-2.22706	1.26225	-1.63649	-3.29662	0.0589486	-0.98914	-4.0961	-0.766737	-0.284426	-0.721645	0.213247	-1.12873	0.883423	3.16044	2.85478	-0.31909	-0.24239	0.955541	-0.548236	-1.60054	0.207618	-5.1267	3.60584	-0.0260633	2.94972	-0.167879	1.85948	4.58334	-0.944133	-5.59863	-0.0827395	1.54298	1.59857	1.2559
2.2064	0.363094	0.290539	0.302541	0.119081		-2.29784	2.67748	-0.604398	1.2074	1.18554	-0.920463	0.308688	4.00357	2.01694	1.29708	-0.423055	3.20048	0.839316	-2.74374	0.475645	-1.33691	-4.4693	-0.221829	-0.541462	-0.114935	0.258645	-1.2519	1.09093	3.31363	3.14324	-1.30223	-0.586334	0.366982	0.706943	-1.71413	-0.701124	-5.47361	2.30979	0.505901	2.88468	1.33685	2.67304	3.89933	0.723735	-3.32449	1.12779	0.494036	2.77887	-0.523473
2.2565	0.233632	0.291406	0.242388	0.118841		-1.12109	2.48077	-0.454216	1.60902	-0.478893	0.522757	1.08244	4.97979	2.53848	1.26365	-1.38105	1.88403	-1.16079	-2.37703	0.242986	-1.44066	-3.44593	0.187088	-1.16943	-0.0851328	0.113393	-0.562764	-0.0953939	3.12336	5.40462	0.238692	-3.16536	0.658207	-0.625628	-0.298719	-1.36167	-4.70009	1.72198	1.27716	0.674234	0.200032	2.0398	3.48615	0.666057	-3.64286	-0.316347	2.39501	2.57515	1.26531
2.3066	0.443235	0.48228	0.485932	0.355458		-2.44956	0.260389	0.169707	-1.10586	2.27726	1.11818	0.515832	4.3996	2.87999	3.16848	1.13979	1.44691	-3.961	-0.781422	4.48787	1.30074	-6.0112	-7.16519	10.8068	-9.75623	2.70056	-1.60194	0.224595	3.26707	2.55294	-2.55368	-0.758475	3.07864	2.83959	0.454306	-0.307697	-4.55711	5.27404	0.726748	0.588305	3.27206	-1.83255	1.77869	-0.980881	-15.9437	-3.5772	1.8938	4.47047	0.893232
2.3567	0.40297	0.31911	0.266999	0.148993		-2.25943	-0.594681	0.225871	0.101865	0.0528538	-1.06501	0.0112193	1.08244	2.09747	2.21871	-0.339561	3.3208	-2.28113	-2.45918	2.55939	0.369232	-4.30342	-0.629636	3.76215	-6.09618	1.17046	-0.427603	-0.492094	3.05389	4.39595	0.843992	0.642277	0.254994	0.823452	0.791338	-1.03953	-4.6647	3.89639	-1.10083	2.12392	0.852982	0.0764801	3.02405	0.464942	-6.21725	-0.676805	2.86006	4.13017	3.58697
2.4068	0.364343	0.287419	0.00523426	0.111165		-3.07524	-0.596151	-1.73406	0.62458	1.63479	-0.753785	2.83582	1.97889	2.4942	3.14453	-0.865505	4.09561	-1.52986	-3.44514	1.35924	-0.178828	-3.21056	2.37965	-0.508303	-3.42871	0.19273	-0.414426	0.0401142	1.89862	5.64175	-1.16479	-2.4288	0.635166	1.051	0.0431585	0.61438	-4.27549	3.15535	-1.42308	2.35234	0.198293	0.817459	4.16972	0.381954	-2.21104	0.93209	2.5509	3.69217	0.132233
2.4569	0.259334	0.277452	0.0278832	0.125623		-3.11141	-1.04253	-1.71216	1.16457	-0.981409	-0.607574	0.172232	1.90105	1.91812	0.850387	-0.715204	5.7044	-1.33291	-3.88104	0.729897	-0.435667	-2.60467	2.88833	-2.56733	-1.60768	-0.326438	-0.644678	-0.737871	4.76187	4.89311	-1.48983	-2.77622	-0.405584	1.13331	1.32232	1.04623	-6.3133	2.951	-0.820428	1.90164	0.64049	0.802286	4.81973	1.24812	-1.96363	1.54934	1.87299	3.18895	1.60172
2.507	0.333925	0.276168	0.0052358	0.107901		-1.33517	0.581325	-0.910078	-1.33395	2.50778	0.210347	-1.55886	2.99367	1.88147	1.11234	-0.16582	8.77481	-1.31601	-3.9086	0.51381	-0.493516	-2.35781	1.92207	-2.97772	-0.486944	-0.480834	-0.745038	0.486291	1.39394	2.23212	-0.786441	-2.18206	-1.71751	-0.47917	0.794163	0.480899	-4.94355	3.18341	0.126724	1.3998	1.51207	0.442858	4.57812	0.757659	-3.51357	1.4748	1.97845	2.653	1.93718
2.5571	0.354006	0.282041	0.0284185	0.112895		-3.80362	1.40854	-1.07655	0.324412	1.41382	0.992014	2.16824	2.8802	3.94981	3.21826	0.505486	7.73179	-1.10486	-3.66955	0.553447	-0.444607	-2.34203	0.506538	-2.30227	0.0796625	-0.36425	-0.231711	-1.40767	2.70626	1.69457	-0.548693	0.0679073	0.410721	-0.255389	0.21868	-0.0669356	-6.06419	3.74402	0.843531	1.36307	2.14551	0.151073	3.44036	0.243587	-4.8994	1.00833	3.8	2.11681	0.900675
2.6072	0.265727	0.289538	0.197345	0.098493		-3.10815	-1.0054	-2.3021	-1.51645	-2.27593	-1.71025	-0.0334002	4.51664	2.30947	3.00498	1.02155	9.14048	-0.402446	-3.30563	0.691269	-0.381171	-2.42939	-0.333065	-1.10376	0.238286	-0.0704807	0.666347	-1.46513	0.805193	4.09575	0.611055	-2.19202	0.0799786	1.23666	-0.360561	-1.27575	-5.07146	4.38921	0.842183	1.95473	1.88	0.338535	3.75866	-0.894411	-4.67532	0.44978	3.65277	1.61285	-0.247383
2.6573	0.180084	0.289656	0.081185	0.101057		-2.86894	1.54437	-1.51592	-0.919561	1.17361	0.877135	0.653266	3.36618	0.610925	2.14082	1.1283	10.4485	0.254791	-2.95819	0.76974	-0.395438	-2.49689	-0.00729599	0.0550209	0.13508	0.306681	-0.558607	-0.516327	1.75549	5.60251	-2.18091	-2.62648	1.4226	-0.185441	-2.37887	-1.83676	-6.93139	4.81148	-0.149095	2.45585	0.743594	1.14269	6.56478	-0.0725969	-3.86576	0.0979498	0.884138	1.17361	0.427973
2.7074	0.310433	0.280675	-0.074087	0.097945		-2.61446	1.48965	-2.49468	-1.37837	-1.70194	0.134493	-1.01926	5.20989	1.21222	1.17915	0.904145	10.7318	-0.0861887	-2.71469	0.634179	-0.526855	-2.4598	0.829004	0.618252	-0.0838066	0.673443	0.186489	-0.915152	1.99902	2.55872	0.905109	0.479668	1.20998	0.011724	-0.546978	-0.589064	-5.60748	5.03371	-1.26153	1.71862	0.0426013	1.91812	7.42521	-1.7324	-3.85888	0.0959442	2.2579	0.835036	-0.396388
2.7575	0.173743	0.300745	0.0726173	0.112289		-1.80099	-0.137613	-0.769489	-3.36963	0.634799	2.28756	0.456759	1.60593	1.00419	0.247201	0.676717	12.7736	-0.915147	-2.55218	0.290116	-0.619747	-2.25356	1.39357	0.421251	-0.27222	0.936009	0.290693	-1.62708	1.31297	4.39838	-0.335826	-2.64843	0.53798	0.738645	-0.703058	-0.843784	-5.57931	5.17193	-1.4621	1.22983	0.663098	2.02094	5.75325	-0.989091	-4.13378	0.268016	2.72018	0.688299	0.0465894
2.8076	0.382393	0.311335	0.0814175	0.119561		-1.21037	-0.957334	-1.18365	-1.22789	1.67857	0.810871	-0.456125	2.19052	-0.262923	1.9856	0.684012	12.29	-0.609919	-2.43358	-0.0148268	-0.477943	-1.91451	1.55433	-0.109621	-0.28401	1.00082	-0.209435	-0.109005	1.29275	6.04783	-0.57791	-1.76994	1.26383	-0.320262	1.48483	-0.289088	-6.76538	5.08055	-1.26172	1.96162	1.39892	1.78604	5.86966	0.0714758	-3.80127	0.412471	2.59211	0.869004	-1.47191
2.8577	0.265446	0.301835	0.0386343	0.119317		-0.800488	1.1727	-1.39553	-0.706634	-1.52636	-1.04287	-1.27692	4.79885	-0.0230389	1.87398	0.915388	12.3905	0.686323	-2.31421	-0.0213811	-0.121669	-1.61667	1.45758	-0.511063	-0.00196518	0.840138	1.2634	-2.317	1.96321	4.71669	2.07037	-1.19709	-0.90446	-0.900494	-0.864691	-1.32113	-3.84621	4.74466	-1.17629	1.83715	0.826447	1.92642	6.65391	-0.927328	-3.25728	0.494908	-0.154422	1.46922	-1.31707
2.9078	0.213071	0.303772	0.236344	0.103555		-2.09671	0.483768	-1.77628	-4.45845	2.03218	-1.72841	0.0449561	1.27489	-0.850334	1.45582	1.31172	12.0583	0.967391	-2.14414	0.289274	0.123311	-1.51753	1.28181	-0.665064	0.461278	0.582219	0.936453	-0.87414	1.25495	5.79387	1.53887	0.442998	-0.654081	-1.47229	0.296128	-2.34953	-5.06223	4.61344	-0.778623	0.743757	-0.318744	2.35551	5.31302	-0.153772	-3.15178	0.596481	-0.713856	2.22528	1.25269
2.9579	0.28021	0.291803	0.156887	0.0960416		-1.98531	-1.18956	-0.728096	-1.39999	-0.653432	-1.96032	-1.20925	2.15457	-0.0223112	2.01019	1.71937	12.5404	-0.219134	-1.94723	0.667053	-0.0497405	-1.66102	1.23371	-0.83977	0.883479	0.377919	1.349	-1.62531	2.07156	3.60228	1.05531	-2.04743	1.89628	-2.00203	-0.806743	-0.559234	-2.85617	4.74784	-0.0858753	0.243474	-0.351836	2.23571	4.56568	-0.0442515	-3.1085	0.76706	2.17737	2.70388	1.22595
3.008	0.217663	0.282805	0.189963	0.11053		-1.9836	-1.03148	-0.236025	-1.94263	2.22776	-2.8608	0.308527	0.750635	0.0688443	-1.07718	1.92684	10.0847	-1.05475	-2.0008	0.860187	-0.528574	-2.0479	1.33777	-1.30292	1.04172	0.368467	0.714484	-0.69061	1.66572	2.65234	2.08472	-1.36102	1.89281	-1.65298	-1.82351	0.404467	-4.42863	4.62171	0.117557	1.21213	0.829481	1.3153	5.96237	1.3948	-2.57628	0.941292	-0.407219	2.60653	0.107278
3.0581	0.168989	0.310829	0.20257	0.113652		-2.04021	-1.84996	-0.370866	-2.60075	0.512569	-1.39535	-0.558765	1.3621	1.07237	1.31624	1.81496	10.3878	-0.659839	-2.61937	0.826872	-0.960704	-2.46648	1.23941	-1.97326	0.798221	0.533381	-0.477353	-1.02516	1.15884	3.381	1.68907	-0.64751	1.52934	-0.863566	1.20931	-0.0432034	-5.16994	4.44991	-0.314742	2.66911	1.87816	0.614862	6.99191	-0.347938	-2.17382	1.03214	-1.15008	2.22549	-1.14073
3.1082	0.153285	0.304425	0.150501	0.11094		-1.84526	0.123383	-1.00282	0.331446	-0.206235	-4.10204	-0.200671	2.00603	-1.50773	-0.784596	1.46148	11.5062	-0.184102	-3.64085	0.699523	-1.09435	-2.52961	0.677393	-2.47995	0.319914	0.717994	-0.5011	-1.08282	0.740757	2.84595	1.36758	-2.87302	-0.946103	-0.24557	2.72373	-0.146762	-4.94383	4.91707	-0.938698	1.62056	1.99801	0.988231	6.39401	0.493645	-2.77256	1.03627	1.501	2.01289	0.278688
3.1583	0.195887	0.298433	0.155708	0.0956697		-1.84643	-1.61177	0.352452	-2.39834	1.83607	-2.63185	-0.738318	1.94748	-0.819971	-1.90329	0.9872	11.2577	-0.470064	-4.37628	0.605967	-1.03161	-2.13223	0.0795254	-2.48342	-0.158087	0.763577	-0.0629112	-1.21319	2.81361	4.98594	0.211629	-2.22621	0.173926	-0.394576	-0.0488851	0.161117	-5.90752	5.21871	-1.19682	0.111958	1.44907	1.69654	4.56105	1.18091	-4.01024	1.04282	0.409661	2.21505	-0.767136
3.2084	0.177586	0.303271	0.023869	0.105394		-2.39901	-4.96039	-0.462483	-2.35402	2.55451	-1.73537	0.424633	1.50273	1.06874	-0.602184	0.666993	10.0423	-1.07409	-4.25674	0.566966	-0.947233	-1.8739	0.0349196	-2.07867	-0.402342	0.562358	-0.446792	-2.01075	2.10801	5.56774	3.51331	-1.93093	0.157212	-1.24563	-1.99594	1.12649	-4.41433	4.35792	-0.734813	1.25863	0.599808	1.60758	3.98447	0.555771	-5.1062	1.1114	1.45688	2.57376	0.13396
3.2585	0.341441	0.302578	0.132576	0.110967		-2.38134	-0.602825	0.807267	-3.73589	-0.870056	-2.36277	-0.954513	0.467955	-1.2348	1.17427	0.849093	12.581	-1.46594	-3.58218	0.537641	-0.901138	-2.34508	0.484438	-1.62715	-0.312405	0.233454	-0.994722	-0.45081	2.82819	3.06704	5.14703	-3.60891	2.48098	-0.527606	0.0856587	0.165842	-4.80903	3.76633	-0.310702	2.18209	-0.174033	0.820951	5.93502	2.20562	-5.80377	1.09886	1.12517	2.75922	-0.120819
3.3086	0.348164	0.318592	0.170831	0.103474		-1.94075	0.0739308	-1.50304	-0.459419	-0.488005	-2.8232	-0.435809	2.24754	-0.348831	-0.470576	1.49952	14.2345	-1.46998	-2.96696	0.482032	-0.801944	-3.17317	0.91991	-1.44777	-0.0155356	-0.0408896	0.698171	-0.836144	2.07895	4.90497	1.19138	-2.83949	2.72467	0.48397	-0.590276	0.376704	-4.57051	4.51304	-0.430878	1.81122	-0.53458	0.287358	7.03476	0.654334	-6.06333	0.790957	0.238548	2.65445	0.1234
3.3587	0.219869	0.303905	0.184553	0.110331		-2.09928	0.179559	0.347258	-2.12048	0.753577	-1.37641	1.04562	0.722615	0.378235	-0.122914	1.92244	11.1924	-1.09681	-2.75583	0.437096	-0.570954	-3.5169	1.07066	-1.51682	0.338665	-0.081042	1.41629	-0.480809	2.05802	1.97111	2.43834	-3.16045	2.54965	-0.281669	-0.460086	-0.0673974	-4.12971	5.09728	-0.220792	2.07821	-0.435441	0.381841	6.25642	0.638916	-5.80549	0.238057	1.8752	2.44884	1.28108
3.4088	0.097243	0.295615	0.157583	0.124219		-1.59869	-0.698489	-1.48004	-2.44036	-1.61278	-0.770953	-0.653859	-0.690022	0.928339	0.319995	1.5172	10.336	-0.868178	-2.81302	0.472477	-0.338724	-3.10153	1.04087	-1.65696	0.606322	0.159456	0.350101	-1.23694	2.43327	0.749733	1.63234	-2.44132	0.100159	-0.870993	-0.248842	0.163359	-3.26811	4.84123	0.428146	2.27121	0.0351838	0.578209	5.69102	0.878827	-5.00246	-0.0384456	0.487589	2.34786	3.19897
3.4589	0.175056	0.295523	0.19458	0.123415		-1.15606	-3.99483	-0.68038	-1.97802	0.363852	-1.61857	1.39479	0.841839	1.28745	2.99932	0.76684	10.6418	-1.2946	-2.95861	0.634828	-0.347456	-2.48153	0.955086	-1.71026	0.746407	0.533328	2.43741	-2.12342	3.06348	4.13286	0.692954	-2.26267	1.66853	0.0605857	0.914941	-0.159366	-5.48648	4.76997	0.28037	1.63785	0.717586	0.485508	4.96582	0.853126	-4.17664	0.448617	1.85765	2.41828	2.09277
3.509	0.277754	0.284679	0.13185	0.120586		-2.0151	-1.24928	-0.198443	-3.98072	-0.9272	-0.0526593	0.648521	2.31911	-0.946764	1.72783	0.587893	10.2996	-1.91493	-3.07042	0.850961	-0.713933	-2.17216	0.899275	-1.62288	0.80685	0.87803	0.983699	-1.20611	2.02016	-0.210643	3.30682	-3.37406	2.11773	0.609576	0.558484	0.962421	-4.13098	4.7334	-0.521316	1.87913	1.39006	0.448205	3.30849	-0.296431	-3.98587	1.30838	1.17725	2.60693	1.58937
3.5591	0.157058	0.28991	0.171151	0.113394		-0.278573	-2.89778	-2.07218	-0.740319	-1.87885	0.179147	1.1388	3.17108	0.409088	0.155298	1.23757	7.86114	-1.99272	-3.06104	1.00901	-1.15517	-2.20605	0.936266	-1.37463	0.838511	1.04939	1.8977	-0.721418	1.95978	1.92144	0.586982	-3.13836	1.96927	-1.26776	0.711737	1.01134	-7.14644	3.71615	-0.720504	2.32564	1.78054	0.883654	3.41952	1.12084	-4.03441	1.62149	1.09014	2.85058	0.842426
3.6092	0.21977	0.282044	0.175163	0.116474		-2.06431	-2.97039	-0.828203	-3.53022	-1.55719	-2.10648	-0.394889	0.446649	0.0710696	2.1622	2.03384	8.43272	-1.64518	-2.88685	1.0312	-1.31755	-2.47007	1.00053	-0.969261	0.883029	1.06316	2.77447	-1.42874	2.38262	-0.095068	-0.905134	-2.12717	2.72074	-0.0960899	1.9737	-0.135737	-2.96143	3.08658	-0.60682	0.990451	1.5375	1.44759	5.66474	1.00201	-3.54324	0.88738	1.31963	3.03293	1.70454
3.6593	0.223895	0.295049	0.102425	0.109874		-2.0732	-0.898527	-1.59734	-4.82294	0.107423	-0.854778	-0.738439	1.38384	1.07652	2.71843	2.36939	8.12592	-1.38891	-2.63198	0.964992	-1.12821	-2.72893	0.965594	-0.498645	0.917022	1.01743	2.83956	-0.626813	2.00019	0.0763993	0.0642961	-5.17719	2.66573	0.932285	1.75098	-0.0103987	-3.44166	4.58169	-0.924288	0.583226	0.5428	1.42793	5.77145	0.875688	-3.03645	-0.137974	-0.537479	3.0103	1.20759
3.7094	0.243878	0.296403	0.170694	0.0990006		-2.62023	-2.37967	-0.949195	-3.98773	-1.38666	-0.763365	1.45562	0.363481	-0.420597	1.23843	2.42264	9.94922	-1.2355	-2.40092	0.886543	-0.859384	-2.63988	0.852701	-0.0747383	0.889156	1.01085	2.55863	-1.16366	2.43923	0.277879	1.66529	-1.51931	2.79649	-0.947066	2.29604	-0.907085	-5.63161	5.82518	-0.715875	2.22365	-0.532413	0.809397	4.27523	1.46371	-3.58367	-0.504023	-0.0524342	2.69865	0.265878
3.7595	0.0315989	0.295586	0.246027	0.113052		-1.94533	-0.839809	-0.580744	-4.30583	0.123734	-1.9548	0.701069	0.808382	0.0916755	2.26828	2.62052	10.3504	-0.86958	-2.23142	0.850745	-0.77638	-2.08164	0.849883	0.241993	0.747998	1.09281	1.48957	-0.502514	0.514989	0.108687	-0.500152	-3.20631	3.28416	-0.370627	1.33726	0.291983	-6.44868	4.9151	0.491298	2.29956	-0.955626	0.364176	4.80307	2.3144	-4.85281	-0.0389239	1.82639	2.29661	-0.0785271
3.8096	0.143146	0.302458	0.102013	0.112906		-3.97421	-0.775313	-1.52854	-2.76202	-0.559615	0.0854468	1.18761	1.49084	-0.615958	2.97127	2.95212	6.61132	-0.348927	-2.09671	0.856694	-0.910199	-1.52371	1.10198	0.526208	0.474048	1.1833	1.47714	-1.27287	1.41085	0.319556	0.498805	-4.06159	2.61378	0.639806	-1.08913	0.194514	-6.52294	4.33407	0.616859	0.584314	-0.683595	0.60151	6.46765	2.74095	-5.78277	0.676078	0.393568	2.08605	1.08657
3.8597	0.114986	0.30681	0.0174749	0.115334		-2.08374	-0.0624881	-2.83181	-4.82151	-1.86967	-0.48831	1.50679	2.43623	0.864499	2.49429	2.89291	6.47264	-0.0626344	-1.98181	0.894387	-1.17546	-1.45909	1.62337	0.873668	0.150205	1.18136	3.46956	-1.89115	1.9213	0.754477	-1.1285	-5.25467	2.12178	0.542399	1.18064	0.245599	-4.78171	5.11601	-0.903416	-0.882747	0.0176559	1.26674	7.37503	1.94599	-5.9011	1.12675	1.92831	2.21177	1.08694
3.9098	0.239961	0.304342	0.265969	0.109002		-2.16668	0.117258	-1.85091	-5.27575	-0.304479	-0.845621	1.07399	2.10244	-1.67006	2.88127	2.11839	8.11769	-0.116125	-1.94466	0.947142	-1.44566	-1.72646	2.35121	1.2904	-0.120148	0.991948	1.89817	-0.974846	1.0303	-1.33183	0.228851	-1.61715	2.55563	0.247966	-1.01811	-0.839623	-6.17468	5.11709	-1.7803	-0.620064	0.568848	2.00388	6.97087	1.2159	-5.1587	1.29212	1.16528	2.45471	2.67184
3.9599	0.0209899	0.301732	0.102267	0.117977		-2.86699	-1.43269	-2.90469	-4.74949	1.06495	0.262308	1.12766	1.40869	-1.34764	2.09116	1.29094	5.97535	-0.268885	-2.0644	0.98556	-1.47648	-1.8219	2.87719	1.61157	-0.234871	0.635832	1.21428	-1.59415	0.63242	-1.5108	-0.725291	-6.54195	2.71157	0.440304	-1.75341	-0.391244	-4.3997	4.37176	-1.41335	1.03472	0.152207	2.55591	6.40833	2.10801	-4.29772	1.30598	-0.0435364	2.53908	1.27016
4.01	0.0887406	0.302795	0.18923	0.1228		-2.48248	-1.95005	-1.10464	-4.10335	-1.09584	0.0504058	0.70244	2.74205	-1.7041	1.61605	1.29495	2.56628	-0.395276	-2.31948	0.980038	-1.0155	-1.56926	2.70314	1.65717	-0.166451	0.239279	1.23496	-1.30275	1.67501	-0.818232	-1.02584	-1.0822	2.94384	0.711658	0.303462	0.269928	-8.20304	4.8471	-0.884138	1.91135	-1.0784	2.71022	7.91942	3.76672	-4.45029	1.28344	-0.951879	2.36433	0.259187
4.0601	0.159159	0.2958	0.226387	0.118964		-2.8198	2.11592	-2.16821	-4.14409	-1.29734	1.53411	0.417495	-0.279334	-1.56345	2.62997	2.07105	3.33104	-0.577846	-2.53226	0.957583	-0.209062	-1.30544	2.00024	1.43454	-0.00304213	-0.0675881	0.994266	-1.39123	-0.445949	1.50577	0.080145	-5.03291	2.5361	0.761639	0.894098	-0.274899	-4.7786	5.77214	-0.572799	1.751	-1.452	2.38042	9.20863	2.84599	-5.56764	1.31045	1.04448	2.10159	0.334465
4.1102	-0.108459	0.312865	0.228539	0.115393		-2.12618	-0.964606	-2.24282	-4.43212	-1.57644	1.01257	-0.697909	1.12681	-0.862307	2.42202	2.64566	4.3579	-0.79355	-2.54033	1.0245	0.33905	-1.32654	1.49615	1.21335	0.157247	-0.180882	1.13927	-2.08751	0.502814	0.00515969	-1.8349	-3.69018	2.1095	0.7597	0.446392	0.0907129	-6.30298	5.40227	-0.447796	1.36105	-0.000219696	1.58775	7.47985	2.57575	-6.82347	1.45397	1.64042	1.93916	2.59018
4.1603	-0.073731	0.308392	0.189433	0.125665		-2.32777	-1.2596	-2.35775	-4.01883	-1.67621	0.44141	-1.64227	1.81966	0.0784959	2.47799	2.38452	3.67036	-0.76541	-2.4362	1.28593	0.108203	-1.50763	1.55554	1.27061	0.22388	-0.12682	-0.496028	-1.14588	0.515755	-0.264246	0.600216	-4.96766	2.92442	0.0249171	0.95709	0.424125	-5.69278	4.70935	-0.485675	1.79966	1.68763	0.558751	6.02554	3.06005	-7.41467	1.63398	0.861377	1.93948	3.69289
4.2104	-0.048227	0.319434	0.329022	0.118572		-2.00405	-2.53669	-2.6349	-4.99883	-4.03372	-0.367577	1.9218	2.88948	-0.637628	3.76851	1.95585	3.48467	-0.374338	-2.44566	1.67268	-0.5939	-1.60486	1.84916	1.58233	0.222948	0.0281265	-0.175866	-1.66378	-0.231259	0.0201655	-0.739622	-4.31553	1.1685	-0.416763	1.83405	-0.811402	-6.01795	4.87206	-0.61762	2.80855	1.88031	-0.111377	6.87599	2.70754	-6.66698	1.69364	0.185216	2.04799	2.61169
4.2605	-0.256504	0.310134	0.261012	0.113779		-2.06725	-2.28798	-1.61458	-6.70771	-1.27744	-2.20809	-0.320756	0.75978	-0.141937	1.22561	2.24691	2.36655	-0.0239029	-2.6592	1.93459	-1.07763	-1.60853	2.04802	1.81197	0.272095	0.21775	-0.235295	-0.193925	0.00284172	0.541159	-1.0863	-5.06505	2.35675	0.418961	0.642755	-0.149017	-7.30057	5.3117	-0.64245	3.18918	1.07592	0.0391771	8.17211	3.90286	-5.33685	1.5626	-1.06312	2.20752	1.92145
4.3106	0.00513633	0.303983	0.33188	0.117893		-3.63938	-1.29937	-0.823968	-0.812957	-2.07686	-0.345899	0.996627	-0.34884	0.835678	1.78119	3.15766	2.97353	-0.0677515	-2.82029	1.83386	-0.925522	-1.72885	2.14052	1.63404	0.491422	0.393853	-0.836787	-1.34643	-0.668307	-1.15557	0.232801	-4.54983	1.43344	1.05617	-2.01078	0.308715	-6.66107	5.58409	-0.557776	3.36955	0.580494	0.732885	8.43177	3.38737	-5.08398	1.39201	0.752372	2.37848	2.60913
4.3607	-0.101509	0.308432	0.366815	0.125043		-4.11883	0.155883	-1.3902	-7.0816	-2.13311	-1.05311	-1.16619	0.792653	0.360463	1.52557	3.7987	2.2795	-0.335615	-2.63851	1.44341	-0.46335	-2.05175	2.19451	1.10453	0.961672	0.537062	-0.708785	-2.2219	-0.544613	0.422312	1.09521	-5.0082	0.169017	0.559187	-1.00683	1.80895	-6.26081	5.91722	-0.699343	3.44038	0.608538	1.5135	7.16152	3.03538	-5.47974	1.35482	0.399536	2.53104	2.84099
4.4108	-0.0583429	0.308223	0.357675	0.121502		-3.39359	1.39227	-2.3338	-5.48578	-2.72242	-1.68653	0.508378	1.03873	-0.157702	0.824856	3.63584	1.88965	-0.550415	-2.17718	1.07535	-0.130624	-2.28987	2.21741	0.57316	1.51666	0.630593	0.090619	-2.40513	0.466335	-0.371686	-2.01705	-1.76097	-1.52834	-0.263153	-3.21512	-0.844895	-6.80389	6.03876	-1.07128	2.08163	0.541468	2.13566	6.35331	4.08672	-4.61861	1.40079	-0.316294	2.62337	2.06262
4.4609	-0.127131	0.310704	0.265873	0.119236		-2.70471	0.0855568	-1.06322	-4.37422	-0.346807	-2.57448	1.06325	0.963521	-0.119051	0.0693664	3.18658	2.09735	-0.518531	-1.79886	1.01251	-0.0795797	-2.13354	2.1794	0.37141	1.89465	0.659882	-0.150988	-2.37187	-1.59889	0.519018	-0.879454	-7.46444	-0.27584	0.0107608	0.605354	-0.425328	-5.88874	5.29744	-1.35235	0.589511	0.19538	2.48491	7.46395	3.53546	-2.9707	1.29083	-1.4786	2.55142	2.73665
4.511	0.0641137	0.30572	0.36453	0.116596		-2.88573	-0.140462	-2.16542	-4.98689	-1.87964	0.132148	1.24004	0.491283	-1.47412	3.09136	3.09766	1.52491	-0.10251	-1.78356	1.18945	-0.154757	-1.69359	2.05702	0.577336	1.83388	0.632208	-0.291919	-1.88635	-0.592377	-2.78773	-2.62738	-3.42588	1.62174	0.387269	0.831368	1.52589	-4.44247	4.57734	-1.42	1.19301	0.0528361	2.46067	9.02369	4.98322	-2.83415	0.892364	1.81441	2.19124	4.14576
4.5611	-0.145225	0.311951	0.226895	0.145163		-4.21185	-0.00602823	-1.55758	-4.96467	-0.212613	-1.20879	-0.111918	1.08931	-0.0660639	1.24652	3.38727	2.19447	0.626154	-2.01391	1.34307	-0.205543	-1.31714	1.83622	1.12516	1.22815	0.567248	-0.141818	-2.03325	-1.23963	-3.33026	-1.37243	-6.93382	-0.847672	0.0676978	-1.42164	1.44302	-7.404	5.1383	-1.3259	2.46817	0.43943	1.97853	9.65324	3.80392	-4.21604	0.558522	-0.596407	1.52704	2.79158
4.6112	-0.142027	0.31466	0.244633	0.134938		-3.67174	-1.71537	1.08715	-4.29516	-2.61082	-2.08025	0.337251	1.17131	-1.01905	2.45675	3.65983	2.35618	1.4778	-2.26758	1.25374	-0.221416	-1.18584	1.5867	1.92214	0.418867	0.484811	-0.414726	-1.7294	-1.91981	-2.31492	-0.982005	-6.61829	-0.962148	-0.378399	-2.23688	0.766862	-7.47148	5.59273	-1.40343	2.82995	1.07723	1.11775	8.80245	3.00971	-5.18658	0.762587	-0.71018	0.853974	5.49916
4.6613	-0.199422	0.302826	0.288566	0.122215		-4.25768	0.437632	0.0587542	-4.12233	-2.08063	-0.809878	-0.346516	1.28487	0.248803	0.0371707	3.67447	3.12066	1.98413	-2.4204	1.01046	-0.251865	-1.20341	1.63175	2.70465	-0.172592	0.395476	-1.06767	-1.91973	-2.46566	-1.2544	-1.39186	-4.53254	-0.882902	0.348938	-2.45124	0.993247	-3.33971	4.56144	-1.73414	1.88965	1.6063	0.453597	8.57476	2.80821	-5.10231	1.5097	0.301878	0.519823	3.60092
4.7114	-0.114791	0.319232	0.184134	0.116897		-2.57295	1.88356	-0.83228	-5.35589	-1.48128	2.11731	1.66928	1.45073	0.268012	-0.201707	3.55674	1.37243	1.58114	-2.48098	0.82982	-0.32669	-1.26029	2.24148	3.13842	-0.132177	0.282951	-0.234249	-1.77038	-2.19285	-1.80415	-1.85086	-5.51978	0.410776	0.182978	1.84103	1.81148	-5.88461	3.20762	-1.41273	1.24119	1.82157	0.546152	10.4362	3.10213	-4.53734	2.17171	1.48337	0.651997	5.34684
4.7615	-0.174959	0.308475	0.143495	0.115629		-4.24663	0.485858	-0.846854	-4.84925	0.94503	-1.70615	-0.0156266	0.27996	-1.13921	1.16926	3.48297	2.61889	0.657053	-2.46522	0.873812	-0.425624	-1.31506	2.92569	3.00437	0.612034	0.126089	-0.635255	-0.782139	-3.4689	0.0608759	0.0311819	-3.03032	-0.0219504	-0.786909	-0.366985	0.908476	-7.78027	2.80739	-0.286308	2.06545	1.59658	1.13462	9.80058	2.49026	-4.12104	2.17337	1.47373	1.00994	3.97732
4.8116	-0.287893	0.308739	0.198128	0.130143		-2.82198	-0.149023	1.85671	-4.00527	-1.95663	-1.49476	0.266074	-2.60315	-0.0734956	0.496316	3.63321	2.7833	0.285249	-2.37276	1.04303	-0.521386	-1.35035	2.88608	2.63146	1.65139	-0.0940217	-1.87102	-1.13862	-2.6707	-0.476508	-2.0405	-6.27564	-2.13226	-0.914487	-1.91905	0.449395	-7.19818	3.98406	0.282997	1.93024	1.09533	1.59807	5.99497	1.57497	-4.45552	1.67468	0.975695	1.32564	2.57067
4.8617	-0.343987	0.298808	0.381367	0.121984		-3.08581	-2.11461	0.743536	-4.79058	-1.6621	-0.884805	-0.199767	-0.117476	-0.257077	0.505106	4.18686	3.91113	0.606966	-2.19607	1.16054	-0.603419	-1.38239	2.17487	2.51121	2.54121	-0.344761	-1.88923	-2.11194	-2.1247	0.420202	0.435835	-6.14602	0.506211	-0.873613	-1.43661	0.649531	-5.22605	5.72421	-0.0302978	1.05536	0.687689	1.60181	5.28106	1.44637	-5.26036	1.16914	1.19301	1.50352	2.69714
4.9118	-0.378818	0.291121	0.330912	0.126358		-2.41448	-1.25641	0.731517	-4.69984	-0.837867	1.72202	0.375233	2.29364	0.304463	0.241852	5.05033	4.28154	0.827937	-1.96581	1.11641	-0.67789	-1.46099	1.69428	2.93775	2.86882	-0.541984	-0.830241	-1.61105	-1.76104	-0.57875	-1.65297	-5.42825	2.18656	-1.25667	-0.953315	-0.563827	-5.51246	5.70837	-0.403145	2.14892	0.529553	1.10047	6.8107	1.75362	-5.41401	0.978729	0.657405	1.62047	2.35275
4.9619	-0.356887	0.284115	0.351377	0.129768		-2.87846	-0.762984	0.215984	-5.91578	-1.16165	-1.40252	1.3799	-1.19517	-0.0532105	-0.416596	5.62573	3.16589	0.705862	-1.79668	1.02655	-0.745154	-1.62825	1.94082	3.5396	2.64865	-0.599304	-1.10427	-1.46852	-2.42139	1.05068	-0.0409829	-4.38324	-0.984923	-1.5013	-2.24759	0.186226	-6.94784	4.42085	-0.357896	3.3431	0.475684	0.324977	6.02973	3.06832	-4.81489	1.04469	2.6997	1.75312	2.49584
5.012	-0.466464	0.301167	0.152964	0.113663		-2.04444	-0.358259	-0.222684	-6.68684	-0.992511	1.09976	-0.94969	-0.709245	0.278184	-0.577331	5.38523	2.45387	0.772753	-1.8018	1.05411	-0.763269	-1.89855	2.43558	3.80598	2.19915	-0.453564	-1.42054	-1.31515	-2.38207	0.864495	-2.48329	-4.47825	-1.04405	-0.673421	-2.00594	-0.46074	-6.20348	3.70736	0.2084	2.66343	0.461847	0.0872386	5.98355	1.98723	-4.45354	1.25291	-1.65746	1.89655	4.15826
5.0621	-0.143436	0.298648	0.191055	0.119324		-0.918907	-0.0204702	0.208554	-3.1904	-0.546445	0.301319	1.57462	-0.523293	0.552891	0.849463	4.70696	2.76404	1.2082	-1.91424	1.26682	-0.673654	-2.25957	2.66425	3.48402	1.8453	-0.17003	-0.791477	-1.88166	-2.7733	-0.145726	0.261182	-4.45035	1.25641	-0.458166	-1.46227	-1.34725	-6.77717	3.50364	0.631603	1.37385	0.701488	1.02478	8.5996	1.18	-4.73228	1.42359	2.21924	1.99703	5.02485
5.1122	-0.189571	0.292587	0.221274	0.130849		-2.03924	-1.88075	-2.16669	-2.48013	0.0892644	-1.27131	0.281075	0.695802	-0.848644	0.0353614	4.3618	0.384949	1.48984	-1.93399	1.50168	-0.467768	-2.46911	2.61045	2.9446	1.85299	0.141903	0.0431531	-1.61892	-2.32897	0.57297	-1.32669	-5.0609	-0.0920033	-0.462398	-1.81124	-0.233853	-5.23155	3.31104	0.37309	1.2946	1.32191	2.45011	8.7295	3.30955	-5.33873	1.32837	1.2297	2.01114	2.71085
5.1623	-0.266732	0.286993	0.222644	0.120262		-0.933706	-1.60532	-1.47041	-6.30829	-0.624013	-0.467111	1.31373	-2.06227	-0.456111	-0.0166885	4.68089	4.41031	1.23293	-1.74896	1.56277	-0.253886	-2.15053	2.42378	2.64794	2.15753	0.373439	-0.11449	-2.391	-2.42643	1.48916	-2.56803	-6.62244	-0.11325	-0.0736828	-1.22763	0.414694	-5.96994	3.3328	0.0804787	3.30104	1.70909	3.28793	6.13101	0.477907	-5.83866	0.857629	0.290412	1.95689	1.76255
5.2124	-0.199028	0.294304	0.306136	0.135003		-1.95096	-1.939	-1.53991	-4.90046	-2.27505	-1.41505	1.55268	-0.253359	0.703354	2.1316	5.32567	3.13028	0.532642	-1.58434	1.36972	-0.150658	-1.32737	2.29376	2.78663	2.5793	0.471324	0.460076	-1.6578	-1.60225	0.687907	1.51232	-7.21877	2.39152	-0.71193	-1.40509	0.574029	-7.86325	3.729	0.319586	3.83076	1.09126	3.12094	5.51196	1.7687	-5.71328	0.345719	1.13684	1.87364	2.14612
5.2625	-0.184478	0.28814	0.2102	0.132721		-3.41458	-2.19591	-1.2058	-5.85335	-1.07448	-0.805923	-0.634562	0.348444	-1.47673	0.965908	5.92878	2.65177	-0.32825	-1.73232	1.04562	-0.149335	-0.731765	2.43628	3.08168	2.9387	0.480173	0.393537	-2.21062	-2.35546	2.12087	1.24054	-5.46218	1.3605	0.266346	-2.19095	0.718058	-3.59757	4.3381	1.08144	1.9286	-0.0422506	2.02588	6.15223	1.70775	-4.94361	0.217109	1.933	1.78035	3.27261
5.3126	-0.238841	0.304707	0.0798346	0.11219		-2.82025	-0.984606	0.0467324	-7.31315	-1.08006	-0.179404	0.896326	-2.33809	0.708837	3.81115	6.27974	3.7461	-0.692522	-2.13459	0.73326	-0.12223	-0.978757	2.85515	3.2111	3.11155	0.45456	0.55337	-2.06875	-3.3946	-2.04834	-1.09685	-7.52801	-0.417036	1.34328	-0.918905	0.264618	-6.13259	4.75664	1.546	1.66313	-0.365077	0.444496	5.96969	2.97069	-4.12264	0.494271	0.273206	1.63233	3.66509
5.3627	-0.229971	0.28805	0.314318	0.123333		-2.63739	-1.90596	-0.932987	-7.41318	-1.79228	0.879163	-0.67826	-1.01702	-0.248649	1.78933	6.23006	1.12255	-0.122168	-2.31844	0.534709	0.0303723	-1.5985	3.21066	3.04574	3.117	0.444872	1.36023	-1.74558	-4.29788	2.10991	-1.46055	-4.84812	0.4646	-0.86614	-2.68118	-0.889125	-4.82592	4.4204	0.337738	2.57443	0.44184	-0.611121	6.55784	1.53983	-3.45231	0.724425	0.196859	1.37355	3.1432
5.4128	-0.139636	0.311083	0.194021	0.131945		-1.1824	-2.9824	-1.02226	-3.6503	-0.994625	-0.684093	1.17313	0.821293	0.0530633	0.909017	5.83559	5.12172	0.577262	-1.88928	0.499201	0.214309	-1.76304	3.25481	2.70701	2.99705	0.454855	1.68224	-2.1922	-1.69882	0.0548865	-1.37627	-7.89582	0.895188	-0.459373	-2.80252	0.63151	-4.99164	3.41541	-1.32576	2.43846	1.36809	-0.449402	8.06148	2.46752	-2.59213	0.526246	0.917954	1.04722	3.63529
5.4629	-0.16926	0.300281	0.207717	0.118715		-1.49322	-0.280716	-0.00817106	-5.09033	-1.3516	-1.79608	1.14292	0.0866487	0.485665	3.00928	5.40752	5.2435	0.54903	-1.10433	0.668862	0.264342	-1.36177	3.19888	2.33559	2.79306	0.459113	1.42834	-1.28898	-1.7654	0.822778	-1.59674	-5.75389	1.23816	1.16736	-1.38081	0.991986	-6.93546	2.29788	-1.23666	1.87937	1.67236	0.229903	7.86338	2.50136	-1.84384	0.150045	0.718384	0.875189	3.87141
5.513	-0.222664	0.301399	0.166039	0.111698		-2.20337	-1.80468	-0.176485	-7.76748	-3.71139	-0.124578	-0.544764	-0.171839	0.534304	1.99613	5.20799	4.15044	0.569993	-0.475622	1.00906	0.097917	-1.04782	3.33642	2.12612	2.52397	0.431807	1.71019	-1.38244	-1.58314	1.31015	-0.567184	-5.60164	-0.968989	0.865685	-0.118181	-0.263295	-5.12147	1.96512	-0.97868	1.16799	1.51915	0.507617	6.31362	2.41009	-2.41491	0.0914222	1.34532	1.08637	3.04256
5.5631	-0.30513	0.311361	0.349877	0.122542		-2.55616	-1.97441	0.676994	-8.61965	-3.04419	-0.315592	-0.673184	1.0757	0.841595	3.27913	5.19767	5.49848	1.77138	-0.341614	1.41122	-0.188153	-1.27768	3.72639	2.32523	2.18009	0.363372	2.33876	-2.48561	-2.18875	-0.727604	-0.319136	-5.59844	-0.851846	-0.170741	-0.889394	-0.849089	-5.71839	2.99307	-2.28258	-0.159515	1.22458	0.4556	5.49035	2.03721	-4.34177	0.491579	-0.0694137	1.60455	1.95532
5.6132	-0.281867	0.315889	0.271359	0.114741		-2.1349	-1.36828	-0.260957	-7.43893	-0.727265	-1.04874	-0.933583	0.84843	-0.911742	2.29176	5.25109	2.58261	3.36049	-0.708362	1.76545	-0.472266	-1.75234	4.29299	3.14509	1.74988	0.296851	2.33517	-2.14423	-3.68899	-0.216501	-0.401124	-6.02289	0.140575	-1.0152	-1.6943	-0.951693	-4.81136	4.5266	-2.90945	-1.04739	1.15981	0.671595	5.81525	0.786236	-5.88941	0.814282	0.638519	2.0254	3.13192
5.6633	-0.0715068	0.322365	0.281984	0.117025		-2.84251	-0.369409	-0.00332304	-4.52216	-2.19117	-1.79586	0.351263	0.465255	-0.159781	4.72542	5.27031	2.55617	3.74409	-1.51916	1.9848	-0.608718	-2.0502	4.75737	4.30831	1.2308	0.28589	1.12464	-1.69117	-1.98237	1.64859	-1.56739	-5.11962	-1.35774	-0.851834	-1.54959	-0.950827	-5.49929	5.34294	-1.68906	-0.665791	1.63539	1.20322	6.97286	-1.00622	-6.1172	0.506412	1.30096	1.96663	1.7397
5.7134	-0.10966	0.316898	0.211408	0.118102		-1.52836	-0.588886	-0.839322	-6.88053	-3.79107	0.486731	1.57465	0.0607066	-1.23775	3.00793	5.1858	2.58818	2.8946	-2.42216	1.99864	-0.430792	-2.09499	4.60024	5.188	0.724965	0.381235	-0.3676	-2.16654	-2.6937	1.26567	-1.4261	-3.94478	-1.55533	0.262257	-2.39531	-0.419219	-3.68144	4.16398	-0.849174	0.00719226	2.04902	1.43467	8.17277	-0.192945	-5.50819	-0.29584	-0.447031	1.4902	2.38857
5.7635	-0.102946	0.330457	0.16242	0.124289		-1.97221	-2.94181	0.652886	-4.83582	-1.4901	1.02108	-1.02794	0.540587	-0.169198	5.65829	5.0024	1.06052	1.78175	-2.87525	1.75335	0.157292	-2.03274	3.67187	5.2369	0.402039	0.554168	0.397785	-0.950578	-2.64979	2.08806	0.00451272	-7.60465	0.833309	0.498827	-1.93306	0.186542	-6.8511	2.1897	-1.17049	0.614201	1.24637	1.04279	8.9291	-0.201097	-4.79059	-1.01162	0.842741	0.944728	1.7972
5.8136	-0.217492	0.317104	0.30201	0.125526		-2.78738	-1.82908	-1.21635	-5.1233	-3.34274	1.38858	-2.43296	0.187291	-2.19156	3.30875	4.99668	0.49816	1.10057	-2.58089	1.34372	0.857564	-1.96	2.8483	4.68527	0.432795	0.688744	1.584	-1.69688	-3.35329	3.03546	-1.28599	-4.6209	0.226454	-0.442838	-1.47757	1.27948	-6.77648	2.94571	-1.5055	1.23328	-0.674356	0.591155	9.02701	-0.0869919	-4.88124	-1.21016	0.306939	0.642884	1.18328
5.8637	-0.00796989	0.326017	0.331221	0.112715		-2.12745	-2.75618	1.14718	-6.69244	-1.07136	1.93548	-0.818523	1.28147	-0.395282	2.67815	5.47765	3.99428	1.2687	-2.02958	0.942436	1.2392	-1.87329	2.97954	4.17159	0.923461	0.664561	2.38059	-1.4092	-0.962876	-0.801732	0.414112	-6.31209	-0.883655	-1.49752	1.01157	1.06983	-7.1456	5.20357	-1.4571	0.76249	-2.07081	0.674221	7.7756	0.619823	-5.67758	-0.961544	2.68797	0.649229	1.48897
5.9138	0.0213932	0.319135	0.327456	0.121461		-2.05417	-0.207357	-0.98626	-5.50821	-1.62701	1.44216	-0.118446	0.877071	-1.34796	3.29661	6.21535	3.26192	1.85863	-1.84776	0.699782	1.10937	-1.77255	3.64557	4.21749	1.65758	0.397074	1.51941	-3.03831	-2.95688	3.65527	-1.24641	-2.65382	-0.754083	-1.42467	-0.888866	1.50753	-5.07013	5.22133	-1.18088	-0.498643	-1.97243	1.13508	5.33187	-1.07762	-5.33479	-0.436937	-0.162158	0.934831	1.0359
5.9639	-0.079787	0.31248	0.395785	0.117946		-1.82076	-1.50395	-0.594564	-4.6921	-2.8481	1.05556	-1.13678	1.5073	0.505893	4.41117	6.52044	-0.852815	1.53499	-2.16437	0.623357	0.754758	-1.74694	3.96234	4.60119	2.31806	0.0230456	0.569386	-2.06175	-1.33194	-1.36638	1.00322	-5.52791	-1.83621	-0.78008	-0.604143	0.181056	-7.99029	3.48742	-0.803998	0.176011	-1.22883	1.52775	4.89144	-1.74371	-3.35378	0.148986	1.60324	1.41372	-1.14471
6.014	-0.0614398	0.297662	0.332546	0.112704		-0.842868	0.0319502	-0.713135	-4.43963	-3.93504	1.53493	-0.528167	0.765953	0.734439	1.71103	5.98816	-0.783521	0.241453	-2.59397	0.666394	0.502563	-1.913	3.85115	4.81759	2.58845	-0.236426	1.53151	-3.4245	-2.57354	0.0635173	-0.617649	-4.0734	-0.826335	-0.104041	-0.581185	-0.439089	-6.83298	1.87242	-0.517777	1.80719	-0.787336	1.60962	6.40394	-0.553146	-1.93639	0.536588	0.359024	1.80725	-0.723162
6.0641	-0.0998645	0.286293	0.228056	0.125069		-1.64298	-0.923765	-0.501809	-5.27835	-2.79259	1.45014	-0.872086	0.391647	-0.366766	1.66642	5.10948	-0.0778058	-0.141585	-2.78819	0.782884	0.402457	-2.19472	3.94547	4.51769	2.32056	-0.161311	0.682119	-3.09294	-2.07051	-0.0209953	-1.48208	-1.33558	0.0956733	0.0924899	-0.940872	-0.265394	-5.05069	1.38599	-0.775978	1.94697	-0.780415	1.32065	5.30931	-1.15463	-2.25035	0.541982	0.773659	1.7983	1.14581
6.1142	-0.0520234	0.28237	0.220366	0.132041		-1.03939	-2.67341	-0.276537	-3.16918	-1.48727	2.63564	-1.55062	2.44882	0.534151	2.48712	4.50862	3.16085	1.13588	-2.73015	0.93058	0.278332	-2.29798	4.39098	4.03528	1.75762	0.318805	0.915048	-2.48438	-1.56728	0.0851711	0.729922	-5.56137	-1.11698	-0.666899	-0.0105466	-1.55604	-8.24112	1.90336	-1.39261	1.10465	-1.07367	0.757579	3.27813	-3.0167	-2.98165	0.405536	-0.168175	1.34429	1.54579
6.1643	-0.0708897	0.290593	0.219827	0.131317		-0.60746	-1.48792	-0.0700653	-6.3737	-1.20558	1.68458	-1.37915	-0.203527	0.993953	3.21757	4.36899	2.86112	2.32873	-2.51524	1.06827	0.00211727	-2.05075	4.33771	3.89001	1.1984	0.983762	1.13232	-1.23418	-1.85002	0.02879	0.825277	-3.37543	-1.61424	-0.680543	-0.165906	-1.26451	-6.57082	1.52478	-0.897985	0.415841	-1.33623	0.309349	4.53331	-1.16026	-3.13881	0.507272	2.28893	0.935867	-0.233779
6.2144	-0.0982079	0.30156	0.189285	0.137001		-1.38475	-1.28806	-0.142575	-3.83062	-2.28669	1.98306	-0.952259	-1.22287	-0.080969	2.96294	4.56398	1.19996	2.17324	-2.22733	1.16687	-0.277296	-1.7451	3.18594	4.36309	0.934284	1.58002	1.00964	-2.42504	-3.98976	-2.90998	1.90789	-5.45264	1.55149	-0.530688	-1.28405	0.222037	-6.24977	0.371914	0.241397	0.78998	-1.13366	0.310506	6.42514	-0.798401	-2.92595	0.921313	3.38843	1.10661	0.2096
6.2645	-0.183295	0.308447	0.191248	0.125256		-0.741335	0.716482	0.394122	-4.46315	-1.25016	1.84257	-1.61105	0.325024	0.00499631	2.87127	4.95989	2.21561	1.40444	-1.93101	1.2349	-0.325099	-1.74514	2.00791	4.99698	1.0324	1.86971	1.48034	-1.73464	-3.42218	-2.64658	1.28398	-3.784	-1.28131	-1.81774	-1.84971	-1.28255	-9.67854	0.877248	-0.552442	1.40955	-0.51123	0.692168	6.19274	-0.310972	-2.73527	1.21371	0.440539	1.83422	-1.18849
6.3146	-0.156755	0.314545	0.185658	0.113157		-1.82382	-2.20326	-0.00744594	-7.54733	-5.04002	0.673453	0.64898	0.184881	1.25704	0.917027	5.42159	4.88188	0.872768	-1.69423	1.28805	-0.0877614	-2.05326	2.20449	5.19298	1.30068	1.81399	1.09784	-2.83069	-4.09014	-0.613361	2.64968	-3.47398	-0.000223335	-1.65091	-1.09662	1.46938	-7.60712	2.33575	-2.2573	1.18646	-0.0689046	1.25386	4.58357	-1.00119	-3.05379	0.965873	3.29205	2.45375	-1.80414
6.3647	-0.111346	0.288424	0.104503	0.109941		-2.15109	-1.7528	1.16185	-5.77573	-1.9399	-0.256971	-0.0692566	0.455634	1.65194	1.85471	5.82775	0.572606	0.702933	-1.63471	1.32237	0.148578	-2.42326	3.38016	4.66457	1.53257	1.5108	0.959413	-1.00153	-3.22155	0.0527544	-0.232117	-4.63066	0.326327	-0.188071	-0.308604	0.0977628	-5.3782	2.32762	-1.91079	0.217624	-0.0652305	1.60337	3.28773	-1.74821	-3.85634	0.37295	4.49772	2.3221	-3.43443
6.4148	-0.224041	0.290175	0.207261	0.111869		-1.80423	-1.67803	0.404412	-6.87144	-1.63815	2.81182	-0.360981	0.0920915	2.11216	2.31382	6.19818	1.2282	0.773169	-1.89797	1.29011	0.0854101	-2.62524	3.98023	3.82178	1.54156	1.06076	2.65834	-2.54881	-3.0368	-0.72483	-0.581145	-5.15399	-0.679232	0.501092	-1.60967	1.16133	-5.32185	1.90863	-0.583781	-0.827722	0.0721978	1.2333	3.98374	-1.85144	-3.95098	-0.0253315	3.63886	1.53892	0.564538
6.4649	-0.193915	0.268791	0.418758	0.116154		-1.98261	-0.523919	-1.09698	-5.69995	-1.25898	-0.340711	-0.122456	0.239067	0.633426	2.02011	6.63329	0.924852	0.54464	-2.48232	1.13884	-0.209778	-2.47174	3.57205	3.16564	1.34492	0.571244	0.978915	-2.76197	-2.94161	-0.196259	1.89756	-3.80842	-2.48775	-0.681223	0.130415	1.16902	-3.54715	2.62973	-0.299722	-1.08338	0.774481	0.168943	4.99715	-1.3274	-2.926	0.096525	4.03163	0.719805	-1.65858
6.515	-0.056243	0.280727	0.256425	0.121446		-1.30314	-2.47279	-0.23212	-3.92852	-1.43576	2.88352	-0.870605	-0.740207	1.10948	2.06865	7.10657	0.114897	-0.415433	-2.98225	0.90341	-0.391635	-1.86305	3.35705	2.9741	1.07898	0.173756	2.25972	-2.46182	-3.92894	1.24737	1.26413	-3.49479	-0.898201	-1.30547	0.549213	0.560472	-1.94165	2.76144	-0.625029	-0.479505	1.31283	-0.799447	4.46817	-2.03218	-2.58227	0.467115	3.05831	0.40472	-0.446548
6.5651	-0.0176522	0.284355	0.124136	0.119772		-1.81389	0.776621	-1.31921	-4.73632	1.15149	1.46023	-1.02053	0.0887305	-0.572141	2.62938	7.33891	0.444998	-0.999322	-2.94904	0.761024	-0.198429	-1.24932	4.12936	3.16121	0.881542	0.00523834	2.39463	-3.35809	-3.00331	0.851669	2.22596	-5.01594	0.103912	-0.760697	0.505152	0.373597	-6.16214	1.33073	-0.815251	0.54607	0.785095	-1.03473	3.88775	-0.607657	-3.94772	0.725136	4.93198	0.561667	-2.79672
6.6152	-0.0401849	0.297171	0.314946	0.119978		-2.66859	0.94417	-0.0226383	-3.67515	-2.53226	0.483899	-1.5025	-1.59231	2.02128	0.112338	7.08283	1.933	0.239967	-2.42127	0.895654	0.207324	-1.28712	4.94391	3.60536	0.85509	0.197663	2.17614	-0.833356	-1.36272	3.12978	2.14099	-6.37062	-0.718502	-0.46684	0.0511887	0.561032	-3.8131	0.376384	-0.631221	1.19991	-0.1427	-0.591325	4.39036	-0.610621	-5.32245	0.727847	3.68407	0.925323	-0.138426
6.6653	0.124821	0.316534	0.298752	0.111667		-2.06731	-1.98471	-0.722066	-3.96378	-0.76481	1.30402	-0.069916	-0.474483	0.24442	1.80016	6.57304	3.37041	2.05144	-1.87828	1.28201	0.540357	-2.04333	4.69477	4.11511	0.94411	0.718912	2.4859	-2.0027	-3.45773	0.879145	3.62709	-7.34929	-0.652785	-1.31275	-0.165105	0.957801	-6.11447	0.958779	-0.256074	1.61991	0.036751	0.298425	5.77661	-2.06652	-5.29064	0.530203	4.70169	1.269	-2.57481
6.7154	-0.0349742	0.294794	0.256281	0.113241		-2.67731	-2.52064	-1.56316	-4.68796	0.642007	0.722863	-0.68872	1.96315	-2.06864	2.61702	6.26777	2.49689	1.93225	-1.69951	1.64258	0.632913	-2.87341	3.83676	4.41479	1.04896	1.33911	2.44903	-2.5702	-3.06513	2.15522	2.1098	-1.91749	-0.848495	-1.72225	1.01688	0.524915	-4.7199	2.46195	-0.255737	2.12967	1.31393	1.1027	6.44708	-2.74676	-4.2973	0.203962	2.77198	1.51072	-0.148132
6.7655	0.0057767	0.287569	0.234572	0.117862		-3.44782	-1.11817	-1.91971	-0.0109413	-1.14039	3.5776	-1.40071	2.65212	-0.388422	2.02613	6.30723	1.3235	0.348784	-1.72397	1.69876	0.522205	-3.22104	3.54087	4.24059	1.07043	1.8166	1.83602	-1.71207	-1.15932	2.43906	1.05661	-5.26374	-1.91855	-0.833344	-1.96389	0.0484817	-4.44144	3.50992	-0.495403	1.47455	2.01876	1.17425	4.88792	-1.79839	-3.12957	-0.133941	2.37674	1.60216	1.18456
6.8156	-0.0771094	0.286274	0.160972	0.12803		-2.2526	-2.44074	0.954226	-0.350169	-3.10914	2.67395	1.05477	0.603742	-0.345262	1.51662	6.31462	2.7745	-0.188492	-1.6381	1.43507	0.266728	-3.01629	3.99276	3.64776	0.979685	1.94745	1.57984	-2.96206	-2.347	1.63464	3.66804	-6.10866	-1.11158	-0.0275818	-0.49929	-0.115221	-6.59273	2.63662	-0.477659	0.0969217	1.31592	0.619481	3.24801	-0.786145	-2.68073	-0.355224	2.65793	1.54875	0.935803
6.8657	0.038726	0.272711	0.0956132	0.132765		-2.55202	-2.68198	-0.903447	0.622283	-1.28775	2.99537	0.362201	1.69417	1.52681	3.82015	5.94639	1.44411	0.65264	-1.37377	1.07136	-0.065924	-2.33005	4.32914	2.97693	0.895455	1.78797	3.72697	-2.07665	-2.56409	2.03158	1.74089	-4.75199	-1.17411	-1.34501	2.11124	0.761751	-4.35616	1.04225	-0.805651	0.592357	0.297418	0.343782	3.38488	-1.83374	-3.40343	-0.423181	1.47076	1.46873	3.00924
6.9158	-0.149673	0.299329	0.17138	0.139015		-3.1441	0.395417	-0.118967	-1.07861	-2.71026	0.61789	-1.66769	1.4692	1.15109	2.52624	5.36045	0.881746	1.12994	-1.21823	0.821358	-0.401707	-1.61639	4.12152	2.55388	0.955058	1.50429	3.33694	-2.31248	-4.095	-0.420482	2.12343	-6.07252	-1.37774	-2.78508	1.90227	-0.69972	-6.96489	0.551094	-2.04682	1.61261	-0.00584018	0.827253	4.78694	-2.57799	-4.38625	-0.433676	2.59128	1.49	4.69353
6.9659	0.132239	0.28878	0.299563	0.11073		-2.19453	-2.17403	-1.03941	0.715	1.49782	1.06197	0.586741	2.6327	-1.20619	1.10697	4.90611	2.45465	0.601083	-1.43743	0.725276	-0.668558	-1.60681	4.08156	2.4049	1.28912	1.26256	3.66866	-3.04488	-1.30523	-0.219623	1.93906	-5.37455	0.512291	-1.93365	-0.379505	-1.00637	-3.83793	1.07583	-2.86071	1.20983	0.138292	1.46058	5.66779	-2.70535	-4.76265	-0.480165	3.22647	1.58	4.29913
7.016	0.0680133	0.305794	0.224026	0.118135		-1.98235	-1.14213	-0.204832	-0.79491	0.790468	0.35964	0.602594	1.47298	-0.215553	0.354446	4.86635	1.47735	-0.10999	-1.89607	0.708514	-0.803562	-2.47777	4.83884	2.3581	1.86026	1.16098	4.65932	-2.61519	-1.78461	0.219466	0.750278	-6.53403	0.689825	-0.280009	0.0485229	-0.949589	-5.91604	2.15893	-2.35088	0.952982	0.164966	1.5999	3.98476	-1.61868	-4.60226	-0.55166	5.22564	1.50669	2.40096
7.0661	0.088993	0.314391	0.187903	0.119241		-1.57984	0.154962	0.344686	2.26737	-2.91281	-0.169968	0.800862	-0.919075	0.739399	1.96715	5.43512	1.98984	-0.397273	-2.26344	0.702646	-0.747369	-3.20216	5.63822	2.26997	2.45476	1.15209	3.13823	-3.62204	-2.26764	0.136044	1.38288	-6.17319	-0.371224	-0.605129	0.928815	0.988804	-4.3121	3.50362	-1.53071	1.2161	-0.0297271	1.28752	1.63231	0.834762	-4.17931	-0.586329	1.10873	1.05236	1.06731
7.1162	0.0915213	0.313243	0.0347499	0.125666		-2.00611	-0.313041	0.613137	1.77486	-0.316634	1.16127	-0.00185945	1.41553	-1.11742	1.68124	6.62787	2.32169	-0.163366	-2.3605	0.7059	-0.514823	-2.80074	5.33121	2.25561	2.85055	1.16964	1.19949	-2.26946	-3.45057	-0.727417	2.53565	-4.26255	-1.22166	-2.38115	-1.03465	0.905323	-4.0221	4.14343	-1.12656	0.901311	-0.300903	0.803433	1.0014	-1.43814	-3.83707	-0.565137	3.55274	0.383545	1.38034
7.1663	-0.0191532	0.304731	0.182943	0.12337		-1.21103	-1.30319	-0.483807	-0.915988	-1.96908	0.461094	-1.05789	1.98438	0.437588	2.65159	7.60093	3.76636	0.506325	-2.36978	0.748856	-0.241304	-1.75235	4.18991	2.55568	2.85377	1.1511	3.21524	-2.62085	-3.29416	1.74686	1.1198	-6.21432	-0.167078	-2.61213	-0.228081	-0.961405	-4.2432	2.44357	-1.1737	0.144698	-0.49219	0.38822	1.64437	-1.63082	-3.69497	-0.571025	2.90284	-0.0459978	1.75647
7.2164	0.0883833	0.308481	0.373509	0.119214		-2.16842	-0.084561	1.71669	0.734013	-1.7934	-0.576335	2.07761	2.04315	-0.813683	2.67602	7.28267	2.43649	1.2306	-2.51244	0.854181	-0.0630666	-1.15474	3.59706	3.33526	2.52378	1.08844	2.19833	-2.31375	-1.94516	2.12771	1.66631	-4.53781	-1.88985	-0.794326	3.31189	0.274596	-1.42059	-0.278043	-1.45179	-0.216839	-0.438733	0.249574	2.39704	-1.04377	-3.02727	-0.694538	3.34086	0.150425	1.48122
7.2665	0.0675397	0.285861	0.287751	0.122485		-3.06946	-1.22778	0.758223	-0.142357	0.726191	0.850674	0.364478	1.39604	1.01755	2.69003	5.68105	1.43847	1.66247	-2.79699	0.998614	0.00569027	-1.45244	4.17705	4.32785	2.05369	1.01481	2.49054	-2.62426	-1.60633	0.71335	0.689465	-1.79815	2.89771	0.463348	1.18631	-0.619856	-2.0146	-0.914441	-1.63553	0.980142	-0.0864335	0.46853	2.02058	-0.341166	-1.33506	-0.915109	0.533777	0.822334	1.64016
7.3166	0.0509539	0.297187	0.25797	0.119656		-2.14864	-0.515681	0.550455	-0.161764	-0.899249	1.56151	-1.13207	1.04521	0.151414	1.06155	3.99176	1.55496	1.66973	-3.06381	1.14278	0.0313798	-2.24864	5.20082	5.11547	1.63782	0.964372	1.34625	-2.49093	-2.53976	-0.904227	1.1864	-4.22843	1.23483	-0.493504	0.58201	-0.33827	-2.01934	0.161273	-1.80054	3.05276	0.399554	0.910229	1.50058	-0.462126	0.319981	-1.1243	2.27985	1.58222	2.6665
7.3667	0.522831	0.379619	0.188271	0.23153		-2.23451	-1.72739	2.05348	-0.58299	-0.181133	4.94853	-2.9042	2.87009	5.27455	-3.29108	6.17169	2.86292	-0.176196	-1.8894	1.64373	-0.0805197	-3.0384	3.9244	4.40383	1.68596	0.648265	1.44018	-3.84305	-1.60218	1.86395	-0.936523	-3.45993	1.69387	-3.26582	0.563459	-1.13354	-0.928328	2.33032	-2.42237	4.38777	0.096695	4.53022	1.70175	-6.32668	-0.458221	-0.553852	1.4154	0.268699	2.9166
7.4168	0.174221	0.290667	0.354855	0.144287		-2.47434	-1.62409	0.489669	0.264935	0.647632	-0.25903	1.19562	1.91832	2.51369	2.73655	7.16856	1.84979	2.4536	-2.18909	1.16845	-0.620653	-4.27055	3.71054	5.31209	2.67513	1.02513	1.37459	-3.38966	-2.59203	1.50144	0.681809	-3.65773	1.26916	-1.718	0.168175	0.451525	-1.77597	0.938627	-1.16745	-0.727501	-0.795075	0.380968	0.233236	0.153101	-1.54052	-1.92082	2.3589	0.129798	1.46903
7.4669	0.161621	0.27767	0.252443	0.131245		-1.6631	-1.53122	0.885344	-2.53045	0.13516	2.71848	2.35931	1.05502	0.70144	5.07859	6.31697	1.27569	0.248035	-3.35377	0.908323	0.407111	-2.84045	4.50681	3.05242	2.51162	1.43085	0.808098	-2.66448	-2.46327	1.29864	0.493783	-5.52966	-1.42186	-1.39584	0.176873	-0.231594	-4.16001	2.11224	-1.52368	-1.96635	0.595073	0.174435	0.64947	1.66306	-0.810863	-0.830846	2.11672	0.128894	3.08149
7.517	0.262221	0.308487	0.246665	0.12466		-1.08192	-2.20475	1.67232	0.37046	-1.96948	0.591612	1.80261	0.739516	-0.323426	4.95508	6.23404	3.96225	1.03833	-1.28917	1.94897	-0.0272241	-2.15184	5.18226	4.94205	2.13608	1.75444	1.07927	-2.63169	-3.27612	1.17328	0.745787	-2.62151	-1.97162	-1.75133	0.465397	-1.59125	-3.49198	1.87018	-2.21291	-0.925298	1.92388	1.58892	2.09569	1.07604	2.44491	-0.655	1.16011	0.553678	3.23023
7.5671	0.278719	0.292333	0.315929	0.100111		-0.572975	-0.766546	1.52366	-0.163564	-2.22189	1.31685	0.741269	1.38832	-0.722146	3.58606	6.26869	3.01189	1.2909	-3.40437	1.16958	-0.346108	-1.66367	4.97741	4.2079	2.37967	1.81616	2.14589	-1.7963	-2.74108	1.04305	3.17729	-3.98968	-1.38579	-2.23841	0.909587	-2.04356	-4.2136	-0.184112	-1.81695	0.799117	1.07585	2.32092	0.775876	1.24944	-0.905006	-0.365753	1.49399	0.461194	2.48907
7.6172	0.401864	0.295844	0.359659	0.112062		-1.12754	1.9844	0.691671	-0.0254435	0.818112	2.69932	0.373649	2.1458	-0.655951	2.04664	6.36081	1.84005	-0.789866	-1.57236	1.4513	0.871389	-1.43461	4.3917	4.35985	2.43768	1.48341	1.9857	-2.18033	-0.738789	0.825668	0.737629	-3.6518	-0.463	-2.34645	1.28065	-1.17368	-4.34089	-0.43759	-1.66914	1.69439	-0.658571	1.65121	0.483212	2.71204	0.953432	-1.8687	1.37337	-0.739456	3.89328
7.6673	0.343929	0.289429	0.168006	0.115212		-1.0514	-0.737937	0.212769	2.11876	1.1104	3.69518	0.923937	1.4865	-0.286075	0.812497	5.34969	2.86799	0.817497	-1.9479	0.903446	0.0654576	-2.04728	4.76999	3.88988	1.58056	0.990401	1.36294	-2.82541	-2.40557	0.43884	2.67214	-2.77263	0.289833	-1.98733	0.829329	-0.791912	-3.32357	-0.869046	-1.48737	1.2915	-0.803323	1.45564	1.85192	1.64822	-2.41617	-1.04634	0.721905	0.434877	3.48489
7.7174	0.148541	0.284075	0.059757	0.115493		-0.355714	-1.98654	-0.285149	1.49926	-1.73116	1.75716	1.1857	1.58785	0.226251	0.397816	3.17657	3.92554	-1.05836	-2.18679	1.11263	1.32983	-3.27553	5.65356	4.99705	2.30592	0.388091	1.67822	-1.25239	-2.51905	-0.199672	2.56534	-3.63806	1.26899	-2.18261	-0.310848	-0.667809	-3.9749	-0.574037	-2.64378	-0.0184096	-0.550476	1.96582	1.29165	-0.558086	-1.16423	-1.29127	-1.438	0.0706935	3.09752
7.7675	0.264193	0.272161	0.31309	0.122906		-1.09002	0.20835	1.11734	2.05101	-1.06493	0.553531	1.00829	2.67333	0.720689	1.47736	3.48575	6.24006	0.361147	-2.71072	0.651415	0.870886	-1.5982	5.36136	3.86807	3.7223	0.817577	1.9392	-2.52992	-3.46477	-1.03989	3.92549	-4.96836	-0.354316	-1.47525	-0.0153624	0.199938	-4.35812	0.673743	-0.72738	-0.904264	-0.0823345	2.20197	2.63263	-0.0512801	-0.436121	-1.16741	0.242984	1.03801	2.58653
7.8176	0.361214	0.279539	0.426243	0.130158		-0.755144	-1.32088	2.69125	1.96582	1.65639	0.749302	1.4583	2.06172	1.07361	2.80178	5.8406	3.63329	-0.716434	-3.43042	1.23581	1.26457	-1.31537	4.75405	4.37227	3.87082	1.84635	2.56906	-2.85191	-3.44423	-1.61516	2.80805	-1.83623	-1.73353	1.34319	1.07681	-0.027105	-4.29903	0.857657	-1.1726	-0.400392	0.762091	1.01827	1.7601	1.74262	-2.48652	-1.21115	0.348016	0.384519	3.12974
7.8677	0.256005	0.273178	0.319434	0.128109		-1.72638	-0.0129827	2.15984	1.91229	1.62008	-0.75761	1.98789	2.36838	1.2102	2.5329	3.50294	4.95654	-0.231151	-1.71084	1.35107	0.903067	-2.21672	4.20331	5.3282	3.93973	1.94992	1.71898	-3.71944	-2.56862	-1.39541	1.25693	-1.45421	-0.55105	0.891685	0.297226	-1.41457	-2.17451	-0.0991329	-3.04891	0.235559	0.764272	-0.19877	3.7193	2.75437	-2.82396	-0.896225	0.750858	0.743293	3.10307
7.9178	0.140093	0.283754	0.157489	0.119065		-0.869707	-1.25677	0.833099	1.00776	-0.0406596	1.62662	0.903676	3.86693	1.06671	2.00083	3.67067	4.69004	0.648718	-2.51577	1.29439	0.229286	-0.896036	4.10545	3.70889	3.89719	2.32716	2.03669	-2.56389	-3.46625	-0.422182	1.91713	-2.15652	-0.494891	-1.18658	-0.604349	-1.74189	-3.72497	2.06527	-2.26816	0.0200536	0.564136	0.856687	3.40456	1.92804	-5.48914	-1.11264	-0.160002	-1.10003	0.382233
7.9679	0.235423	0.281567	0.187949	0.12795		-0.940641	-0.627541	0.740962	2.50007	-2.29529	0.555373	-0.796406	2.3987	0.740343	2.13436	5.04303	5.32205	0.00682581	-2.73016	0.835066	-0.227752	-1.65624	4.55446	4.61151	3.31718	2.19388	3.08546	-1.96866	-2.61735	0.594385	1.52587	-3.90955	-1.19943	-0.242813	0.0973126	-1.07911	-4.27798	1.44473	-2.66163	-0.796284	0.884429	1.73848	2.9395	0.80975	-2.22416	-2.82223	-0.706174	-0.575737	2.32436
8.018	0.173778	0.274665	0.197282	0.111757		-1.19488	-1.26832	0.552639	2.69266	-3.07074	-1.34423	-0.862309	1.85188	0.480334	1.84551	3.04097	6.48835	-0.191597	-1.60545	0.420153	1.23123	-1.51068	4.74533	3.92342	2.67974	2.11942	2.09005	-3.81179	-1.51869	1.00795	2.15439	-2.66974	0.185073	0.367939	-0.332215	-0.301418	-1.53892	0.773887	-3.30324	-1.42369	0.762177	1.28827	2.02798	0.942377	-3.49795	-1.9343	-1.97185	-1.49792	2.66117
8.0681	0.256911	0.280322	0.169314	0.104718		-1.91302	-0.204401	-0.551999	3.34843	-2.42733	0.86845	-0.151627	3.83893	0.522433	1.28484	4.85979	4.66697	-1.36774	-2.14674	0.934397	0.457948	-1.80991	5.49416	3.7985	2.30387	1.82917	2.13834	-2.73558	-2.06477	0.924244	2.96911	-3.85363	-1.48426	-0.715339	-2.02522	-0.0622384	-0.919789	1.52734	-1.99001	-0.838765	0.764679	1.13408	3.81432	2.1064	-3.85273	-1.69107	-0.648394	-0.158516	3.33391
8.1182	0.201649	0.269499	0.244499	0.118064		-2.00275	0.413406	1.53921	4.22844	0.390751	0.0027215	-0.437191	3.03643	0.864117	1.27086	1.85186	4.9129	-0.717583	-2.55003	0.554645	0.49859	-2.04614	5.55122	3.60855	2.15645	1.36625	1.72891	-3.2984	-2.63399	0.785644	1.64674	-3.64555	2.32422	-2.07189	-1.84683	-0.435755	-1.30195	-0.105502	-1.42943	0.394031	1.12149	1.60245	1.74365	3.51553	-3.1536	-1.35651	-1.26448	0.241032	3.37901
8.1683	0.141184	0.274914	0.404994	0.1147		-0.926327	1.51688	0.957556	3.03191	-0.749384	-0.480649	-0.968803	2.31743	1.34308	1.08733	2.31538	3.67586	-1.06316	-2.2312	-0.0839582	1.48965	-1.47615	4.34897	2.15691	1.90556	2.03515	1.81341	-3.70426	-2.04736	0.872638	2.20219	-4.0078	-1.43989	-1.35397	0.234582	-1.06566	-4.85989	2.03508	-1.92138	1.05359	0.735183	2.28009	3.06863	4.23489	-1.13963	-1.2413	-1.32208	0.711808	1.56706
8.2184	0.357106	0.271513	0.291247	0.115144		-2.25593	1.15358	0.725244	2.23928	1.17728	0.224639	-0.611732	4.37977	1.79953	0.508797	1.18233	5.02145	-1.01534	-1.35326	0.795384	0.89894	-1.57941	4.42594	3.6649	1.59847	1.35688	0.734344	-2.36892	-1.20298	1.05729	1.80352	-2.76311	-1.20501	0.222588	2.38377	-1.3654	-2.22215	1.04666	-3.21446	0.929607	0.795847	2.47975	1.25765	3.65692	-3.27224	-1.18216	0.642459	-0.373234	2.21972
8.2685	0.272582	0.259787	0.000908088	0.117157		-0.925686	1.47131	0.83493	3.0787	-1.20444	-1.57393	0.183682	5.86115	2.11625	0.802131	0.882232	3.36628	-0.681138	-2.75763	0.99182	0.585491	-1.38506	4.6238	2.24431	1.86646	0.710052	-0.0334522	-2.19221	-1.69687	1.15304	1.67391	-2.52972	-0.719716	0.45493	2.01029	-1.52843	-1.69962	0.347799	-3.07086	0.317685	1.51821	1.84672	1.69321	2.76553	-2.98153	-1.08768	-1.00834	-0.274077	3.42164
8.3186	0.231309	0.273821	0.201064	0.120506		-2.2791	0.594881	0.938288	3.85192	-1.25071	1.54642	0.705193	5.25504	2.19611	1.7095	1.7002	2.18964	-0.95231	-0.742602	0.697368	0.099375	-0.603286	5.79169	2.63419	3.34647	1.32293	0.281572	-3.58961	-3.46861	1.05989	1.22504	-2.84134	-1.35244	0.0217539	-0.282466	-2.11091	-4.86408	1.13364	-1.17513	0.0133131	1.22871	0.783395	1.37956	3.42832	-3.56365	0.409756	-1.24767	0.565067	1.78843
8.3687	0.0313848	0.28055	0.0633311	0.1204		-2.43807	0.746684	2.03596	2.89689	-0.901099	-2.70156	0.513766	3.76523	1.98216	2.07202	1.59212	2.7804	1.21303	-2.68965	0.616612	0.544566	-1.73247	6.8494	1.61834	4.06475	1.76156	1.44574	-2.8373	-3.63439	0.759954	-0.600846	-1.11226	-0.884628	-0.0477556	0.0384323	-1.40292	-6.13372	0.134104	-2.86688	0.3192	0.867108	0.990204	-0.304775	4.32168	-6.52646	0.835512	0.345126	-1.56341	0.645149
8.4188	0.22831	0.270071	0.0530137	0.118145		-1.52091	2.77499	0.799981	2.26278	0.0126916	-2.48482	-0.139701	4.74358	1.62601	2.23355	-1.55287	1.61477	-1.47022	-1.6968	0.579713	0.467418	-2.43215	4.73568	1.70474	3.72517	0.673017	0.938751	-2.95648	-3.05799	0.289641	0.749456	-3.68373	0.143395	0.507539	1.34031	0.669507	-3.54385	1.98979	-0.890258	0.749908	1.3711	1.87717	-0.251795	4.19224	-4.59109	-0.507563	-0.728017	-1.16054	2.03911
8.4689	0.249342	0.279568	0.321797	0.116015		-2.05274	-0.594052	1.34922	3.17572	1.68446	0.767711	0.19574	5.54736	1.34675	2.69972	-0.18719	4.35444	-1.80197	-1.78339	0.898432	-0.0906009	-2.14931	4.14503	2.8727	3.94672	0.18437	0.797357	-3.45686	-2.14719	-0.0211738	1.46977	-1.26509	-2.88315	0.585064	-0.10911	0.845849	-3.03403	1.5807	-0.587408	0.718828	2.33066	1.64511	1.96762	3.5118	-5.90402	-1.36557	0.371167	0.94123	2.93404
8.519	-0.0138725	0.27541	0.25001	0.102843		-2.24578	-0.0498565	1.75475	0.954763	-1.10238	-0.707962	1.65566	3.72399	1.28417	3.41055	0.47203	3.13753	-3.04837	-2.3959	0.283467	1.00076	-0.90948	3.80609	1.52007	3.31205	1.22742	0.0474482	-3.37907	-2.42342	0.259216	0.66678	-4.1844	-0.365816	0.160975	-0.910396	-0.386936	-3.8605	1.94756	-1.15381	-0.160264	1.81046	1.90795	2.01201	2.4374	-4.19684	-0.951915	-1.13426	-1.60574	1.06737
8.5691	-0.00176594	0.269833	0.101435	0.121823		-1.67513	-0.20393	2.18217	2.32787	-1.94108	-2.1483	2.40884	3.06349	1.29923	3.45793	-2.44687	3.89862	-1.87533	-3.349	0.767135	1.42466	-1.41578	2.82554	2.14085	2.20873	0.987561	0.895168	-2.41603	-2.01875	1.17906	0.122751	-3.989	-2.56185	-0.0121658	0.717755	-1.07441	-5.07379	2.00275	-1.99419	-0.59822	0.71352	2.97035	-0.859266	1.35392	-4.67921	-2.05961	-0.457927	-0.777184	0.352999
8.6192	0.064484	0.271183	0.116111	0.115712		-1.62555	0.0318598	1.54234	1.84537	-0.514487	-1.97038	2.17605	4.00988	1.19219	1.91179	-0.571925	1.48447	-2.10874	-1.71536	0.395345	0.609308	-1.38855	3.53839	2.25164	2.30451	0.64864	-0.392172	-3.70275	-2.32712	2.02085	-0.334236	-3.78016	0.25904	0.740813	1.16557	-1.14677	-1.6933	-0.411869	-3.25064	0.549393	1.22069	2.91006	-0.109686	1.78022	-2.24464	-1.61694	0.198895	-0.235193	3.30854
8.6693	0.0544154	0.267769	0.167978	0.120319		-1.75036	0.42142	0.732642	1.7153	-1.52607	-2.01888	2.35604	4.89817	0.903292	0.608639	-1.73616	1.28197	-3.89935	-1.20481	0.671551	0.0954337	-0.782788	5.36693	2.11275	1.84081	1.95496	0.296238	-2.08286	-2.18673	2.03242	1.68308	-2.68716	-1.5937	0.627906	0.478351	-1.12345	-0.625731	0.491271	-0.904438	1.22045	0.40076	2.21962	-0.989376	3.24306	-4.30673	-1.0911	0.456003	-0.688427	3.70039
8.7194	0.00226884	0.270098	0.207692	0.124215		-1.51205	0.888814	0.94802	1.07979	-2.01216	-1.79462	3.07307	4.61465	0.708898	0.75626	-0.594862	2.7013	-2.5494	-2.37845	0.32531	-0.576447	-0.94023	5.02287	1.3981	1.25348	1.82167	0.164086	-2.2945	-2.15282	1.30379	1.15498	-3.97925	-1.91033	-0.717594	1.07473	-1.4121	-1.31147	2.55672	-4.35827	0.266364	-0.542599	1.56496	3.25968	3.86783	-5.25618	-2.07171	-1.01138	-1.26716	2.81786
8.7695	0.00490679	0.272927	0.161857	0.126223		-1.4663	-1.09901	1.12626	1.76002	-0.233355	-0.31424	3.44512	4.07323	0.931081	0.937939	-1.8444	1.7068	-2.87819	-0.897478	-0.0583154	1.38909	-0.110789	3.04519	1.89929	1.95477	1.67328	-0.460161	-3.197	-3.13122	0.573372	-2.10326	-3.07161	-0.514257	-0.096321	1.79827	-0.864416	-3.34409	1.282	-1.12857	-0.243642	0.919629	0.382582	1.94468	3.95363	-5.69709	-2.45437	1.54189	0.189881	3.59996
8.8196	0.0242237	0.278158	0.0827926	0.125636		-1.95615	0.185597	2.53131	2.28269	-1.29634	-4.28755	2.9382	4.22189	1.61502	1.19321	-1.1479	4.33051	-2.44687	-1.25114	0.114727	0.214606	-0.67036	2.5709	0.200987	2.07895	0.720937	-0.446591	-1.53092	-2.44309	0.409552	0.911455	-2.40772	0.340677	0.62485	1.56126	0.477345	-1.89477	-0.0634185	-0.954074	0.476857	0.602759	-0.107763	1.72567	4.02736	-4.31143	-2.29067	-0.449731	-0.917541	2.73267
8.8697	-0.129605	0.277785	0.0961851	0.120652		-3.1483	-0.369211	0.212761	2.72326	-0.54223	-2.52896	1.45601	3.48075	2.34202	2.3981	-0.72778	3.24904	-3.15293	-1.23952	-0.403379	0.627585	-0.295192	3.60312	3.40738	1.12729	-0.186225	-0.724289	-1.54219	-2.5267	0.538769	0.62808	-4.83525	0.474025	-0.204182	1.68199	0.66373	-4.54203	1.28973	-1.63335	1.40906	-0.307863	1.14082	0.576792	3.99726	-6.89233	-1.46354	-0.286207	-0.97616	2.70623
8.9198	-0.135867	0.263487	-0.00909075	0.116679		-1.95607	0.0103107	-1.00385	1.74257	-0.79435	-3.62754	0.422377	3.11689	2.65966	2.80289	-1.09808	3.35256	-4.77982	-0.660748	-0.536473	0.334382	-0.674221	4.84091	2.0708	0.112808	0.113687	-0.777688	-3.09566	-1.38244	0.456133	0.352685	-2.8384	0.731017	-0.610678	2.06958	0.476863	-1.26659	1.885	-1.68088	1.98657	0.649739	1.96142	-1.98557	3.23145	-7.04377	-2.43763	-1.05291	-2.34493	3.56269
8.9699	0.0418934	0.258085	0.0319259	0.119394		-2.61753	-1.07207	-0.0754713	3.03945	-0.363811	-2.64578	1.29845	4.69266	2.45172	1.52547	-0.562971	3.98359	-3.80382	-1.77764	-0.0844312	0.494404	-0.280704	4.80206	1.33721	0.426456	0.832021	0.736822	-2.8912	-2.5299	0.0503455	0.44883	-2.81285	0.188726	-0.127216	1.48352	0.955133	-3.85352	2.75374	-1.05806	2.10431	-0.0143371	1.38425	-0.828413	1.81211	-5.55724	-1.93829	-0.472905	-2.88204	2.6261
9.02	-0.115484	0.242704	-0.0197903	0.109932		-1.96308	0.569864	-0.0269729	1.10155	-0.289987	-0.537992	2.74395	5.07924	2.00067	0.828566	-0.436448	1.95084	-3.40899	-0.724641	-0.235423	0.386915	-0.65325	3.68524	3.24858	1.6254	0.934799	-1.46741	-2.9383	-0.692298	-0.157632	-1.81122	-1.61911	0.502931	0.566906	1.187	0.759963	-2.34239	2.32835	-0.628078	2.30214	-0.705228	0.078891	0.670642	1.81279	-6.59713	-2.45893	0.0257065	-1.07352	2.02155
9.0701	-0.120078	0.253581	-0.0789058	0.110583		-2.29751	-1.3179	-0.45377	0.586312	-0.0168916	-2.23166	3.20056	4.00063	1.59878	1.07953	0.286092	3.41819	-4.57093	-2.15485	-0.302568	0.259233	-1.39478	3.60993	1.34005	2.64284	0.432737	-0.509099	-3.50153	-1.4229	0.342876	-0.862103	-1.71582	2.14791	0.486885	2.14174	0.27004	-4.54771	2.07069	-1.58859	2.82612	0.555669	-0.486867	3.11842	3.06784	-3.8423	-1.40901	1.47683	-1.65993	3.13864
9.1202	-0.0708107	0.244298	-0.0320506	0.108668		-2.07592	0.587174	0.346017	4.22223	-1.85858	-1.31985	3.17705	3.38239	1.30919	1.00302	-0.978118	2.44239	-2.33087	-0.774457	-0.296262	0.762773	0.384869	4.38608	1.03353	3.15438	0.597253	-0.448891	-2.64836	-1.79069	1.31636	1.01426	-2.02512	0.279789	0.363626	2.07394	0.667284	-3.00057	2.61249	-0.821458	2.45146	0.953832	0.0725395	-0.66246	3.78925	-5.86485	-2.95548	-0.435731	-1.77879	2.74153
9.1703	-0.214688	0.249763	-0.00314025	0.098517		-2.7749	-0.41434	0.32732	1.68596	-1.19333	-2.38315	3.26734	3.7373	1.00178	0.256637	-0.555726	1.77623	-2.04543	-0.456226	-1.00122	0.224368	-2.645	4.31992	0.514968	2.90002	0.457469	0.0138998	-3.16136	-1.2849	2.06277	0.0182661	-2.19653	-1.08814	0.648444	0.720371	0.241554	-2.97895	2.05663	-1.99336	1.06741	0.624356	0.701169	1.60458	3.38922	-4.26514	-2.17792	-0.785804	-1.5635	2.15897
9.2204	-0.0696276	0.240849	-0.11408	0.101291		-2.42189	-2.14062	0.273927	3.5027	1.44326	-1.86519	3.22073	4.2326	0.566065	-0.241677	-1.47664	2.70389	-2.64455	-1.68794	0.114203	1.08647	-1.76638	3.58647	2.44948	2.31104	-0.152596	-0.589245	-3.04909	-0.331233	2.11635	-2.3294	-3.2891	0.812358	0.679962	0.283762	-1.09202	-1.22482	1.23214	-2.75811	0.660584	0.311415	0.881783	-0.707088	2.11837	-3.61604	-1.77677	0.390604	-2.10759	3.16499
9.2705	-0.235843	0.239986	0.0364256	0.120872		-1.53601	-1.69128	-0.102245	0.750614	-0.78375	-2.7243	2.88012	3.85487	0.160919	2.00131	-1.44199	-0.265369	-2.80835	-0.921108	-0.0386087	1.34683	-0.843681	4.04239	0.312601	2.57759	0.974992	0.0149711	-2.98382	-0.258218	1.8676	-0.107481	-1.9212	1.2816	-0.0178151	0.389609	-1.0759	-1.9701	1.803	-1.04117	1.51859	-0.457504	0.538756	-1.66637	0.933979	-3.86163	-2.74024	-0.618042	-0.499572	3.23242
9.3206	-0.00959806	0.251619	-0.100857	0.12879		-1.82907	1.97968	1.3061	0.483749	-1.34254	-0.473776	2.47504	3.7278	0.105985	4.57669	-1.36168	2.10692	-3.61614	-0.589172	-0.563751	1.69051	-1.83035	3.84954	-0.114738	3.00883	0.358325	0.532435	-2.64554	0.635237	1.88477	0.342204	-2.44639	2.25223	-0.901639	-0.0760779	-0.874784	-3.23676	3.33533	-0.704425	2.32707	-0.567694	-0.0114423	-2.86409	1.10849	0.0463944	-0.685875	-0.42507	-1.83881	3.27224
9.3707	-0.128639	0.243401	0.0717773	0.114142		-1.45616	0.533577	2.70103	-1.13701	-0.83671	-2.7667	2.29669	3.97937	0.635899	2.52632	-3.81218	1.64401	-0.402537	-2.88688	-0.504714	1.4624	-0.544869	3.10079	1.47733	2.97887	0.598005	-0.968301	-1.30637	-0.657546	2.26796	0.16408	-2.56103	0.476811	-0.778365	-0.372574	-1.44733	-2.84418	3.77175	-0.859225	2.57914	0.386043	-0.0696135	-2.32238	2.39518	-0.84444	-2.40545	-0.477592	-2.42558	4.19194
9.4208	-0.143437	0.240406	0.175486	0.109496		-1.47091	-2.17743	1.57421	1.07181	-0.478101	-4.47907	2.63573	3.4716	1.39245	0.0954274	-4.58095	1.85884	-2.37136	-2.04997	-0.221507	0.608006	-1.71058	3.28169	-1.48154	2.83857	0.591135	0.0235533	-0.386487	-0.546193	2.50904	-0.412926	-0.0633549	1.21707	-0.477666	0.106181	-0.689949	-4.33914	2.21689	0.271076	2.29988	1.16517	0.632887	-3.09809	1.69041	-0.0202463	-0.710659	0.0368865	-1.59772	2.95976
9.4709	-0.127483	0.245947	-0.109346	0.110763		-1.36381	-2.76113	-0.0532049	1.20283	0.829941	-2.34282	3.14825	1.19046	1.77054	1.07894	-3.0082	-0.211754	-1.19028	-3.54242	0.116967	0.789868	-0.586232	4.53342	2.46165	2.66878	0.214329	-0.644002	-0.0359125	-0.911324	2.14372	-1.06609	-1.35631	1.04982	-0.681772	1.19879	0.279443	-2.43604	0.649835	-0.0899223	1.92041	1.03303	0.803086	-1.90907	0.458078	0.277325	-0.173138	-0.693856	-2.97234	0.934723
9.521	-0.0176449	0.244524	-0.0785587	0.0986022		-1.63366	-1.17369	0.184547	-2.31555	-0.658975	-2.42152	2.9634	-0.47308	1.34948	2.00733	-1.211	-0.293872	-1.4903	-2.17672	-0.46726	1.34577	-1.28849	4.26668	-1.95889	2.19823	1.53735	-0.830312	1.74814	-1.72554	1.4188	-0.397317	-1.29655	2.99991	-1.17003	1.82454	-0.67554	-4.8372	0.95451	-0.106353	1.67741	0.194811	0.287972	-1.65856	1.67341	2.16867	-0.971704	-2.36456	-2.2699	2.64586
9.5711	0.0635889	0.255933	-0.0302063	0.112364		-1.05412	-0.722336	0.908307	1.95375	-0.460918	-2.84187	2.3407	2.03386	0.552619	1.85507	-1.63885	0.0275569	-0.740721	-2.53756	-0.26194	1.04516	-0.389724	4.16526	1.12777	1.33882	0.763154	-0.936951	1.2514	-3.92121	0.93695	-0.860339	1.0245	3.41291	-1.32229	0.967366	-1.10316	-3.92238	1.70268	1.51926	1.12771	-0.326348	-0.0952838	-2.75624	2.40375	2.50795	-0.0860221	-1.86386	-2.59806	1.98984
9.6212	-0.120999	0.237527	0.00343691	0.105674		-1.66139	-0.667263	1.20186	2.40791	-0.850552	-3.58971	2.21615	4.20845	0.0435638	2.18746	-2.66713	-1.6059	-1.35709	-2.28068	0.0121555	1.30469	-1.73923	4.1354	2.56527	1.68826	0.166921	1.12862	0.736702	-1.55815	1.04145	-1.21144	0.46171	3.01597	-1.02063	-0.0484141	-0.407176	-3.22559	2.3	-0.569343	0.459005	0.392442	-0.272923	-3.60128	1.77829	0.732525	-0.561974	-1.53807	-2.1081	1.31074
9.6713	-0.0376873	0.258613	0.0531447	0.125859		-2.11251	-0.213399	0.734409	1.61164	-2.92433	-2.32615	2.22136	3.99763	0.21506	2.91661	-2.9436	-3.66365	-1.16405	-1.74	0.0578954	1.36504	-0.946882	3.40025	0.647027	2.74426	0.288558	0.40496	1.33446	-3.72471	1.34096	-0.878228	-1.07673	2.67644	-0.696109	0.048462	-0.610865	-4.75339	3.97957	-0.644536	0.700884	1.43978	-0.0289697	-4.13835	1.94733	2.01972	-1.05037	-1.84785	-2.26597	3.65145
9.7214	-0.00849006	0.269885	0.177077	0.121044		-1.59344	0.889978	1.24399	0.111855	-0.14985	-2.09802	1.58842	3.60927	0.623635	3.3098	-2.90121	-0.451567	-1.40156	-1.04649	-0.31117	0.170532	-1.27789	4.28725	1.40182	2.59944	0.260225	0.365269	0.361781	-2.34089	1.33126	-0.297387	0.809216	2.21855	-0.618691	1.36198	-1.26036	-4.9663	5.58103	0.685904	1.68627	1.30783	0.974831	-4.30765	1.89098	2.1318	-2.6372	-1.93782	-2.68393	3.61897
9.7715	-0.00717733	0.254543	-0.104565	0.115807		-0.0910701	0.900867	0.714012	1.34972	0.0768151	-2.89497	1.36228	3.30435	0.667055	2.6426	-3.64666	-0.796736	-1.79246	-1.25554	-0.0885074	1.22566	-1.27505	3.90302	2.76898	2.28433	0.303736	0.143517	0.207285	-2.0352	0.884386	1.23616	1.69246	4.36773	-0.632835	2.47075	-1.2271	-4.88695	2.01688	-0.147892	2.40129	1.76957	1.34663	-2.74306	0.848682	-0.751674	-1.75247	-0.400406	-2.10658	3.78793
9.8216	-0.0799759	0.240358	-0.11098	0.108997		-0.277964	-0.080105	-0.274462	-0.377168	-0.383723	-1.95885	2.57429	2.80586	0.104988	1.64612	-1.22099	0.244964	-2.81285	-1.10924	0.378962	0.775008	-1.50918	3.23457	1.04775	2.64589	0.681775	-0.239069	0.0463649	-2.55477	0.268736	-2.49366	-2.25914	4.41968	-0.563739	1.67623	-0.0229108	-5.88345	2.13973	0.0748079	2.25539	2.66838	0.390488	-2.14006	0.421165	-0.861783	-1.18993	-0.626329	-2.08995	2.00529
9.8717	0.0206187	0.228587	-0.0424096	0.113568		-0.657589	1.00158	1.85679	1.17256	1.1926	-1.56048	3.17755	2.03294	-0.53373	1.90503	-2.5231	-2.54166	-1.94483	-1.06818	-0.30154	0.607349	-1.50879	4.21925	1.54226	3.3831	-0.648554	-0.0259882	0.608572	-1.68135	-0.263591	1.69341	0.143111	1.39886	-1.21678	1.15467	0.960478	-5.68073	4.03231	-1.28259	1.14541	2.53893	-0.357756	-0.813389	0.501121	-0.087071	-0.995613	-1.34393	-1.21764	0.881464
9.9218	0.096355	0.220988	0.0955194	0.109542		0.431031	2.33325	-0.148062	2.12445	-0.724727	-1.65192	1.59429	1.50716	-0.629907	2.40785	-1.71375	-0.416511	-2.08057	-1.66028	0.559635	1.40978	-1.04534	4.73176	0.571339	3.01112	-0.328805	-0.298662	0.770949	-3.57648	-0.68974	1.23744	-0.577419	0.826727	-1.59133	2.23846	0.201012	-4.56733	2.63526	-0.841292	0.0146852	1.83164	-0.898718	-3.00987	0.333342	-0.461403	-1.6095	-0.753149	-1.4101	2.58209
9.9719	0.0627814	0.236255	0.0371918	0.116817		-0.0363201	1.68195	-1.04846	-0.0930658	-1.46721	-1.13866	0.292584	1.76122	0.00054883	2.06613	-2.11398	9.21107e-05	-0.762109	-1.46503	-0.558107	1.93684	-1.89926	4.02232	2.31722	2.60481	0.260234	0.443775	0.509688	-1.40289	-1.07794	0.016913	-1.02748	1.52477	-0.535937	2.17627	-1.09242	-6.63431	2.12205	-0.180293	-0.376399	1.25874	-1.45236	-2.62946	0.608068	-0.825178	-1.08342	-0.537767	-1.40286	4.70166
10.022	0.0184975	0.232221	-0.0762578	0.115082		-0.59139	-0.349994	0.330388	-1.13084	-2.05851	0.988725	0.983474	2.86728	0.892884	1.70853	-1.70676	-2.30283	-1.09394	-2.7675	-0.00887396	2.56022	-2.74189	3.36839	2.40071	3.04773	-0.491154	0.72445	0.829343	-1.36661	-1.35419	1.0852	-0.919082	3.35253	-1.19556	0.871755	-1.72044	-3.36711	4.03544	-1.97111	-0.0276944	1.24101	-0.330419	-0.578582	1.58303	0.314685	-1.4676	-0.307017	-1.36891	4.43387
10.0721	-0.120095	0.239023	0.0309292	0.11583		-0.354933	0.60197	0.663461	-2.58362	1.28833	-1.02691	1.95895	3.57796	1.5423	1.57809	-1.31996	-4.34761	-2.83094	-2.85581	-0.264724	2.28142	-1.06471	3.39145	1.50383	1.41388	-0.721337	0.247373	0.621337	-2.39685	-1.12659	-0.0135662	2.29432	0.826041	-2.4229	0.623016	-1.24459	-3.64301	1.47945	-1.4101	0.636922	1.59865	1.78291	-2.68165	2.60496	-2.15045	-2.0964	-0.553957	0.519747	3.3149
10.1222	-0.0788431	0.23782	-0.124921	0.111458		-1.72317	0.0204928	-0.457126	2.16654	0.508642	1.74016	2.1704	3.03407	1.77311	1.17697	-2.29064	-7.5663	-1.97198	-2.27116	-0.940765	1.41952	-1.90903	3.40003	2.19233	-0.110031	-0.934433	0.963543	-0.919797	-2.46894	-0.00961068	0.321693	1.90584	1.08918	-1.26749	0.784138	-0.605539	-5.08384	1.7274	-0.474047	0.889162	1.66746	2.48912	-2.18557	1.83959	-2.46859	-0.665158	-2.0682	-1.63536	2.15747
10.1723	-0.10767	0.228109	-0.0471935	0.108103		-1.37923	-0.561194	-0.755624	1.42193	-1.00001	0.0204087	2.37994	1.66708	1.75789	0.228537	-1.85484	-2.50409	-1.27996	-1.86563	0.316997	2.37003	-0.886149	4.14611	3.33473	1.13381	-0.0344666	-0.143283	1.0622	-4.13285	1.51191	1.23395	-2.07021	2.80359	-0.336955	0.270175	-0.490328	-2.05199	4.17219	-2.58057	0.514821	1.28606	1.4908	-2.77138	-0.170474	-3.82644	-1.60244	-0.976788	-0.050533	3.14002
10.2224	0.0146622	0.218219	0.0778906	0.0988498		-0.871321	-0.165567	-0.783664	-0.813073	0.755405	-0.241035	2.75726	0.822017	1.67368	-0.842519	0.215932	4.03394	-1.04781	-3.20538	-0.679769	1.42597	-2.15035	3.99481	2.8833	2.97416	-0.200446	0.550838	-0.0946942	-3.13158	2.20903	1.17737	1.61875	2.01418	-0.2463	-0.10054	-0.60213	-2.67032	1.38684	-1.81774	-0.273806	1.46547	0.110284	-0.395505	0.567058	-3.00559	-1.89982	-0.974307	1.19094	3.47052
10.2725	0.124729	0.236281	0.00843718	0.104696		-0.784532	1.04622	-2.21314	-0.0492251	1.38985	-0.382092	2.59301	0.816378	1.51959	-0.347589	-1.84553	4.32507	-1.20328	-3.4899	0.102428	1.78201	-1.25145	3.15141	2.08599	2.8237	-0.606974	0.474328	0.428808	-2.877	1.20362	1.2773	-0.578105	4.63888	0.10155	0.0479648	-1.05811	-3.58879	2.6203	-2.15273	-0.670281	2.07317	0.45647	-0.453843	1.66954	-3.77736	-2.33708	-0.140412	1.49666	2.04986
10.3226	0.248729	0.217338	0.106975	0.130051		-1.33472	-0.173733	-0.836394	0.297174	-0.344254	2.81603	1.85158	0.472722	1.16086	0.82334	0.273948	3.73044	-0.996962	-2.05313	0.868477	1.75412	-2.98909	3.55508	2.86698	1.01755	0.111375	0.542097	1.56265	-1.49568	-0.475155	1.63332	-1.41268	2.40941	0.852849	0.276658	-1.64638	-3.86365	2.27218	-0.283878	-0.214625	2.4687	1.5022	-1.08953	0.0975541	-2.66028	-1.12548	0.059257	0.194836	2.78664
10.3727	0.0311706	0.219094	0.258284	0.106813		-1.70269	1.01085	0.0231218	-0.969805	-0.0557996	-2.78113	1.11833	1.9905	0.495367	-0.150626	1.25109	4.31564	-2.66767	-3.53751	0.244205	1.97331	-1.83624	3.9804	2.41585	1.35808	-0.63221	0.643048	-0.860015	-1.33422	-1.2033	4.6469	-1.28706	3.45222	1.26223	0.175142	-0.831867	-0.554208	1.77463	-0.519216	0.136579	2.18383	1.52367	-1.33397	-0.321781	-2.40965	-1.15488	-1.03671	0.347714	3.30872
10.4228	0.0204241	0.221067	0.0952425	0.104798		-1.35995	0.579086	-0.19881	-0.0902507	1.07081	-3.25233	0.635786	5.0862	-0.254832	-1.70133	1.26295	3.87677	-1.0329	-1.80979	0.353136	2.44117	-1.32268	2.89549	3.04317	2.00671	-1.08181	1.23312	-0.386245	-2.23619	-0.314946	5.00588	-1.07037	2.65752	0.762557	-0.355274	0.33297	-2.59604	2.99504	-1.36344	0.130244	1.17134	0.0233742	-3.22994	0.66423	-2.30609	-0.373441	-1.28086	0.495701	2.23329
10.4729	0.0952796	0.208883	-0.243249	0.114302		-1.68015	-1.7096	-0.524052	0.574087	2.1376	-0.533806	0.409076	4.03855	-0.695744	-1.75506	-1.44487	5.00864	-2.26697	-2.6054	0.49449	1.54159	-2.31022	2.58553	2.29449	1.65556	-1.07112	1.34896	-1.20783	-0.407103	1.14093	5.24634	-0.352275	0.0322443	0.218521	-0.54844	-0.512184	-0.409647	3.35858	-0.178783	0.811326	0.384412	-0.517337	-5.32919	0.379566	-3.25678	-1.1428	-1.61575	1.35275	3.18973
10.523	-0.0517535	0.208981	-0.11316	0.129068		-0.201268	0.0158009	-1.40826	1.6122	0.284651	-2.65273	0.476561	0.894656	-0.52734	-1.20262	2.10725	2.68318	-1.3142	-2.51013	0.745404	0.759492	-2.84824	4.36982	1.45784	1.9768	-1.40838	0.43985	-0.558948	-2.58958	2.01686	1.26016	1.29419	0.922778	0.149097	-0.151023	-1.27793	-4.21525	1.54884	-0.196987	1.74981	1.17197	1.47071	-2.53126	0.336094	-0.538717	-0.76545	-0.899798	1.26858	3.79705
10.5731	0.051452	0.203195	0.0453348	0.117839		-1.60132	0.452328	-1.56336	-0.918256	1.19214	-1.85079	0.875421	-0.0672092	-0.0170095	-1.05382	0.334608	3.96102	-1.27651	-1.53096	1.01587	2.09756	-2.08	3.88842	2.86512	1.82377	-1.53671	2.12019	-0.513362	-0.838995	2.18575	4.82037	-0.74128	0.155745	0.593513	0.190923	-0.643293	-5.18436	0.478758	0.0168628	1.4358	1.5413	1.26133	-2.6711	1.18009	-1.91474	-0.966504	-0.411441	0.496548	3.08649
10.6232	0.20496	0.202849	-0.178997	0.0975179		-1.25283	0.158309	0.0805813	-0.263493	0.309977	-0.788845	1.53333	2.05977	0.359226	-1.75286	0.843143	3.31042	-2.94161	-1.84981	1.72956	2.12563	-3.84201	4.15893	0.760537	1.32394	-0.960073	1.93752	-1.29659	-1.13871	2.2272	1.3635	-0.166176	2.53821	1.17906	0.0901662	0.127076	-4.58064	1.57873	0.491924	0.267942	0.750105	-0.543682	-3.09606	1.12567	-3.65646	-1.39563	0.180123	1.2379	4.32327
10.6733	0.237724	0.213663	-0.108064	0.102508		-1.64023	0.605478	-1.93556	-1.033	2.85226	-1.68374	2.18552	3.79525	0.253869	-2.04441	0.891181	2.3345	-1.40927	-0.0203901	2.25703	2.22893	-2.80777	4.21853	2.1503	2.03697	-1.58471	2.27057	-2.46109	-1.16179	2.56368	4.38322	0.761598	0.129118	0.842078	-0.478334	0.396457	-3.90596	2.50035	0.286442	-0.555006	0.253835	0.105717	-2.46782	0.566107	-1.86931	-0.306309	-0.453529	1.62384	1.84543
10.7234	-0.0115927	0.204807	0.0364841	0.114665		-1.14046	0.186459	-1.09128	0.293063	0.0931678	-1.48434	1.9522	2.3402	-0.165189	-1.05859	0.924074	1.93597	-5.59121	0.88315	1.85842	3.67754	-3.57437	2.75946	3.00827	1.83198	-1.54166	2.39411	-2.52121	-1.47191	2.93254	2.9717	1.61591	1.46363	-0.456695	-0.875749	0.198545	-3.13559	1.23999	-0.0799893	-0.289983	0.299716	0.0583783	-3.5546	0.46096	-3.05178	-1.81484	-0.58611	2.1419	1.89164
10.7735	-0.0697297	0.189085	0.139021	0.110211		-0.459449	0.533908	-0.543318	-1.00513	0.534515	-2.9265	0.622621	0.233455	-0.601301	-0.48771	0.568655	2.59817	-3.16477	-1.64601	3.03214	3.08702	-3.38591	2.92045	1.01693	1.5493	-1.80142	2.33435	-2.20141	-0.688572	2.90544	4.76203	2.81366	0.870797	-0.510961	-0.658307	0.178558	-2.41218	-0.154903	-0.471991	0.954863	0.596289	-1.42127	-2.20145	0.660682	-3.15036	-1.66886	-0.605992	1.34842	2.73296
10.8236	0.0240431	0.21242	-0.15235	0.0978653		-0.889123	1.71108	-1.41687	-1.82703	1.49268	-1.33407	0.31972	-0.331194	-0.818241	-0.624296	1.00589	5.18802	-2.65882	-0.71691	2.32514	2.86705	-3.42582	3.35404	0.754161	3.39788	-2.26774	2.43639	-1.18129	-2.13451	2.33307	4.57762	2.4208	1.12216	0.324755	-0.0113871	0.375741	-3.16253	0.94967	0.243634	1.53982	0.647134	-0.767435	-0.754919	1.07741	-2.08985	-1.34261	0.582168	1.2887	1.32881
10.8737	0.126789	0.199075	-0.162912	0.101236		-1.39955	1.31542	-1.51805	0.172274	1.32903	-0.802712	1.76328	0.864543	-0.74411	-0.248388	1.91385	2.17467	-2.36607	-0.492288	2.82904	3.08301	-3.39362	3.87665	1.74382	2.75468	-1.90633	2.86221	0.662031	-2.36315	1.46901	3.38795	1.11701	1.222	0.854058	0.417411	0.332595	-3.88773	1.34215	1.11542	0.917171	-0.0160634	0.558256	-1.52727	1.45589	-0.568907	-0.477502	-0.0881391	0.0365419	0.831611
10.9238	0.0677256	0.207847	-0.155628	0.0952457		-0.994503	-0.449385	-0.788415	-3.37833	1.78768	-1.5462	1.9733	1.14177	-0.335712	-0.23416	1.68436	2.83338	-3.7899	-0.320577	3.97781	3.06046	-3.53517	3.94032	2.05976	0.836729	-1.48686	2.541	0.309209	-1.46414	0.605751	4.18956	2.18793	3.00477	0.808606	-0.0164847	-0.326759	-1.28341	1.62053	0.410216	0.0548705	-0.613028	0.417698	-4.01678	0.413186	-1.50119	-1.22667	-1.13482	1.61741	3.24663
10.9739	0.0555707	0.202932	0.0964223	0.111296		-0.561533	-1.11737	-0.67969	-0.151751	0.711128	-1.61828	0.120721	0.0123042	0.337292	-1.24005	2.64165	1.51523	-3.23413	-0.486996	3.12971	4.33799	-4.31038	2.73172	1.84565	1.86777	-0.325038	2.4504	0.711016	-1.17771	0.108026	3.66888	2.10103	1.78972	0.145135	-0.44196	-1.02507	-3.11167	3.533	0.251873	-0.334993	-0.272593	-0.810058	-0.911802	-1.25876	-2.01201	-2.1042	0.40052	0.589357	2.18216
11.024	0.241778	0.20358	0.0862618	0.106984		0.0219092	0.740067	-2.1463	-0.356551	1.27511	-1.07496	-0.762149	-0.958436	0.992496	-1.12754	2.80836	2.07852	-4.23271	-1.93587	4.39499	4.12472	-3.78545	3.28893	2.03796	3.24725	-0.343174	2.12551	1.18739	-1.40614	0.38083	3.87024	1.1743	0.766556	-0.82563	-0.164728	-0.532477	-2.18061	4.82465	1.91776	0.11531	-0.28575	-1.32224	0.891318	-0.604574	-0.523895	-2.8952	-0.20658	-0.36357	1.46414
11.0741	0.0621999	0.19811	0.0213712	0.117912		-0.854072	0.229253	-2.57975	-1.63918	1.51766	-4.11822	0.211465	0.561561	1.32839	0.354468	1.27202	2.30984	-4.9701	-1.27096	3.38834	2.0633	-2.75651	3.44352	1.94129	3.76215	-0.974214	2.51819	0.913977	-0.7166	1.51219	2.28726	1.83084	2.95506	-1.34958	0.182358	-0.51838	-2.40593	2.72623	-0.559468	1.10648	-0.207355	0.020381	-4.03983	0.642664	-1.8816	-2.29753	-0.313659	1.24934	1.27842
11.1242	0.205526	0.202923	-0.0272924	0.114703		-0.680411	1.93748	-0.886692	-1.14049	-1.56611	-0.904314	1.2315	2.24462	1.22618	1.22932	1.46637	2.51909	-2.52547	-1.77629	3.70572	3.87072	-5.02875	2.57812	1.38078	3.6327	-1.22553	3.25098	0.478203	-2.74013	2.58993	3.32835	2.87365	1.23732	-0.830074	0.155329	-1.8624	-3.98815	1.9173	1.47065	1.9449	0.614792	0.977621	-4.72273	0.516986	-0.710209	-2.72469	1.07177	1.09519	1.97341
11.1743	0.252711	0.193794	-0.0466286	0.0975207		-1.57419	0.532862	0.732796	-0.954566	-0.805139	-1.4699	1.51002	1.06775	0.809957	1.08114	2.04983	3.95344	-3.97614	-0.646137	4.1299	3.65715	-3.86111	2.69487	1.63549	2.72111	-1.35071	2.88736	-0.00904005	-1.81529	2.53652	3.50848	1.722	3.28495	0.193244	-0.281796	-1.89892	-2.37427	2.27797	1.26968	1.4924	0.523211	0.664827	1.02463	0.240433	0.0806695	-2.22926	-0.781944	0.846125	2.90878
11.2244	0.19639	0.175572	-0.0661675	0.0885233		-0.656979	1.62295	0.80178	0.192636	0.69992	-0.0638792	1.23868	0.38874	0.22429	0.455868	1.93022	3.34978	-4.09785	-0.490742	3.58936	1.81878	-2.67583	2.79003	1.70632	2.1245	-0.432169	2.64263	0.939545	-1.25754	1.2423	3.66005	3.67989	-1.10412	0.0802003	-0.591662	-0.471842	-2.62064	3.02944	0.488917	0.0138061	0.0930331	-0.0268326	-3.50271	0.46852	-1.83668	-2.85026	-0.171388	1.16445	1.80185
11.2745	0.0972991	0.203688	-0.0886237	0.103829		-1.816	3.68914	-0.158998	0.661144	1.26629	-1.49987	0.75129	0.977173	-0.309124	0.475313	2.4893	2.1209	-3.64418	-1.33749	4.2963	4.3638	-4.24909	3.2536	2.90033	2.26726	-0.123743	1.87016	1.06494	-1.80732	-0.270358	3.74946	0.489149	-2.87503	-0.38947	-0.395694	0.798324	-5.89735	4.43758	-1.12224	0.180131	0.358279	0.484989	-3.02224	0.917257	2.15174	-2.93489	0.0547363	0.255193	1.34635
11.3246	0.266228	0.20509	0.063743	0.104831		-1.5596	1.44501	-0.917859	0.84514	-0.70269	1.35535	0.407166	1.29144	-0.495734	1.28796	2.75079	3.44907	-2.80429	-0.628973	3.89767	3.38563	-4.51389	3.34162	2.82283	1.40734	-0.278713	1.82938	3.0854	-0.579846	-1.03037	3.4725	1.26316	2.52033	-0.262327	-0.269787	0.764674	-5.08384	4.06955	0.568526	1.79717	0.721235	1.3808	-2.9563	0.31793	-1.27177	-1.83059	1.16888	-0.258968	0.164305
11.3747	0.168839	0.187831	0.024271	0.102431		-1.23756	1.78292	-0.787847	-1.85009	1.31826	-0.0623645	0.243742	0.873145	-0.0783699	1.85287	1.79311	4.75251	-1.91751	-1.33056	4.38229	2.42787	-3.55362	2.57667	0.4352	0.426611	-1.00153	1.77332	3.40148	-1.28651	-0.920687	4.22008	2.24683	2.78917	0.21664	-0.624192	-0.376921	-1.96028	1.53536	-0.440895	2.00013	1.1194	-0.196096	-2.17131	-0.773383	-2.50049	-2.52065	2.40649	1.52536	-0.352821
11.4248	0.063487	0.188222	-0.0488068	0.108212		-1.99281	1.06224	-1.53977	1.60265	-0.215264	0.271073	0.174822	-0.116309	0.706856	0.899401	2.79301	4.9228	-2.52278	-0.627146	3.68945	2.64252	-3.67524	2.62881	1.81684	0.61496	-2.05048	2.32756	1.40054	-0.0923161	-0.207149	4.3363	2.17848	1.3503	-0.295648	-1.39327	-1.25509	-2.77121	-0.761544	0.341777	0.933492	1.5184	-0.706585	-1.41832	-0.292167	-0.487639	-1.35101	1.09707	0.452886	0.331731
11.4749	0.122734	0.192025	-0.0128392	0.100764		-2.55846	-0.740831	-0.966249	0.226408	-1.29069	1.02328	0.222669	-0.862628	1.29305	-1.42108	2.798	6.12966	-1.65212	-0.664098	4.75922	3.62941	-3.89448	1.73033	0.661691	1.71835	-1.4731	1.87781	1.35218	-0.00582232	0.803908	2.49171	1.44105	1.13693	-1.18176	-1.46913	-1.19871	-1.99078	1.398	0.194235	0.170536	1.58191	1.49658	-3.04048	0.467421	0.196876	-2.27755	0.0764484	1.5994	0.737067
11.525	0.301485	0.190463	-0.168371	0.110477		-2.19087	-0.342623	0.926916	-0.945773	-2.28711	1.77165	0.368063	0.326812	1.18656	-1.01752	1.49635	7.22749	-2.17957	-1.35394	4.64042	3.4263	-2.28325	1.61038	2.00139	2.45874	0.07131	2.60089	0.732397	0.0522988	1.70946	1.76614	1.69186	2.1462	-0.165764	-0.0471991	-0.439347	-2.21034	5.01457	0.161356	0.00340637	1.86342	1.07618	-1.50651	0.560594	0.0793187	-1.61626	0.862695	0.240055	0.421449
11.5751	0.424597	0.200471	-0.26648	0.107605		-2.03278	1.59634	1.28428	2.99368	1.41459	2.49393	0.310502	2.11724	0.513858	1.59636	2.59399	6.77204	-2.59545	0.40117	3.97286	4.44957	-3.32862	2.71246	0.169241	2.26155	-0.158977	1.22662	0.387032	-0.710591	2.10783	2.16675	3.51258	0.727644	-0.104071	1.15439	-0.13507	-3.32864	2.30646	-1.7866	0.142969	2.18195	-0.277743	-1.68733	1.36957	-0.603571	-1.45362	0.391545	0.777853	0.457385
11.6252	0.494209	0.190318	-0.0993435	0.119198		-2.24062	0.429457	-0.230852	1.3965	-1.26482	3.48994	-0.118543	1.61494	-0.306749	0.98302	1.88848	6.26899	-1.50585	-1.33935	4.64172	3.33101	-1.88508	1.35334	3.67549	1.85865	-0.945912	1.77373	0.682903	-1.81751	1.93676	1.96647	0.249045	0.982692	-1.56351	1.15225	0.0358748	0.393081	2.57625	-1.18162	-0.177194	1.56044	0.935747	-0.703535	1.64596	-0.970929	-1.69021	0.608857	0.575741	0.167357
11.6753	0.482375	0.197603	-0.104519	0.113783		-2.27844	0.793992	-1.00109	1.32441	0.542586	2.1906	-0.572347	0.392737	-0.905912	-0.582449	3.26608	8.34744	-0.678218	-0.103819	4.76519	3.27226	-2.23797	0.453883	1.01614	1.79099	-1.07374	2.36497	1.33135	-2.02378	1.45614	3.63446	4.66695	1.82034	-1.87961	0.64335	0.645492	0.719881	3.90399	1.73416	-0.946774	1.83391	1.57095	-3.05202	-0.0731541	-1.2409	-2.28118	0.67594	0.877752	-0.0150205
11.7254	0.23297	0.209677	-0.136667	0.108452		-3.44315	-1.1734	-0.223907	-0.342658	-0.38372	1.46041	-0.691597	0.4979	-1.17749	0.526658	2.86146	6.26185	-2.21111	-1.86074	4.53652	2.40917	-2.32409	1.01381	2.17616	2.18877	-1.25562	1.83685	0.407249	-1.57592	0.917095	2.62932	2.44015	1.9551	-2.66621	0.453031	0.523929	-1.98763	3.39758	0.251018	-1.07222	2.57906	0.805124	-0.828114	-1.34717	-3.13212	0.0256795	0.95852	1.82045	0.97267
11.7755	0.391981	0.21052	-0.02155	0.109541		-2.52226	-0.315068	0.966455	0.328997	-3.28457	2.10365	-0.260812	2.47996	-1.1006	1.19999	3.05969	9.05671	-1.95568	-1.99965	4.67402	3.12721	-1.42774	1.08342	-0.0221169	2.7473	-0.187266	1.64737	1.44425	-2.63877	0.446836	2.08157	3.84734	1.35621	-3.13593	1.08547	-0.026864	-4.37666	2.19289	-0.705079	-0.736978	1.27362	0.351122	-0.235512	-1.10229	-2.43433	-1.31536	0.654347	0.838178	1.47416
11.8256	0.327015	0.230131	-0.0404002	0.110623		-3.41562	-2.54852	1.57597	-0.166277	-1.14912	0.644111	0.521625	3.1441	-0.70517	0.197274	4.50895	9.01408	-1.63162	-1.0185	4.63261	3.04742	-2.17033	-0.759755	-1.03758	2.8749	-0.242591	2.31399	1.49729	-2.7712	0.12809	2.76629	3.42507	5.06926	-0.728923	1.74057	0.465463	-2.54047	2.2356	0.499518	-0.976358	0.530907	0.703702	-3.60676	-0.110138	-3.09047	-1.59914	-0.722363	0.458281	0.0240028
11.8757	0.306852	0.216414	-0.150758	0.109652		-1.44503	-2.91516	-0.00695992	1.24001	-0.669558	-1.79174	0.92538	1.51159	-0.199464	-0.388282	1.66697	7.96458	-1.13099	-1.53979	4.21943	2.68375	-1.72358	-1.36258	-0.637056	2.6386	-1.61599	2.17991	1.9234	-2.41508	0.00148066	2.96779	4.36715	5.20627	0.106934	1.46652	1.21684	0.00850994	3.36793	0.276883	-1.34163	0.928174	1.23317	-0.726124	1.08686	-3.71568	-0.668086	0.215187	0.423287	0.857195
11.9258	0.35781	0.25594	-0.0595464	0.120294		-1.6272	-1.43852	-0.333791	0.640531	-0.95122	-1.1606	0.831339	-0.0120904	0.16957	-0.258512	3.16835	9.61622	-0.385101	-0.971556	4.15639	1.54076	-1.11965	0.189003	-0.303498	2.77256	-2.00681	2.88888	1.21564	-2.21664	0.0236988	3.57159	4.82512	6.36278	-1.14543	-0.260354	1.30567	-1.68994	1.5093	0.0725902	-1.08666	0.823377	0.655334	-4.93953	1.6638	-7.58316	-2.28801	-0.434825	1.27231	0.901796
11.9759	0.30593	0.224233	-0.0713177	0.103405		-1.74323	-1.86362	0.306119	-0.0680048	-1.15904	-0.0692046	0.778198	1.23376	0.28248	-0.0761957	0.929463	8.57772	-0.239099	-1.30677	4.2454	3.14922	-2.38437	0.688043	-1.97991	3.84763	-1.54652	1.40522	1.2305	-2.29867	0.142449	3.31709	2.71974	4.1502	-1.04237	-1.99692	0.712314	6.37608e-05	1.87237	0.85733	-0.786869	1.29651	-0.429648	-0.890505	0.548436	-5.77071	-2.13823	-1.3377	0.587248	0.683858
12.026	0.352016	0.238732	-0.0404745	0.106075		-1.89614	-0.55983	0.381765	0.656344	-1.35681	-1.59391	1.03841	3.09374	0.325997	-0.457897	2.54858	9.55868	-1.18939	-1.33154	3.12605	3.39286	-1.95615	-1.47582	-1.2511	3.95297	-2.84083	0.940083	1.30259	-2.08965	0.320159	0.423234	5.02985	4.41026	-0.615373	-1.55889	0.0837203	2.68352	4.48328	2.30964	-0.769146	2.15471	-0.82657	-2.09934	-0.76939	-6.85416	-2.2988	-1.63149	1.83981	0.416537
12.0761	0.197359	0.229845	-0.0554328	0.105557		-2.47866	1.09923	1.20198	1.71844	-1.20667	-1.31294	1.58101	0.391714	0.529402	-0.849379	1.09681	7.44314	0.112067	-1.3156	2.80473	3.2283	-1.47793	-0.605456	-0.177465	1.65991	-2.5257	2.12862	0.0332344	-1.97736	0.530586	1.42821	2.5068	1.10781	-0.134764	-0.214734	0.126437	0.285227	2.83694	2.32936	-0.296731	2.23509	0.182443	-3.67545	-0.596324	-10.7968	-2.96215	-1.39338	1.6092	-0.699019
12.1262	0.226227	0.185971	0.00156511	0.0936151		-1.06717	-0.742408	-1.58421	-0.890737	-0.253235	0.855983	1.6397	0.0618628	0.937749	0.271626	2.02633	9.26328	-0.214295	-2.05707	2.00317	3.14444	-1.53265	-0.765364	-1.49338	1.43639	-2.01907	0.92126	-0.270382	-0.773596	0.730767	0.29065	0.180377	3.11954	1.17638	0.452511	0.906041	0.199684	0.956999	1.31033	0.544658	1.62987	1.10915	-2.53693	0.10501	-2.07082	-1.59192	-1.12291	1.93863	-1.43191
12.1763	0.465428	0.191964	-0.00952664	0.105121		-1.13137	-0.934148	-0.940896	0.80735	-1.96805	-1.07759	0.327968	3.64517	1.28746	0.863087	2.16019	8.70226	1.16543	-0.982026	2.17344	3.59335	-1.09504	-1.30235	-1.39486	2.95468	-1.88116	0.905276	0.146122	-2.86571	0.800994	0.760653	3.22102	2.4981	2.57566	0.475401	1.51774	1.79078	2.17053	1.63721	0.725658	0.713965	0.325632	0.283449	0.522986	3.45057	-1.14515	-1.85387	0.996342	-0.688238
12.2264	0.316056	0.190762	-0.291378	0.0908849		-2.86431	0.346221	-1.33739	1.11158	-0.375961	-2.47187	-1.26293	3.04454	1.29436	-1.06747	3.04115	7.4232	-1.64695	-1.0614	2.51852	1.335	-3.40799	0.727475	-0.359751	3.14828	-1.70928	1.77143	-0.287385	-2.88368	0.602124	0.0703351	3.37244	2.5622	2.70798	0.306296	0.982857	-2.5462	3.02392	1.43955	0.444623	0.25725	-0.934744	-3.32974	0.470839	0.108504	-2.69538	-0.0288481	1.96356	-0.729541
12.2765	0.298581	0.198122	0.0227307	0.0943709		-2.55745	-0.0862731	-2.02427	1.64457	-0.544749	-2.13784	-1.64476	0.286288	0.957311	-1.85439	3.75773	7.4578	0.615466	-1.98924	1.67955	2.8401	-1.74838	1.62764	-2.00805	1.54419	-1.89611	2.24015	1.19015	-3.03473	0.140253	0.961447	-0.62345	2.84768	1.2899	0.434409	0.927885	-1.39609	2.45558	2.90218	0.501144	1.42546	-1.10686	-4.37485	0.474551	1.68537	-1.45276	-1.34622	0.493762	-0.932124
12.3266	0.147511	0.194599	-0.0723268	0.0944439		-2.49117	-0.541809	-0.523035	0.27608	-0.807122	-1.36441	-1.33486	-0.923706	0.610751	-0.326404	2.15933	8.00381	-0.119697	-1.80108	2.48547	2.01481	-2.26417	1.29895	-2.00432	0.788894	-2.11948	0.835944	2.25222	-3.32377	-0.345221	0.983896	0.680479	0.950321	1.4123	0.303137	1.72506	-3.01012	1.62707	3.84051	0.56122	1.92272	0.483202	-2.09681	0.549668	0.998502	-1.2113	0.893592	1.37686	-1.52217
12.3767	0.19685	0.179327	-0.256562	0.0951112		-2.49531	-1.34363	0.805543	-0.821852	-0.449073	-1.59262	-1.15846	-0.0621924	0.587164	0.533056	1.45411	7.10916	0.0554182	-0.781272	2.63392	2.89206	-2.39877	0.724068	-0.8599	2.279	-2.07718	0.253754	1.1515	-2.91977	-0.61752	1.94443	2.34437	1.45436	1.76485	-0.363557	1.52811	-2.62279	-0.348418	1.11953	0.0976452	0.370501	1.45899	-1.53315	0.0316221	2.68874	-0.0908012	-0.573082	1.1386	-1.83377
12.4268	0.211933	0.17359	-0.164727	0.09225		-1.67337	0.237826	0.379628	0.525669	2.30868	-2.5316	-0.971243	0.76973	0.849869	0.177962	0.237218	8.25212	0.581403	-1.58802	2.54838	2.92764	-2.73315	0.621645	-2.80576	2.83086	-1.80717	0.496938	1.36182	-3.70544	-0.702192	1.14221	-0.586146	1.68198	-0.00988227	-0.138329	0.683867	0.77454	1.49278	-0.12739	-0.824105	0.0760542	0.916777	-2.14198	-0.148123	3.16227	-2.18049	-0.467527	0.789622	-0.123195
12.4769	0.207957	0.181008	-0.076395	0.0865729		-1.72838	-1.38169	0.438639	1.76201	-0.843079	-0.282177	-0.49331	0.326058	1.05084	-0.490217	0.726047	5.38971	-0.000595609	-2.58994	2.83152	3.89323	-1.45633	1.05014	-3.30232	2.75831	-1.8618	0.226227	1.78525	-2.52825	-0.788088	3.81751	0.382099	3.00649	-0.126307	0.913541	0.201902	0.829797	3.03214	1.19409	-1.56542	0.560873	0.368105	-2.57207	0.811066	3.69323	-2.81566	-0.381046	0.488069	0.628698
12.527	0.19909	0.166311	-0.19457	0.0952949		-1.47402	-0.174188	0.0124495	2.02044	1.16387	-3.29419	0.383812	-0.177436	0.865019	-0.461525	0.508595	6.698	-0.568735	-3.02453	1.72161	3.17653	-2.58214	1.10124	-1.05807	2.56608	-2.20282	-0.367563	2.12219	-2.60823	-0.996339	0.0789306	-0.78187	2.64096	0.828658	1.06077	0.294136	0.480478	1.57812	2.27293	-0.859692	0.712958	-0.342611	-1.43437	1.89276	0.8526	-2.31357	0.902554	0.345362	1.15415
12.5771	0.0717362	0.154721	-0.139584	0.0940328		-1.11014	-0.526074	-0.846155	0.884856	-0.186134	0.146181	1.27375	-0.709257	0.310315	0.453907	0.64809	6.42118	-1.32273	-2.92259	2.67574	3.59095	-2.37501	1.71325	-0.782375	0.839821	-1.86276	-0.520792	0.728081	-3.45795	-1.19902	0.0665028	1.91194	-0.687658	0.278377	0.841767	1.07115	0.723395	0.209747	2.77052	0.436976	1.29018	-1.08079	-2.01453	2.01229	-0.461282	-2.83397	-0.482256	0.954861	0.979666
12.6272	0.0977508	0.153268	-0.192757	0.0868567		-2.15244	-0.434711	0.0786831	-0.184839	-1.1558	-1.70488	0.998329	-1.33279	-0.390647	1.34096	-1.11278	5.69535	0.596238	-2.34593	2.39299	3.44915	-2.26748	2.12583	-0.654366	-0.433218	-1.27263	0.216261	-0.00988839	-2.78482	-1.2155	1.84497	1.67109	0.681324	-0.725493	1.3075	2.23669	-1.44639	1.3747	2.17481	-0.0413501	2.11919	-0.268613	-1.9506	0.859717	0.81223	-2.60552	-0.4207	-1.00244	0.833239
12.6773	0.0729878	0.15078	-0.172747	0.0912026		-0.878295	-1.88142	-0.107876	-0.718167	1.50774	-3.05192	-0.279193	-1.40343	-1.02421	0.99844	-0.420733	5.42932	-0.666229	-3.08812	1.39889	3.32815	-2.92272	0.78445	1.10532	-0.111185	-1.43557	-0.0940766	0.899828	-1.22111	-0.961967	0.132791	1.76557	0.0742455	-0.607427	1.48504	2.10571	1.45826	1.66292	0.522771	-0.824067	2.42336	0.884593	-1.71684	0.404032	0.58668	-0.957601	-0.849486	-0.668813	0.72251
12.7274	0.0715581	0.154282	-0.0196608	0.0877283		0.520051	0.893423	-1.38935	0.486693	0.471788	-1.62233	-0.628544	-0.948211	-1.45632	-1.04252	-0.189837	5.94115	-0.532935	-2.06658	0.872045	1.86003	-2.71433	1.35918	0.370308	0.342352	-1.33713	-0.30052	0.178565	-2.66578	-0.480427	1.36308	3.0235	0.06556	0.77437	0.854446	0.929946	0.0647635	1.96329	1.32729	0.468136	1.52396	0.825576	-1.77017	0.872029	1.12242	-1.77863	-1.58855	0.973579	-0.389091
12.7775	0.0633315	0.167305	-0.0392534	0.0975727		0.599077	2.749	-1.35797	0.421126	0.166088	-2.39835	0.171406	-0.515131	-1.58611	-2.48044	-0.548818	5.45582	1.21897	-1.89798	1.86176	2.36938	-3.26804	1.43688	0.341825	0.554256	-0.810491	0.341522	-0.0035573	-2.94625	0.161744	1.14248	0.874012	-1.13352	0.918087	0.0456618	0.987753	-1.94195	1.37095	0.256595	1.61267	0.403619	1.31484	-5.73177	0.2828	-1.15784	-2.87631	-0.945561	0.272339	-0.272765
12.8276	0.0559153	0.15217	0.0288185	0.0822056		2.05694	0.729786	-2.10017	0.00768149	-0.114473	-1.38942	0.660598	-0.765998	-1.36511	-1.92538	-1.88807	6.94426	-0.159187	-3.68114	1.74313	2.98877	-3.34777	0.609654	-1.08669	0.629871	-1.1926	0.28856	0.0379248	-2.23347	0.754357	0.874137	2.42181	0.944767	0.962003	-0.37097	1.09805	-0.44449	0.0563553	-0.798476	0.680211	-0.391259	1.58843	-2.29346	-0.965601	0.0342863	-2.0772	-1.67182	0.505008	-1.32053
12.8777	-0.0364699	0.157839	0.0360713	0.0912879		0.934235	-0.523566	0.615445	-0.560345	1.39307	-2.3236	0.441404	-0.596349	-0.983348	-0.0763365	-1.23613	7.44804	0.245735	-1.6342	1.32181	2.71595	-2.74399	0.982446	1.91876	0.669613	-1.59928	1.68134	-0.553528	-1.79503	1.01587	0.542396	1.87698	0.172257	2.13371	-0.203293	0.110838	-4.40805	-0.0348393	-0.410912	-0.717833	-0.965977	-0.403689	-1.7045	-1.71785	-3.04708	-1.5848	-0.00372502	-0.0155032	-0.0939368
12.9278	0.102776	0.143146	-0.083001	0.0913205		1.75001	0.969271	0.763912	-0.615254	0.340245	-0.643503	-0.061313	0.239406	-0.698716	1.16021	-1.1963	3.95345	0.858774	-2.70409	1.62613	2.22622	-3.25215	0.784393	1.44049	0.404026	-1.27338	1.62476	-1.28179	-1.20213	0.812746	2.48881	-0.279619	3.34162	1.89185	-0.414851	-0.580726	-1.4941	-0.737832	-0.3688	-1.09293	-0.0483407	-1.75096	-1.18204	-1.2989	0.284411	-1.54271	1.32227	-0.291751	1.53635
12.9779	-0.0744617	0.143849	-0.114844	0.0964398		1.8935	-1.62946	-0.208523	-3.25303	0.913327	-0.202623	-0.290971	-0.915936	-0.668285	0.354139	-1.88983	3.2998	-0.0797907	-2.46178	1.47618	2.75575	-1.64571	0.824532	1.7915	0.0694089	-1.21762	0.413774	-0.388319	-2.66223	0.4278	0.985378	-0.658914	-0.684562	0.110683	-1.12105	-0.357035	-3.00768	-0.453339	1.1277	0.093231	1.12461	-1.16629	-0.464197	-0.101073	-1.22503	-1.81513	-1.29705	0.296379	0.486011
13.028	-0.114503	0.126582	-0.0822452	0.0903557		1.95278	-0.933089	0.638365	-0.228951	-0.579218	-1.86321	0.132916	-1.33864	-0.737887	-0.289176	-1.27105	2.74447	1.74653	-2.01595	1.24414	2.60132	-1.9622	0.660316	1.32662	0.293366	-1.19855	1.50449	-1.22509	-1.15113	0.205818	0.82329	-0.400574	-0.929094	-1.28179	-0.718506	0.416755	-2.99359	0.126262	-1.14449	1.19886	0.143401	-0.6085	-1.94527	0.740801	-0.607197	-1.11897	0.344291	-0.205687	-0.160138
13.0781	-0.0834013	0.121816	-0.123324	0.0754931		1.5534	-1.23838	0.925261	-1.71928	-1.11361	-0.832598	0.134455	1.09621	-0.694164	0.218139	-2.35785	1.38815	0.991698	-1.52754	1.07724	2.58195	-1.48125	-0.00163663	0.975796	1.09445	-0.556908	1.69055	-1.95361	-0.268632	0.227412	0.412983	-0.280376	-2.25234	-0.00587573	0.108006	0.452553	0.396257	-0.820408	-0.398624	-0.207249	-0.75673	-0.666112	-2.11118	-0.0942186	0.307358	-0.398664	-1.27726	-0.817355	0.180183
13.1282	0.0366195	0.1287	-0.241407	0.0814656		1.98858	-2.44283	-0.158381	1.3808	1.90481	-1.68068	-1.24715	0.939343	-0.441946	0.309463	-1.57695	2.6861	-0.244068	-2.66615	1.07458	3.37489	-1.82401	0.749025	0.732784	1.06808	-0.176673	1.50402	-1.18453	-1.6101	0.294868	-0.503091	0.455075	-1.63039	0.659527	-0.508396	-0.177012	1.3407	-1.70347	1.68398	-1.62295	-0.430227	-0.919026	-1.67253	-1.11506	0.986096	-0.303348	-1.26495	0.601801	0.11149
13.1783	-0.125692	0.1337	-0.0837029	0.0918362		0.823953	-1.61877	0.226406	1.17013	-0.251454	-2.47821	-2.05309	-0.478233	-0.137256	0.208782	-1.94287	1.76505	-0.297881	-2.15054	0.550733	3.13501	-1.51956	0.940324	1.19927	-0.584494	0.220865	2.37257	-0.00548059	-1.96865	0.230152	-0.119884	0.355725	-6.60884	-0.974975	-1.25043	-0.206182	-3.53272	0.436026	0.803987	-0.183363	0.303653	-0.408738	-0.612327	0.734212	-0.0687599	0.985455	0.21574	-0.130448	0.416033
13.2284	-0.0726486	0.114598	-0.0545904	0.0881861		1.90298	-0.496038	-0.253849	0.953636	0.14821	2.2312	-0.767895	0.0808973	0.0342227	0.791904	-1.80434	2.43229	-0.243173	-1.23547	0.484185	2.19525	-0.657996	0.258	0.09923	-0.75875	-0.439213	1.29717	1.66062	-2.17367	0.069718	0.978784	-0.522014	0.258855	-0.708707	-0.794249	-0.327981	-4.13973	-1.5712	-0.824612	1.42543	-0.152799	0.100544	0.196936	1.48101	0.410781	0.199895	0.0615202	0.238013	0.525886
13.2785	-0.0683088	0.118879	-0.0329839	0.0802697		1.23398	-1.08943	0.191755	-1.17478	0.75172	-0.0749517	0.2919	-0.580567	0.0205525	1.20271	-1.73729	2.60285	1.13966	-0.833866	0.445067	3.05653	-1.13009	0.123449	1.40625	-0.65978	-1.31658	2.22662	0.0744213	0.470377	-0.064679	-1.40556	0.857212	1.49815	0.28142	0.136211	-1.00039	-5.52221	-1.70543	-0.61697	1.17331	-0.923938	-0.299474	0.770658	-0.79145	0.306311	1.01118	0.393402	-0.673967	0.00132838
13.3286	-0.0347177	0.10755	-0.0513854	0.0862113		1.51348	-0.809718	0.670177	-0.561188	0.416617	-0.471536	-0.416276	-1.24935	-0.0307491	1.08925	-1.73175	0.329118	1.83844	-0.449035	0.417538	2.11559	-1.61145	0.953888	-0.930526	-1.83035	-0.773178	1.28173	0.46352	-1.51078	-0.168779	0.0254065	-0.109515	0.438372	0.16567	0.967945	-1.26105	-0.904926	0.0695158	0.718178	0.371381	-0.537244	-0.333314	0.556442	-1.27789	1.82532	1.43819	-0.82566	1.78079	0.052909
13.3787	-0.0316882	0.100267	-0.108409	0.0914441		0.796282	-0.721144	1.55095	-0.743759	0.0454762	-2.6119	-1.07188	0.572069	0.0400464	1.24721	-2.54602	1.93939	0.553879	-1.52673	0.371228	2.48804	0.19272	0.356915	0.798335	-0.181451	0.469077	0.948606	-0.856152	-0.571148	-0.500976	0.836646	0.940355	0.378269	-0.226998	1.37965	-0.735264	-0.0750073	-0.37881	0.526027	-0.306721	0.0814939	-0.0984545	0.813455	0.0363403	-0.166549	1.50491	-0.311039	1.08598	-0.21609
13.4288	-0.0190255	0.0967971	0.142326	0.0870881		1.00237	0.241288	0.921037	-1.6627	-1.81544	-0.193233	-0.623753	1.49262	0.289026	1.26672	-1.25554	-0.182464	0.671039	-0.52475	-0.67829	1.55095	0.408217	-0.240768	-0.110764	1.63444	0.123916	0.56174	0.949085	-2.29558	-1.32387	-1.02468	0.693839	1.3399	-0.167499	0.338476	0.0377749	-0.0247638	0.830366	-0.170674	-1.11861	0.056475	-0.632506	-0.38505	0.871939	0.31216	-0.415435	0.315491	0.528811	-0.768498
13.4789	0.0948688	0.100469	0.192987	0.0949868		1.73734	1.43294	-1.13078	1.57211	-0.0842511	1.9177	-0.00385522	0.719268	0.662584	0.418147	-1.61788	-0.414348	0.538341	-0.702811	-1.56746	1.67426	-0.548491	-0.342741	0.803674	0.587004	0.561273	1.23621	-0.120256	0.332843	-2.34795	-0.0564737	0.719207	1.00532	-0.108376	-2.14685	-0.714749	0.0883162	1.31579	0.375721	-1.29479	-0.600145	-1.01098	-0.765085	0.92106	1.30367	0.0404763	2.29701	-1.12951	-0.157228
13.529	0.0175979	0.0895671	0.154289	0.0915362		1.29894	0.433305	-1.13014	0.150595	0.823256	-0.164803	0.266822	-0.113804	1.09373	-0.361992	0.561249	1.27703	0.697723	-1.30592	-1.00877	1.45069	1.45999	-1.32091	-0.466066	0.00556426	1.25818	1.4015	0.0227636	-1.49207	-2.81171	-1.1187	0.23979	1.14499	-1.27428	-2.8057	-2.06996	0.513726	0.130549	-0.388491	0.0743281	-0.796111	-0.697826	-0.0920172	0.424151	0.167486	1.16878	0.89796	0.948589	0.170824
13.5791	-0.0805261	0.0908701	-0.0418525	0.0981284		0.689606	0.937598	-0.39868	-0.260114	0.245918	0.603736	0.376794	-0.00787788	1.39805	-0.535085	-0.21725	-0.0586977	0.37148	1.34639	-0.860378	1.5148	0.451784	-0.916731	0.967218	-0.135508	1.32306	-0.608753	-0.875216	-1.13602	-2.15692	0.1647	0.973657	0.826262	-1.35682	-0.990605	-1.41869	1.56607	0.171596	-0.624319	1.40846	-0.715773	-0.108063	0.610072	-0.202919	2.82793	0.453602	-1.57385	-1.45396	-0.563645
13.6292	0.165936	0.0847825	-0.0157903	0.0853008		0.496404	-1.11866	0.322272	-1.142	-0.593338	-0.683818	0.40753	0.800513	1.30278	-0.678725	0.597599	0.380106	0.250578	-0.484462	-0.26623	0.481878	0.949255	-0.416674	0.923259	-0.472126	1.0309	-0.756113	0.000727482	-0.638996	-0.937378	-1.47955	0.308639	1.62495	-0.0654838	0.67611	-0.351676	0.139775	1.13041	1.31509	1.30294	-0.805862	1.06682	0.137592	-0.622763	-0.841387	0.653879	0.465928	0.411914	-0.530286
13.6793	0.0879437	0.0928406	0.0067045	0.0974566		-0.259195	0.2969	0.16348	0.0389628	0.87478	0.564148	0.313184	1.32538	0.583675	-1.01114	-0.70761	-0.60296	0.00981694	-0.120824	0.65356	0.31374	1.01557	-0.241774	-1.72739	-0.135279	0.676072	0.217871	0.343474	0.976511	-0.0546836	-0.597773	-0.604762	0.125628	-0.328873	1.14644	-0.0546522	-0.221012	-0.374802	-1.83911	0.937865	-0.890285	2.40025	0.334155	-0.823934	1.02781	-1.80259	0.201566	1.51335	-0.257438
13.7294	0.215299	0.0916195	0.146184	0.0980682		0.497329	-1.00316	-0.374624	-0.150688	0.971265	-0.0265009	0.122575	1.079	-0.526425	-1.28004	0.042993	0.259579	-1.32255	0.758923	0.374354	1.22585	-0.441395	0.203229	-0.458701	-0.490537	1.34145	-0.844638	0.616922	0.873891	0.0559865	-0.276425	-1.60251	0.049531	-1.13527	0.54897	0.416722	0.0682924	-0.439346	0.338166	0.814749	-0.488185	1.94878	0.09149	-1.11591	-0.819901	-0.366748	-0.717698	-0.465296	2.85223
13.7795	0.0300638	0.0947728	0.11973	0.0910358		-0.554536	-0.802828	-1.77485	0.406963	0.667959	0.607485	-0.065455	0.579595	-1.55217	-0.514479	0.522197	-0.0561841	0.11142	1.16312	1.02453	0.360143	0.121109	-0.652961	0.659836	-1.45992	1.73933	-1.44352	-0.903892	0.204977	-0.205683	0.709938	-2.27155	-0.81606	-1.38112	0.0143523	0.173411	1.25369	-0.618997	-0.0293848	-0.106669	0.305624	0.671498	0.0908108	-0.911494	0.445714	-1.24055	-0.247537	0.759725	1.28147
13.8296	-0.130622	0.0923464	0.0456373	0.0831408		0.492824	0.738912	-1.55135	0.0521333	-1.66172	0.273946	-0.00932601	0.584652	-2.0788	1.01542	1.30832	-0.528117	-1.09688	-0.084778	0.308118	-0.535155	0.0663913	-1.76988	0.7318	-0.777352	0.958499	0.227822	-1.30471	0.304502	-0.377547	0.365023	0.0546509	-1.08342	-1.18822	-0.0077766	-1.26665	-1.55644	-0.473233	-1.21831	-1.29613	0.666803	0.240478	0.796738	0.00995657	0.467614	-0.616036	0.842053	-0.580689	-1.37799
13.8797	-0.0197601	0.0837014	-0.0728587	0.084469		-1.48475	0.226117	1.01038	0.766124	0.527268	0.775765	0.517033	-0.0373512	-2.0646	1.10113	-0.0182815	-1.53664	-1.06379	0.887138	1.11789	-0.775977	-1.78888	-1.71995	-1.2647	-0.157745	0.141246	-0.44305	-0.339796	0.865836	-0.307934	2.10061	-0.0522503	-0.316102	-0.142054	-0.18714	-1.31061	0.383482	0.573032	-0.0226546	-1.08017	0.443119	-0.304879	0.369054	0.0615576	0.426952	-0.767424	1.26403	-0.967695	-0.351163
13.9298	0.0957259	0.109033	-0.0706214	0.101064		-1.58237	-0.502985	0.39016	2.08895	0.137498	-0.205117	1.26364	-0.985535	-1.605	-0.214432	-1.63746	-1.72222	-1.56263	0.952939	0.747889	-0.613255	0.122738	-0.733053	-0.92405	-0.681586	0.522082	-1.59911	1.69418	-0.168207	-0.0602141	1.08737	0.382338	0.396013	1.26835	-0.48514	0.117829	-0.994276	1.10644	-0.31788	0.0471085	-0.259779	-1.0256	2.0391	-0.738479	0.778605	-0.312927	-0.334305	-1.3907	-1.37398
13.9799	0.148302	0.253474	0.128666	0.224479		-0.903639	0.961043	-0.713355	-0.454542	1.87595	1.12256	2.91268	2.46368	-0.703761	0.533428	0.40591	1.20909	-1.95956	0.93897	1.21623	-0.635557	0.407927	-0.172128	-0.534893	0.755248	1.64074	-1.638	0.916205	4.09583	0.66484	-1.92615	-2.3057	-1.86698	-1.307	0.210712	-0.263797	-2.91457	-0.146579	1.82521	1.36177	-1.96154	0.701757	0.244452	0.0133003	1.07372	-4.0267	0.687188	0.340704	0.02538
14.03	0.0925823	0.125127	0.172333	0.103944		-1.34259	-0.399709	1.21098	1.81659	0.302595	1.13239	0.540695	1.05835	1.58595	1.46034	-0.560575	-1.22846	-1.38214	0.740791	1.4808	-0.156334	-0.49299	-0.65469	-0.958975	-2.5874	1.20429	0.424364	0.637402	0.117278	1.92301	1.68777	0.229613	-2.66691	-1.1881	0.602635	-0.639575	-0.523086	2.29776	0.669646	-0.84815	0.814716	-0.0782235	1.40615	-0.553611	-1.17044	-1.13599	-1.14214	0.654388	-1.72625
14.0801	-0.0159201	0.127124	0.00583976	0.100294		-1.6685	1.31886	1.25597	1.83466	-1.08615	-0.293215	0.756595	0.137958	0.937253	-0.0917943	-1.64781	0.0358212	-1.15769	0.237391	1.23448	-0.229476	1.27933	0.220435	-0.358377	-1.81486	0.0723193	-0.187327	1.39708	-1.13809	-0.0766783	1.10213	-1.27841	-2.85875	-1.68738	0.361482	0.383072	-0.273432	2.17555	0.288109	-1.05957	-1.09124	0.739002	1.49603	-1.71482	-2.24596	-0.605179	-0.795565	1.67055	-0.680561
14.1302	0.0416939	0.134869	-0.0191385	0.0969855		-2.00056	2.03085	0.93826	2.51869	-2.19003	0.755053	2.31297	1.97147	-0.312015	0.521362	-0.190983	1.26633	-1.12123	0.71459	1.34907	1.26439	-0.0452174	1.09892	-0.246876	-0.149063	1.52718	0.625746	0.716176	-0.689451	-2.47482	-0.288012	-0.470434	-2.25488	-1.90548	1.70664	1.5083	-1.24718	0.0252255	0.32658	-0.54617	-1.84584	0.310177	0.999244	-2.27826	-2.37966	-1.11359	-0.35493	0.374579	-0.21609
14.1803	0.153783	0.116147	-0.131356	0.108918		-0.959518	2.05657	2.04597	1.29078	-0.725693	1.6081	2.43055	2.16359	-0.100072	0.886198	0.0815692	0.595871	-2.04109	0.652623	1.47794	0.792967	0.374177	0.642513	-0.0499266	-0.660012	0.839211	-0.380268	0.137988	0.444035	-2.3935	0.852262	1.95719	-1.22327	-1.06206	1.37911	1.44983	-2.48661	0.295728	0.431044	-0.757703	-0.415385	1.2497	0.403514	-1.22853	-1.79832	-1.34057	0.584605	0.598367	-0.957595
14.2304	0.14774	0.131444	-0.0139789	0.10569		-0.40474	2.12538	1.26468	2.54097	-1.64359	-0.510909	0.763695	0.757682	1.0942	0.0961505	1.2882	-0.0272257	-2.27592	0.519315	1.90489	0.40239	-0.103999	-0.999244	-0.42666	-2.92293	1.07872	0.238387	0.401368	1.2432	1.17193	3.78687	2.25663	-2.41208	-0.393038	-0.0689272	0.205562	-2.59197	1.84352	0.247484	-0.828061	0.16327	2.04966	0.255112	0.158231	-0.732301	-0.494567	-0.489536	-1.35311	0.0217756
14.2805	0.00314229	0.137819	0.128255	0.112797		-0.493274	0.100673	2.00955	1.00988	-1.45821	-1.25747	1.2797	-0.54839	1.45612	-1.47605	-0.594958	0.647988	-1.98432	0.251728	1.34219	1.74197	-0.58978	-1.28915	-1.10901	-3.8172	0.801217	-0.490144	0.529726	0.992197	0.56573	2.43694	-0.832996	-3.82347	-1.2763	0.383446	0.0977336	-1.55298	0.550245	-0.33061	0.0995496	0.582398	0.949465	0.705619	0.474023	0.305235	0.0604474	1.17457	1.0615	0.195907
14.3306	0.196343	0.13146	0.0366782	0.108265		-0.559416	2.22853	0.545376	1.56342	-0.0740528	-1.47759	2.46633	0.312486	-0.0135242	1.00382	-0.836903	2.02808	-0.590519	0.954876	1.76943	2.52037	0.513726	-0.293398	-1.37768	-3.27376	1.82708	0.764652	0.462554	0.442276	0.74401	0.744527	3.64437	-2.57585	-0.791195	0.340132	0.798922	-2.11046	1.21357	-0.212659	-1.19972	-0.197992	-0.0639639	0.222619	1.46942	0.341797	-0.491995	0.408921	0.354394	0.482379
14.3807	0.328401	0.148016	-0.102579	0.0995676		-0.88739	3.47681	1.9764	1.34117	-0.996501	1.68158	2.43461	2.32529	-0.143574	0.116208	-2.74165	2.28896	-1.8673	0.982036	1.95618	3.07243	1.22998	0.707767	-0.928833	-2.20412	0.747114	0.0318308	0.836573	0.517631	3.67781	3.10796	0.626329	-1.86795	0.158636	-1.06009	0.603399	-1.76448	0.710372	1.51249	-2.35052	-0.68509	3.20969	-0.27077	2.84758	-0.691349	-1.24665	1.33975	0.383289	-0.538894
14.4308	0.294785	0.156439	-0.00669317	0.125505		-0.13349	2.05548	1.7948	1.28477	0.489224	-2.27556	1.41783	1.90312	1.35006	0.657357	-2.24	1.7504	-1.79223	0.967531	2.10073	2.27069	0.914786	1.63758	0.0274321	-1.65511	1.12307	0.295739	0.192508	0.750772	0.0683681	3.41638	-0.891311	-2.2138	-0.683168	-1.18595	-0.246913	0.434944	1.94198	2.96805	-0.500338	-0.264418	1.95822	1.49841	3.10988	-1.6369	-1.69033	4.25398	1.98306	-0.633557
14.4809	0.509129	0.161426	-0.0500113	0.0987011		-1.44509	3.47658	1.32549	2.2187	-1.45639	-0.508665	0.685462	2.61294	1.36041	1.0625	-1.56666	4.62982	-1.16197	0.910725	1.56063	3.32905	0.491984	1.99812	0.697906	-2.41309	1.10963	-0.314873	0.403921	0.409941	0.747382	1.98351	1.09377	-2.05878	-0.407628	0.292185	-0.699777	0.117159	1.61582	2.02769	-0.364147	-0.0479207	1.63231	1.88214	1.5323	-1.77936	-1.70127	0.425082	0.630072	0.67581
14.531	0.433365	0.160988	0.01789	0.118992		-0.472205	2.46865	2.71159	3.1727	0.785195	-0.805698	0.948264	2.94607	1.23059	0.12863	0.0448282	3.87574	-1.93128	0.405273	2.58215	3.3267	0.931578	1.28078	0.901261	-3.30976	1.30107	-0.553551	1.13471	-0.231481	1.28455	2.60562	-0.215902	-0.476157	-0.141665	-0.0134541	0.214826	-1.21849	0.740477	0.116885	-1.37076	0.0385651	0.301953	0.00691084	0.419529	-0.987528	-1.26361	-0.637368	1.4276	-0.672032
14.5811	0.296516	0.152551	-0.0783939	0.103034		-0.346189	1.35754	0.226819	1.33638	2.09585	-0.557858	0.502424	0.813336	0.594509	-0.166633	-0.898996	2.87524	-0.69202	0.685643	2.53678	3.34051	-0.101405	1.15689	0.153895	-2.38526	1.92127	-0.166555	0.518124	-0.613927	-0.145323	2.56213	2.2559	0.432237	-1.9129	1.34144	0.682529	-1.50198	0.708688	-0.557567	-2.24332	1.11629	1.47155	-1.2281	0.874405	0.0659213	-0.755466	1.28437	0.737217	0.87789
14.6312	0.344717	0.173628	0.0133046	0.10784		0.497898	2.40754	-1.17635	0.330445	-1.19033	1.15076	1.22657	3.33561	-0.904315	-1.22769	-0.41206	4.82332	-2.11415	2.03587	1.56089	1.89396	1.16117	2.17704	0.570501	-1.93649	0.895876	-0.586424	0.214792	-0.514141	0.614249	1.47776	0.389282	-0.0767527	-2.63138	1.0354	-0.0932281	-0.927032	1.2537	-0.325024	-2.80696	0.0993779	2.03994	-1.02455	0.982536	0.221634	-1.02035	1.34055	-1.02022	1.24629
14.6813	0.506152	0.191641	0.0735411	0.110671		-1.26839	0.719087	2.35787	4.25885	0.0573856	-1.97292	2.29091	2.90452	0.0345402	1.52885	-0.963416	3.07851	-1.17041	0.662952	2.32807	2.49933	1.61184	2.89847	0.0910535	-2.45138	1.79622	0.590132	0.371762	0.0691884	1.71669	1.86564	-0.83935	-1.17654	-1.54739	0.95058	0.100878	-1.25473	1.24572	-0.239435	-0.285617	-0.409507	0.163223	-0.209833	1.39156	-0.391725	-1.19943	1.78718	-0.365229	1.16048
14.7314	0.566302	0.176462	0.0519074	0.0888329		-0.109159	-0.41879	1.53966	1.5502	0.292329	-0.65242	1.07118	1.31205	0.760014	1.69497	-1.01824	3.95315	-1.26094	2.38771	1.86598	2.54691	0.539481	2.87307	-0.940163	-1.99847	1.69121	-0.484896	0.17826	0.513617	1.1896	3.1282	0.681695	-1.75613	-0.350698	0.738044	0.767447	-2.96937	-0.365689	-0.121461	1.35198	1.21781	-1.47031	-0.140259	2.17607	-0.91243	-0.00503672	3.78704	0.0221654	0.784845
14.7815	0.782764	0.191975	0.0787297	0.10249		-0.564953	1.96256	2.11376	1.40894	0.525043	-0.852218	1.76058	2.27473	0.0372028	0.64666	-1.72261	5.00342	-1.82203	1.66529	3.00814	1.9883	0.0810942	2.52572	1.48487	-0.569077	1.54113	-0.779514	0.599656	0.156279	0.815746	4.10395	-1.47134	-2.20519	-1.43389	-1.28323	0.623186	-4.02351	2.961	0.568881	0.296422	1.67269	2.33239	-0.103203	2.08171	-0.853873	0.538947	2.41174	2.13767	-0.680593
14.8316	0.702073	0.174699	-0.0190416	0.107362		-2.45589	-0.317392	1.68007	0.822776	0.448456	-1.41646	2.18631	2.80978	1.78535	-1.10539	-1.62078	3.74768	-0.226383	1.61743	1.82383	3.06543	1.07343	2.92205	1.57684	0.779164	1.64281	0.0144277	-0.410629	-0.32709	0.628113	4.17739	-0.225939	-2.417	-1.99192	0.203048	0.746603	-0.105627	1.24361	1.59724	0.543964	-0.394096	2.46549	0.48266	1.29122	-0.115626	-0.309936	2.64351	2.65889	0.485031
14.8817	0.998524	0.185868	0.110898	0.101963		-0.344007	1.87994	3.47921	3.40257	-0.885934	-0.28568	0.946627	2.50645	3.14312	0.508738	-1.5738	2.89816	-1.32203	1.03215	2.48368	2.44885	-0.01721	3.69811	1.32567	0.981508	1.79931	-1.40754	0.987848	0.0420716	-0.832016	3.03537	1.93138	-1.53774	-0.329425	0.54946	1.06338	3.12309	1.84446	2.41775	-0.452985	0.313613	0.465203	1.36959	0.382947	0.238099	0.082599	2.19423	3.26068	1.15331
14.9318	0.843462	0.180418	-0.18224	0.0935444		-1.44874	0.584185	2.49183	2.22225	0.409199	-1.5169	1.49571	2.31458	2.78492	0.517482	-2.19604	4.93761	-0.353128	0.921061	1.76667	4.23445	0.726649	4.02761	1.41286	1.08144	1.66752	0.54257	-0.496079	0.484745	-0.500337	1.73536	-1.29796	0.271607	-0.726199	0.0514707	0.520092	0.245623	3.01746	2.52917	-1.33659	0.422202	0.492009	1.67422	0.0482745	-0.741734	0.858059	1.45339	4.70397	0.858974
14.9819	0.901322	0.202746	-0.179246	0.0925108		-0.984493	-1.27823	1.95979	3.44982	2.87017	-2.25489	1.6738	2.69585	2.49508	0.780968	-1.21558	4.88204	-1.43019	1.22608	1.96138	4.10056	1.12035	4.34961	-0.197647	0.859149	2.32837	0.116297	0.509341	-0.260361	0.230045	3.10605	1.24292	-0.961571	-1.09305	0.455129	-0.129744	-1.49951	3.04059	1.6196	-0.121405	1.06196	0.630029	1.2762	1.09229	-1.87381	-0.41516	2.98569	2.37166	1.99541
15.032	0.916047	0.207497	0.17003	0.106138		-1.23177	1.53705	2.43498	3.24709	0.849526	-2.43686	2.0589	3.10891	2.39445	0.307123	-0.0982394	4.62806	-1.39131	1.94871	2.74171	4.62308	-0.0210851	4.73389	2.54788	-0.618884	2.05194	0.341008	0.0770564	-1.29208	0.885704	4.52849	1.99849	-1.01165	0.0726453	-0.863002	0.0708775	-2.63924	2.68651	0.673311	0.571607	1.70291	0.271198	0.882648	1.85621	-1.8847	-1.25698	2.05842	3.21868	1.27348
15.0821	0.870601	0.213386	-0.14479	0.11172		-1.36983	0.246257	2.13943	-0.0789646	-0.19931	-6.59299	3.27495	2.14926	2.56162	0.889225	-0.240452	5.06431	-1.2572	2.25822	1.84576	4.44445	0.760671	4.87677	3.28486	-0.149793	1.89249	-0.978416	0.752756	-0.984579	1.02378	2.96016	1.9685	0.857077	-0.792575	0.546693	1.41259	-4.18109	0.412981	1.01642	0.13683	0.781867	0.540612	0.837846	0.81896	-0.904065	-0.252594	1.66101	3.62257	2.88323
15.1322	1.04586	0.198162	-0.0506198	0.110004		-1.81948	1.98345	2.71579	0.231625	-0.414785	-3.12303	0.185601	2.10228	2.85715	2.3742	-0.650743	4.61902	-0.0403858	2.1012	1.88502	5.54988	0.00714836	5.17212	2.97326	2.09407	1.77584	0.728428	0.806589	0.0416544	-0.440653	2.46017	3.41574	-2.15024	-1.68147	0.93275	2.49752	-2.67403	1.17459	1.87839	-2.03804	0.189398	1.21152	1.06531	0.640727	0.160059	0.0355861	2.83601	3.8112	3.32545
15.1823	0.981299	0.193921	0.0911993	0.112884		-2.20444	-0.138446	1.08108	0.540356	1.73252	-1.64562	1.86106	3.10863	2.57013	1.47202	-0.0170399	5.10952	-1.73068	1.71498	1.35693	4.60152	-0.92953	5.5165	0.694889	2.74683	2.2044	-0.00871523	-0.26917	0.250498	-0.615603	3.01759	5.26151	-0.76792	-0.506187	-0.15558	2.15805	-1.54555	3.22967	1.69896	0.232094	0.98749	2.25714	1.18638	2.17045	-0.751785	-0.283356	1.48957	2.83225	2.93425
15.2324	1.1035	0.203342	0.0549548	0.101057		-1.55752	1.12739	1.71444	0.371319	0.502121	-1.65349	2.29254	4.21202	2.60531	0.159719	0.790556	5.50767	-1.67576	2.05434	1.46874	4.52067	1.00821	5.13845	-0.0906556	3.28864	0.448907	1.22898	0.719589	-0.265616	-0.0813721	2.03395	2.89133	1.13168	1.42099	0.715437	1.42669	-2.59119	2.67827	1.00014	2.50311	1.86392	0.483185	0.929387	3.57007	-3.58925	0.457573	3.21799	2.83019	3.14835
15.2825	1.07012	0.200887	-0.0712781	0.112484		-0.912871	0.866196	1.5365	2.1187	-0.110073	0.194951	2.76377	3.549	3.12417	1.82887	1.07549	5.02475	-0.890086	2.18859	1.86169	3.82351	0.229657	4.97668	2.52763	4.27165	1.92341	1.32878	0.26326	-0.651002	-1.0447	2.66332	2.551	-2.38199	2.01535	-0.316192	0.935022	-3.65607	2.63353	1.18562	1.35733	1.38868	2.25391	0.866431	1.63988	-4.39204	0.985993	3.56018	1.95646	2.64211
15.3326	0.998571	0.205691	-0.035646	0.108007		-1.21892	1.32929	0.185942	3.63269	0.20749	-1.13524	1.41857	1.80367	2.89121	1.3342	0.849479	4.71374	-2.12296	0.940221	1.47368	4.7557	1.0298	5.54641	1.28488	4.34741	1.76067	0.269304	-0.732362	-0.846619	-2.06424	4.56906	2.47402	-3.4733	1.23722	-2.41925	0.732084	-4.7815	2.19595	1.76507	0.395953	0.992243	2.83646	1.59669	0.589126	-2.32513	0.563611	1.60089	1.89108	1.885
15.3827	1.23476	0.210912	0.06685	0.102155		0.943208	0.694092	-0.119233	2.46379	1.16423	-0.816612	0.550217	3.33911	2.73728	0.157448	0.264705	5.56013	-2.24288	2.60148	1.65834	3.55995	-0.22135	5.27686	2.30175	3.35914	1.56236	1.97801	-0.783823	-1.17567	0.975752	3.35295	5.46912	-0.981908	1.2535	0.438021	0.667964	-5.04032	3.3041	1.37707	0.985635	1.42882	1.89123	0.739302	2.25159	-1.17669	0.763435	1.45455	0.930838	0.456632
15.4328	1.12382	0.188663	0.0191182	0.111317		0.26889	1.05835	3.76491	1.6098	2.11056	-3.20391	1.31642	3.53659	3.31333	-0.057692	-1.46746	5.67885	0.124444	2.95723	1.48252	3.5477	-0.631481	4.92653	0.957299	2.41088	2.08214	1.01592	1.46008	-1.36456	1.19664	1.41634	1.11412	-0.134027	1.55663	-0.655199	1.02455	-3.35334	3.36114	0.416975	0.277915	0.913187	3.3156	-1.06852	1.75163	-1.7946	1.60914	2.98957	1.72246	1.58207
15.4829	0.916161	0.214771	0.0462158	0.0992842		-0.631923	2.3178	1.70393	0.295037	1.056	-5.1005	1.68192	3.68051	4.04736	-0.0467957	-1.44955	4.1448	-0.378184	2.4659	1.83362	4.38309	-0.37063	5.74883	5.17027	2.74962	1.57094	1.44795	1.37479	-0.89076	-0.75885	1.37877	1.62101	-3.0476	1.35784	-1.90283	2.23975	-1.69206	0.116705	0.19552	0.144013	0.126212	0.85769	-0.688407	0.949682	-1.76273	1.93835	1.52522	2.58369	1.85767
15.533	1.28903	0.219902	-0.0825686	0.11943		-2.12114	3.16677	2.00674	2.80868	3.71527	-5.57176	2.06102	2.95157	3.2395	2.55661	2.80011	4.48596	-2.35182	2.72436	1.63506	4.73106	-1.35551	5.69769	4.12508	2.54877	1.23929	1.57281	1.1605	-0.328054	-0.793158	2.53359	1.40447	-2.21824	0.72579	-0.0630034	2.2497	-1.73721	3.09981	0.806372	1.76644	0.726444	2.05674	0.0363591	1.41053	-0.75885	1.19978	0.383217	0.901973	1.71729
15.5831	1.03842	0.198363	0.00618919	0.125602		-1.73678	3.48977	1.10911	0.787789	1.30687	-2.95132	1.42163	3.081	2.68496	0.756775	1.61894	6.39739	-0.888256	3.35077	0.914975	3.95758	-0.353446	4.79493	4.11679	1.70512	2.02779	1.4038	2.08048	-0.779756	1.22372	3.48593	2.26644	-1.39107	0.605513	1.03067	0.318035	-3.16104	2.07636	1.59757	0.987805	1.72587	2.20054	0.292187	1.91442	-0.165561	-0.0550433	1.55626	1.51399	0.189827
15.6332	1.13045	0.213018	0.131391	0.114806		-0.376365	0.98842	1.76282	1.61525	3.03448	-4.92455	2.68839	5.06265	3.74687	2.86346	2.35171	4.99229	-1.61281	3.97476	2.21338	4.81987	-0.587919	4.9648	4.26178	2.08996	2.66541	1.73107	1.51105	-1.61656	1.81498	3.30153	-0.424293	-1.04397	0.937267	1.0008	-0.296246	-3.21616	4.11555	2.04007	0.159505	1.6564	1.50016	0.952758	2.26039	-0.2902	0.186749	2.9459	1.84271	1.5691
15.6833	1.20435	0.236182	0.16262	0.0995513		-0.969507	0.239611	0.433281	3.44446	3.87428	-4.56602	2.17813	4.24877	3.78575	-0.780756	3.9396	3.22008	-2.07445	3.58975	1.24464	6.16404	-0.47994	5.29265	5.70905	3.44877	1.6329	2.72426	1.07854	-1.23292	1.07311	2.47808	1.29052	0.842291	0.816346	0.700215	0.453895	-3.14947	4.31538	1.74301	0.970501	1.09469	2.14701	0.48244	2.34994	-0.764935	1.37247	6.48727	2.47482	2.43499
15.7334	1.26026	0.241494	-0.0845385	0.112456		-1.41952	1.947	1.73458	-0.793295	1.2003	-5.22707	2.42648	2.47805	2.72619	1.1883	1.97456	3.88886	-2.30536	4.54225	2.13476	6.03381	-0.328034	5.28561	6.53139	4.62125	2.96646	2.33721	0.626506	-0.0214605	0.389018	2.18214	2.52489	-1.22153	0.625689	-0.0755937	0.855022	-3.95289	2.79554	0.96432	1.79757	1.30841	1.79708	-0.832276	2.13135	-1.36859	1.43134	7.00294	1.01479	1.43982
15.7835	1.43926	0.246961	0.072381	0.121504		-2.65718	2.11473	0.613446	2.39792	1.40914	-5.24586	2.12922	2.40314	2.2761	-0.133449	1.90896	5.53869	-2.36364	3.13964	1.87248	7.18307	-0.592107	5.88165	4.11882	4.63467	2.29592	1.59075	1.05332	0.357042	1.34759	3.0383	3.26796	-2.87489	0.821916	0.300192	0.847681	-3.81318	2.34944	0.370805	2.32308	1.5019	2.09486	-0.636651	2.18728	-1.88748	0.84166	7.05125	2.84689	3.13967
15.8336	1.45873	0.239355	0.053574	0.114289		-0.593197	1.41756	0.493423	3.7264	3.00344	-5.06667	4.78143	3.04648	3.7207	0.00928239	0.760082	5.60695	-2.27282	4.2697	1.57542	7.05506	-1.2922	5.69943	3.98559	4.59998	0.910595	3.0002	1.08066	-0.111217	3.88532	3.18731	2.76091	-1.39244	1.23739	0.714751	1.04652	-3.14849	3.19897	0.12825	3.67023	2.01035	3.01171	1.7534	2.78302	-1.7276	0.534008	7.73487	1.44802	1.91377
15.8837	1.51048	0.235801	0.172293	0.105394		-0.650971	1.12689	1.25357	0.59523	1.33589	-3.40156	1.46214	2.49465	4.14917	-0.179547	0.978433	4.34717	-4.55026	3.37521	1.37637	6.62573	-2.55317	4.18061	6.05953	4.93026	2.21679	2.29042	0.876476	-0.282326	3.70507	2.32305	2.92779	0.147546	0.510017	-0.5287	1.95113	-2.89931	3.57958	0.0459447	4.3758	1.3775	1.35687	3.30118	3.45964	-0.469998	0.806232	8.55824	2.10691	1.68776
15.9338	1.53108	0.228877	0.0242599	0.0996143		-0.953649	2.43045	1.32328	2.21357	1.98636	-5.00982	2.85539	3.54438	3.42345	0.603503	0.838484	3.5089	-3.08664	4.0303	1.43238	7.14515	-1.4446	4.35017	5.88694	4.92449	2.71144	2.55073	0.707323	0.0926093	1.20454	1.70178	1.91709	-0.108909	-0.740176	0.0946856	1.71896	-3.31557	1.2354	0.14608	2.44456	1.10415	3.48027	0.42	3.02496	0.98694	1.46292	7.57142	2.04529	2.25432
15.9839	1.40979	0.232168	0.268833	0.103575		-1.07138	1.7334	0.558741	1.77833	4.22365	-2.67953	2.11035	2.6317	3.51886	1.43574	1.33012	3.67228	-4.44418	3.82656	0.984912	7.28619	-1.18699	5.49173	5.84363	4.3462	1.8596	2.8049	0.483675	0.555639	1.36363	1.40908	2.51755	-1.1111	-0.810334	0.115959	0.183793	-3.29526	3.28765	0.605388	1.08675	2.29503	1.00879	0.00953637	2.43445	1.62621	1.9994	7.72798	0.254622	2.48514
16.034	1.59114	0.239198	0.24078	0.104656		-0.490594	0.711501	1.41759	4.35016	0.376625	-1.59575	2.35928	2.31863	4.35045	2.06805	2.38858	4.85828	-1.46365	4.62852	1.52237	7.11159	-1.6492	5.33169	5.80067	3.77917	2.44047	2.54608	-0.056307	0.685787	4.23176	1.32035	1.586	-0.776668	0.240979	0.091354	0.494751	-1.98821	4.90381	1.34741	2.48177	2.56803	3.24148	2.11294	2.84252	1.16186	2.00605	6.62715	1.80456	1.89501
16.0841	1.50566	0.24991	0.206071	0.11686		-0.888595	2.5777	0.868951	0.927955	2.3198	-1.92867	2.67191	4.41004	4.23204	1.96175	0.806505	5.69815	-1.15637	4.87515	0.934982	7.63841	-1.98247	5.37065	5.2951	4.08415	2.52318	2.58587	0.198782	0.149081	2.74234	1.39415	1.96513	0.978766	1.96893	-0.568411	1.70143	-0.20582	4.04671	2.0782	3.07053	2.1031	2.58936	-0.0475372	3.4892	-0.0614142	1.42786	7.70371	3.11184	2.75995
16.1342	1.5954	0.258687	0.350403	0.110634		-0.0274327	2.48179	-0.465634	1.06536	3.08534	-2.23841	0.992979	2.7361	3.11637	0.329637	-1.46838	4.33361	-1.6823	4.44475	1.65004	6.93951	-1.47825	5.85291	6.12644	4.47649	1.89109	1.91967	0.53204	-0.639529	2.79787	1.15961	0.934141	-0.292775	3.27581	0.251445	1.70953	-1.37586	3.20797	2.357	2.39079	2.43915	3.84073	-2.6065	3.47806	-0.55791	0.809283	9.34273	3.03755	1.99319
16.1843	1.5763	0.23479	0.213048	0.103395		-0.992549	0.0260619	2.56431	2.79732	1.97496	-2.63325	2.14149	0.746347	3.69155	0.437227	3.24097	4.29542	-2.27865	4.21774	1.23588	5.8273	-3.3165	5.49635	4.7492	3.97181	1.21454	2.22071	0.578652	-0.674869	1.56465	0.55012	1.99616	-2.04625	2.00574	1.85929	1.34398	-3.01539	3.13275	1.66586	2.42689	2.55953	3.2283	-1.88881	2.82936	-0.00991765	0.596908	7.15525	3.45077	2.33935
16.2344	1.53471	0.233365	-0.0263705	0.128514		-0.345803	0.930339	1.88514	1.08484	0.671	-3.493	1.54054	2.1403	4.51637	1.6414	3.87635	5.72691	-1.94744	4.56885	0.475883	6.93851	-2.51211	5.11804	4.19291	2.41467	1.4774	3.42402	1.0279	0.0475282	0.229437	0.406237	1.21146	-1.84472	0.10394	1.92319	1.39985	-2.17116	3.98231	0.33661	1.24318	2.43751	2.17986	1.47407	2.69801	-0.460084	1.00338	6.70255	3.07404	1.36856
16.2845	1.53419	0.248659	-0.0137152	0.121497		0.170377	0.440176	2.73704	1.79761	0.563396	-5.76233	1.10383	4.13587	4.43484	2.38529	5.63327	5.69529	-1.4228	5.09646	0.800864	6.10505	-1.64132	5.20972	4.61048	1.9914	1.41729	3.04577	0.0262475	0.631579	2.58179	0.851305	0.622335	-2.08132	0.310555	2.5838	2.0461	-1.89037	6.04532	-0.557256	2.10409	3.14749	4.74795	1.79916	3.55137	-2.06698	1.71239	6.97813	2.90869	1.13151
16.3346	1.54911	0.269063	0.0653356	0.119008		-1.2033	-0.0785658	1.37845	4.91374	-0.500362	-5.50225	4.42998	3.40804	4.02102	1.6562	7.05943	3.875	-2.52538	4.79151	0.848854	6.35767	-1.93885	5.06104	5.9416	3.26413	0.763398	2.13916	0.126268	0.734025	0.837679	1.73417	1.177	-1.16469	1.43943	1.29217	2.53404	-1.32576	6.83038	-0.63576	-0.0942059	3.74608	4.94176	0.194921	4.9658	-2.13652	2.13494	6.77248	3.0449	1.2264
16.3847	1.62689	0.254548	0.157924	0.103512		-0.537508	0.974449	2.30295	2.37446	0.678029	-5.0851	1.56849	1.1892	3.64737	2.00797	4.62571	4.32328	-1.35258	4.65822	0.675241	5.09003	-1.73733	5.6277	5.80254	4.63298	0.71026	3.15263	1.05822	0.577377	2.1027	3.21698	-1.22227	-0.092473	1.04053	1.5832	2.3419	-0.242795	6.10066	-0.212177	1.79416	2.63825	3.29174	2.47227	5.77909	-0.404273	1.55441	8.43269	2.03043	1.35992
16.4348	1.69968	0.259393	0.0569331	0.121449		-1.12816	2.39066	1.68493	2.5653	1.70738	-6.33038	3.23576	5.43031	3.18188	2.31375	5.73067	3.95226	-0.595731	4.94389	0.701803	5.56625	-3.40338	7.10054	4.12987	4.75425	0.965884	3.14789	1.07789	0.475271	3.24025	4.24801	-0.853331	-0.572057	-1.20484	0.725948	1.63827	-1.30188	4.72957	0.356114	3.60777	3.96944	4.70693	1.63978	4.85614	0.697648	0.499345	7.35141	3.77925	0.682358
16.4849	1.64034	0.269654	0.077315	0.114865		-0.618231	1.19974	4.35307	1.18957	1.17481	-5.96519	2.18892	4.92254	2.95136	1.75253	7.6984	4.3247	-1.32798	4.75439	0.89524	5.89674	-2.81524	6.60062	5.94126	4.09189	1.27468	3.80083	-0.016922	0.785678	1.20553	3.53498	-1.49343	-1.66388	-1.46909	2.42733	1.18452	-2.46997	5.31373	0.713751	2.58705	2.8277	5.31227	-1.7638	3.54952	0.694746	0.190434	9.90243	2.66104	0.396306
16.535	1.51399	0.250525	-0.00132805	0.10877		-0.649006	2.63092	2.21577	0.941663	-0.128133	-4.45448	2.68966	3.24275	4.29969	1.65431	5.97309	5.50886	-2.68089	5.48135	-0.273331	5.91458	-2.10015	5.39538	6.92862	4.25358	0.78378	3.48187	0.627238	1.21582	2.03357	2.21426	0.915228	-1.91676	-0.416318	1.82197	1.55112	-2.23122	5.47769	0.985768	2.17578	1.49047	4.7965	0.274368	3.98503	0.744556	0.165941	8.38986	0.596804	-0.0779654
16.5851	1.56944	0.261952	0.231743	0.113683		-1.08699	0.839087	0.48013	0.0362008	0.550026	-4.07269	1.88101	3.40218	4.45815	3.49094	7.39043	4.73254	-0.849095	4.98306	0.80011	5.71774	-2.74639	6.20206	3.25865	4.57742	-0.311727	3.48903	-0.175153	0.80932	4.09079	1.43758	0.0667176	-2.08367	0.254726	0.58019	2.39406	-1.58484	6.2372	1.78131	1.75134	2.94884	4.10974	2.63089	4.1414	0.993728	0.0203135	7.46604	0.0384118	-0.535905
16.6352	1.5168	0.272197	0.0023288	0.108852		-0.535891	1.14526	0.608018	0.665397	1.11986	-5.28323	1.1729	0.352697	2.97929	2.52883	7.97712	4.34804	-1.42014	4.4796	1.20019	4.91107	-2.86263	6.25044	3.1666	4.56514	0.128908	3.77543	0.833608	-0.358705	5.07473	1.63619	-0.455343	-2.36053	0.934718	2.2246	3.11188	-2.22594	8.15358	2.82816	1.41161	2.98948	6.19399	2.30557	3.83587	0.91472	0.483713	9.54716	0.872204	-0.816498
16.6853	1.69877	0.261605	0.0850224	0.106283		-1.61324	2.83637	0.0944076	-0.0645586	2.9039	-2.75709	1.10189	1.61173	3.57643	0.847836	7.09094	4.78003	-0.687262	4.50774	0.669513	4.57792	-2.55645	5.36611	3.61606	4.53081	0.894933	3.62965	0.910407	-1.03442	4.03406	2.29762	0.671698	-0.14665	1.58767	3.06769	3.22022	-2.43901	6.59631	2.86258	1.74896	3.85053	3.78007	1.42849	4.23242	-0.0373117	1.1931	11.0949	0.639527	1.16316
16.7354	1.56319	0.268249	0.0638184	0.101969		-0.411386	1.4304	1.66851	0.97001	1.81397	-3.69366	1.71308	4.11554	2.72337	1.31423	5.44078	4.67746	-0.169169	5.00009	0.434919	5.0036	-2.26403	6.28019	2.86539	4.99014	1.74071	3.60071	0.538085	-0.791619	2.57325	2.79646	3.5896	0.825214	1.99248	2.51598	2.97377	-0.0686253	3.23211	1.68402	3.04079	1.16322	6.14255	0.563682	5.18663	-2.07176	1.04212	8.2939	1.5512	0.145024
16.7855	1.49966	0.270929	-0.00524464	0.110761		-0.336284	0.772006	1.29313	1.56938	0.667859	-5.26311	1.56014	2.73862	1.27263	1.71046	7.06511	4.46118	-0.409023	5.18317	0.422939	5.05009	-3.40061	7.10071	5.73481	5.40695	0.436815	4.01997	0.627847	-0.261896	3.03221	2.82139	1.92438	-0.363301	2.07554	2.86873	2.52261	1.07266	4.06531	0.418709	3.89654	0.713942	4.05311	0.22785	5.41323	-3.39765	0.363406	8.04463	1.62176	-0.0336065
16.8356	1.5253	0.274696	0.136754	0.12101		-1.93908	1.94135	1.02209	0.447871	3.78108	-3.94769	2.60241	1.91003	2.9786	3.73053	8.62379	5.2265	-0.4865	5.55122	0.140519	4.63958	-2.74863	6.29033	4.33238	4.65668	0.0724982	4.62291	-0.830047	0.20133	2.06579	2.56573	1.13953	-1.28676	1.98001	0.880472	1.86209	-0.383208	5.02973	-0.111039	3.17712	2.3648	3.92874	0.815436	4.37558	-2.26256	0.152801	9.46109	1.51595	-0.110123
16.8857	1.55202	0.26649	0.117444	0.134278		-1.72865	1.67486	1.82927	1.3035	2.26841	-5.22914	0.245016	2.56217	3.17099	1.79161	8.74543	4.0358	-0.893582	3.29973	0.383351	4.74146	-3.26721	5.1675	3.88715	3.61676	0.844038	4.13168	0.948607	0.672327	1.97911	2.49873	1.74877	-1.558	1.70168	2.54404	1.76985	-2.02296	7.41534	0.415102	2.84057	2.40079	4.61546	0.719351	3.6695	-0.281746	1.61247	10.1485	-0.187707	-0.319444
16.9358	1.70672	0.270936	-0.0786232	0.114274		-2.52152	1.6999	0.677017	2.18884	0.664987	-5.28696	1.10483	2.73258	1.81566	0.67767	7.41577	5.17269	-1.49395	3.05244	0.507807	3.95769	-2.82432	5.28963	5.5259	3.21359	0.454522	3.70318	0.0473133	1.12374	2.56046	3.09345	2.33438	-1.44076	1.10448	1.91329	2.4235	0.376747	6.10389	1.51728	2.5	2.66341	4.59062	0.262282	3.71552	0.616687	3.41488	11.3062	2.14132	0.621339
16.9859	1.58152	0.289575	0.0108963	0.11661		-2.42431	0.797622	1.12659	3.06724	3.27957	-5.38345	0.422584	2.97674	1.88991	0.504705	7.77264	6.04129	-2.04416	4.06439	0.952598	4.06104	-2.93253	6.88697	3.53504	3.77971	0.455528	2.93677	-0.0387197	1.35927	1.25386	3.54092	4.17417	-0.528393	0.81079	1.77135	2.58574	0.70955	5.11732	1.71892	0.712836	2.56418	4.19641	1.37445	4.29778	0.481448	2.87602	8.49121	0.49343	-0.90125
17.036	1.63151	0.292415	0.0238325	0.114032		-2.9115	0.681762	0.913163	1.57379	3.38827	-7.29756	2.19456	1.94178	4.20032	2.05344	6.95214	3.91656	1.4227	2.76772	0.635912	4.34833	-3.22867	7.42566	5.40245	5.08277	1.01227	3.37493	1.39859	1.34197	1.12425	3.14363	2.65366	0.921868	0.925168	2.65282	2.29957	-2.75124	5.43733	0.916539	2.38471	3.39057	5.15856	2.69861	5.11169	-0.266857	1.69277	6.97074	1.29782	0.0938964
17.0861	1.61086	0.29876	-0.0029501	0.116391		-1.1009	1.841	-0.277491	1.58563	4.25986	-6.73724	1.3548	2.11868	4.9477	1.63359	8.36098	4.14078	-0.465853	4.05255	1.12175	5.26682	-3.67916	7.16417	5.41296	5.76404	1.10632	2.35211	0.189426	1.27501	1.19608	3.59262	2.57339	-0.118686	0.858919	2.79398	2.25506	-1.53927	3.33427	1.01653	-0.0702238	5.01917	3.28619	2.50339	5.63503	-1.27785	1.74272	6.5701	-0.18378	-0.966831
17.1362	1.81297	0.295591	0.123066	0.106987		-1.9851	2.32173	0.683081	2.02631	1.88719	-2.8567	2.31939	2.24987	3.08454	1.46083	9.59805	6.85464	-0.181857	2.74086	0.706482	5.01144	-2.07637	7.77308	5.61707	4.5834	0.989833	2.68511	0.867863	1.27777	2.25018	4.49486	4.46641	-0.537549	0.817092	1.70009	2.56301	0.7271	7.33184	2.45387	2.04908	4.77804	6.13224	0.492121	5.6939	-2.07931	2.15217	8.8032	0.747806	0.335801
17.1863	1.51412	0.286539	0.0425445	0.116554		-2.5412	0.334415	-0.424618	2.62913	2.58762	-3.12926	-1.14549	1.0013	2.20532	1.64774	10.1779	5.11736	-2.26484	2.69106	0.99252	5.46311	-3.32986	7.89169	3.24906	4.5441	0.0136823	2.37476	1.33744	1.31608	3.1156	4.01681	-0.0867738	0.496133	1.08574	1.31496	2.50762	0.725432	4.49071	3.2584	3.41641	3.35447	2.77054	0.0153502	5.4651	-1.97084	2.13962	7.08125	0.599322	-0.570305
17.2364	1.61605	0.31523	0.116676	0.10572		-1.76759	-1.18043	-0.114697	0.819715	2.16287	-5.92209	1.29579	3.88727	2.5128	1.59137	12.5759	2.57519	-1.43954	3.91466	0.662372	5.52663	-2.65475	6.85923	4.74738	5.35382	1.04318	1.66096	2.1991	1.26863	1.54619	3.06971	4.54275	-0.120495	1.69793	3.16891	1.34711	-0.0708131	5.18006	2.64201	2.03778	3.86009	3.92354	0.926362	4.70503	-1.0536	1.51159	7.50024	0.464943	-0.0172778
17.2865	1.72615	0.314828	0.231272	0.103935		-1.84832	0.650039	-0.59792	2.49906	3.16346	-1.82519	1.51228	4.65848	3.75845	0.703973	14.251	4.0565	0.599221	3.03898	0.786726	4.33198	-2.56482	5.55223	4.05308	4.0117	1.1604	3.07378	2.26533	0.900752	2.37384	2.22885	2.66362	0.0650616	2.30786	3.16758	1.35697	0.314853	4.75001	1.98559	2.64017	3.56265	2.93883	0.0810657	4.13041	-0.570123	1.2668	7.69675	1.59326	0.273038
17.3366	1.70146	0.319817	0.274373	0.101117		-1.42365	0.612746	0.92358	3.82464	5.43792	-4.19016	1.20159	3.53678	5.00855	1.58323	15.1075	2.75959	-1.28589	2.05695	1.36445	4.59724	-2.63354	5.27467	2.98522	3.93753	0.462409	2.9954	2.07266	0.303008	0.757866	1.14435	0.0929384	0.271031	2.53831	2.67937	3.09032	0.697912	4.12749	2.04269	4.12334	5.4348	3.97868	-0.167971	4.47108	-0.91646	1.91391	6.96004	0.927795	-2.2184
17.3867	1.65696	0.302729	0.171353	0.108895		-2.01983	2.13281	-0.945266	1.92874	1.99349	-2.65752	0.095234	2.92967	3.24335	1.32152	11.6344	3.02735	-0.946911	1.66211	0.823788	4.28115	-2.66317	6.25272	3.10073	5.32343	0.813321	3.98666	0.981549	0.121694	-1.2523	1.12147	4.63153	-0.262379	2.47775	2.34038	3.59708	-0.625108	5.0517	2.20013	3.59361	4.75688	1.70249	1.01294	3.87197	-1.47957	2.12211	6.4236	1.48338	-0.290325
17.4368	1.67666	0.284024	0.227916	0.111825		-2.38419	0.642479	-0.218563	1.68337	1.08617	-1.34321	0.224808	3.44388	0.977097	2.0221	11.5584	4.15798	0.552056	2.18214	1.5699	4.79976	-1.65004	6.92393	4.18861	4.87848	1.58531	3.54736	0.932229	0.5993	0.795335	2.01556	0.146199	-0.0596992	3.40755	4.83271	2.55385	-0.608104	4.5174	1.98949	2.13762	4.19094	1.9572	1.75775	3.64728	-1.86309	1.84035	7.0546	1.4077	0.0423569
17.4869	1.76412	0.308124	0.0873288	0.102816		-1.93538	2.14752	1.03578	0.416307	3.08271	-2.18074	0.110673	3.50468	0.876523	2.16506	15.7631	3.84582	0.24056	2.52737	0.931865	4.423	-2.70073	6.4585	6.4725	4.76707	1.16053	3.08817	0.444127	1.17246	3.24837	0.976484	4.06461	-0.235368	3.96419	3.48464	1.30355	0.305694	3.64087	1.43056	2.84335	5.73918	1.7188	1.22904	5.16595	-1.90205	2.09959	7.97479	0.276278	-1.28934
17.537	1.71399	0.309346	0.0989224	0.117258		-2.62794	1.73468	1.25616	1.22219	3.49171	-4.85476	0.869882	3.00567	1.09025	1.50292	13.9788	3.04576	-1.20754	1.11623	1.96927	5.04041	-1.52224	5.33726	7.13546	5.46991	0.48649	3.39046	0.888262	1.49871	4.63121	0.468791	2.0238	-0.671721	2.39334	3.64083	1.54441	0.477299	5.00235	0.774224	3.98046	4.59407	2.57707	0.284679	4.45918	-1.48783	2.45016	7.25958	0.475303	-1.86081
17.5871	1.78955	0.29451	0.136248	0.114042		-1.56561	2.55151	0.669728	1.6701	0.940728	-0.317338	-0.711083	3.54425	2.15083	1.10749	13.2249	3.84555	-0.566474	0.00316852	1.43259	4.6918	-0.901986	5.81062	4.43829	5.03447	0.741324	2.05122	0.861086	1.80246	3.34247	2.38816	0.119465	0.477713	2.19183	4.38318	2.01077	0.418855	5.91515	0.607988	4.82894	5.86085	2.51999	0.487496	2.38715	-0.623118	2.35102	11.3422	0.297977	0.531148
17.6372	1.98434	0.284622	0.186694	0.101662		-2.92849	1.85023	0.545537	-0.579903	1.88542	-3.41518	2.24043	4.58719	3.50289	0.201841	11.7522	3.51971	-0.43806	1.33148	1.42565	4.9543	-1.17119	6.78169	5.89665	4.15806	1.04731	3.64393	1.09791	2.10891	1.43375	1.50091	5.13787	3.76333	2.89233	2.5099	0.453853	-0.945395	6.2067	1.16055	4.31537	5.57061	4.1142	0.644298	1.36779	0.026889	2.23274	7.64778	1.81764	0.00456481
17.6873	1.82094	0.309186	0.283047	0.114043		-2.46855	0.940748	1.56228	0.164594	3.28057	-5.86741	1.53674	5.00178	3.16025	1.83921	10.8748	2.71704	-0.866623	2.20091	1.72167	3.82796	-1.57142	5.77481	5.90417	3.74811	1.99089	3.25037	0.220241	1.92648	1.60159	-0.743468	1.99422	1.70055	2.24265	2.36067	-0.113475	-1.84303	5.46322	1.8746	3.3138	5.2079	3.41198	-0.0613754	1.0741	-0.337407	2.21851	9.18333	1.83781	-0.341639
17.7374	1.78798	0.294627	0.178045	0.105789		-3.28551	2.36807	0.513581	0.774641	1.50639	-3.36028	0.831688	4.26093	2.0777	2.66416	11.266	2.3324	-2.16937	-0.0404612	1.63781	3.2288	0.274345	5.13153	5.99605	3.85939	1.35473	3.78819	0.465337	1.15511	1.43859	0.0966223	2.24621	-0.752202	2.12936	2.0265	1.31092	2.01659	5.06522	2.13965	3.91354	5.46008	1.18066	-0.78021	1.46551	-1.33024	2.0974	8.73929	1.92561	-0.483075
17.7875	1.94795	0.29848	0.0734236	0.111725		-1.05372	3.72907	0.331422	-2.20739	2.47896	-3.76421	-0.476505	3.89768	2.11857	3.96033	9.57863	2.12585	-0.432258	0.667549	0.786279	3.8517	-1.19139	5.65982	6.61883	3.17121	1.55565	2.81689	0.729771	0.645087	1.73385	0.829096	3.09842	2.06648	2.1816	4.25922	2.01543	3.16919	5.49266	1.43209	3.27775	5.40464	2.63758	1.44808	2.57008	-2.11583	2.01011	10.8421	1.4527	0.43572
17.8376	1.87733	0.293888	0.162531	0.110358		-2.65028	3.20187	0.937245	-0.796755	2.98171	-3.54712	-0.331335	4.93157	3.55784	2.37784	9.39533	3.37602	-1.47296	0.542663	1.62346	3.6526	0.103552	5.6154	7.65627	2.05534	3.04967	2.52906	0.599681	0.888546	1.73213	0.0888722	-0.0638739	1.38185	1.64988	1.72017	1.54362	0.602282	5.08791	0.0149868	2.13337	5.3016	1.36027	4.92633	3.95615	-1.84486	2.12483	9.52024	1.18269	0.394965
17.8877	1.87741	0.277961	0.0725486	0.113679		-1.38186	2.91217	0.912221	0.478813	1.38289	-6.47068	0.140274	3.2092	3.26426	3.24762	8.43639	2.27213	-0.0917957	0.379965	1.4906	2.52673	-1.38823	5.41011	7.526	2.3421	1.72271	4.1877	1.30571	1.3106	0.508899	-0.453815	0.885545	0.407466	2.59634	2.48215	0.740177	0.621607	4.86774	-0.121884	3.73325	4.04464	1.80681	4.50008	4.20618	-0.244256	2.36065	9.09849	1.14088	1.416
17.9378	1.81681	0.270561	0.0549461	0.122645		-1.9958	0.69887	-1.11786	1.2233	2.42542	-4.29261	1.41193	2.55025	1.8648	2.68698	7.02873	0.972544	-0.12246	0.567528	1.75336	2.96211	-0.713404	5.5243	5.764	3.57091	1.4138	2.87686	1.91935	1.39771	-0.865992	-0.252083	0.887479	1.16508	3.08962	2.01945	0.849095	-0.877599	6.42682	1.83766	3.53585	5.22439	4.05979	1.86064	3.55496	1.01935	2.40037	6.85919	0.458113	1.54097
17.9879	1.77346	0.282684	0.177455	0.118436		-1.79172	-0.736378	-1.53506	1.0141	3.7886	-3.35934	2.19567	4.03113	1.52502	1.16512	8.3557	1.6386	-2.66718	0.17407	1.37302	3.57854	-0.941407	5.32936	6.14442	4.66843	1.65848	3.2203	0.843133	1.12382	-0.740579	0.590616	2.97877	1.72212	1.66658	1.62248	1.30532	-2.04079	3.87126	3.37998	3.33717	4.94119	4.18991	0.0560964	3.86226	0.797662	1.86494	8.10136	0.210859	2.23458
18.038	1.82387	0.273057	0.247572	0.0980505		-0.556587	1.82706	-1.17407	2.0818	1.90751	-4.27958	0.146428	3.42061	2.98872	2.47445	5.7618	1.87201	-1.54413	0.76232	1.49907	3.72307	-0.978709	5.15269	6.8324	4.7124	1.52325	3.30242	0.545871	0.61939	0.211177	1.46684	2.20278	1.44099	1.98588	1.89757	1.02872	0.806267	4.70289	2.76173	3.82156	3.75942	2.84839	0.670676	4.60273	0.257162	1.13947	9.3783	-0.0874503	0.827215
18.0881	1.84856	0.274209	0.169334	0.117459		-0.345506	1.46336	-0.767028	2.67921	1.05558	-3.35744	2.60389	2.45058	3.71003	0.492622	5.94887	2.17671	-1.67952	0.399092	1.77489	3.75687	-2.30516	5.34855	6.89193	3.50933	1.48759	1.95088	1.86654	0.230962	0.694184	0.953877	2.45205	1.06422	3.27127	0.75962	1.14093	0.67302	3.94332	1.3872	2.46473	4.58389	1.03155	1.20655	3.95059	0.323067	0.702096	9.65527	0.31324	1.10429
18.1382	1.69397	0.275801	0.186293	0.113668		-1.49657	-0.146657	-1.68887	2.3891	1.94441	-2.87176	0.907658	3.27488	2.63221	2.55059	4.83965	2.70559	-1.60858	0.110874	2.04587	3.29693	-0.647372	5.02444	5.44458	2.26381	1.77768	2.51576	1.03954	0.2399	0.898379	-0.794276	0.591871	0.829873	3.61052	0.172552	1.84173	-2.14261	5.50471	0.715746	2.45865	5.45177	0.392506	1.04612	1.51896	0.779987	0.579621	10.1754	-1.07156	0.486849
18.1883	1.71738	0.272277	0.166768	0.121643		-1.94469	-1.32585	-1.02297	2.07576	0.329106	-3.85625	0.359296	2.68154	1.50426	1.95109	5.27922	3.48546	-1.2479	-0.22485	1.57262	4.4209	-0.42372	4.50829	6.86932	2.59302	1.86652	1.75533	0.526728	0.664143	1.88541	-0.520872	2.67477	0.868403	3.3716	0.781427	2.0978	-2.98169	5.46843	1.05383	4.51417	5.77542	0.278067	1.90979	2.46122	1.28536	0.757368	9.21342	1.78661	0.666123
18.2384	1.94078	0.298594	0.226873	0.114636		-0.375396	0.621491	0.676924	1.10662	0.0740381	-0.857821	1.72539	1.88333	2.84832	2.4264	4.3735	3.14241	-1.76382	0.411972	1.14335	4.02184	-0.771305	4.76068	6.92799	2.99207	1.75961	3.17963	1.57956	1.32293	1.75536	1.14354	1.44288	2.57704	2.69192	0.190959	1.83457	0.188594	3.79862	2.2255	2.76689	5.3118	0.815744	3.26237	4.22532	1.49822	1.11915	13.8447	0.874941	-0.332283
18.2885	2.0546	0.297069	0.20343	0.115711		0.0427234	-0.39309	-0.238179	2.15471	1.08338	-3.92545	1.05636	2.74607	4.10881	1.7112	7.21859	0.648769	-1.90208	-0.217276	1.98052	4.23097	-1.55941	4.92855	5.43453	3.2183	1.61448	1.62159	1.39301	1.59521	0.714227	1.80958	2.69974	3.08997	1.79221	0.415303	1.42568	1.32026	7.03173	3.22614	1.46571	5.97103	1.54992	3.45569	2.19756	1.09516	0.789523	10.9218	1.33252	-1.64187
18.3386	1.87093	0.302273	0.0586192	0.100973		-1.61338	1.25801	-0.981887	2.25668	-0.339806	-1.22565	3.28522	2.15427	2.8302	0.106629	9.18613	0.906905	-0.500354	0.189924	1.91261	4.60873	-0.677988	4.66011	7.31294	4.21744	1.95197	2.24686	-0.267971	1.06635	0.672564	1.01922	5.19581	1.39048	1.22359	0.949693	1.35006	-1.32651	4.45078	3.35517	2.71686	6.16082	1.23516	1.43007	0.929092	-0.169638	-0.424468	9.83038	0.472737	-0.131043
18.3887	1.86308	0.31525	0.325358	0.123973		-0.429095	0.596402	1.57201	1.7078	0.26788	-1.23754	2.75692	4.16731	2.7365	1.2883	6.79253	1.85116	-0.976153	-0.250243	2.39977	4.40491	-0.958717	4.59608	5.42263	3.6437	1.72521	3.25051	0.394016	0.178909	1.43668	0.427007	3.5301	0.0959281	0.951061	1.74374	1.483	-1.1683	4.01818	3.26993	2.38231	4.869	0.194215	0.418458	1.71864	-1.49608	-0.52726	10.2458	1.41054	0.284734
18.4388	1.82162	0.301749	0.2688	0.124036		-1.36961	-1.31406	-0.874765	2.07874	1.64797	-0.0574559	1.34603	3.28489	3.37463	1.47288	5.37213	2.37705	-0.716007	-0.769021	2.0341	4.9128	-1.26382	4.79273	4.04157	2.38585	2.24652	2.86483	1.64535	-0.47622	-0.0979279	1.77611	5.62256	0.0919781	1.4428	1.10587	1.4385	-0.648155	5.56508	3.51025	1.98743	4.72157	1.46137	1.76625	2.88896	-1.33232	0.603812	10.166	0.446113	0.675144
18.4889	1.89135	0.324325	0.280833	0.104238		-0.253091	-0.664051	0.104727	1.81525	-0.248462	-3.14521	3.44545	4.19841	3.72503	1.67143	7.39846	2.61772	0.358559	0.818975	2.47237	6.63228	-2.40089	4.9306	5.31284	3.72197	3.31922	1.76838	1.87906	-0.348881	-0.497062	1.91663	5.70841	-0.178063	3.53737	0.793043	1.04578	-0.994856	6.42062	3.41961	3.56286	5.10464	1.00589	3.58432	2.55614	0.016829	1.2595	11.487	3.14661	0.409583
18.539	1.8539	0.310856	0.358137	0.112376		-1.31177	-0.0425826	0.209861	0.919073	0.160642	-0.693874	2.13294	2.4188	4.23322	2.23586	4.2318	0.863903	-0.360039	-1.05602	2.99718	6.16678	-1.39892	4.57102	5.42255	4.3647	2.53247	3.40345	0.83363	0.707285	-0.0507458	0.358323	4.77748	-0.460749	4.86205	1.46969	0.385406	-0.0353468	4.11277	2.49364	2.02653	5.90655	1.83482	3.10412	2.86306	1.08462	1.54183	7.91457	0.805965	-0.731507
18.5891	1.82563	0.298594	0.358095	0.105631		-0.790038	0.337426	-0.548627	0.78468	0.827892	-1.06286	0.556105	3.48424	3.34444	2.33947	5.83416	0.786827	-0.473134	-0.26002	2.9612	5.8515	-1.95931	4.38849	4.67582	3.83781	2.75659	2.76435	1.20394	1.48662	0.089836	0.133371	4.61229	1.2748	4.45935	1.67135	-0.177861	1.67618	4.0269	1.5667	2.8701	5.13688	1.35346	1.75935	4.30275	1.23472	1.79973	8.43444	1.22158	-0.70751
18.6392	1.92413	0.316792	0.235263	0.114623		-0.956792	0.918062	-0.696105	2.30609	2.22296	-1.34018	1.74005	3.72663	2.3023	3.543	5.48217	2.5478	-0.660818	-1.3061	2.49284	7.11427	-2.01762	4.65148	1.60262	4.8522	3.48391	3.09783	1.68112	1.06004	0.259689	0.738877	4.49676	1.41921	3.99039	0.508447	0.121852	1.86233	5.8331	1.38829	3.39934	4.15334	3.19761	3.46159	3.64822	0.411964	1.22999	10.5377	2.05178	-1.16183
18.6893	1.85938	0.311157	0.259188	0.124946		-0.703722	0.300253	-0.161366	-1.24799	1.85439	-1.41223	0.624241	2.55956	3.26417	3.41869	4.05195	3.38945	-1.04748	-0.147355	2.30219	7.57674	-1.71696	3.1864	3.00818	5.01953	3.56768	3.10701	1.58809	0.554941	-1.02655	0.960398	5.07218	1.33438	3.46078	-0.582408	1.06383	-0.378562	4.45895	1.35924	1.85915	4.7831	2.12075	4.65825	3.35311	-0.526805	0.229838	9.61891	2.28675	0.849924
18.7394	1.7631	0.302913	0.138766	0.131577		-0.55779	0.0369861	-0.0202178	1.41125	-0.366315	-1.63458	0.133293	2.5488	3.33814	2.99095	3.52611	2.56053	-1.62334	-0.327277	2.36251	8.12221	-1.00887	1.44803	2.79467	3.85698	3.08633	3.11639	0.650511	1.01747	-1.82973	0.546672	2.89164	2.39268	2.60103	1.7309	1.15417	-1.03689	6.04039	0.935827	1.30346	5.3876	1.845	4.02504	3.88466	-0.625287	0.229086	6.37124	0.337778	-0.203245
18.7895	1.75994	0.314119	0.145835	0.11479		-1.0946	2.16214	-0.340877	-0.311535	0.314061	-2.73138	-0.326289	4.50491	2.42533	4.03842	2.47856	2.80027	-1.62364	0.489919	1.79895	7.9202	-1.47062	2.66715	3.59948	3.48434	2.35383	3.79043	0.187985	1.36659	-1.28314	0.388935	0.869932	1.66803	1.70711	1.44248	0.569675	-0.350615	4.81606	0.977958	2.3766	5.40183	3.65468	3.80019	2.59292	-0.0981432	0.527646	7.25998	1.84489	-0.147694
18.8396	1.92144	0.328653	0.353853	0.0990645		-0.662771	-0.859849	2.02951	-0.773885	1.21334	-1.39629	1.70943	4.75372	2.20942	3.36442	2.54153	1.89134	-1.6927	0.122786	2.41419	7.8041	0.234002	3.98189	3.90304	3.5322	2.83124	3.77499	0.347282	0.586336	-1.44174	1.15277	5.16693	0.343519	2.15202	-1.02176	0.0988842	-0.00134718	4.76278	2.19637	2.47394	5.8409	6.2384	3.9075	2.05291	0.510788	0.291512	7.12909	1.27437	-0.314665
18.8897	1.75096	0.312907	0.215167	0.105689		0.524502	0.532864	1.54398	-1.35099	1.71344	-3.34889	2.08725	3.21005	3.37234	2.5556	4.00803	0.899762	-0.92662	-0.013616	2.43893	6.60742	-0.97066	4.01622	3.13646	3.4111	3.15648	3.0049	1.60111	0.056528	-3.27088	2.0092	0.473391	-0.195351	3.1457	-0.317925	0.0626475	0.460772	3.88314	3.28249	2.22886	5.36975	3.7722	3.78421	3.35952	0.694379	0.487197	4.91681	1.46706	1.77666
18.9398	1.74932	0.326843	0.241065	0.111845		-0.917302	0.907562	1.45367	1.42594	0.657157	-1.86316	1.20946	3.82526	4.08007	1.16659	2.4754	0.630674	-1.31058	0.00101937	1.9101	6.73356	-1.20987	4.62468	2.89072	3.10284	3.13339	3.15016	1.19923	1.07283	-1.01342	2.61365	2.33656	0.9288	2.66158	2.46641	0.293278	-0.371249	2.26383	2.91792	4.06296	4.80953	2.81183	3.21885	4.61322	0.144883	1.01368	5.98595	1.7441	0.785383
18.9899	1.75606	0.344623	0.175535	0.113665		-0.261831	0.0194431	0.70633	0.795568	0.118236	-2.20847	3.12648	3.06081	3.77148	3.65172	1.89854	0.512277	-0.967653	-1.0067	2.60784	5.89465	-3.28928	4.91877	3.83917	3.08251	2.71781	2.26019	2.64111	1.84228	-0.677206	2.89571	1.86869	3.59337	2.22455	2.64673	0.473	-2.07069	2.77919	2.03243	3.68567	4.81223	6.51243	2.82086	3.00831	-0.948977	0.670054	6.43637	0.612721	1.65786
19.04	1.73514	0.336422	0.159458	0.117342		-0.854299	-0.395207	2.01377	0.948955	2.44362	-2.49323	2.16721	4.64642	3.84671	1.26588	2.87158	2.07206	-0.736877	0.359442	2.39228	5.3917	-1.8171	4.30054	1.51813	3.02108	2.5712	3.39004	1.93781	0.512961	-1.65532	2.32307	1.25297	2.49654	2.20451	3.10039	0.858191	-1.51089	4.62002	1.83862	2.36191	3.98442	4.59077	2.62502	1.99617	-2.08151	-0.00936971	5.87893	1.53345	1.18055
19.0901	1.6387	0.331738	0.263232	0.110088		-0.309071	1.34911	2.52581	2.57477	1.71799	-1.43642	1.61575	2.72499	3.71076	1.84522	3.3159	1.46571	-0.685907	-0.508374	2.64839	5.25657	-1.09876	4.52801	3.13209	2.22953	3.84939	3.20844	1.53494	-1.0664	0.254108	1.3461	3.80287	0.132696	1.87909	4.07981	1.43603	0.357159	4.34876	1.97951	2.80289	3.98173	4.93274	2.17413	4.88427	-2.29693	-0.103901	5.12316	1.36844	0.220572
19.1402	1.54368	0.31288	0.225473	0.109026		0.197111	0.736538	5.44976	0.958705	1.97551	-3.0451	1.69678	3.73654	3.43907	2.3478	1.43353	1.24369	-3.59598	0.0694981	2.36705	6.53872	-0.291788	5.28171	1.96713	2.18926	3.25115	2.33659	2.16934	-0.661459	-1.05537	1.03007	-0.806424	0.896437	2.06985	1.60139	1.74405	0.658374	3.6222	1.78506	2.73047	4.71714	3.49609	2.13411	5.04876	-1.44722	0.382538	5.36916	1.15625	0.0989258
19.1903	1.79737	0.332636	0.308496	0.103649		-0.0128941	2.52951	3.74108	1.95224	-0.054754	-2.78389	1.38398	2.5495	3.42529	3.77358	1.6482	1.74989	-0.694612	0.133234	2.45539	7.31562	-1.8667	5.32095	2.6648	3.10089	3.10859	3.08094	2.75903	0.48078	-2.45047	0.920705	3.90769	-0.145614	2.63777	1.42067	1.39171	-1.99045	7.09038	1.31526	2.9236	4.13257	5.26082	2.95527	3.91164	-0.652402	0.958438	5.63474	2.1567	1.63774
19.2404	1.65695	0.337217	0.497787	0.123338		-0.573875	1.40601	2.497	3.57492	0.28806	-7.38183	3.08026	3.73591	2.95107	2.26148	1.65617	-0.562487	-0.685499	-0.252939	2.81	6.23252	-0.8031	4.64139	0.737307	3.49316	3.85308	1.86691	1.76608	0.519748	-1.75176	1.04163	-0.330221	0.0330584	3.04006	2.89192	0.596477	-2.28859	4.86084	0.834998	4.13804	2.95897	5.64808	4.289	4.68069	-0.491936	0.883818	4.07459	2.33848	2.24503
19.2905	1.61127	0.326545	0.352201	0.116447		-0.458138	1.36793	1.39119	2.2937	1.85103	-4.42313	2.16745	6.31449	3.49186	1.31944	-1.82696	0.652932	-0.867968	-0.206259	2.02305	6.17164	-1.97492	4.21299	2.61782	2.61947	2.70787	1.19257	3.36035	0.227258	-0.392912	2.17422	2.50945	1.18776	3.95952	2.35564	0.493196	-0.157685	2.91635	0.489205	3.13456	3.84323	2.17736	4.69201	4.72302	-0.795924	0.166691	2.25262	2.78133	1.66264
19.3406	1.93574	0.333209	0.296306	0.115079		-1.27046	2.96863	2.56721	3.02833	0.661206	-3.3274	1.37671	4.9868	5.03216	3.20193	-0.231108	-0.0949776	0.00516517	0.237515	2.3301	6.84055	-1.06405	5.02752	4.05598	1.719	2.5592	3.04541	2.02148	0.887676	-0.282437	2.87091	-0.179063	0.660313	4.017	2.07939	0.929352	0.819594	4.03672	0.38106	3.06723	5.83572	4.59878	4.30334	4.27861	-1.27019	-0.768923	2.99306	2.26935	3.6559
19.3907	1.88745	0.322307	0.41215	0.10684		-1.01941	2.28399	2.55261	4.3019	0.714244	-5.58471	2.86608	5.14571	4.45042	0.688412	-0.454861	-1.18074	0.32794	0.251576	2.79688	7.16522	-1.18477	5.45427	1.94907	2.74383	4.35563	2.21379	1.88031	1.78042	-0.681937	1.99564	3.64075	2.35045	2.39227	2.11211	1.05926	0.211136	6.1848	0.602352	3.11593	4.63576	4.11178	4.43818	4.08476	-1.56657	-1.27724	2.74225	1.83178	2.48473
19.4408	1.80257	0.316885	0.210117	0.113115		0.762129	2.80482	1.19731	2.73681	1.07895	-2.85944	3.75078	6.0945	3.94748	1.80849	1.56784	1.23846	-1.0966	-0.476792	3.0626	5.20571	-2.11178	5.09437	1.72722	3.45919	3.60438	1.70959	2.33638	1.73703	-2.39777	0.596526	0.399852	0.12874	2.53093	3.39847	0.553757	-0.634386	5.9026	1.17673	2.27527	4.30349	4.58143	3.82333	3.73076	-1.58592	-0.975372	4.05409	2.90102	2.03989
19.4909	1.61537	0.315816	0.297254	0.127927		-0.913179	1.16685	2.22606	3.62827	-1.45137	-2.4087	2.89399	5.01822	3.82042	1.42794	0.341042	2.78653	0.209513	-0.584188	2.42166	5.27127	-1.38902	5.6095	2.39801	2.82903	2.49966	1.83924	2.2151	1.15626	-3.14011	0.912038	1.70485	-3.35519	3.29727	3.47446	0.0600676	-1.19149	2.69122	1.73928	2.56879	4.45217	2.88266	2.98967	4.29093	-1.39292	0.0288055	5.32086	2.83659	1.71782
19.541	1.81215	0.314186	0.0824257	0.126649		-1.06504	2.5758	3.57223	0.00154198	2.22195	-2.7213	2.43369	5.33214	2.41158	-1.00635	0.548333	1.49389	-1.7351	-0.153567	2.02831	5.9612	-1.46068	6.22182	1.97735	2.22543	3.89588	2.2291	1.97822	0.8783	-2.05519	3.38476	1.6065	0.780815	2.92871	2.50428	0.639494	-2.85597	3.01131	1.85164	3.5784	4.07985	2.71661	3.98586	6.01198	-0.977373	0.368407	4.71449	2.18579	4.31774
19.5911	1.74823	0.318674	0.181578	0.114883		-1.5459	2.49999	1.43804	3.70479	3.09987	-1.15901	2.60074	4.25538	3.68843	1.20648	-0.127753	0.893093	-1.26523	-0.100514	3.16891	5.14603	-1.69629	5.99837	1.05197	3.4496	3.40547	1.31993	1.72007	0.800716	-2.10912	3.2308	2.51433	1.76024	3.94086	3.06982	1.18902	-2.23583	3.99041	1.54115	3.55495	4.53926	2.73849	5.11033	7.50896	-0.306876	-0.683252	4.61208	4.7042	3.26513
19.6412	1.95417	0.322478	0.194644	0.111537		-0.73192	3.10513	4.6185	-0.345217	-0.363241	1.52054	2.91472	4.11295	4.97335	0.424295	1.28611	1.36644	-1.04535	-0.318572	3.43019	4.29805	-1.95678	5.64687	3.87972	5.11779	3.50985	1.77457	2.41394	0.558701	-1.70731	0.873832	1.44856	1.37162	3.89781	2.85491	1.09765	0.33655	4.16999	1.03937	2.84804	5.73802	3.06233	5.17021	7.09559	0.528563	-0.809489	4.6523	3.88182	4.24557
19.6913	1.74684	0.327691	0.243768	0.11954		-1.20214	1.16403	1.7256	3.09036	1.66554	-0.693735	2.38976	5.61917	3.16139	-0.493601	-0.357896	0.655674	-2.65455	1.01503	3.04581	4.76655	-1.17768	5.5704	2.78584	4.0002	3.47586	1.83088	0.0902295	0.567945	0.371375	0.362415	0.334415	2.34198	1.3028	2.21236	1.4029	-0.675693	4.2941	0.708169	2.71373	4.83239	1.65986	4.71336	5.86163	1.3506	0.217829	2.56937	2.78847	4.79923
19.7414	1.97534	0.315641	0.317948	0.111673		-1.12374	1.10582	3.9094	2.81711	1.12823	-0.995527	1.84483	4.50874	4.14166	-0.235268	0.485529	-0.169082	-1.91582	-0.381844	2.48937	4.51155	-2.72785	5.73227	2.01431	2.45969	3.0244	0.150054	2.3018	1.37621	2.67233	2.59369	1.10755	1.44878	0.720449	3.04972	1.90413	-0.833335	5.20693	0.873307	3.64217	4.60677	2.84374	5.23818	6.30207	1.79224	0.223247	4.39234	4.45912	4.52806
19.7915	2.01084	0.336613	0.272858	0.121414		-1.58993	1.56895	1.91035	2.42432	0.86771	-0.918385	3.72616	4.53606	4.37601	-1.07279	-0.212564	1.58823	-1.51431	0.276114	2.48815	3.51685	-1.82659	5.72543	2.89475	2.18448	3.15874	0.893654	0.684107	2.06894	2.29244	5.12554	2.41485	2.59996	1.84162	3.46901	2.10552	0.975342	5.57897	1.18855	3.84447	5.43798	0.554029	5.76443	7.4948	1.49343	-0.0407068	3.39107	3.4526	3.4027
19.8416	1.88448	0.320731	0.220545	0.109269		-1.32437	1.69603	3.06607	0.349953	3.78657	-0.264078	2.62928	6.40422	2.32986	1.69971	0.159683	1.56169	-2.10859	0.769202	2.64853	4.94329	-2.05634	5.75351	2.80368	2.70955	3.21975	-0.378185	1.22379	1.34301	-0.670387	4.17432	-1.26784	3.36969	2.82477	3.26991	2.47847	0.838212	4.83938	1.08119	3.69543	5.34987	0.0983958	4.16531	7.64744	0.319663	0.490071	3.73208	4.87899	5.29997
19.8917	1.9249	0.31752	0.1615	0.122749		0.0915147	2.16967	3.07561	0.918815	1.46563	0.0111094	1.43222	5.58622	3.56588	1.1442	1.12248	-0.128821	-1.34739	0.652041	3.02957	4.91009	-1.59769	6.25763	2.41417	3.4191	3.64871	0.39442	0.411412	0.0073577	0.93853	2.76344	-0.211453	1.70764	3.34945	2.06838	2.75839	-1.33014	5.03792	0.568864	4.24799	5.03583	1.59625	4.30331	6.03386	-1.33867	0.071129	4.11383	4.49368	5.01261
19.9418	1.9085	0.320725	-0.0699239	0.115667		-1.48972	2.33523	2.59415	1.93847	3.13287	0.439208	4.37319	3.45936	3.81601	-0.209128	-1.24626	0.628591	-2.25733	0.397501	2.74253	4.65653	-2.322	6.07682	2.40222	4.31171	3.9337	-0.330051	0.917668	-0.33907	1.08229	3.15936	0.487419	1.16224	3.06092	1.76399	2.37111	-2.71	6.20211	-0.0627906	4.28976	5.71602	0.794143	6.45073	4.67099	-1.8387	-1.29227	3.39575	6.06774	6.42115
19.9919	1.82438	0.302446	0.31173	0.119625		-2.25938	-0.400992	3.39599	-0.81621	2.37276	2.25633	3.48956	1.74974	2.51126	1.3662	1.21909	1.56218	-2.22656	1.87035	3.21205	5.16427	-1.58128	4.86454	2.61167	5.30024	3.37477	0.0915693	-0.322153	0.0828092	-0.60778	3.67033	-2.38469	0.71495	2.13226	2.1998	2.39671	-1.37962	5.78157	-0.639094	3.32931	3.80614	1.67352	6.68924	4.98433	-0.610827	-1.46203	3.64834	4.40398	3.24699
20.042	1.8644	0.337385	0.220663	0.133181		-1.99018	1.95322	2.2961	-0.818578	4.52522	0.213467	2.90325	4.06131	3.22963	1.48363	0.489957	0.732353	-3.61	-0.540766	4.24815	5.20223	-1.84655	3.87541	4.62378	3.64953	3.49409	-0.0383323	-0.160181	0.252376	2.19281	3.80774	-2.76144	0.62776	1.51061	2.14797	3.16407	-0.697338	6.44357	-1.01807	2.98933	4.68865	-1.11109	4.87511	6.45391	0.363659	-0.793027	5.16664	6.56186	5.02304
20.0921	1.81463	0.312692	0.0851882	0.112691		-2.01518	3.52319	3.21719	1.30535	1.48044	0.375423	1.50921	5.39184	3.9408	1.31826	-1.92368	0.345481	-3.23389	1.13802	3.21936	4.00964	-2.89621	3.92897	2.75116	0.737143	4.29002	0.0758496	0.606808	0.23614	1.70934	3.41326	-1.34733	1.85219	1.78661	2.68376	3.62961	-1.19769	4.59696	-0.839311	2.91884	5.6432	1.45661	3.41527	6.53536	0.0935615	-0.428526	4.51491	5.80944	5.83356
20.1422	1.62392	0.292714	0.231824	0.120969		-2.1691	4.08778	3.01446	0.233008	2.46781	-0.58861	3.8149	3.96676	3.41814	-2.00988	-1.63978	0.417444	-2.2704	0.537869	2.81073	4.68751	-2.47314	4.98423	2.10764	1.12267	3.45692	0.638831	-0.72375	0.594567	0.745632	1.86643	-1.28235	3.3894	2.79798	3.30017	3.70615	-1.54035	4.7185	0.250521	2.08718	5.16752	1.67328	4.80857	6.18292	-0.434625	-0.353466	7.23721	3.16164	3.72865
20.1923	1.80867	0.29962	0.405982	0.117444		-2.42815	1.03779	3.23689	-0.462177	2.93149	2.18261	3.46267	5.67956	2.53309	-0.527088	-2.83098	0.148278	-1.48856	0.239162	2.98095	5.10487	-3.15783	5.83607	2.77733	3.01298	3.18995	0.799065	-0.615959	1.01306	0.660461	0.800656	-1.23259	2.7915	3.53304	2.56085	3.67129	-0.780019	5.37109	1.39514	2.7999	4.20181	1.81724	5.86829	6.21061	-0.597256	-0.209372	6.0641	3.14104	6.29657
20.2424	1.93783	0.295922	0.255125	0.120409		-2.87554	2.788	2.64703	3.23668	2.52124	4.61147	1.3262	5.70152	3.32833	-0.247289	-1.71189	3.71569	-2.47588	0.981992	2.97661	5.78041	-2.95817	5.96449	2.84481	4.01193	3.96334	-1.574	-0.678406	0.780361	0.646059	1.89118	-0.0343879	1.21692	2.6225	1.94875	3.62467	0.205094	4.06448	1.25177	3.21738	3.06394	2.2938	5.38016	5.35689	-0.415914	0.367647	2.78943	4.99723	4.31585
20.2925	1.79308	0.293056	0.082485	0.110989		-2.09082	1.7117	4.67973	-1.24768	3.24603	2.67805	3.12924	4.80643	4.05944	-1.82421	-0.240217	2.71053	-2.12955	0.674037	3.74595	4.99034	-3.61919	5.60327	1.78721	3.49533	2.9075	1.02479	-1.22279	0.242378	1.16992	2.99977	-2.65238	0.963967	1.07652	0.636922	3.57808	0.234627	5.23083	0.551194	2.57245	4.90861	3.03319	5.05173	4.45082	-0.251583	0.528521	3.74104	4.45214	7.24494
20.3426	1.65236	0.2939	0.395181	0.132423		-2.62645	2.14334	1.88419	0.709258	1.66447	-0.469638	4.35183	2.45652	3.51662	-0.539419	-0.200732	1.16327	-2.7021	0.0493967	3.2532	4.29007	-2.87457	5.63652	1.66871	3.65136	3.12296	-0.556089	-2.24384	0.274547	1.20139	2.52639	-4.06504	0.851375	1.4655	2.4702	3.52978	-1.09672	5.57639	1.06844	2.25263	4.91581	3.13562	4.686	4.56312	-0.67821	-0.295543	2.7085	3.16302	6.40107
20.3927	1.77519	0.299416	0.434902	0.110104		-3.0693	0.29143	2.51584	0.977542	1.37591	0.856742	3.02621	6.43405	2.81288	-0.934108	0.135154	2.13898	-3.17498	0.821191	3.20683	4.29364	-3.42312	6.35338	3.19601	4.52399	3.67916	1.05543	-1.66321	0.554255	0.0533504	0.577431	-0.959414	0.331357	1.60971	3.83349	3.58063	-2.97813	3.12756	2.31525	3.61961	3.62812	1.22592	4.74679	5.55717	-1.44137	-0.299655	3.17365	4.48008	7.77887
20.4428	1.68654	0.293467	0.263987	0.118869		-2.77901	0.754398	0.799597	1.29173	1.73666	5.78014	2.13281	3.77306	2.14524	-0.374718	1.8264	0.0349354	-2.64903	0.513822	3.3173	5.4193	-3.85265	7.21941	3.01299	4.03222	3.67883	0.0252278	-1.36586	0.0992682	-0.197325	-0.111833	-1.86445	0.00489425	1.27377	3.14825	3.74172	-3.50501	4.18159	2.49973	4.8017	2.61185	1.84602	6.0381	4.95204	-1.73174	0.620456	2.48429	5.8922	6.42172
20.4929	1.78539	0.266057	0.170386	0.122721		-2.34399	2.14238	2.7998	3.02163	1.7499	1.93232	2.11926	2.62492	2.5688	-0.850895	-0.880155	0.282576	-3.19061	1.06008	2.91234	4.44163	-3.38151	7.02327	2.79054	2.9447	3.03583	-0.264816	-0.984921	-0.80743	0.527444	0.988306	1.35062	0.574424	2.15243	2.61582	3.91752	-1.78252	6.24533	1.52092	1.97784	2.70089	2.55818	6.15449	3.54444	-1.05723	0.420434	2.6148	4.30226	6.84975
20.543	1.69862	0.267594	0.110884	0.120139		-1.8021	1.45438	3.14276	-0.851644	2.55205	1.68574	2.35836	4.37761	4.26939	-2.83405	0.615406	1.1319	-0.69467	1.16872	3.43549	5.33165	-3.81614	5.86653	1.90212	2.91105	2.28847	0.506066	-0.640973	-1.10614	-1.68103	1.50949	-1.83604	1.30184	1.69118	2.16927	4.08818	-1.96856	3.52034	0.388909	1.63738	4.47168	3.73078	4.78021	3.99942	0.673649	-0.458506	3.51342	4.10295	6.49735
20.5931	1.74759	0.253596	0.251593	0.11977		-0.889543	2.04233	3.16449	1.32427	1.7746	3.10732	0.78224	4.91971	3.60802	-1.28703	1.54066	0.762775	-2.50215	1.32482	3.00753	4.56146	-2.26517	5.6161	1.24709	4.54588	2.64412	-0.00646495	-1.07743	-0.764403	-1.94559	1.63555	-2.62155	0.81194	0.719683	1.73738	4.20113	-2.71779	3.01682	-0.352275	1.48019	5.06807	3.27336	4.02026	4.42232	2.06293	-0.694912	2.47772	4.57832	5.81703
20.6432	1.71676	0.27268	0.48191	0.116288		0.859937	1.21265	5.13414	3.18708	0.795288	2.68531	3.28319	4.30577	2.8155	-1.44777	2.23497	-0.282845	-1.39868	0.948743	2.79962	5.42845	-2.58049	5.95222	3.13596	4.03066	2.50834	0.895234	-2.4514	-0.453978	-1.81679	1.83417	-4.26661	0.223246	1.95517	1.8016	4.08446	-1.30525	5.71074	-0.505203	-0.163108	3.63303	1.66603	4.03643	4.74927	1.6501	-0.110093	2.74698	4.60312	5.84819
20.6933	1.77643	0.261692	0.323422	0.113182		-0.926304	2.65401	3.70206	0.67654	0.0963552	1.57995	0.809778	4.01885	4.51184	0.378638	2.01877	-1.24476	-0.385471	1.33539	3.05102	5.25284	-3.58107	5.8873	2.98702	2.27325	2.09588	1.40531	-1.73126	-0.366905	-2.14431	1.51214	-2.73868	1.38878	2.25581	1.32902	3.41921	-1.88325	4.14059	0.0975881	-0.683295	2.49276	4.88049	4.33011	5.76652	0.669194	0.5609	2.53289	5.81417	6.7146
20.7434	1.88227	0.282634	0.271211	0.121581		0.615505	0.105799	3.40668	-0.496752	1.03793	-1.13484	1.10526	4.18438	6.20775	0.493984	0.626194	-1.29833	0.361761	1.46903	2.66906	7.28984	-3.46076	5.25943	2.25024	3.88104	2.63837	0.364942	-1.35513	-0.334528	-0.793224	0.644744	-2.36738	1.36869	1.38516	2.81251	2.51573	-3.70162	5.00679	1.53963	0.25623	3.6115	2.60047	4.16839	5.90666	0.6584	0.0281621	3.07214	3.9071	8.18745
20.7935	1.81659	0.270283	0.373971	0.11686		-0.999915	1.20704	2.9443	1.61904	0.471981	-0.169754	2.08615	3.11818	5.55092	-0.208434	1.76244	0.250677	-0.150958	0.718478	2.45436	6.3162	-2.64878	4.79681	2.91001	5.10806	2.42255	0.146472	-1.37234	-0.338114	-0.202962	0.223892	-1.1406	-0.138373	1.25167	2.54656	3.46887	-4.0511	4.67203	2.85901	0.614519	4.71296	4.99929	2.57969	4.65545	1.23536	-0.693859	5.03764	3.62077	5.53877
20.8436	1.76487	0.261104	0.269018	0.108157		-0.129696	0.586185	2.26117	2.83863	1.61123	3.19409	3.35969	3.68502	3.43732	-0.0877216	2.32845	1.42357	0.34474	1.53105	2.32528	6.05585	-4.01322	5.26518	3.51272	4.44704	1.95645	0.440853	-1.13252	-0.479384	-2.3051	2.3753	-3.18347	-0.775666	1.05184	2.12789	5.26805	-2.55454	4.39879	2.40239	1.15056	3.23063	2.64287	1.43954	2.53083	1.56186	-0.27129	3.95397	4.25316	5.84878
20.8937	1.75453	0.260523	0.310755	0.113734		0.177202	1.0342	4.42731	3.98304	1.42727	2.30363	3.27664	6.24926	2.95737	0.578784	2.60005	0.550725	0.88396	0.0068893	2.90944	5.31562	-4.35806	5.92638	3.84078	4.2938	2.17809	0.308408	-1.71673	-0.773612	-3.0988	4.17031	-2.04776	0.856066	0.988939	1.1011	4.73319	-1.27308	2.16338	0.800506	2.07106	3.41493	1.28464	3.53314	0.690442	0.760282	0.136041	1.65205	3.24574	4.07874
20.9438	1.64868	0.27072	0.354457	0.1159		-0.299151	2.56746	4.91502	3.8813	0.690305	1.49384	4.07083	1.62628	3.34965	2.44608	2.29362	-0.158334	1.22277	1.11247	2.76497	6.04744	-3.53752	6.31827	3.66979	5.07492	2.45633	-0.449749	-1.88246	-1.15712	-1.75655	1.88801	-2.39987	0.193113	1.21245	0.867528	2.99314	-1.46017	3.01319	0.483482	0.99893	5.09865	4.18233	3.94146	1.40299	-1.13535	0.0348382	1.32264	3.3532	6.34192
20.9939	1.89235	0.28767	0.241202	0.137233		-0.0406525	1.04928	3.21385	4.3802	1.01367	1.67738	4.17723	4.50954	3.31185	-0.560987	3.39561	0.858159	-0.0594379	0.719933	3.08968	6.10031	-3.1093	6.46796	2.71796	6.28966	2.00439	-0.604742	-1.36644	-1.49371	-2.95771	0.831264	-0.257687	-1.17144	-0.280212	1.78804	1.98409	-2.26085	4.99178	1.52928	2.00089	5.0875	5.53492	2.11616	3.63685	-2.21136	0.208252	3.31618	3.01303	8.05447
21.044	1.9277	0.273091	0.241911	0.110919		-0.316088	1.32818	3.37677	0.468434	0.205987	3.40912	3.61321	5.14377	2.64114	0.00285055	3.29729	1.43076	1.61416	1.66752	2.5409	4.94472	-3.86067	6.07581	4.6247	7.01941	2.58631	-0.109314	-1.33737	-1.59602	-3.58855	2.47774	-1.02592	-1.09109	-0.95754	1.1609	2.69261	-2.73786	2.31783	1.96099	3.10259	2.91002	2.37774	2.2863	2.67006	-1.51043	0.599324	3.6425	3.52503	6.16004
21.0941	1.69689	0.262601	0.407228	0.1124		1.40408	-1.06873	3.26658	1.9159	0.629094	-0.289406	1.12209	3.57306	2.79367	0.849254	3.48109	0.88438	1.47937	0.545025	2.64313	5.83213	-3.93556	5.53836	4.35181	6.30274	2.06015	-0.607162	-1.79702	-1.49562	-2.92164	3.61926	-0.100926	-1.37529	1.26116	1.12581	3.93334	-3.17579	-0.0189041	1.28199	1.79057	1.66298	3.3332	2.58075	2.23154	0.0437392	0.758519	6.00579	5.25481	5.59311
21.1442	1.68212	0.256833	0.32545	0.108763		0.144377	1.04931	4.43896	0.153148	2.09538	-0.880661	3.23879	2.2953	3.52289	-0.613759	0.306952	0.622301	-0.802447	0.532599	3.26626	5.202	-2.66998	6.13316	2.5123	5.03388	2.26017	-0.772377	-2.18488	-1.42633	-3.10194	4.65747	-0.196199	-1.19904	1.85569	2.55826	4.13248	-4.2411	2.26951	0.430696	1.42094	2.676	4.06465	1.92396	3.68697	1.30155	0.476507	4.34388	5.36583	4.2295
21.1943	1.89664	0.270514	0.236236	0.112376		0.893085	2.48939	4.48747	2.63552	1.0478	2.37633	3.38517	4.07711	4.35042	0.402257	2.69077	0.472746	-0.487586	2.01772	3.01154	3.66895	-4.67346	7.04925	6.5142	5.30264	2.7321	-0.265917	-2.42363	-1.53589	-3.77532	5.10131	-1.3367	-0.236849	1.58368	0.561683	3.23933	-4.42821	1.93719	0.0543366	3.80135	2.3528	3.1882	1.3921	3.73732	1.12601	0.0791447	2.70727	3.83398	4.5496
21.2444	2.05221	0.27467	0.156628	0.113304		0.74736	2.81967	4.78971	3.0904	-0.893926	2.03125	2.79309	2.7743	5.25192	-1.09038	2.28959	0.576243	1.42232	0.144108	3.06985	4.31703	-4.19657	7.07967	2.95866	6.51591	1.83889	-0.478138	-1.64131	-1.86963	-1.46007	2.7457	-0.0856768	-0.0315325	2.04627	-0.156082	2.77724	-3.8856	3.1343	0.435325	4.65096	2.124	4.39486	1.09953	3.92992	0.138345	0.311367	2.83207	5.30363	3.27672
21.2945	1.95294	0.267945	0.161984	0.124922		0.826178	2.98157	4.16983	3.64173	0.711957	0.621406	4.87469	2.57056	3.71695	0.0123592	3.61666	2.75206	1.34031	-0.657745	3.04143	5.50645	-4.33648	6.42248	3.84765	7.00177	3.19892	-1.17139	-2.0316	-2.22784	-0.930375	1.71327	-0.103921	-2.34162	0.911167	2.9019	4.1338	-4.15898	2.62934	1.27711	4.05144	3.30601	3.164	0.711295	3.92917	0.417431	0.288721	2.2421	4.64937	5.12723
21.3446	1.88345	0.272873	0.33363	0.118831		0.769632	2.5471	4.2978	0.0834399	1.50927	0.686006	2.12183	4.14791	1.84401	0.0848089	3.51592	4.18979	1.67465	-0.379076	2.50882	4.11951	-4.11779	6.4754	2.96213	5.62629	3.53311	0.159201	-1.23647	-2.17759	-1.66482	4.36205	-1.10698	-2.71714	0.659025	2.93514	4.32106	-6.26585	4.0821	1.71692	3.50854	3.68261	2.0822	0.153449	2.24958	1.45019	-0.816583	4.3796	4.8757	3.48646
21.3947	1.84037	0.278836	0.255722	0.124184		1.7962	1.34016	4.77947	2.29783	2.65949	-0.05834	0.867001	2.56739	3.60269	0.953179	4.38391	1.78682	2.17156	-0.0724611	3.17592	5.32073	-2.64863	8.03509	4.43801	4.84291	2.43861	-0.103508	-1.40152	-1.77239	-1.13011	5.39038	1.60424	-1.5038	2.0975	2.28033	2.71801	-7.84165	3.67555	1.4696	2.3491	2.61428	5.56593	1.01161	2.18688	1.0813	-0.984215	1.12653	4.98027	3.70872
21.4448	1.77708	0.273129	0.303197	0.131884		0.513614	1.32793	4.72849	3.96436	-0.0250372	2.08218	2.65902	2.21203	3.35104	-1.70866	5.16034	2.2323	2.41074	-0.105965	2.85367	5.91583	-3.02152	7.7788	6.15603	5.3965	4.20593	-0.738743	-1.32404	-1.59335	0.137979	4.55271	-2.66277	-1.29862	0.444013	1.63619	2.2838	-6.95526	0.360035	0.91699	3.04782	2.88246	4.54953	2.67366	3.6971	-0.23472	0.157829	2.08824	4.23713	3.36141
21.4949	1.85581	0.298464	0.341216	0.124986		0.18662	2.03886	3.63741	1.22216	0.477943	0.157941	1.34806	4.09054	1.98938	0.765502	7.09275	3.32695	1.32816	-0.645555	3.68401	5.64709	-3.53234	5.95912	3.34124	5.73933	3.19475	-0.581556	-2.71009	-1.61117	-0.0563161	4.25203	-0.777995	-0.715048	-0.747042	0.846641	2.66896	-5.2517	1.96137	0.499468	3.43092	3.65574	3.39969	2.67063	4.48947	-0.779195	0.450393	2.75891	5.11183	5.52924
21.545	2.00203	0.291369	0.33967	0.121651		-0.316723	0.436895	3.99129	2.50659	0.0592044	1.51044	1.79454	3.03077	2.49649	0.985979	8.49438	3.80816	1.09741	0.178168	3.17503	3.41499	-2.49827	6.28058	3.14147	5.60931	2.4184	0.244268	-1.70822	-1.08086	1.61817	4.81128	-0.387769	-1.60292	0.677645	2.74538	2.69279	-4.61139	3.37256	0.667565	3.11358	2.60674	2.65412	1.53911	4.15567	-0.245663	0.195438	2.21571	5.90448	5.87904
21.5951	1.85131	0.287463	0.322099	0.104029		-0.0834243	1.01706	4.47548	-0.240821	0.109922	-0.670325	2.69519	1.75233	1.86522	-0.808203	6.87073	3.58449	3.5797	-0.30563	2.9533	4.5139	-4.02837	7.02664	2.95389	5.48058	2.51897	-0.456415	-1.91711	-0.151088	0.0647168	5.24536	0.0967945	-2.63811	0.433966	1.88895	2.3246	-4.65614	3.7216	1.24983	5.03764	2.3516	3.03193	0.016898	3.52228	0.911886	0.5347	2.34412	2.40038	5.69083
21.6452	1.91373	0.290999	0.4107	0.125392		-0.708774	1.07182	3.9567	2.78869	-0.587094	1.26893	2.72625	2.52013	1.41777	-0.596719	9.17854	2.6221	3.32992	0.20947	2.43469	4.69463	-2.4419	6.83699	2.46569	5.84904	3.44463	0.0416787	-1.55832	-0.0903211	-3.08666	4.50423	0.887967	-1.59197	-0.0938428	1.81668	2.16639	-3.43238	3.58563	1.32559	3.0782	2.61639	5.78411	-1.35752	3.28368	1.43241	0.81332	2.24039	3.14929	6.13756
21.6953	1.82523	0.293664	0.383452	0.122801		-1.11289	2.67194	4.71766	-0.290311	-1.57787	0.8537	2.46718	2.20877	2.54812	0.264877	11.0268	3.58805	3.10084	-0.876263	2.78498	3.81473	-3.18146	7.30626	2.21797	5.8182	2.39333	-0.128946	-2.2739	-1.07122	0.828162	4.12464	0.635534	-1.46659	0.398987	2.40536	2.69008	-3.64975	3.33924	0.597268	4.72656	2.4277	2.14213	-0.675362	3.05172	0.412614	0.733833	0.94883	3.44593	6.17892
21.7454	1.95118	0.295024	0.28719	0.119937		-0.857912	1.00054	6.17727	2.50094	3.80071	2.30092	2.65434	3.9707	3.73694	-1.0439	9.01979	2.11864	2.78384	-0.417821	3.19403	4.74596	-2.83519	7.83623	2.25326	5.62966	3.18216	0.0458167	-3.15732	-1.77023	0.454711	4.66338	1.70624	-0.735308	0.534241	1.16613	2.99149	-4.78056	1.99886	-0.363989	3.53942	3.48292	4.22641	0.945663	3.20574	-0.742701	0.867835	1.77138	3.98516	4.64531
21.7955	1.92718	0.295241	0.351076	0.127416		0.341575	1.93557	1.40348	1.39472	0.331953	2.6295	0.409796	5.39971	2.73706	0.150531	10.5799	2.12048	3.5982	-1.31815	3.95628	4.83054	-2.55539	7.37845	3.57521	6.43995	3.34278	0.241263	-1.47283	-1.60224	-0.625273	4.99491	1.00568	-0.456222	0.614175	1.40378	2.88414	-3.95694	2.24974	-1.0112	3.23872	3.87658	4.72584	0.502254	3.66734	-0.763926	1.13605	2.95084	2.40378	5.80463
21.8456	1.86218	0.303404	0.266076	0.114766		-0.727998	2.90678	3.79559	0.734265	0.15363	3.36044	2.641	3.75073	1.09418	-1.5614	9.63949	4.94926	2.19374	-1.74493	4.33838	3.39276	-3.74668	6.55402	3.50681	7.15422	3.43461	0.666648	-2.66488	-1.13155	-1.23245	4.343	-1.1808	-2.86837	1.02848	2.40141	2.97176	-3.63109	3.30276	-0.920188	3.05798	2.73358	3.59433	0.778444	3.43846	-0.289792	1.20585	2.71163	2.86893	5.39205
21.8957	1.80636	0.29364	0.0795682	0.112105		-0.545717	0.889776	2.15539	1.20016	0.926688	2.30062	1.20744	2.81026	1.74427	-0.0965749	10.6817	2.78121	2.59771	-0.528641	3.02854	5.25099	-2.32192	6.07227	2.48005	7.25011	1.77561	1.48028	-2.60841	-0.822208	-2.48203	3.39864	-2.16012	-2.75504	1.50506	3.40359	2.77708	-4.49547	3.46911	-0.168897	2.15383	2.98058	3.91153	2.12612	2.94253	0.0517896	1.18369	0.832478	2.84824	5.5655
21.9458	1.92127	0.295643	0.442695	0.136841		-0.409449	1.11505	3.93116	-1.94158	0.409163	3.57095	0.989723	3.71959	2.42044	-0.25904	11.2421	1.80085	2.19262	-0.329518	3.2331	3.95569	-3.56171	6.31536	4.2408	7.45271	2.45502	1.96263	-2.86687	-0.868826	-0.601648	4.34101	0.287265	-1.10783	1.45229	2.55442	2.12508	-5.18029	6.15991	0.45568	3.49792	2.83844	3.54472	1.89298	2.73861	0.362927	1.03027	2.64624	2.75891	6.50814
21.9959	1.84444	0.304257	0.203881	0.127641		0.103322	-0.789544	2.86361	1.57365	-1.05383	1.67871	3.16285	4.59565	2.5793	0.892187	11.5497	1.91773	1.55086	-1.31269	4.02216	3.48625	-2.90284	6.88089	2.66347	8.7511	3.50652	0.51471	-3.35638	-1.31031	0.426834	5.38542	0.401323	-0.938793	1.10266	0.671078	1.81443	-4.32278	1.94739	0.581069	3.68955	1.7718	3.19071	1.01474	2.74463	0.788268	0.478302	3.4187	2.0716	6.49949
22.046	1.84424	0.31043	0.26702	0.120766		-0.542884	-0.552444	2.62058	-0.440606	-0.513412	5.15479	0.822791	4.56716	2.71428	-0.698654	11.5476	2.77603	1.24588	-0.599963	3.2001	2.70191	-1.71728	6.95951	2.51067	9.48209	3.20526	0.486111	-2.7999	-1.9765	0.0830258	4.75651	0.357621	-2.07208	1.24225	0.826903	1.80205	-3.21899	4.86764	0.555143	2.29138	2.96883	3.08318	0.0153516	2.0149	1.38607	0.0997387	2.34602	3.39253	7.92264
22.0961	1.75236	0.297761	0.265432	0.12317		0.0720805	1.32898	1.90061	0.316319	0.881749	2.7741	1.49864	3.86545	2.5342	-0.781706	10.3724	3.90131	2.04453	-0.930103	2.77312	2.75802	-1.11088	5.90921	2.99612	7.13293	2.29663	1.09266	-2.9081	-2.53276	0.0771277	4.60358	1.57669	-0.420024	1.30445	-0.767496	1.74965	-2.80176	4.06589	0.603307	3.39295	2.35531	3.64082	-1.2731	0.875964	2.06216	0.468854	3.09632	2.03378	7.42918
22.1462	1.59195	0.305265	0.386555	0.121943		0.933916	-0.13879	2.87254	-1.73181	0.367052	4.32593	0.434707	3.96077	1.95544	0.813755	11.4265	2.56579	1.79474	-0.832807	3.89054	2.36033	-1.4394	5.33252	3.73156	6.36639	2.10563	0.670114	-2.66298	-2.4134	0.10181	4.88395	0.00499173	-0.492355	1.34101	2.03134	1.83455	-1.80033	3.14931	0.652175	2.75253	2.48103	3.64462	-0.55116	0.615351	2.5406	0.560985	4.18686	0.811314	6.50179
22.1963	1.70187	0.338632	0.239179	0.117194		0.0795938	-0.674799	2.43858	1.53605	-0.798631	6.51698	-0.239814	4.57219	1.1943	0.441801	13.2913	3.21286	2.35714	-1.55202	3.22413	2.07248	-2.74221	6.23612	2.85535	8.0177	1.07618	1.4177	-2.53591	-1.65079	-1.96181	4.5269	0.427234	-2.74808	1.83188	-1.20964	2.05208	-2.09584	3.66085	0.595198	2.86893	5.18273	3.54715	1.1816	1.37345	2.50868	0.178618	3.21913	1.89242	5.67
22.2464	1.64919	0.310545	0.279541	0.112009		-0.991838	0.965396	0.929612	-1.72945	-0.570505	0.432479	0.634537	4.54956	0.630644	-0.4665	13.0908	3.95367	1.44542	-1.58529	2.88079	1.38604	-2.47251	7.50721	3.3915	8.49232	2.61223	2.25005	-2.09244	-1.33547	-1.87428	4.64974	1.89347	-0.438577	1.90947	-1.10836	2.19628	-3.77018	3.75639	0.318482	3.46835	5.33744	0.957721	0.395959	2.38831	1.70542	0.541731	4.29304	3.03565	7.72335
22.2965	1.82371	0.320336	0.225327	0.12033		-0.434198	1.55679	1.2467	-1.21589	0.905531	5.42069	1.69892	5.27717	0.411266	0.563419	11.5806	3.65686	0.711331	-1.05279	3.01678	2.63886	-2.43229	7.99966	3.21382	8.96122	2.41419	1.22322	-2.30902	-1.92629	-0.57557	5.37013	-1.11171	-1.41802	1.92441	0.846723	2.16971	-4.01578	6.34307	-0.0405459	2.66805	2.07762	2.94727	-0.913672	2.61563	0.948817	1.19352	4.03772	1.16868	7.38117
22.3466	1.71667	0.325643	0.0663788	0.111097		0.140355	1.1121	-0.137871	-2.69191	-1.24779	4.24552	2.91693	4.84703	0.341269	0.947038	11.3066	3.82286	2.97446	-1.6964	2.60967	1.2556	-2.00409	7.34716	3.51058	9.11988	2.03332	0.21256	-1.90545	-2.54404	-0.60315	5.7072	-1.65815	-2.66656	2.80191	-0.739134	2.06101	-3.19301	4.99253	0.110677	3.1183	2.1202	3.21978	-1.1625	1.64217	1.6863	1.03573	3.82281	2.79247	7.9532
22.3967	1.73264	0.316301	0.365283	0.127938		-1.17534	0.26044	1.84687	-0.982344	0.138951	3.92161	1.75103	5.64366	0.384196	0.478832	11.682	3.43172	3.5787	-1.34141	2.70917	2.12706	-2.12077	6.77073	2.01552	7.36596	1.85098	1.7378	-1.84542	-2.5518	-0.525324	5.49978	-1.0101	-0.24014	3.61771	-1.23825	2.10214	-1.94848	6.11427	0.923071	4.47745	3.70886	3.43623	-0.766673	0.771234	3.68578	0.292864	3.47789	2.23993	7.66285
22.4468	1.77089	0.307699	0.238622	0.113825		-0.858593	0.0736817	2.56057	1.04505	2.4479	3.18752	0.886465	4.26268	1.20057	-1.60608	11.8314	3.1051	2.34063	-2.05927	3.10845	0.693865	-2.05888	6.70401	1.65999	7.56984	1.79551	1.81861	-1.92978	-2.05549	1.83699	5.29264	-0.0784435	-0.160888	3.09626	-0.83265	2.05957	-1.15874	6.66379	1.60426	4.47363	3.22375	3.27887	-0.752	0.987719	5.75266	-0.297365	4.53671	2.98173	7.08558
22.4969	1.72567	0.300098	0.177742	0.132657		-0.505199	1.7344	1.6048	-2.73492	0.18506	1.83026	1.15773	3.8297	1.85821	-1.36947	8.77171	3.93314	2.98736	-2.04039	3.53312	1.38853	-1.96803	6.9586	2.37965	9.26859	1.78041	1.36898	-1.48924	-1.4388	1.28013	5.87431	-0.534927	-0.829868	1.19994	-2.1195	1.82289	-3.41292	6.79039	1.57561	4.03468	2.57232	0.404507	-0.929194	1.15088	6.71837	0.126727	4.83139	4.67166	7.45274
22.547	1.73727	0.313642	0.175354	0.12114		-0.740848	-1.44977	2.08701	-0.0869496	-1.34299	3.63909	2.07413	5.45317	1.72167	-1.71043	8.7671	4.40959	2.10233	-2.0889	1.94368	0.574611	-2.83504	7.83412	1.44004	8.13974	1.4416	2.51797	-0.675021	-1.47653	-1.33145	5.89756	-3.68234	-1.71982	0.772439	0.00801287	1.94596	-4.5752	7.18096	0.91628	3.94274	2.39414	2.51569	-0.369	0.662538	5.8803	0.576279	3.06526	4.52503	8.56222
22.5971	1.8154	0.286558	0.298193	0.110827		-0.0199943	-0.0793065	2.91157	0.761423	0.578811	5.49227	1.95504	6.65536	1.74025	-1.20315	7.7998	3.25108	1.57817	-1.44166	3.03669	-0.23545	-0.956674	8.28845	2.02383	7.16999	2.61916	1.5169	-0.350959	-2.24644	-1.05912	4.91408	-0.681108	-2.01645	1.88636	-0.682139	2.29331	-1.66048	5.82386	-0.0342613	3.81879	2.28602	2.85744	-0.475696	0.36756	4.88925	-0.28735	4.34259	3.36455	7.05084
22.6472	1.75262	0.268701	0.259273	0.117329		-1.27912	-0.931611	2.6455	-1.1255	-1.7357	3.56335	2.56799	4.73322	1.79211	0.193846	7.649	4.12831	2.72647	-1.97856	2.99119	0.233078	-2.58174	6.52621	1.98432	7.17394	2.50256	1.77008	-1.37757	-2.21645	1.9156	5.15205	0.266076	1.3888	2.64016	-0.035951	2.27806	-2.8589	5.31141	-0.54757	4.13794	2.44424	2.57709	-1.06573	1.80744	5.49674	-1.15952	3.35473	5.25459	7.17635
22.6973	1.77882	0.272798	0.28967	0.112559		-1.12626	0.320029	3.65854	0.936018	-0.0579799	2.02282	1.4718	3.63557	1.87051	0.163372	5.79231	4.78255	2.44779	-1.76527	2.41505	-0.405378	-3.16807	5.6049	1.18812	6.00646	2.36048	1.96175	-1.20426	-0.783327	3.11001	6.02818	-0.895403	0.728212	1.63949	1.08738	1.70991	-4.80373	7.32489	-0.160486	4.11562	0.767186	3.18976	-0.657534	2.02253	6.86745	-1.05951	4.67596	2.95297	6.24564
22.7474	1.83591	0.286276	0.240611	0.10953		-1.03489	0.271539	4.81908	0.366349	1.16459	2.41731	1.60087	5.07158	2.19103	-0.725131	4.7221	5.47874	1.79522	-1.77311	2.95883	-0.148697	-2.03598	7.03702	1.17408	5.80216	2.9581	3.04135	-0.997292	0.0400204	0.841871	6.13724	-0.878934	-2.28733	0.981545	-1.10898	1.25072	-3.4413	5.98033	0.862719	2.9677	1.62305	1.44591	-1.16843	0.614754	7.75844	-0.363205	4.95589	4.10156	8.41432
22.7975	1.90829	0.29603	0.188439	0.117454		-1.50167	-1.18545	5.02179	0.824037	-2.46003	1.98439	1.95026	4.41338	2.07389	-0.764973	6.32374	5.56438	1.82043	-2.44758	2.17559	-0.804656	-1.64542	7.36537	1.17958	6.84041	2.34679	2.47042	-0.934404	-0.880111	-1.09799	6.08512	-0.187926	-1.28309	1.9857	0.302711	1.92578	-2.97269	7.66167	1.99088	3.65985	2.372	3.70818	-1.90747	0.632166	7.56708	0.0627861	4.92862	4.57473	6.28649
22.8476	1.78882	0.291011	0.178379	0.127379		-0.278355	-0.83511	3.84992	-0.0850981	-0.416392	2.82782	2.50541	5.72034	2.05188	-1.277	3.91823	3.36588	0.755761	-2.55284	2.79177	-0.956798	-3.95665	6.67332	1.21286	7.07296	3.47414	2.52663	0.026956	-1.64099	0.00100732	5.8521	-0.211797	-1.02608	1.38306	1.45132	1.84032	-2.53057	7.58214	2.29116	3.26363	2.11795	0.664683	-0.48012	0.699804	6.26827	-0.35524	6.73521	4.18357	5.99686
22.8977	1.71083	0.260599	0.200106	0.12806		-2.09444	-0.840026	0.688522	2.2124	0.403511	1.00062	2.16997	3.45774	2.68363	-1.69737	5.98481	4.2487	1.79618	-1.58773	2.63183	-1.24614	-2.86726	6.42672	2.18531	7.00016	1.35193	2.12153	-0.855227	-0.970408	-0.141287	5.1527	-0.199987	0.0039032	1.07656	-0.818775	0.381076	-1.43544	5.55996	1.33538	1.8836	2.09008	2.37814	-1.28216	0.39508	4.84182	-0.282678	5.18014	3.32632	6.0365
22.9478	1.71497	0.273823	0.18869	0.115274		-0.431953	0.837705	2.38409	-1.04078	-0.201722	1.62955	0.753226	4.38207	2.76605	-2.04879	5.17522	5.04963	2.21059	-2.70839	2.86353	-1.18267	-3.07683	6.25121	3.13331	7.3352	2.398	0.905819	-0.0726766	-0.405564	0.413767	5.12464	-2.53831	1.22475	2.57065	-0.596087	0.75209	-1.0612	6.20879	0.158009	2.57706	1.49029	-0.559256	-3.08657	0.667918	4.03888	0.387408	5.14513	3.24271	7.6435
22.9979	1.78884	0.246428	0.226434	0.114083		-0.862991	1.29196	3.63673	2.29753	-0.829422	1.66439	2.38211	3.90295	2.439	-1.24425	3.72966	5.0956	1.61116	-1.9537	3.5704	0.302254	-1.33547	6.23795	2.54341	7.96649	2.73263	2.44966	0.510491	-1.06885	-0.0673607	5.53419	-0.641326	0.18258	2.41969	0.911407	1.94653	-0.279045	6.2419	-0.397804	3.84272	1.57926	0.66884	-0.508133	0.936503	3.99658	-0.370538	5.57237	2.55031	5.73702
23.048	1.77861	0.252618	0.368292	0.125581		-1.91314	-0.711272	3.15727	1.224	1.00342	0.358478	1.52322	4.96893	2.00677	-1.71712	4.70907	5.4918	3.02028	-2.16301	2.41363	0.160174	-1.88951	6.57394	1.32718	7.40267	2.19428	1.44105	0.748422	-1.70555	-0.747901	4.92015	0.325903	0.407354	1.16781	-0.0578322	1.64038	0.0135578	4.67023	-0.658739	2.74326	2.5986	3.07275	-0.512637	0.801122	4.34305	-1.40917	4.4735	3.09264	5.56092
23.0981	1.7864	0.270762	0.4874	0.134431		-2.18705	-0.733669	3.69971	3.12828	-0.0596404	1.19827	3.06189	2.29158	1.26679	-0.311661	5.2271	5.00582	3.56544	-2.79776	3.06482	-1.21121	-2.96791	5.63849	3.1033	5.89143	2.67616	1.8267	1.02601	-1.33954	1.44096	4.3307	-0.0857836	0.0630349	0.755046	-1.58767	1.64994	-1.90861	6.19399	-0.938177	2.17889	2.69563	0.905764	-2.9819	0.372843	4.17754	-0.620495	4.61872	3.44543	4.56226
23.1482	1.71556	0.265517	0.454282	0.122292		-1.03205	0.577001	3.09035	0.476145	-0.196868	0.172104	1.60007	2.09947	1.05194	-1.09153	3.68114	5.18296	2.34875	-1.81444	2.50746	0.229976	-1.28657	3.88114	1.12091	5.36858	2.1125	2.25032	0.683803	-0.996124	0.851708	4.35765	0.6935	-1.00741	1.80332	0.359407	2.49658	-3.3953	6.73685	-0.92678	4.18976	2.70233	-0.623964	-0.830318	0.0988389	3.66916	0.00766553	6.86872	3.60275	4.87666
23.1983	1.86356	0.270353	0.434853	0.110635		-1.06334	0.989388	3.13627	0.832539	0.0178483	1.65495	2.76984	2.61158	1.01934	-0.834592	4.8117	5.9015	2.06383	-1.43276	2.86094	1.45048	-1.7993	4.02161	1.04336	6.16183	2.89426	1.92569	0.442087	-1.47776	0.542707	3.99286	-2.93622	0.0972751	2.07176	2.39468	2.91643	-3.23012	6.307	-0.349451	1.99012	3.13799	1.95989	0.2302	-0.0915851	3.9813	-0.53767	4.78718	2.28226	4.11052
23.2484	1.82678	0.269365	0.525001	0.127327		-1.25724	2.61178	1.21982	3.19627	2.18664	0.904795	2.71632	3.73702	0.565971	-1.54272	2.49537	5.65341	1.37973	-1.97206	2.34423	0.603018	-0.90798	5.01677	3.3461	7.16039	1.681	1.15264	1.16415	-1.75992	1.90505	3.58351	-1.55152	1.36314	0.864063	1.47818	2.43616	-1.79242	7.21811	0.60969	1.67295	2.62519	-1.24178	-1.02175	0.000549137	4.86344	-0.532519	4.52284	3.5848	4.80817
23.2985	1.84563	0.269645	0.272486	0.110823		-2.09558	0.414619	1.27145	3.22713	-0.173029	1.07903	3.85052	3.96794	1.79747	-2.73013	3.21597	4.69486	2.07245	-2.21243	2.44647	1.13275	-2.94856	5.21291	2.42861	6.81153	3.72441	2.11346	2.75374	-1.02416	2.80501	4.01834	-4.49601	1.26601	0.576685	-0.135792	1.8438	0.12289	7.38449	1.64916	1.4973	3.25953	0.586707	0.193107	1.22918	5.06438	-0.124936	5.28688	1.71459	6.35277
23.3486	1.90663	0.271383	0.217943	0.131308		0.0233196	-0.628881	0.691753	-0.20122	1.0879	-0.514097	4.00039	2.4659	2.3438	-0.850178	3.7538	5.37957	2.95969	-1.75076	2.28015	0.510628	-2.82848	4.50885	2.75147	5.8434	3.06106	1.32467	1.30736	-0.308429	2.38078	5.74927	-3.22025	0.194499	1.47977	-1.28769	2.96373	0.394982	7.33717	2.37379	2.38649	3.84136	0.355828	1.55472	1.72397	4.44813	-0.298645	5.45466	1.90463	5.94274
23.3987	1.95291	0.272408	0.339551	0.130685		-0.648184	1.63744	0.738582	2.91902	-1.31526	1.48768	1.67204	3.41873	0.778753	-1.38762	3.51328	5.70618	2.06398	-1.71333	2.77201	2.86314	-2.07966	4.01207	4.31926	5.42995	4.15602	1.17802	1.12607	-0.602667	2.35975	6.95644	-0.666475	-0.233448	2.47236	-0.0385009	3.86575	-1.45478	7.4692	2.49675	3.91936	3.35159	0.900095	1.3482	0.724301	3.56	-0.188785	4.9715	1.77147	5.94334
23.4488	1.94092	0.282194	0.273498	0.121581		-1.93664	1.65982	0.898348	4.45082	1.05676	1.18045	1.10763	2.80782	1.90447	0.459556	4.52761	4.78622	2.38654	-1.89384	2.3596	3.18222	-3.21451	4.61855	2.26388	6.04209	2.736	2.51521	0.745739	-1.374	1.27517	6.05319	-1.5402	0.588566	2.27265	1.83975	2.72473	-2.73492	7.19124	2.18137	3.93396	2.96064	-1.43093	0.336759	0.429683	3.04467	0.414631	6.72758	2.61607	5.13733
23.4989	1.79566	0.277041	0.487828	0.132614		-0.628296	-0.810314	1.09951	0.500814	0.294881	1.00596	1.64416	3.45363	3.56693	-0.409502	2.9199	4.20601	2.32011	-1.23278	1.95231	3.14046	-1.94626	5.20056	0.694172	5.96831	2.20235	0.832263	1.41755	-1.90235	-0.360999	5.77228	-2.67669	2.48401	1.9543	-1.1678	2.43224	-2.65855	6.43571	1.68123	3.50518	2.71561	-2.37958	-0.68677	1.2797	3.41186	0.167596	6.28439	3.08954	4.36451
23.549	1.90612	0.279471	0.325751	0.140679		0.759089	0.502083	0.723881	2.16074	-1.00889	0.328164	3.55647	3.15391	3.40303	-1.72407	2.73047	4.79345	1.82665	-1.88997	2.8244	3.07501	-2.99273	5.25215	3.22172	4.93598	2.50506	1.19501	0.493662	-2.02451	-0.235401	6.51244	1.72019	4.18732	2.06035	-1.8827	3.54711	-1.69563	4.64338	1.21629	3.88619	1.49559	-0.0989834	-1.39686	2.51658	4.22527	-0.722158	5.27204	3.04631	3.76335
23.5991	1.95814	0.30023	0.41656	0.205257		-0.0617062	-1.33241	0.551972	2.48797	-4.42889	2.11046	3.12692	2.95468	3.43754	-1.1518	2.46177	3.72582	3.14507	-1.88795	2.06029	2.51072	0.47624	4.63703	3.22196	4.89116	3.19158	1.53533	0.388597	-1.08993	0.646322	3.58053	0.0855892	3.10189	1.07373	2.44796	3.83331	-1.04099	3.39939	1.05603	5.08879	2.01725	-0.00680898	-2.20649	-0.330161	6.2516	-1.46405	5.05337	5.48758	5.01216
23.6492	1.75581	0.296481	0.468188	0.13672		-0.413074	-0.47739	1.46138	3.72422	-1.20181	1.54408	1.40715	3.21103	3.12732	-1.73602	4.58905	3.64386	2.03208	-1.33484	2.70265	1.35687	-3.622	4.27982	1.46027	6.28129	2.66415	0.484858	0.762587	-1.53364	1.58754	3.95738	0.312664	1.09955	2.46288	-1.091	3.44173	-4.36874	7.96724	0.233033	2.53644	0.86089	1.47972	-3.08901	4.4849	3.26841	0.492646	4.38089	1.46779	3.46292
23.6993	1.6863	0.266703	0.271252	0.12616		-0.0208677	1.56029	2.01541	2.41091	-1.79694	0.0340131	3.77364	4.55153	1.28321	-1.32133	2.99322	3.61592	0.948147	-1.07426	2.07194	0.919698	-3.46098	5.73704	1.05796	3.53678	2.55589	0.70996	0.622631	-0.926343	1.9109	2.95264	0.118879	0.847349	2.1601	-1.31902	2.52675	-3.72368	7.77362	0.701782	2.54505	1.36462	0.585148	-1.33354	3.88392	2.10396	0.577849	5.83504	1.21587	4.95607
23.7494	1.7296	0.264941	0.368244	0.107487		0.167778	0.723864	0.842626	1.73596	-4.02493	1.49289	2.80713	3.71171	1.29517	-1.4406	3.81935	3.11661	1.37965	-1.85572	1.94459	1.5447	-1.82644	6.35589	1.64159	6.47237	2.4202	1.35857	0.205923	-0.0139119	3.66595	3.12462	-0.0338725	1.53268	1.31928	-0.191106	4.00105	-2.64207	5.81206	0.27427	3.62181	2.65481	1.56051	1.06381	1.42518	1.86182	-0.243408	4.54453	2.40605	5.01886
23.7995	1.63319	0.288093	0.582839	0.117339		-0.0451306	-0.875377	0.214404	0.723556	-1.97637	-0.9253	3.73764	3.60944	3.18446	-1.91162	2.52407	3.34412	3.25008	-2.50068	2.82352	1.82511	-1.43817	6.12783	2.83577	5.93281	2.13993	1.58154	-0.253536	0.460388	1.88238	2.58986	-0.778089	2.34702	-0.793169	0.609884	2.46713	-3.62316	4.74646	-0.894601	4.29768	1.02337	1.65912	2.10948	0.664783	1.76737	-1.00635	3.13643	3.00212	4.60316
23.8496	1.65866	0.269587	0.54076	0.136929		-1.3835	2.29148	-0.0396347	1.36013	-0.610559	3.02578	3.04736	4.08266	2.1623	0.486398	4.45953	2.92439	1.08998	-1.71945	2.35331	1.67567	-2.48752	3.38113	3.871	3.04213	2.05852	1.12131	-0.69555	0.284063	1.61419	4.16232	-1.83733	2.66699	0.0515764	0.57543	4.50584	-3.38424	4.19501	0.860019	4.18087	2.29902	2.63191	1.06876	3.05928	1.99204	-0.997857	4.98344	2.32064	4.60532
23.8997	1.76154	0.27215	0.308432	0.113476		-0.622191	0.805439	1.09935	2.87787	-1.63342	-0.293882	2.82848	2.46232	1.70065	-1.40475	4.08622	2.41941	2.66041	-1.99648	2.54495	2.16684	-2.4582	4.80468	3.25996	4.85852	2.17694	0.947635	-1.19315	0.339647	2.75244	3.12998	0.306424	2.20104	1.79969	0.850723	3.25381	-1.11928	3.22214	0.930346	4.16038	2.50488	1.52685	0.400959	4.24465	2.07909	-0.244757	4.3228	2.79653	5.40831
23.9498	1.68216	0.256138	0.369291	0.119513		-0.614306	1.47087	1.46926	0.403723	-0.308746	1.51225	1.00931	4.28273	2.72527	-1.3174	4.77291	2.12894	2.01443	-1.31437	1.79653	1.94545	-1.91024	4.87443	1.63398	4.71801	1.99796	1.04575	-0.906749	0.537036	2.12966	3.20608	-0.8713	1.17893	2.04073	0.934109	4.89158	-1.87614	2.70384	2.93219	3.82331	1.74818	2.3473	1.03051	3.30134	1.08267	0.58939	4.5796	3.88447	6.69625
23.9999	1.8398	0.265726	0.434817	0.126618		0.14363	-0.34947	1.362	-0.166699	0.500876	2.86324	3.42204	4.51476	2.08893	0.0095984	3.14531	1.85394	3.96112	-2.74991	1.94447	1.24864	-2.03369	6.42267	0.907411	3.19497	1.84058	0.85846	0.0903911	0.144245	0.467609	2.79888	0.187483	0.397504	1.3398	-1.06127	3.27871	-1.60448	3.55547	2.13566	3.00902	1.86777	0.53044	1.87098	3.30624	2.24168	0.497467	6.08401	4.20003	5.45413
24.05	1.65558	0.262397	0.318115	0.108954		-1.13841	0.702879	1.02209	3.01583	0.554538	0.0109259	2.30865	5.14275	2.67567	-0.531916	4.66198	1.29583	2.96021	-2.69508	1.80192	1.80279	-2.93555	6.16656	1.38822	0.866792	2.07728	1.10877	-0.510321	-0.737967	1.97843	-0.241747	-1.32891	0.947105	1.13383	-0.0311932	3.12165	0.414761	4.63771	2.66699	2.88749	4.41869	1.64997	1.38876	3.2073	3.23528	-0.39167	4.82019	3.95627	3.6656
24.1001	1.54423	0.288577	0.207912	0.114348		-1.05218	-1.44231	-0.460352	0.975691	-1.26119	-0.73081	3.08025	2.85998	2.78526	-1.43029	5.36816	0.923328	3.28012	-3.09052	2.59945	2.00175	-3.27642	4.72304	2.31899	1.44947	2.19165	1.86389	-1.14021	-1.61305	-0.0264454	2.50016	0.292843	1.05048	-0.387245	0.781455	3.24777	-1.90303	3.77197	4.11779	3.8041	3.75156	-0.533827	-0.284543	2.17721	0.387217	-1.19658	3.80781	3.11045	5.56065
24.1502	1.48696	0.279039	0.415339	0.102197		0.56933	-0.911218	0.214234	-1.90641	1.63309	-0.311141	1.78741	3.16506	2.85369	0.77095	2.8544	1.50114	2.7877	-2.19862	2.108	1.39273	-2.49165	5.77649	2.31831	1.72783	2.00385	2.09614	0.0163051	-1.83057	-0.185448	2.07223	-2.62431	-0.378002	0.977234	-1.29254	2.42221	-1.627	2.88583	1.97766	4.76465	3.60224	1.57602	-0.245183	3.02706	0.644749	-0.556673	2.78944	4.43018	3.82344
24.2003	1.61523	0.276652	0.264446	0.105688		-1.29237	-1.09323	-1.24579	1.08749	1.67762	2.44242	3.20482	3.88327	3.24035	-2.3468	5.89344	1.71992	1.94245	-2.127	2.3775	1.73466	-2.30303	5.1056	1.55661	2.24114	1.56294	1.81721	-0.731619	-1.33601	1.94101	3.98708	-0.80176	-0.0523364	0.882785	-1.4022	1.46999	-0.589427	3.63764	2.02909	3.36412	2.93676	1.87069	0.39837	4.72443	2.49885	0.525885	2.80031	5.05382	3.67535
24.2504	1.66143	0.290466	0.317921	0.101999		-0.791233	-0.103731	2.01207	0.0240501	4.50466	1.15073	2.36532	2.9163	2.42708	-0.660135	7.57494	0.21662	2.21867	-2.34091	2.22329	2.31891	-2.48547	5.77911	1.03392	3.82393	1.39501	1.32127	-2.22416	-0.618763	-1.34538	3.09589	-3.41456	1.00488	1.01218	0.0708584	1.94936	-0.318503	5.097	2.28285	1.96367	4.85992	0.243058	-0.498196	4.09182	2.14591	-0.00738735	3.90482	3.92594	4.97602
24.3005	1.88703	0.270794	0.251623	0.116996		0.563319	-0.877965	0.238042	-1.07946	2.21653	0.171273	2.62477	5.71421	4.69294	-1.64737	6.3554	1.28943	2.56031	-1.81663	2.02222	2.0609	-2.18691	5.45723	1.88641	2.80401	1.79464	0.510945	-0.889674	-0.669882	1.68016	3.90948	-0.00527234	0.287048	0.564188	0.166712	0.714844	-1.10569	3.48672	2.87626	3.51759	3.70927	-0.0509732	0.716247	3.1566	0.958893	-0.614966	3.21471	5.31743	4.85769
24.3506	1.82191	0.267905	0.276365	0.103313		-0.890023	-0.464828	0.503607	2.34134	1.73522	2.91801	4.14149	4.20265	1.44525	2.06431	4.41831	0.702218	2.89135	-2.53738	2.90635	1.99401	-1.75918	4.58043	3.24875	1.83482	2.13991	0.0629965	-0.403598	-1.11364	-0.196737	3.84047	1.85489	-0.204668	0.451986	-1.02661	1.00864	-1.81008	2.70311	5.09974	4.02295	4.23227	0.0640579	3.7307	3.51755	1.47433	-0.263783	3.8059	3.67302	4.88946
24.4007	1.73398	0.279874	0.368102	0.116019		0.470458	-0.31403	0.148649	-0.131717	2.9529	1.24005	3.23871	5.34751	3.9369	-4.10921	7.50727	2.43961	2.65345	-2.70588	2.62806	1.85128	-1.86752	4.78054	3.41994	3.01808	1.72189	0.635979	-1.44389	-0.971905	0.368831	4.79796	-0.367529	-0.0978293	-1.0216	-0.0626055	1.87499	-3.60696	5.16363	2.86407	2.76539	2.3002	0.724986	3.11029	3.99377	2.03455	-0.101069	3.47614	2.62852	4.62462
24.4508	1.60596	0.272087	0.456104	0.122204		0.216887	0.0263929	0.703835	-0.814817	2.55144	2.31162	2.91564	3.17631	4.70641	0.150072	6.08758	2.74269	1.9848	-2.01965	2.09545	2.26348	-2.70804	4.96129	3.27914	2.88446	2.10508	0.497198	-0.933528	-1.04358	-2.5176	4.49521	0.174245	-0.44796	-0.831986	1.17358	1.49924	-3.75066	6.10964	2.67117	1.97616	3.76619	0.976576	1.29736	4.19061	-0.434806	-0.138171	3.29913	3.04029	4.49689
24.5009	1.61715	0.280353	0.48839	0.117637		-1.68324	-1.37162	-0.0585173	0.991402	1.43351	-0.186419	2.5191	1.90807	5.66489	1.9978	6.0105	2.47764	2.11232	-2.17996	2.22146	2.39707	-3.05839	5.54367	3.12277	2.12824	2.22488	-0.331305	-0.413011	-1.1076	0.650562	2.59248	3.58924	-0.533338	-0.888941	1.22512	1.2572	-2.84427	5.55476	3.34807	1.5494	2.69413	-0.40992	1.64505	4.22844	-1.2829	0.0367926	4.45105	2.66944	4.98517
24.551	1.77917	0.280667	0.232713	0.112134		-0.849419	-1.2062	2.13356	-1.37705	4.02209	1.04047	3.48553	2.30346	3.79773	0.598961	6.48432	2.7382	0.579994	-2.90036	2.14823	2.81889	-2.50322	5.13853	2.09195	1.65767	1.38559	0.549555	-0.707939	0.296645	-1.21314	4.9664	4.53459	-0.197038	-0.281739	0.0665383	0.453214	-2.52456	4.4886	5.20857	1.87177	1.40592	0.978758	1.64406	4.01688	0.846091	-0.191122	3.96687	3.09728	4.25757
24.6011	1.7449	0.275748	0.405254	0.123043		0.0644835	-0.563931	1.78982	-1.25339	3.23346	3.96524	2.44038	1.41852	4.99615	-0.769283	6.28672	1.70704	-0.307411	-1.47139	1.75226	3.15793	-1.64887	3.61858	1.86739	3.29924	1.10566	1.72313	-0.19025	0.563032	-2.93178	1.39405	1.2692	-0.111434	0.360084	-0.885412	0.522712	-1.14381	3.44689	3.4712	3.5949	2.86845	-0.208167	0.766737	3.87707	3.54541	-0.829262	2.88017	2.88075	5.16476
24.6512	1.79093	0.280615	0.29447	0.125699		0.685383	-1.65102	2.50315	-0.411829	4.23868	0.731391	2.87914	3.21964	3.66138	0.276177	5.96361	2.6386	1.92746	-1.30314	1.54977	3.55617	-1.75789	4.01019	3.29128	5.61142	2.23321	1.40086	0.0178135	-1.81248	-0.484921	2.66058	2.71606	-0.314853	-0.752136	1.23367	2.45923	-2.65568	3.69712	4.89525	3.98737	0.607092	0.648338	0.631506	4.3963	3.49985	-1.14606	4.12371	3.09654	3.74156
24.7013	1.8011	0.293293	0.416405	0.106613		-0.614941	-1.12219	1.52967	0.65486	2.28779	3.58593	2.46232	5.0115	4.87099	0.283483	6.87388	3.53073	1.64306	-1.2824	2.01744	3.04708	-2.24503	5.32699	3.27895	5.46303	3.08814	0.627339	-0.782691	-2.48756	-0.30928	-0.871959	1.53121	-0.641353	-1.10637	1.98796	1.75781	-4.0995	4.59395	4.98863	2.46913	1.87443	0.39868	2.12515	4.47708	1.51237	-1.61367	4.14164	4.34447	4.05358
24.7514	1.88073	0.294788	0.343402	0.11933		0.250806	-0.618169	3.30588	-0.499393	2.70085	2.92526	3.05255	2.38346	6.2403	2.11031	6.96807	5.52374	1.93327	-1.97808	2.28651	2.16499	-1.5596	4.94549	2.20174	4.81447	2.64153	0.196568	-0.758319	-1.20735	-0.878849	0.307304	6.13252	-0.886749	-0.816314	-0.14123	3.48968	0.110224	4.71383	2.17349	1.81009	1.58711	1.64042	4.2152	3.57427	-0.269119	-2.48531	4.9785	5.1203	6.21881
24.8015	1.9182	0.303491	0.279162	0.121587		0.926677	0.194017	2.58876	-1.29531	1.12067	3.2161	2.82493	2.27688	5.7886	1.4476	8.84182	5.93328	2.23177	-0.994712	2.05105	3.18302	-1.15964	3.41734	2.42473	3.74127	1.90973	0.267756	-0.541275	-0.635044	1.47651	0.666866	5.37083	-0.725799	0.55201	-0.684138	2.4362	-3.50794	3.94446	2.81199	1.74834	1.65228	1.7568	3.70795	3.84567	-0.493103	-2.45149	1.32072	4.26105	5.10963
24.8516	1.83604	0.284538	0.383869	0.126357		1.1249	-0.148397	1.66419	0.952564	-0.803274	3.22697	3.09697	4.21654	5.57522	1.70556	7.79584	3.59377	1.42897	-0.526137	2.08669	3.74343	-1.68032	4.80122	2.82772	2.1847	2.04223	0.328906	-1.07241	-0.954626	3.15416	1.85423	3.1454	-0.420501	0.397919	-1.89112	2.52706	-1.86015	2.75179	3.53972	1.74294	2.05698	2.12134	1.4823	4.85985	0.101685	-2.07218	4.66356	3.23239	5.16226
24.9017	1.65697	0.284688	0.163552	0.109184		-0.0391477	-1.6254	1.20689	-0.843109	1.69526	2.50654	1.49549	2.60634	4.88182	1.22647	6.77985	4.32819	1.57162	-0.210454	1.85499	3.51078	-2.16517	5.12	2.45538	3.27512	2.30477	0.150253	-0.772156	-1.38451	-2.87197	0.146651	2.5139	-0.876087	-0.502444	-1.429	3.74454	0.564471	2.68205	2.45435	2.3974	2.64474	0.971769	0.227363	4.52344	-0.0775792	-2.90741	2.58741	3.52595	5.22509
24.9518	1.67514	0.284672	0.506075	0.13072		0.110642	-1.57016	1.81755	1.65969	1.70923	3.90069	3.23877	2.03254	4.85206	0.942036	7.26333	6.2566	1.08348	0.19283	1.55818	3.86171	-1.95605	3.44676	1.71228	1.13199	1.95711	0.026046	0.084836	-0.922217	1.09954	0.411305	3.90953	-0.518034	-0.780544	1.47996	2.48891	-0.978907	5.0937	1.03775	2.41538	1.70535	0.891707	0.8333	4.7393	-1.00553	-2.8933	2.75243	4.00644	3.51149
25.0019	1.82682	0.288202	0.242291	0.111082		0.94794	-2.3809	2.14728	1.9886	-0.0302654	3.71343	3.62537	2.9302	4.97015	1.15347	9.23813	3.93641	2.61321	-1.6322	1.51706	2.46011	-1.45544	3.29185	1.84336	3.28408	2.82902	0.142047	0.283847	-0.095566	-0.594469	1.37475	4.74946	1.1746	0.496189	2.628	3.1788	1.92547	5.43399	2.68367	1.25681	3.18485	1.18208	2.60351	6.14394	0.0276061	-1.35957	3.04307	3.06987	4.7232
25.052	1.90532	0.293982	0.37967	0.119992		0.548483	0.690606	3.7183	2.47718	0.249131	2.95588	4.14699	1.24701	3.81745	0.665198	8.87852	5.60014	0.427349	-1.43913	1.19409	2.79759	-1.87705	4.29643	2.99815	4.29539	2.88449	0.533843	0.489298	0.171934	1.29545	0.525997	5.99647	0.873981	0.454662	-0.0444004	5.06048	1.32396	4.00045	1.54599	1.34749	1.81077	0.905512	3.78122	5.61847	0.117839	-1.42265	3.08043	2.9412	6.53577
25.1021	1.85256	0.28847	0.24835	0.115581		0.774978	-1.48665	3.66417	0.918827	1.2904	3.16421	3.33076	2.47648	4.10952	4.44125	9.70769	4.31844	2.13782	0.522881	1.19094	1.9794	-2.31823	3.12915	2.61165	6.82633	1.58771	1.03517	0.631216	-0.418126	2.86835	3.16944	5.88786	-0.312557	0.213875	-0.407086	2.72517	1.27085	4.5996	3.01046	2.36595	3.15648	0.913777	4.13125	4.09234	-0.433417	-2.35184	5.52777	3.60589	4.58195
25.1522	1.8312	0.291656	0.241318	0.111846		0.527204	-2.92642	3.60446	-0.203562	0.55265	3.23616	2.06356	3.09741	5.9216	2.20113	10.511	5.1362	2.32042	-1.311	0.426475	2.44901	-2.37256	2.76433	1.36821	7.59808	2.4002	1.29043	0.0270697	-1.06226	4.77125	1.45989	2.29502	-0.184506	0.106905	2.04202	3.45681	1.52312	4.59943	2.06051	2.76678	4.21203	2.11837	3.72036	4.18998	2.18303	-1.88256	3.3664	3.31623	5.2263
25.2023	1.89878	0.282827	0.416614	0.114862		-0.34734	0.109508	3.09553	1.42489	0.627765	1.61267	4.40286	3.99348	4.96812	-0.523379	9.48045	7.20854	0.299124	-0.603943	0.912719	3.76179	-3.17641	3.05485	1.70009	8.57725	3.17387	1.0419	-0.340739	-0.761298	3.49721	2.17633	1.34896	-0.594809	-0.219021	0.952101	4.51328	-0.0221261	4.52157	2.31702	2.44695	2.89331	0.581833	2.18005	4.90596	1.79723	-1.48668	3.00945	2.69189	4.02083
25.2524	1.88203	0.297047	0.462398	0.122829		1.04854	-1.12905	4.56295	1.23582	3.74576	2.99373	2.635	2.63783	4.94138	2.92416	11.1242	6.83799	-1.11196	-0.630014	0.476082	3.23721	-3.49426	2.74325	2.85092	8.70514	2.30926	0.816843	-0.230043	-0.516903	3.22678	1.30696	4.38626	-1.0954	2.37247	-0.209715	4.95881	1.12638	4.73792	3.151	2.11782	4.12304	0.923318	1.02305	5.30362	0.551062	-1.89203	2.03389	3.72917	4.98138
25.3025	1.77097	0.295623	0.150751	0.123329		1.65699	-2.13878	3.42504	1.71381	2.10177	1.88598	2.58436	0.277591	5.13639	-0.0766585	8.41704	7.66335	-1.85884	-0.159656	0.731222	3.08153	-2.58034	3.35409	3.42431	9.13917	1.34136	0.638775	-0.468865	-0.771934	2.814	1.85602	4.67133	-0.0298682	1.61739	-0.778851	4.2204	-0.51831	1.86703	1.77497	2.26764	4.78549	0.24128	2.26931	5.44219	2.38241	-2.06212	3.20672	3.62044	5.70866
25.3526	1.81478	0.294307	0.168405	0.113609		1.24848	-1.35715	3.5589	1.79902	3.80301	1.00746	3.99773	2.65256	4.18538	-1.32768	8.76311	4.60476	-2.58614	0.646762	1.00731	3.29379	-2.208	0.621774	2.54481	6.63872	1.02113	-0.0967507	0.0981802	-0.853725	2.79571	2.20295	4.32246	1.44483	2.61609	-1.09886	5.07385	1.49787	0.710072	3.15456	1.48666	4.90261	0.762884	4.45847	4.95895	0.38601	-2.04019	4.31473	3.97335	4.53682
25.4027	1.80446	0.295296	0.264676	0.11556		0.549049	-1.95348	3.89044	-0.984664	0.912312	2.09181	3.64979	3.22222	2.53951	0.715131	11.5932	6.64398	-1.7986	-0.436791	0.674863	2.75193	-2.10259	2.80258	1.92416	10.106	0.912112	-0.619034	1.42151	-0.956724	2.84885	2.89511	2.33911	1.63403	4.61898	-0.532985	3.63703	-2.30255	2.53386	1.38926	0.640552	5.2973	0.49514	5.76983	3.9017	-1.09522	-2.20259	3.83712	4.64027	3.0903
25.4528	1.61509	0.307283	0.290596	0.118023		-0.396739	-0.867533	3.31593	-0.659106	4.95117	1.98339	1.45219	3.44631	4.22014	-1.42999	8.87682	6.80766	-4.62539	-1.40102	0.319353	2.22212	-1.70047	1.78263	2.90905	11.6694	2.19597	-0.298072	0.931867	-1.09837	2.64391	1.41613	0.996358	-0.105009	3.87661	0.797183	4.04077	-0.146467	2.1072	2.6322	1.86591	4.43011	-1.44798	5.27737	3.76993	1.11151	-2.39207	2.94545	3.86632	3.95117
25.5029	1.76825	0.294646	0.186031	0.12516		0.913336	-1.46567	2.64313	0.888526	2.69042	2.86655	2.49282	3.33991	4.64029	-0.759645	7.75474	7.16	-4.37015	-0.540169	0.773322	2.51579	-2.16127	3.78151	3.95101	9.33533	1.98922	0.0427257	0.0587318	-0.277932	2.78074	1.61055	1.83167	-0.418296	4.32221	1.84052	4.1133	-0.307317	1.93551	2.43725	2.95275	3.85919	-1.29415	3.88336	4.02242	2.17331	-2.29821	2.95825	2.27195	6.01168
25.553	1.81724	0.28183	0.224432	0.110382		0.854103	-0.980605	4.56449	0.181185	3.56639	1.69256	3.34448	3.83635	2.9992	-0.558276	10.1908	7.19774	-4.21369	-0.12941	0.669525	3.44781	-2.78761	2.16609	4.05582	10.9133	1.70597	0.178994	0.525705	0.577715	1.21668	1.61449	2.3871	1.01059	1.5558	2.41648	6.34548	-0.469485	3.19962	2.55641	2.76233	2.14115	0.534781	2.9997	2.82855	0.396288	-1.81303	1.61989	2.43905	5.55159
25.6031	1.84295	0.286428	0.383861	0.108994		0.556828	-0.0732741	2.41522	1.65941	4.06483	1.774	2.23698	3.22109	5.08504	-1.74539	10.8214	6.33433	-2.94968	0.143653	0.35402	3.15271	-2.30023	2.62853	3.27521	11.0751	2.14616	0.275142	0.660587	0.00733453	2.55356	1.4792	-0.445336	0.844037	2.35735	2.68777	6.7659	-0.53783	4.49114	0.716528	2.34667	3.8498	0.747803	3.05597	2.46892	-0.342518	-2.23496	2.57412	2.71568	4.23532
25.6532	1.81755	0.293813	0.411835	0.11947		0.353139	-0.30802	2.89123	0.598795	0.945405	2.64006	3.76032	3.28956	3.69855	-0.115472	11.4444	7.48716	-2.68904	0.279485	1.09917	2.69669	-1.22096	3.00945	3.04478	11.6157	1.92736	-0.0933413	0.484966	-0.119125	2.41431	-0.722135	-1.22492	0.0380869	2.45474	1.07424	6.00321	1.29697	4.85569	0.137958	1.5681	3.66634	-0.275687	3.15925	4.06428	2.42126	-3.63629	1.85601	2.01447	5.54132
25.7033	1.70439	0.287281	0.334911	0.119555		1.03402	-1.28725	1.51833	-1.12054	0.888324	-0.701001	1.39898	4.01598	2.66315	1.12453	11.9322	8.66677	-2.70699	0.176713	0.645477	2.2587	-0.700221	2.70877	3.3411	10.8194	1.49954	-0.791228	0.757459	0.604841	1.87971	0.369134	-0.308678	-0.157746	1.34743	-0.0839628	4.52234	-0.881449	3.10209	-0.672686	0.780801	4.52618	0.385356	2.02265	4.44718	0.735641	-3.32242	3.11155	1.6511	4.97329
25.7534	1.65908	0.282571	0.280899	0.116531		-0.199522	-1.27746	2.10349	0.391783	-0.3851	2.29641	2.0239	1.62023	2.27658	-0.517304	11.9457	5.63883	-3.0671	-0.0522571	0.422923	2.72345	-1.48628	3.87352	2.54231	9.40995	1.94825	-1.03136	0.655607	0.385662	0.722511	1.17009	0.145269	-0.17092	1.79724	0.954626	4.29882	-2.69528	0.998508	0.786484	1.27274	3.60912	1.38642	1.87888	3.99857	-1.39162	-2.00366	2.36507	2.72791	4.19261
25.8035	1.60302	0.283263	0.320665	0.120621		-0.0184921	-2.09351	2.29908	1.40229	2.27882	3.73465	0.6328	0.859684	0.557642	0.451318	10.8069	7.84114	-0.776456	-0.36675	1.57879	3.13023	-2.36467	2.81225	2.41732	9.09439	1.29968	-1.20889	0.266467	0.457836	1.19715	-0.00577172	-2.79684	-0.916711	1.68324	2.33363	4.34683	-3.00552	3.57845	2.56366	2.14926	2.77108	2.37814	3.82558	4.71476	1.20616	-2.00525	5.08874	3.664	4.93685
25.8536	1.72246	0.318386	0.272669	0.121828		-0.379445	-0.857898	0.140322	2.79528	1.74971	3.63114	0.760229	3.5246	4.21825	-0.618138	12.4309	7.54348	-1.34965	-0.748187	1.09719	3.37139	-2.52624	3.50617	3.80874	9.21986	0.901889	-1.64918	0.309507	1.36258	-3.25405	-0.963862	0.118254	-2.00121	0.24761	0.658013	5.59023	-1.82225	5.37684	2.39571	2.33431	3.94956	0.703325	5.21038	4.47213	5.36964	-2.27838	2.82404	2.31852	4.67772
25.9037	1.78666	0.303335	0.265638	0.105306		-0.283181	-1.53061	3.34185	1.48898	1.87935	2.26787	1.49256	3.16232	2.09828	-0.942568	11.8841	10.0716	-2.04764	-0.435844	1.13521	2.60392	-2.09196	2.48021	3.17758	7.83619	1.73101	-1.60154	0.261154	0.00315301	-2.47075	-0.0101248	-1.10059	-1.04041	1.4114	0.667623	3.30981	-1.711	3.4074	4.47296	2.00759	3.48472	1.32957	5.39312	2.76194	5.73722	-2.2189	3.682	1.13861	3.86773
25.9538	1.58693	0.298913	0.276147	0.121751		-1.20803	-1.08018	0.648258	0.500242	1.08023	2.26784	0.191341	3.80231	2.90806	-0.00808325	12.0126	8.16979	-1.77232	-0.748275	0.460675	2.89909	-2.07915	5.43179	1.76804	7.47563	1.18897	-1.28503	0.171832	-1.88924	-3.33693	-2.17279	-1.24568	-0.189736	1.59431	2.28427	3.92725	-3.17865	1.45098	4.67363	1.1039	5.70505	0.648343	5.0881	2.24142	3.97825	-2.70456	3.16903	2.73435	5.02918
26.0039	1.47989	0.315287	0.00961929	0.110692		-1.70158	-1.54312	1.97815	0.783323	0.650717	1.03769	1.98353	4.48614	2.43802	-0.418057	13.6054	9.6293	0.367198	-1.84278	0.501924	2.73951	-2.5464	3.36695	2.84163	8.16211	1.34373	-1.3314	0.71693	-0.736602	-5.54998	-1.01682	-1.78031	-1.40292	0.937953	1.19938	5.1155	-3.92028	2.15744	2.52185	0.209224	5.52274	2.05802	4.51426	3.10109	4.8313	-3.05881	3.46711	3.03007	5.90265
26.054	1.68861	0.297751	0.116163	0.130148		-1.23814	-1.00995	0.209221	1.21731	2.48977	2.17833	1.14665	3.38517	1.37493	0.0527858	13.0885	8.83679	-1.26718	-0.478641	0.314319	2.59035	-2.69983	2.7098	3.61282	7.08589	1.33886	-1.11785	1.03786	0.487202	-1.99762	-1.91776	1.28957	-1.22102	2.94144	0.927889	5.14774	-0.975841	3.74039	6.34287	1.39836	3.60673	2.79187	4.74684	4.14033	4.38325	-2.43724	2.26042	2.90853	4.83393
26.1041	1.65583	0.295575	0.182316	0.124459		-0.894049	1.39046	0.0639579	1.40145	1.32057	2.64297	2.03628	6.457	0.967658	0.377325	12.1142	9.44083	-0.496388	-1.73589	1.20988	1.70627	-3.22967	2.40057	3.07526	4.47452	1.46322	-0.864655	0.764007	0.227883	-4.45549	1.20419	-2.08536	-0.0817139	2.20353	0.83471	4.30486	0.663151	3.19688	4.61354	2.87022	3.67496	1.69229	7.2825	4.11087	3.39041	-1.75983	2.73339	2.68394	3.8541
26.1542	1.54366	0.303201	0.143815	0.128622		-0.708548	-2.63245	-0.424632	2.98275	1.21876	0.621467	1.41628	2.64625	-0.300593	-0.06964	12.4703	6.89763	-3.90084	-1.72302	0.225855	1.64068	-3.91091	2.97609	3.46437	4.83033	1.98187	-1.67053	0.764933	0.140092	-2.41531	-0.211683	0.476906	-0.342795	0.753848	0.375603	4.04506	0.170028	1.73974	7.05785	2.05983	4.07245	1.42097	8.66305	3.21384	3.6849	-1.42871	3.38704	1.27565	3.7803
26.2043	1.54755	0.298846	0.206674	0.103576		0.861791	0.454233	1.01391	-0.258216	3.57913	3.71093	0.284869	2.63609	2.23578	0.345093	13.6554	8.73751	-2.85321	-1.79395	0.423764	3.08788	-3.33165	2.20807	4.07457	4.95206	1.87787	-1.75647	0.969376	0.601871	-3.0733	-0.829475	-0.867778	-1.3795	2.44702	0.913745	4.04078	-0.380309	1.32537	5.20306	1.41729	4.21658	1.97542	6.61915	2.82268	3.86088	-1.14023	3.31697	-0.264952	4.50003
26.2544	1.67142	0.30647	0.219002	0.1222		-1.29334	-1.03959	1.19064	-0.121628	2.80016	3.39764	1.98825	4.51679	1.78938	-0.193705	12.5839	10.7598	-2.92489	-1.90667	0.8257	2.30558	-2.52637	1.14632	3.99361	4.37128	1.47409	-0.245378	1.15147	1.12108	0.944404	0.0619858	-1.56202	-1.73904	1.98024	2.82201	5.03609	-1.04068	1.95928	5.77781	1.46627	5.84222	0.963791	5.98417	2.72352	4.01554	-1.18364	2.3295	1.99258	5.10305
26.3045	1.67246	0.309418	0.330645	0.122077		-0.34391	1.8569	-0.44084	1.15312	3.45252	0.583677	1.79187	3.74217	2.03473	-0.695823	14.7838	8.81159	-1.82018	-0.541346	0.366846	1.83669	-2.26532	0.0376225	4.2564	2.56848	0.86414	-0.121495	1.52065	0.787545	2.94991	1.34273	2.21223	-0.605329	3.86832	2.29453	5.86432	-0.652209	1.4519	5.58285	1.05416	4.46171	1.41558	7.44621	2.4011	4.69308	-1.50821	2.22773	1.84681	4.34759
26.3546	1.74548	0.314683	0.0923815	0.125513		-0.737178	-2.59597	0.306712	2.68926	2.20123	1.73419	1.65167	3.37405	0.985811	1.11118	13.6846	10.5437	-0.825509	-2.1661	1.20556	2.13957	-1.87489	-0.435649	4.0752	1.20945	0.792205	-0.994871	1.42782	0.440119	4.86412	0.857187	1.73046	-0.168081	2.53586	-0.297395	4.41345	-0.117869	1.55448	4.74886	1.01768	2.45125	1.35687	8.04465	1.94253	5.95056	-1.0594	3.43649	1.36737	4.56217
26.4047	1.78838	0.311995	0.183819	0.121523		-0.718293	-1.22803	-0.628612	2.75912	0.868941	2.21852	1.59665	3.26707	4.0127	0.965695	14.9226	8.57488	-0.00315606	-2.41807	1.01164	1.79386	-1.92548	-1.85393	2.48456	2.53568	0.915773	-0.798934	0.743063	1.31596	4.25963	3.11761	2.16263	-0.513449	1.1055	-0.682235	5.20036	1.78935	1.48878	6.04536	1.63561	3.95463	1.23633	7.0312	1.74295	6.76082	-0.283207	3.13002	2.80387	3.02522
26.4548	1.59075	0.289413	0.127933	0.131711		0.305611	-0.79993	-0.794947	1.4359	1.81269	3.25617	2.78118	3.15594	1.54083	-2.40632	13.2551	7.04932	-2.65129	-2.13748	0.828186	0.636816	-2.62289	0.829769	2.74547	1.34479	1.05488	-0.836353	1.55642	1.7378	5.35634	1.53153	4.22803	0.243149	-1.57824	1.68176	3.06209	0.0248423	-0.87283	4.26289	2.20063	3.75064	0.656467	5.39577	2.04129	5.58683	-0.314103	2.78478	1.82103	3.03743
26.5049	1.66484	0.30779	0.0602138	0.125274		-0.383294	-1.35554	-2.50807	2.07884	0.649271	0.935777	2.87253	1.48683	1.23447	-0.0835672	15.3136	10.2285	-0.00497604	-1.54367	1.49006	1.31787	-2.74811	-0.882372	4.80923	2.38766	2.49038	-1.58675	2.08458	1.09619	6.78486	2.80374	3.59183	0.428702	1.99791	0.970946	4.79593	0.253949	-0.342126	5.48151	2.13457	1.66301	0.951652	5.31636	1.72777	3.18199	-0.204886	3.17477	0.513211	3.99309
26.555	1.72244	0.308888	-0.0260596	0.135794		-0.456456	-1.43946	0.196407	1.24398	0.757881	1.34918	2.98007	3.01395	2.05457	0.394607	16.2094	9.17916	-0.437236	-1.72438	1.31303	0.622751	-2.41854	-0.359851	4.54109	3.47382	1.74721	-1.9397	-0.237318	0.634205	3.41715	1.61956	2.78442	-0.660908	1.68788	-0.461708	3.67044	0.458841	2.21582	5.86672	1.48471	1.99857	0.544876	4.77922	0.848905	3.58031	0.200834	5.80046	1.01641	5.51516
26.6051	1.59682	0.287962	0.156958	0.130179		-0.662893	0.727389	0.33467	-1.29078	2.24886	2.68736	3.58317	4.33113	2.87663	0.434411	15.5578	7.45398	-0.0735306	-1.8337	0.889059	1.14641	-2.16468	-1.37061	3.00044	2.67459	0.941922	-2.2351	-0.60941	0.792099	4.65185	3.55145	2.54053	-1.38269	0.627686	1.75481	2.74486	2.5162	2.70241	4.0133	0.939115	0.986431	0.316366	2.09428	1.33873	5.04368	-0.564257	4.00073	1.58838	6.82816
26.6552	1.64089	0.287649	0.0384818	0.119743		1.04377	-0.712727	0.204681	-1.39271	1.54513	0.981163	1.26829	3.01546	1.74531	0.687382	13.3547	9.30767	0.556233	-1.4414	1.44265	1.94157	-1.90819	-1.66586	2.61555	7.45238	1.55925	-2.85287	1.19209	1.28926	5.08945	2.74206	0.590421	-0.960862	0.479161	0.645841	3.98212	2.98815	1.13994	5.4494	0.750826	3.00123	1.64836	3.10372	2.42287	4.79692	-1.07605	4.77944	0.916541	5.8829
26.7053	1.69991	0.300195	0.0383241	0.105655		-0.69229	-2.46231	1.11571	-1.12308	2.98056	1.95896	1.7302	4.1172	4.08337	1.30763	15.043	7.13884	-0.798334	-1.04311	0.999967	1.8864	-2.11786	-2.1267	4.10374	8.67465	1.86919	-3.11111	0.956305	1.22564	-0.258299	4.19243	3.11726	0.253375	0.449432	1.33906	3.215	1.38966	0.418792	5.40211	0.772234	0.6002	1.86447	6.47813	2.46565	2.75946	0.258634	3.76718	0.952203	5.20018
26.7554	1.78616	0.291113	0.011192	0.110047		0.28575	-1.19088	2.57851	2.04189	0.0336753	2.94253	3.48741	5.14567	3.42944	4.63217	14.6508	8.47568	-0.221024	-1.12169	1.44533	0.850001	-2.9405	-1.38441	5.84381	9.58177	1.26321	-2.93614	0.785833	0.745642	2.15329	2.28691	2.45453	0.895233	-0.435973	2.03733	3.46889	0.634601	1.306	4.49165	0.578131	1.80551	0.79104	4.08332	1.91017	2.94211	0.745726	4.52598	0.663191	5.14333
26.8055	1.5848	0.306448	0.20937	0.122651		0.449033	-1.73506	2.5498	0.382818	2.6979	1.72898	5.0212	3.29844	2.1975	0.214847	15.5829	8.01258	0.041245	-1.62241	1.6796	-0.093962	-2.96348	-1.5028	5.58163	10.0375	1.76591	-2.65581	1.62024	0.584623	3.92869	2.91518	0.743385	0.755982	0.12666	-0.858531	3.0213	1.78189	1.03902	5.47555	0.292049	3.31166	1.586	-0.226069	1.48645	2.71679	-0.143989	4.8527	0.0639993	3.6748
26.8556	1.44984	0.294409	0.150253	0.114666		-1.03688	-2.09958	1.91283	-0.908769	-0.540392	0.179141	2.53805	1.96631	4.86763	0.119995	12.8173	7.01185	-0.850199	-0.911731	2.04749	1.21042	-2.46268	-0.274236	3.92235	10.1748	0.852963	-2.26902	1.24271	0.882476	2.92443	4.68701	3.49204	0.0117422	1.45812	0.90746	1.93861	0.57187	0.138513	2.50242	0.186844	1.7653	-1.30179	-1.07755	1.64574	-0.0114423	-0.171537	2.22973	-0.218746	4.95827
26.9057	1.62331	0.312353	-0.0283767	0.111107		1.15423	-0.77733	2.00901	0.440752	2.30677	0.344589	2.87673	4.23205	3.12538	0.17956	13.5316	10.2513	1.30678	-1.47583	1.66222	1.51626	-2.50757	-1.27831	2.68234	11.9208	0.901464	-1.78939	0.94581	1.24121	4.67453	3.17283	2.25151	-1.40923	0.289657	0.553027	2.50389	0.309929	-0.165146	3.78354	0.314426	2.93689	0.626939	0.850628	1.73558	1.34302	0.223783	5.40296	0.05941	6.55484
26.9558	1.54751	0.300513	0.050766	0.113653		-0.452854	-2.00596	3.7132	1.04596	0.0187322	3.20636	2.93234	4.79289	3.95076	1.30917	12.7448	10.4098	1.22229	-0.526693	1.61602	0.506527	-2.5242	1.04635	3.73867	9.75541	2.13636	-1.33653	1.57462	0.98432	3.38318	5.28514	3.44892	-2.38514	-0.41348	-0.01602	1.98417	-0.335952	0.309077	2.77966	0.745519	2.05621	-0.51311	2.70003	1.32289	1.49909	0.0875625	4.33514	0.690063	4.90423
27.0059	1.82274	0.313066	0.147649	0.115424		-0.797399	-2.9531	2.81109	-0.651001	0.75018	1.02831	2.2984	3.50658	2.61844	-0.983744	14.5276	10.9984	3.97498	0.19706	2.01632	2.4755	-2.43887	1.67556	5.16297	8.50518	0.517216	-1.06951	1.24153	0.581389	2.51269	4.72487	2.32089	-1.83466	-0.21045	2.66715	1.99741	1.06672	-0.0830191	5.62078	1.23947	1.47326	1.373	1.81388	1.30925	-0.411097	-0.206794	8.91319	1.48337	3.96539
27.056	1.49668	0.286115	0.16464	0.115265		-0.711344	-2.19071	2.00064	0.24994	1.04653	-0.285654	3.72141	2.03739	4.91891	1.21613	14.2624	7.9032	1.90988	0.264713	0.52643	2.15395	-2.53035	2.17184	4.88663	10.2921	1.49622	-1.1141	0.550284	0.555451	2.42409	2.77119	0.38922	-0.592229	-0.724985	-1.31584	3.10492	-0.0668583	0.736858	3.72091	0.845704	0.375853	-0.382718	0.333157	1.59353	2.36309	0.124428	5.10071	1.31881	4.03095
27.1061	1.57844	0.285355	0.132218	0.122567		-1.126	-2.82281	2.36185	0.895218	0.31968	2.8643	2.99646	2.58595	2.96844	2.63175	13.2143	9.44494	2.37097	-0.58076	-0.153157	1.19404	-1.97266	0.45125	3.52997	8.71782	1.9166	-1.45624	0.542075	0.686672	1.38319	5.08982	4.37794	-0.770001	-1.19081	-1.40002	2.29067	0.515982	2.95964	5.14322	0.0896263	1.7038	0.483058	-0.263555	1.42581	3.3971	1.43255	4.87417	0.824348	4.63742
27.1562	1.63177	0.288507	0.310963	0.113682		-0.801608	-2.37756	1.53477	0.312272	1.38952	3.5321	2.14554	2.07527	4.87836	0.314116	12.2226	7.88095	2.18954	-1.12528	0.837022	0.615387	-1.23054	1.66434	3.11325	5.94174	1.51691	-1.46451	0.327526	1.01478	3.11995	5.01801	4.28343	-3.35321	1.30476	1.42936	1.5233	1.62064	0.599204	5.06384	0.21639	1.48279	0.990593	-0.738293	1.38849	1.6373	1.26605	3.85604	1.42831	5.29735
27.2063	1.394	0.293692	0.0866935	0.117817		-1.22152	-2.07408	1.19927	0.475808	2.16843	0.642704	2.84965	2.42786	2.72901	2.86627	12.6055	8.94885	2.16387	-0.593786	0.687698	0.0238788	-1.74912	-0.549538	5.14424	9.05165	1.64313	-0.717152	0.320472	1.42958	1.79323	4.14023	1.05516	-3.84752	0.861084	0.141432	2.73742	0.323442	-1.41165	5.75127	1.11232	0.373278	0.00804743	-0.567432	1.64262	0.126515	-0.895493	3.94182	1.89941	4.71702
27.2564	1.57356	0.296739	0.129713	0.114412		-1.53516	-1.29826	2.73055	1.31072	2.00143	0.554634	4.03725	1.27579	4.03713	1.64498	12.759	9.18659	2.17038	-0.795792	0.960382	0.940216	-2.59055	-0.00233712	6.96948	7.84686	1.71217	-0.799482	1.1894	0.619196	2.5502	5.39732	3.32895	-1.78358	-0.354013	0.395529	1.68885	-0.576878	-0.2944	4.24061	1.82188	-0.727635	0.893826	0.601287	1.21107	-2.14876	-1.59551	4.04457	1.02962	4.70078
27.3065	1.60011	0.297009	-0.0402723	0.111116		-0.566	-0.978837	0.745873	0.719349	2.15284	1.86867	2.44499	2.10341	2.87385	1.29967	12.7497	8.22424	3.03819	-0.738102	1.08164	0.491924	-3.03162	0.844516	6.63295	8.93996	1.70413	-1.81879	1.43905	-0.531472	1.30835	3.55805	2.14655	-0.558259	1.25524	0.572282	3.45572	-0.306108	-0.163736	5.43732	1.3309	0.25451	2.29655	1.0096	0.487886	-1.79877	-0.624973	4.21654	1.26998	4.83371
27.3566	1.72186	0.304433	0.207588	0.109344		-0.68115	0.592418	2.84525	2.62859	1.6832	0.0625073	2.59286	2.97159	4.53962	4.13662	14.0266	6.62528	2.82255	-0.427173	1.57965	0.755517	-3.24502	-0.791396	4.34764	7.67082	1.49016	-2.08256	0.855558	0.687124	4.47782	5.38333	3.18991	-0.714328	0.124521	-0.1881	2.5492	-1.99989	0.164116	5.31103	0.426014	0.112294	1.75118	0.147144	0.461281	0.792064	0.370357	5.06215	2.11503	4.24583
27.4067	1.51687	0.305453	0.200358	0.106077		-1.66113	-1.45728	2.59151	-0.362319	2.47668	0.264619	2.64286	1.86743	2.86649	1.9636	13.6518	8.78931	4.90042	-0.897238	1.25079	1.35907	-2.68076	-0.14153	2.78011	12.0712	1.06696	-1.91988	0.463622	1.37119	1.9573	4.82404	3.08499	-1.53439	-0.502964	-0.318986	3.39223	-1.4484	0.529336	4.66006	-0.254183	-1.13063	0.872655	-0.942189	1.17633	-0.331903	0.70063	3.86898	1.03286	3.41074
27.4568	1.4675	0.320422	0.0678787	0.104491		-0.168953	-2.06866	1.87977	2.21189	0.926375	0.821235	2.30964	1.19558	3.5768	4.45793	14.2609	9.60925	3.03015	-1.21609	0.857427	0.94877	-1.88199	0.0384195	3.39455	11.9231	0.569435	-1.952	0.468506	-0.392071	3.95337	5.05222	1.97822	-1.95883	-0.48267	0.868872	3.08004	-4.65669	-0.229572	3.73417	-0.716985	0.335827	1.01762	-0.610286	1.71223	-2.0192	0.461288	3.16313	1.84134	4.91984
27.5069	1.65324	0.328111	0.0160432	0.097857		-1.29866	-0.34467	2.95085	1.29389	1.92544	1.32666	0.317906	3.0326	3.02074	2.39784	13.9012	7.08492	6.57421	-0.842227	0.789081	0.340044	-2.69938	0.619492	3.88589	14.5065	0.671477	-1.85675	0.819561	-0.860109	3.67816	4.98673	1.08519	-2.06325	0.806527	0.697053	2.90994	-1.75031	-0.29218	2.64952	-0.836036	0.444127	3.02793	1.00137	0.678845	-1.51106	0.35182	3.4638	2.0146	6.13168
27.557	1.44006	0.302266	0.126163	0.120173		-2.47103	-0.634064	1.8153	-0.668449	0.587709	-0.2399	0.82824	3.985	3.73382	2.65866	14.4309	5.72005	5.05935	-1.55804	0.815359	0.902325	-3.29062	2.11697	4.09036	12.2928	1.8336	-1.70027	1.29953	-0.171555	3.30922	3.46325	2.36972	-2.28473	0.909661	-0.301266	1.57727	-0.539158	-0.212306	4.134	-0.281803	-2.48844	1.9725	0.696423	-0.24195	0.454483	0.506097	4.77637	1.67513	6.48721
27.6071	1.55801	0.31351	0.108374	0.121999		-1.31569	-1.2962	2.03843	0.841529	2.4208	1.0678	4.27152	2.58975	2.71346	1.56976	15.4143	5.56369	4.51634	-0.84339	0.60461	1.2488	-2.33392	2.11122	4.83801	14.3165	1.78753	-1.71526	1.08279	-0.50641	3.06307	6.18881	2.03131	-2.8814	-0.906918	-0.129547	2.57396	-0.0414664	-0.855315	3.66327	1.12529	-1.43269	0.887121	-1.84242	0.381887	0.784012	0.748409	4.70507	2.85903	5.041
27.6572	1.47574	0.311788	0.137663	0.109191		-1.00781	-2.16857	2.41178	1.23212	3.09695	2.60013	3.96052	3.31049	2.22835	2.68073	12.3904	7.41698	5.8002	-0.276329	0.815019	0.936367	-1.71398	0.915595	4.734	12.3724	1.74343	-1.62291	0.370233	-0.988277	3.166	3.34918	1.93245	-3.04007	-0.812805	0.378433	2.1847	-2.21922	-0.9984	2.47679	1.23188	-0.51055	1.50702	-4.43597	0.353803	-0.476395	0.807211	3.33474	4.31035	4.38165
27.7073	1.39189	0.318808	-0.0297732	0.10577		-1.57839	-0.805637	2.54976	0.463197	0.310923	1.68605	3.10461	3.15506	0.287864	0.599019	15.0866	7.53763	5.0909	-1.17968	1.23878	1.34663	-1.88592	3.48895	4.12538	13.6396	1.61705	-1.47347	0.81348	-1.11804	2.6864	5.22916	3.16981	-2.3332	-1.54346	-0.936297	1.3573	-2.08151	0.64284	0.76042	-0.395917	0.645538	2.7986	-3.37821	-0.579257	-1.42866	0.680099	3.30074	2.32362	5.23437
27.7574	1.55662	0.323023	-0.0828649	0.111065		-2.91396	0.416885	3.01782	2.21051	2.08327	-1.19433	2.52709	2.22399	2.35	1.34119	13.4595	8.57698	5.05222	-1.33365	1.42552	0.843469	-2.3911	2.06569	5.12674	12.4169	1.33657	-1.66292	1.53756	-1.3838	3.60631	6.25905	1.06902	-1.69227	1.54614	-0.710485	3.29071	0.529763	2.88344	1.00081	-0.0747356	-0.716929	1.99072	-0.471984	-0.765904	-0.669561	0.629861	1.929	2.52495	4.77552
27.8075	1.45829	0.307147	0.0339206	0.123036		-2.35865	-0.894986	2.76062	0.986301	1.58544	-0.63039	1.50036	0.857673	2.07916	1.13028	13.725	6.399	5.89042	-0.79536	1.01062	0.12127	-2.67877	1.17911	5.86029	10.2738	2.30648	-1.77745	1.36899	-1.44352	3.76893	6.37844	3.21043	-1.56293	-0.600745	1.4596	1.8003	2.47477	2.9687	3.61855	1.60798	0.108562	0.872209	-2.52869	0.222495	0.161134	1.00907	3.36024	3.80827	4.70995
27.8576	1.31876	0.305546	0.0323459	0.0997522		-1.01384	-0.0267364	2.59445	2.10212	0.119514	0.415147	2.93291	0.931065	2.44443	2.44608	14.5696	6.79989	3.53355	-1.78831	0.892326	0.195318	-2.73816	1.30018	4.926	8.93997	1.8701	-1.35275	0.840077	-1.08961	3.99482	7.44565	4.50807	-1.75757	-0.681811	-0.98949	2.11807	-0.335512	2.03397	2.13973	2.53494	0.00932289	0.694426	-4.63471	1.37286	-0.74148	1.74703	1.14295	2.47171	4.18947
27.9077	1.42985	0.311896	-0.132439	0.109376		-2.12779	-0.658513	2.25241	1.99346	1.32671	1.10602	1.79556	1.75489	3.6411	-0.974981	14.6975	7.7736	3.0227	-1.32201	0.855544	1.57268	-2.77932	1.6463	4.49623	11.6119	0.843776	-0.472757	0.488813	-0.918045	2.6475	7.25621	5.02225	-1.47934	-1.22375	-0.0334007	3.34609	-3.11986	1.57905	4.32629	2.58695	0.417396	2.8181	-1.94627	0.235932	-3.10037	2.0628	1.47623	1.70399	4.50663
27.9578	1.46363	0.318482	-0.181142	0.105378		-1.1707	-0.800777	2.93873	6.01157	1.64739	-0.52239	3.24629	2.31185	3.69188	1.30994	14.3323	7.53506	2.72848	-0.883696	1.22024	0.285822	-2.77789	2.6664	4.9321	13.8636	0.687231	0.0182529	0.559277	-0.841469	3.47113	4.50597	2.84081	-0.65377	-1.46722	1.92166	2.6394	-1.17082	1.72641	3.86312	2.28178	-2.63659	2.55319	-0.500132	-1.76193	-3.32793	1.82725	2.2107	2.4996	6.01679
28.0079	1.29564	0.328669	-0.0795389	0.115181		-0.435992	-1.33477	2.6224	1.84041	0.848581	1.35823	1.2963	3.02267	3.74898	-0.390909	16.5848	4.82363	3.63966	-1.05803	1.42362	1.0148	-2.64122	2.89307	5.14097	15.261	1.30873	-0.615217	0.813737	-0.493541	2.50296	7.93144	2.70687	0.593533	-0.551562	0.369425	1.21551	0.630368	0.792969	3.30859	2.05087	-1.16084	2.19929	-2.09242	-1.66409	-2.29615	1.3093	1.80648	2.85858	4.90107
28.058	1.46039	0.329208	0.0332619	0.108832		-1.72726	-1.48781	2.17151	2.94008	1.06115	1.88665	3.14751	3.79731	2.68533	-0.0368396	14.5531	6.70792	2.44854	-1.09824	1.25945	0.803138	-2.35216	3.48385	4.01727	15.264	1.61784	-1.3111	0.723083	-0.227143	1.54353	6.40109	2.46253	2.822	0.602283	0.373841	2.40011	-0.760799	0.322074	3.24251	1.46584	-0.36813	4.159	-4.06869	-0.344172	-1.85684	0.543147	0.565048	2.93395	5.33847
28.1081	1.5725	0.323359	0.0328513	0.115377		-1.07266	-1.98896	3.95231	1.67072	0.920076	2.36994	2.74787	1.84491	2.80456	0.874066	14.7797	7.28993	3.27364	-1.68724	0.598878	0.511533	-2.16886	2.17914	2.49316	14.344	1.37367	-1.70487	0.101879	-0.507762	3.69266	5.78924	4.83735	3.53586	0.279238	1.32872	1.45221	-1.39865	1.30206	1.27192	0.656952	1.20216	3.78897	-4.17915	0.33821	-1.29183	-0.0192168	0.799403	3.39042	6.15193
28.1582	1.48667	0.327977	-0.0375019	0.105947		0.131436	-2.78046	3.12071	0.905003	0.163075	2.09835	1.71091	2.78552	2.83295	0.37389	15.804	7.12758	3.76189	-1.25088	1.64754	0.241185	-2.27489	2.98628	2.95724	14.6585	1.86943	-2.30135	0.434113	-1.43697	1.74679	8.15442	5.43246	0.149452	-0.939011	0.602679	2.24058	-1.3188	1.78178	2.54333	0.20618	-0.528027	3.61072	-2.61044	-1.14977	-1.2165	0.451797	0.599141	2.49999	5.65019
28.2083	1.44027	0.307671	0.0879717	0.12258		-0.880625	-1.79529	4.22998	3.81264	0.337115	1.06577	3.49857	3.48895	3.72017	1.23854	12.319	5.35111	3.88827	-1.98718	1.36235	-0.145304	-2.61069	1.83073	3.39562	13.9486	2.69959	-1.9364	1.26619	-1.21413	1.09149	6.76079	5.08983	-1.49488	-0.385605	-0.620164	3.37677	1.63145	1.9726	1.1986	0.27398	-0.801301	4.73681	-2.57146	-2.55586	-1.44104	1.05076	1.01626	2.8404	5.11808
28.2584	1.51082	0.319678	0.294406	0.125544		-1.59357	-0.709837	2.24748	3.14592	1.48869	-0.100282	1.27016	3.59174	2.89111	-0.982266	15.2607	5.39879	3.66677	-2.16598	1.67592	-0.583324	-2.64976	4.29016	2.868	14.9382	2.38169	-0.418009	0.629674	0.254509	1.64864	5.92069	5.56068	-0.351015	-0.508492	1.68873	1.91105	-1.30572	1.44437	1.65961	0.817113	0.386601	6.09233	-3.91704	-1.55465	-1.19766	0.692895	2.26023	3.37485	4.82535
28.3085	1.48114	0.344166	0.126015	0.122005		-2.14522	-1.43769	4.10024	3.01933	1.06257	0.468789	0.234362	1.85736	4.81705	-1.64098	15.7021	6.72277	1.98974	-1.12604	0.889629	-0.936953	-2.35267	4.59928	4.82954	17.6771	1.42049	-0.197648	0.282009	-0.812242	-2.01632	4.97345	6.02492	-0.648932	-0.911671	1.17505	3.54857	-1.8798	-0.38303	1.94971	1.58871	-1.24968	4.26954	-4.80698	-0.169403	-1.80334	-0.0259393	3.38577	3.11032	6.05486
28.3586	1.35847	0.353506	0.100781	0.110562		-2.22279	-1.03903	3.33322	0.900493	0.615578	0.513918	1.25059	1.85686	3.06621	-3.63679	16.0733	6.38064	2.21289	-1.2532	1.98446	-0.180729	-2.1968	4.38408	6.25282	17.0343	1.95131	-0.562459	1.10281	-2.51225	1.50411	8.62292	3.57482	-0.38839	-2.34298	-0.637958	0.884457	0.291227	-0.466431	0.945117	1.9232	-1.00085	4.67628	-4.2409	0.347228	-4.03293	-0.503102	2.88262	2.92736	8.05247
28.4087	1.50933	0.327653	0.129838	0.105242		-1.40618	-1.77236	5.71561	2.97304	1.44613	0.962671	2.81738	2.80395	3.58314	-1.95294	13.9163	4.77652	0.589606	-1.7693	1.34964	0.0350529	-2.42944	3.4012	3.18288	17.053	0.679961	0.190019	1.54475	-1.34642	0.592701	6.60402	6.62001	0.92932	-2.24127	0.0606219	2.06201	-2.64984	0.354449	2.06937	1.69584	0.592626	5.2663	-3.20202	0.160299	-5.80901	-0.462163	2.98792	2.88985	5.46589
28.4588	1.40486	0.33812	0.0894949	0.104622		-1.43744	-2.14305	3.95683	2.58785	3.38229	-0.523697	1.9183	2.01879	2.11991	-0.657973	15.4377	5.45166	-1.28535	-1.95595	1.6985	-1.42264	-2.54036	4.96585	2.59779	17.8252	1.19436	-0.00368449	1.3358	-0.99195	1.48187	7.35358	7.51614	0.388151	-1.09268	1.40954	2.59374	-1.02869	-0.0752924	-0.00348358	1.47155	0.37305	3.43213	-3.89477	-0.350602	-2.92071	-0.0745818	2.84587	3.13194	4.58221
28.5089	1.37165	0.335375	0.154385	0.116023		-1.3504	-3.48494	4.11113	2.36743	4.47333	0.416109	0.244	2.6683	4.29186	-0.416849	14.7291	4.7758	-1.88829	-1.75695	2.05214	-1.39242	-1.79674	4.7585	5.80342	16.7853	2.36641	-1.21031	0.749805	-2.25642	0.96614	5.82622	4.39433	-0.63686	-1.60095	1.46742	2.25013	1.00647	-0.382483	1.24848	1.08353	0.315816	5.61409	-4.80349	-0.859611	-1.73911	0.295605	3.49047	2.52163	5.55476
28.559	1.33505	0.343516	0.125856	0.104741		-0.321334	-2.10489	4.77852	3.56746	2.88823	-1.15447	0.243145	1.45792	2.73778	-2.01595	14.5748	6.31901	-2.33901	-1.08698	1.89596	-0.900353	-2.28373	4.67109	6.77637	16.5934	1.53732	-1.06778	0.0676472	-2.08843	-0.735143	5.17892	5.16661	-0.199106	-1.52959	1.98375	2.22722	-0.966268	0.157763	-0.0466427	0.428182	-0.520204	4.38881	-4.59685	-1.23923	-3.86953	0.234966	3.25523	1.52778	6.36995
28.6091	1.45346	0.332283	0.091596	0.129197		-1.44227	-2.04007	3.82561	2.95536	3.09082	-0.759635	-0.105008	1.19927	4.99997	-0.378499	14.4302	6.11454	-3.31862	-0.62213	1.76046	0.117586	-3.77948	5.28827	5.66383	13.7056	2.17678	-0.173014	0.0713514	-1.73358	2.57613	7.14336	4.66393	1.63356	-0.0382834	2.81221	1.94754	-1.43588	0.984116	1.4503	-0.0405009	-2.39801	4.52142	-4.7641	-1.31352	-3.97714	-0.291886	2.36832	1.9275	5.45871
28.6592	1.38049	0.337159	-0.0141873	0.104143		-1.19869	-2.69775	3.73181	3.6219	1.61473	2.60722	1.63092	3.08014	4.27506	-0.921101	13.4286	7.2142	-3.26913	-1.41356	2.26305	-0.407497	-2.76765	4.6017	4.48812	17.1754	1.51944	0.136857	0.874068	-2.13652	-2.10798	6.18628	4.45452	2.10981	1.63915	1.27203	2.3928	-0.281256	0.804129	1.16505	0.301327	-2.74714	3.80562	-4.96275	-1.00023	-4.871	-0.920309	0.662012	2.68412	4.83003
28.7093	1.41346	0.317226	0.0984304	0.119459		0.161948	-2.29715	5.57677	2.23718	3.93465	1.97037	3.79116	0.323092	3.48094	-0.194916	13.0885	5.54005	-2.99484	-1.98733	2.12583	-1.10671	-2.23887	5.43712	4.2818	13.5898	1.87803	-0.66862	0.634525	-1.07694	1.36137	6.49544	3.50168	0.455989	1.20707	2.84954	2.94943	-1.30608	-0.0793105	0.257948	1.23977	-0.134372	4.2956	-4.02897	-0.765089	-5.98311	-0.802311	-0.535911	3.52352	4.89022
28.7594	1.57515	0.328074	0.180735	0.0996665		-0.235008	-3.28255	5.05333	4.34212	2.55195	0.733361	1.47212	0.760349	5.23374	-0.670601	15.5673	5.76368	-2.00535	-2.29677	2.09389	-1.42074	-3.70137	5.46189	4.92645	13.3724	2.31339	-1.65826	-0.437005	0.449216	3.79416	6.27472	2.79939	1.32258	1.26318	2.83091	1.45171	1.34408	-0.329397	1.50146	1.02474	4.19408	2.87155	-3.33918	-0.615342	-5.11252	-0.203885	0.971338	2.86822	4.74903
28.8095	1.30824	0.301981	0.115013	0.105028		-0.426483	-2.64335	4.23829	4.70333	1.84963	0.739503	0.856371	0.87036	2.15891	-1.36925	14.8032	3.45093	-0.414315	-1.95407	2.50366	-1.24998	-2.86964	6.92764	5.5997	11.7724	1.80633	-1.63962	-0.865986	0.209281	-0.563827	5.54764	3.04237	3.08876	0.632137	0.696395	1.01022	-0.900977	0.83373	0.992524	-0.218081	2.0167	4.18203	-3.36451	0.107427	-3.7544	-0.781341	2.2963	1.43141	4.30182
28.8596	1.42274	0.294958	0.0982025	0.10153		-1.41341	-2.40131	4.13297	3.80856	1.20834	2.3217	2.29456	1.09688	3.55184	-1.64432	14.5956	3.27376	0.0781172	-0.152867	2.02861	-1.2985	-1.49446	5.44153	5.3772	12.4387	2.5327	-1.29583	-0.309637	-0.923019	-1.21738	5.41142	1.41711	2.30166	-0.515672	4.21173	2.07133	0.45148	1.3894	0.108205	-1.19037	1.74118	3.31283	-2.8872	0.749555	-3.73392	-1.5447	0.72017	2.05996	3.67525
28.9097	1.47738	0.307745	-0.1053	0.112376		-1.71334	-2.57349	4.03528	5.74198	2.7796	1.98793	2.81271	0.431487	4.27422	-1.24472	14.817	4.01511	1.04317	-0.678766	2.87664	-2.21413	-1.79664	5.55241	4.48817	10.3017	2.44635	-1.14525	0.15433	-1.5872	-0.378764	7.47627	3.44511	0.776105	0.0410069	4.40287	2.70922	-0.326433	1.30021	0.351448	-0.778763	1.12379	2.60381	-2.81947	0.574501	-4.46571	-0.987677	-0.61462	2.16704	3.86528
28.9598	1.22629	0.305053	-0.00993029	0.123222		-1.43665	-1.74396	4.26325	2.36685	1.95677	4.01108	1.07201	2.16259	4.15455	-2.79583	14.98	3.87653	0.241785	-1.25578	3.64216	-2.36645	-1.37053	6.27275	4.21068	7.72933	1.41478	-1.15701	-0.774486	-0.997241	-0.179973	4.72976	2.09082	0.259334	0.0883362	3.64974	1.25736	-1.3253	1.49943	0.803391	0.242363	2.06828	1.83891	-3.76719	0.543434	-3.58203	-0.147452	1.23584	1.55952	3.72951
29.0099	1.31674	0.29475	-0.0427607	0.108976		-1.43113	0.319445	2.92104	2.9187	2.62927	3.99818	0.973797	2.17081	2.77967	-0.328979	13.6532	4.40914	1.37889	-1.86182	3.06996	-1.43328	-1.01705	4.7853	4.79052	9.085	1.11308	-1.36872	-0.907485	-0.84651	-0.949881	6.01932	4.04792	1.01162	0.0608637	4.71219	2.11463	0.162303	1.92851	0.894283	0.49653	-0.255331	0.694334	-3.13015	0.561875	-2.59901	-0.0483627	2.11925	1.61407	2.77967
29.06	1.32433	0.302711	0.198361	0.105823		-1.11101	0.192404	4.13791	2.34493	3.20602	3.58593	1.01451	0.0692288	2.85931	-1.18205	13.6332	2.25414	3.99516	-2.61429	2.95903	-1.70436	-1.94609	4.67475	5.67191	8.76485	1.78018	-1.57561	0.277886	-1.93195	-2.09648	8.42019	2.11812	0.790569	-0.0085601	3.93357	0.507888	-2.04315	2.4328	0.640241	0.852375	-0.287156	2.75181	-1.60358	-0.47437	-3.11216	-1.00117	1.24882	2.30741	2.5722
29.1101	1.30389	0.317277	0.102791	0.111112		-1.10148	-1.60042	3.90369	1.26894	1.14223	1.9443	0.964259	1.92213	3.16147	-2.48973	12.2203	2.19727	5.26887	-1.63782	3.75432	-1.92542	-1.77538	5.80229	5.66004	7.76919	2.10843	-1.1838	0.658665	-2.115	-1.0761	6.44768	3.79826	0.264629	0.995965	5.62476	2.64886	-4.33168	2.3951	1.21144	1.27175	-2.2681	-0.215774	-2.33189	-1.38914	-4.62705	-1.83601	1.7554	1.91715	4.23951
29.1602	1.32695	0.308677	-0.0602994	0.108361		-0.88993	-0.427696	4.62456	0.166322	2.87807	3.80017	2.62438	1.89796	3.64262	-0.388333	10.8838	0.288038	4.56295	-1.04165	3.16179	-0.518904	-0.970685	5.11201	4.57012	8.21391	2.06041	-0.654556	0.30662	-1.24535	-2.08141	7.68741	3.5384	1.73887	0.0260357	6.11223	1.01007	-2.14648	1.49402	0.425258	0.901515	-3.11618	0.827431	-3.81324	-1.31432	-4.08915	-1.75169	1.38858	1.04364	4.30548
29.2103	1.20348	0.306369	0.123846	0.106832		-1.53031	-1.57188	3.67393	3.30241	-0.70494	2.05288	3.4322	2.09514	4.75416	-2.51523	12.8437	0.648391	5.35218	-2.296	2.9515	-1.09283	-1.3017	5.4512	3.17171	6.52208	1.50444	-0.73176	0.0198846	-0.572374	-1.55188	7.59391	3.37227	2.01586	0.263949	3.44756	2.74441	-0.786485	2.57892	1.91301	0.449835	0.96755	2.06602	-4.61943	-1.68905	-2.51197	-1.72634	0.659963	0.962446	4.20518
29.2604	1.13253	0.31649	-0.0614935	0.10515		-1.31143	3.08803	3.93375	1.42969	0.464534	1.9843	3.67052	2.39955	3.63549	-1.06285	13.8641	-1.51629	4.7622	-0.646226	3.70476	-2.13444	-1.99244	4.19113	3.04535	5.54859	0.902197	-0.960873	0.322799	-1.23347	-3.13994	8.15184	2.87327	0.633727	0.0843095	2.36925	1.67845	-0.583171	4.58831	2.29165	0.293475	1.01467	0.244834	-5.7153	-2.46528	-1.91414	-1.5839	1.14927	1.4959	4.36707
29.3105	1.23503	0.3101	0.00543681	0.104747		-1.81545	-0.204086	3.09842	4.09752	1.26423	1.41032	3.46977	3.76623	4.45935	-1.93495	12.1494	1.14342	6.3123	-1.64445	3.84681	-1.13417	-2.2726	4.6232	3.77827	5.18057	1.54252	-1.05867	0.84998	-2.55322	-4.83599	7.35481	1.60291	0.767179	0.902763	3.60185	2.35203	0.122242	4.33961	1.5681	0.0354889	1.0548	0.869554	-5.89847	-2.48976	-2.60971	-0.685522	0.926589	1.30759	4.67323
29.3606	1.06088	0.321917	0.0526885	0.125552		-1.28344	0.267561	3.54244	3.06309	0.558822	2.35916	2.60417	1.74485	4.16805	-2.59733	13.3242	-1.19684	6.98069	-2.9688	4.07605	-0.891773	-1.998	3.6286	3.44467	4.41859	2.89774	-1.11269	1.12451	-2.52725	-6.77256	5.32351	3.61398	0.653752	1.4725	4.41865	2.84142	0.712001	3.11375	1.0917	-0.49368	1.12342	-0.687634	-3.93144	-1.67728	-3.39028	-0.873673	1.55692	0.194401	5.67651
29.4107	1.1311	0.320067	-0.075933	0.126986		-2.06635	-0.348959	2.8413	0.366575	0.505991	2.15708	2.12484	2.27463	3.18098	-1.05175	10.9644	-1.64144	7.30514	-0.602495	4.67046	-1.12423	-1.89385	4.79407	4.02325	8.10378	2.27926	-0.954784	1.23904	-2.02627	-7.37244	6.41456	2.45945	-0.632323	0.536419	4.63339	2.75283	0.781962	2.98093	-0.175225	-0.844695	1.16685	0.788941	-3.11885	-0.689576	-3.68639	-2.46441	3.40491	0.46251	5.34483
29.4608	1.2392	0.336661	-0.0664409	0.108318		-2.297	-0.820421	2.81972	1.83857	-0.998446	2.38346	2.58027	2.47902	3.58847	0.728892	13.1023	-3.5486	6.81396	-1.35493	4.97013	-1.63712	-2.05431	2.97045	5.8585	5.91971	1.82743	-0.67027	0.957792	-1.83959	-3.49694	7.7877	4.44094	-0.987206	2.05806	5.74135	2.83353	1.65767	3.97729	0.752435	-0.135666	1.89636	-1.22587	-4.07297	-0.730023	-3.55495	-2.80664	3.68379	0.544969	4.86276
29.5109	1.09036	0.315684	0.0590934	0.11884		-1.61996	0.237219	4.61426	-1.10856	1.22555	1.17431	3.30729	1.44415	2.07995	-1.91577	9.97649	-3.38945	7.99844	-1.49462	4.74598	-1.97118	-1.85444	4.29409	4.62938	4.52552	1.70192	-0.866529	0.219413	-1.03148	-1.30883	6.23161	4.01082	-1.08665	1.55778	3.27226	3.77615	-0.139436	3.72786	0.218455	0.515547	2.45767	0.975323	-3.81775	-1.73601	-2.66684	-2.38673	2.09015	0.174215	4.73592
29.561	1.16838	0.306969	-0.0181007	0.12041		-1.05799	1.06956	1.77753	1.0387	-0.967022	0.925902	2.26941	3.60486	2.28775	-1.12685	10.5931	-1.25262	6.0917	-2.81018	5.14236	-1.93247	-0.868115	3.4966	2.13779	6.37401	1.69629	-1.27358	0.0136109	-0.764849	-1.48138	7.99899	2.77901	-1.41795	1.03522	3.77031	4.57193	-0.117979	5.29625	-0.510112	0.308433	2.59641	-0.291401	-2.92696	-2.94079	-1.64456	-2.72856	2.68852	0.960785	5.20783
29.6111	1.16068	0.321281	-0.056948	0.118967		-1.90775	-1.22425	3.35638	4.05404	-0.825901	1.87503	1.73193	1.66995	3.3386	-0.986141	10.1082	-2.36569	7.43981	-1.11646	4.65971	-1.64879	0.0735356	3.94036	2.33291	4.86427	2.20119	-1.35046	0.0232571	-2.27274	-2.10069	7.52875	2.16391	-0.349932	0.86308	6.88525	3.19669	0.294141	7.38692	1.1249	0.330721	1.69539	1.29534	-2.39195	-3.69328	-1.75165	-2.71054	3.28436	1.44558	6.43374
29.6612	1.34645	0.321817	0.113832	0.109756		-1.79194	1.13992	3.65378	3.13677	-1.55257	4.57622	2.02893	2.81368	2.69867	-1.46661	12.6853	-1.67574	3.92091	-1.89222	5.511	-2.66096	-0.66346	5.54687	3.58138	5.35503	2.89517	-1.4185	-0.623007	-2.94096	-1.35157	8.09431	3.67894	0.831651	2.42711	4.6093	4.7393	-0.853675	4.83024	1.56137	0.804972	-0.228613	-0.514179	-0.980219	-3.34193	-3.50486	-2.19812	2.21213	0.939207	5.04433
29.7113	1.38635	0.316209	-0.129999	0.11085		-1.88311	2.6002	3.40246	2.04657	-1.52365	1.82474	2.73057	2.03365	2.69979	0.149859	10.7188	-1.99466	5.68781	-2.54505	4.93125	-2.18157	-2.13609	3.47665	4.20503	3.23007	2.5008	-1.30164	-0.504459	-2.41044	0.246719	10.1061	5.01533	0.484867	1.59758	4.29938	3.06634	1.64048	3.26911	-0.162679	1.27191	1.15933	1.61238	-0.446848	-1.67059	-3.30182	-2.42962	1.97307	0.793076	5.49962
29.7614	1.08029	0.311863	-0.0585026	0.110988		-1.7061	0.630926	3.24468	0.0534348	0.292517	2.09379	1.88288	2.23557	2.00021	-0.0831622	10.6978	-2.32655	4.35527	-2.33887	5.74375	-1.229	-2.7749	2.78636	3.91094	3.61114	2.28099	-0.476591	0.194503	-2.71047	-3.49984	4.68867	5.16176	-0.282639	1.36984	5.86281	3.43247	-1.6005	3.88821	1.27775	1.06136	1.45545	-0.428336	-3.34924	-1.55235	-1.63428	-2.68275	1.09433	0.721229	4.9649
29.8115	1.23329	0.307316	-0.149831	0.115437		-0.575044	0.638417	3.44945	1.65057	1.07079	-0.120478	2.94901	4.21	3.32805	1.75553	9.28285	-2.11408	3.54323	-1.65761	3.69874	-2.17943	-1.73681	3.92172	4.28846	4.4427	2.50745	-0.189622	-0.277452	-2.352	-1.51173	7.24747	5.59883	-0.230761	1.24094	6.48295	3.24983	1.72499	3.7836	0.801585	0.444619	1.01503	0.106597	-4.7194	-4.01323	-1.99034	-2.26147	3.49459	-0.237249	4.72123
29.8616	1.0998	0.317629	-0.0181267	0.116755		-2.15808	0.990516	4.17222	2.34399	-0.976499	4.17542	3.06448	1.11555	2.28402	-0.18494	7.75073	-2.50584	2.32173	-1.22615	5.15075	-2.45495	-1.02301	2.81868	5.52784	2.35759	2.4122	-0.935049	-0.297869	-0.866685	-5.51738	6.91906	3.06615	1.07081	1.69794	6.18656	4.53615	-2.55245	2.82233	-0.350946	-0.0203948	0.632923	1.16939	-2.56343	-3.55661	-2.94967	-2.31701	2.53349	0.776425	6.75779
29.9117	1.21254	0.303414	0.059181	0.112286		-2.21222	-0.495636	2.64799	4.37975	2.22372	2.44203	2.99357	4.4056	2.5679	-0.6512	8.52947	-1.75626	2.68382	-2.45749	5.17023	-2.61712	-1.52912	4.36128	4.77625	2.02097	1.93659	-1.07691	0.837382	-1.27043	-2.68047	6.5149	3.25364	2.27153	-0.258812	6.83092	3.12134	0.148749	3.66476	-1.61591	-0.653751	1.44853	0.284357	-1.70173	-0.811318	-2.74238	-2.81128	5.01212	-0.0560516	6.47955
29.9618	1.188	0.315251	-0.239539	0.119358		-1.41794	-1.76003	2.49008	2.70232	0.955739	2.37004	4.60782	2.96767	2.99864	-0.135657	9.72313	-2.20497	2.19875	-3.03466	4.69146	-1.32517	-1.18107	1.98216	3.41668	4.71013	1.71626	-1.02751	1.33137	-2.63491	-5.29058	8.45011	3.19371	2.4002	1.6952	7.36279	4.5294	2.3981	6.05772	-1.06242	-0.871048	1.72528	-0.0925212	-2.58697	-0.773446	-1.69637	-2.74515	6.18388	-0.727657	5.09232
30.0119	1.24575	0.316162	-0.118975	0.114755		-1.31217	-2.25501	2.96477	0.585514	1.90472	2.6236	3.4301	2.07287	2.52086	-1.61618	9.7335	-3.49683	2.43515	-2.33825	4.33042	-2.71424	-0.705192	2.98284	4.02978	5.50412	1.2961	-1.72626	1.03799	-2.83658	2.05144	10.3626	4.16569	1.30724	0.660047	5.82026	4.84972	0.195649	5.05747	0.643464	-0.0506537	1.19933	0.405273	-3.09121	-1.63208	-2.57955	-2.22262	2.78233	0.276942	4.55556
30.062	1.2985	0.327317	-0.0977022	0.120823		-1.29609	-1.39775	3.24985	4.24171	0.233868	2.64531	1.19872	3.52942	2.55386	1.0321	11.1246	-1.97847	1.28301	-0.645185	4.61104	-3.31824	-1.12788	3.63635	4.75992	6.0004	0.925892	-1.72843	0.495262	-3.68141	0.979331	9.59945	1.82507	-0.194425	1.82598	3.17355	6.0569	-1.07071	2.70528	2.06263	-0.321604	0.6781	1.35469	-1.39053	-1.46396	-5.44374	-1.92801	2.48484	-0.501307	6.78687
30.1121	1.16369	0.316554	-0.0438505	0.106859		-1.3362	0.815655	2.68041	2.07856	0.531178	3.96526	2.0728	3.26565	1.32425	-0.426047	9.11761	-3.16768	0.92906	-0.197504	4.34387	-1.71093	-1.54764	2.81936	4.4201	3.62806	1.20429	-0.581518	0.0575538	-4.58162	0.918613	8.04393	5.40238	-0.887922	-0.261891	4.66286	4.56986	0.736441	1.66232	2.20068	-1.53861	-1.51311	0.0185689	0.428177	-1.38199	-5.7112	-2.75173	4.98089	-0.00224962	7.47295
30.1622	1.11189	0.322636	0.0578432	0.120084		-1.79945	-1.40495	3.38593	1.02244	-1.15225	4.22938	1.73717	2.4565	1.1036	0.386874	10.1913	-1.79668	0.874285	-1.54748	4.3372	-2.59362	-1.77223	3.36687	3.56685	4.97789	1.77494	0.669263	-0.19965	-2.91025	0.389159	8.49872	4.39502	0.116178	-1.24943	4.9447	6.06579	-0.539831	2.2442	2.08382	-1.44094	-2.12621	1.14233	-2.03072	-0.998991	-0.19548	-3.5376	3.40186	0.0914539	6.3743
30.2123	0.918161	0.311	-0.00127791	0.127655		-1.61445	-3.6784	3.70633	4.21374	-3.45863	1.3651	3.55502	1.41091	-1.2606	-0.870056	8.59207	-2.44508	0.600792	-2.10298	4.36824	-2.05014	-1.78019	3.37897	4.04973	3.05475	1.6191	0.676616	-0.196073	-1.86968	-0.165729	6.3416	3.00268	1.36479	-0.460284	3.93303	4.67801	-1.02018	2.99461	1.06265	-1.21328	-1.18296	2.21169	-4.35351	0.183077	0.397095	-2.84083	2.40775	0.0615951	5.31787
30.2624	0.946927	0.31598	-0.0804914	0.131156		0.0981232	-1.22532	2.55009	1.47499	-0.161634	0.835749	4.43565	0.775284	-0.48917	1.59076	6.93018	-1.10571	0.160253	-1.72801	4.65643	-2.10918	-0.962046	2.35181	6.09229	7.82168	1.86437	-0.528254	0.436216	-3.27781	0.749919	4.86989	3.81334	1.66007	-1.93129	5.48501	5.3604	-0.157797	4.11299	0.610779	-1.30948	-2.2905	0.86302	-3.14687	-0.54859	-2.12699	-2.48027	0.440261	0.817561	5.09362
30.3125	1.00386	0.339375	-0.012332	0.118904		-1.91855	-1.39296	5.72238	2.40962	-1.1835	3.57581	3.00561	2.7987	2.07158	0.0794215	7.56489	-2.72868	-1.20643	-1.28971	4.3078	-1.46854	-0.26355	2.78142	6.82704	7.66981	2.29578	-0.746607	1.14883	-3.61275	1.10969	8.48776	5.88169	1.14552	-0.14527	2.73714	6.14756	-3.81243	5.34775	-1.53733	-0.539862	-1.11729	2.39952	-2.55892	-2.73101	-1.90188	-3.03008	3.58034	0.587687	5.11162
30.3626	0.915978	0.31681	-0.0286491	0.116063		-2.36525	-0.583544	2.97001	2.18166	-0.260565	3.8937	2.35492	2.8215	0.83419	0.00694619	7.82124	-0.81974	-0.262262	-1.65606	4.40232	-2.86279	-0.650947	2.76787	6.67107	2.99824	1.76589	-0.593398	1.03032	-2.71808	-3.00077	3.81338	7.25861	1.10612	-0.111476	4.5231	5.49442	-0.365145	3.71062	1.00523	-0.692235	-0.633143	1.67554	-2.73763	-2.11698	-1.80587	-2.96047	1.84984	0.958786	5.06323
30.4127	1.28127	0.342981	-0.143915	0.113544		-1.48913	1.36076	4.90665	1.87694	1.23486	0.772397	3.36039	0.260326	2.36696	1.8259	8.62116	0.949411	-0.738469	-1.24781	4.1451	-3.28521	-0.472691	1.97199	7.11967	5.39181	1.2069	-1.3841	0.278817	-2.27671	-1.7676	6.06555	6.70458	1.8992	-0.857487	8.86362	5.62741	-1.88442	2.48446	0.992843	-2.12606	0.17269	3.67236	-1.75345	-0.879852	-0.159337	-2.46068	3.36975	0.987079	5.86653
30.4628	1.28935	0.333058	-0.0284148	0.130644		-2.50627	-1.26087	2.88931	2.27829	0.496587	4.78546	2.8468	1.7783	3.71947	0.330246	8.45875	0.410834	2.29788	-1.56341	4.48505	-2.16261	0.111348	2.20163	6.73164	7.00325	2.52748	-1.38597	-0.088433	-2.65224	-0.96465	5.37935	6.32065	2.09153	-3.65493	6.11914	5.10903	-0.385373	3.28273	0.82046	-1.81695	0.499929	4.32528	-2.21836	-1.92446	1.38838	-2.2627	1.36113	0.726102	6.69433
30.5129	1.22566	0.332913	0.0553639	0.112124		-2.5702	-0.488837	3.56997	4.47336	1.82907	2.21057	3.18026	1.74321	2.99255	0.390248	7.53752	-0.502162	1.392	-0.473672	4.22724	-2.94477	-0.187043	2.26309	4.97494	6.13247	2.04033	-0.474556	0.836847	-3.15584	0.294984	4.01255	5.4951	2.0325	-0.941968	5.11935	4.34717	-1.07045	2.58173	2.36217	-0.937027	0.501069	2.69504	-4.56849	-2.75067	-1.22635	-2.37539	2.7627	0.897942	4.68005
30.563	1.11476	0.337077	-0.0483828	0.122786		-2.24075	1.67311	4.14222	2.53254	-1.1478	2.42327	2.44165	0.526355	4.33226	0.0371788	8.68732	-0.418643	3.63403	-1.23371	4.42852	-3.2513	-0.761331	1.44696	2.90828	5.55964	1.78191	-0.207837	1.09538	-2.70671	0.472868	3.71374	6.23426	2.06557	-0.499382	5.75158	4.46164	-1.55494	1.57987	1.64561	-1.20465	0.261345	3.78523	-5.37604	-2.58094	-1.00115	-2.4655	5.18476	0.213075	2.45379
30.6131	1.19578	0.324467	0.112818	0.112514		-1.01232	0.663512	4.27058	2.78508	0.810149	2.32692	1.30576	-0.519335	3.82155	-1.07543	7.60018	2.2053	1.28954	-0.916304	3.43902	-3.46504	-1.00039	0.680659	2.43336	9.1198	1.62883	0.22135	0.211209	-2.33902	1.72303	4.89735	6.75768	1.02034	-1.10352	5.56404	6.28207	-1.41694	1.88023	1.00319	-1.45019	-0.135662	2.24554	-3.31467	-2.58994	0.509116	-2.17719	7.77155	-0.468889	4.89859
30.6632	1.20925	0.325049	0.108169	0.110252		-1.40361	-0.802186	3.90447	1.60695	0.602933	1.5875	2.60911	-0.782072	4.49957	-0.714591	9.8406	2.92605	-0.950886	-0.694776	4.71027	-2.98631	-0.829918	0.912536	3.62183	7.74999	1.2445	1.05191	0.105491	-2.92661	1.47491	5.8757	4.96519	-0.0217364	-1.54691	4.5734	4.46429	-0.628613	2.91251	2.45956	-1.12438	1.01785	3.77269	0.103618	-2.27246	0.0462394	-2.12588	5.47781	1.66943	3.97904
30.7133	1.4258	0.316103	0.0855406	0.111161		-1.20919	1.73909	4.05264	2.06615	0.668445	2.0022	1.5842	2.27417	4.77957	-1.62902	9.12839	2.15706	-0.0140025	-0.888114	4.28343	-2.35933	-0.869847	2.35572	3.4959	5.65192	2.04752	0.489687	0.301187	-3.90442	1.66833	5.10458	5.91031	0.378664	-2.63603	3.97285	5.87805	0.286062	1.33496	1.82214	-0.400576	1.9547	4.93538	-0.462735	-1.33294	3.75512	-2.51876	5.49895	2.85933	4.52429
30.7634	1.29029	0.330526	0.14401	0.0958741		-2.19377	2.58456	4.54535	2.9656	-0.995579	2.91741	2.55708	1.66508	4.53491	-4.20106	11.0841	2.54616	0.709317	-0.983118	3.52981	-3.302	-0.90268	1.79341	2.97453	6.19245	1.17442	-0.908412	0.139672	-4.61825	1.81443	5.91413	4.96354	1.19334	-1.93701	4.17245	4.88358	-1.3751	0.716084	1.80702	0.174461	0.467835	4.10284	-3.36613	-0.803494	4.19241	-2.38147	5.93704	-0.271607	4.40751
30.8135	1.2318	0.316712	0.185024	0.120748		-1.43512	1.56177	3.72708	2.72219	-1.40801	1.27836	2.66737	0.579183	3.22845	-0.386893	9.39259	1.62388	-0.952287	-1.4256	4.27653	-2.45384	-0.0930526	2.03125	3.84028	3.33421	1.57783	-1.56661	0.19041	-4.51826	1.36907	7.16858	3.18452	2.53731	-1.27135	4.50839	5.41934	-0.611131	3.29064	1.07408	0.557287	1.18191	5.30155	-2.27931	-1.06876	0.449155	-1.96957	6.84203	0.862099	3.85917
30.8636	1.47404	0.327985	-0.0663685	0.109932		-1.76025	-0.330634	3.92791	-0.543203	0.220045	3.791	2.31558	0.304657	5.73673	-1.80144	12.2444	2.26047	-0.359796	-0.865166	4.66749	-2.51123	0.24293	2.48162	3.56543	7.10985	2.59975	-1.22853	0.96878	-3.34504	3.59291	5.77075	5.04812	4.52982	-0.683273	4.73914	7.89071	-1.88736	2.19286	2.27336	0.830046	1.39207	6.03592	-0.486518	-1.86193	2.32508	-2.14763	5.87575	1.02676	3.78206
30.9137	1.31734	0.320298	-0.00752212	0.117521		-2.02005	1.22299	2.10639	0.431784	1.21313	-0.000639677	2.21742	-0.465809	4.56627	-1.48445	10.1835	3.21436	0.254409	-0.89844	4.98465	-2.77124	-0.460493	0.924175	2.23322	6.49186	2.16877	-0.450079	2.26686	-2.32775	3.24691	6.16222	6.13519	4.10399	-1.6249	6.15734	6.39114	-2.87485	0.159668	2.7837	0.269539	0.170188	5.0807	-0.863297	-2.45413	2.55911	-2.68652	5.64945	1.26876	4.18791
30.9638	1.31572	0.330476	-0.119195	0.114313		-2.10336	-0.162265	3.48369	1.0033	-0.839076	1.6347	2.44381	-0.916342	4.2244	-1.92592	9.5403	6.20524	1.63118	0.0808996	4.00197	-2.36715	-1.07056	2.98355	2.44427	4.59734	1.17223	-0.141918	2.62439	-3.28311	4.1444	3.9609	6.74929	1.84868	-1.66062	6.7343	6.97185	-3.37036	0.536799	4.77643	-0.796516	-0.20478	3.94085	-0.936491	-2.30433	0.871493	-3.23515	6.60117	2.64798	4.90402
31.0139	1.36074	0.338309	-0.0280615	0.103488		-2.31404	0.923452	3.21441	0.895332	2.69514	2.09424	2.39383	1.96822	4.36695	-0.800046	10.0397	5.07016	-1.45892	0.329579	4.61103	-2.61239	-0.968018	3.99967	2.86687	4.10788	1.32451	-0.176587	1.81724	-3.89122	3.10356	5.84554	6.34217	1.11646	-2.44431	6.06319	6.66779	-3.19085	1.92465	3.74973	-1.39536	0.609025	6.93763	-0.821127	-1.42705	1.80127	-3.56471	8.00268	2.00652	4.34441
31.064	1.25655	0.334375	0.0590152	0.113845		-1.87557	1.11219	2.87519	1.47576	1.85192	1.55757	1.23357	2.91528	6.26071	-2.0031	10.8428	4.14374	1.5886	-0.885543	5.02535	-2.60352	-0.525274	0.907776	2.67634	6.20101	1.5112	-0.275359	0.754622	-2.94627	5.68366	4.68616	7.60248	0.977843	-2.80738	5.72725	5.36814	-1.68064	1.83553	4.42385	-2.26199	0.94579	5.52694	-1.67851	-1.2517	2.12556	-2.99589	8.70928	2.33488	2.87211
31.1141	1.41385	0.328913	0.0551618	0.11182		-1.44457	-1.54527	2.99491	2.9816	3.88082	2.89431	2.02275	0.851979	4.9485	0.239722	11.3771	6.27432	0.652192	-0.160844	4.78663	-2.9321	-0.97488	0.635546	3.7303	5.96685	1.46381	-0.430312	0.867754	-2.9777	2.71562	4.17888	3.62609	0.527286	-3.25932	6.03447	7.31008	-0.526215	1.7182	4.77772	-2.98039	-0.331692	5.44196	-2.12296	-2.65841	1.38218	-1.49193	8.5138	3.4376	2.15579
31.1642	1.37372	0.323155	0.077195	0.114915		-1.12685	0.910545	2.75866	1.37467	2.25469	3.24486	2.29905	2.18839	3.74715	-1.89363	8.66883	6.1346	0.446314	-1.48959	4.66778	-3.09702	-1.50457	3.45285	5.23601	5.20127	1.58409	-0.242513	1.72577	-3.88971	3.4603	5.48457	5.54205	0.109673	-3.6696	4.94688	6.16837	-0.930617	3.43324	1.8011	-2.07842	1.73607	7.03003	-1.73036	-3.35243	1.72175	-1.21282	7.40085	3.44563	3.82397
31.2143	1.53616	0.322498	0.183479	0.109893		-1.95486	1.17312	3.2862	2.30999	3.65556	1.51094	1.84144	2.56614	4.90162	0.901077	9.17687	6.07514	1.1433	-0.32178	4.84673	-2.29643	-1.26914	2.84018	5.68398	4.39514	1.95161	0.458001	1.75976	-4.25474	2.30506	1.64578	2.96703	0.0304512	-2.78073	4.26613	7.30647	-1.55092	2.06285	4.29194	-1.681	1.25216	6.99997	-1.6577	-2.60676	4.58522	-2.15899	10.5316	2.83301	4.53353
31.2644	1.49218	0.325654	-0.0781456	0.107791		-1.47798	1.76448	3.20077	2.81775	3.63648	0.349206	2.21089	1.03027	4.12304	-0.687496	8.38896	4.58977	2.49174	0.191562	4.07608	-2.51615	-0.989203	2.2182	6.1068	4.12977	2.08771	0.586285	1.40376	-3.68871	1.64109	2.24609	6.33945	0.268401	-3.26301	6.36276	5.83238	-2.41157	-0.82277	2.74187	-2.33133	2.54954	5.08	-2.59543	-1.73218	4.18842	-2.29417	8.99728	3.61234	3.53865
31.3145	1.5014	0.345942	0.0978603	0.115083		-0.0136195	-1.7327	2.22046	1.56438	4.61117	1.5493	1.89625	0.8616	4.36763	0.631824	10.1301	6.31365	4.55528	0.362734	3.16645	-2.79276	-1.07765	3.48222	6.23542	3.78334	1.15579	0.0996215	1.32749	-2.86493	3.57714	2.05408	8.43726	0.503058	-4.22125	8.02671	7.57891	-0.127753	-1.51916	1.55069	-1.49313	2.54953	4.92955	-4.0027	-2.01623	2.65997	-2.00918	9.64126	3.29479	3.65031
31.3646	1.52647	0.340598	0.0413414	0.116107		-1.31364	-1.98902	2.1853	3.0537	0.70538	-1.3007	2.82128	3.38449	5.49186	-2.12198	8.77431	6.58784	3.40996	0.601838	4.45097	-2.06268	-1.35083	3.93893	4.77644	4.92326	0.627904	0.00657399	1.7749	-2.90664	5.08306	1.43162	3.9161	1.10185	-3.70418	7.54154	6.58594	-0.611114	-0.186864	1.73747	-1.51132	2.72599	5.16905	-3.42551	-3.32162	4.6951	-2.10364	9.03627	1.9352	3.68194
31.4147	1.32739	0.341863	0.0254185	0.108258		-1.84639	0.295284	1.76114	0.824586	1.62633	0.617713	2.97304	2.80485	5.88262	-1.43921	8.95218	5.92506	1.29766	0.402905	4.62705	-3.34006	-1.02379	2.07893	3.69112	7.01063	0.999107	0.532251	2.27169	-3.01426	3.86246	1.38136	4.4442	1.75527	-4.01905	6.51719	6.14564	-1.0656	0.030084	0.361877	-3.4281	4.32091	5.9407	-1.52205	-3.07066	2.59483	-2.39758	10.3961	1.89503	3.22465
31.4648	1.3812	0.324145	0.139093	0.115246		-2.12658	0.358842	2.84458	3.79978	2.76305	1.21788	3.76446	2.18893	4.63522	-0.470149	8.64162	6.67052	2.81534	0.242071	3.8214	-3.32669	-0.88319	3.27826	4.12977	6.42478	1.19577	1.20226	2.4056	-2.72177	2.01727	-0.696431	2.64458	0.838836	-4.37078	6.82063	7.06376	-0.525547	-1.68363	2.77983	-3.1097	1.46809	4.55555	-0.861566	-1.77732	0.569788	-2.25373	10.4873	3.14846	3.91814
31.5149	1.44353	0.338975	0.00584583	0.110836		-2.21067	-1.44524	3.72275	2.38142	2.01813	1.55661	3.81448	1.76521	6.63113	-1.57487	9.37901	8.86047	0.214702	0.0666933	2.96023	-1.93529	-1.71378	3.18631	4.44246	4.72373	0.894283	0.998043	2.23487	-2.95099	2.72644	2.36743	2.64002	-0.195448	-3.70527	7.20219	4.42675	0.657614	-2.41856	1.29862	-2.42028	1.8272	4.79958	-1.15149	-1.67576	2.36152	-1.25835	11.7584	2.58998	3.13034
31.565	1.28784	0.34611	0.0462523	0.10437		-3.35518	0.702871	3.60731	0.953633	2.16482	-0.938573	3.52891	3.97276	5.81045	-0.683391	7.10389	7.95038	1.42991	0.609707	4.12221	-2.50272	-1.78463	1.69192	4.64769	6.04598	1.40727	0.336626	2.17714	-3.33896	1.927	0.148934	5.36643	0.148204	-2.7681	6.99875	7.88065	-2.74308	0.71991	1.94787	-3.80227	3.14955	4.40691	-1.77112	-2.03393	1.86265	-0.900791	9.78894	2.34336	1.15797
31.6151	1.40593	0.347265	0.0208209	0.116247		-3.08769	0.582008	2.86225	5.14255	3.08537	2.99501	1.58695	0.846354	5.52207	-0.289204	7.85404	8.25696	1.9361	0.544054	3.60641	-3.22182	-1.20064	2.67382	5.2728	6.31143	1.69247	0.124257	2.37636	-3.07069	-0.0274683	-0.657036	2.22103	0.107155	-3.77857	5.80092	5.49357	0.279612	4.34875	1.85452	-3.90229	4.77611	4.21143	-2.72712	-2.02477	-0.482878	-1.64106	9.89239	3.11813	3.41839
31.6652	1.38085	0.33299	0.0886144	0.101418		-1.59912	-0.0539872	1.83968	3.23327	5.50134	2.60047	2.80084	2.36252	5.46953	-0.922719	8.0767	7.37361	-0.00593302	-0.112652	2.95605	-1.42911	-1.27519	3.05855	5.33503	5.92902	1.1122	0.305278	2.27454	-2.2833	1.94866	-2.21038	4.24277	0.747164	-4.24796	4.60235	5.7915	-0.513779	3.64703	1.42062	-2.37865	3.87894	2.98123	-3.9289	-1.8281	-1.4279	-1.95017	10.2769	4.49303	3.49044
31.7153	1.31643	0.328153	-0.052191	0.0923523		-2.44204	0.623191	1.58792	1.24018	4.1566	2.62617	3.05037	4.25844	4.37317	-0.407484	8.0189	6.58	1.6814	-0.0977646	3.24388	-1.26478	-1.89162	2.11962	4.72711	5.28393	1.0578	0.299252	2.16002	-1.70162	1.85649	1.2468	3.45314	3.29804	-2.10028	5.66462	7.43652	-1.47958	1.09576	2.17651	-1.37513	4.31731	2.90937	-4.85966	-2.06127	0.820651	-1.80391	10.3556	5.18531	3.59234
31.7654	1.17382	0.32717	0.0743684	0.116686		-2.4586	-3.20654	2.32067	1.66971	3.1862	2.24011	2.36407	0.512547	4.12035	-2.03592	6.4953	5.66331	1.16425	0.386053	2.7523	-2.37261	-2.42056	3.71906	4.27286	4.47012	2.19832	-0.38605	2.37455	-2.00622	5.1549	-0.988206	1.36533	3.89197	0.322323	6.16268	6.87258	-0.650051	0.109676	4.58242	-2.84811	3.05836	4.73804	-4.14875	-2.85567	2.76414	-1.78573	8.44309	3.62748	1.28747
31.8155	1.29225	0.29492	-0.0739882	0.110472		-1.98969	-1.47892	3.8845	1.87638	1.77471	1.77096	2.1103	1.3654	3.70867	0.996298	6.6529	5.07537	1.41875	0.489478	3.06855	-1.88849	-2.47467	2.61266	4.11706	6.6922	1.67351	-0.154107	2.11986	-1.70633	4.8028	0.854328	5.09556	2.44803	0.602647	5.84333	4.86526	-2.13596	1.31409	0.0309825	-4.24129	4.70498	2.91383	-2.77063	-2.4588	1.67349	-1.66546	7.76397	2.55234	1.6672
31.8656	1.39926	0.320818	0.158105	0.108042		-2.79462	-0.806742	2.38262	2.03294	2.73715	0.0225724	1.80866	0.859082	6.71081	0.629676	4.9306	5.90939	1.15565	-0.988912	3.02485	-1.99656	-3.25017	1.91343	4.20011	6.37121	0.992095	1.3725	1.74858	-0.595252	2.08465	-0.985524	3.02383	1.73463	-0.121637	6.0609	5.75821	-5.33309	1.92353	1.2757	-1.79785	3.60664	4.50753	-3.39228	-1.23785	-0.82197	-1.40694	9.38848	2.9138	3.15737
31.9157	1.4848	0.323583	0.0733604	0.107308		-3.05907	-0.51158	2.84078	3.0837	5.40635	0.401004	2.6569	-0.255708	6.01314	-0.599831	6.4808	3.92854	3.76852	-1.3164	2.21325	-2.29511	-4.15821	2.33046	4.45044	7.46136	0.9902	1.88524	2.1787	-1.14576	3.95741	1.21598	7.10935	1.3405	0.38401	6.07589	4.91813	-1.06658	2.40749	1.04325	-0.0649933	2.62379	5.85585	-4.4335	-1.62438	0.50344	-1.29598	6.37559	3.12581	2.75238
31.9658	1.4621	0.317602	0.12818	0.0996259		-2.15673	-0.530719	3.08377	4.70218	4.23498	2.16765	2.19312	2.4217	4.82919	-0.531233	7.11573	5.91558	4.18039	-0.947806	3.35479	-1.30952	-3.26697	2.22742	4.38776	5.327	1.43446	1.45777	2.80619	-2.0465	2.00945	-0.12118	7.12783	1.17632	0.784598	5.60347	6.87954	-1.58261	1.84829	1.05787	-0.98565	2.59927	4.74857	-4.5168	-2.63346	0.616063	-1.35974	8.86482	2.2567	1.60336
32.0159	1.44882	0.317588	0.212385	0.127028		-2.37895	-2.57579	2.53175	5.21341	6.2436	-0.285031	0.622265	-0.309686	4.74593	1.3614	7.49055	4.38946	2.69148	-1.16353	2.61403	-1.34924	-2.73666	2.53819	3.77417	7.79029	1.7233	1.17807	2.81062	-1.31861	5.71844	1.09206	5.07741	1.94934	1.85309	5.29611	3.87093	-3.50106	-0.756382	2.15927	-2.06351	2.64098	2.8839	-5.25181	-2.82659	-1.75877	-1.49655	6.32716	2.34802	1.70638
32.066	1.36335	0.306517	0.0221064	0.111661		-2.89339	-0.246817	4.25516	3.15357	3.17015	1.67029	3.39923	-0.0230539	4.49262	-0.25785	5.61044	6.10937	3.22145	-1.1138	2.88054	-1.45304	-3.45641	1.87455	3.60041	3.9829	1.05408	0.988115	1.88225	-1.07624	5.77819	-1.43455	2.83974	3.2247	1.26123	5.30811	4.37711	1.19243	0.506113	2.26457	-0.980244	1.10991	4.16212	-6.13628	-2.68749	-1.79344	-1.56302	6.77187	2.99264	2.0993
32.1161	1.56865	0.315069	0.0704129	0.124536		-2.21678	-2.1213	2.83162	2.94675	4.6637	1.14392	3.10009	1.14654	5.258	2.44855	7.26824	5.21939	3.31792	-0.548181	3.32386	-0.87554	-3.58837	3.06288	4.19944	3.44663	0.576921	0.858901	1.5093	-1.92873	5.58093	1.35707	4.93616	4.00448	-0.132569	4.45692	4.91848	-1.52272	3.09986	1.81705	1.3479	2.41932	4.94017	-5.81041	-2.37347	0.779561	-1.4562	8.90078	3.04965	1.06977
32.1662	1.24054	0.301005	0.0405169	0.110977		-2.00342	-2.39235	2.04295	2.1905	5.30395	-0.769587	1.03762	-1.08448	4.65128	-1.31643	5.18122	3.6467	1.83961	-0.574715	2.75516	-0.780627	-3.10117	3.09871	4.92526	3.60134	0.744913	0.916165	1.98326	-2.67017	3.28624	2.26506	1.26324	3.43686	0.081429	2.90299	2.96879	0.939458	2.46234	2.72917	1.0031	3.97127	3.93606	-5.74656	-1.77693	1.58628	-1.2332	7.61345	3.05919	1.14311
32.2163	1.39792	0.311505	-0.069841	0.121446		-2.10119	-3.15186	2.44713	0.992219	5.35361	0.35476	2.68822	-0.0658803	5.27402	1.08375	5.31552	5.18556	2.68967	-1.39967	3.06557	-0.823923	-2.8868	2.30793	4.28638	3.63371	1.08264	1.02595	1.75487	-3.14755	5.3909	2.32107	5.45655	3.12942	0.19129	2.98707	1.89685	0.827351	2.59057	2.37205	-0.815542	4.17962	4.84138	-6.4173	-1.60847	-0.817709	-1.49024	7.9241	3.68605	3.15534
32.2664	1.3895	0.309001	0.100963	0.123865		-2.66731	-1.98533	3.68591	2.5396	4.70352	-0.880867	3.41036	0.839955	5.14912	-1.21968	5.36678	2.649	3.79085	-1.38621	2.62246	-0.608846	-3.79044	2.57079	2.70312	3.08837	0.960061	0.984012	1.60256	-3.21698	3.81747	2.82626	6.08892	3.52856	0.759905	5.58062	1.13023	-1.31036	2.31334	4.12188	-1.62495	3.88786	5.66091	-6.41771	-2.02583	-0.0273765	-2.00238	5.83797	2.63541	2.16347
32.3165	1.33927	0.314469	0.00295984	0.117634		-2.23577	-2.71912	2.69119	1.16172	4.387	0.465214	3.43094	-0.601024	4.49012	-0.752658	4.75683	3.04991	5.00726	-1.58398	2.41448	-0.414771	-4.08585	2.20486	3.3157	4.76283	0.519883	0.624604	1.94343	-2.37464	7.06358	4.75185	2.83064	2.39892	0.455591	7.4897	1.48487	-0.412349	1.00612	1.01218	-0.345079	2.92274	6.60855	-5.80631	-2.08655	0.54049	-1.31213	8.2727	3.31293	0.478747
32.3666	1.2449	0.297045	-0.027518	0.111621		-1.49374	-2.13866	3.10813	2.69358	4.4437	-0.723745	1.19347	-1.28459	3.74842	-0.191083	4.9642	4.83933	3.73637	-1.22125	3.0536	-0.656275	-3.03611	2.03656	3.62364	4.064	0.963759	-0.0293457	1.26429	-1.57915	5.7947	5.81916	3.56775	1.20856	0.749024	6.06748	2.18653	-0.375823	1.50539	3.98476	1.13333	4.21491	5.13707	-5.36906	-1.99065	-0.445786	-0.684534	7.57109	4.06439	1.00477
32.4167	1.19977	0.301133	-0.121328	0.122871		-2.61918	-1.45641	4.15781	5.23889	4.35764	-0.788551	3.14267	0.551338	5.35543	-1.6714	4.84912	3.95746	3.86806	-0.985596	3.01532	-1.28154	-3.1441	0.828769	1.0985	3.50593	1.33607	-0.542637	0.681877	-1.80879	2.68963	2.95373	3.93193	1.58974	2.71114	4.53938	3.52754	-0.462541	2.25129	2.01993	1.11641	3.60437	5.8305	-5.83308	-2.22382	0.650889	-1.76234	8.6285	2.98838	1.30004
32.4668	1.18287	0.298443	0.0245849	0.115377		-2.55702	-3.78252	3.50059	1.30958	2.31834	0.376486	2.04178	2.65769	2.94301	-2.01137	6.15294	1.82646	3.17805	-0.863847	3.18602	0.163854	-3.87613	2.22321	1.25231	3.59173	1.09551	0.243051	1.29809	-1.98447	4.00559	4.6233	2.91289	2.06707	0.477527	5.31553	3.92703	-0.12658	2.43322	3.23515	0.784057	2.93252	6.30137	-6.83488	-1.9141	1.22741	-2.19079	7.59976	3.01369	2.15824
32.5169	1.34321	0.302849	-0.0483506	0.112648		-2.4333	-1.95541	4.53342	4.13063	2.31	2.54043	2.42171	0.939099	3.12092	-2.52793	4.5366	2.99635	5.08196	-2.19399	2.89204	0.226385	-3.97553	0.98277	3.3846	4.15908	0.849081	1.41869	1.12215	-1.69692	3.59814	5.03759	5.05028	2.01669	1.03767	5.1257	2.16891	-0.797504	2.76105	2.17833	0.83899	4.01879	7.06818	-7.25533	-1.23301	0.820003	-1.42812	7.78443	3.49237	2.46248
32.567	1.19886	0.299408	-0.169235	0.131044		-3.52749	-1.40916	4.31328	2.88381	4.26575	2.79265	4.04133	-0.688365	2.55695	-2.19735	4.59861	2.47362	3.39206	-2.54811	2.64559	0.0717547	-4.16296	1.51275	1.75529	3.59936	0.957338	0.824762	0.770118	-1.30272	5.31542	4.29806	2.83639	1.91686	2.13145	3.93173	2.93187	0.0372397	2.93009	2.06552	1.32234	3.69908	6.8053	-6.84944	-1.57299	0.356932	-1.52461	5.61614	4.32635	2.17928
32.6171	1.1532	0.298519	-0.0925565	0.113252		-3.02669	-1.14476	1.70599	-0.375004	3.09254	2.91621	2.38731	1.69682	2.54077	-1.0903	5.11156	3.64421	0.709825	-1.81679	2.24966	0.291466	-4.5217	2.66514	-0.653875	4.51448	0.810627	-0.169785	1.70697	-0.440445	4.24061	2.72173	1.40419	3.0132	0.827411	4.62578	2.1811	-0.192775	2.48624	3.31938	1.78499	4.18318	6.23558	-6.18588	-2.30304	-0.836696	-1.67729	6.04332	4.67161	2.97944
32.6672	1.23415	0.324026	-0.00828287	0.132654		-2.95989	-1.5317	4.34752	-1.13984	2.9858	2.13159	2.20159	1.25916	2.82178	-0.715527	6.50518	2.59805	1.34476	-1.55111	2.6776	-0.581167	-4.81851	0.74556	-0.855373	5.12726	0.948093	-0.277948	1.86073	0.228374	5.93302	2.76222	4.24303	3.78868	0.424162	7.14103	2.5586	-0.0598699	1.18848	2.88965	1.46569	4.3503	7.35847	-6.50044	-2.40127	0.30132	-0.90374	4.92214	4.23546	2.39105
32.7173	1.19238	0.328594	-0.0254427	0.123092		-2.86113	-2.436	3.97754	2.13289	4.89467	1.6107	2.88028	1.24297	3.26831	-1.65989	6.0982	4.50475	0.842088	-2.44466	2.34426	-0.503207	-5.31678	1.28638	0.0516176	5.69978	0.756617	0.00605698	1.11804	-1.40393	2.98991	0.580855	3.97788	2.21506	2.40691	7.64417	3.49015	1.81685	-0.636403	2.2217	0.238805	3.82235	6.5317	-6.95299	-2.01527	2.37525	-0.682585	5.06041	4.21648	2.13516
32.7674	1.19692	0.336876	-0.121727	0.123918		-2.44766	-1.37092	2.05584	1.95604	5.55666	1.97259	3.63641	2.17604	1.2319	-0.735409	7.17678	3.10408	1.43146	-2.98763	2.01619	0.172539	-5.61965	1.58443	0.966562	5.59937	0.766842	0.0709049	1.18827	-3.40613	4.27664	-1.96253	5.53949	1.02358	0.822092	9.32409	3.78432	-1.10279	-1.29589	2.95449	0.372964	4.02355	4.01201	-6.26423	-1.46593	-0.185799	-1.22308	5.07408	3.35628	1.16321
32.8175	1.20113	0.341722	-0.0424281	0.113622		-2.29166	-0.824702	2.91547	2.24953	2.85588	3.14368	3.65298	2.0225	3.10053	-2.21486	6.12462	2.92433	1.98868	-3.1403	1.93335	1.07234	-5.15275	0.119484	1.309	8.08456	1.69129	-0.171417	1.67773	-3.14748	5.07153	-1.04106	5.52355	1.19026	0.0135327	9.08644	2.38993	0.0594824	-1.09728	3.90461	2.14931	3.93821	7.07412	-5.71774	-1.08842	-0.621518	-1.52724	6.20741	1.9407	1.27962
32.8676	1.19822	0.358149	-0.010786	0.123959		-3.01569	0.595895	2.9303	-0.232922	4.83893	2.57253	3.78075	3.59008	2.45769	-1.82168	6.10671	2.37396	2.07098	-2.71868	1.59359	0.7399	-4.40359	0.965848	1.36139	9.66955	1.09455	0.410174	1.87563	-1.95155	4.27441	-4.29614	8.80738	1.63107	0.196021	7.09681	4.25423	-2.12599	-2.11804	1.65742	3.59592	2.24684	4.88569	-6.15392	-1.2451	0.444199	-1.46641	7.211	1.49965	0.976452
32.9177	1.11588	0.351398	0.0183135	0.124786		-2.0691	1.75905	2.55668	2.30459	4.10429	1.37319	3.10778	1.34978	2.07988	-3.9143	6.62823	0.521961	3.27904	-3.28401	1.96211	0.9435	-3.97697	1.01328	1.0286	10.2803	0.284743	1.02071	1.54102	-1.32768	9.31882	-5.33131	6.88621	2.62204	0.152855	9.7472	3.83001	-1.06222	-1.49482	-0.469193	2.65206	2.96893	3.94117	-7.08047	-1.83163	-1.25757	-1.1197	4.74416	2.67144	0.955148
32.9678	1.21186	0.366324	-0.0518334	0.123305		-3.58266	-0.129027	1.9577	2.85125	2.69417	1.85082	3.87443	2.5176	1.0003	-3.63643	7.14531	-0.187636	2.67607	-3.90069	1.97315	1.93086	-4.02824	0.573728	0.0907737	11.0728	-0.00216137	-0.0867659	1.48371	-1.92664	5.08558	-3.63171	10.5895	3.01388	0.824108	9.13388	3.97856	0.862287	0.673374	3.2296	0.249276	1.02811	6.59077	-6.16956	-2.03135	-1.04286	-0.500848	3.53561	3.76121	1.44779
33.0179	1.12734	0.326921	-0.067433	0.130667		-2.21321	0.945449	1.37116	1.2716	3.42198	2.74664	2.55034	2.6156	-1.05743	-0.7479	7.53345	2.06186	4.85053	-4.601	1.73408	0.864418	-3.42652	0.218145	-0.103625	9.08793	0.627043	-0.239232	1.89826	-2.30989	5.69006	-6.00915	7.71445	0.785413	-0.9903	6.44603	4.37107	-0.269779	1.9351	2.09569	-0.127284	1.55122	4.10827	-3.28523	-1.99676	-0.542064	-0.277311	3.1995	2.61736	1.58823
33.068	1.25424	0.322533	-0.0978887	0.130229		-1.69294	1.68437	2.06427	0.865228	3.31838	2.67083	2.70229	0.482793	0.268981	-2.75503	7.37204	2.29353	6.03472	-4.40339	1.46085	0.861541	-2.96032	1.07488	0.64055	11.539	1.489	1.28051	1.73534	-1.74279	2.85423	-2.20707	8.4022	-0.428065	-0.0983335	5.67834	3.13189	-0.362538	2.61305	2.57694	0.997279	2.23502	4.72417	-3.80414	-2.30612	-0.911913	-1.06145	5.10704	2.06141	1.75767
33.1181	1.10169	0.331011	-0.0226337	0.114465		-4.4527	1.51597	2.64954	4.66543	3.98362	1.10407	3.50797	2.50141	-1.34236	-0.252287	4.78733	2.08519	5.9282	-3.19715	1.87523	0.764238	-4.5784	-1.49573	0.429983	8.39598	0.690036	0.848769	1.63853	-1.37266	3.988	-2.29838	9.35731	0.831078	0.324878	5.89885	2.91921	-0.988586	2.48149	2.58744	1.92729	1.49387	2.95106	-6.12481	-2.70892	0.579364	-1.8238	5.39589	2.9042	0.914472
33.1682	1.10902	0.354856	-0.0502053	0.132754		-3.96201	1.54659	1.16342	2.86531	4.11185	0.971724	2.79244	3.96634	-2.6598	-3.2255	6.3207	3.65524	8.28406	-4.42891	1.31807	1.6916	-5.55939	0.656558	0.297412	9.94005	0.271151	-0.244283	2.27071	-1.60471	2.29918	-1.61479	11.3848	1.00085	0.354451	7.3364	5.5211	-0.654539	1.95373	3.62712	1.49716	1.69689	3.49198	-5.13498	-2.62098	0.126749	-2.06592	4.01618	2.68521	0.816407
33.2183	1.1611	0.359946	-0.17745	0.128452		-3.28657	0.207887	0.836784	0.557189	2.89952	-0.774497	2.82297	4.62111	-6.39639	-1.73359	6.64196	1.98318	7.50183	-4.24421	1.78185	2.24858	-4.75765	-0.189843	1.44556	9.68883	0.528516	0.400491	2.7154	-2.12	3.23914	-0.851632	10.2688	0.11726	-1.68682	7.282	3.77183	0.227095	2.7523	1.22848	0.493684	1.41908	2.3551	-5.19866	-1.52158	-1.55229	-2.31924	5.48769	2.25521	3.22267
33.2684	1.26656	0.363829	-0.117025	0.132787		-1.96191	0.463316	-0.279624	2.33799	2.13748	1.52645	3.12755	3.09896	-6.78544	0.53665	6.73392	0.817119	8.92583	-4.17533	1.64123	1.5119	-4.1739	1.06995	1.4976	11.004	0.384131	1.0162	2.45532	-2.00842	0.374351	2.31797	10.5558	0.0415039	0.386484	5.50889	3.52967	0.73276	3.03898	0.23649	0.297149	1.5321	1.46024	-7.80023	-0.82036	-1.101	-2.48432	3.85331	3.13226	1.08639
33.3185	1.33023	0.35812	-0.0876771	0.117923		-2.62796	1.12523	1.67242	1.57867	4.07047	2.32521	2.54518	2.64114	-2.59955	-0.519957	5.99783	1.39027	9.17969	-4.49017	2.60396	1.27842	-4.12262	0.156267	0.577184	9.91025	-0.161192	0.803775	1.78138	-1.54388	2.70472	2.90871	9.89921	2.2882	-0.292439	5.946	3.07732	-0.819352	2.12744	1.52433	1.58163	0.399399	1.64742	-7.63253	-1.69459	-1.55146	-2.30205	6.45255	3.88431	4.12541
33.3686	1.51407	0.362653	0.0179067	0.124575		-4.32023	1.06219	1.07103	1.33289	3.27954	-0.598263	5.01038	4.11854	0.616006	0.0779918	7.67023	2.74379	8.88771	-4.22181	1.74203	0.853941	-4.51259	0.386012	0.723442	11.9371	0.118279	0.34142	2.0518	-1.65277	2.64221	2.58218	10.773	2.51664	0.497149	8.5347	4.40731	0.766469	1.85957	4.8019	1.80547	2.23892	2.81207	-6.08375	-2.5332	-1.70193	-1.91999	2.76544	3.37052	3.54568
33.4187	1.4383	0.366731	0.12022	0.113179		-2.35934	-0.176387	1.28596	0.772607	3.80275	1.21804	3.90293	2.41748	3.83076	1.28765	8.06339	1.53243	8.02993	-4.33571	1.25151	0.0548099	-5.45427	-0.0835934	0.355389	10.8569	0.670869	-0.0831025	2.78861	-1.11119	2.40639	0.960448	11.3336	-1.48013	-1.51343	9.86733	4.54132	-0.315696	3.18234	1.65731	-0.00094043	-0.0894282	1.46244	-6.24863	-2.77038	-0.672004	-1.29261	5.24903	2.93212	4.37009
33.4688	1.27647	0.357434	0.144281	0.109405		-2.7005	-0.261129	1.45952	0.0433379	3.56926	1.2627	3.89904	2.57334	2.81116	-1.82174	8.23394	-0.643792	8.5946	-3.83631	1.14843	0.781274	-6.23149	-0.0138559	-0.903723	11.9076	0.0100571	-0.31712	2.59135	-0.171287	-0.316092	3.15198	6.98874	-1.58605	-0.590217	9.66945	2.14863	-1.42639	4.17636	1.86917	1.46277	1.15095	2.22995	-5.85268	-3.04259	-1.38234	-0.349593	3.26493	3.44196	3.73406
33.5189	1.51679	0.36173	0.0534762	0.125107		-1.89725	0.773486	1.77232	-0.485579	4.48108	1.35252	1.88067	1.24807	4.42946	-0.758254	8.32686	3.24914	9.58146	-2.78396	2.13366	1.47907	-6.08086	-0.00375497	-0.52662	12.7024	-0.644582	-0.257639	2.47102	-1.56753	0.00408173	3.09056	9.79052	0.860607	1.31989	10.9693	3.18461	-0.815811	2.97739	-2.18402	3.90771	0.459277	2.01763	-4.54514	-3.06086	-2.94878	-0.166061	3.93972	3.63067	3.66905
33.569	1.45598	0.368637	0.114497	0.115834		-2.09777	-1.93733	1.58765	1.18308	2.86052	1.1355	2.74143	1.36472	4.9552	-2.47696	7.19012	3.48432	7.77827	-4.1763	1.60784	1.60399	-4.98082	0.681056	0.165649	12.3713	0.0397524	0.232859	2.83077	-2.70635	1.02906	3.94995	11.2949	0.420553	-1.92456	11.1274	2.57626	-4.09106	1.98508	-0.982502	2.58208	2.41473	2.43878	-4.32876	-2.58487	-3.90406	-1.06564	5.50326	3.80141	4.05628
33.6191	1.39887	0.349199	-0.0271295	0.118897		-2.0043	-0.674418	1.97588	1.75846	2.28236	2.18497	4.09	2.15402	5.00254	-1.09773	6.62082	2.76884	6.53497	-4.86108	1.49513	2.15094	-4.86421	0.433942	-0.61794	14.5844	0.695724	0.875394	2.9665	-0.910792	1.13648	2.19234	7.46982	-0.431158	-1.32799	10.2063	4.33172	-3.03311	1.46491	0.427648	0.870853	0.725385	3.44125	-5.0712	-2.0563	-3.64386	-1.40514	2.70864	4.24815	4.04564
33.6692	1.30376	0.355282	0.0263625	0.134663		-2.19999	-1.33671	0.34889	2.86932	2.3037	1.65175	4.55058	2.62705	3.76889	-2.23782	7.74282	2.1037	4.51125	-3.96377	1.13534	1.0199	-6.35551	0.292922	-0.677667	13.331	-0.184194	0.39709	2.66168	-0.272275	2.53281	5.85874	11.0248	-0.177257	-0.863978	10.6721	0.749193	-2.85978	1.30033	-0.578036	1.20646	0.522351	2.09206	-5.87555	-1.79964	-2.25278	-1.03812	4.23586	4.08289	4.07325
33.7193	1.43023	0.372368	-0.0640861	0.127372		-1.87094	0.0522094	0.495445	2.18512	4.42305	0.1626	4.12621	1.69557	3.38817	-1.8933	7.9994	3.55781	3.06956	-3.13961	2.4442	1.49489	-6.06458	0.431427	0.225228	13.1982	0.13793	-0.578562	2.39152	-1.68946	3.75607	5.71985	14.9295	0.518923	-0.292672	13.2851	5.13066	-1.38444	2.17736	-2.33329	3.30396	0.422485	0.582882	-5.95289	-1.81076	-0.661106	-0.834209	2.5921	4.48905	2.83918
33.7694	1.33996	0.35948	-0.147524	0.124519		-3.07193	0.992525	0.858571	1.37152	2.72653	1.5824	2.5591	0.97763	5.12407	-1.32752	3.44282	4.29226	2.34817	-2.32234	1.23222	1.30038	-5.19444	0.500735	0.440126	14.5163	0.200446	-0.291329	3.09809	-2.64021	2.55296	6.0795	10.049	0.0290407	-1.14279	13.3004	3.52725	-4.36243	1.76646	1.27507	4.12491	2.49477	1.30608	-5.69771	-1.35423	0.165302	-1.01768	3.9664	3.45577	2.49197
33.8195	1.26849	0.373137	-0.111295	0.124433		-1.28498	0.98312	-2.49891	2.72643	2.33922	-0.26109	1.10974	0.117412	6.38309	-1.5417	6.8285	2.15413	2.37272	-3.74506	1.77167	1.54012	-5.92193	-0.258387	-0.0718763	14.839	-0.563716	0.123829	4.09542	-1.84586	3.78595	6.73783	11.5806	-1.41026	0.168925	12.9401	4.34241	-5.3188	1.32378	-1.45314	2.69063	0.517572	0.905619	-6.07356	-0.664102	-0.170984	-1.37631	3.55838	2.96667	2.12438
33.8696	1.27508	0.381653	0.117979	0.131032		-1.51897	-1.0893	-2.39939	4.70523	0.689406	-0.422612	3.86883	-0.324985	4.12622	-2.61018	5.90132	5.70038	1.81632	-4.04073	1.47414	1.52928	-5.79242	0.978383	-0.466291	15.106	-0.565534	-0.180617	4.46705	-0.314833	5.22078	6.6139	9.61089	-1.95577	0.53289	13.1901	3.42209	-3.50135	3.31476	-2.03337	0.991705	2.00575	1.77427	-7.24756	-1.24728	-2.30037	-1.40244	3.48715	4.89016	3.31148
33.9197	1.18003	0.359767	0.0275167	0.129051		-0.710363	-1.37454	-1.58831	1.26239	2.60017	-0.294766	2.6605	1.25919	2.08696	1.55394	5.71328	3.77761	1.83457	-4.85703	1.05498	1.86291	-4.58314	0.12646	0.36087	13.2079	-0.834177	-0.458048	4.19507	-1.17783	2.71179	5.08064	11.375	-1.8408	-2.25138	12.0124	5.08468	-3.71503	0.660995	-0.3853	2.30933	1.49833	0.448196	-7.76811	-2.24969	-3.17706	-1.24893	4.06847	5.39421	2.87089
33.9698	1.36395	0.359063	0.0153019	0.135836		-0.944937	-0.834906	-2.53434	0.42732	1.40198	-0.776355	3.33938	1.59556	5.19975	-0.881916	5.61583	3.57349	0.512633	-3.72487	1.52784	1.9438	-3.86309	2.16814	0.781926	14.7039	-0.748221	-0.273899	4.11555	-2.31471	2.29845	4.59701	10.0945	-1.69266	-1.4148	13.3821	3.33906	-1.79324	-1.89912	-2.17848	5.59014	1.26549	-0.0440689	-5.28869	-2.31414	0.401601	-1.27528	3.1221	4.5805	2.33398
34.0199	1.35778	0.358882	-0.238032	0.139007		-2.51087	-1.91704	-5.13474	-0.587505	-0.0800787	-0.427322	4.31575	0.555249	6.07698	1.09127	5.18872	3.18083	0.74999	-4.07818	0.914022	1.55002	-4.37603	2.38833	-0.546338	12.9657	-0.430612	0.277464	4.62993	-1.02904	4.7222	3.42197	11.8737	-1.7012	-0.857436	14.6421	3.43314	-2.89203	1.28445	-1.08139	5.37115	2.56026	0.69114	-3.94619	-2.1209	0.920323	-1.44079	3.48543	3.71125	3.22624
34.07	1.37719	0.363092	-0.059825	0.140553		-1.90751	-1.62793	-5.36935	2.24897	1.15121	-0.419115	5.02697	2.08542	3.76311	-0.00447631	5.21947	4.23183	1.77283	-4.12198	1.45119	2.08602	-5.01304	2.10133	-0.963642	14.8852	0.301857	0.405651	4.29024	0.101772	4.36902	4.36823	11.7251	-1.11369	-0.858752	13.7751	2.51238	-2.74655	0.80103	-1.98667	4.17978	0.81214	-0.181133	-6.60743	-1.98544	-0.443148	-1.41666	5.57526	3.52054	3.39557
34.1201	1.39272	0.364508	0.0643505	0.142403		-2.48493	-2.70785	-5.69555	3.91869	0.813634	-0.118755	3.35063	3.36499	3.24034	-0.449077	6.46655	6.35225	2.47351	-3.58015	0.846292	2.16938	-4.19033	1.89898	-0.314152	14.8106	1.04055	0.488985	3.56308	-0.177489	5.90463	6.21228	8.16234	-0.0624609	-1.66013	13.2262	4.2421	-2.77187	0.0289363	-0.871932	4.36473	0.0598149	1.56038	-6.6488	-1.6712	0.303338	-0.842158	5.86354	3.98428	2.86502
34.1702	1.29473	0.370197	-0.0646564	0.124461		-2.50388	-0.753928	-5.69205	2.47935	1.45699	0.515053	5.12889	1.61503	3.03384	-0.602243	5.86623	2.52689	1.48223	-4.38512	0.979681	1.55544	-3.51515	0.92675	-0.538834	15.0276	0.550496	1.40582	3.69572	-1.14936	4.53525	2.67948	10.0649	-0.278525	-0.925098	14.491	2.3064	-3.73026	2.08463	-1.26637	3.71964	1.42323	-0.0295865	-3.87693	-1.93712	0.183925	-0.480682	5.18809	4.72624	2.35598
34.2203	1.45455	0.367913	-0.0178617	0.131379		-1.63075	-1.6142	-4.06288	3.17952	0.782597	1.07999	4.04481	2.27675	2.52594	0.490086	7.78354	3.66798	1.82574	-4.53772	0.970255	2.07794	-3.51599	2.57053	-1.08036	14.1963	0.571083	1.45441	3.5401	-1.438	6.05529	4.69996	13.4601	-1.35604	-1.96631	12.8165	3.74684	-3.59985	2.33759	-2.1052	2.90945	1.46905	0.919797	-3.41442	-2.67772	-0.426553	-0.930465	5.48155	5.19997	1.60104
34.2704	1.18092	0.349622	0.0197469	0.126588		-1.64711	-0.549108	-2.91797	0.813242	0.846885	0.828663	2.06723	4.15984	2.88244	-0.66955	7.65721	5.00298	1.71089	-3.72125	1.28766	1.58025	-3.35522	2.10673	-1.57867	14.5171	0.389211	0.351411	3.23674	-0.790448	3.06037	3.27848	10.9686	-2.03956	-2.29181	9.50708	1.75532	-3.73086	2.21167	0.719309	3.11174	0.675978	0.859046	-4.17349	-1.57314	-0.423694	-1.60535	4.44382	4.14906	1.37786
34.3205	1.35358	0.363586	0.0499409	0.118548		-1.52526	1.54273	-1.88099	2.47188	1.46704	0.281809	3.22345	2.77182	2.1582	1.49719	7.77238	5.68808	2.28072	-3.08216	0.595645	1.45395	-3.80969	1.28349	-2.73684	13.5832	0.330726	0.531483	3.94029	-0.627114	4.62118	3.51276	12.94	-1.61609	-0.837927	10.3645	3.39987	-5.88149	2.78098	-0.74495	3.58748	2.12944	0.787271	-4.58157	-0.0650138	0.142768	-1.59869	4.69508	3.09501	1.45595
34.3706	1.38035	0.368754	-0.0371749	0.130253		-1.98977	-0.462866	-1.54487	4.75379	2.60738	-0.594598	3.31728	2.77243	3.62142	2.66585	8.01642	3.89055	4.69876	-3.80475	1.52585	0.951097	-4.8231	2.19685	-3.24121	13.526	0.691365	1.62513	4.12383	-1.02366	6.60617	2.40198	10.9784	-0.887165	-1.96488	10.6391	3.69435	-4.93151	3.4288	1.68993	3.66045	2.3186	0.606001	-5.19057	-1.17429	0.621799	-0.401516	6.03988	4.16775	2.09241
34.4207	1.3919	0.347169	0.052333	0.129904		-2.01521	-0.474406	-0.786029	3.06215	1.92985	1.04299	5.90567	2.99779	4.31632	-0.297629	8.84761	2.5309	4.49832	-3.37153	0.906897	1.5858	-5.07869	1.95652	-2.16937	14.1487	0.370815	2.25177	3.28737	-1.35376	4.14334	4.04387	9.186	-0.650747	-2.69497	8.98491	3.29988	-2.56807	4.32661	0.985663	3.36328	2.19711	0.220237	-5.45727	-1.86548	0.642246	0.271191	4.3017	4.50905	2.78554
34.4708	1.40927	0.347049	0.0710158	0.108624		-1.54837	-1.29152	0.6976	1.77745	-0.246713	1.46735	1.31217	2.16638	3.18474	0.265137	9.14331	4.44966	4.56096	-3.09158	0.786309	2.01198	-4.45371	1.81879	-1.95224	14.8601	-0.110511	2.23498	2.86968	-1.13863	6.21224	4.76661	10.9506	0.183193	-1.34188	8.45455	4.77192	-0.776793	4.17106	0.909672	3.87959	1.62223	2.09736	-4.93661	-0.907449	0.499782	-0.321776	4.2279	3.70083	1.20299
34.5209	1.33585	0.347584	0.00843446	0.125833		-2.23338	-0.526489	0.271626	1.81915	1.29062	1.69051	3.10025	3.26162	5.25616	-1.19067	8.36685	4.07842	2.10861	-4.32467	1.11803	1.44447	-3.70585	2.49877	-2.72975	13.451	-0.106005	1.79962	3.12501	-1.18482	7.48304	1.5351	10.037	0.434367	-1.5466	10.726	2.92107	-0.950113	2.99963	-0.0454173	4.08594	2.27254	1.83335	-5.67131	-1.60279	0.953638	-0.765682	5.90358	2.76626	0.296741
34.571	1.36147	0.360851	0.0763891	0.135558		-2.05706	-1.80874	0.777455	1.91943	0.0520497	3.39848	2.89542	3.04728	4.06392	-1.91347	8.59109	4.38442	1.66395	-2.81656	1.51281	1.62637	-3.92345	2.51812	-2.85044	12.5856	0.171352	1.28277	3.54706	-2.53678	7.34449	2.82311	7.84336	-1.45029	-1.95985	10.3395	4.38871	-1.41543	4.02421	-1.81555	2.78946	3.04293	2.00955	-6.95859	-2.50111	0.646431	-0.979612	5.12938	2.495	1.82642
34.6211	1.3052	0.353914	-0.244229	0.112255		-1.44231	-0.617832	2.00112	1.41182	-1.51519	2.4841	4.36368	2.58884	2.36012	-0.0866312	9.01224	4.43138	1.78955	-1.81768	0.33378	1.68499	-4.25971	4.19481	-3.05965	13.8179	0.222905	0.718326	3.32494	-2.69719	3.83086	2.7609	6.38342	-2.57388	-1.8078	10.3224	2.65846	-4.85622	3.79987	-1.72548	3.84144	2.23212	3.23108	-5.62078	-1.0694	0.626397	-1.37067	7.41301	2.92909	1.96008
34.6712	1.51284	0.345922	-0.0122808	0.119651		-1.64906	-1.77697	2.79146	1.70352	0.302271	2.2996	4.36619	2.5795	2.39185	-1.82256	8.68603	5.18122	-0.107232	-3.41993	1.35886	-0.0562512	-3.93576	4.55015	-3.00648	11.9978	-0.18826	0.475618	2.81719	-1.06194	4.67276	4.15227	8.69171	-2.1699	-1.39045	10.9056	3.2208	-4.01056	2.33677	0.894097	5.65801	1.97297	4.55584	-4.89961	-0.023475	3.5696	-1.32533	6.63438	3.69967	0.377057
34.7213	1.51529	0.345713	0.0331948	0.130566		-0.659078	-0.782994	1.42541	4.17682	0.126765	0.0341766	2.95421	3.55163	1.20482	-0.0346631	9.13301	4.50133	-0.74915	-4.21795	1.59675	0.016898	-3.56558	4.16655	-0.566123	12.2813	-0.746532	1.26882	2.6806	-0.578819	3.82172	5.37568	7.23726	-1.79889	-1.78836	9.27081	3.0582	-2.34403	4.5342	1.64552	3.49144	3.13954	2.25809	-6.72863	-0.710715	2.90426	-1.10441	5.48986	3.49188	0.649646
34.7714	1.62688	0.353822	-0.107127	0.108863		-0.913231	-2.56688	2.9622	6.09635	-2.46043	2.12612	3.26569	2.16674	3.83042	-0.609238	8.14156	3.98774	-0.98747	-2.85912	0.474151	0.897465	-3.90096	5.00531	0.654888	11.0056	0.158261	1.84429	2.92474	-0.386096	3.86074	4.2471	8.63854	-1.55241	-1.60802	9.32599	2.19179	-1.95416	4.84214	1.34361	2.76835	2.91033	2.61815	-5.64761	-1.86336	1.09642	-1.78212	8.53347	3.81476	1.20718
34.8215	1.48854	0.345514	-0.0595682	0.110095		-1.43889	-1.9256	1.52414	0.127895	-0.223943	0.268264	1.82707	2.78465	1.50597	-0.61991	7.79951	6.71517	-0.343281	-2.62245	1.0854	1.46889	-4.80903	2.76394	-2.14469	11.9388	-0.0725145	1.1812	2.9591	0.948353	4.125	3.12971	10.1772	-1.55227	-0.601894	10.8639	3.93411	-0.82678	2.27715	0.671787	4.52545	2.38978	3.22241	-2.97959	-2.00522	3.69587	-2.10593	5.13162	5.22208	0.026758
34.8716	1.52783	0.35087	-0.150302	0.120491		-0.768051	-1.55871	-1.89717	0.360671	0.0287591	-0.941592	1.45728	3.99169	2.80801	-1.65703	8.42459	5.00649	-0.338943	-3.67172	1.73826	2.25852	-4.68173	3.48528	-3.31321	12.3766	-0.55334	1.04746	2.35626	1.56524	3.95067	5.93924	6.82591	-2.1266	-0.0514439	11.6461	3.32967	0.62885	0.929835	1.31607	3.52841	4.48297	3.79701	-3.69443	-0.949652	4.00824	-1.25756	6.36102	4.99617	1.17612
34.9217	1.58745	0.35241	0.0632583	0.109838		-0.58793	-2.00609	0.336275	1.47907	0.0608884	1.49549	2.24831	4.28651	0.50296	-1.04263	9.23612	3.57463	-0.191681	-2.77352	0.806252	1.49349	-4.29616	3.95556	-2.50836	12.894	0.385767	1.62045	2.0258	1.32369	2.07992	7.6909	7.08803	-2.2702	-0.438849	10.5474	3.55135	-2.10179	2.12273	-1.62499	2.22094	5.15142	1.83148	-4.32178	-1.20889	1.52585	-1.32427	6.37299	3.60919	1.90753
34.9718	1.42452	0.382449	-0.0119029	0.119595		-1.23601	0.257238	2.6118	1.49293	-0.925443	2.06725	1.49552	0.514324	2.34504	-3.05435	9.76828	6.06348	0.569765	-3.2978	1.34072	2.19366	-4.80447	4.00188	-3.40559	14.5602	-0.783914	1.77002	2.20906	1.48174	2.7417	6.64687	7.1881	-1.4207	-2.02272	9.13301	2.03543	-0.719527	2.80691	1.36139	2.74612	4.34809	2.08437	-3.71287	-2.55933	-0.155431	-2.2783	4.73783	3.02844	0.220065
35.0219	1.35956	0.380475	-0.0271851	0.122691		-1.63762	-0.633422	3.63633	2.24398	0.55024	-0.314303	2.93752	2.42721	0.208576	-0.102733	9.0707	6.52497	-0.418178	-2.93347	1.14923	1.13097	-4.97485	4.68603	-3.72359	12.1197	-0.846305	1.85021	2.39407	1.4946	5.41049	7.35342	7.5613	-0.318252	-1.92508	9.57589	3.60857	-3.22077	1.18614	2.62826	3.43668	5.50718	2.40482	-6.07874	-2.81036	1.5392	-2.4713	6.24398	3.73389	0.788639
35.072	1.43152	0.364078	0.0214306	0.134798		-0.846784	0.723963	3.15771	1.64047	1.53384	0.861132	-0.212362	4.32318	2.38422	-1.93577	8.55407	4.78089	-1.50885	-1.93719	0.589762	0.898605	-4.98306	2.77664	-2.42088	12.838	-0.508846	2.31795	2.10232	1.06846	3.61552	4.90258	4.80998	-0.278113	-1.7369	10.4046	1.14534	-2.12827	0.548207	0.995352	3.86578	3.3817	3.08583	-8.18172	-2.35387	2.9895	-2.19497	5.84922	3.77846	0.106649
35.1221	1.49373	0.362575	0.0494419	0.106289		-0.800173	-0.0858654	2.42436	0.967833	0.131328	2.32954	-0.40976	1.99327	0.4395	0.332648	11.0144	6.99448	-2.99676	-2.24274	0.434574	1.72895	-5.48353	2.3702	-2.07284	12.3485	-0.751594	3.07592	1.59705	0.86528	5.91279	4.61635	6.09289	-1.35573	-2.65173	9.65371	2.63779	-3.60861	1.27521	0.266967	4.02819	3.29092	3.66155	-6.08558	-2.16401	3.427	-1.93306	7.47468	1.67146	0.221718
35.1722	1.25057	0.346635	-0.0472544	0.111012		-0.910194	0.288373	0.708891	3.07748	1.80034	0.797582	-0.729894	0.808535	-1.74762	-1.54692	8.68436	3.9299	0.846668	-2.45714	0.329133	0.000184418	-5.2824	1.47454	-2.39683	9.97834	-0.732376	3.02113	1.70592	0.923317	2.93215	4.21368	6.79277	-1.46131	-1.62575	10.3286	3.03637	-2.70427	1.55151	3.96857	3.64658	3.21183	2.37615	-4.44376	-2.80041	4.42481	-1.55999	6.06579	1.65996	1.30078
35.2223	1.30416	0.340844	-0.0393586	0.122285		-2.79867	1.21113	0.517221	4.30908	0.171874	2.84272	1.51023	1.31385	2.17468	2.32695	7.56812	5.17186	2.61219	-4.03064	0.619296	0.612172	-5.02921	2.5367	-2.2033	9.11913	-0.0336189	1.76729	2.0833	1.18566	5.92791	5.46696	4.48858	-1.66635	-1.69895	10.9336	3.63736	-0.716195	-0.0330607	2.29566	3.1454	3.86761	3.90726	-5.21318	-3.63504	3.9063	-1.0748	5.45032	3.33807	1.55347
35.2724	1.20644	0.354689	-0.0400839	0.117995		-2.15899	0.80113	3.25324	0.587316	1.14338	2.8211	1.25413	1.43515	0.740941	0.281224	9.5406	6.01398	-0.736415	-2.66734	0.710295	0.568518	-6.00844	1.59647	-1.73442	10.5244	-0.0551366	1.55266	2.11509	2.07844	3.20617	5.02528	6.67584	-2.7389	-2.49907	10.7622	0.935565	0.345073	0.00593735	2.74027	3.07927	2.93791	2.49891	-6.52723	-3.7274	2.59205	-0.738024	5.88885	3.87849	0.758869
35.3225	1.19444	0.346813	-0.150997	0.11378		-1.37977	1.13296	2.32164	0.496911	1.04565	1.27697	-0.090143	0.696427	4.00218	-0.233805	7.6287	6.1407	-1.59902	-2.55598	0.67956	0.254289	-5.89293	3.16837	-1.88167	9.37915	-0.908199	2.21435	1.50284	2.79958	3.76551	5.49847	8.4269	-1.45006	-2.21279	10.6993	1.64128	-1.17259	0.271178	1.64668	3.43093	3.01001	1.49927	-7.06247	-3.40365	2.40343	-1.27509	5.30319	3.01131	0.223346
35.3726	1.20287	0.357015	-0.119687	0.106844		-2.27894	2.43223	3.38307	0.461489	2.34578	0.998627	2.05589	2.10082	3.64562	3.34171	6.29019	7.85247	-2.44715	-3.5996	0.373313	-0.245428	-4.79013	3.07524	-3.04519	11.3569	-1.46967	1.95403	0.960492	2.04203	7.07964	5.50373	5.16461	0.279779	-3.25985	10.2932	1.85566	-2.04846	-1.27099	1.54844	3.76793	3.15531	1.35938	-6.65712	-3.01567	3.57622	-2.18358	5.8479	3.34075	1.59414
35.4227	1.06856	0.329493	-0.0986496	0.111604		-2.11386	1.47008	3.92881	2.83961	3.80234	-0.74255	1.11864	0.72085	1.98918	0.612842	3.37947	5.07323	-1.44551	-3.02351	0.838242	-0.248862	-5.06599	2.86239	-2.13618	9.4827	-1.26232	1.59857	1.08758	0.814988	2.56119	5.56102	3.98988	-0.806827	-3.68276	8.65131	2.1321	-0.49497	0.663826	2.95854	3.92044	3.52352	1.93874	-6.65347	-2.65717	2.7444	-1.78107	4.61761	3.01254	1.08323
35.4728	0.984484	0.320681	-0.156405	0.120893		-2.33289	0.371966	3.50047	3.10295	3.38116	1.62745	0.743226	0.296408	4.14703	1.17218	3.79313	5.90995	-0.456807	-2.62802	0.710654	0.0784057	-5.84476	2.0904	0.407345	7.85645	-1.01645	2.02706	1.47604	0.339724	2.13075	1.74676	0.915469	-1.67891	-3.34579	7.15514	2.27482	-2.56213	1.28282	1.04102	4.89837	3.25068	3.07689	-6.75138	-2.60054	0.902726	-1.22026	3.83536	2.5585	-1.00424
35.5229	1.05278	0.344643	-0.144024	0.117189		-2.92836	-0.27676	3.66821	2.49791	3.0474	-0.467703	1.8491	-0.0543563	4.93655	1.59748	3.70564	4.83086	-2.67094	-3.32518	0.813867	-0.876226	-6.17307	2.96795	-0.777402	7.66434	-1.04106	3.10118	1.74502	1.0636	2.84193	4.86361	0.379043	-1.34979	-1.58447	7.80787	3.05342	-3.07647	-1.63735	2.44075	5.45575	2.25294	2.39578	-5.8593	-2.95828	1.55906	-1.71641	3.89442	3.28312	0.992849
35.573	1.07472	0.346357	-0.129854	0.102742		-2.44898	-0.363927	4.95502	1.64036	3.85957	0.460844	1.62998	1.95982	5.32985	1.17144	2.59988	4.33088	-0.360179	-4.47055	0.786036	-1.57462	-6.05061	2.75839	-2.43593	7.87389	-0.786069	3.718	1.60305	1.72066	2.22589	4.79674	-0.965647	-0.878521	-1.67989	9.50944	2.79932	-2.66856	-0.629596	1.27533	3.76631	3.47822	1.49249	-4.26882	-3.25085	1.22431	-1.67233	3.81187	4.3557	0.199243
35.6231	0.974602	0.324204	-0.233011	0.107392		-2.64406	0.00877534	2.50701	1.01954	3.03533	0.776389	2.25786	1.15327	2.37332	1.56146	2.68723	5.70901	0.0305346	-3.07775	1.30891	-0.848037	-5.79125	2.45957	-0.559198	6.73258	-1.11821	3.24847	0.855976	1.34105	2.81324	6.45321	-1.12905	0.298701	-3.45522	8.56173	3.98124	-2.36835	0.449178	2.46957	2.82351	2.99301	1.12489	-3.5312	-2.83636	0.444572	-1.37556	3.59114	3.76744	-1.28204
35.6732	1.04094	0.322278	-0.0802439	0.113336		-3.03579	0.68627	3.63314	3.43702	2.54729	-0.844332	3.73548	1.48769	6.22896	1.41598	1.88118	4.73941	1.66373	-2.86372	0.822803	-0.504861	-5.55585	2.91407	0.990567	7.97024	-1.49463	3.02547	0.342744	1.35429	1.71531	4.4247	-0.84412	1.49122	-3.39602	7.48253	3.21426	-1.38964	-0.336155	0.145668	3.69269	3.30084	2.19372	-5.59261	-1.56677	0.692573	-2.47827	3.26123	2.76185	0.812541
35.7233	1.01381	0.336251	0.0122616	0.106484		-2.54924	-0.135935	6.12806	4.1169	3.98186	-0.406264	2.64638	1.4179	2.92137	2.47548	1.48108	3.15845	1.27711	-3.49292	1.14774	-0.516311	-5.21982	3.07093	0.904526	6.43086	-0.916028	2.73554	0.944228	1.74515	1.58331	6.4654	-2.05613	1.0202	-2.94783	9.30308	5.82522	-2.71444	-0.174494	0.368999	4.49268	3.89116	3.1236	-6.89859	-2.12623	0.181384	-3.23429	4.67827	2.42441	1.09093
35.7734	0.851124	0.351905	-0.152264	0.107839		-2.05592	-1.36277	4.60872	1.43882	1.4461	-2.40708	3.84091	0.363735	4.61304	0.751918	-0.307897	2.16477	0.990963	-3.97074	0.582078	-1.37259	-4.83758	2.06755	0.50405	7.52611	-1.1111	1.34423	1.19728	1.61076	2.47074	4.09581	-1.08565	0.0884901	-2.96567	9.41306	1.63032	-3.3752	0.396694	1.44171	3.66536	3.71102	2.13275	-4.76893	-4.89458	-0.574851	-2.37141	5.61542	2.40932	0.175434
35.8235	0.905019	0.349154	-0.224808	0.0991083		-1.49421	0.762148	6.00433	3.50902	2.54873	-1.44797	2.75958	1.34948	4.88733	2.17434	0.251482	2.42072	2.03965	-4.54725	0.0371308	-1.64942	-4.64695	1.94971	-0.142343	7.28246	-1.50899	1.14917	0.753709	2.23739	1.49308	4.38576	1.6194	0.0243357	-4.77361	9.52984	3.12319	-2.92964	0.0640877	0.0503571	1.9932	3.58937	6.27078	-3.90535	-5.11474	-0.268283	-1.32925	3.45947	2.05576	0.878664
35.8736	1.1601	0.33401	-0.141412	0.112272		-1.265	1.89662	4.8466	2.16406	2.6401	-0.836942	4.36079	1.05929	6.38976	4.26841	1.92829	4.60872	1.1122	-3.70364	0.6635	-1.46869	-4.93748	1.97029	-0.397105	7.0304	-1.31238	2.64544	0.603156	3.28226	1.71083	4.0031	2.3729	0.997523	-3.92257	9.47199	3.90321	-1.03661	-0.948758	2.86526	2.25032	3.06077	3.50973	-4.81103	-3.19733	1.26617	-1.16264	1.73468	1.75079	0.245815
35.9237	1.13441	0.323658	0.0830572	0.11067		-2.77532	0.92391	5.31599	3.20631	4.17691	-0.897622	4.12909	1.97039	6.21696	4.33254	-0.0312896	2.19469	1.53103	-2.87898	0.189486	-0.658859	-5.12197	2.89575	1.07853	6.18773	-0.623395	3.13819	0.679639	2.12739	4.71944	3.88507	-0.208646	1.58681	-3.56694	8.54505	3.70362	0.548234	0.209792	0.831337	2.86256	4.19733	4.33381	-4.62536	-2.42954	1.31768	-2.10818	4.43105	0.76342	0.163458
35.9738	1.02374	0.328068	0.0647346	0.126391		-3.23622	1.20398	4.3581	3.37673	5.11224	0.0451826	3.47407	2.76484	4.35544	1.0018	-0.627652	2.44264	0.157986	-3.68098	0.734292	-1.21034	-4.95428	1.97871	1.67066	7.03563	-0.801736	2.84393	0.75398	1.24554	5.79472	2.59398	-2.35934	1.34949	-5.35601	9.45977	4.61142	1.55616	2.35059	0.6064	2.83155	4.35431	5.06895	-5.18746	-2.9343	0.531479	-3.02011	3.94009	1.99683	-0.339605
36.0239	1.09	0.350146	-0.0444317	0.109816		-3.26021	-1.00443	4.27523	3.12294	5.79947	-0.454451	3.71999	1.69726	8.22139	2.16078	1.72006	2.72759	1.14149	-4.33942	0.0379939	-0.998832	-5.41649	3.58041	-0.246027	7.51781	-2.27564	2.8605	0.811651	2.91318	4.60604	4.65326	-0.306085	1.9053	-7.97968	9.93466	3.89805	0.455464	3.13824	0.10459	4.0403	2.26529	5.35373	-6.67691	-3.7206	0.61324	-3.20963	2.33492	4.18488	-0.298306
36.074	0.960607	0.335405	-0.0366387	0.117983		-1.40423	0.141052	5.59573	4.13978	1.47249	-1.43841	3.66808	2.27659	5.28522	2.83194	0.740816	1.60705	0.13088	-3.73971	0.136668	-2.0451	-5.87713	1.95194	-0.16328	7.85984	-1.28126	2.99159	0.945279	3.64128	2.88461	2.83784	-0.0343841	2.5862	-7.5478	8.80304	4.83533	0.72742	1.98606	0.641823	4.39164	3.47256	3.3041	-5.18903	-3.52455	0.448581	-2.96266	2.28393	1.57969	-0.102558
36.1241	0.97214	0.331776	-0.0863844	0.102905		-3.25855	0.900193	4.97969	3.7886	3.79397	-1.43058	2.49756	6.47944	6.18907	1.43646	1.6957	2.13682	-0.775514	-2.86973	0.0652034	-1.57541	-5.51305	1.50819	1.43395	7.71572	-1.44495	3.12511	0.974871	3.1422	4.10895	3.41877	4.73752	2.30559	-6.96828	7.55398	4.23758	1.04738	1.19126	0.506707	2.56755	2.22057	4.87496	-3.45201	-2.81564	-1.34266	-2.43465	1.01466	1.9247	-0.339338
36.1742	1.04872	0.344623	0.123986	0.108694		-2.9556	-0.369854	5.54058	0.909111	3.66841	-1.65466	3.16238	4.04559	6.23024	0.70451	0.758067	0.584771	-0.506844	-2.381	0.364454	-0.826803	-5.16688	3.74142	0.819661	8.78076	-2.15568	3.28397	0.350813	3.39056	3.81017	1.47734	10.7362	1.41754	-6.81409	8.33012	4.55741	-0.930593	0.608972	1.34341	2.16014	2.38763	6.37547	-5.51517	-2.56498	-3.02622	-1.84534	0.652391	2.96167	-0.199418
36.2243	1.13379	0.366521	0.0592824	0.125275		-2.12591	-0.478967	3.54076	0.867352	3.54442	-0.742774	3.12756	4.43353	6.89115	2.22068	0.158831	1.4167	-0.216347	-3.93315	-0.0618046	-1.23315	-4.90717	2.14645	-0.231987	10.9816	-1.28279	3.19969	-0.254731	2.79425	5.52735	0.746887	11.4177	0.761556	-5.87812	10.7838	2.49405	0.646698	-0.891687	1.83282	3.12586	2.08127	7.54408	-7.42622	-2.82912	-1.42266	-1.78891	2.82353	2.5571	0.571939
36.2744	1.14152	0.353839	0.143332	0.123788		-2.4801	0.776104	3.82813	1.3837	3.85404	1.00248	4.29107	5.30819	4.4675	3.41398	-1.21317	1.68601	0.147053	-1.92322	-0.281832	-0.667415	-4.57303	4.52753	-0.233861	10.6794	-0.783881	2.90135	-0.0998462	1.09631	5.05958	0.700814	9.63931	0.925636	-5.28036	12.171	4.40539	3.39268	0.355536	3.44692	3.65108	2.61833	7.51874	-6.86874	-3.42203	-0.514705	-2.05729	2.09868	1.74479	0.0950047
36.3245	1.21893	0.344383	0.212271	0.111013		-2.39327	0.740282	3.03618	2.87059	2.42053	-0.545446	4.29788	8.28716	5.40614	0.939126	0.991204	0.887069	0.856104	-2.06363	0.0259268	-0.910984	-5.04784	4.03785	0.0792326	10.3214	-0.844319	2.87207	0.2943	0.676121	4.42841	2.86143	9.29807	1.44234	-2.27147	11.6921	4.97325	4.09628	1.41844	0.711434	3.53215	3.57252	6.34994	-5.11551	-4.05216	-1.02416	-1.84258	1.76999	0.709531	-0.868052
36.3746	1.09984	0.350533	0.0801772	0.114965		-2.97597	0.300399	3.9144	1.9228	2.52484	1.2668	1.4829	7.1132	6.12194	1.00735	0.703041	1.85178	-1.16061	-3.24209	-0.129257	-1.95866	-5.53831	3.48388	0.232537	9.40877	-1.31461	3.32533	0.343124	1.39673	1.79276	1.92959	11.5606	1.91855	0.0354979	12.2938	2.78916	2.5582	-0.112552	4.32683	2.36875	1.74961	7.0355	-4.8207	-4.34477	-1.33674	-1.6199	2.27196	1.97137	-0.70288
36.4247	1.03117	0.352101	-0.00441677	0.120604		-1.85378	0.0192872	4.7203	2.34337	1.24387	0.694992	3.39824	2.61519	5.42326	2.79003	0.477754	1.46832	-0.937668	-3.22716	-0.0836457	-1.73176	-4.77937	4.56795	0.147234	11.9849	-1.56487	3.91714	-0.138107	2.1115	4.41575	2.43208	10.45	2.14851	0.788594	11.8851	5.12868	1.38531	1.24915	2.40252	0.525512	1.45554	5.8622	-6.6036	-3.94218	-1.94843	-1.88041	2.08618	3.06115	-0.722677
36.4748	1.02948	0.335563	-0.0245269	0.105895		-1.34472	0.960573	4.93474	3.15282	3.18836	2.00743	1.93455	3.59973	4.67431	1.80411	0.3773	2.12065	-1.224	-3.3041	-0.836301	-1.42655	-4.58834	5.07057	0.188369	10.8557	-1.57746	3.46762	-0.399788	2.214	2.44477	0.928458	7.17707	2.00135	0.820126	11.492	2.64271	2.30571	2.65028	4.03879	1.50502	3.85844	6.7887	-6.38581	-2.65253	-1.27835	-2.27768	1.58565	1.90054	-0.910883
36.5249	1.16203	0.363772	0.0902413	0.131541		-1.23045	2.20079	3.20665	4.07331	4.75025	1.0016	1.08257	6.5852	7.48368	2.7737	-0.221401	0.0753907	-1.81051	-3.27082	0.0192937	-2.39519	-5.2444	7.80641	0.407582	8.99553	-1.79107	2.33	-0.188812	1.84874	0.912491	1.71865	9.08838	1.68397	-0.681008	12.8197	3.90688	0.959351	1.58904	2.47681	4.68287	3.04173	5.83079	-4.2109	-1.36594	0.569497	-2.49833	1.51755	0.14818	-0.666578
36.575	1.10736	0.377525	0.27837	0.20248		-0.895824	-1.37389	3.11125	2.53732	5.08314	1.50952	1.66439	3.34031	7.22275	4.10614	-1.27414	2.91171	-3.55198	-4.6634	0.91665	-2.32795	-4.72122	3.41799	-1.97765	9.48048	-1.18853	2.52977	-0.371414	2.58813	1.14646	2.03847	8.08064	-3.99769	-0.452045	10.8319	1.52358	-1.12897	-0.844927	3.15609	3.93417	1.48086	7.39609	-5.01165	-3.09272	-2.93636	-2.21584	0.0792314	3.28936	0.0607582
36.6251	1.00293	0.340266	-0.0409753	0.128473		-1.46887	1.2016	0.906643	2.6962	5.25977	4.08702	1.20171	6.82271	5.76605	1.33374	-0.433259	1.59865	-1.9109	-2.57757	0.442559	-2.57513	-4.0025	5.39534	0.736207	11.0422	-2.11991	2.70546	0.0635509	2.34631	2.17249	3.58347	6.36397	1.74087	0.589871	11.1602	3.99726	1.21001	-0.878365	2.95694	3.82888	4.67292	6.92815	-4.41675	-3.49428	-3.03081	-1.59999	0.647046	1.56817	-2.50924
36.6752	0.956913	0.344377	-0.154176	0.113913		-1.67414	2.31739	2.54299	-1.52878	2.19914	1.34322	0.839687	2.38266	7.84224	1.46813	-0.0554927	-0.0841729	-1.97111	-3.23567	-0.0160158	-2.55014	-3.55318	4.48713	-1.30277	9.77744	-1.35244	2.47511	1.42006	3.15616	1.74452	2.01826	6.30908	3.43353	-1.85673	9.88436	1.99186	-2.90623	-0.46852	1.33826	3.05004	3.93338	7.80464	-4.60107	-3.9714	-3.13497	-0.851124	1.75591	1.62245	-2.05176
36.7253	1.08545	0.349471	-0.0624689	0.118889		-1.89203	-0.387829	2.97187	2.62351	5.06434	1.03607	0.480711	7.10996	7.84832	1.38975	2.61838	0.304996	-2.00956	-3.38911	0.0977646	-3.57054	-3.77373	3.35968	-2.22251	9.15792	-1.23448	2.49963	1.303	1.41495	0.377492	-0.240703	7.07786	2.79231	0.362133	7.98249	3.12465	0.629026	1.96572	1.65363	2.57158	2.80233	7.00294	-6.3424	-3.59936	-2.85527	-0.553185	2.12657	2.40752	-1.59021
36.7754	0.785298	0.338399	-0.269268	0.117267		-1.66662	0.204555	4.8411	-0.72093	6.70493	2.84453	2.76946	3.14073	6.7258	1.28624	-0.646044	0.425955	-2.1233	-2.28279	0.626364	-3.40871	-4.73126	4.02681	-0.214745	11.179	-1.80691	1.93453	0.668228	0.680503	2.13428	-0.225843	7.83218	1.52925	-0.995892	8.38313	2.40024	1.94575	2.00966	1.98211	2.92019	3.05784	5.85312	-7.87425	-2.11811	-1.86483	-2.08802	1.14367	2.87868	-0.980366
36.8255	0.980624	0.331695	-0.251485	0.113867		-1.12985	-0.664783	2.80904	3.03578	5.22991	1.18214	1.3973	4.39868	9.16504	1.47651	-1.27045	0.570076	-1.88732	-2.60142	0.438046	-1.81476	-4.8612	5.12391	-0.0754616	10.5393	-1.25334	1.72431	0.407582	1.5874	4.16226	2.29893	7.75153	0.929145	-1.15913	8.06759	1.59209	0.78389	0.071176	4.82119	2.44224	3.40764	7.84296	-5.3683	-2.50496	-1.37101	-1.55803	-0.401464	2.38747	-2.30635
36.8756	0.865122	0.328514	-0.150072	0.128266		-1.10283	2.16943	2.11596	0.52953	4.17199	1.30446	0.483724	0.675919	8.99661	2.66854	-0.727217	-0.16716	-2.85129	-2.44611	-0.0828743	-2.35673	-4.312	5.18513	-2.05223	8.20413	-1.17227	1.98969	0.420944	1.16269	3.51216	2.29257	6.81249	0.574405	-0.931551	7.32451	2.37345	1.71463	0.211052	2.34482	1.94346	4.0724	6.46839	-4.8481	-4.02822	-2.97563	-1.79871	-1.17075	1.85699	-1.90174
36.9257	0.702226	0.321585	-0.232291	0.120025		-1.47927	0.27368	3.21504	-0.754638	4.76635	2.01008	1.33666	4.21044	8.6055	0.223372	-0.98227	-0.478909	-1.68642	-2.51485	-0.00453156	-1.1768	-4.28442	4.02946	-2.67109	8.86586	-1.35417	1.62656	0.891632	1.73944	0.383964	3.96607	6.07148	0.0159569	1.38156	7.75684	2.59927	2.00617	0.863907	3.70138	2.92039	4.87374	5.0387	-5.76278	-3.78959	-3.91208	-2.31461	-0.389409	1.80912	-0.684471
36.9758	0.657756	0.332648	-0.17809	0.108945		-3.27572	2.40673	2.45428	-1.83348	3.49827	0.152712	1.93359	3.08625	11.1784	0.681431	0.892588	0.267978	-3.89614	-3.18487	0.284291	-2.1147	-4.04294	2.47523	-1.66637	8.83771	-0.392502	1.48414	-0.035816	1.36678	0.575337	1.11557	6.06373	-0.551427	-0.489491	5.70534	2.16758	0.309211	2.01545	4.84354	2.56452	5.24453	6.65187	-5.11442	-3.42234	-3.12847	-1.51107	0.846098	1.61493	-1.55264
37.0259	0.696039	0.339328	-0.114598	0.104367		-3.80894	0.558102	2.67211	-1.51566	1.51666	0.0480781	1.49621	3.476	8.82735	0.0405376	-0.720728	-1.5535	-1.89952	-3.39958	0.0546724	-2.03511	-4.52841	1.98689	-1.49899	9.85583	-1.35293	1.62074	0.0144617	0.323831	0.546193	1.80189	6.69387	-0.52632	2.6882	4.77861	3.06011	1.17039	0.958935	3.63627	2.29376	5.26961	7.29245	-2.9574	-2.75311	-2.20159	-1.651	1.09715	1.52962	-0.97739
37.076	0.809075	0.337124	-0.0769816	0.0968865		-2.75619	1.36284	1.81063	1.25837	3.85518	0.559529	1.98909	1.56251	9.25762	2.16792	-0.0264403	-1.26107	-3.37586	-3.52834	0.145902	-1.67027	-5.1693	2.92277	-1.70506	11.4696	-0.415086	1.46371	-0.485095	1.21524	0.103965	-0.201149	7.46145	0.485169	-0.294877	6.2751	3.31038	3.0766	0.681022	6.22746	2.79893	5.13966	7.33722	-1.42411	-2.06425	-1.89465	-2.02892	0.740989	2.03217	0.744677
37.1261	0.700678	0.326982	-0.0396511	0.100138		-2.06331	2.73465	2.35788	0.161497	5.15821	3.41596	2.89037	3.48911	6.61789	-1.50782	-0.329249	-0.487865	-2.80823	-2.84531	-0.0765439	-1.96501	-4.07739	4.00429	-2.8404	10.0718	-0.224048	1.30015	-0.666875	1.48624	-0.286203	2.99068	7.67471	1.15499	-0.144129	2.00476	2.03648	1.85653	0.829177	5.29276	2.4462	5.32949	7.5414	-4.53422	-2.52074	-1.95158	-2.4341	-1.10324	1.97074	-0.632675
37.1762	0.689806	0.320661	-0.212985	0.0992363		-2.85339	1.25509	2.65048	0.589914	3.31069	-0.00631132	1.75071	1.27504	8.78895	0.451334	1.12846	0.038417	-2.71515	-2.41164	0.161558	-2.57537	-3.21109	3.77932	-2.79506	9.29958	0.367567	-0.0707386	-0.0152914	1.57352	2.47705	0.830101	7.34763	0.778146	2.23578	4.62186	2.63555	2.72043	0.0133578	4.19069	2.05272	5.25341	7.77437	-6.1806	-2.87169	-1.68095	-1.69791	-1.96058	0.949375	1.03232
37.2263	0.691153	0.316204	-0.107094	0.118654		-3.47339	0.025047	2.9052	0.422906	2.39944	-3.98571	2.39743	3.1793	10.2612	0.239906	1.25922	-0.241361	-3.63548	-2.53759	0.578395	-2.07451	-3.08832	3.29814	-1.54652	9.44749	0.285749	-0.0308921	0.179538	1.19016	-0.190672	1.11576	6.84357	0.24392	0.511787	4.37668	2.33865	0.913085	-0.261006	5.79748	1.44125	6.33271	5.36214	-4.29948	-2.63478	-1.74892	-1.79935	-0.754873	0.295168	-0.31859
37.2764	0.738076	0.315534	-0.149218	0.114085		-4.10967	0.539975	1.80541	-0.741008	0.938632	-0.332279	0.910087	2.22948	7.826	-0.445238	1.13608	-0.629201	-1.90275	-2.35881	0.0878301	-3.20916	-3.37681	3.59391	-1.4775	9.11529	-0.0744328	0.666118	0.45463	0.0748371	2.5978	2.18406	6.42937	0.0356296	4.39521	3.63705	2.58569	4.47792	1.53452	5.0581	0.778834	7.10796	7.31489	-3.65546	-2.11239	-2.25559	-2.46779	0.454229	0.418771	-0.395782
37.3265	0.476537	0.317669	-0.391839	0.147142		-3.153	0.242513	1.25979	0.39176	3.75291	-1.22961	2.55703	1.33766	8.10669	0.956193	-0.660912	-1.93926	-3.83608	-3.93272	0.652432	-3.4397	-3.09453	3.13602	-2.86978	12.2987	1.03862	0.419801	-0.609302	1.22199	3.05189	2.51709	4.50605	0.256474	3.33601	3.18517	3.06695	0.175435	2.46533	4.60581	2.41308	3.91198	4.9127	-5.7876	-4.50257	-0.465508	-1.5196	-0.468866	-0.743484	1.90809
37.3766	0.611881	0.314795	-0.151922	0.112862		-2.52222	0.586552	2.55677	-0.899557	3.39082	-1.19918	3.04712	2.67222	8.10883	-0.513792	0.0843627	-2.00213	-3.47498	-1.48125	0.216841	-2.92877	-4.01346	4.03224	-2.6949	4.82776	0.483463	0.304371	-0.240564	-1.93196	2.37684	1.4055	7.264	-0.57196	4.05466	3.4592	1.9649	0.234637	1.53691	5.62858	0.950429	5.35585	7.34738	-3.34356	-3.39198	-2.86701	-1.91151	0.366083	2.26547	1.62015
37.4267	0.4205	0.313946	-0.306688	0.110627		-3.61427	-1.2374	3.13997	0.899641	3.25904	-0.612299	0.12582	3.61355	9.58294	-1.21532	-1.40922	-2.36384	-3.7602	-3.05707	0.523911	-3.01989	-4.92419	4.22789	-2.62886	6.66495	0.224032	0.411378	-0.659346	-0.690653	-0.819176	-0.747706	5.30457	-0.920204	3.56106	3.62079	1.20949	-0.0782802	0.827057	3.50272	2.21411	4.45647	6.76585	-3.64732	-2.37901	-2.27695	-1.96235	0.742638	0.103883	0.64747
37.4768	0.484844	0.298149	-0.0884896	0.112422		-2.23902	-0.59038	3.50263	1.31833	4.15156	-1.76451	2.09751	1.76304	8.95652	0.873649	-0.737976	-1.73756	-3.75066	-2.70173	-0.143403	-2.76961	-4.94485	3.26779	-3.64936	8.20424	-0.18997	0.227853	-0.480132	-0.788004	1.14312	0.0430868	3.43809	0.144169	2.37959	3.04892	0.967175	0.667091	1.3135	3.04394	2.01918	5.43172	5.6737	-1.33025	-3.23903	-3.23861	-1.60041	0.423768	1.13783	1.12493
37.5269	0.41692	0.301937	-0.127749	0.0999686		-3.71376	-0.988071	-0.15213	-0.722114	4.27798	-0.534923	2.0381	4.18434	8.37624	0.197364	0.473026	-2.45563	-4.31813	-1.98786	0.439385	-2.82459	-4.27177	2.97141	-3.5631	6.32421	-1.2874	0.880614	0.32743	-1.46776	1.43628	-0.616885	4.26092	1.33568	2.74025	2.34837	1.27847	2.46114	0.219793	4.66537	1.00954	4.00142	5.96942	-2.5862	-2.76189	-2.75041	-1.70091	-0.158523	1.02249	1.23146
37.577	0.206448	0.3087	-0.00938615	0.12074		-2.94051	-1.12738	3.07691	0.00286637	1.76059	-1.36136	3.11362	3.3294	7.78552	-0.411955	-0.742012	-1.87778	-5.36515	-3.64478	-0.106444	-3.73353	-4.3269	2.9628	-4.24163	5.53215	-1.27021	-0.574331	0.339112	-1.9822	-1.04119	-0.339373	5.46355	-0.653868	2.92448	2.79706	1.35623	1.9422	0.575269	4.51649	1.50817	5.05338	6.79095	-2.79378	-3.15711	-3.35672	-2.43156	-1.05876	1.37877	1.15478
37.6271	0.304698	0.322309	-0.0919503	0.107772		-2.53995	1.7363	1.20026	-0.00348905	3.32606	0.0422329	2.333	1.5588	8.91958	2.80281	-2.14654	-0.520612	-4.09314	-4.56112	-0.000945617	-2.42285	-5.03057	2.51847	-4.08778	5.48125	-0.527224	-1.19599	0.0613988	-0.662844	-1.04755	-0.826762	4.67572	0.428292	1.25672	3.08782	1.42211	1.61474	-1.24425	4.26817	2.40474	4.63566	5.87827	-5.8312	-3.24713	-3.3528	-1.84047	1.75884	1.17997	0.933636
37.6772	0.229723	0.304224	-0.169973	0.0953589		-2.54218	-0.877231	3.24207	-0.375362	4.26398	-0.782874	1.9504	2.47946	7.71998	0.0476934	-2.04567	-2.26815	-5.3447	-3.62199	-0.28829	-2.76652	-4.58047	2.81309	-4.27155	6.11879	-1.0611	0.259165	0.403425	-0.346016	0.457792	1.36155	4.68425	1.78417	1.87172	1.15836	2.44334	2.64008	-2.131	4.07017	1.46005	4.16906	6.64486	-5.12689	-3.64287	-3.04845	-1.04963	2.15685	1.75131	0.345058
37.7273	0.390354	0.318304	-0.0546391	0.120788		-2.10946	0.34359	2.32571	-1.73957	1.61349	1.02773	2.26872	3.53249	8.45274	3.0368	-2.47542	-2.60897	-4.77225	-2.65328	-0.0790421	-1.96792	-5.11594	2.79351	-4.01806	6.06967	-0.932591	0.493406	-0.284724	0.7747	1.61442	1.36269	4.35167	0.488634	1.542	1.9046	2.45911	2.41662	1.68353	3.30023	2.21106	4.20075	6.68221	-5.73326	-3.6985	-1.81959	-1.78287	2.02122	2.42632	1.76276
37.7774	0.0242524	0.317394	0.0420876	0.123871		-1.0718	1.50002	5.34623	-0.188061	1.12946	-0.490617	2.90891	0.292619	7.35484	0.951268	-1.53342	-4.39766	-4.25333	-3.62693	-0.377573	-2.12569	-5.722	1.77786	-4.4794	5.20404	-1.65178	0.147144	0.0642374	-1.36289	-1.61867	-0.710169	4.30274	-0.321918	0.995599	3.30582	1.90754	0.544027	-1.16157	3.20309	4.06835	3.14123	5.55119	-2.58814	-3.72781	-1.03814	-2.26834	1.33911	0.4888	1.38388
37.8275	0.150853	0.320226	0.00632962	0.118929		-2.34894	-0.0731079	2.49618	1.59929	4.01884	-1.17244	2.8155	3.21728	7.64137	0.871817	-1.506	-3.71257	-4.61244	-4.12896	-0.142991	-2.14806	-6.00798	2.97982	-4.24881	4.94602	-2.28444	0.637499	0.171472	-1.74218	-0.921445	-1.03042	3.95215	-0.884195	3.5943	1.24303	2.02214	1.40431	1.77661	4.36848	1.60075	2.45283	5.349	-2.72311	-2.78111	-0.00692134	-1.95311	0.429952	-0.264988	-0.00756175
37.8776	0.135983	0.331044	0.0649018	0.13951		-2.81892	0.115594	4.06977	0.574542	2.56731	-1.19916	3.28306	1.51379	7.5015	2.11537	-1.88146	-1.98042	-7.46149	-4.57719	-0.487526	-2.56687	-6.07512	3.88016	-4.73101	4.98629	-1.51197	-0.342489	0.0583415	-0.973387	-2.68838	0.872115	3.24249	-0.553653	1.67418	0.388905	1.74226	1.53883	0.437086	3.74729	2.69497	4.37992	5.95766	-3.87705	-4.57487	0.286637	-1.57244	0.860181	0.809264	1.53163
37.9277	0.115379	0.324923	0.420234	0.132362		-3.54462	-0.647025	2.95946	0.256859	0.885214	-0.173268	3.59364	3.84218	8.6726	0.012027	-3.02848	-2.03994	-6.49939	-5.17039	-0.557248	-3.36587	-5.2229	1.07779	-3.60093	5.33428	-2.36895	-0.237233	1.18833	0.312781	0.132555	-0.506576	3.47239	0.106165	2.02379	1.34076	1.62291	-1.52609	-0.268647	2.87914	3.21222	4.05089	5.641	-4.10111	-2.5289	-1.24038	-0.983543	1.92555	1.15995	0.780176
37.9778	0.0515726	0.311238	0.361734	0.107634		-2.80791	0.168699	1.87304	-1.12256	1.92649	0.281123	3.21333	1.77269	7.54627	0.0548922	-2.47309	-3.22235	-6.36071	-4.65528	-0.576386	-3.26848	-5.45712	3.33972	-4.19862	5.4789	-1.34061	0.534629	0.575846	-0.63869	-0.547477	-2.37131	4.3794	0.737853	1.95086	1.362	1.824	0.00242672	1.00008	3.17456	1.0325	2.80693	5.70702	-3.25071	-2.61735	-0.874066	-1.87812	3.19505	0.667826	0.130295
38.0279	0.165692	0.324666	0.402501	0.117662		-3.26956	0.302426	2.67999	-0.0729875	3.5441	-0.0907833	2.65883	3.93767	6.83829	0.911782	-2.00384	-4.34973	-6.19432	-4.11195	-0.945896	-3.46696	-7.26847	1.33463	-4.31761	3.74883	-1.58831	0.356765	0.0274505	-1.11149	-1.59865	-0.342515	4.5836	1.78526	0.98975	2.56889	1.54725	0.606631	0.0470511	3.44319	3.6523	4.24632	5.18825	-3.36631	-3.51516	-2.89982	-1.99036	0.288627	2.59589	2.83955
38.078	0.0920006	0.31545	0.305407	0.104836		-3.42533	-2.37984	2.56749	-1.48933	2.53856	-0.813599	1.41675	3.44871	7.28011	0.657457	-2.86514	-4.69722	-5.02659	-4.34688	-0.78484	-3.71399	-4.89865	1.616	-3.36274	1.88496	-1.36142	0.366357	-1.27323	-0.572315	0.595536	-0.463114	5.68891	2.0313	1.92839	2.90477	0.956173	-0.563267	-1.19834	2.93544	3.88329	4.28609	4.49968	-4.38496	-1.15905	-0.674734	-1.41107	0.647067	1.61045	0.928035
38.1281	-0.0186076	0.322188	0.21062	0.10748		-2.86051	-0.861787	1.71073	-0.111711	3.78866	2.03984	1.24546	2.4476	9.17399	-0.106721	-3.64797	-4.30136	-5.74087	-4.41743	-0.93702	-4.02696	-5.97392	1.57251	-3.44426	3.47255	-2.45432	-0.0738414	0.73631	-1.64248	-1.25899	-2.96343	7.50538	1.09033	0.643051	2.96592	1.19228	-0.316842	-1.80011	3.0408	1.38792	2.48012	4.29787	-4.96178	-2.64369	-0.111582	-1.28247	2.32059	0.946725	1.1902
38.1782	-0.0744988	0.32036	0.192406	0.108302		-3.16799	-1.78568	1.5375	1.32193	4.19291	0.432976	2.29665	3.13017	7.63163	-0.359086	-3.49808	-4.89789	-5.79095	-5.17666	-0.768038	-3.65146	-6.4021	-0.227556	-3.44359	3.66814	-1.04263	0.731055	0.252874	-2.64075	-0.813205	-0.774404	4.48844	0.777453	-0.234225	0.846307	2.25037	0.943776	-0.616899	3.50425	2.04902	2.31037	5.4134	-3.70158	-3.99169	-2.71801	-1.31896	1.67677	2.1161	1.71967
38.2283	-0.281481	0.322977	0.377975	0.108179		-2.60809	0.119287	2.02805	-1.09798	2.28236	-2.58331	2.00339	3.21725	7.50454	-0.524591	-1.28247	-6.40917	-4.00418	-5.3556	-0.686649	-4.31288	-6.40152	0.866471	-4.22806	1.86994	-0.783884	0.429724	-1.26683	-0.789758	-1.13368	-1.67009	3.71162	0.541583	-0.00486675	0.297384	2.01826	-2.09007	-2.99261	3.78601	3.13725	2.64052	6.57111	-3.21113	-3.3616	0.180812	-1.49481	2.18215	1.30636	0.765313
38.2784	-0.314478	0.295916	0.31541	0.104741		-2.678	-1.36156	1.76727	1.65709	2.71175	-0.698065	0.879996	3.03761	7.65241	-0.582945	-1.88311	-5.57342	-6.27336	-4.95992	-0.743334	-3.94246	-6.37964	0.885234	-3.90315	1.40671	-1.27653	-0.467803	-0.885353	0.584404	1.98375	-1.79269	3.63	-1.60914	0.800053	0.346594	2.3181	-1.05561	0.367021	3.11517	2.87964	3.28406	4.80552	-3.23186	-2.22994	0.470665	-2.74335	1.48079	0.256349	0.0778971
38.3285	-0.257981	0.315675	0.303423	0.108692		-2.06587	-0.258226	3.11544	-0.960785	5.02742	-2.15187	0.388622	3.33176	5.68985	-0.441315	-2.59877	-4.18742	-4.35923	-5.15559	-0.709366	-3.81259	-6.05823	-0.100633	-5.27314	3.2753	-0.867285	0.0972256	0.800344	-1.21526	2.06767	-0.180131	2.8238	-0.295423	0.923879	0.0944534	3.13636	2.71255	-0.871587	2.09588	1.91959	3.85235	5.28089	-3.13718	-4.92286	-2.19429	-2.10274	1.01908	0.503407	0.221669
38.3786	-0.447956	0.296134	0.122054	0.101659		-3.11704	-0.593852	1.66776	0.393135	1.97179	-0.780084	1.72372	1.10406	6.96155	-0.832174	-3.28131	-3.98775	-4.44559	-5.30013	-0.918285	-4.93908	-6.4039	0.46295	-3.18502	4.02485	-0.445144	-0.25478	-0.0317133	-2.0742	-0.897892	0.930464	4.32869	0.676712	0.964233	1.3327	2.56572	-0.0896619	-2.23999	2.31143	0.787482	1.96536	4.70428	-4.0795	-4.03742	-1.96372	-1.74138	-0.0599771	1.80453	1.29944
38.4287	-0.41766	0.291354	0.128149	0.0942072		-2.75429	-1.94738	1.96593	1.07918	1.12522	0.963406	0.999321	1.1654	6.90843	-0.894343	-3.09065	-6.39935	-4.20552	-5.02439	-0.525218	-3.87788	-6.11369	0.128595	-4.8379	1.55174	-1.80377	-0.428159	-0.0373012	-1.77578	-1.59856	-1.53135	4.11125	-0.33773	0.231126	2.10908	2.41406	-1.75762	-1.63216	3.28265	2.2241	2.69255	4.47776	-3.22507	-2.78587	-2.09822	-1.82373	-1.02775	1.8537	-0.0136703
38.4788	-0.302346	0.292951	0.0171872	0.0977068		-1.91899	0.258953	1.41063	-0.509588	1.18776	-1.5801	0.513596	2.33591	5.63226	-1.72191	-2.41013	-4.56922	-3.70685	-6.0977	0.437237	-3.5448	-4.05975	1.44292	-4.67699	1.88511	-0.498337	-1.00717	-0.104733	-2.23696	0.0554221	-2.10342	3.54747	-0.793265	0.599783	2.24783	1.89188	-1.64304	-1.09639	2.15024	3.59228	4.32812	4.85882	-0.624525	-2.86474	-3.81385	-2.00035	-0.131109	1.33719	0.914197
38.5289	-0.387759	0.29843	0.257545	0.103503		-2.27093	-0.311482	0.25219	-0.959566	1.89556	-2.02307	1.76587	3.40701	5.66053	-1.62943	-2.74003	-3.33734	-3.62782	-5.14828	0.327228	-3.73079	-5.15849	1.04935	-4.94403	4.21099	-0.982632	-0.652608	-1.00124	-1.88024	-0.022015	-2.97212	5.54674	0.0480421	-0.246365	3.47041	0.586462	-0.369641	-0.846319	3.38419	2.23501	3.43863	4.1347	-0.370801	-0.674746	-3.79875	-1.91719	1.14091	1.94106	-0.552891
38.579	-0.259972	0.275782	0.261866	0.109608		-2.37743	-1.14091	1.8743	-0.505535	0.250263	0.453581	-1.81953	1.70955	5.83808	-1.39723	-2.32709	-5.20499	-4.15518	-5.27114	-0.882978	-2.80467	-5.54571	1.56327	-3.17698	3.18046	-0.135178	0.317888	-1.08923	-1.72677	-2.68096	-2.6395	2.94136	-0.126285	0.0687368	1.13442	0.962082	1.20823	-1.40772	3.11959	4.21486	4.7546	3.60882	-2.43477	0.210552	-3.17167	-1.03588	-0.237986	2.72955	0.11966
38.6291	-0.45231	0.289973	0.0813011	0.104689		-3.70108	-3.43705	2.29301	-1.501	1.81118	2.12709	-1.40975	1.4584	4.42469	-2.14668	-1.45887	-5.00104	-3.7554	-5.17291	-0.609783	-3.44449	-5.66269	0.14238	-3.55062	0.808985	-0.413938	-1.20706	-0.754963	-2.30332	-2.51636	-3.02572	3.20942	-0.252504	0.00547692	1.1629	1.96807	0.343266	-1.23517	0.773908	4.7762	3.97499	2.62971	-2.09865	0.00068112	-5.45595	-1.77576	0.180205	2.19548	0.974891
38.6792	-0.449763	0.288158	-0.0330935	0.0978404		-3.29919	-1.64312	1.11916	-2.26024	0.114069	0.283924	0.316379	-0.56379	5.35157	0.334016	-2.04221	-4.54869	-4.01217	-4.27533	-0.262439	-3.17297	-5.88829	-0.468754	-4.75948	2.58153	0.27753	-1.26033	-0.669246	-1.88168	-2.01182	-4.04535	2.63179	0.778137	-1.90096	1.36553	2.34741	-1.49494	-0.468703	3.2581	2.67366	3.86737	4.07272	-1.69344	-0.651049	-5.30976	-1.16626	0.402299	1.50634	2.25467
38.7293	-0.33204	0.266535	-0.0752687	0.101478		-2.0279	-0.23628	0.595085	0.984692	-0.579418	0.0411869	0.158296	1.41304	4.50437	-0.742738	-0.680544	-2.33479	-1.81887	-3.94176	0.0313483	-2.83339	-5.39548	0.142285	-4.35818	1.47396	-0.110731	-0.669606	-0.61666	-2.51974	-1.12778	-4.96194	0.305956	1.04702	-2.40149	-0.737685	2.21982	-2.39361	-0.231703	3.3183	0.888243	3.93722	3.77517	-2.11622	-1.14997	-4.35534	-1.65709	-0.220087	3.45044	1.79903
38.7794	-0.568513	0.275071	0.00340533	0.105505		-2.37437	-1.0305	1.60927	-3.33575	-1.77413	0.805354	2.2294	0.788256	3.61482	-2.5631	-2.70134	-4.09567	-2.44853	-3.91465	-0.101253	-4.24387	-4.9292	0.664672	-3.62066	1.74062	0.0866649	-2.79212	-1.28496	-3.79802	-3.68871	-4.23607	2.39863	-1.32873	-1.05132	-0.562365	2.70295	-1.91567	-0.569224	2.82549	2.75306	2.74188	2.81129	-3.04304	0.233038	-3.80218	-2.66159	-0.63643	1.73295	1.85384
38.8295	-0.36308	0.30029	0.0422315	0.111276		-2.12292	-0.0702112	1.07688	-2.23327	-0.197782	2.334	1.44433	-0.923568	6.68891	-0.0989657	-1.02699	-3.4843	-2.12466	-4.2236	0.22767	-2.87958	-4.74171	-0.133633	-4.48016	2.4443	0.455302	-1.68071	-0.891428	-3.66626	-2.19893	-4.67224	2.81858	-0.519145	-0.385322	0.547898	2.87024	-0.779336	-0.435633	0.975324	3.08545	3.47352	3.32189	-1.89868	-0.592083	-3.21124	-2.79762	1.172	1.1511	1.0309
38.8796	-0.435423	0.271847	0.0881901	0.115857		-1.68441	-1.99239	0.775001	-2.99398	0.0023099	0.0697393	0.196039	-0.154259	4.40604	-2.74521	-0.270438	-1.37202	-1.24927	-5.4168	0.692363	-3.18251	-4.94197	0.46719	-5.7151	1.58563	0.294391	-1.70282	-1.52202	-4.08482	-2.67747	-2.52839	6.29583	1.0763	-0.921038	1.60957	2.45348	0.696921	0.788342	0.158074	1.82616	2.58149	3.45644	-2.75129	-1.49788	-2.34543	-3.15065	-1.22359	1.65347	1.04801
38.9297	-0.484968	0.254566	0.159617	0.115386		-1.62575	0.763202	0.850114	-2.5537	-1.23331	-1.37031	-1.62277	2.22416	5.33954	-0.348262	-0.638496	-2.91273	-1.68121	-5.04942	0.0687664	-2.7201	-4.88574	1.47168	-4.29086	0.684912	-1.27069	-2.37749	-2.11538	-3.69678	-1.30899	-1.82226	2.7484	0.43837	-1.33541	-1.58838	2.94089	0.609615	-1.51644	2.4197	1.00236	1.81603	3.629	-1.41403	-0.145931	-2.69174	-2.57629	-0.361015	-0.275332	-0.515584
38.9798	-0.375144	0.272868	-0.00345	0.114946		-1.53644	-1.41145	-0.382435	-1.78746	0.937434	-0.717006	-0.88733	-0.212383	6.26126	-2.45446	-0.544371	-2.04718	-1.88973	-5.32999	0.776863	-2.14325	-4.67531	0.842452	-3.58342	1.69521	0.659929	-2.61386	-1.63274	-1.80627	-1.75535	-3.33991	0.640167	-0.525402	-2.60779	0.587213	2.27495	-0.777823	-2.44292	2.0617	1.36797	3.09754	2.47057	-0.618591	0.711045	-3.22169	-1.45492	-1.15805	2.59915	1.37716
39.0299	-0.302088	0.270085	0.00393285	0.113748		-3.29257	0.732604	1.78247	-2.80981	0.131296	0.0655083	0.972654	1.32026	5.23955	-2.68659	-0.205676	-0.76495	-1.46268	-4.8662	0.117374	-1.71877	-4.37402	1.38681	-5.30549	5.32323	0.0343052	-2.17643	-1.71686	-1.09978	-2.51828	-4.54417	1.04026	0.557267	-0.714026	0.561372	1.40247	-0.832795	-0.616863	0.216431	1.77651	3.37333	2.89615	-0.275243	0.415063	-4.81879	-1.45636	-0.838458	1.76631	-0.556634
39.08	-0.4647	0.257217	0.0187323	0.104598		-1.61991	-1.31209	0.869709	-1.96273	-0.939697	-0.451675	2.08261	0.701391	3.55303	-0.262851	0.427238	-1.13628	-0.181218	-4.33246	0.566233	-2.26746	-4.85853	2.19671	-4.60717	3.30565	0.791875	-2.36948	-1.96907	-2.71148	-1.86749	-4.0619	0.874451	-0.673986	-1.01653	-1.96235	2.10358	0.984677	-1.73056	0.449696	0.887792	2.60276	2.84336	-2.21482	-0.69745	-4.47941	-1.77865	-1.34176	0.790365	-0.437824
39.1301	-0.240689	0.283974	0.147394	0.114433		-3.37374	-1.33309	1.11696	1.00716	1.99846	-0.458112	0.809768	0.721373	6.29576	-1.86721	1.16777	-0.632725	-1.07156	-4.22598	0.555112	-2.67042	-5.28718	1.51182	-3.63052	1.59052	0.77302	-2.1473	-2.83527	-2.79994	-1.77105	-1.30648	1.19257	-1.65345	-0.430369	-0.834087	0.971781	0.922531	-2.55034	2.20401	1.76933	2.31952	1.80538	-1.01708	0.986049	-3.6645	-2.05713	-2.47184	0.488178	0.814678
39.1802	-0.385187	0.292593	0.205056	0.119473		-2.25026	-0.299111	0.286635	-2.41701	1.36378	-0.404625	-0.911173	0.72322	5.34442	-3.18446	1.49024	-3.06033	-1.21247	-3.61983	0.799611	-1.37383	-4.60891	3.07052	-1.31357	4.35364	0.390389	-1.83369	-1.57119	-2.4675	-5.1218	-4.18072	1.56024	-1.06925	-0.183932	0.636119	0.204915	-1.0337	-0.63237	2.43326	1.90006	3.95426	1.9037	-0.774699	0.342544	-1.95201	-2.51044	-1.22222	2.16004	-0.0655521
39.2303	-0.403055	0.273434	0.0748113	0.134189		-1.62335	0.401315	0.813194	-2.05617	0.661246	-2.19564	0.528619	0.256379	5.615	-3.10772	1.84202	-1.03813	0.481595	-5.08702	0.933291	-1.69673	-4.78297	0.543161	-0.943282	4.11023	-0.0322752	-1.61176	-2.00845	-3.08584	-2.29029	-3.74511	0.270397	-1.19707	-1.62038	1.33922	1.59233	-2.22928	-2.18152	0.777862	-0.129695	2.9742	2.3795	-2.21842	-0.0325293	-2.66889	-2.52815	-1.21636	1.95845	-0.6358
39.2804	-0.390813	0.361719	0.0492672	0.451884		-3.30016	-2.80488	0.861274	0.956808	-2.37595	0.131037	-1.34183	0.589709	5.47299	-3.12185	8.16511	-4.32758	-1.4786	-3.14983	1.60274	-1.59468	-8.21615	1.53025	-2.59204	9.74578	1.14798	-0.917932	-1.63186	-3.52396	-4.47211	-4.04166	0.84874	-2.90349	-0.495672	4.39215	2.53533	0.20662	1.72818	5.1503	0.533267	6.54461	2.67374	-1.26225	0.368432	-3.40136	-2.68945	-1.10209	2.55776	-1.26474
39.3305	-0.361822	0.283906	0.114095	0.233792		-2.53785	0.779275	1.08873	-2.47167	1.66618	1.19305	1.22644	-1.08791	6.96431	-2.64334	2.90142	-0.629636	-0.529113	-4.00636	1.27444	-1.40197	-6.35826	2.15996	-0.459088	7.47117	0.589143	0.00335474	-1.94178	-3.55956	-2.86702	-3.85665	1.84968	-1.60877	-1.47404	-1.37909	0.635057	-2.35441	0.0291383	0.988528	0.570133	4.14759	1.77247	-2.50699	-2.19694	-2.85963	-3.30349	-1.2156	2.26225	-0.448515
39.3806	-0.490653	0.261607	0.0401399	0.124638		-2.11402	-0.647513	0.446329	-2.81131	-0.324765	-2.03897	1.19837	1.21587	1.9966	-4.45527	0.842296	0.615986	0.0506902	-4.57252	1.58569	-1.39902	-5.04863	2.4866	-0.900341	5.69452	0.852053	-1.03203	-3.30458	-2.28184	-2.16694	-4.15711	0.534019	-3.76933	-2.65002	-2.72968	0.304987	-2.1826	-0.878296	-0.501231	0.106871	2.60444	1.2723	-2.55845	-0.130452	-2.64411	-1.24437	-0.677907	3.75284	-0.263776
39.4307	-0.64942	0.267781	0.033504	0.104222		-2.01071	-3.12937	-1.05934	-3.13919	1.0259	-3.00382	-0.95244	0.849553	3.2958	-2.79384	0.844721	0.304793	0.326333	-4.89218	1.975	-1.53461	-4.19955	2.56409	-0.239918	4.35871	0.733924	-1.37802	-3.0308	-2.56723	-2.14009	-2.72911	0.474263	-2.83119	-2.84825	-1.91963	0.9364	-0.913658	-1.16705	-0.277038	-0.364944	1.76255	1.04683	-0.743479	-0.194638	-2.64494	-3.18537	-0.549961	1.90459	-0.476962
39.4808	-0.452076	0.268323	-0.00848638	0.108395		-2.42544	-2.43358	0.546597	-1.72202	-0.472066	-1.29332	1.2404	0.221937	3.74862	-1.29973	1.76569	-0.667711	0.363336	-5.00924	1.18193	-1.75753	-3.72331	2.44632	1.02396	3.40665	1.6597	-1.15107	-2.63087	-2.76441	-0.188942	-3.55545	-1.11984	-1.57544	-1.57887	-1.20896	1.92058	-0.168477	-1.01004	0.703045	-0.353738	1.4693	0.969648	0.941808	-1.91086	-2.75227	-2.22979	-1.28141	3.06216	-0.854508
39.5309	-0.297667	0.277597	0.00571732	0.108979		-2.92004	-2.09199	0.888168	-3.36507	0.487186	0.107108	-0.736538	-0.868671	3.90734	-2.35281	2.46219	-1.40602	0.227218	-4.96757	1.6977	-2.01654	-3.5322	2.1872	-1.62812	2.78122	1.56561	-0.770462	-1.80482	-2.68814	1.63198	-0.875112	2.76571	-2.66348	-1.26538	-2.29627	2.64879	-1.40837	-0.592553	1.48285	0.514683	1.57208	0.914361	1.10311	-0.732979	-2.85625	-2.15677	-0.895367	2.89092	-1.16285
39.581	-0.357586	0.273888	-0.0637751	0.100684		-1.12685	-1.73522	1.40142	-0.853257	-1.7415	-1.09575	-0.324609	-1.09931	4.79581	-2.72325	1.93666	-1.01738	-0.0164987	-4.81104	1.52641	-2.26042	-3.5385	1.84063	0.280767	2.42531	1.58012	-0.647138	-0.998869	-1.62707	0.324963	0.034298	-0.257979	-3.1911	-1.72477	-2.81013	2.58153	-4.11383	-0.418735	1.50597	1.14316	1.91828	0.754566	3.25446	1.53259	-2.84704	-2.08915	0.0971463	2.27294	-1.16842
39.6311	-0.516288	0.256485	-0.033329	0.113343		-2.79319	-3.08278	-1.07542	-0.572114	-1.90898	-2.04091	-0.345111	-1.22033	2.77101	-2.1152	0.845727	0.590224	-0.302296	-4.58354	1.28584	-2.43796	-3.65452	1.46053	1.39973	2.28182	2.31326	-0.412932	-1.19086	-1.48329	0.704699	-2.00493	-2.56081	-4.40867	-1.20052	-0.47725	1.7148	-5.68494	-1.21087	1.10792	0.0310036	2.35528	0.401301	3.03107	-0.778574	-2.61477	-1.5431	0.448885	3.07985	-0.637784
39.6812	-0.402418	0.260954	-0.0301376	0.105422		-2.38913	-2.17667	1.61982	-1.20563	-2.35479	-1.74177	0.0108373	-0.463594	4.89646	-2.59384	0.791211	1.59973	-0.564651	-4.32895	1.3038	-2.49837	-3.79252	1.1008	1.12512	2.29362	2.11222	-0.357356	-1.91833	-1.40479	-0.253269	-2.41861	3.49307	-0.410635	-0.189778	0.981971	0.343406	-4.96788	-2.12368	0.735816	-0.695521	2.73356	0.0914549	1.72749	-1.02705	-2.1114	-1.57337	0.0853018	3.6626	0.438667
39.7313	-0.545926	0.261125	-0.113271	0.101571		-3.17302	-2.88597	-1.04481	-3.11489	-1.52871	-4.76252	-1.59045	-0.506225	4.52927	-3.1531	1.57259	0.473064	-0.734751	-4.09115	1.26882	-2.42564	-3.86481	0.815331	0.350224	2.40361	2.96149	0.376716	-2.21901	-1.31013	0.841951	-1.55079	0.598563	-2.46053	-0.396246	-0.188959	-0.755359	-3.68173	-1.53211	0.81035	1.09153	2.93407	0.223266	2.3109	-0.297891	-1.61606	-0.992333	0.0770111	2.09853	1.38752
39.7814	-0.432884	0.266709	-0.027663	0.107999		-3.80828	-4.7108	0.214347	-3.01412	-1.48318	-1.79738	-1.24547	-0.142193	4.43869	-1.70649	1.50459	-1.33088	-0.733313	-3.914	2.04845	-2.26266	-3.78374	0.658043	2.79389	2.55469	3.55384	-1.02807	-1.9103	-0.257814	1.31895	-1.42669	2.17277	-4.1296	-1.45092	-1.14752	-0.633591	-3.69983	-0.293465	1.1714	3.17996	2.85505	0.810334	2.79804	-0.635668	-1.51443	-1.40618	-0.331126	3.61377	1.43267
39.8315	-0.566331	0.268535	0.0617221	0.10644		-2.81958	-0.502095	0.183424	-3.22049	-2.39368	-2.27899	-1.01989	-1.70147	2.98705	-2.77794	0.458722	-1.52652	-0.479046	-3.83676	1.03165	-2.05817	-3.50955	0.681479	1.04018	2.68974	3.2613	0.447495	-1.66021	0.347919	-0.697255	-1.64693	3.77134	-4.12971	-1.60987	-1.38814	0.35978	-3.51998	-0.0406772	0.791119	3.79868	2.45447	1.26792	0.891461	1.46706	-1.94243	-1.12989	-0.0740785	2.34769	0.578794
39.8816	-0.475014	0.277941	-0.0685358	0.101171		-2.57318	-0.750404	-2.09525	-2.87301	-3.58902	-2.20364	-1.52938	-0.154365	4.48133	-1.77387	0.0933648	-0.196227	0.0264203	-3.86137	1.72653	-1.86693	-3.13477	0.88541	2.66369	2.75972	3.11887	-0.0317739	-1.64701	-1.2431	0.711167	1.60707	2.24792	-4.01549	-0.863901	-2.09316	1.02985	-2.95881	-0.716189	-0.280174	3.43893	1.96508	1.11966	2.79615	0.261204	-2.49285	-2.13291	-1.40952	3.12442	-0.290323
39.9317	-0.421375	0.274428	0.0365058	0.10473		-2.12939	-2.0673	2.01666	-2.941	0.992165	-1.80364	-0.948728	-1.36078	2.1008	-2.24809	1.01596	0.902498	0.536903	-3.9718	0.781231	-1.75149	-2.7746	1.20105	3.17728	2.74791	3.09347	1.10834	-2.34647	-0.45418	1.29012	0.118135	2.73163	-3.02748	-0.733438	-2.47541	0.963926	-2.64372	-1.5718	-0.543348	2.8815	1.69838	0.710983	0.817174	-0.90096	-2.7047	-2.10315	0.270792	1.34159	-0.402045
39.9818	-0.496026	0.27869	-0.0699976	0.117177		-3.07303	-0.838102	1.37252	-3.364	-0.322752	-3.31478	-2.46666	-1.8573	3.84699	-4.85804	2.11568	1.07143	0.761591	-4.15193	1.49891	-1.7704	-2.54088	1.55502	5.30981	2.64565	3.62591	-0.0155676	-2.26	-0.222557	0.822616	-1.14621	2.03376	-3.89248	-1.12332	-1.46593	0.424192	-2.6487	-1.29234	0.19471	2.84959	1.85056	0.630606	1.81825	-0.857307	-2.49902	-1.17604	0.782306	1.63647	-0.086033
40.0319	-0.488071	0.273243	-0.0210043	0.105867		-2.1325	-1.6757	0.68124	-4.48575	-1.09694	-1.09317	-0.771777	-1.46527	3.08295	-2.03713	2.63662	1.22471	0.567513	-4.3762	0.799604	-1.87861	-2.46814	1.87464	3.81141	2.44429	3.33115	-0.351046	-1.88332	-1.22552	0.889131	-0.575132	3.92836	-3.47454	-0.483417	0.838384	-0.0477512	-1.14813	0.216581	0.655012	2.91494	2.35353	1.00615	1.59911	-1.112	-2.16744	-1.67355	1.33019	1.50145	-0.139738
40.082	-0.291478	0.266256	0.0932951	0.106685		-3.62394	0.395594	0.369865	-4.06217	-0.559804	-0.52176	-1.0947	-0.418242	3.65674	-2.54838	2.82416	1.98561	0.253738	-4.58487	0.978743	-1.92744	-2.51365	2.10063	4.32078	2.15059	3.3216	-1.21908	-2.76734	-1.06801	0.088879	1.03788	3.30679	-2.32298	1.01389	2.76141	0.322349	-1.16515	0.674032	0.706976	2.3534	3.0985	1.50405	3.79616	-1.20658	-1.98038	-1.17663	-0.637364	1.75385	-0.923783
40.1321	-0.261486	0.264323	0.148799	0.108027		-3.64976	0.210565	0.794989	-2.58782	-1.72142	0.362469	-1.84536	-1.84434	3.11939	-2.34753	2.96586	2.64792	0.192097	-4.71046	0.72083	-1.77677	-2.63132	2.18604	4.20595	1.83296	2.96098	0.216727	-2.66352	0.137188	-0.111351	2.19156	1.43896	-2.64022	1.37093	1.41001	1.4392	-3.80307	-0.446559	1.26933	2.08648	3.84882	1.84884	4.35735	0.708381	-1.95055	-0.731469	1.75341	1.91461	-1.76893
40.1822	-0.341233	0.264414	0.177961	0.121107		-1.52293	1.63577	1.52203	-0.856241	1.03284	-1.91292	-2.80017	0.225332	1.23927	-0.720161	3.13464	2.38448	0.547319	-4.68611	0.861014	-1.48215	-2.7754	2.08437	2.95857	1.57524	2.59184	-0.0739709	-2.66431	-0.5333	-0.37326	-0.919459	3.24303	-2.52399	0.366778	-0.607215	2.16168	-0.818988	-1.3145	2.18634	2.82657	4.21378	2.00905	3.24273	-1.0386	-1.97961	-0.454229	0.50805	1.29927	-1.89804
40.2323	-0.30087	0.279066	0.0894481	0.120062		-0.949697	-1.36411	0.515014	-2.6721	-1.18785	-2.35888	-0.781824	-1.75723	1.4011	-3.05253	3.30187	1.40088	0.957545	-4.50004	0.947032	-1.24974	-2.90228	1.75894	4.63839	1.46126	3.02912	0.612434	-2.06277	-0.285866	1.13082	-1.09432	1.47562	-2.90518	-0.513465	0.97474	2.08265	0.898599	-1.09649	2.52798	3.50639	3.85129	2.00405	3.19836	-1.8163	-2.01695	-0.250439	1.58915	0.690067	-1.27958
40.2824	-0.161481	0.265777	0.139702	0.12222		-2.49318	-1.16536	1.08442	-2.94581	-0.707628	-1.78351	-0.594192	0.625	2.38817	-3.15237	3.1925	0.359701	0.979302	-4.23628	0.884631	-1.26559	-2.9691	1.28733	3.35457	1.54417	2.20658	0.608569	-1.83082	-1.30151	0.252971	-0.312786	3.35946	-3.68405	-2.07442	2.36898	1.95007	-1.32341	0.0295314	2.32767	3.51422	3.09109	1.89298	1.63367	-0.533857	-2.14833	-1.34392	1.28845	1.58289	-0.544165
40.3325	-0.230136	0.268855	0.0432536	0.121998		-2.05647	-1.09888	1.41896	-1.36646	-0.81862	-3.62187	0.593952	1.2655	3.15708	-1.11191	2.61175	-0.0915368	0.404962	-3.98843	0.674006	-1.46819	-2.93328	0.820866	4.53457	1.75441	2.83687	0.621184	-1.96793	-0.977842	0.786333	-1.55938	1.76324	-2.32278	-1.73678	0.709485	2.19784	-0.482621	0.959226	2.19892	3.25808	2.69637	1.76025	2.06347	0.105026	-2.47749	-0.550081	0.614506	1.69738	-0.241923
40.3826	-0.207061	0.263515	0.0700833	0.128719		-1.90544	-1.95662	0.401357	-2.0897	-1.66612	-3.27855	-1.18234	-2.02242	2.03506	-3.27797	2.09395	0.671885	-0.415609	-3.84596	1.08345	-1.64996	-2.78515	0.512071	4.35401	1.99173	3.46303	0.396596	-1.60783	-0.747326	0.4864	-0.820788	0.429786	-1.14572	0.384608	-0.254217	2.54531	-0.920346	0.50545	2.25295	2.93313	3.22718	1.64179	3.75423	0.483948	-2.8978	-1.42872	-0.127735	1.28512	-0.378278
40.4327	-0.30048	0.250456	0.267544	0.119702		-2.52883	0.93399	1.29218	-2.23035	-0.0637955	-3.76937	0.102458	-1.77899	2.83898	-2.35169	2.28686	2.47262	-1.0528	-3.8215	0.903206	-1.62937	-2.57894	0.493888	4.74852	2.15588	2.48894	-0.864722	-1.81811	-1.93049	-0.695465	-0.0336031	1.43525	-2.48838	0.309969	0.440403	2.62369	-0.220397	-0.463495	2.36056	2.57013	4.12222	1.47863	0.461086	-0.246496	-3.04241	-0.679248	-0.784515	-0.48551	-0.779909
40.4828	-0.20854	0.272046	0.23625	0.136442		-2.46068	-0.386683	0.944526	-1.1494	0.655314	-3.08137	0.314591	-0.202642	4.15046	-4.69553	2.91091	3.59753	-1.2322	-3.85998	0.511497	-1.43108	-2.37622	0.754431	4.23637	2.18256	2.42282	0.401201	-1.49817	-2.52594	-0.675454	-0.266228	2.7964	-2.363	-0.276148	0.415753	2.03191	3.55365	-0.835336	2.65624	2.70238	4.4489	1.21878	0.929982	-0.219175	-2.60251	-1.5897	-0.166895	-0.506114	-1.24882
40.5329	-0.0856555	0.277154	0.152665	0.12727		-2.70166	-2.50926	0.928449	-3.73253	-0.475195	-4.18079	0.82634	-0.0374305	2.30114	-1.80905	3.32369	2.76518	-1.02082	-3.90401	0.790991	-1.17223	-2.23388	1.2169	4.68021	2.15114	2.17412	0.00625877	-1.83335	-3.33392	-0.955501	-0.757317	1.21913	-1.59109	0.0428983	0.196396	0.831148	0.895318	-0.950362	3.26882	3.66463	3.73861	0.929222	0.630274	1.43303	-1.98132	-1.89507	0.943509	2.09662	-1.54218
40.583	-0.224746	0.284507	0.261209	0.134136		-2.77246	-0.826463	0.86274	-3.21651	-2.62274	-2.941	-1.11093	-1.48254	4.03069	-4.96081	3.44434	1.26201	-0.531498	-3.90237	0.67683	-0.95829	-2.14541	1.80421	5.08488	2.17698	1.58538	-0.316848	-2.08995	-1.54137	-0.393851	-2.21835	0.101621	-0.851625	0.536928	1.16591	0.306513	-1.68251	-1.21116	3.57816	4.16979	2.74082	0.726632	-0.177889	-1.37514	-1.97898	-1.47629	-1.28302	0.184672	-1.44038
40.6331	-0.285018	0.279439	-0.00670073	0.117023		-2.83245	-1.13944	-0.729225	-3.17556	-1.68312	-4.86719	-1.36744	-0.0581524	4.17241	-3.6669	3.51892	0.869853	0.0593355	-3.84847	1.24629	-0.829415	-2.05859	2.43489	5.90671	2.37538	2.58455	0.376609	-2.23826	-0.720597	-0.533717	-1.73946	0.611017	-1.83328	-0.151236	2.26431	1.26081	-0.359821	-1.51634	2.95052	3.57327	2.38827	0.769865	2.23235	1.5761	-3.08412	-2.02375	-1.70903	-0.280603	-1.08818
40.6832	-0.383518	0.301277	0.335131	0.134787		-4.07197	-1.87817	-0.793574	-6.51387	-0.603253	-4.48582	0.330652	-0.328987	2.79846	-4.33623	3.57563	1.49518	0.445062	-3.75537	1.28843	-0.803756	-1.92018	3.00628	2.50387	2.80684	2.49877	-0.786108	-1.86186	-1.71874	-1.73335	-0.53677	-1.61334	-2.01652	0.520996	2.47157	2.29696	-0.495092	-1.50026	2.04335	3.30545	2.99833	1.27002	0.315013	0.115744	-4.60705	-1.90782	-2.46678	1.98957	-0.885116
40.7333	-0.375041	0.302093	0.174882	0.125815		-3.789	-1.26306	0.673908	-4.09315	1.23494	-3.69345	-1.54495	-1.36497	3.98038	-2.69838	3.47735	1.97758	0.305687	-3.63621	0.406416	-0.874975	-1.69799	3.40921	5.48118	3.31251	3.00669	-0.68742	-1.73988	-1.31706	-2.56366	-1.80334	0.74672	0.045445	0.365008	1.82972	2.08528	-0.718883	-0.58158	1.71598	3.92535	4.04782	2.2376	-0.753302	1.08505	-5.59328	-2.15587	-3.20972	0.768062	-1.1246
40.7834	-0.421297	0.297883	0.21153	0.133165		-3.83531	-1.5352	-0.159	-4.59569	-1.33977	-4.79213	-2.34512	-2.14297	6.07456	-4.21489	3.45798	1.86088	-0.387108	-3.50202	0.714716	-0.938819	-1.44396	3.53455	5.54535	3.67869	2.37722	-0.9342	-1.56362	-1.67144	-0.420461	-1.36191	-1.18613	-2.00954	-1.57008	1.09715	1.3399	0.855497	0.698591	2.059	4.71051	4.9732	2.86765	-1.2656	0.535215	-5.71555	-2.49372	-0.797547	0.644096	-1.65459
40.8335	-0.323649	0.300558	-0.0856058	0.1172		-3.21576	-1.50386	-1.63987	-4.31541	-1.27464	-1.31248	-0.944279	-1.20303	4.69044	-5.12634	4.13839	1.54726	-1.10504	-3.35681	0.860843	-0.866612	-1.23108	3.32794	4.32637	3.6917	2.47326	-1.01998	-0.539573	-1.37344	-1.94321	-3.13828	0.254675	-1.61162	-0.4031	1.30661	1.0731	2.99493	0.933601	2.84791	5.0934	5.49098	2.23831	-0.98478	-0.403796	-5.63923	-1.52559	-1.72911	0.909198	-2.21263
40.8836	-0.355046	0.307987	0.240697	0.126061		-3.91232	-1.47003	-0.144007	-4.82754	-2.02619	-1.10763	-1.92162	-3.44626	5.38959	-3.73275	5.3318	1.41651	-1.26187	-3.20317	1.41339	-0.607439	-1.13097	2.91469	5.04471	3.22219	2.41807	-0.261427	-1.49493	-1.92677	-1.7644	-1.10008	-1.83607	-3.12804	1.31337	1.90464	1.24165	1.50729	0.386129	3.45596	4.82352	5.52265	0.818819	1.78842	0.195689	-6.04033	-2.07686	-0.44142	-0.0992462	-2.58412
40.9337	-0.232382	0.309956	0.146324	0.124311		-4.58017	-3.25553	-1.32506	-4.13968	-0.322751	-2.59984	-0.735595	-0.701325	7.22109	-3.37085	5.67533	1.6647	-0.687159	-3.04394	1.55851	-0.341427	-1.1544	2.45684	7.39794	2.47832	2.01519	-1.36922	-1.34299	-1.09061	-0.192676	-0.528198	0.489844	-0.402751	1.39134	2.06361	1.50273	1.71849	0.128795	3.47143	4.63183	5.04903	0.194838	-1.2472	0.31244	-6.55868	-1.57947	-1.11244	0.307914	-2.62283
40.9838	-0.338738	0.308213	0.214308	0.138282		-4.15227	-2.31492	-1.96184	-3.83478	-1.21552	-3.4861	-0.214534	-1.67894	4.36886	-4.77668	4.55149	2.36582	0.0495904	-2.89886	1.501	-0.290784	-1.22771	2.11614	4.73658	1.75258	2.00999	-0.34609	-1.59983	-2.09618	-1.98579	-1.4344	-0.120829	-1.31967	0.341685	2.04952	1.67981	3.43937	0.00736862	3.28377	5.06621	4.38802	1.18978	0.93334	-0.420702	-6.09307	-2.24497	0.0743763	0.0314186	-2.22825
41.0339	-0.329617	0.308348	0.249723	0.121412		-3.10905	-1.5245	-0.267406	-5.258	-1.32473	-1.34317	-2.38915	-2.4955	5.05273	-3.75518	2.94674	3.05954	0.308196	-2.81465	1.28979	-0.542877	-1.27097	1.98742	3.59613	1.33748	2.16682	-1.90794	-1.3119	-2.30533	-1.34142	-2.32829	0.0382199	-4.6886	-0.161962	2.13988	1.70197	0.502912	-0.399368	3.23683	5.06097	3.98582	2.68078	-1.03693	1.54037	-3.94012	-1.59582	-0.432657	0.901172	-1.68029
41.084	-0.332417	0.311388	0.336862	0.12333		-3.41167	-4.51207	0.603238	-3.45328	-0.354695	-3.62738	-1.43795	-2.31948	6.7903	-3.56906	1.85924	3.13958	-0.144789	-2.84044	1.26405	-0.884225	-1.21623	2.01628	3.81219	1.43584	2.66439	-1.43551	-0.355587	-2.31214	-1.15237	-1.10601	1.36214	-3.18244	-0.260943	2.34934	1.82458	0.547006	-0.730203	3.2763	4.22599	4.11367	3.39486	-1.82955	-1.26949	-1.43849	-2.28072	0.262598	-0.453601	-1.4671
41.1341	-0.410915	0.306941	0.363685	0.119048		-3.28217	-2.02277	-0.539557	-1.99814	-1.84351	-1.79004	-2.02928	-0.756891	5.79092	-5.01688	1.84471	2.62819	-0.867515	-3.02041	1.29422	-1.06267	-1.09951	2.12811	3.45037	1.89184	1.91477	-0.956992	-0.698855	-2.68503	-4.76823	-0.305756	0.77128	-2.99757	-0.538778	2.68237	2.377	2.23694	-0.682435	3.53027	3.76655	4.51463	3.30021	-5.19082	-0.404428	-0.547307	-1.37532	1.62619	0.763967	-1.81725
41.1842	-0.483986	0.310094	0.246904	0.1102		-3.21804	-2.35105	-0.4033	-2.31007	-1.25493	-2.01007	-2.43394	-2.33869	4.65442	-5.13443	3.03473	2.01737	-1.35831	-3.31899	1.37178	-0.983241	-1.01037	2.24897	4.18744	2.45996	2.22344	-1.10309	-0.849462	-1.7613	-2.33884	-2.34663	-2.77698	-3.42459	-0.97364	3.05493	2.92156	1.049	-0.538252	4.54786	4.26165	4.8352	3.00004	-1.69929	-0.553543	-2.02244	-2.13987	1.8225	0.665872	-2.16052
41.2343	-0.521112	0.327321	0.273628	0.117555		-3.61696	-2.60457	-1.81358	-3.28692	-2.44627	-4.22015	-1.032	-1.06203	3.69907	-5.93179	4.29434	1.54432	-1.34626	-3.63601	1.06569	-0.817395	-1.03874	2.34469	4.4297	2.89471	2.48117	-0.749277	-0.883797	-2.23709	-2.23353	-0.639604	-0.00705823	-2.57624	-0.798359	2.88756	2.66774	0.466507	-0.46543	5.85128	5.43355	4.86982	2.85864	-8.84268	1.5413	-4.16749	-1.90408	3.1161	1.16587	-1.80074
41.2844	-0.63358	0.331633	0.0916781	0.119683		-3.38799	-3.23516	-1.38835	-6.65564	-0.634784	-3.13461	0.331209	-2.44448	4.48924	-4.85141	4.48252	1.03341	-0.918125	-3.8694	0.876768	-0.758455	-1.22527	2.44274	3.87681	3.01108	3.05987	-1.79116	-1.54151	-2.40529	-5.1406	-1.79806	1.60488	-2.51207	-0.36354	2.11016	1.87313	0.350042	-0.336432	5.35892	5.87108	4.64223	2.86171	-5.18122	-1.39925	-5.06821	-3.07721	1.87702	0.952308	-0.785432
41.3345	-0.575282	0.332033	0.351383	0.130728		-2.86122	-3.73667	-1.13658	-5.91477	-1.22206	-4.96233	-0.995159	-2.06239	3.75623	-4.00868	3.84133	0.455966	-0.193291	-3.92763	0.712523	-0.846352	-1.47446	2.57587	5.89746	2.86615	2.46082	-1.87323	-0.698407	-3.07967	-2.25039	-1.41441	-0.712294	-2.85316	-0.157592	2.17898	1.47218	0.0677415	-0.373905	3.24825	4.32373	4.20182	2.92841	-6.70157	-0.851225	-4.39385	-4.42471	2.58014	0.69694	0.000478598
41.3846	-0.573938	0.322959	0.240809	0.125347		-3.5933	-3.55746	-0.687891	-4.70537	-3.58043	-4.03659	-0.521297	-3.92034	4.07948	-4.69657	3.05369	0.395656	0.616558	-3.78773	0.494886	-0.921755	-1.66751	2.77468	4.8158	2.57748	4.0864	-1.80198	0.116935	-3.54039	-1.80105	-2.03197	1.57176	-3.32065	-0.20711	2.89154	1.62339	0.253152	-1.07492	2.71269	2.96728	3.69745	2.80291	-6.84623	-0.678829	-3.25929	-2.17087	1.62258	1.02854	-0.21279
41.4347	-0.339967	0.329283	0.346077	0.114375		-2.4844	0.0140651	-1.12755	-6.03818	-0.844718	-3.4496	-2.18351	-2.13048	5.01896	-3.77299	2.88151	1.38553	1.16608	-3.4543	0.83785	-0.821009	-1.69071	3.01107	7.11623	2.26267	4.12398	-1.60358	-0.981752	-2.53931	-5.07778	-0.0730787	-0.504539	-4.00486	-0.0605088	2.22808	1.84493	1.24896	-1.59352	4.31976	3.53431	3.36044	2.1995	-6.48898	-1.35084	-2.69654	-2.96058	2.57918	2.18259	-1.08044
41.4848	-0.384448	0.320229	0.182102	0.118204		-2.88991	-3.86258	-1.73001	-3.70703	-1.73575	-4.53354	-1.83062	-2.14222	2.97835	-3.54777	3.9675	2.56804	1.1079	-2.93204	0.922983	-0.587223	-1.54773	3.19293	5.97427	2.017	3.25973	-2.49612	-2.22963	-2.45356	-4.10316	-0.862304	0.987927	-3.72196	0.917456	1.43734	1.98813	1.43417	-0.556806	5.63059	4.30785	3.40113	1.43467	-3.77729	-1.65903	-2.84464	-2.50285	3.28951	-0.120695	-1.78429
41.5349	-0.428106	0.338211	0.180873	0.116667		-3.9205	-1.97055	-1.42036	-5.68148	-1.83013	-6.1573	-1.5646	-4.31297	3.23414	-5.82048	5.42633	2.50501	0.453633	-2.2703	1.19086	-0.470281	-1.35958	3.22488	5.32211	1.84663	2.88015	-2.57126	-1.85408	-2.3192	-4.18339	-1.68063	0.145311	-2.42264	0.618825	2.61989	2.24873	0.0658142	0.639126	5.74354	4.29034	3.86122	1.42696	-7.18457	-0.843747	-3.48238	-2.69163	3.75338	1.34694	-1.83963
41.585	-0.454159	0.325988	0.20335	0.106207		-2.92831	-3.42543	-2.43782	-5.11171	-2.66989	-6.6496	-2.43669	-2.51625	2.38279	-5.23484	5.61071	1.30592	-0.299435	-1.65236	1.03901	-0.708317	-1.25242	3.0207	5.00244	1.73545	3.37703	-3.54305	-1.71999	-3.33756	-3.87668	-1.66498	-2.62074	-3.11544	-2.41389	3.48233	2.5537	-0.568678	0.106108	5.30158	4.14566	4.70882	2.65601	-4.04629	-1.81794	-4.3703	-2.78592	4.56134	1.62061	-1.54901
41.6351	-0.277802	0.342606	0.292516	0.128228		-4.33312	-3.48458	-1.23785	-4.90743	-2.34511	-4.57691	-1.64396	-3.7	2.96499	-4.30016	4.62352	0.585909	-0.630658	-1.28648	0.729643	-1.22921	-1.31935	2.63083	6.73036	1.66733	3.15307	0.354486	-1.01416	-1.02599	-2.49536	1.01938	-0.502483	-5.34444	-1.69855	2.60217	2.49887	-1.96288	-0.866153	4.88491	4.44695	5.81652	4.15023	-6.09756	-1.471	-5.22334	-2.12525	3.49776	2.5579	-1.31408
41.6852	-0.481182	0.341078	0.281279	0.130957		-3.20524	-3.13277	-2.04393	-4.77413	-4.56547	-5.18737	-1.58704	-5.14315	3.32769	-4.6147	3.88395	1.10254	-0.426153	-1.37699	1.10648	-1.722	-1.46077	2.21092	4.35119	1.63438	3.52058	-1.52917	-1.61778	-2.52364	-5.9402	-2.01454	-0.794113	-3.34913	0.113894	2.35049	2.23206	-3.18639	-0.93468	4.92731	5.4093	6.72651	4.75041	-5.47271	-2.65032	-5.75096	-2.87235	4.02362	0.915422	-1.27803
41.7353	-0.370537	0.33824	0.267001	0.12289		-4.16779	-3.99008	-2.64631	-3.94381	-1.75821	-4.63762	-1.3747	-0.742646	2.22148	-4.44319	3.90777	1.75214	-0.0863786	-1.92328	1.09705	-1.89485	-1.50729	1.91932	5.8127	1.66174	3.56139	-2.32087	-1.14735	-3.5265	-2.91429	-2.23185	1.2436	-3.16415	-0.352437	3.28726	2.72228	-1.58442	-1.00643	5.23308	5.85946	6.91382	4.39739	-5.59688	-2.69315	-5.723	-1.42743	3.13158	3.13569	-1.35452
41.7854	-0.410761	0.337977	0.418717	0.118716		-2.5429	-0.600498	-1.67676	-3.47915	-4.55231	-4.85377	-3.78468	-3.80284	1.59484	-4.24823	4.25074	1.51412	-0.0331729	-2.62483	1.33797	-1.71671	-1.29047	1.89657	4.95627	1.78275	3.35431	-1.46853	-1.92374	-2.29031	-1.83697	-1.45422	0.776228	-3.0404	-1.42887	3.94727	3.99597	-1.30538	-1.62453	5.23559	4.74245	6.23801	3.73994	-5.41002	-4.53348	-4.97966	-1.91535	3.9143	2.16545	-1.46645
41.8355	-0.358169	0.329324	0.386629	0.138151		-3.64111	-4.80419	-3.11076	-2.34496	-2.7049	-4.15373	-2.7354	-1.92234	2.1597	-5.03635	4.46112	0.752267	-0.31959	-3.15727	1.89188	-1.31039	-0.769613	2.1193	5.54055	2.03078	3.21255	-1.96044	-2.23301	-3.28697	-2.24064	-1.98538	0.852082	-2.44608	-1.16054	3.54945	4.30978	-1.59091	-2.03527	4.67127	3.59157	5.23605	3.22529	-5.43059	-4.58179	-3.45163	-2.12474	2.1979	2.13083	-1.62729
41.8856	-0.290838	0.337335	0.448168	0.11599		-3.68649	-3.64433	-1.06868	-7.25509	-4.10158	-3.40991	-0.28434	-3.65228	2.1659	-5.04781	4.14141	0.181057	-0.562691	-3.21916	2.75283	-0.803837	-0.152099	2.47577	3.24037	2.41812	3.93765	-2.99216	-1.46475	-2.21785	-1.55924	-1.97569	2.57019	-3.48983	-0.596515	2.30713	2.90129	-0.404112	-2.0025	3.58329	3.53273	4.49738	2.88622	-3.70539	-3.46233	-1.83776	-2.14432	1.66101	3.80064	-1.87967
41.9357	-0.277345	0.321044	0.321122	0.12928		-3.37977	-1.87406	-1.28305	-3.29632	-3.69395	-3.52112	-1.20993	-3.71081	2.31842	-5.51115	3.39673	0.09782	-0.366775	-2.83529	2.42634	-0.348202	0.326198	2.85339	2.58955	2.87284	3.18223	-2.3207	-0.681807	-4.86653	-2.80324	-2.84693	1.35899	-0.548055	-0.833045	2.54217	1.49687	-0.0179426	-1.98657	3.04953	3.75319	4.27101	2.71323	-3.92745	-3.90384	-1.23874	-2.88832	1.72643	4.07431	-2.21532
41.9858	-0.243055	0.33758	0.335796	0.129851		-3.22285	-3.28737	-0.422774	-2.63187	-4.73229	-3.42865	-2.14026	-4.80135	2.67962	-3.92017	3.24127	0.539789	0.319231	-2.27315	3.15438	-0.105055	0.446972	3.14878	4.54273	3.30194	4.39571	-2.28604	-0.755988	-3.53759	-2.81005	-2.26425	2.80795	-3.78955	-1.03923	4.44642	1.3538	-1.67292	-1.64893	4.17418	3.86788	4.48598	2.73231	-4.41514	-4.21132	-2.26194	-2.45164	4.79766	3.52268	-2.53296
42.0359	-0.397013	0.340093	0.23937	0.125779		-2.62909	-5.00307	-0.873557	-3.3592	-2.9294	-3.76594	-3.67732	-3.04888	1.68778	-4.12387	4.12803	1.36947	1.16538	-1.80603	3.46109	-0.196498	0.23044	3.31377	1.6693	3.61243	3.79616	-1.86164	-1.54327	-3.13551	-2.8334	-0.953362	2.23041	-4.26874	-0.830825	4.42328	1.65398	-2.65998	-0.268806	5.44686	4.16963	5.03987	2.97902	-6.96184	-4.26955	-3.78562	-2.0845	0.967966	2.82945	-2.72311
42.086	-0.270977	0.33464	0.256009	0.139684		-4.44927	-2.12629	-0.705126	-5.44481	-3.50339	-3.18121	-1.19741	-3.58737	1.48922	-3.08236	4.88289	2.23399	1.82732	-1.6611	3.35245	-0.530917	-0.131282	3.32069	3.7892	3.73424	4.39559	-2.59481	-1.19324	-4.20652	-3.94025	-1.75696	2.05267	-3.45994	-1.06532	2.49208	1.63654	0.0330183	0.717791	5.04285	4.4591	5.67051	3.31491	-4.08894	-3.8402	-4.33232	-3.0513	0.820483	4.04795	-2.69807
42.1361	-0.277824	0.345201	0.273334	0.128636		-4.0824	-4.26837	-1.57077	-1.59343	-3.65236	-4.27441	-2.32205	-1.89402	1.68089	-4.34888	4.53689	2.79364	2.09038	-1.79299	2.62366	-0.944775	-0.442282	3.14186	3.97024	3.68903	4.03828	-0.605887	-1.87172	-3.43554	-4.15891	-0.711932	2.03453	-4.47845	-2.17756	1.42324	1.8123	0.681579	-0.46754	4.34202	4.33055	6.03614	3.38517	-4.29085	-2.40319	-3.50954	-2.58184	1.74715	3.79504	-2.38541
42.1862	-0.400951	0.330823	0.29931	0.147199		-4.07773	-5.1159	0.590415	-3.38744	-3.46472	-3.43671	-2.92122	-3.07175	0.875489	-3.96449	3.65787	2.78038	1.87403	-2.0565	2.26234	-1.29258	-0.552087	2.77956	2.9671	3.52138	3.54834	-1.72038	-1.52988	-3.72765	-1.95014	-1.55527	3.00158	-3.64959	-2.86561	2.08541	2.62001	0.310819	-1.85049	4.98973	4.07149	5.89979	3.00051	-3.61465	-4.92001	-2.53844	-3.67646	1.98556	3.79364	-1.79791
42.2363	-0.445988	0.335097	0.212515	0.13226		-4.37474	-1.89883	-0.531221	-2.61829	-3.88024	-2.54902	-2.94725	-1.97283	0.293806	-3.21506	3.01823	2.04105	1.11649	-2.30639	1.56826	-1.50122	-0.491972	2.35569	2.90012	3.27587	4.34099	-2.5777	-0.855494	-4.38175	-4.86597	-0.757983	1.6076	-1.82863	-1.62804	3.8248	3.18438	0.635261	-1.4587	5.78101	3.95758	5.44607	2.68778	-4.75053	-4.75909	-2.66005	-2.39935	0.6194	4.04769	-1.28801
42.2864	-0.454989	0.338609	0.316278	0.135029		-2.86169	-3.54693	-0.50256	-5.53674	-2.82112	-2.90437	-0.920499	-3.48228	1.39323	-5.0229	2.81768	1.04714	0.0288593	-2.44791	1.59216	-1.51576	-0.338648	2.02212	3.88579	2.9986	5.26412	-1.68401	-0.308334	-3.28229	-3.42254	-2.56041	1.72576	-3.49458	-0.651201	3.95015	2.62195	-2.13183	-1.07579	5.3826	3.54011	4.96451	3.09397	-2.45996	-3.62586	-3.74627	-2.16343	1.20313	5.02556	-1.28441
42.3365	-0.491911	0.342689	0.214641	0.120897		-4.04955	-4.20875	0.379175	-4.6398	-4.90522	-2.12528	-2.51691	-3.10504	1.62615	-4.57466	3.05078	0.478127	-0.913863	-2.52437	1.53143	-1.33339	-0.168155	1.93056	4.66962	2.74172	4.33329	-1.83582	-0.662283	-3.93555	-3.69202	-2.64833	3.97094	-4.06036	-1.01724	2.35356	1.63809	-2.751	-1.76187	4.37633	2.79219	4.68477	3.92331	-2.97985	-4.65162	-4.74837	-0.904892	-0.175032	3.08653	-1.79307
42.3866	-0.467187	0.338105	0.356556	0.131618		-3.24565	-2.24752	-1.13933	-6.81673	-5.18263	-3.13982	-1.29289	-2.13809	1.18594	-1.1784	3.47124	0.601955	-1.24841	-2.60236	1.65477	-1.10636	-0.0260198	2.16451	3.23526	2.5589	3.71909	-1.66172	-2.30289	-4.60317	-5.52124	-1.56372	2.18293	-3.46357	0.59689	2.36175	1.27672	-1.10692	-1.68537	3.55065	2.52548	4.71642	4.12363	-4.16598	-5.11208	-4.83705	-2.49936	1.02928	3.92356	-2.21551
42.4367	-0.392051	0.325482	0.349996	0.115471		-3.47417	-3.40577	0.894973	-5.13076	-6.18709	-3.20916	-0.212355	-1.14515	-0.249018	-5.25147	3.76538	1.35557	-0.946806	-2.74722	1.86683	-1.01498	0.0845706	2.62338	2.94367	2.50379	4.17921	-1.94554	-1.03393	-3.8355	-4.34613	0.449954	0.995529	-2.37222	0.525855	3.57498	1.63742	-2.1601	-0.590708	3.19306	2.77587	5.14582	3.22148	-2.63768	-3.31912	-4.27092	-2.44438	0.665701	3.41301	-1.98805
42.4868	-0.383824	0.324252	0.404249	0.113599		-2.59629	-3.5783	-0.0687105	-3.57911	-3.11764	-2.47936	-0.118599	-0.657841	0.624717	-4.11057	3.90103	2.39772	-0.37475	-2.96898	1.51447	-1.12087	0.163546	3.17588	2.1488	2.60977	3.46789	-1.53675	-2.03413	-5.27995	-5.58165	0.179673	2.60085	-2.77658	-0.706718	3.52446	2.42264	-2.18384	-0.608227	3.21533	2.88124	5.83204	2.2147	-4.39007	-2.05627	-3.61928	-3.18399	2.51891	3.11396	-1.31068
42.5369	-0.36487	0.313454	0.328613	0.12513		-3.58275	-5.47176	-0.0133357	-4.91343	-3.42636	-2.83001	0.0393121	-1.36021	1.76475	-4.7523	3.99138	2.94743	0.100193	-3.20342	1.539	-1.22075	0.210134	3.6911	3.14309	2.82902	4.7877	-1.95711	-1.41551	-3.07438	-3.86177	-1.96171	-1.02322	-2.56792	-0.213557	1.91845	3.04633	-0.635427	-1.54716	2.88484	2.79631	6.39229	2.1702	-2.26895	-3.96152	-3.23274	-2.1756	2.87236	2.31261	-0.801647
42.587	-0.290653	0.314833	0.323493	0.135688		-2.7243	-3.82384	-0.194229	-3.86138	-1.56453	-1.38425	-1.08646	-0.993118	0.826023	-4.55723	4.02494	2.47445	0.32412	-3.38113	1.12505	-1.07797	0.217442	4.07805	0.669025	3.09343	2.60925	-3.37284	-1.62784	-3.93587	-6.72428	-0.495956	1.31705	-1.22878	0.469486	-0.0300444	2.89193	0.0204098	-1.32102	2.18952	2.78537	6.46972	2.82966	-0.32773	-2.98088	-3.04394	-1.84355	2.59095	3.41928	-0.856735
42.6371	-0.446507	0.332009	0.156971	0.119329		-3.41898	-3.93941	0.975033	-3.59974	-5.32955	-2.87947	-2.36723	-1.32458	1.24225	-2.35383	3.90485	1.48479	0.323847	-3.43696	0.531466	-0.648829	0.175427	4.31981	-0.0141792	3.33488	2.84334	-1.70671	-1.56954	-3.80673	-5.11245	-3.26418	0.963169	-1.76241	1.30599	0.571777	2.36113	-1.97356	-0.324442	2.59467	3.03196	6.07771	3.26231	-2.09193	-2.15077	-2.93893	-2.16193	1.90469	2.63799	-1.17962
42.6872	-0.544918	0.331529	0.297988	0.125247		-2.88743	-5.40936	-1.58904	-6.21209	-3.27461	-3.05512	-0.998301	0.426498	1.34216	-5.26419	3.69254	0.6492	0.13554	-3.35988	0.434692	-0.216618	0.0740452	4.40754	0.920572	3.49632	3.68389	-1.98415	-2.44376	-5.25866	-4.74913	-2.0893	0.957125	-3.71073	1.07155	2.87719	2.35718	-3.08614	-0.178639	4.31781	3.57211	5.43974	3.12543	-3.33077	-2.45493	-2.81344	-1.70132	1.58308	1.40215	-1.35359
42.7373	-0.360115	0.339581	0.298121	0.114293		-3.4678	-3.30103	0.392877	-3.3281	-4.20308	-2.9341	0.706914	-1.71693	0.873815	-4.04507	3.60034	0.0954222	-0.147608	-3.17586	0.122335	-0.0899848	-0.0771988	4.33329	1.04149	3.56497	3.6167	-2.06083	-2.30226	-4.02838	-4.6815	-2.78474	0.205118	-3.24673	-0.777719	2.53054	2.81471	-2.13539	-1.21709	5.42234	4.14867	4.77867	2.99658	-1.42715	-1.93644	-2.57148	-2.35906	2.94079	5.09818	-1.28263
42.7874	-0.414485	0.348874	0.263626	0.139689		-2.85703	-5.37416	-0.912441	-6.70014	-2.97726	-1.95737	-0.456398	-1.20612	1.19923	-6.41143	3.62144	-0.309606	-0.387313	-2.91154	0.732017	-0.331828	-0.214801	4.12585	0.657996	3.5391	3.73468	-1.97519	-3.08738	-4.9911	-3.69447	-4.21437	1.54801	-1.98832	-0.701163	1.24122	3.02364	-1.57026	-3.00921	5.05296	4.36694	4.30321	3.39004	-2.7349	-1.29825	-2.15222	-2.15441	1.7691	1.50036	-1.23184
42.8375	-0.318821	0.336848	0.25894	0.122348		-3.41411	-3.69872	-0.70457	-4.13545	-3.80443	-2.35557	-1.79991	-0.534826	1.63596	-5.5783	3.4612	-0.51506	-0.455335	-2.59733	0.843602	-0.68581	-0.266008	3.8616	0.488097	3.41701	4.68966	-1.66912	-2.17144	-2.75785	-4.8726	-3.27808	1.30667	-3.22175	0.00090184	2.43537	2.69197	-2.76887	-4.07591	3.99886	3.79473	4.2175	4.08798	-0.781701	-2.05616	-1.70783	-2.67245	1.53378	4.03903	-1.44565
42.8876	-0.409292	0.342579	0.240006	0.121955		-3.59258	-3.64582	-1.11324	-7.67346	-4.2577	-4.98411	-1.09409	0.943256	1.03183	-4.48766	3.25077	-0.28132	-0.382375	-2.2836	0.505936	-0.883398	-0.162363	3.62014	2.08745	3.20386	4.37997	-1.09519	-2.50563	-4.26964	-1.80653	-3.83556	0.512813	-4.0784	-0.151893	3.68211	1.90665	-3.3149	-3.69119	3.03775	3.22245	4.59716	4.64895	-1.78917	-1.64741	-1.47057	-2.91762	1.65404	3.47693	-1.88995
42.9377	-0.29184	0.354112	0.355153	0.123726		-4.02559	-6.26299	0.784533	-5.45524	-4.67864	-2.89154	-0.597464	-3.21802	1.00657	-4.40853	3.8921	0.321783	-0.316619	-2.0274	-0.0890554	-0.866369	0.065864	3.47847	0.803351	2.93235	3.88125	-1.53116	-3.14543	-4.58237	-2.91925	-3.97039	-0.556931	-2.32798	-0.530803	2.98655	1.25272	-1.50323	-3.37863	2.77225	3.95608	5.22338	4.8846	0.118499	-1.38416	-1.54476	-1.80924	3.14775	3.55602	-2.41203
42.9878	-0.268722	0.350952	0.429441	0.134418		-3.86123	-6.37062	1.99604	-4.00097	-2.01742	-2.06147	-1.25259	-3.46314	2.36842	-4.87341	5.57133	0.545085	-0.393811	-1.88568	0.254148	-0.7868	0.289669	3.46232	0.43815	2.64207	4.41462	-2.12628	-2.39984	-3.29991	-1.22184	-1.98108	1.57302	-1.38902	-0.0868226	1.62865	1.76488	0.244322	-3.68151	2.96169	4.67978	5.83697	4.85982	-0.140403	-2.29029	-1.71731	-3.23865	5.88236	3.30315	-2.86774
43.0379	-0.394206	0.335326	0.405429	0.13611		-5.07704	-3.46103	-0.509903	-4.68319	-5.20422	-5.20849	-2.06965	-1.88725	0.93084	-4.76856	6.61237	-0.141477	-0.555544	-1.88097	0.0642068	-0.795073	0.375756	3.55041	0.14384	2.37261	3.41357	-1.41634	-2.22323	-3.90457	-2.18187	-2.68187	0.0908724	-2.51256	0.550044	1.23284	3.25793	0.302331	-3.28517	2.67505	3.82534	6.20154	4.6556	-0.102828	-2.05113	-1.73243	-1.89356	3.97752	3.02446	-3.134
43.088	-0.472218	0.336577	0.151066	0.123616		-3.48318	-5.87274	-0.942832	-6.11596	-4.61432	-4.23704	1.05452	-3.29121	0.28716	-3.93683	5.82963	-0.804917	-0.609302	-1.95013	0.399509	-0.879342	0.221035	3.71975	-1.01414	2.16292	2.92692	-2.34409	-3.54768	-4.04484	-0.802206	-1.67256	-0.233819	-1.9098	0.303657	2.88202	4.0717	-0.765467	-2.26455	2.09851	2.72042	6.10814	4.36881	0.676918	-2.69436	-1.48766	-2.51168	2.57301	3.84558	-3.1033
43.1381	-0.408544	0.352524	0.311818	0.134196		-4.62573	-7.11933	0.952455	-4.70428	-4.12506	-4.4972	-0.555325	0.548466	0.88311	-3.97229	4.47677	-0.242748	-0.387007	-2.01693	-0.23517	-0.902879	-0.101201	3.94591	-0.836762	2.04948	3.10459	-1.39806	-3.45716	-3.81314	-3.85141	-3.8494	-0.246195	-1.75157	-0.59699	3.86388	3.51309	-1.56349	-2.08386	2.20623	2.70553	5.39562	4.08063	3.26154	-2.22789	-1.04851	-1.32464	1.92786	4.54318	-2.90319
43.1882	-0.314629	0.345702	0.363433	0.117066		-4.50304	-5.36455	-1.55812	-6.09174	-5.55089	-1.58361	-2.08737	-0.797785	1.40172	-5.67312	3.92483	0.811165	-0.0357104	-2.00672	-0.227063	-0.75083	-0.453816	4.18813	-0.411386	2.06816	3.6023	-1.79195	-2.39678	-2.62165	-1.45217	-3.08742	1.41194	-3.34949	0.34115	1.99642	2.42326	-2.67204	-2.81615	2.90427	3.9153	4.43901	3.6536	0.0330288	-3.04321	-0.499125	-2.78108	2.87971	3.01717	-2.86995
43.2383	-0.261175	0.338831	0.556035	0.124999		-3.49313	-6.10834	-0.348432	-7.36664	-2.41692	-2.96987	-1.13561	-2.62558	-0.301419	-2.39003	3.8828	0.418722	0.094227	-1.90131	-0.186834	-0.56732	-0.700078	4.39506	-0.563174	2.25478	4.35289	-1.8037	-2.82625	-1.98289	-2.82244	-3.26999	0.153559	-4.04522	2.25832	1.54552	1.57925	-2.03113	-3.60316	3.46051	5.3166	3.95924	2.81232	1.50625	-2.04067	-0.00648461	-1.22676	3.12112	2.69747	-3.25379
43.2884	-0.228584	0.344857	0.425651	0.119395		-3.87699	-5.50513	-0.794491	-4.53505	-4.40518	-2.31001	0.240614	-0.595049	1.35525	-5.75385	3.72008	-1.54295	-0.305762	-1.7521	-0.0212205	-0.649266	-0.763349	4.5152	-0.0543783	2.61826	3.66475	-2.19451	-3.15955	-2.09577	-2.18431	-2.78189	1.13251	-3.55535	2.32188	3.63224	1.42959	-0.197339	-3.61964	3.73495	5.0275	4.47434	1.65162	-0.459777	-4.07145	0.221801	-0.916615	3.97282	2.84649	-3.81373
43.3385	-0.297771	0.342425	0.373723	0.11339		-5.20381	-4.91816	-0.801585	-3.89908	-3.63371	-1.1955	-0.0453003	-0.327234	0.463578	-5.10118	3.57566	-2.76311	-1.06503	-1.61482	0.315487	-1.22999	-0.683685	4.50583	-2.11473	3.05964	4.05519	-1.80653	-3.22349	-3.88625	-0.443733	-4.13584	-0.0103425	-2.87607	-0.357029	3.44712	2.00469	-2.07503	-2.51484	3.87411	3.81388	5.38973	0.989917	1.24955	-2.76064	0.0718994	-0.504341	2.23547	2.32188	-4.1498
43.3886	-0.421181	0.338383	0.3235	0.122965		-4.73477	-3.33093	-1.01859	-6.00525	-3.45328	-3.32802	0.476796	-1.3013	-0.360144	-5.17283	3.81625	-1.83256	-1.72432	-1.54254	-0.164161	-2.05829	-0.514554	4.38932	-2.09179	3.45301	4.61208	-2.24693	-3.39372	-2.17449	-2.99044	-4.8186	1.40078	-2.57364	-0.734412	1.64561	2.5105	-2.88973	-1.84158	3.73986	3.64088	5.74255	1.5511	0.255373	-2.57789	-0.264531	-0.891647	3.52962	2.25484	-4.05363
43.4387	-0.350091	0.344074	0.238961	0.135956		-4.18191	-1.88374	-0.892522	-4.28512	-4.74935	-2.15753	-0.0940439	-1.07882	1.56584	-4.92944	4.21019	-0.360175	-1.86911	-1.55852	-0.534156	-2.6658	-0.307157	4.21721	-2.88118	3.67248	4.85546	-2.13332	-3.03546	-2.78885	-2.71672	-2.81761	2.48567	-3.20466	0.00203466	2.09267	2.40211	-1.45385	-2.65234	3.16756	4.23721	5.04639	2.87784	3.19528	-4.15679	-0.536487	0.0399157	3.52052	2.10057	-3.6666
43.4888	-0.349001	0.350075	0.214105	0.135542		-4.27156	-2.78825	-1.76718	-4.97109	-1.7254	-1.33435	-1.27861	-3.13334	2.12569	-5.62192	4.24705	-0.119683	-1.55778	-1.66735	-0.491586	-2.68076	-0.0819586	4.04116	-0.771562	3.64085	4.06281	-2.23157	-4.12699	-4.1366	-2.51055	-4.34149	1.96036	-4.41153	-0.493518	2.89306	2.06799	-1.22969	-3.38776	2.6062	4.719	4.06571	4.04199	0.839509	-2.6097	-0.611493	0.134951	1.42814	3.49073	-3.16524
43.5389	-0.333931	0.347477	0.206606	0.125244		-3.47761	-4.89608	0.115897	-4.89856	-3.43624	-1.52113	-1.01448	-1.07417	1.96029	-5.15365	3.84949	-0.539396	-1.1144	-1.87332	0.350667	-2.25974	0.162729	3.9072	-2.99976	3.47581	3.21808	-1.42179	-2.43416	-2.95563	-1.51983	-6.03818	1.13935	-4.6825	-0.485457	1.76138	1.88891	-2.14551	-2.98388	2.56397	4.57254	3.75167	4.50353	-0.638541	-4.15636	-0.522812	-0.454263	3.55126	3.04303	-2.6982
43.589	-0.47023	0.325389	0.325143	0.13364		-4.37999	-1.15125	-1.52082	-3.75522	-3.9531	-3.62988	0.387699	0.170833	1.43154	-3.58872	3.24584	-0.209675	-0.838181	-2.16473	1.05442	-1.73706	0.429082	3.83381	-1.61185	3.34377	3.61489	-1.55219	-2.95382	-3.10259	-2.22326	-3.01121	0.297202	-5.03735	0.99931	0.35452	1.73195	-2.85562	-1.94146	2.7257	3.76644	4.35625	4.20674	0.00807791	-3.45719	-0.320569	0.919803	2.82322	3.90943	-2.39472
43.6391	-0.346748	0.339081	0.207056	0.126421		-3.69934	-2.35334	-1.59147	-1.85035	-3.12821	-2.83257	-0.545412	-0.997696	0.127636	-4.8984	2.68872	0.710154	-0.780836	-2.45213	1.24392	-1.38378	0.704813	3.83106	-1.32179	3.41114	3.7522	-1.69385	-3.61802	-3.46015	-1.34549	-4.46289	-0.513849	-4.79127	2.07784	0.153038	1.43931	-2.51809	-1.21756	2.62528	2.90187	5.17647	3.25788	0.41705	-3.36803	-0.106021	1.58325	4.74245	2.63988	-2.34068
43.6892	-0.320671	0.314667	0.370976	0.123973		-2.52878	-4.2371	-1.80818	-2.63925	-2.91359	-3.081	0.395821	-2.58156	1.374	-3.27105	2.44673	0.760626	-0.864376	-2.6225	0.405289	-1.2173	0.919764	3.90901	-1.79134	3.78405	3.41646	-1.42212	-2.59911	-3.32952	0.731232	-2.54904	2.72781	-3.93078	1.70169	1.51588	1.16815	-1.79899	-1.9559	2.19795	2.4688	5.48959	2.28986	-0.783347	-4.10424	-0.0127298	0.988229	2.44349	4.47748	-2.45028
43.7393	-0.136114	0.314183	0.448323	0.123382		-3.31362	-1.2194	-0.989192	-2.70106	-3.57246	-2.48588	-0.0821776	-0.995217	1.89597	-1.13986	2.75903	-0.479531	-1.01585	-2.56318	0.604894	-1.19159	0.989316	4.06436	-0.95604	4.32755	2.90363	-1.6108	-3.11032	-2.83216	-1.31429	-2.57817	0.615223	-3.06459	2.10908	2.75034	1.11479	-2.3408	-3.18694	1.63856	2.81489	5.25302	2.02204	0.44141	-2.48585	-0.118699	0.539747	4.89859	3.50634	-2.59619
43.7894	-0.0837373	0.316966	0.36701	0.133307		-4.51374	-3.59671	0.970682	0.461684	-0.408423	-2.74761	-1.23271	-2.6813	0.100042	-2.44846	3.81943	-1.57408	-1.21276	-2.242	1.67637	-1.24199	0.831262	4.25004	-2.85755	4.84642	3.59897	-2.04638	-2.90253	-3.38237	-0.734416	-1.86225	1.03946	-3.10415	2.85318	1.98219	1.27934	-3.12442	-2.80051	1.66324	4.29479	4.92218	2.4503	-0.762061	-2.34533	-0.261453	1.023	2.5722	3.00663	-2.72
43.8395	-0.220653	0.344861	0.179272	0.117676		-2.8975	-3.74094	-1.55718	-2.83269	-4.58856	-3.75895	1.0379	-1.9653	0.186019	-4.66933	5.2302	-1.42448	-1.45725	-1.80972	1.69893	-1.24838	0.472878	4.41002	-3.18264	5.14541	3.49564	-2.86185	-2.86215	-3.54593	1.47289	-2.07177	0.787334	-3.98557	2.48522	1.64818	1.61508	-1.96216	-1.98192	2.60375	6.78786	4.86977	2.98919	1.24247	-3.73491	-0.215782	1.11908	3.63028	3.95706	-2.86185
43.8896	-0.210881	0.335416	0.28778	0.116545		-3.49501	-3.16284	-0.441655	-1.40516	-1.97256	-5.37488	-0.29202	-3.40443	0.148209	-5.14407	5.62376	-0.898624	-1.74347	-1.44237	1.31278	-1.08095	0.0933512	4.48844	-2.28502	5.09218	3.00073	-1.48233	-2.83518	-4.20663	-0.271777	-1.00768	0.695972	-3.94663	0.908486	3.39709	2.16078	-0.221628	-2.77552	3.46914	8.16468	4.88777	3.21542	0.815821	-3.31591	0.0838255	1.55217	5.00132	4.7041	-3.06312
43.9397	-0.249111	0.341692	0.437471	0.119247		-2.5986	-2.29655	-0.628844	-1.85015	-2.79057	-3.02646	-1.42108	-1.52345	1.02484	-2.82982	4.54553	-1.15529	-2.0044	-1.31105	1.72346	-0.722864	-0.116941	4.46779	-0.176051	4.80583	3.45724	-2.79019	-2.14941	-2.64252	1.02119	-3.88465	0.969948	-4.38486	0.353678	4.9727	2.93029	-0.58069	-3.70387	3.47749	7.06942	4.54701	3.14357	2.36567	-4.97577	0.416403	-0.220132	5.77027	3.64246	-3.30571
43.9898	-0.283948	0.334239	0.350077	0.119201		-3.17562	-3.21488	0.754312	-0.860832	-4.62798	-3.49875	-0.655168	-0.0908807	-1.22286	-3.99595	3.78147	-1.82608	-2.14521	-1.44278	1.78854	-0.409299	0.00724449	4.41606	-1.25846	4.46834	3.63786	-2.24777	-1.99728	-3.92084	-0.6447	-3.18881	-0.856041	-4.91331	1.4478	4.75753	3.49247	-2.72578	-3.14057	2.80871	5.04312	3.63776	2.86506	3.47107	-1.77381	0.538738	0.350276	5.52572	5.35083	-3.53892
44.0399	-0.312598	0.32313	0.342744	0.10943		-3.70104	-4.02558	-2.05134	1.30957	-3.12656	-3.4404	0.615757	-2.52891	1.78805	-3.03546	4.51883	-1.78707	-2.08274	-1.70119	1.25527	-0.407177	0.412388	4.41281	-2.39204	4.26169	3.98021	-2.17764	-3.13807	-3.6621	1.07342	-4.3563	-0.670854	-5.2698	2.60425	2.49727	3.29075	-2.73993	-2.22184	2.00476	3.80238	2.61293	2.56677	3.56923	-1.84724	0.329966	1.89272	5.2572	4.68622	-3.66937
44.09	-0.402079	0.335904	0.288178	0.110858		-3.9301	-3.71578	0.212865	-0.220135	-4.27474	-4.3844	-0.423053	0.582974	1.46008	-5.00174	5.19267	-1.00649	-1.81572	-1.94103	1.60326	-0.800072	0.932331	4.53638	-2.79436	4.31081	3.03082	-1.46992	-3.48891	-3.45656	-1.69526	-3.67997	-0.727419	-4.58144	2.17393	0.172858	2.5746	-2.02189	-2.04267	2.02554	4.60685	2.0439	2.48175	2.06154	-3.18492	-0.23187	0.594912	7.51161	4.62862	-3.47444
44.1401	-0.200548	0.349437	0.283043	0.118151		-2.37621	-3.30901	1.27233	-1.17628	-6.26737	-2.59757	-1.02054	0.253177	0.425156	-4.92672	4.29952	-0.636466	-1.37749	-2.03045	2.01853	-1.36077	1.40004	4.79194	-0.858386	4.51243	3.46746	-2.64974	-1.97867	-3.83591	-1.90269	-3.47283	-0.977607	-4.05353	1.12769	0.0724953	2.0212	-2.24322	-2.6047	3.10866	6.22917	2.15434	2.66377	0.363961	-3.39936	-1.08713	1.68794	8.4467	4.08171	-2.7233
44.1902	-0.130002	0.339368	0.163059	0.123061		-3.75107	-4.71395	-0.450067	-1.0226	-4.16031	-2.19705	-1.4438	-0.0897747	4.44649	-3.59778	2.80534	-1.25642	-0.815409	-1.97099	1.77494	-1.83468	1.6897	5.07126	-1.69944	4.70623	4.10832	-1.93246	-3.60871	-4.02725	0.30876	-2.86016	-1.09467	-4.14562	0.809708	1.8824	1.92691	-3.18772	-3.17999	4.3057	6.13488	2.62891	2.88805	3.25591	-2.17445	-1.72841	1.53705	9.03586	4.98505	-1.65537
44.2403	-0.075493	0.353107	0.151089	0.116523		-4.28776	-2.62155	-0.828647	-1.53334	-5.06362	-4.57018	-1.38045	0.405177	2.21847	-3.72589	2.11112	-2.02069	-0.265508	-1.84089	1.92661	-2.07258	1.78936	5.25637	1.32041	4.7319	4.01539	-1.59908	-3.31122	-3.80955	-2.61494	-3.70267	-1.33454	-2.80242	0.589167	3.75387	2.3087	-3.13433	-2.4088	4.80384	4.60014	3.11943	2.94673	2.83758	-3.06217	-1.49209	1.84936	10.0857	3.89546	-1.03953
44.2904	-0.242839	0.35722	0.351484	0.117884		-3.73218	-4.81896	-0.191629	-0.579603	-5.15653	-1.53688	-0.392349	-0.124845	3.63557	-5.7306	2.34188	-2.07419	0.101316	-1.71927	1.76435	-2.06216	1.70654	5.23294	-0.0694677	4.49172	3.63627	-2.11528	-2.78439	-3.12335	-3.89694	-3.57988	-2.04642	-2.53551	0.132922	2.60055	2.94257	-3.27233	-1.08985	4.14084	3.14039	3.50478	2.84209	0.53778	-2.53919	-0.185158	0.615503	8.89883	3.75201	-1.52341
44.3405	-0.275233	0.353234	0.2019	0.121479		-3.72718	-2.9418	-1.25135	-1.00058	-4.14374	-2.26993	-2.1989	-0.805004	1.67305	-4.59956	3.14508	-1.50322	0.146354	-1.67015	1.64641	-1.80679	1.4509	4.98625	-0.680604	4.13839	3.16981	-2.37928	-2.74662	-3.72154	-7.14232	-2.71126	-0.204491	-5.45272	2.70617	0.73156	3.41454	-4.41894	-1.47944	2.98978	3.64901	3.85223	2.64612	-1.15159	-2.36394	1.29307	1.61277	8.19963	3.35269	-2.71209
44.3906	-0.035651	0.346327	0.294754	0.128093		-3.87036	-3.20835	-0.317231	-0.184271	-2.95567	-4.29139	-1.78379	-0.22851	3.34282	-2.9618	4.06191	-0.699996	-0.0787827	-1.69074	0.906144	-1.46036	1.08007	4.61017	-0.15518	3.88723	3.34769	-2.58164	-2.36771	-3.18827	-7.92468	-1.74036	0.872576	-4.22696	3.75155	3.35457	3.43342	-4.7802	-2.41192	3.14014	6.08193	4.20937	2.48513	1.7486	-1.80219	1.92166	1.80074	6.38451	5.59597	-3.76783
44.4407	-0.0489611	0.339512	0.21853	0.107325		-2.15387	-1.55643	-1.26334	-0.981334	-5.49814	-6.51197	-2.05508	2.26089	2.7429	-4.97995	4.61275	-0.163604	-0.452952	-1.75989	2.44009	-1.32724	0.699736	4.20409	-0.548744	3.95355	3.18428	-2.07355	-2.22524	-2.29552	-5.4581	-2.55912	-0.768422	-4.50683	2.20048	5.90697	2.84757	-2.95036	-1.5753	4.47713	6.88359	4.44175	2.53962	0.603443	-1.87142	1.48011	1.88915	8.08519	2.30375	-4.16248
44.4908	-0.200652	0.337293	0.345858	0.151158		-1.96076	-4.18688	0.657175	-2.71859	-5.69678	-4.40738	-0.446071	0.0159495	2.20937	-2.28355	4.70105	-0.452998	-0.863936	-1.85644	2.71478	-1.68845	0.417666	3.86414	-1.53987	4.46532	2.85578	-2.46879	-2.47542	-4.18475	-9.26958	-0.0971251	-1.8944	-5.12744	2.08411	3.66283	1.86905	-1.31098	-0.80216	5.16717	5.29327	4.33549	2.85343	0.465764	-0.985804	0.573009	0.388373	7.48904	3.82939	-4.09884
44.5409	-0.216944	0.341877	0.220543	0.120212		-2.88138	-2.22954	-0.442518	0.0148663	-6.28919	-4.13223	-1.50319	1.53605	1.97595	-3.5212	4.48644	-1.54249	-1.24872	-1.95862	2.66776	-2.3774	0.320716	3.63815	1.27725	5.20122	3.40358	-2.20403	-3.08743	-3.70822	-9.04003	-1.60885	-2.20723	-4.87207	2.22714	2.1036	1.13509	-2.15374	-2.0689	4.55545	3.67903	3.80137	3.03649	1.48318	-0.664346	-0.201877	1.03445	5.66244	3.35714	-3.88007
44.591	-0.154978	0.333943	0.206298	0.113631		-2.90165	-1.62735	-0.56757	-2.70557	-3.66217	-1.10584	-2.19298	-1.97763	5.17701	-2.63586	4.14568	-2.58814	-1.56096	-2.04336	3.11722	-2.88298	0.373641	3.53675	0.886538	5.85258	3.28914	-1.74295	-2.53566	-4.66848	-6.15478	0.198627	0.545607	-5.5939	1.927	3.56146	0.983899	-1.37214	-2.84172	3.02681	3.42208	3.18374	2.66693	1.26422	-0.464723	-0.587115	-0.593565	6.66941	3.77403	-3.72611
44.6411	-0.191028	0.316284	0.341688	0.126513		-3.2143	-1.07304	-1.46399	-1.23986	-4.5151	-1.20335	-3.2621	0.766379	2.00969	-2.72552	3.86737	-2.94245	-1.75368	-2.08743	3.46397	-2.7453	0.497001	3.5696	1.04418	6.11073	3.42937	-2.24827	-2.20973	-4.79233	-6.06816	-1.4321	-0.75273	-3.10574	2.10748	4.05189	1.28075	-0.239647	-1.58126	1.93169	4.75847	2.91797	1.93452	0.0887681	-0.585456	-0.481908	-1.45257	7.02572	4.72399	-3.78302
44.6912	-0.266573	0.334579	0.252188	0.118379		-3.08566	-3.46788	0.498537	-1.67946	-4.50624	-4.44733	-0.65281	-1.82664	2.97361	-3.44587	3.86267	-2.72682	-1.77643	-2.06865	3.05804	-2.12507	0.611607	3.73965	-1.68757	5.77364	3.44461	-2.20783	-2.30643	-4.63984	-5.85537	-1.13029	-0.652128	-3.11911	3.61869	2.96566	1.80841	-0.935188	-1.02732	2.89543	5.44576	3.1876	1.42115	-1.58097	-0.297612	0.0825626	0.187975	5.77963	3.90276	-4.11806
44.7413	-0.0978351	0.326477	0.169727	0.133143		-1.98632	-1.70797	1.28524	-1.80437	-3.77321	-1.13742	-0.557529	0.54886	1.08346	-2.84247	4.36135	-2.21269	-1.5777	-1.99076	3.43294	-1.5491	0.676032	3.98808	2.30417	5.0658	3.91549	-2.55831	-1.60006	-4.85036	-1.35847	0.279709	-2.10441	-3.28524	3.91254	1.92203	2.27076	-2.40596	-2.18271	4.49617	4.0752	3.73237	1.42235	-0.430123	-0.804382	0.677366	-0.266886	3.87623	4.83165	-4.39732
44.7914	-0.0805675	0.322454	0.161996	0.114099		-2.47992	-3.18634	-1.18455	-2.79849	-4.73192	-3.47118	0.174409	0.152616	0.966475	-3.54959	5.11818	-1.71967	-1.14891	-1.88459	4.69466	-1.46882	0.72219	4.22276	2.0192	4.3183	2.80235	-2.37395	-2.08611	-4.84938	1.81901	-1.5436	0.939041	-3.55278	2.24107	1.00773	2.51999	-2.17038	-2.84975	4.15583	3.47477	4.25506	1.66468	2.98013	-0.886881	0.808517	-0.209289	3.17676	5.67612	-4.15895
44.8415	-0.0286662	0.33135	0.183498	0.118563		-2.64338	-2.16449	0.257481	-2.62102	-5.38618	-2.34342	-1.49265	-2.75657	2.67034	-2.99852	5.14187	-1.56521	-0.681643	-1.78221	5.24019	-1.74357	0.790421	4.35126	4.65611	3.86225	2.25272	-2.21166	-1.99851	-3.61637	2.44778	0.185405	0.524524	-4.76619	0.845525	0.365415	2.74345	-1.57878	-2.45449	2.91295	4.80649	4.62693	1.86581	1.34463	0.842832	0.384114	0.828378	4.20461	4.63314	-3.28692
44.8916	0.0248994	0.343217	0.213827	0.132796		-1.87055	-2.80997	1.77961	-3.3211	-4.17202	-1.25041	-0.575738	-0.672146	2.46517	-0.671115	4.17386	-1.65432	-0.425864	-1.71417	5.25012	-1.9673	0.91718	4.29784	4.41627	3.93902	1.52706	-2.58349	-3.01398	-3.08161	4.68759	-3.57054	-0.56156	-4.26389	2.16253	1.3051	3.03182	-3.07404	-2.09756	2.98577	5.85552	4.87764	2.119	-1.08467	-0.0301936	-0.158984	0.138233	3.83499	5.76864	-2.29633
44.9417	-0.0364083	0.332734	0.156427	0.12612		-2.22188	-4.34106	-0.341402	-1.15544	-5.97808	-0.861697	-1.24713	-2.30721	1.56961	-1.04527	3.64869	-1.53227	-0.558108	-1.69735	4.88578	-1.81388	1.08621	4.0869	3.80535	4.43104	2.68273	-2.20325	-2.38267	-3.88147	5.30394	-2.49281	-0.165124	-3.19536	2.2537	3.11946	3.10846	-4.32586	-1.98247	3.91344	5.83076	5.03884	2.66096	1.32629	-2.46363	-0.387734	0.503365	5.39777	5.4574	-1.73516
44.9918	0.101781	0.332373	0.195944	0.125524		-2.43059	-1.28999	-0.391557	-1.63334	-5.97502	-1.14009	-1.2034	-2.55061	1.35192	-0.715064	4.53343	-1.03902	-0.937717	-1.74138	5.05984	-1.39626	1.24325	3.77998	4.48614	5.13096	2.7645	-1.93503	-1.99121	-4.77255	5.8575	-1.63963	0.0583907	-3.65358	1.95976	3.0567	2.76155	-4.20605	-1.77811	4.44054	5.32359	5.10767	3.38301	1.64354	1.04669	-0.283416	-0.801031	4.12267	5.35406	-1.70466
45.0419	0.110175	0.339714	0.217727	0.14639		-2.38365	-2.72782	-0.105341	0.641733	-4.65276	-1.17604	-0.0891872	-1.00424	3.15668	-1.25061	5.81715	-0.572407	-1.3384	-1.85589	5.12065	-0.975125	1.33322	3.43865	4.35137	5.83147	3.32644	-2.59824	-2.98999	-2.36849	6.22709	-2.55091	0.785284	-1.23533	3.17939	1.65809	2.181	-3.28688	-1.54888	4.29566	4.67888	5.06412	3.7465	0.701525	-0.782271	-0.0732794	-0.305908	4.89837	4.86544	-1.99371
45.092	-0.412228	0.370259	0.0476571	0.258417		-3.18962	-2.18987	-1.98421	-3.20883	-3.10677	-2.7329	-7.34981	-1.39015	-3.60573	-1.89559	3.70557	-1.84323	-1.70577	-2.57901	5.52581	-2.35141	-1.44316	4.02948	5.62603	1.9906	3.35457	-3.1563	-3.10354	-4.54638	7.68763	-2.18084	-0.110527	-4.02865	4.59343	-5.04556	3.30793	-0.257272	-5.39537	1.73805	1.73727	9.00085	4.84469	0.449053	-0.723763	-0.871686	-0.470342	3.42291	5.95201	-2.15631
45.1421	-0.0112628	0.346267	0.259528	0.135751		-2.6475	-1.70814	1.60692	-2.25755	-4.02032	-2.6016	-1.512	-2.60345	-0.147855	-0.277996	5.15947	-1.22347	-0.512784	-2.78234	5.11809	-1.18596	0.49675	4.38254	4.43673	7.4711	3.18708	-2.75998	-2.70514	-2.26825	8.15745	-2.41779	1.2889	-1.96409	3.27448	1.407	2.61665	-2.13214	-4.07378	2.65569	4.24465	6.83095	3.97557	0.863922	-0.429893	-0.400943	-0.142102	3.45836	4.95829	-2.1694
45.1922	0.115493	0.360494	0.181045	0.119354		-2.14624	-3.36161	-0.838258	-0.927438	-4.61235	-2.01143	0.879566	-2.76411	2.00095	-1.20985	3.56096	-0.507381	-0.603552	-2.17931	4.91854	-1.46646	1.23847	3.77801	6.8762	8.87904	2.51685	-2.96136	-2.28835	-2.89012	8.57239	-2.60086	1.19359	-2.17107	2.39277	4.67926	3.43992	-3.07286	-3.02592	2.98373	5.80935	5.51654	3.69687	1.3615	0.0245389	-1.11706	-0.502973	4.69738	5.34442	-3.31222
45.2423	0.247216	0.34758	0.119345	0.120427		-2.68654	-1.87132	0.404725	1.02549	-4.94428	-1.28315	0.954035	-3.27624	3.08753	0.440456	4.81885	-1.34833	-0.554249	-3.03643	4.86892	-2.2794	0.412042	3.19685	6.97419	7.94742	3.6589	-1.52114	-2.40992	-4.04842	7.25395	-2.70631	4.15307	-2.72967	1.86687	5.58415	3.47459	-3.28566	-2.24073	2.95013	6.605	4.87954	3.79924	0.708337	0.397335	0.177894	-0.90051	4.24563	4.51565	-2.48685
45.2924	0.0928033	0.336391	0.082893	0.135949		-2.23443	-1.34783	-1.94398	-0.783553	-5.07752	-0.763994	-0.159439	-2.54723	3.35874	-1.11292	2.97847	-0.194363	-1.88309	-3.19011	4.91103	-2.71128	1.09404	3.31949	6.28808	6.40926	5.00539	-1.26261	-2.79386	-2.77115	6.59936	-2.71038	2.46311	-2.42734	1.61537	4.93462	1.92735	-2.97672	-1.70712	2.78284	6.80525	4.74189	4.0733	-2.86821	0.446664	-1.44962	-0.70853	3.10942	4.44635	-2.08044
45.3425	0.0605366	0.334482	0.164756	0.120231		-1.17373	-3.14292	0.292776	-2.38886	-5.0735	-1.29408	-1.3317	-1.94236	3.06144	-1.15873	2.92881	-2.00424	-1.35997	-2.33764	4.98663	-1.96057	-0.33588	3.67762	8.10931	5.9378	3.6661	-1.93574	-2.422	-2.01547	8.3684	-2.58935	1.31357	-3.64562	1.55685	3.5436	1.94927	-2.35225	-1.41404	2.70981	6.58371	4.92551	4.30971	-2.44771	-0.0249024	1.11507	-0.11649	1.16814	3.68993	-2.02708
45.3926	0.0512651	0.335807	0.18887	0.108891		-3.05058	-2.95926	-0.2972	-1.09353	-4.99363	-2.98012	-1.48505	0.322317	2.44248	-0.895321	3.77762	-1.82408	-0.333859	-2.45216	5.0375	-0.759327	0.634408	3.58726	6.34541	6.58474	3.54186	-2.10189	-1.80016	-2.50497	6.57242	-2.33208	0.717397	-5.29862	1.60989	2.22404	3.06887	-1.61845	-1.35041	2.95868	6.11402	5.25233	4.2991	-0.258207	-1.05565	0.124549	-0.0154792	4.78575	2.47021	-3.48334
45.4427	0.00309419	0.330701	0.0859252	0.120518		-3.26631	-1.42252	-1.73081	-3.309	-4.89933	-2.38986	-0.607543	-1.27202	1.74872	-2.34684	3.70489	-1.05622	-1.40294	-3.04476	5.00723	-0.678067	-0.146075	3.15252	9.76088	6.74653	3.41749	-2.32871	-1.66171	-1.4971	3.50986	-2.18907	3.54548	-4.20305	1.70288	1.67018	3.07326	-0.981535	-1.50516	3.55817	5.5698	5.54428	3.86996	-1.29259	-1.82677	0.864938	-0.0775946	3.71195	3.11417	-1.533
45.4928	0.0639005	0.32178	0.213214	0.123672		-1.75376	-3.79045	-1.78523	-2.39574	-4.85198	-0.641956	0.315606	-1.39514	1.22643	-1.93512	3.68168	-0.837169	-1.37236	-3.3682	4.8586	-1.47428	0.0010183	3.21553	7.8513	6.33522	3.87483	-0.890456	-2.24613	-1.72829	6.2949	-2.64418	5.99504	-2.39559	1.86809	1.65509	1.93977	-0.647699	-1.86721	3.99928	5.12469	5.6233	3.25205	-0.988582	-1.52326	0.908993	-0.00305428	3.40887	2.34417	-3.88255
45.5429	0.0792572	0.321232	0.299404	0.134104		-2.35946	-3.70199	-1.52389	-0.705264	-4.90927	-1.36959	0.614633	-2.59184	1.03609	-1.67823	2.48675	-1.80173	-1.47863	-2.44716	4.56694	-2.25303	-0.594316	3.37971	6.75266	6.32304	5.02982	-1.07227	-1.37685	0.0798187	8.37042	-3.54793	2.83433	-1.05316	2.19899	1.53421	2.91935	-0.771016	-2.4255	3.78297	4.93914	5.31184	2.91404	-3.70181	-1.01416	-1.48175	-0.0260494	4.34943	1.57018	-1.87069
45.593	0.0651376	0.334012	0.384856	0.131357		-1.54846	-1.19137	-0.111271	-0.949299	-5.12129	-2.79796	0.129043	-1.91479	1.16251	-0.139456	2.67769	-2.71656	-2.01523	-2.22918	4.22068	-2.49178	1.34871	3.28712	9.11147	6.84682	4.55463	-0.857621	-1.71097	-2.36936	6.58305	-3.83509	4.84203	-1.08625	2.62937	1.23957	3.97245	-1.12816	-3.16468	3.05401	5.0143	4.59858	3.00648	-2.60408	-0.933738	0.456257	-0.233486	3.44364	-0.519371	-2.04067
45.6431	0.0687306	0.34674	0.326861	0.1283		-2.90427	-1.12774	-1.36818	-0.308935	-5.53536	-3.12414	-0.819675	-0.536928	1.56754	-0.907492	2.36746	-2.64622	-0.805136	-1.45376	4.12375	-2.12389	-0.466292	3.16187	11.1648	7.59806	4.59829	-1.02186	-2.25565	-1.5221	6.20777	-3.08722	3.47903	-2.88617	2.7867	1.49662	3.37723	-1.32967	-3.9398	2.21266	5.24548	3.87303	3.06658	-3.71794	-1.24561	-2.49546	-0.54967	4.88859	2.94936	-0.472445
45.6932	-0.128676	0.344479	0.206101	0.141907		-1.96239	-2.91453	0.545789	-1.0975	-6.06701	-2.34163	-0.934234	-0.888487	2.10809	-0.668448	2.09854	-1.88415	-3.07172	-2.85304	4.51942	-1.80249	0.243062	3.25556	9.75764	8.10306	4.00873	-1.10849	-2.09828	-2.88206	6.15209	-2.46643	4.52842	-3.5407	2.37766	2.72823	2.38405	-1.04872	-4.45608	1.66565	5.52779	3.58389	2.67284	-1.97401	-1.36984	-2.06605	-0.819547	4.12291	2.55262	-0.897152
45.7433	0.0225523	0.343941	0.0352313	0.118267		-1.81824	-0.870591	1.19147	-1.05601	-6.41285	-3.00323	0.516697	-0.898359	2.46684	-1.19585	0.888162	0.439562	-0.855265	-2.40988	5.06335	-1.86057	0.375867	2.38882	9.81934	8.07222	4.884	-0.926627	-2.19965	-2.09417	6.26211	-2.83519	4.66575	-3.17108	1.89579	3.80369	2.92742	-0.524602	-4.41039	1.82042	5.78905	4.05921	2.16697	-1.29266	-0.812809	-1.44775	-1.26698	4.4008	2.22922	-1.41861
45.7934	0.10411	0.352327	0.345839	0.122747		-2.57858	0.0909431	0.16685	-1.58027	-6.25528	-4.41376	1.83433	-0.891226	2.31877	-3.22144	2.12081	-1.22488	-1.50752	-1.95871	5.17357	-2.15484	-0.0836652	2.0866	9.57586	7.93438	5.47303	-1.33725	-1.89565	-3.37445	7.02607	-3.27427	2.15941	-3.008	2.1487	3.28057	2.38774	-0.294666	-3.61124	2.63726	5.98644	4.96739	2.19931	-1.96759	0.381062	-2.92121	-1.7357	5.30382	2.79762	-1.29268
45.8435	0.142151	0.351499	0.0731579	0.116575		-2.13769	-2.37384	1.00132	2.31824	-5.55006	-4.38245	1.29837	-2.28398	1.71146	-2.17915	0.304634	-1.02736	-0.220465	-1.91743	4.73577	-2.31139	-0.241615	3.08971	9.30499	7.88567	5.51035	-0.835817	-1.61538	0.306904	9.10561	-2.78452	4.06931	-2.56164	3.14444	1.53238	1.79978	-0.834689	-2.42518	3.24276	6.0792	5.75259	2.81412	-2.77835	0.878354	-2.62924	-1.43219	3.26809	1.91633	-1.55362
[truncated: 174 more rows]
[truncated: 162 more columns]

## Sheet: SFig2c
Left Sample Correct trials
[truncated: 4 more rows]
[truncated: 356 more columns]

## Sheet: SFig2e
Position	1	2	3		Movement Full Maintenance	1	2	3		Movement towards Startbox	1	2	3		Time of the first Turn towards T-junction	1	2	3		Median angle towards startbox			1	2	3		Median angle towards T-junction			1	2	3		Median direction of turn orientation startbox	1	2	3		Median direction of turn orientationT-junction				1	2	3
[truncated: 159 more rows]

[truncated: 2 more sheets: SFig2f, SFig2g]
