# Supplementary material for: Striatum-projecting prefrontal cortex neurons support working memory maintenance
Source: Nat Commun. 2023 Nov 2;14:7016. doi: 10.1038/s41467-023-42777-3 (PMC10622437; doi:10.1038/s41467-023-42777-3)
Supplement: Supplementary file 4 — Source Data [file 41467_2023_42777_MOESM4_ESM.zip › WilhelmSych_etal_SourceData_SupplFigures/SourceData_SFig3.xlsx]

## Sheet: SFig3ab_top. L_sample_correct
time to maintenance onset,s	-1	-0.9499	-0.8998	-0.8497	-0.7996	-0.7495	-0.6994	-0.6493	-0.5992	-0.5491	-0.499	-0.4489	-0.3988	-0.3487	-0.2986	-0.2485	-0.1984	-0.1483	-0.0982	-0.0481	0.002	0.0521	0.1022	0.1523	0.2024	0.2525	0.3026	0.3527	0.4028	0.4529	0.503	0.5531	0.6032	0.6533	0.7034	0.7535	0.8036	0.8537	0.9038	0.9539	1.004	1.0541	1.1042	1.1543	1.2044	1.2545	1.3046	1.3547	1.4048
averaged z-score of the correct (Right Sample Run) trials	0.114959	0.122787	0.11716	0.120912	0.11011	0.096111	0.0639609	0.0277472	-0.0109337	-0.0219021	-0.0270242	-0.0298206	-0.0238379	-0.0374672	-0.0644422	-0.0761138	-0.0972842	-0.100784	-0.073649	-0.0215771	0.0125122	0.0733029	0.140752	0.186476	0.232785	0.301714	0.376518	0.429834	0.489314	0.53648	0.563836	0.592638	0.633528	0.686848	0.724588	0.780049	0.819985	0.864521	0.899783	0.965621	1.02092	1.08091	1.14866	1.20912	1.2495	1.28832	1.34363	1.36892	1.41726
sem	0.0546826	0.0535217	0.0520843	0.0494302	0.0468139	0.0449386	0.0427335	0.0409909	0.0398464	0.0397642	0.0394383	0.0402577	0.0418826	0.043849	0.0452937	0.0469498	0.0487458	0.0633881	0.0686755	0.0755232	0.0823217	0.0893898	0.0842758	0.0888959	0.0915507	0.0949496	0.0993213	0.103322	0.10766	0.112919	0.11835	0.122524	0.126268	0.128656	0.131298	0.133178	0.134471	0.136554	0.137796	0.137737	0.138019	0.138818	0.139248	0.142127	0.146021	0.148286	0.150684	0.157245	0.158354
Individual trials, z-score	-1.72272	-0.908574	0.0568077	-0.60787	-1.18799	0.0942699	-0.294119	-1.16613	-0.452065	0.00152974	-0.209279	0.135105	1.41991	0.924529	0.354098	-0.0388622	0.955182	1.06292	1.64361	0.882713	0.640082	1.31804	1.0993	0.436661	1.01991	-0.16813	1.10595	2.32874	1.19878	0.383732	0.529691	1.12027	1.00102	0.563219	1.42729	0.23451	0.439664	-0.0700691	1.27657	-0.557977	0.105905	0.258007	1.66198	0.499347	0.38224	0.113298	0.386334	0.400156	0.947434
	1.50368	0.229983	-0.58541	0.146248	0.0749563	-1.32049	-0.2272	0.0132289	0.248711	0.677111	0.851132	-0.291609	-0.0482062	-2.1281	0.263593	0.742863	-0.894156	-0.717364	-2.12511	0.952151	-0.992046	-0.461702	-0.783711	-0.808109	-1.37244	-1.49267	-0.343168	0.351557	-0.160828	-0.166017	1.15965	-0.00326229	-0.298673	-0.630244	-1.1213	0.482262	0.0088798	0.468676	0.160973	-0.461428	-0.782106	1.92704	-0.0966715	0.0454041	0.441105	-0.0227004	-0.103046	-0.940557	0.433693
	0.0532828	0.0526588	-0.277693	-0.760886	-0.408152	1.02223	0.056211	-1.96517	0.9733	-0.0922582	-0.0951696	-0.147288	0.148869	1.03341	-1.83423	0.483887	-1.25921	-0.654909	-1.0449	-1.25421	0.375138	3.60296	-0.250495	0.629644	0.416908	-1.03203	0.559102	1.81337	0.551986	2.0878	1.36291	1.65345	1.20928	0.294853	0.454363	1.39019	0.327743	1.40213	0.799091	0.763788	1.279	0.983538	-0.216604	-0.630493	-1.1351	-0.983696	-1.38653	0.818095	1.3465
	0.0419495	-0.732767	0.0432263	1.87722	-0.0676261	1.50936	0.441577	1.22757	1.20772	-0.0873184	-0.749814	0.313318	0.911109	1.56598	-0.419343	0.27985	-0.842391	-1.30927	-0.388166	-0.200711	0.575212	0.996715	-1.91806	-2.25262	-1.50859	0.0163073	-0.822259	-0.762887	-1.04034	-0.194221	-1.72148	-1.01968	-1.26976	-4.0949	-2.17033	-0.435199	-1.08888	-0.122053	-0.739567	-0.724317	-1.36059	-2.52902	-2.51931	-2.90833	-3.57533	-1.29769	0.598643	-1.09314	-2.29906
	0.226162	1.02629	0.219848	-1.05162	0.684604	-0.0949851	0.0933369	0.0471111	-0.00707387	0.0727768	-0.880901	-0.533415	-1.75679	-1.32655	-1.2612	0.529835	-2.31622	-0.0458396	-0.169907	-3.58976	0.246782	-0.114293	-1.55097	-1.76564	-1.05296	-0.523436	-0.378106	-0.312192	-1.05501	-1.05347	-0.698288	-0.985551	-0.624384	-2.60023	-3.11952	-0.693616	-1.78623	-1.40317	-0.773284	-1.91348	-2.52024	-1.82731	-1.38384	-1.791	-2.3304	-2.91819	-2.7238	-2.63771	-3.18552
	0.518623	0.45182	0.635933	0.261231	1.06381	-0.473017	-1.38248	-0.415188	-0.753698	-1.10292	-0.550216	0.152889	-0.26044	-0.968266	0.840058	-0.690533	-2.01952	-0.0910175	0.378091	0.531914	-1.48042	-0.0136966	-2.78276	0.449428	-0.439827	-4.00993	-3.12301	-2.20772	-4.13729	-3.45819	-3.84337	-1.7043	-3.42435	-2.61961	-3.34315	-3.79107	-3.09091	-2.5623	-4.14653	-1.60044	-4.21861	-5.52248	-2.39969	-4.27086	-4.25396	-3.6537	-2.81299	-4.55318	-3.27817
	-0.0998343	-2.48846	-0.0879708	0.672098	-0.26806	-0.657615	0.0968918	0.854035	-0.350618	0.693922	0.539055	-0.120018	1.59855	0.512719	-0.823787	0.404802	-1.58536	0.244087	0.486945	0.518679	-0.0320562	0.267971	-0.586477	-0.00173316	-1.81326	-1.14406	-0.333685	0.200733	-2.89214	-2.98422	-1.21234	-2.58974	-2.18736	-0.89649	-0.634158	-0.48818	-1.00206	-0.121937	0.336089	-0.865653	-0.897618	-0.540011	-0.916435	-2.1123	0.404681	0.116041	-1.31303	0.896261	-0.615433
	-1.54137	-0.603409	1.80374	0.177291	0.480465	0.110853	0.575126	1.09454	0.082618	-0.816868	-1.6243	-0.879948	-1.09615	-0.709725	-0.263015	0.963027	-1.07824	1.45637	0.229705	0.987332	0.588874	0.584375	0.184766	-0.123902	0.255943	0.910179	2.00688	1.73949	3.91003	1.26595	2.2458	2.20372	0.0596188	0.478498	1.0278	0.315766	-0.906273	2.27805	1.46074	4.84682	3.70517	0.735755	2.98623	-0.041973	0.756861	1.25783	2.17193	2.2708	1.54038
	0.782241	1.09555	0.111844	0.523438	-0.348808	0.712285	0.896512	0.455631	0.440132	1.06199	-0.510659	-0.864061	-0.206235	-0.465428	-2.27911	-0.643904	-1.58341	1.28716	-1.63749	1.77085	1.2018	3.22053	0.828985	0.570574	3.38079	3.27334	3.01634	3.16277	2.05663	5.25895	2.72746	3.43471	2.4537	2.52796	2.31426	2.88685	3.48129	5.95683	2.85211	5.09978	4.43391	2.96257	2.44128	2.59908	3.08998	2.94955	3.07867	3.65548	3.42833
	-0.308013	-0.0976007	1.76588	0.149636	-0.806023	0.7954	-0.678497	-0.978715	0.694575	-0.659398	-0.104671	1.68104	1.24807	0.635457	-0.629725	-1.4048	0.187907	-1.19998	-0.642935	1.14211	-2.131	0.136239	0.0514085	0.795666	0.526639	-0.426409	-0.312219	1.08941	0.770396	0.390772	1.12058	1.02698	1.41009	1.53969	-0.319435	1.75831	-0.473338	0.602416	-1.39589	-0.115145	0.231645	-0.0869586	0.540423	2.1239	-0.448513	1.04856	0.702475	-0.117062	0.689524
	1.23381	-0.814881	0.428148	-0.99294	0.332574	-0.449017	0.629948	-0.540307	0.273367	0.631337	-0.452673	-0.334259	-0.0917273	-0.0424184	0.339324	0.898708	1.44722	0.880037	-2.19246	1.23027	2.45632	4.69107	4.36812	6.65397	4.00639	5.17173	5.69073	4.76495	5.45564	5.03086	4.66433	6.44052	8.33403	8.22786	5.78433	5.3139	6.24876	7.39267	1.37508	4.79627	2.28108	2.78298	3.8746	4.87816	1.76334	1.80461	1.57708	3.06343	5.66649
	-1.03442	-1.12756	-1.4851	-1.01933	-1.33995	0.95636	0.227962	1.21191	1.20181	0.226078	0.0187267	0.930328	0.0267769	-1.10133	-0.597535	0.488461	-0.186084	-0.0200986	0.281486	1.23627	-0.0150256	-0.275803	-0.0862559	0.0152291	-0.317118	-1.01696	-1.4192	-0.924261	-0.115708	0.434046	0.539189	0.813624	1.3284	1.22225	0.832713	0.665756	0.35467	-0.0123971	-0.0548884	0.20641	0.21557	-0.761309	-1.81058	-1.96237	-1.17944	-0.340737	-0.21259	-0.197755	-0.182362
	-2.24423	-0.78244	-0.834659	-0.684839	0.189984	0.12262	0.701874	1.33256	0.543519	0.840655	0.530552	0.575778	-0.0453878	0.24827	-0.537257	0.684503	-0.357325	-0.0506802	0.227709	0.758513	0.580011	1.11512	1.68672	2.34626	1.02568	-0.780429	0.0421966	-0.548024	2.58166	0.101293	1.13105	0.630479	1.18054	1.2548	1.27664	0.696473	1.69541	2.43864	1.89656	3.01864	1.58732	2.79779	3.2169	1.95404	3.01117	4.48753	1.90481	3.23033	2.90954
	-1.93111	-2.57471	-1.02309	-0.86096	-0.918231	0.230364	-0.0967255	0.155682	0.87774	-0.261713	0.665329	1.43664	0.529205	-0.274617	-0.58344	0.748205	-0.271122	0.724816	0.537679	-0.462789	0.618915	0.360396	-0.62669	-0.864478	0.416692	0.216922	0.0386153	0.327386	0.404386	1.04167	0.375949	0.591522	-0.315633	1.50207	0.366308	-0.379022	-1.8499	-1.24383	0.216826	0.565395	0.378299	0.407047	0.591407	1.21559	1.14092	0.74299	2.59869	1.5577	1.21563
	1.16411	-0.032632	0.0445696	-0.392761	-1.44659	-1.14141	0.933111	1.23889	0.796512	1.49055	1.33189	-0.322341	-0.0172809	-0.240956	0.487514	-0.240296	1.2838	-0.838446	7.89994e-08	-0.360094	2.05726	-0.760711	-0.103769	1.91599	-0.00553942	-0.947991	-1.5035	-0.844233	-0.454469	-1.26954	-1.48091	-1.49412	0.156277	0.357698	0.439325	1.26432	0.365796	-0.110217	-1.96259	-2.00274	-0.0274961	-0.296874	0.109917	0.0270364	0.432773	-0.335608	-2.80182	-0.43129	-0.55193
	0.140797	-0.512495	1.99818	-1.42285	-0.715762	0.272586	-0.0979324	-0.388404	0.541033	0.180084	-1.00608	-0.245174	-0.348942	2.03942	0.975609	0.323865	0.207424	1.44203	0.651092	1.82372	1.36677	0.839733	2.08572	-0.266349	-1.04252	1.83179	2.59134	0.00954991	3.09189	2.26479	1.18767	1.68732	1.92549	1.1586	0.87067	1.36367	1.82306	2.60885	4.08717	4.21656	4.96306	4.9671	4.9009	5.16069	5.59914	7.70031	7.11273	3.41886	3.86926
	0.184845	-1.17269	-1.96621	-0.611049	-0.276316	0.0816553	0.603545	0.40135	-1.57432	0.0788026	0.310903	-1.01001	-0.403462	1.23731	0.645223	1.22014	1.74646	0.684654	-0.100213	-0.849564	0.0152722	0.137459	0.769548	0.0811352	-0.0107174	-1.66073	1.30115	0.965341	1.88583	1.36672	-1.85243	-1.34351	-3.04938	-1.71549	-2.46324	-2.03363	-3.83403	-3.61707	-1.25163	-0.781168	2.35076	5.01586	4.37652	5.10508	4.03132	4.92749	1.44935	3.61776	2.67936
	1.33451	-0.546786	-0.671031	0.929363	0.0546395	0.209265	0.115838	-0.823573	-2.10639	-1.56853	-2.19009	-0.0435078	-0.16908	-0.749025	0.114388	-0.723041	0.171845	0.663998	1.9984e-15	-0.344188	1.52773	1.8359	1.36018	0.790106	0.63562	1.14491	0.756022	0.332967	1.14647	0.258703	-0.276742	-1.32666	-1.588	0.334402	-0.620774	-2.36704	-2.42517	-0.772324	0.211356	-1.57847	-1.79807	-1.29458	-0.805916	0.264551	-0.710502	-1.378	0.243861	1.23219	-1.21337
	-0.0378321	-1.03376	-1.12845	1.71284	-0.137715	-0.00249011	-1.69298	-0.259507	1.61933	0.468924	-0.399226	0.815697	0.0100941	-0.401375	0.583955	0.485862	0.487354	0.0393144	-0.792773	0.864654	-1.05349	0.353891	0.652145	1.08138	0.715001	-0.20938	0.697835	-0.0346288	-0.346884	-0.199321	-0.53556	-1.45747	-1.08245	0.213502	-0.0989591	-0.514339	0.0211019	-0.658256	-0.508948	-2.41079	-2.18786	-0.542609	-1.57351	-1.58365	-1.26785	-1.18875	-0.74786	-0.904817	-1.5527
	-0.193141	0.546693	0.751927	0.149128	0.798753	0.403898	1.57056	0.364306	1.2044	0.28983	0.814624	-0.658713	-0.993603	0.0979414	-0.417188	-2.07593	-0.545528	-0.479088	0.457773	3.40281	-0.728603	-1.13991	0.0827851	0.904153	0.456209	-0.654222	-0.632787	0.482875	0.943585	0.638864	0.348446	0.741039	0.32713	-0.31115	0.854867	1.32627	0.883247	1.71065	1.96708	1.35748	1.52468	1.56178	1.30205	1.59906	1.80061	1.71082	1.82359	2.0032	2.04747
	-0.297815	0.420855	1.76339	0.778575	-1.96792	0.867873	-1.16897	-0.301163	-0.0810798	-1.53388	-0.873546	0.624953	-0.283066	-1.08293	0.0659266	0.0142747	0.854415	-0.801367	0.621402	-3.00288	2.58919	2.34003	0.112836	-0.905117	-1.01313	-0.376979	0.855861	0.463511	-0.332409	-0.578193	-1.14322	-1.85907	-1.31487	-0.0703511	-0.89456	-1.24444	-0.446281	-0.317144	-2.07147	-2.23737	-0.517864	0.21469	-0.30403	-0.796176	-0.250193	0.677603	-0.499085	-0.761375	1.66444
	0.105291	0.551969	0.311976	-1.33447	1.29552	1.63786	0.054897	0.560618	-0.100292	0.509908	-0.488423	0.334604	0.135533	-0.840356	-1.89904	1.17131	-0.948116	0.290686	-0.876486	-0.478557	-0.34253	-0.39639	-1.03898	-1.04373	-1.11049	-0.792681	-1.7758	-0.906149	-0.944778	-2.62633	0.400079	-0.844353	-0.514278	-1.76225	0.277207	0.413622	-0.293006	-0.382245	-0.0397864	0.137711	0.420232	-0.37899	0.908066	1.19267	0.00648389	0.185832	-1.50725	0.870585	-0.574331
	-0.23091	0.213201	0.501708	0.639523	0.414898	0.91588	-0.810265	-1.12634	-0.957662	0.711057	-0.316902	-1.4726	-0.206891	0.172733	-1.0189	1.05502	-1.82403	0.963683	-1.37767	-1.58815	0.795335	0.00877861	-0.434756	1.26952	2.09958	1.50912	0.473897	0.187279	1.72205	1.17142	-0.336494	0.642776	1.45124	1.53176	1.73593	1.94166	1.06557	1.27014	1.1521	0.894963	2.61612	2.1485	0.959685	0.620311	0.519357	0.79065	0.787156	0.409283	0.110251
	1.116	0.781201	-0.192453	2.06745	-0.499339	0.268091	-1.15149	0.97742	0.488337	-1.00131	-0.0699753	-0.545292	0.176771	0.453221	-1.48489	-0.824797	0.225001	0.964345	1.23744	0.0206808	-0.826894	0.912829	0.296541	-0.763202	-0.738772	-0.598171	-0.177819	-1.07297	-3.88349	-1.41999	-1.66919	-1.70854	-1.4864	-0.245497	-1.07008	0.617677	-1.72536	-2.83784	-0.919086	-0.485746	0.417292	1.16619	-0.906109	-3.31801	-1.07204	-1.48297	-1.06284	-0.925094	-1.71132
	-0.391109	-0.0716163	0.122127	-2.00929	-0.370271	-0.0335866	-0.0833731	0.69618	-0.747338	-1.33134	1.38595	-0.165581	-0.803213	0.933974	-0.268338	0.475602	0.499395	-1.6241	0.847916	0.92729	0.19822	-0.669221	1.30375	1.75648	-0.595487	1.10257	2.15515	1.48187	0.55887	1.00974	2.38495	1.12312	1.24316	0.754008	0.70694	1.13378	-0.459371	-0.537228	0.521286	0.0822831	-0.601388	-0.194033	1.19213	1.4508	1.50627	0.474671	1.58531	-0.388799	1.36971
	0.934338	-0.171074	0.656301	-0.975144	-0.0664856	-0.151767	0.520692	-1.96013	-1.09782	-0.467982	-1.10619	0.381748	-1.33335	-0.616607	1.85311	0.368215	0.625023	0.275242	-0.825873	-0.357863	0.258496	0.598552	0.599943	0.203042	-0.36017	-0.40645	-0.229351	-0.315879	0.0814411	0.757872	0.575602	-0.786961	-2.04737	-0.692067	0.669985	-0.383023	-0.827171	0.0812443	0.988499	0.705707	-0.394614	-0.687103	-0.571967	-0.517158	-0.0395695	0.416052	0.149015	-0.775107	-1.55837
	-0.573284	-0.293612	-0.27854	-1.73087	-0.222671	-0.794229	-0.102655	-1.18701	-0.351957	-0.226974	-0.540383	1.5627	1.19534	0.625689	0.785413	1.67925	1.25454	1.14835	-0.0104757	0.483583	1.37574	0.50297	-0.646433	-0.657655	0.194198	0.416827	0.318613	0.294977	0.260605	-0.224363	-0.719485	-0.240439	0.515151	0.452581	-0.75091	-0.619205	0.545645	-0.0155411	-1.0272	-1.23175	-0.711703	-0.589462	-0.846447	-0.455912	0.0968378	0.213495	-0.246918	-0.730995	-0.829632
	-0.868092	1.1709	-0.644739	-1.62291	1.6854	1.25097	-0.0430864	-0.700312	-0.218757	0.727839	-0.367632	-0.214577	0.106577	-0.228478	0.199098	-0.303425	-1.60812	0.146896	1.91949	-0.148999	-0.0256932	1.76792	-1.26869	1.06519	-1.04842	-0.913862	1.67267	-0.399049	1.17714	0.649188	0.582607	0.719396	0.464221	-0.462918	-0.15032	-0.265365	-0.233701	0.488914	0.232776	-0.735564	-0.885195	1.11098	-0.177055	-0.383415	-1.04518	-1.37957	-0.545659	0.322338	0.0164845
	0.153724	-0.0958667	-0.506425	-0.279393	0.552417	1.95215	2.42881	1.83455	0.537605	-0.743265	-0.19887	0.343723	-0.75382	-1.44395	1.13476	-0.098483	-0.0205244	-0.70153	0.522694	-0.124319	-1.66774	-0.558022	-0.295782	0.177008	0.971272	0.406937	0.0300362	-2.87515	-0.378051	-1.27789	-1.52867	-0.774794	-0.717778	0.16081	-0.35726	0.236774	0.054711	0.00685958	-0.457409	-1.00303	1.36705	0.0201701	-0.835253	-0.452998	-0.286388	-0.910466	-0.0986214	-1.18513	-0.427729
	-0.0181579	0.791141	-0.425273	-0.0755437	0.528842	2.62515	1.95588	0.481858	0.51506	0.520762	0.564632	-0.0509253	-0.238445	-0.0897739	-1.60022	0.778173	0.114894	-0.860013	0.0647379	2.8715	1.40782	1.26926	-0.0170963	0.86803	0.199798	0.0927411	2.15043	0.205246	1.08456	0.852123	-2.12528	0.524085	1.24766	2.03284	2.29784	0.926129	0.794281	1.88127	1.72762	0.74678	2.41527	0.28362	1.06589	0.651129	1.07812	1.34912	0.601687	1.4581	1.027
	-1.07023	-0.0957201	1.55785	-0.443169	0.0344217	1.75934	-0.188997	-0.0516377	-1.09387	-0.423927	-0.0739725	-0.373601	1.08797	-0.120443	0.217554	-0.161025	-0.618657	1.25516	-2.44716	2.02633	-0.700971	1.46015	1.78228	-0.310238	2.12101	0.319781	2.7321	0.880826	-0.933	-0.113854	-0.572884	-1.94751	2.07845	2.7528	2.10483	3.38719	4.04722	2.59017	1.63795	1.21251	2.2393	2.71742	3.49611	2.7617	3.60182	2.61199	2.05966	3.57861	0.333771
	-1.21334	0.517788	-1.14423	-0.248245	-1.14958	-1.71637	0.395429	1.56465	-0.0786259	1.01673	-0.398481	0.315964	0.345139	-0.270543	1.3353	-0.827378	-0.35624	0.896231	0.397167	2.34117	0.507334	2.03319	1.61248	0.851297	1.42787	0.803693	-0.281182	0.894159	1.43978	2.59723	1.35075	1.94037	2.48765	1.57931	1.80202	2.25864	2.02924	2.7932	1.4525	3.29151	3.32713	2.58994	2.64686	3.78999	4.53346	2.83371	1.36699	3.2324	3.35212
	-0.663594	0.139026	0.133074	-0.532441	-1.50875	0.624965	0.288679	0.107554	-1.27175	-0.991197	-0.900775	-0.0669342	-0.382801	0.0689883	0.240013	2.89859	-1.19194	0.497716	7.32747e-15	0.0104466	0.0321982	-1.2074	0.212987	-0.362216	-2.14151	-0.961648	-1.38164	-0.551809	-2.07279	-1.44094	-2.14317	-1.34238	-2.87841	1.15791	-1.80196	0.166148	-0.905943	-1.4244	2.5012	0.430807	0.211273	-0.0527316	-0.174207	0.267487	1.29176	-1.4705	0.130696	-0.168894	-0.778066
	-0.989265	0.0038726	-0.796572	-1.46966	-1.83166	0.0473697	-1.13487	-0.850283	0.78058	0.917827	0.654801	1.39968	0.360715	-0.994854	0.0880807	0.314119	-0.637314	1.71528	0.0623335	1.31462	1.20796	1.80473	1.99453	0.786519	-0.0604055	1.93872	1.63177	-0.379061	1.4347	1.84442	-0.0647652	0.104609	-0.170356	-1.10904	-0.0902377	0.559019	0.312228	0.911397	0.920712	-0.124581	-1.02449	-1.16792	-1.25621	-2.21471	-1.46546	0.305919	-0.223722	-0.462289	0.462247
	0.187027	1.08399	-0.073493	0.0228123	0.565789	-0.344156	0.811597	0.706467	-1.54145	0.0347003	-0.302458	-2.78802	-0.531777	0.173637	0.0344262	0.157474	-0.261309	-0.87658	-1.97221	-1.71483	0.0770058	-0.0489684	-1.22389	-0.504436	-0.731083	-0.0694675	0.409279	2.96834	1.91917	2.34328	2.06944	1.35519	2.19888	1.21331	-0.212356	-0.221657	-0.789932	1.17613	0.442346	1.66943	-0.0449939	0.335391	0.728302	1.00101	0.345188	1.26977	1.35112	0.502285	-0.604469
	-0.668926	-1.12673	0.138067	2.33307	-0.133148	-0.363026	0.232777	-0.0818624	-0.178643	-0.825476	1.05917	0.920912	-0.242763	-0.290069	0.360318	0.671774	2.09831	1.02492	-1.46242	1.50387	0.286617	2.07742	1.53834	1.52019	1.23449	0.452051	3.7234	1.06088	2.64574	2.68873	0.313798	2.53417	2.63023	2.52846	2.84265	0.292443	3.10533	3.62162	2.7364	1.83604	2.02445	2.64542	0.397175	2.51596	2.17079	2.04571	4.53841	1.23156	2.06759
	0.772208	0.568052	-0.18968	0.807252	-0.452978	1.70815	-0.726711	0.029613	-0.631039	-0.0851931	0.956859	-0.128829	1.30745	0.148382	1.61651	-1.18593	-0.889304	-0.691425	-0.564937	1.43388	0.67003	0.024056	-0.139288	0.493221	1.04965	0.186347	-0.670923	-0.1348	1.4727	0.262599	-1.80731	0.998544	2.89659	1.77388	1.21339	1.10524	0.812333	0.660474	2.73582	4.64544	1.88666	0.818559	2.48366	1.62557	0.0715796	0.0381595	1.56213	1.97064	0.805012
	1.68084	-0.264472	-0.289527	0.477692	-0.463371	1.71853	0.991856	0.2739	0.358761	-0.368189	0.205508	1.03558	-0.915776	-1.52429	-0.586705	0.859198	-1.92802	-0.361799	0.117795	-1.46666	-2.21234	0.878474	2.05322	-1.07787	-1.75453	-0.73694	-0.439221	-0.48036	-0.695367	-0.0896509	0.33539	-0.357008	-0.285711	-1.46311	-1.44487	0.742925	0.236433	-0.87146	-0.160415	0.629069	-1.0929	-0.520987	-0.181937	-0.748931	-0.168495	-0.63005	0.336032	1.92067	1.79925
	1.24629	0.36367	1.20162	0.343739	0.572203	0.437988	-0.108978	-0.681643	-0.0903133	0.299284	0.195847	-0.517137	-1.021	0.271176	-1.62217	-1.92621	-0.546923	-1.75805	-1.85968	-1.38961	-1.32081	-1.3992	-1.21588	-0.522283	-0.304066	-0.721448	-1.35353	0.0719571	-0.72357	-0.730106	-0.0996231	-1.4692	-0.13571	-0.957653	-1.77306	0.887592	-0.959911	-1.45415	-0.497907	-2.24063	-2.45728	-1.28676	-1.30207	-0.834014	0.948487	-1.13431	-1.41235	-1.17334	-0.554064
	0.656307	0.358776	-1.71059	-1.30035	2.17937	1.18536	-0.268392	-0.261386	-0.891522	0.131527	-0.880015	-1.48667	0.0623584	0.695612	-0.445274	0.49631	0.122982	-0.643728	0.368239	-0.646062	2.38929	2.18411	0.187482	1.73629	3.16081	2.56849	2.31347	1.55287	1.46836	0.123268	0.369082	1.46829	-0.811071	0.596353	0.0965532	0.888391	0.940143	1.07148	0.288772	0.91443	3.05048	3.21733	0.413594	1.02673	1.99451	1.01344	1.85031	1.39153	1.39233
	0.706709	-0.132391	-0.236792	0.82686	-0.556672	-0.245833	-0.549799	0.2652	1.34308	0.144006	-1.88438	-1.18921	-0.102115	-0.239634	-1.09832	-2.97591	0.275576	0.0999862	0.489838	-1.02002	0.693444	-0.494746	2.88236	0.491639	0.49852	1.81139	1.23705	2.29689	3.60095	-0.731225	1.83676	0.518554	1.56356	2.06301	2.50883	0.298155	1.00578	-1.89719	1.87996	0.38485	-0.054815	2.49373	1.0253	0.61161	3.81301	0.998029	1.55028	1.82845	2.38563
	0.751347	-0.93858	-0.366446	-0.611566	-1.0746	-0.915687	1.79463	0.736391	-0.175588	-0.703234	-0.559157	0.200897	0.013454	0.3292	0.878286	-0.275011	1.39836	2.38282	-0.738219	-0.230462	1.86567	2.38687	1.96331	2.25565	3.26348	1.75762	0.258224	3.47575	2.38308	-0.343161	1.79283	2.67492	0.764987	0.97926	2.11317	2.56152	3.7036	2.68319	1.38521	2.42469	0.27344	4.38041	0.756734	1.07176	4.26313	1.27754	1.38866	0.925768	3.62182
	-0.752218	1.55151	-0.426638	0.0577403	0.533942	0.309544	-0.21864	-1.86365	-0.216031	0.655838	0.0834497	-0.724249	0.678389	0.801268	0.523934	-1.71865	0.26108	0.0824297	-1.56051	2.50435	-0.475436	-1.08671	-1.24794	-2.2018	-1.83803	-0.670003	-1.2181	-2.60415	-1.47735	0.575472	-1.09633	-1.37689	-0.0154778	0.203764	-1.31005	-0.959822	0.555729	1.15029	2.03866	-0.15582	-2.38827	0.0946028	0.54526	0.139608	0.423911	-0.0868583	0.403667	0.065268	-1.79967
	-0.00719476	-1.63871	-2.61889	-0.882306	0.732872	1.15203	-0.405056	0.158202	-0.183249	-0.868162	0.0638261	0.559326	-1.20948	0.517309	0.351054	0.183991	0.406831	-0.397188	-0.9125	-0.708307	-0.430811	-1.34631	-2.40752	-1.13259	-3.79312	-4.84301	-1.69963	-6.10489	-5.50126	-2.36969	-5.96183	-3.74915	-0.00693602	-3.32976	-2.12483	-1.90286	-1.44158	-3.76356	-1.40548	-2.75802	-1.36869	0.230626	1.39308	2.34711	0.456388	1.94792	1.54994	0.851768	3.37257
	-1.49551	-1.50568	-1.05452	0.451072	0.871826	-0.705443	0.628927	-0.169373	0.0811977	-1.44303	-0.886657	-0.512425	-0.762051	0.199131	0.35662	0.0682471	-0.114273	1.19607	1.84056	4.44043	1.89633	0.484546	0.0894162	0.582815	1.70717	2.51608	1.65877	1.78616	2.81588	1.33173	0.911483	1.68359	1.23392	1.6666	2.52434	2.60763	2.57168	2.08031	1.42092	1.54965	1.07021	0.735375	1.67194	0.587634	-0.483739	0.443727	0.108504	0.631121	2.89813
	-0.636231	-1.37116	-0.973088	-0.630873	-0.500937	-0.532005	-0.603788	0.801353	-0.327483	-0.805623	-0.089221	1.07106	-0.179655	0.248719	1.08247	0.474243	0.367788	-0.992026	1.38172	0.457991	0.340107	2.14609	1.04482	-0.234832	-0.271251	1.93345	1.5751	2.41578	1.85402	1.25736	3.11923	1.36412	1.57631	2.41318	2.10958	1.91501	2.51349	2.32532	1.63887	2.22863	3.46714	3.21927	1.49564	3.03473	2.86585	3.26186	2.01499	3.91012	4.08148
	-0.163966	1.22627	-0.629574	-0.9118	0.258341	0.759076	1.09675	0.738902	0.52046	-1.33788	-1.08949	-0.715858	-0.207731	-0.0242224	0.572065	1.35209	-1.38519	-1.70181	1.31468	3.36212	0.660044	-0.387476	-0.286806	0.455684	1.30223	1.39759	0.200908	-0.454575	0.629184	1.4888	1.31451	1.21954	0.961409	-0.284065	-0.916302	0.245836	0.800486	0.0840072	0.725891	2.51094	3.12324	2.78326	2.51862	2.40408	2.39925	2.59681	2.82146	2.70544	2.44512
	-0.00325582	-0.623843	0.890363	0.427372	-2.58947	-0.555794	0.765806	-0.269748	0.197944	0.587385	1.05183	1.23906	0.205589	-0.619803	-0.962385	-1.25558	1.08668	-0.196642	-1.26765	0.663827	0.530719	0.175816	-1.42937	0.334607	1.15027	-0.0150482	-1.14824	1.67478	1.05969	-0.859736	0.439931	0.701898	0.763575	2.09378	0.201323	1.76407	0.164937	-0.30748	1.88236	2.70155	1.34673	0.326373	-0.818826	0.596565	1.92436	0.811605	0.325078	2.54792	1.58147
	0.154267	-0.871673	-0.739889	0.313476	-0.523065	-0.876249	0.0985867	-0.543692	1.23514	1.17435	1.26387	-0.232563	-0.558094	-0.649845	1.08674	-1.07295	-0.31755	-2.64067	0.0376063	0.759288	-0.0824954	1.40025	2.30612	4.94901	4.58478	3.20393	6.02095	6.0859	5.16467	4.42546	4.84395	4.23576	5.51841	4.43044	4.81572	6.01331	4.26138	4.94097	5.93456	6.69641	5.55917	5.25191	3.74415	4.03444	3.98665	5.78439	5.2963	2.92314	4.59486
	1.55892	-0.692299	0.985576	-1.33333	-1.7616	0.0674338	-0.855385	-0.720308	0.154266	-0.225503	-0.956849	0.632673	-0.573861	-0.397582	0.541511	0.601204	0.485214	1.57022	-0.507624	2.37083	1.66013	1.15958	0.862855	0.763611	0.855517	1.13222	1.53561	1.843	1.85202	1.79276	2.08563	2.57394	2.46246	1.40715	0.295274	0.0483703	0.575404	1.38439	1.92973	1.62261	0.524215	0.0303407	1.22518	2.79773	2.8364	1.5798	0.842452	1.47683	2.67621
	0.850978	1.39063	0.780824	0.865339	1.54058	0.0899242	0.473094	1.59052	0.68012	-0.608905	-0.0192143	-0.759694	-0.199104	-0.633101	0.575207	0.0285554	-0.586916	-1.67849	-0.370474	-2.88082	-1.98679	-1.48011	-1.29321	-1.35852	-1.58716	-1.8086	-2.03968	-2.53127	-2.52191	-1.30482	-1.02638	-2.25233	-2.26014	-1.35248	-1.32374	-1.38432	-0.913899	-0.535419	-0.521581	-0.777356	-0.92578	-0.833059	-0.809616	-0.718849	-0.364942	-0.554128	-1.30574	-1.16987	-0.272371
	-0.806186	-1.2718	-1.84097	-2.09227	-2.29691	-1.91621	-1.15931	0.144934	-0.335746	-0.259716	-0.0900925	0.122766	0.395662	0.593488	0.50258	0.462065	0.165868	0.361882	0.345469	-0.129459	0.926338	0.810539	0.362777	0.319718	0.412423	0.314179	0.442692	0.354241	0.0777053	0.259616	0.0844854	-0.293463	-0.161646	-0.186929	-0.225649	0.0230777	0.164781	0.230872	0.231361	0.0291929	-0.0952577	-0.111681	-0.126917	0.107091	0.239446	0.0870808	0.244147	0.254648	-0.111099
	-0.693156	2.88964	1.36198	0.0174859	0.886106	1.36407	-0.492884	-0.667835	0.56914	-0.469246	-0.730134	0.540959	-0.602637	-0.338291	0.03975	-0.470258	-0.0320911	-0.238946	-1.00139	3.75085	0.0478114	-1.49121	-1.66084	-1.25572	-1.07048	-1.58899	-2.05218	-1.754	-1.44356	-1.91928	-2.7217	-3.19887	-3.18687	-2.71099	-2.06532	-1.54069	-1.146	-0.840899	-0.669712	-0.654246	-0.641406	-0.488827	-0.271955	-0.137483	-0.29928	-0.803621	-0.959228	-0.1976	0.821118
	0.725901	1.20322	-0.87984	1.01599	-0.75395	0.0506959	0.938823	0.763003	0.694554	0.731629	2.0491	0.862602	0.0766856	-0.10613	-0.623777	-0.931564	-1.41963	1.73603	-0.0440368	-0.762446	1.66553	0.719429	-0.805452	-0.281469	1.06297	-0.120366	-0.582875	0.507936	0.649527	0.393078	0.302472	0.0872876	-0.728214	-1.55473	-1.15764	-0.121738	0.725558	0.969491	0.942382	1.02017	1.24941	0.971111	0.47147	0.653341	0.492014	0.425499	1.98155	3.29479	3.3496
	-0.122176	1.44446	2.27773	-0.119868	-0.775146	0.347631	0.301211	-0.264301	1.02989	-0.411744	-0.861518	-0.1807	0.160955	-1.42234	0.0742925	0.783437	-0.817821	1.80052	1.2343	-0.68826	-2.24771	-1.65879	-1.12814	2.39963	-0.484596	2.00321	2.61486	3.90536	2.27532	2.22047	4.00239	2.09405	3.7764	2.00258	4.20927	1.8946	4.56692	5.20303	3.15641	5.42411	3.57972	4.864	3.11752	3.21207	4.06811	4.21657	3.01347	1.57221	2.42964
	1.25212	-0.411075	0.025215	0.613415	1.02553	-0.25001	0.515746	0.124576	0.187877	-0.486977	0.827079	1.47089	0.336496	0.269687	-1.91045	-1.63495	-1.31459	-0.241733	0.873208	1.88156	1.15101	0.593646	0.194866	-0.0599205	-0.185307	-0.195888	-0.106255	0.0689966	0.307048	0.552174	0.740423	0.797593	0.608477	0.0476157	-0.894143	-1.76073	-1.97976	-1.17781	0.222829	1.60091	2.44739	2.70205	2.41685	1.69197	0.820388	0.143269	-0.0880354	0.018508	0.265106
	-0.0820269	0.143704	-2.71993	0.96483	-0.0952728	-0.776759	0.132665	1.01888	0.0762474	-0.747805	-1.17903	-0.811071	0.511005	0.492874	1.35348	-0.265611	0.46751	0.679171	-0.140915	-2.21276	0.0340542	0.829949	0.628559	-0.11648	-0.947869	-1.37127	-1.08472	-0.805319	-1.06767	-1.26562	-1.34098	-2.03818	-2.90063	-2.88973	-2.51192	-2.59411	-3.29762	-4.20151	-4.27041	-3.55764	-2.90151	-2.32204	-1.71615	-1.74496	-2.54638	-3.10806	-2.90274	-2.03389	-1.23463
	-1.12835	1.21503	0.418741	1.22319	1.38356	0.164565	1.1199	0.848464	-0.891977	0.213677	0.0542447	-0.45857	-1.45028	-0.627876	-0.769925	-0.457678	-1.85369	-0.0322284	-0.47998	-0.399291	-0.524606	-0.636175	-0.668361	-0.555528	-0.237023	0.122021	0.0592872	-0.540049	-1.40428	-2.02883	-1.86482	-1.33415	-1.19264	-1.22107	-1.05937	-1.20094	-1.97169	-2.64768	-2.6955	-2.30175	-1.72496	-1.20685	-0.946491	-1.08919	-1.61399	-2.33046	-2.60216	-1.7951	-0.620762
	-2.09135	0.162367	0.467122	0.337686	-0.312724	-0.111014	0.75371	0.228969	-0.132787	0.67866	0.284667	0.701295	0.369545	1.565	-1.30878	-0.529673	0.00946771	-1.72774	-6.43929e-15	-1.45019	-2.80367	-1.45858	-1.15855	-0.50947	0.441413	-4.53807	4.33131	0.460035	2.72083	5.56099	5.80819	6.63444	6.87361	9.8785	10.8683	12.066	9.57625	5.99826	6.43912	7.93498	3.95087	5.49591	0.816789	-0.581215	0.981537	0.62133	0.990541	-2.71991	1.19049
	0.618224	-0.0972087	0.454431	-0.524766	1.36103	0.498431	0.413879	1.34558	-1.14422	-0.653759	0.494219	0.266233	-0.0260911	0.162937	-0.88087	-1.91823	-1.34127	-1.9844	0.729399	0.638756	0.773749	0.32984	2.74985	2.71312	3.93739	5.44832	3.89281	5.07976	3.97387	5.30017	5.71827	5.60162	5.99383	5.66884	6.15196	5.17556	5.99975	3.78789	6.54043	4.52338	4.22178	6.46595	4.59109	6.90894	4.3236	4.34054	6.21275	4.93361	5.51469
	-0.438336	0.564711	1.48642	1.06725	0.146169	0.480935	0.382197	0.192159	0.589271	-0.424714	0.555244	-0.280673	-1.58744	-0.111357	-1.0354	-0.915046	-1.30867	-1.6437	-1.15901	-1.34342	-1.49017	-1.17494	-1.16004	-1.78505	-2.20707	-2.28205	-2.1147	-1.48296	-0.443536	-1.94888	-2.76395	-0.354026	-1.94313	-2.10229	-0.779843	-1.29667	-2.22931	-1.49046	-0.952655	-1.72763	-1.81667	-0.637093	-0.746109	-1.40375	-0.523472	-1.16628	-1.63372	-1.4488	-1.43273
	-0.675464	-1.89131	-0.568327	-0.556426	-0.672286	-1.24542	-0.503568	1.43992	0.128086	-0.504452	-0.0731873	0.525417	1.22203	1.0665	-0.136417	1.53454	0.12012	0.92954	1.56356	0.269348	0.676317	0.314562	0.864525	-0.112009	1.20922	2.25709	1.67392	0.994942	2.4223	2.19625	2.51499	1.62439	2.34518	3.11138	3.68397	3.22014	3.39264	3.66735	4.53342	4.10326	4.78035	5.18892	5.65031	4.56618	5.1317	4.98541	4.17728	3.62555	2.52262
	-0.975614	-1.26392	-2.13597	-1.13747	-1.99798	-1.15066	-1.20643	-0.261072	0.240824	0.0512744	0.00764939	0.842279	0.538333	-0.325253	0.583722	0.856291	0.715874	0.433543	0.76597	0.518143	1.15587	1.21116	0.982317	0.767692	0.857857	1.19198	1.24819	1.07972	1.287	1.63135	1.38122	0.931835	1.07264	1.47076	1.57731	1.61032	1.78018	1.74842	1.39659	1.21093	1.47405	2.076	2.58808	2.35827	1.63716	1.25417	1.35008	1.69619	2.01771
	1.31645	0.57124	2.15441	0.661803	0.745109	0.808753	0.551057	-0.174373	1.14538	0.470665	0.0593306	0.00839654	-0.585071	-0.280631	-0.316489	-0.674739	-1.35484	-0.407325	-1.991	-0.509109	-0.572432	-1.58532	-1.11567	1.22613	0.649698	-0.240814	0.404593	0.63553	1.28192	2.205	2.07108	1.03746	1.75567	1.35322	0.621421	1.52181	2.39499	2.00848	2.51103	3.60856	2.74213	3.57685	4.10891	3.15667	2.50032	2.55042	2.56385	2.8799	3.77072
	-0.142176	-0.68537	-0.0810474	1.22309	-0.775576	1.5956	0.781575	1.55176	1.05934	0.710549	-0.713976	-0.0551929	-0.412747	-0.19238	-0.210407	-1.49153	-1.92433	0.0934857	3.27516e-15	1.92435	-0.517786	-0.667635	0.29426	1.19122	1.25876	0.569165	-0.0160727	0.250346	0.545568	0.307113	-0.311784	-0.231028	0.437285	-0.0748151	-0.526677	0.300863	0.593564	0.476765	1.06025	1.19793	0.765933	0.928727	1.05385	0.671206	0.537733	0.757982	0.976985	0.75186	0.18329
	1.58355	0.690847	0.981924	0.744541	0.622041	0.200776	1.01899	0.156041	0.610655	0.446715	-0.192787	-1.05532	-0.869919	-0.408229	0.185609	-0.883415	-1.96822	-0.747312	-1.92465	-4.01996	0.0361849	1.50617	1.24716	0.116312	-1.02922	-1.37764	-0.878853	-0.106415	0.625233	1.33521	1.90856	1.95963	1.40298	1.01348	1.43707	2.24635	2.81887	2.9846	2.77687	2.53362	2.7336	3.32154	3.80765	4.02763	4.22399	4.51981	4.78509	4.92733	5.02019
	1.01308	0.876478	-0.738523	0.674021	1.83768	-0.142143	1.40807	0.283143	0.960538	-1.13965	-0.61642	-0.670601	0.341472	-0.244721	0.914998	-1.04185	-0.279595	-0.804545	-0.295659	-1.06497	-0.38257	-0.229722	-0.068853	0.0285697	-0.322748	-0.925826	-1.23212	-1.22929	-0.470927	0.211794	0.790826	1.0736	0.470328	0.223369	0.875709	-0.146417	-0.842006	1.11511	2.19307	1.11378	1.70666	1.23665	-0.114289	2.16089	3.56503	3.24842	2.42057	0.335137	0.0963021
	-0.0567501	0.145633	0.758063	0.890066	0.68348	0.249419	1.33267	0.495639	-0.665011	-1.44646	0.325825	1.34916	0.162023	-0.321862	0.0789614	-1.38858	-0.264796	-0.546537	-1.33611	-0.411622	-1.2748	-4.07196	-2.41652	-2.18776	-3.06	-2.28372	-1.67887	1.14283	1.37164	-0.311906	1.84245	3.4242	5.13022	3.56269	3.28602	2.0926	3.67959	5.43741	5.49454	5.51677	4.38502	5.17182	3.02841	3.37707	5.64949	4.71119	5.29953	5.28175	6.20967
	-1.42001	-1.67452	-1.29565	-1.37845	-0.637511	-0.136874	-0.381995	-1.47553	-0.426712	0.111651	0.281005	1.06391	0.98656	0.465946	1.15654	1.33766	0.064354	0.293491	0.153097	1.14349	-0.213705	1.20922	0.696379	0.83302	0.509371	1.44657	0.822496	0.687575	0.941191	0.843157	1.57338	1.07304	0.994679	1.59928	1.34736	1.28563	1.47667	1.45107	1.55925	2.03423	1.76491	1.56313	1.59131	1.863	0.237153	1.61856	1.54596	1.25838	1.79476
	1.93058	0.746112	0.929158	0.125465	1.12683	0.361686	0.553135	0.582914	0.707786	0.281809	-0.439376	-0.67541	0.0215862	-0.385915	-1.66315	-1.22982	-0.991538	-0.504387	-1.62134	-2.32548	-1.3053	-1.05932	-1.31588	-1.80335	-2.25008	-2.38448	-2.08907	-1.73641	-1.7346	-1.98821	-2.16362	-2.13774	-2.02206	-1.93034	-1.95113	-2.13613	-2.32664	-2.29311	-2.03541	-1.76044	-1.59307	-1.47468	-1.33276	-1.13773	-0.880094	-0.642587	-0.574884	-0.736347	-1.03375
	0.894127	1.63886	1.87997	0.859972	-0.429064	0.398733	-0.0584346	0.523015	0.0131181	-0.0319064	0.368116	0.0977157	-1.70817	-1.11194	-1.94987	-0.463427	-0.730887	-0.453457	-0.729678	-1.96713	-1.67997	-1.83718	0.115215	0.308783	0.886901	0.740458	0.428634	-0.141189	0.240715	0.726452	0.383289	-0.220533	1.05994	1.09565	0.625648	1.60086	1.13919	2.34511	2.439	3.51674	1.96404	2.77285	4.19163	3.33568	4.49867	4.87632	1.6114	1.76476	2.64678
	-0.781855	-0.0418405	0.417173	0.530779	1.27029	1.16834	0.478298	0.561387	0.860563	0.886782	-0.566191	-0.262939	0.329062	-1.03374	-0.657506	-1.14481	-1.68557	-1.06507	-2.18287	-4.06651	-1.75732	-0.483908	-0.0135052	-0.113335	-0.550621	-1.0926	-1.53973	-1.79811	-1.80301	-1.55684	-1.09653	-0.506593	0.0759475	0.454841	0.290158	-0.634287	-1.60076	-1.57984	-0.61623	0.275941	0.472358	0.218757	-0.147958	-0.368371	-0.232409	0.118138	0.285027	0.128776	-0.0503481
	0.187657	-0.157378	-0.152163	1.92132	0.300494	0.520227	-0.0241496	-0.669034	0.745873	1.53498	0.747059	0.42725	0.006191	-0.834139	0.231076	-1.82938	-0.608455	-1.17512	-1.63663	0.630322	5.51267	-6.68958	-2.53075	2.567	-1.7844	5.04001	6.36941	8.12495	5.54645	6.19383	4.27104	0.987691	0.235458	4.26893	4.6391	1.78459	0.180968	-0.569795	-1.08082	0.192017	-0.566756	-0.44568	4.09322	4.32367	10.1378	7.37415	7.13035	6.47244	5.10167
	1.81822	-0.110853	0.973993	-0.0849947	0.770401	1.31799	-0.0990598	-0.530364	-0.9756	-1.10502	-0.867658	0.61196	0.877305	0.616357	1.17107	-0.37761	-0.119861	-0.918784	0.253941	-0.661896	-1.0249	-0.387717	-0.362551	-1.48623	-0.568059	-0.49185	-1.07652	-0.938512	-0.15824	0.766029	1.98879	1.82198	1.49752	0.929769	3.2296	1.56781	1.68901	2.95575	2.72647	1.61055	2.4742	2.00876	2.56848	3.369	2.73351	2.37542	2.22425	1.53295	3.18556
	0.404759	-1.45249	-1.16174	-0.748999	0.449735	-0.451085	-0.6719	-0.533695	0.411202	-0.461432	0.505576	0.88495	1.2665	-0.310282	0.0245616	0.380105	-0.616645	-2.62929	0.758287	1.25296	-0.212589	0.569058	-0.600961	-0.968459	0.711098	-1.82768	-0.819263	0.497296	-0.152664	0.163233	0.0014714	2.57834	0.0276421	0.22278	-1.6531	0.133224	1.60547	0.685373	0.741752	1.94977	-0.128124	-0.186287	0.828047	1.18148	0.272934	-1.00502	-1.90823	-0.767543	-0.214833
	0.488977	0.177534	-0.197076	-1.39658	0.820756	-0.495818	-0.558504	-0.781208	0.807415	1.133	0.146214	-1.02443	1.12587	0.845425	-0.35844	-0.181144	-0.483837	0.747628	-0.381786	-1.45344	-1.23304	-0.866255	-0.41834	0.0454407	0.459824	0.759549	0.879351	0.755263	0.332326	-0.440512	-1.50036	-2.43669	-2.78043	-2.43153	-1.81758	-1.38529	-1.30279	-1.54335	-2.05472	-2.67154	-3.19149	-3.44343	-3.3295	-2.76997	-1.90538	-1.12424	-0.787206	-0.868991	-1.13284
	0.417103	1.43418	-0.47146	-0.279497	0.918835	0.915919	0.814112	0.74711	0.717611	0.394556	0.145208	0.392911	1.15634	0.119164	-0.632325	-1.62014	-0.427274	-2.09735	-0.604837	-2.63785	-0.958582	-0.34127	-0.358595	0.847587	-0.45551	-0.886559	0.0398771	-0.112984	0.351413	1.29878	2.15681	2.14174	2.32673	2.5391	2.51809	2.47574	2.78475	2.97802	3.83805	2.31558	2.8612	4.23196	3.40511	2.84443	3.08666	4.04288	2.9698	2.92709	1.94939
	1.18466	1.85403	1.75941	1.48586	0.787667	0.688274	1.11751	0.306642	-0.66311	-0.65332	0.574521	-0.580779	-1.12342	-0.570569	-1.06196	-0.781989	-0.347584	-0.853681	-0.706686	-0.859601	-1.66392	-0.965466	-0.29894	-0.377921	0.237987	0.569445	0.0732609	-0.252171	-0.18345	0.755206	1.34804	0.664978	0.647516	0.836819	0.758035	1.05065	2.19685	1.73678	2.08197	3.64558	3.3176	3.7096	3.89513	3.30074	3.21887	4.0112	4.57939	4.43194	3.96846
	0.21249	0.457512	-1.51807	-0.391178	-1.29294	-0.0853583	1.00349	1.08553	1.65036	1.68686	0.804997	1.07215	-0.673883	0.0987081	0.648618	-0.88673	-0.0395494	-0.881071	-0.50643	-1.86991	-0.937862	-0.973123	-1.07065	-0.941646	-1.41637	-1.36731	-1.84223	-0.281508	-0.617061	0.359048	-0.810718	-0.184583	-0.59632	0.345859	1.69952	-0.094125	-0.502845	0.0658644	-0.106078	0.284257	1.0828	-0.291113	-0.113832	0.013754	-0.311112	0.101057	-0.194173	-1.38138	-1.18815
	-0.612347	-0.730826	-1.25371	2.07943	-0.629543	-0.280092	0.337654	-1.56075	0.114225	-0.0877901	-0.225349	0.261541	0.961167	1.24235	1.03101	0.253596	-1.30731	0.708279	-0.963581	0.064279	-0.467389	1.02131	0.784291	-0.817712	-1.14533	-1.19353	-1.2267	0.649241	0.361017	1.67287	1.14299	1.52084	1.88072	0.897272	0.60046	1.43425	2.17076	2.52673	1.81255	3.06855	0.775851	1.83715	2.76417	3.01023	2.10725	1.69641	3.73784	2.22565	1.48424
	2.11936	1.48232	0.913138	0.0869421	0.925	-0.0119221	-0.00599511	0.0337008	-0.977575	-0.192114	0.343309	-0.248385	-0.536239	-0.458513	0.583485	-1.42748	-1.26431	-1.26388	-1.43668	-1.55529	-1.90127	-1.08404	-1.25924	-3.03065	-2.20634	-1.75651	-2.24315	-1.12583	-2.03374	-0.973922	-0.583366	-1.5001	-1.77616	-2.66698	0.399813	-1.47574	-2.01867	-2.39727	-1.2204	-1.94959	1.37614	0.129557	-0.828138	0.314893	-0.332751	1.65711	4.62502	1.39261	3.44885
	-0.589194	-0.268088	2.30262	1.47106	0.839465	0.492091	0.246589	1.96324	0.876242	-0.577986	-0.407527	0.155377	0.27466	0.936144	-0.213134	-0.0775288	-0.15334	-0.623261	-1.45107	-0.789799	-0.241729	-0.748955	-0.393325	-3.62528	-0.863923	-1.57359	-1.39967	-0.612934	0.40181	1.22704	-0.191119	3.29375	1.49329	2.6293	1.09463	1.81208	4.36927	2.71875	2.06934	3.07277	1.77016	1.57369	1.83485	2.13238	0.81765	3.03151	0.30805	2.30602	1.32778
	0.48353	-1.10712	-0.213633	-1.59047	0.816155	-0.305951	-0.785302	0.191073	0.168693	0.98757	0.357551	-2.04495	-1.54302	0.0983953	-1.11476	-1.59112	0.769008	0.0594354	0.518986	-0.249462	-1.34252	1.35365	3.55372	3.93068	5.11365	5.32566	5.12357	5.81821	6.3743	7.60584	7.10903	7.46767	8.25794	7.76707	5.21448	7.04287	7.39014	5.57522	6.12211	3.48757	4.18747	5.47372	4.96657	6.47426	5.42628	7.75953	9.37856	4.73467	8.00111
	1.76575	-0.582777	0.590899	-0.0894435	-0.0661088	-0.192134	0.0417014	0.970647	0.900584	-0.966906	-2.07907	-0.779833	0.589661	1.13336	-0.1875	-0.836802	0.247612	-0.733618	0.535723	1.66443	1.58721	0.849969	0.136538	-0.666761	-1.22261	0.0691633	1.51907	0.319365	1.09891	2.66273	2.22053	2.17027	1.13013	0.683936	1.98765	2.47243	2.21992	2.36583	1.66431	4.63482	2.52729	1.61891	4.31062	4.3014	2.60866	2.4805	2.64511	3.08957	1.40432
	-2.40273	-2.15317	-1.31277	-1.6084	-1.00501	0.000573644	-0.579366	-0.0247498	0.283092	-0.522893	-0.010534	0.413451	-0.0507149	0.907052	0.842074	-0.0911257	0.813736	0.340658	0.774237	0.463122	0.0543969	0.813302	0.0853268	-0.0362829	-0.114844	-0.673769	-0.150525	-1.27517	-0.438831	-1.30195	-0.792433	-1.52968	-1.59825	-1.59322	-1.38401	-1.1446	-1.74126	-0.992911	-1.18039	-1.14149	-0.914957	-1.17906	-0.87355	-0.730345	-0.585152	-0.543377	0.320958	-0.61599	-0.620442
	-0.0700676	-0.936082	-0.344182	1.24471	0.960891	-0.0181447	0.839643	0.0272502	1.15872	1.27194	-0.118945	0.355687	-0.379954	-1.84326	-1.39755	-1.19082	0.244502	-1.35051	-0.757107	0.366051	-0.0451234	0.467605	-0.675619	-0.563665	0.877559	0.85528	1.35097	0.674048	0.687804	1.72748	2.7489	3.38105	3.18883	3.40671	4.1239	3.55225	2.42753	2.91685	4.24796	4.97289	5.16433	4.74201	5.11647	5.65033	4.76924	6.01425	7.44286	5.51548	6.4785
	-1.65578	-1.20824	-1.68974	-1.45652	-1.02878	-0.938452	-0.265953	-0.57384	-0.40956	0.0346155	0.202152	0.190709	0.941164	0.594733	0.32761	1.56444	0.793856	1.15232	0.709467	0.409397	0.55982	0.791234	1.61501	2.45384	2.30517	1.8646	1.63766	3.253	2.0186	4.37935	5.09096	4.78671	4.74708	4.6465	5.81738	4.57346	4.7825	4.41857	3.67416	3.53166	3.93656	3.71559	3.94681	3.97664	4.03524	3.30698	4.162	3.67452	4.3862
	-0.716182	-0.644594	-0.934453	0.415971	-0.325508	-1.27032	-0.593234	-1.09158	-0.77085	-0.732732	-0.484572	-0.369871	0.101471	1.29493	1.46624	1.43673	0.507722	0.60121	2.07894	0.381873	2.4909	2.70225	2.17225	1.93221	1.7921	1.442	1.50143	2.18129	2.75974	2.24075	1.97357	2.20813	2.29571	2.79795	3.08136	2.57701	2.15762	2.25124	2.47022	2.15569	2.26119	2.15368	1.2359	2.72673	4.18108	3.02016	2.26542	2.13438	2.10308
	0.681961	1.15809	-0.272009	0.116168	1.09442	2.00414	1.07068	0.53229	-0.0763047	-0.561105	0.832941	-0.534782	-1.34143	-1.06227	-1.34597	-1.42002	-1.14051	-0.0336111	0.378529	0.139742	0.843517	1.01391	3.54587	3.11796	2.74949	4.97517	3.65269	5.54084	5.53088	5.93962	5.8765	3.97566	4.71432	4.56954	5.28249	4.2698	4.19779	3.57965	3.36975	2.46798	3.53517	3.33707	4.26689	3.1679	4.21443	3.22636	3.93247	3.88197	4.3372
	-2.43523	-0.68192	-0.0586073	-2.10425	-0.929814	-0.394202	-1.80946	0.0455275	0.617997	0.274161	-0.194705	-0.430531	0.577203	0.4394	0.787664	0.934118	0.537445	-0.66096	0.215065	-2.64504	-0.588562	-0.611058	-0.91897	-0.0758437	-0.113016	-1.53232	-0.132757	-0.00518325	-2.3295	-2.20715	-0.679847	0.294855	0.0172413	-0.46746	-0.465948	-0.171984	-0.439953	-0.579371	-0.170022	0.251731	0.619383	1.0257	1.53978	2.04512	1.76151	1.17884	2.76265	3.69293	2.42372
	1.06396	1.28414	1.17764	1.07515	1.07424	1.47498	0.621341	0.687214	0.263095	-0.593878	-0.594461	-0.139509	-0.956276	-1.43574	-0.736131	-0.822408	-1.61492	-0.0619617	-0.2114	-0.358831	0.216462	0.432029	0.618981	1.24013	2.15664	2.19637	1.84956	2.04387	2.35179	1.87582	2.67133	3.52847	3.26702	3.67977	4.83061	4.86919	3.54309	3.92437	5.39621	5.62316	5.54511	4.13313	4.30581	4.30019	4.82518	5.13234	5.59165	5.39989	4.60029
	-0.713873	-0.41326	-2.16563	-1.32836	-1.40313	-1.73219	-1.25775	-0.0400265	0.731488	0.558959	0.136957	1.21207	0.198677	0.664159	0.819936	0.426382	0.523409	0.886527	-0.511867	4.60006	0.974891	-0.367895	-0.237978	0.554958	1.20123	1.15335	0.912552	1.02759	1.18839	1.04933	0.981203	1.39085	2.11276	2.77708	2.76898	1.78008	0.97278	1.41876	2.35596	2.83403	2.98323	3.09431	3.01942	2.63313	2.33833	2.49123	2.73287	2.68038	2.57031
	0.824194	0.577157	-0.325189	0.622396	-0.0841027	-0.204225	-1.3561	0.101463	-0.0503892	0.126765	0.874391	-0.798151	0.963349	1.988	0.89466	-0.223806	-0.97036	-1.092	0.659217	0.17636	0.446713	1.83421	2.19606	1.46311	1.72225	3.09719	2.00888	-0.496059	1.75184	3.32132	3.80088	4.36465	2.72051	2.64856	4.44109	4.52419	4.41326	4.01855	4.80834	6.45529	5.62714	6.05137	6.71719	5.64303	6.16171	6.87248	6.21829	6.88289	8.06797
	2.23752	0.550583	-0.114751	1.48509	1.88922	0.540411	-0.510644	0.0456358	0.046598	-1.12358	-0.529993	2.25136	0.251369	-0.550026	0.0221575	-0.189452	-0.0887776	0.686745	-0.751991	3.50108	0.932517	0.920576	1.72486	1.68578	1.00251	1.22294	1.94843	2.56275	2.89094	3.34825	4.09543	4.82738	5.02156	5.25404	6.48364	6.73189	6.13847	6.82945	7.48583	7.4778	7.43112	6.75751	6.63438	8.91277	9.96124	8.60744	7.29457	7.45715	8.8635
	-0.132861	0.116504	1.08736	1.14884	1.43911	-1.44967	-0.152499	-1.27085	-0.0607321	-0.568065	0.583261	0.157715	0.0869927	1.38775	-0.30914	-0.527985	1.835	-0.066557	1.14616	2.25385	2.60819	0.232019	0.935806	0.253211	0.182151	2.08153	2.52685	1.88258	4.48811	3.98879	4.69472	4.4407	5.41188	2.87201	4.22632	6.01143	7.02698	6.13596	5.57668	8.40927	8.19351	9.03741	7.67286	7.08002	7.90081	7.87456	6.0299	6.12021	5.78422
	0.939436	0.65442	-0.459798	1.24514	0.493224	-0.00405855	1.32366	0.0406935	-0.55796	1.0481	0.205214	0.299495	-0.310147	0.213002	-1.22793	-0.467559	-1.17633	-1.77292	-1.34429	-3.84855	-0.00257702	0.177925	1.08562	1.27769	0.467908	-0.69047	0.437691	0.910417	1.80444	3.06758	3.80373	2.58284	0.954105	2.97951	5.4063	3.05158	2.88851	-0.966817	-0.451335	0.623608	-0.0643088	0.482473	2.19015	1.23805	3.40081	4.93829	1.5645	2.78227	3.14556
	-1.21735	-0.195805	-0.694529	1.03342	-0.569693	-1.29579	-0.638098	0.200571	-0.446854	-0.51366	-0.0669428	0.304602	-0.734268	0.357838	0.00640969	1.93869	1.95393	1.20058	0.0659643	0.477981	1.47664	2.16066	1.35137	1.76659	5.58557	5.38753	4.33869	4.12857	3.71052	5.81607	5.47664	4.71935	5.70337	6.37847	7.60936	7.821	7.41354	7.95435	6.26365	8.0785	7.19626	9.39585	8.37915	8.94456	7.3938	6.08026	7.1622	5.8883	7.20651
	0.961391	1.51265	0.449974	1.83156	-0.852501	0.576228	0.684478	0.824812	-0.207243	-0.305214	-0.113644	-1.12559	-0.247607	0.110827	-0.458434	-1.36783	-0.473564	0.0644342	-1.262	-3.36656	0.237967	0.0755243	-1.04636	-0.703944	-0.218786	-0.883555	-0.747677	-0.817864	-1.13897	-0.0305644	0.50608	0.0676296	0.00728755	0.627852	1.4032	1.6143	1.05736	0.752549	1.11441	1.44564	1.67843	1.75666	1.6616	1.79447	2.24137	2.56027	2.08009	1.98922	2.7842
	0.356965	0.730544	0.771506	-0.0815085	-0.594299	1.22788	0.896369	1.09197	0.20523	-0.280727	0.125503	-0.0129304	-1.55998	-1.6328	-0.618941	-2.58841	-0.238225	-0.194641	-0.484342	-1.06092	-0.296704	0.49403	1.34748	2.02185	2.6996	1.28773	1.18731	2.30155	2.11945	0.0145642	1.93707	1.6144	2.86245	2.97459	2.40431	3.92551	3.48128	4.49373	4.53566	2.98452	4.70626	5.18998	5.37823	3.51924	5.20399	5.71512	5.23509	5.1343	5.50818
	0.011962	-0.702607	-1.5035	-0.854309	-0.124075	-0.557065	-1.14866	-0.925262	-0.631435	-0.488656	0.391899	0.880436	0.702211	1.04835	0.427743	0.826113	0.438905	1.23909	1.11116	3.03144	3.28706	3.27141	3.07441	2.82688	3.05107	3.59237	3.1949	3.39436	4.47541	4.48134	3.89017	3.67474	4.14484	4.34435	4.39569	4.72773	5.01418	4.90058	4.47903	4.2313	4.17642	4.73847	5.72552	4.67611	3.61699	4.48435	4.68649	4.61105	4.89104
	-0.188519	1.56896	1.67156	0.8115	1.31447	-0.187453	1.10034	0.680989	0.0674087	0.450533	1.03068	0.278242	-0.264577	-0.610566	-0.047452	-0.164626	-1.76861	-0.946456	-0.113306	-1.13143	-1.25682	-1.31687	-1.41575	-0.536767	-0.825813	-0.970243	-0.268024	-0.534681	0.421286	2.10764	1.81507	0.86033	0.944377	1.42886	2.02579	2.94144	3.44179	2.96285	3.42891	2.89996	2.97008	2.82644	3.41158	2.9214	2.73705	2.95921	1.7953	1.0669	3.4189
	-0.330693	-0.770758	0.729195	1.55551	-0.572729	-0.57617	-0.549821	-1.98538	-1.29323	-0.986901	0.737574	-0.00622627	-0.352516	0.816975	0.671826	-1.5381	-0.123008	0.926353	0.640793	-0.383001	-0.489134	-0.395483	-0.43268	-1.26164	-3.00835	-2.01989	-0.745192	-2.09825	-3.47563	-0.839827	-0.402004	-0.55295	0.355206	0.453815	1.06424	1.32877	0.179096	0.206611	2.73986	2.38616	1.91751	1.51026	1.29866	2.16917	2.3519	2.90611	4.55509	5.02564	2.79462
	-1.17631	-0.920929	-0.924154	0.128216	1.76764	-0.378656	-0.832924	-0.653382	-0.328622	-0.482306	0.937371	1.4815	0.559235	-0.16039	1.46071	1.1713	0.420734	-0.156768	0.126846	8.98652	-0.555534	-3.39668	-2.23771	0.220582	1.32067	0.363979	-0.691484	-1.10622	-1.49749	-1.70297	-1.08204	-0.0946546	0.419132	0.744265	1.28175	1.26269	0.310695	-0.0666574	0.818526	1.45383	1.04041	0.13504	-0.347258	0.611532	1.91942	1.34357	-0.00634071	0.203248	1.31551
	-2.13401	-0.128132	-0.730495	-0.599561	-1.97331	0.976669	-0.53177	-1.15077	0.774322	-0.794599	0.10922	0.685151	-0.372975	0.0903454	0.0988545	-0.0922546	1.04261	1.02115	0.295685	-0.143413	0.231724	0.279156	0.0778568	-0.293199	-0.755039	-1.19947	-1.40146	-1.2052	-0.848723	-0.598116	-0.437959	-0.253815	0.183293	0.955151	1.44024	1.1281	0.655762	0.754836	1.38776	2.23434	2.61304	2.05933	1.33787	1.26357	1.62307	2.02733	2.41282	2.78977	3.1378
	-2.4144	-0.355588	1.05654	0.553842	-0.1695	0.815713	1.60519	-0.555765	0.670532	1.14266	-0.158311	-0.841609	0.140615	-1.3224	-0.601245	-0.830777	-0.566514	0.579321	0.499998	-1.70519	-0.44057	-0.548643	-0.691157	0.11843	1.03761	1.02046	0.23725	0.428305	0.464016	0.293347	1.22365	0.820458	-0.358487	-0.572104	0.260053	0.760652	1.04127	1.79942	2.43956	2.27569	1.60816	1.38435	1.93996	2.82405	3.1447	2.35379	1.34894	0.533084	0.214509
	1.09644	1.13007	1.15979	0.608857	1.16453	0.87534	1.46509	0.912115	0.963145	-0.20209	-0.0682016	-0.885472	-0.913166	-0.41348	-0.495191	-0.673774	-1.21156	-0.476729	-1.29638	-1.44614	-0.732085	-1.04687	-1.19274	-0.517118	-0.678041	0.230782	0.914464	0.128261	0.448172	1.6959	2.13667	2.18931	1.35538	1.86868	1.20704	1.24235	2.54249	1.61631	3.35257	2.82058	2.41088	3.11078	2.10664	2.30003	2.70236	1.65382	1.34701	2.53051	2.71282
	1.402	1.09794	0.189251	0.0679398	1.35393	1.02045	-0.703805	-1.09521	0.311637	0.664233	0.314086	0.353439	-0.0293897	-0.0145745	-1.50067	-0.880214	-1.17645	-1.09574	0.111038	-1.76798	-1.57157	-1.83379	-2.0895	-1.87359	-1.0248	-0.581528	-0.93684	-1.10935	-1.11709	-1.49878	-1.98402	-2.19548	-1.93923	-1.38566	-0.959725	-1.18983	-1.88865	-1.84022	-1.17278	-0.75436	-0.700828	-0.819287	-0.775168	-0.685151	-0.842738	-1.0484	-0.950834	-0.2203	0.73239
	1.76104	0.835479	0.320556	0.843135	-0.995636	0.454376	0.748892	0.0456821	-0.492609	-0.96653	-0.912065	0.511013	0.417435	-1.07023	-0.297407	-1.04723	-2.15145	0.728838	-1.51705	0.322325	2.24769	-1.98654	-0.508585	0.354471	-0.603569	-0.436115	2.25715	-0.262579	-0.0505229	-1.76666	-2.98335	-1.94425	-3.29792	-4.79922	-2.23497	0.229647	0.0339186	-0.437246	1.83606	1.79362	3.13854	2.86725	-3.64055	1.9019	0.767886	-10.4167	-2.63381	7.8326	11.7331
	-0.0937184	-0.423316	0.0728602	-2.1538	-1.21245	-0.391101	0.226096	0.262789	-1.6863	-0.937825	-0.125299	-0.17055	-0.265682	0.386901	0.321809	-0.799914	-0.444811	0.73609	1.55009	1.13319	1.0048	1.09687	1.44615	2.00586	1.92682	1.47173	2.8412	3.48628	3.10024	4.76674	5.44791	5.26349	6.24291	5.53429	4.50984	5.45974	7.04519	6.82988	5.63396	6.76113	6.80804	6.47451	8.27991	7.49129	5.43919	5.5803	7.3821	7.73443	6.16774
	-0.262421	-1.54237	0.695682	0.404796	-0.476433	2.004	0.745616	0.0312049	0.238672	0.534159	0.246297	-0.864843	-0.970115	1.007	-1.0561	-0.247201	-0.133198	-0.198932	-1.97113	-5.88418	-1.14507	0.682002	0.796691	0.398653	0.663261	1.66605	2.01026	1.42371	0.81483	0.379716	-0.181637	-0.693702	-0.796009	-0.512491	-0.0255127	0.408297	0.579518	0.461758	0.226499	0.356611	0.805778	0.778196	0.257885	0.0209887	0.261105	0.713812	1.00095	0.788802	0.31529
	-0.195164	1.17985	0.116485	1.45711	-0.401404	-1.17703	-0.122998	-0.147503	0.653479	1.09627	0.625445	-0.259718	-0.847121	-0.42173	1.91213	0.0808502	1.76985	1.87294	-0.0722818	-0.557209	0.380662	0.496674	0.225413	0.00146138	0.0835653	0.0351903	-0.271575	-0.284794	-0.214126	-0.675429	-1.77698	-2.9499	-2.89868	-1.72458	-0.489192	-0.299845	-1.22552	-1.7942	-1.40358	-0.153099	1.6334	2.84492	1.58314	-0.0244153	1.28082	2.72223	2.33821	1.70426	1.58037
	-2.00379	-1.5072	-0.344988	-0.399629	0.00858991	0.0334634	0.785783	-0.327526	-1.47855	0.0127699	0.726956	0.526433	0.220116	0.100527	-0.045268	-0.128291	1.22175	-0.825546	0.666722	-1.68288	-1.4629	-1.71356	-2.19697	-2.67526	-2.91057	-2.77081	-2.54706	-2.51889	-2.49661	-2.30397	-2.28778	-2.6911	-2.81904	-2.09724	-1.37145	-1.39633	-1.14212	0.245119	1.13167	0.0756752	-1.10958	-0.575971	0.408965	0.380728	0.202662	0.828573	1.24628	0.441946	-0.638773
	1.29086	-0.13863	1.34786	1.17934	0.654969	0.921072	0.000387448	-0.767056	0.211791	-0.33477	-0.610384	-1.23092	-1.38471	-0.593442	-2.21583	-0.265904	-0.566528	0.617261	0.0548492	0.424716	-0.200812	-1.53031	-0.784621	-1.39225	0.0516666	0.0729824	-0.317265	0.542	-0.667014	-0.312277	-0.223623	2.00968	0.44992	2.09196	1.48252	1.39966	2.13743	2.07578	2.58033	2.35216	1.33401	1.03611	1.20819	1.44252	1.44973	1.98635	0.304333	1.46317	1.74368
	1.19272	0.652524	1.20457	1.61495	1.43435	0.933006	-0.739318	0.055321	-0.721436	0.241642	-0.6153	-0.47178	-0.774193	-1.64173	0.561505	-0.231259	0.0476769	-1.58133	0.271317	1.1491	-0.578023	0.509474	-0.0559106	-0.697426	-0.600502	-0.499689	0.678465	1.93432	2.10798	2.97389	3.48288	3.44986	2.27128	3.19798	3.65782	4.68917	4.99869	3.68089	2.95889	2.11258	5.02117	4.08921	3.82869	3.28505	4.51699	3.2117	2.65347	2.67309	3.98773
	-0.00181825	-0.670714	-0.408196	0.904572	0.0131478	-0.354282	-0.518028	-0.61035	0.664513	0.482641	-0.911927	-0.189889	0.859497	0.628949	-0.212999	1.70647	-0.0562753	1.81031	2.57752	1.51872	0.379568	0.789778	1.10497	1.35845	0.501403	0.49657	-0.0413176	0.218295	0.794778	0.382936	0.712485	-0.453325	1.49566	2.23496	1.21411	1.45296	0.887732	0.228972	0.868713	1.28702	1.33529	0.712202	-0.103996	1.07675	0.867836	1.14793	0.741384	0.587376	2.318
	-2.43353	-0.619499	-0.737343	-0.987998	-0.273382	-0.144119	1.45828	0.960371	1.00243	0.872139	0.584306	0.143091	0.600931	0.135055	-1.30419	0.84629	0.653779	-0.192512	-1.15448	-0.7221	1.2048	0.357465	0.687786	-0.372938	-0.524245	0.451655	-0.402658	0.379892	-1.45156	0.145406	-0.480477	-1.00022	-1.37567	-0.407966	-1.75796	0.222027	-0.336898	0.23958	0.478049	-0.872387	0.33392	0.610807	0.511631	1.09181	-0.953321	-0.54524	0.42071	1.25556	1.23718
	1.85441	1.13715	0.0237712	0.0717289	0.593569	0.307199	-0.683422	-1.02686	-1.02915	0.473611	0.568103	0.172424	0.0124625	-0.420852	-2.64706	-0.626243	-0.277895	-0.157583	0.844267	1.69024	0.168774	-1.83007	-2.85398	-1.47342	1.3125	0.718945	-0.202738	2.74836	2.64496	-0.303718	0.495637	1.47348	0.214448	-0.128954	0.729072	1.56091	1.30562	0.673536	0.82516	0.293297	-0.844115	-0.720854	-0.0511878	0.362833	0.934488	0.904287	-0.243448	-0.78254	-0.382913
	0.612992	-1.35359	0.126719	1.0583	0.0786303	-0.876587	0.265505	-0.870128	-0.40727	-0.11881	-1.30176	-0.230536	-0.103887	0.789994	0.18985	1.46463	2.22502	1.33076	-0.272013	8.17153	-0.0653692	-0.972961	1.65199	4.01274	2.88707	0.86393	2.30203	3.95135	2.8616	2.15756	2.89857	2.64723	1.67133	1.85338	2.91109	3.92968	4.41364	4.04574	2.75312	1.88554	3.29955	4.68026	3.50943	2.46644	3.03036	2.86638	2.08152	3.00561	4.74553
	0.735112	-0.428037	0.459868	0.612742	0.360702	1.51237	-0.378797	0.762935	0.83506	0.0435692	-0.221049	-0.777093	-1.94593	-2.60158	-0.240569	-0.766583	0.256111	0.305716	-0.091412	-1.58144	2.09123	3.48279	-0.616378	1.32925	-0.716299	-1.21638	-0.806994	2.80464	4.79896	2.37422	3.35633	1.97253	-0.0954801	2.75452	2.85902	0.247851	0.923064	0.381935	-0.25209	-1.54597	0.574295	2.57053	1.10582	3.4055	2.40213	1.26046	0.223436	0.431341	1.43769
	0.702222	0.840684	0.655552	0.404279	0.844705	0.920167	-0.44219	0.125899	-0.15835	0.0080282	-1.38089	-0.0405601	-1.18148	-0.649598	0.50971	-0.519485	-2.10962	0.142416	-0.905106	-2.27565	-2.76903	-1.4693	-1.72333	-3.57188	-2.69349	-1.84502	-2.15299	-1.91669	-0.347167	0.249458	-0.55944	-1.47651	-1.93786	-2.31166	-1.99381	-0.190072	-0.660947	-1.26735	0.643258	-2.23959	-0.286844	0.335247	-3.03189	-2.67887	-0.0371445	-1.80063	-2.84478	-1.24904	-1.36928
	-0.221505	-0.543163	1.0729	1.07101	2.25107	-0.21233	-0.438208	0.246316	-0.798334	0.376052	-0.172184	0.0320731	-1.33553	-0.357261	-0.498031	-1.29424	-0.883064	1.24424	0.590035	-0.488	-2.20477	-1.24356	-0.306897	-1.14253	-0.758205	0.190347	-0.717126	-0.14198	-0.523323	-2.38531	-2.19966	-0.651793	-0.760593	-2.10789	-0.543257	-0.531966	-1.05502	0.145422	-0.948635	-1.49969	0.137402	1.94817	1.69186	1.16755	1.52186	1.50296	0.897872	0.589847	0.971294
	-0.36456	0.928225	0.799466	1.36664	0.112733	-0.428071	-0.775449	-0.735597	-0.498289	-1.16811	0.410802	1.20198	-2.27339	-1.5705	0.985275	0.171075	-0.120281	-0.600261	0.0735171	2.93786	0.199657	-0.129336	0.79149	1.80274	1.76912	0.647052	-0.137037	-0.0760352	0.306762	0.449817	-0.108433	-1.00063	-1.49831	-1.25302	-0.307632	0.285463	-0.0508038	0.107016	1.26582	1.52475	0.565277	0.547503	1.35289	0.618974	-1.0669	-1.24076	-0.232649	0.397346	0.441443
	0.296044	1.48065	2.50031	1.00652	1.20421	-0.325996	0.240649	0.554604	-0.0255109	-0.468874	-1.02321	0.192469	-1.40859	-0.926828	0.120132	0.700525	-1.32763	0.24448	-0.027069	-2.15636	1.62781	2.12094	1.0532	0.154778	0.562179	1.05159	0.666316	-0.175099	-0.463264	0.489119	0.887877	0.134504	0.241837	0.940188	0.879675	0.864214	1.25229	0.980728	0.25202	0.0526565	0.897195	2.32544	2.70375	2.07775	1.45089	1.0489	0.892323	0.993692	1.37911
	0.544772	-1.1437	-0.0101579	0.323076	0.639691	1.45433	0.286717	0.0107881	0.650639	-0.002893	0.35099	-0.25907	1.1113	-0.653786	-1.22064	0.28417	-0.263093	-0.931315	-2.41424	-0.645249	-0.300764	-1.06262	-2.12908	-2.69841	-2.13387	-1.46767	-2.03862	-2.04061	-0.312508	0.581904	-0.30217	-1.26145	-1.49527	-1.07474	-0.88251	-1.69789	-3.19258	-3.88023	-1.17416	2.56753	2.0677	-0.536235	-1.51508	-2.35599	-3.80164	-3.56212	-1.921	-1.52053	-2.48804
	0.334367	-0.116905	-0.804677	0.141378	-0.954657	-1.03411	-0.436826	-1.9644	0.0213121	0.250041	1.56156	0.00749899	1.02612	0.0671931	-0.411367	-0.753101	0.282716	1.27876	0.667485	3.18744	0.264944	1.19554	1.00173	1.40034	1.1222	2.22117	0.863508	0.947341	1.71677	0.246107	2.78721	2.01117	3.192	3.57362	0.442603	2.52659	3.23922	3.04668	2.5533	4.02695	1.03555	2.82854	4.77426	3.94886	2.68344	3.90491	2.35682	3.42118	5.43218
	0.56772	-1.67491	1.08609	1.26706	-0.482299	-0.913384	0.586246	0.459501	-0.233039	0.455976	-1.16236	0.856797	-0.712398	-0.708147	0.36683	-1.23077	-0.192643	-0.38104	0.894267	-2.78393	0.056395	0.813659	0.377594	-0.362061	-0.51557	0.710096	2.48361	2.68342	1.05084	-0.391094	-0.568932	-0.322133	-0.295061	-0.108995	0.613227	1.57942	2.33633	2.46946	1.68332	0.7063	0.760592	1.60743	1.82711	1.1806	0.886407	1.40309	1.69736	1.0799	0.162848
	0.571612	-0.749239	-1.22394	0.306067	-0.421878	1.38541	-0.972768	0.256756	-0.26616	-0.471428	1.27916	-0.102289	-1.40564	0.682383	1.09942	0.701248	-1.36624	-0.0559903	-0.518908	-1.16186	-0.522998	-0.614667	-1.03878	-1.52963	-0.799976	-2.187	-1.34713	1.1262	0.497561	-1.47626	0.153275	-0.055396	-0.691159	2.28548	0.432093	0.388512	0.89917	0.62473	0.769404	1.92792	3.90933	2.52584	1.6259	2.63284	2.35823	1.86926	-0.275048	3.48103	2.19475
	2.31563	2.66927	1.01665	-0.263082	0.0903623	1.30476	-0.365909	0.354116	0.194928	-0.427016	0.501865	-0.00237088	-0.401196	-0.397013	-0.472547	0.567066	1.02077	0.196102	-1.48378	-1.265	0.961554	-0.0301074	1.07914	0.457376	-0.082369	1.54869	0.562932	2.00318	1.60655	1.62075	1.49033	2.41581	2.64325	2.70523	3.16964	3.38718	2.39433	4.10328	2.74935	2.94263	5.63605	4.04276	4.35975	5.06553	5.61735	5.79165	5.79329	5.51475	5.73522
	-0.241869	-0.787636	0.985513	1.20887	1.04452	-1.70028	-0.6328	-0.727882	-0.310449	-0.0625637	-0.132262	-0.557392	-0.790501	0.240656	2.49006	1.19273	0.252224	-0.948236	0.114246	2.43399	2.31767	0.53109	1.47913	0.651826	3.18687	2.38724	3.6406	3.216	4.18351	3.86961	4.75018	2.48976	1.77718	3.5513	3.04868	0.46907	-0.0482292	3.30667	3.71499	3.80323	4.23739	2.90107	0.401303	1.48178	3.02695	2.8615	2.24952	3.52227	2.39717
	-0.545909	-0.373036	-0.124709	-0.0397391	0.462923	1.37447	1.10771	0.803772	0.847379	-0.648585	-0.802214	-0.540297	0.20224	0.102678	1.6724	0.559332	-0.00205821	-0.887998	1.97015	1.27643	0.941417	-0.103605	1.61406	-0.435652	1.45813	0.0269575	-1.40607	0.909881	-0.565155	-0.345472	1.86357	-0.31429	-0.241326	2.58259	0.556371	2.50077	2.45617	2.73163	0.742829	-0.501134	0.548809	1.11712	1.87031	1.29672	0.91501	1.75781	-0.149272	2.37875	0.687184
	0.995328	-0.804204	-1.06717	0.0947153	-1.77255	-1.68845	-0.447295	-0.467482	-1.35461	-0.535093	0.395831	-0.41825	0.405317	0.830246	0.0101053	0.458282	-0.704302	1.97137	0.3657	0.0542302	2.24366	1.03252	-0.776106	-0.51479	1.36492	2.01493	1.36851	0.702806	1.26709	1.81247	2.09955	3.07101	3.84936	3.41475	1.62949	0.513636	1.5301	4.10746	4.129	1.61148	0.605617	1.2777	3.02288	4.9219	3.97995	1.27065	0.949699	1.23684	1.00662
	-0.0930177	-1.11774	0.431288	-0.722731	-1.10993	-0.10568	-0.166095	-0.685672	-1.14715	0.144402	0.501563	0.941592	0.722742	-0.223033	1.57831	2.0273	-0.541974	-1.41276	0.983045	1.13207	-0.174642	-0.359797	0.103445	0.63168	0.166439	-0.57847	-0.51902	-1.1788	-0.733526	0.577752	0.253608	0.894931	0.579996	-1.29458	-0.728415	0.0328054	0.328087	0.301008	-1.53459	-1.39506	-0.439104	-1.937	-1.2078	-0.890361	-2.05229	-1.6125	-1.46	-1.11647	-0.0274861
	0.434012	-0.473867	-0.998157	-0.0729424	-0.314601	-0.381326	-0.0695695	0.126465	-1.15725	-0.952753	0.501877	1.68399	2.08199	0.239548	1.92279	1.82162	0.697749	0.957336	-0.323776	-0.680474	1.33856	0.68042	-0.580904	-0.248817	-1.0277	-0.171841	0.443095	-0.268863	0.183984	1.18283	-0.330241	-1.62752	0.418445	0.0838017	-0.667893	-0.0777125	0.0739915	1.4462	0.258324	0.208738	0.279393	0.206521	1.03547	0.202292	1.71752	0.932008	1.0138	2.64998	1.0585
	0.176687	-0.345164	1.66301	0.116709	-0.49407	-0.237383	0.190656	-0.591783	-0.0111555	-1.67766	0.0197667	-1.16748	-0.926778	1.15304	-1.20554	1.13988	-0.731307	1.40832	9.10383e-15	1.50569	0.638166	-1.13976	0.676936	0.318798	0.0742158	1.38576	0.567221	1.16505	1.10938	2.54824	1.57815	2.0449	4.4623	5.48544	6.32588	9.32845	7.2654	8.19527	7.42151	8.67579	9.3726	8.01364	10.5784	10.2097	7.61141	9.41391	8.76624	8.39724	7.06616
	0.0644347	-1.32455	-1.7305	-1.4366	0.901396	-1.77675	0.443446	0.157009	-0.29305	0.306212	0.52456	0.43257	-0.772513	1.77583	0.585796	-0.502362	-0.0297118	0.0125185	-0.406208	1.94036	0.867703	1.02638	0.376979	0.646126	0.542627	1.00204	0.897715	1.31985	1.1701	0.586623	1.35389	4.13095	1.67449	2.03537	3.02771	4.60064	2.28457	4.87158	4.01018	2.7858	2.58541	4.16526	3.87528	3.47892	3.52398	3.05277	2.20103	1.91026	3.19189
	-0.796178	-2.07499	-0.505319	-0.319708	-0.948173	-1.0947	1.28119	-0.477297	0.805541	1.43393	-0.387035	-0.0142248	-0.426466	0.0308011	0.59173	0.228284	-0.149314	1.00207	1.48421	4.2479	1.52032	0.797057	1.17632	1.75633	1.76719	1.77321	2.62194	2.82881	1.47189	0.587132	0.821166	0.665062	0.297314	0.820977	1.52356	1.46275	0.887456	0.291699	0.197981	0.73855	1.62248	1.79674	0.67813	0.296142	1.36134	1.48407	0.419987	-0.00416406	0.376417
	0.191068	-0.0603196	0.194124	-0.821976	0.79446	0.442079	-0.223689	0.0570073	0.360106	0.143804	0.175715	-2.77633	-1.80432	-1.17662	0.208396	0.0926199	-1.22766	0.551641	0.330777	0.93483	0.969091	0.511035	-1.45592	0.476835	0.851916	0.6045	-0.279021	0.445096	0.216886	1.667	2.1476	0.897329	1.01804	1.40068	1.1676	0.247507	0.0215714	-0.0569617	0.0507399	1.15918	1.06542	2.52213	1.27943	1.32713	1.53998	1.90195	2.59239	1.822	1.38743
	0.905723	0.597285	1.15766	0.797132	-0.215357	-0.0152951	-0.396558	0.268262	-0.656957	-0.280212	-1.52197	-0.52093	-0.897449	-1.9638	-0.325229	0.0892281	-0.563881	-0.0231194	1.1603	0.523	0.637568	1.29023	1.84225	1.65492	0.274517	-0.881474	-0.0884431	0.676438	-0.111345	-0.314561	0.532022	0.318595	-0.561013	-0.379946	-0.171454	-1.06227	-1.67209	-1.43179	-1.53392	-1.99868	-1.94108	-1.42714	-0.933735	-0.932328	-1.37975	-1.40546	-1.23266	-1.97829	-3.13934
	-0.787851	0.155751	0.917106	0.471195	2.12089	0.120093	-0.914382	-0.592067	0.0729072	-0.168255	0.553147	-0.752363	0.0721048	-1.08476	0.622102	-1.19732	0.510225	-0.615869	0.317102	-0.496664	0.165845	-1.60536	-2.23572	-0.503745	-1.28906	-1.73299	-0.24376	-3.12851	-1.38174	-2.41487	-1.55492	-0.237337	0.0845014	-1.55811	-2.68499	0.31957	-0.041031	-0.978671	-1.57398	-1.08318	-0.161677	-0.528881	-1.1578	-0.404598	0.559158	0.970629	-0.238176	1.2433	1.88532
	-0.231493	-0.764315	0.373688	-0.879514	-0.14544	0.0912027	0.202005	0.918128	1.10083	-0.826844	-0.112787	1.1828	1.087	-0.345806	-1.42237	-1.234	0.24117	0.837893	-1.49648	0.100196	-1.5632	-1.55547	-0.741187	0.0150841	-0.132264	-1.16946	-1.91729	-1.7294	-0.647769	0.340475	-0.163232	-1.39401	-1.77332	-1.51089	-1.28388	-1.03783	-0.70968	-0.714891	-1.09309	-1.0161	-0.576666	-1.19972	-2.40113	-1.9006	-0.283526	0.0626667	-0.456318	-0.285017	0.3187
	-0.707937	-1.38409	0.473508	2.12178	-0.17677	0.8295	1.63022	0.767829	-0.267979	-0.229255	-1.08657	-0.970976	-0.145389	0.292746	0.0288826	-0.189905	1.74083	0.0167442	1.40053	1.60881	0.202252	1.32397	2.933	3.17225	1.99398	0.642527	0.433609	0.265419	0.334583	2.24987	2.82245	2.55144	3.66069	2.73835	1.35587	1.95548	2.82261	3.68893	3.63934	1.32171	0.0369039	1.14258	2.89697	2.67037	1.60945	1.95226	3.48273	3.30774	0.9502
	-1.27626	0.136089	0.82514	-0.457793	0.550047	-0.500299	-0.385913	0.114231	0.667359	-0.87349	-0.0518591	2.62038	0.478788	-0.0393229	1.21851	0.890252	1.8489	1.56585	4.66294e-15	-0.425131	0.897531	0.979893	0.475035	0.0360372	0.297823	1.07278	1.08719	0.253644	-0.29905	-0.121258	0.658023	1.46874	1.70817	1.87219	2.53767	3.01355	2.73687	2.37109	2.30188	1.98034	1.39313	1.38265	1.96944	2.34868	2.52348	2.98861	3.22192	2.42641	1.29392
	-0.858096	0.169875	0.0268012	0.0771839	-0.689295	0.687917	-1.77539	-1.03156	-0.668029	-1.18058	-0.587672	-0.371647	0.195143	1.25819	0.815352	0.256173	-0.0981851	1.82879	1.38865	6.53849	2.28166	-0.0195895	-0.815085	-0.554647	0.311901	1.33474	2.06404	2.12497	1.66555	1.05643	0.600828	0.393603	0.487683	0.821915	1.17203	1.31958	1.28521	1.25671	1.37631	1.52846	1.51355	1.25228	0.948003	0.839112	1.00598	1.35106	1.76857	2.16445	2.45108
	0.810604	-0.00139139	0.0330627	-0.384464	-1.00022	-0.53305	-0.966969	0.414702	1.33395	0.286209	1.66479	1.4276	0.297412	1.57994	-0.483655	-0.578965	0.487121	-0.090865	-0.913705	2.30062	-1.489	-0.926668	-0.00187871	-0.244282	0.199886	0.972651	-0.430556	-1.46256	-0.966897	-0.969563	-1.73219	-1.37188	-2.12823	0.421339	-0.481505	-0.886433	0.285365	1.08896	1.3864	-1.13196	-1.72155	-0.371984	0.578176	1.58262	1.16216	-1.17166	1.30615	-0.566585	0.43187
	-0.995666	0.109024	-0.0655814	-2.0176	-1.63545	-0.131071	0.32236	-0.674943	-0.255183	-0.0780195	0.185505	0.0239732	1.12037	-0.0660425	-0.865123	0.655655	1.35329	1.34376	0.539419	1.15959	0.918238	1.47449	-0.171508	1.10527	-0.24836	1.64056	2.60782	0.853419	1.88349	1.14544	3.44614	1.95399	2.62608	3.47491	1.25662	3.10441	2.62045	2.54496	3.41669	3.29866	3.64651	3.88664	3.6386	4.92292	4.38568	6.40652	3.80191	4.51142	5.35899
	-2.58833	-0.635619	-1.68667	-0.677527	-0.836606	0.0707877	0.443515	-7.39756e-05	-0.0115853	-0.407047	-0.0925995	0.541155	1.22755	-0.471187	0.303807	-0.633538	1.1789	0.331186	0.205905	-1.05094	-0.119261	0.953143	0.00537811	-0.262617	1.40989	1.08264	1.16416	0.792457	3.12654	2.40391	1.59635	1.62196	2.9439	1.38705	1.08365	0.233017	-0.0763747	0.617287	0.595785	1.60417	0.688345	1.87675	1.62696	3.40428	2.35533	3.24066	3.80379	3.14718	2.52589
	-1.0686	-0.355968	-0.238648	-0.485633	0.0452569	-0.954486	-1.10281	0.37567	-0.359837	0.271327	1.53466	-0.269124	0.881183	1.42166	-1.4381	-0.631278	0.278362	0.349117	1.50892	2.08465	1.46628	0.94649	0.669225	0.778423	1.21467	1.1252	0.65826	1.5478	2.42094	1.0753	0.341979	1.60366	2.22283	1.59859	0.705323	0.631344	1.36479	1.30578	0.548996	0.18004	0.501713	1.29606	1.89541	2.15322	2.27743	2.44054	2.56398	2.26548	1.9542
	-1.88461	-0.511415	1.01792	0.584902	-0.526816	1.53633	-0.518912	0.0456119	0.0109098	-0.0719858	-0.00761986	-0.154717	1.80702	0.764927	1.43707	-0.160666	0.708327	-0.533943	-1.25281	-3.68239	1.4864	1.53328	0.481167	1.36097	2.11907	1.51582	0.542011	0.215525	1.31003	2.8391	2.76515	1.66533	1.85134	3.01034	1.73739	0.706583	0.592315	0.302643	0.165306	0.590409	1.94091	3.19381	1.19056	-0.306599	0.769965	1.66246	1.5985	1.73807	2.5651
	-0.553586	0.0374872	-0.215038	-0.0488437	-0.45506	-1.08414	-0.531473	0.774741	-0.64122	-1.28834	-0.290467	0.73079	-0.525065	0.812346	-0.320158	1.95199	0.497433	0.922787	0.996894	0.416903	1.35707	1.3422	0.915341	0.619529	0.789733	0.935603	0.776498	0.661281	0.784693	1.08751	1.04807	0.876101	1.88036	2.94326	2.31982	2.24435	3.69237	4.28661	3.27239	1.52307	1.43261	3.13679	3.03816	1.43172	0.806843	1.51208	2.8015	3.20558	2.68176
	0.725281	1.41272	-1.01562	1.14429	-1.59366	1.11775	-0.357228	-0.932022	0.471174	-0.552968	-0.542968	-1.03516	-0.43583	-0.817398	-0.459585	1.83512	-0.560406	0.0137412	-0.247545	6.52664	-1.32555	-1.85706	0.810793	2.57655	1.45527	-0.556207	-0.843843	1.59456	2.87396	1.38252	-1.15673	-1.32298	0.940611	1.06052	0.216292	0.783597	1.63075	1.93444	1.65476	1.52539	1.53384	1.05727	1.43579	2.74957	2.30621	0.8144	0.120107	0.0112507	0.302194
	0.965629	0.326478	-0.674461	-0.299944	0.0963929	-0.767736	0.777814	-1.19775	-1.85654	-1.38276	-0.7478	0.0986228	-1.01301	-1.31066	0.63867	0.302388	0.279391	0.0532084	-0.996505	0.189748	-1.01193	-1.3515	-0.790506	-1.30853	-0.861648	-1.38157	0.501858	-0.332526	-1.09973	-1.36869	-2.10703	-2.02727	-1.6438	-1.94303	-2.48964	-2.45601	-2.40582	-3.81669	-2.68555	-3.35811	-3.45828	-2.28417	-5.01073	-3.36692	-2.21615	-3.01473	-2.72717	-2.81394	-3.00181
	-1.10519	-0.807064	-0.909652	-1.60931	-0.569796	0.086059	0.106193	1.53348	0.381262	0.539615	0.575913	-0.0664525	-0.074666	0.046208	1.12179	1.13739	0.177193	-0.874016	1.20111	1.0197	1.93797	0.128282	1.16748	2.58987	1.23559	3.16151	1.00632	1.95195	5.53204	2.79961	1.52643	3.93175	0.644106	-1.31702	-1.43046	-0.692548	1.48522	-0.87606	0.325398	1.02397	3.0306	2.79278	4.04375	0.436127	-2.02347	5.39534	5.67579	2.59273	1.32376
	-0.419819	-1.83309	1.23579	0.3511	-0.544801	0.522885	-0.776044	-1.01393	-0.23828	1.08281	-0.249761	-0.54431	1.35851	-0.809782	-0.420267	0.330357	0.427143	-2.18163	0.0548527	-0.395749	-0.0192625	0.00398209	0.812335	-0.421115	-1.14819	2.1984	0.838752	0.998188	0.749729	-2.16075	-0.425633	0.554753	-2.24758	-1.29056	-1.53555	0.365723	-2.21023	-0.852315	-0.818965	-0.642608	0.713315	-1.46936	-0.163048	3.13579	0.306935	0.566973	0.370585	1.13631	0.750106
	-0.0567279	-0.971181	1.34062	0.836273	1.61266	0.901074	0.754676	0.348034	-0.569539	-1.5741	0.262244	0.126582	-0.7138	-0.501309	-1.51783	-0.837219	-0.801019	0.307552	-0.116518	2.16755	0.892332	1.10709	1.26778	-0.0123225	-0.502271	3.01246	3.73996	0.828855	0.238175	1.28161	2.40351	2.93399	2.28078	1.57082	2.42792	1.8405	0.519142	2.21697	3.43759	2.89753	2.7418	2.56682	2.51383	3.31566	3.26451	2.30733	2.22333	2.99606	3.8826
	-0.0164517	0.518827	-1.75384	-0.215313	0.572683	0.78453	1.06097	-0.275384	0.78382	0.400862	-0.470555	2.38455	0.39656	1.78433	0.864536	-0.848431	-0.0634261	-0.0702815	-0.0405277	-0.178431	-0.591979	-2.86311	-0.989961	0.343202	-0.678497	-0.87993	-0.99309	-1.39079	-1.74381	-0.841496	-1.65427	-1.02501	-2.34811	-2.60332	-0.485965	-1.23985	-0.522435	1.87361	0.394924	0.890073	0.108781	-0.0015375	-0.730028	2.09929	-0.152755	-0.0965241	-0.985903	-0.457183	-2.36959
	-0.365201	0.0469812	-1.35257	0.978672	-1.30937	0.00891921	0.208113	-0.498636	-0.579957	-0.606264	0.0033402	0.167892	-0.301421	-0.935625	0.448418	0.21124	1.71932	1.45046	1.69865	1.49112	0.707562	1.12213	1.01973	0.210921	0.161903	1.1189	0.506657	1.01283	0.472095	1.13535	-0.589856	1.19408	-0.343061	-0.583733	-0.437058	-1.19037	-0.0837023	-0.450176	-1.04198	-0.934827	-0.921596	-0.695477	-0.903159	-0.342973	-0.709599	-1.5389	-1.82952	-2.50379	-1.97097
	0.0534304	-0.11951	-0.822167	0.475832	2.26537	-0.286849	-0.931648	0.57587	-0.0189618	0.45392	1.07564	0.923737	-0.407903	0.0201675	-0.631566	1.07726	0.380975	0.71123	-1.40352	0.406672	1.15504	1.03933	0.577	-0.545495	1.37855	0.677166	0.414794	0.356692	1.13597	-1.02272	0.282764	2.11229	1.15093	0.174201	0.013639	1.25153	0.634023	-0.199288	0.248191	0.877079	0.0484154	0.896311	-0.737269	-0.985078	0.0429736	-0.747724	-0.283825	-0.857566	0.65102
	1.43989	0.969715	0.126405	-0.348185	0.165347	1.4763	-0.548712	1.03709	-0.437476	1.51178	2.58297	0.350575	-0.328588	-0.0118269	0.306621	0.114362	-0.226824	-0.283236	-0.734901	-2.75357	1.04151	1.80846	0.999923	0.0585328	0.196212	1.63346	1.70882	0.931116	2.24215	2.91803	2.31318	2.59617	3.06482	2.77445	1.85766	2.54185	3.9691	3.08443	2.3285	2.61655	2.47516	2.59135	3.29363	3.89846	3.47032	2.66722	3.02588	3.08894	2.36616
	0.396604	-2.05639	-2.203	-0.338784	-0.547679	0.486003	0.528912	0.258395	0.648164	0.437147	-0.177571	-0.834249	-0.191705	1.12431	1.23856	0.273361	-0.558109	-0.060121	0.975744	0.483374	1.66551	0.817268	0.977802	2.89873	3.54655	2.30992	1.71502	2.20434	1.71957	0.802307	2.9167	3.76272	1.15977	-0.782916	-0.138363	-0.812876	-1.05962	1.58097	3.67722	0.0872373	-0.791591	0.383638	0.950705	1.7039	1.70444	1.67636	0.876661	-0.834141	-2.31424
	-0.667955	-0.798149	-1.44054	-1.24744	0.0334854	-0.942965	-0.0542404	0.139637	0.556086	-0.247977	-0.405104	-0.574676	0.211428	0.445092	1.18455	-1.17944	1.70147	1.91465	1.28792	0.61441	-0.149786	0.966355	2.34937	1.54862	2.30116	0.172735	-1.17691	0.718364	-0.0774911	1.58379	0.857625	0.778487	0.489329	0.258239	1.53682	0.342488	1.238	0.769061	-0.140711	-0.0697557	-0.319946	0.0954442	-0.328036	0.714124	-0.151585	0.488489	-0.305569	0.771693	0.255144
	-2.39145	-1.66195	-0.401956	-1.70395	-0.831415	0.844991	-1.38445	-0.16883	0.291935	-0.299338	0.937267	0.557114	0.769936	0.57706	-0.187107	-0.0113289	0.190363	0.149623	0.256896	-0.0634834	-1.79806	-0.616979	0.566806	-1.69517	0.430487	-0.713968	-1.03414	-0.24477	0.195046	-0.6881	-0.856649	-0.668359	-0.952534	0.512154	-1.18676	-1.37117	-0.10202	-1.89044	0.0417698	0.745776	0.976888	-1.47706	-0.549076	-2.03805	-0.526642	-0.27749	0.181271	0.324112	-1.37456
	-1.52469	0.136413	-0.454764	-1.50954	0.770034	-1.74091	0.102242	0.559576	-0.956193	-0.0844658	-0.634916	-0.327969	0.442121	-1.12535	0.74494	-0.067324	1.08729	1.38197	0.361922	1.4777	-0.100563	-0.0790162	0.815691	1.42446	0.719128	1.04915	2.19102	2.51557	1.33319	-0.51856	-0.684379	-0.657822	-1.00739	-0.646327	-0.669663	-0.110793	-0.998773	-2.56059	-2.09461	-1.75588	-1.95319	-1.45249	-0.528707	0.0477737	1.12479	-0.779166	-1.46482	0.462655	1.0144
	-2.10597	-2.05837	-1.43688	0.208936	0.0889811	0.586103	0.289031	0.637335	0.44253	0.0753808	0.371532	1.8591	0.181574	-1.31608	-1.24321	-0.306229	-0.400492	0.0189757	-0.213901	-0.118767	-0.342142	-0.598532	-0.61147	-2.1739	-3.16518	-4.46932	-0.88769	0.631573	-2.57237	-1.60499	-1.76415	-2.5532	-2.05317	-2.49108	-4.59679	-3.71689	-3.01357	-4.1791	-4.68778	-3.26316	-2.05626	-4.33804	-4.22722	-2.93342	-4.39849	-0.133244	-2.2786	-3.17596	-4.73596
	-1.15679	-1.03	-2.81405	-0.31576	0.185099	-0.122416	-0.897467	0.370036	-0.984781	-0.870872	1.01664	0.748339	-0.592748	1.05527	0.34328	-0.568775	0.719504	0.0317835	0.881552	-7.88609	-0.872679	-0.061896	-1.49468	-1.2421	1.41496	1.72868	0.252235	-0.150074	-0.446939	-0.468486	0.970595	1.78301	1.24061	1.53381	2.04597	1.56243	0.652922	0.455608	1.79877	3.6379	4.472	3.23614	1.57824	1.25759	2.41947	2.53542	0.192475	-0.105414	2.13328
	-0.688243	-0.793516	1.66644	-0.695053	1.14256	-0.31594	-0.932188	0.307189	0.264738	-0.283304	-0.394022	-0.261227	0.720653	0.519248	-0.101105	1.80249	-0.395651	-1.48596	0.188444	4.72779	1.10776	-1.55646	-3.07007	-3.23829	-1.99566	-0.584545	-0.564539	-1.39355	-1.84905	-0.641302	1.53374	1.71363	-0.0160604	-1.53333	-1.50241	0.207235	1.1872	0.468004	-0.221788	-0.221057	0.1434	0.76545	1.4931	1.67723	1.10438	0.463452	-0.0630468	-0.72762	-0.814257
	-1.20046	-0.199184	-0.19979	0.245449	0.506683	-0.0927652	0.605371	1.72829	-1.0274	-1.80738	0.435697	-0.731559	1.19676	0.162809	-0.27611	0.464546	1.34882	0.720678	-0.292457	5.1323	-0.00179836	-1.23722	-0.27149	1.19788	1.50688	0.509725	0.0970825	0.701908	1.19168	1.00772	0.169888	-0.295961	0.693192	1.56417	0.618097	-0.497501	-0.185959	0.698531	1.22267	1.12528	0.660782	0.658031	1.17522	1.5007	1.50833	1.46173	1.13177	0.183697	-0.825248
	-0.292209	-0.69646	-2.14037	-0.278482	-0.0974131	-0.681619	-0.967423	-1.5254	-0.228375	0.0400494	0.268393	0.608427	0.885939	-0.0562806	0.757896	1.35371	0.117606	0.881998	0.90985	1.26781	0.848123	1.06513	1.6179	2.20549	2.54079	2.39735	1.89174	1.59113	1.41309	0.930241	0.123726	-0.54445	-0.138619	1.01415	1.83907	1.65779	0.641932	0.0361497	0.137336	0.552662	0.828892	0.839939	0.947312	1.08434	0.966623	0.65679	0.347267	0.264993	0.287601
	0.410525	-1.12916	0.391698	-0.285376	-1.91718	-0.669606	1.00485	-0.35194	0.160916	-0.493095	1.23098	0.646939	-0.321838	0.176102	-0.334693	2.39298	0.576742	0.109701	-0.266949	3.32211	1.73447	1.27556	1.41192	1.61004	1.35413	0.218453	-1.045	-0.208961	1.35594	0.98761	0.472695	0.988594	1.14476	0.797207	0.579156	0.433976	0.166109	-0.289743	-0.158277	1.17993	1.61034	0.535798	0.535552	1.54597	1.9471	1.45172	0.589848	0.514266	1.06623
	-0.730216	-0.0588445	-0.296691	0.572386	0.0309447	-0.177457	-2.0707	-1.23628	1.04727	-0.112305	-1.35097	-0.314279	0.961619	1.11544	0.50271	1.34659	-0.474933	-1.09135	-0.663555	-6.9539	-1.17794	0.85412	0.898031	0.709529	1.42578	1.7323	1.05619	0.804216	1.0709	1.19825	1.34854	1.40362	0.637157	0.0451003	1.00956	1.88707	1.71565	1.68887	2.14814	2.71292	2.81245	2.51453	2.82241	3.34174	3.07795	2.45884	2.0616	2.10624	2.43566
	-2.18036	-2.0591	-0.29311	0.178743	0.118679	-0.475899	-0.986877	-0.424645	0.0815626	0.712389	-0.658641	-0.175951	-0.904183	1.18983	0.62788	-1.37125	1.16777	0.912647	0.402757	9.32368	1.59991	-1.34187	-1.19178	0.360076	1.62358	1.05534	-0.423789	0.0664666	2.64841	4.06894	2.87155	1.12019	0.516312	0.869482	1.62036	1.96015	1.26247	0.411318	0.686616	1.60387	1.76612	1.27038	1.42674	2.3904	2.88815	2.34806	1.58402	1.27013	1.34348
	1.8754	1.04286	1.01568	0.924302	-0.000538058	0.373919	0.743812	-0.00325704	-0.319955	-0.606144	0.223205	0.319218	0.0434934	-0.27185	-1.14822	-0.276243	-1.4869	-1.44316	-0.0986713	-0.768392	-2.01188	-2.20817	-1.22899	-0.707873	-0.184649	-0.543256	-0.0814279	-0.725488	-0.550102	-0.0711988	-0.626353	-0.0457912	-0.810278	-0.9474	-0.724142	0.0563492	0.211316	-1.01992	-1.62297	-0.753401	-0.80866	0.460646	-0.767559	-0.253762	-0.774052	-0.220874	-0.461715	-0.977652	0.0827467
	0.292206	-1.90062	-0.929072	-2.06441	-1.33637	-0.156224	0.810676	0.535488	-1.11487	0.023614	1.24809	0.0635025	1.07585	0.965839	-0.008567	0.479229	0.092807	-0.467406	0.595383	0.380642	0.272916	-0.523566	-0.593263	0.105515	-0.0696719	0.508916	1.34168	0.759033	-0.822525	-0.726107	0.116776	0.175602	-0.0137799	0.783201	1.59839	1.65592	1.77412	2.01402	1.40155	0.36092	0.691094	1.08734	1.05567	1.86944	2.82016	2.09428	1.22476	1.89698	3.29062
	-0.59515	-0.599456	1.59368	-0.401091	-1.64938	0.983558	0.614178	0.84114	-0.934668	-0.122756	2.01969	-0.577111	-0.711679	0.634428	-0.626404	0.683788	-0.862751	-0.238642	-0.382144	-1.58865	1.90224	0.436604	-0.60499	1.19509	0.370048	-0.629348	0.284707	0.762656	0.4668	0.694144	0.696637	-0.503653	-0.852485	-0.642633	-0.416684	-0.259538	0.046048	1.02389	1.01856	-0.076243	0.270612	2.21161	1.31111	-0.165008	2.02382	1.5336	1.89022	2.34455	0.570295
	-0.508687	-1.56637	1.11203	-0.753536	-1.41882	-0.71837	0.0799116	-0.314045	0.184321	-0.244815	-0.358975	0.969093	0.452613	1.06888	-0.980935	0.622935	-0.61502	1.22458	2.18904	2.44841	0.448119	-0.649431	-1.05008	-0.95966	-0.58401	-0.128962	0.208104	0.42427	0.711084	1.19422	1.70208	1.9965	2.01859	1.88871	1.72809	1.63038	1.67493	1.77171	1.66133	1.18228	0.594229	0.249751	0.217643	0.282907	0.262603	0.151384	-0.00948913	-0.127978	-0.0612644
	-0.0954284	1.83421	-0.420951	-0.556355	0.292503	0.186893	-0.690214	2.13115	1.8225	0.648967	-0.260175	0.118883	1.37839	1.38994	-0.527675	-0.944346	-0.183708	-0.816773	-3.77476e-15	2.19757	0.44826	0.314263	1.79711	0.60729	2.38857	1.06308	0.41559	0.766433	1.12847	-0.199702	-0.0126701	-0.779826	0.681798	1.27918	0.895144	-0.70461	0.933425	-0.33506	1.10853	0.420543	0.737219	-0.344737	0.866778	0.160877	-0.493053	-1.08417	0.195641	-0.334485	1.67334
	-0.728284	-0.335822	0.839375	-1.14843	-0.374027	0.0293749	-0.480931	-0.421419	0.962045	-1.25236	-0.674453	1.11185	1.13199	1.15305	-0.121989	0.645026	-1.00605	2.0776	-0.898914	-2.78583	-1.09972	-0.115611	0.517071	1.14888	2.0242	2.31348	1.15463	0.49372	1.54969	1.86548	0.696499	0.0233348	0.530818	1.7287	2.13233	0.926821	0.128424	0.423177	-0.0512599	-1.06424	-0.851171	0.351931	1.44565	1.33279	0.157357	0.0817792	1.01032	0.858809	-0.0646147
	-0.455982	-0.513105	-0.679469	-0.190503	-0.221748	-1.66272	0.589547	0.411267	0.545024	-0.904351	-0.970212	0.751793	-0.538324	-0.145343	-0.479938	0.676337	-0.692155	0.805126	1.30205	1.01262	1.18699	1.26489	1.58995	0.453795	0.629845	0.366147	0.597987	2.13285	2.43257	1.58094	1.02461	0.992169	1.16095	1.93998	0.445766	0.465684	1.35268	-0.374647	0.401187	-0.330566	-0.0543783	0.826577	-0.55819	-0.0964788	-0.585156	-0.0711462	-1.52209	-0.712127	0.745373
	-0.976044	0.945917	0.986912	1.7187	1.66292	-0.0609074	0.0650477	-0.126565	-0.47017	-0.48914	0.435104	0.895356	-1.71243	0.33935	0.0651946	-1.58145	-0.86841	-0.865495	0.176095	0.285835	-2.28405	-1.25732	-1.63902	-0.643663	0.364348	-0.047731	0.983993	1.23069	-0.520428	-0.437909	0.769633	1.54449	0.207064	0.661378	2.53389	0.429669	0.27323	0.214681	0.115124	-0.426952	-0.662386	1.58319	2.84541	0.80017	0.18571	1.06724	0.658084	2.49742	3.18822
	-0.515904	-1.29432	0.53159	-0.355568	-0.283153	0.808056	-0.557394	-0.210617	1.49324	0.802215	-1.68255	-0.528997	1.74087	-1.38202	-0.87321	-0.536072	0.289862	0.527939	1.16993	0.159935	1.41588	0.861122	-0.15386	2.34874	0.669491	-0.850014	0.954726	-0.135663	1.04916	0.394707	1.99715	0.14096	2.15228	0.976637	-1.1108	-0.042407	0.56887	0.579717	1.17961	0.669976	0.609717	1.48695	0.622873	1.37836	1.14828	-1.35506	-0.401642	-0.279519	-0.717002
	-0.539896	-0.543555	0.841329	-2.73114	0.0794042	-0.666355	-0.177567	1.93462	-0.582405	-0.305891	-0.880502	0.23974	0.36269	-0.06	0.183647	-0.733748	0.153414	-0.51711	0.317857	0.801625	0.66373	-0.552951	0.867573	-0.568926	-0.94837	1.76618	0.824255	0.00538726	0.437922	-0.314653	-0.752983	-0.695137	0.99023	0.274953	0.0418411	0.200433	-2.05301	-0.521516	-0.155606	-0.931874	0.884169	-0.4331	-0.045768	-0.452656	0.344862	-0.916219	-1.19444	0.335895	0.416047
	0.568791	1.36935	0.600554	0.124802	-0.691667	-0.0805191	-1.17588	-0.120135	-0.905036	-1.42928	0.718467	-0.270175	-0.197782	1.86717	-0.399065	-0.605479	-2.15148	0.284186	-1.18111	1.08008	0.568031	-0.244219	0.185847	0.663361	3.86283	-1.90875	-0.0571724	-0.0247156	-0.378759	-1.16774	0.197981	-1.29554	0.0213775	-0.45574	0.162816	-2.8865	-1.9601	-1.60425	-2.97067	-1.64337	-0.071576	-1.20665	0.237743	-0.912053	-1.07237	2.42143	-0.646404	-1.64764	2.3696
	-2.57479	-1.74202	-0.656725	0.169027	0.529942	0.433968	0.477953	-0.922	-0.925603	-0.376543	0.553952	-0.281204	0.211556	-0.222235	-0.147134	0.614522	0.0985841	1.93943	-0.145389	0.762426	0.37546	-0.148536	-0.0438803	-0.890055	-0.336487	1.57136	0.632875	1.02916	1.08749	-1.49423	-0.0680176	-0.199495	1.31698	-0.878147	-0.686044	0.266863	0.398299	-2.02957	2.62503	0.272229	0.712521	1.7449	0.487574	0.454268	0.965614	0.25841	0.295513	0.889924	3.26519
	1.58101	1.94536	0.474721	0.845918	-1.03848	-1.36233	0.547614	-0.285086	0.468227	0.463025	-0.973198	0.905193	0.785707	-0.229629	-0.70519	-1.03816	0.269932	-0.61316	0.0560206	-2.32217	0.465326	3.19988	0.520282	1.18119	2.0816	0.118465	1.63123	2.30545	0.543724	1.51297	1.95725	2.3478	2.97197	2.58839	3.69899	2.78393	5.69273	3.62628	3.95042	5.57854	3.75257	4.9486	5.76327	4.2305	3.56248	4.24889	1.18363	3.21343	3.65315
	0.285517	2.77547	1.12752	-1.7177	-0.319581	-0.455606	0.977319	-0.108121	-0.594741	-0.810305	0.61841	-0.426277	0.283964	0.110902	0.0496286	0.645891	0.14804	0.93739	-0.0307272	-2.06583	-1.33852	0.536975	-0.199414	-1.58144	-0.59064	0.445265	-0.54455	-0.475564	0.41861	-1.41655	-1.33548	0.385681	-2.93939	-3.08326	-1.05262	-1.54452	-0.0585756	-0.25941	-1.22084	-1.60435	0.553187	1.77176	0.171106	0.00534794	-0.866308	-1.77911	0.780344	0.840608	1.19034
	0.679392	0.72765	0.273441	1.04012	1.49223	1.49602	-0.347868	-0.0687458	0.892005	0.737567	0.889723	-0.932041	-0.998909	-0.543589	-1.21466	-0.461852	-0.738634	-0.279419	-1.25253	1.11048	-1.33025	-1.37802	-0.446475	0.0581927	-0.474069	-1.20639	-1.62406	-1.56321	-1.04335	-0.682022	-1.12876	-0.755464	0.5027	0.113243	-0.281752	0.746745	0.10734	-1.20726	-0.419906	0.0945778	-0.256966	0.448927	0.954198	0.523901	0.882622	1.6898	1.74968	0.862459	-0.188872
	-0.814775	0.403544	0.116554	0.994994	-0.645333	-0.0832762	0.141709	1.67579	2.28778	-0.369543	-0.729365	1.11595	-0.158739	-0.214483	0.00898616	1.15999	1.44653	-0.0236249	-0.251107	1.405	-0.304951	-1.25967	-0.508842	1.37255	0.196908	-0.781245	0.0452771	-0.140835	-0.609001	0.175824	1.13482	0.528039	-0.218965	0.678787	1.6222	1.03437	0.484751	0.566995	1.40504	1.94087	1.42727	2.68299	4.2178	3.346	0.745309	0.781588	0.209778	-0.673186	0.488773
	-0.255158	1.87625	1.27724	1.0995	0.0358825	-1.03384	0.485725	-0.0190214	-0.500522	0.465399	0.98914	0.903477	-0.505755	0.839595	-0.162874	-0.218083	-1.3024	-1.31949	-0.707326	1.68502	-0.666803	0.50183	0.562568	-0.757916	1.40867	0.989688	0.0940756	0.478825	0.238029	1.03471	-0.0403955	-2.12154	-1.7321	0.720431	0.28476	1.73892	2.39405	0.757668	0.442658	1.3709	0.313014	0.595055	2.22155	1.67205	1.41137	0.760174	1.16022	2.03771	1.43349
	-1.03899	1.41255	0.580426	-0.0896367	0.262549	0.326784	0.548979	0.0357886	0.0116878	-0.663564	-0.0064101	-0.0911654	-0.495968	-0.367609	3.20647	-0.496415	-0.444459	-1.30249	-5.9952e-15	-8.58148	-1.5336	1.46612	1.6712	0.335182	-1.28843	-1.94632	-0.977096	0.398383	0.769202	0.220892	-0.444226	-0.805814	-0.871383	-0.701449	-0.435009	-0.213816	-0.118747	-0.202488	-0.435574	-0.714057	-0.898022	-0.779365	-0.242922	0.31573	0.388276	0.140717	0.231434	0.883986	1.58059
	-0.972712	-1.48315	-0.187603	-1.00836	-0.339499	0.883411	0.2691	1.6571	-0.667087	-0.428987	1.67302	0.91613	0.980574	0.968206	0.954802	0.000136635	0.0897225	0.0207603	-0.53203	-0.0107876	-1.45298	-1.15999	-0.106969	0.730921	0.406684	-0.751053	-0.744958	0.222315	-0.16164	-1.31542	-0.876672	0.27841	0.093156	-0.515505	-0.197955	-0.196573	-1.48852	-2.53376	-2.29033	-1.51489	-0.789869	-0.176278	0.108734	-0.303119	-1.19105	-1.9308	-2.12514	-1.6034	-0.807548
	-0.40688	-2.65127	-0.848404	-0.475313	0.910896	1.0653	1.34402	0.264504	0.128513	-0.0738252	-0.502549	-1.52142	0.950314	0.881483	0.324298	-0.023545	-0.503935	-0.634958	0.0146617	0.110674	-0.525795	-1.01158	-0.431665	-0.914208	-1.28155	-1.16739	-0.755719	-0.825312	-1.04214	-1.68572	-0.882966	-0.282064	-0.732661	-1.059	-1.99452	-0.841545	-0.400084	-1.04255	-0.587994	-0.499245	-0.722625	1.09293	-0.278995	0.0719489	-0.827853	0.632544	0.375284	1.55968	0.977491
	-0.389602	1.77565	1.25179	-0.185268	0.554282	0.330583	-1.42873	-0.0825125	-0.580772	-0.147565	-0.200556	-0.66882	0.426685	-0.975096	-1.76764	0.321664	0.0729714	1.44707	0.579529	0.51924	-1.19334	-0.952839	0.0197233	-0.191771	-0.582102	-0.64169	-0.160389	1.41325	0.865698	1.4097	1.40084	1.98388	0.924621	2.22784	2.53259	2.72093	2.83308	2.26256	2.45912	3.18888	2.11125	2.88022	0.933299	3.81254	3.02462	2.27853	2.61627	2.11332	2.10006
	-0.571988	-0.654474	0.612685	-0.389653	1.07149	0.454278	-0.1515	0.244932	0.337057	0.630429	0.45995	0.15864	-0.596599	-0.00348268	0.142898	-0.0671488	-0.117042	-2.7005	2.54424	-3.88686	1.01937	-0.33726	-2.35339	-0.410334	0.522694	-2.5803	-1.77551	-0.371873	-1.50961	-2.56538	-1.84167	-0.668365	-1.10112	-1.39899	-1.28734	-1.09012	-0.334924	-0.0574722	-0.322963	0.0745907	-0.0535183	-0.199115	0.701976	0.418539	-0.646827	-1.03196	-0.622836	0.558421	1.84659
	-0.837163	-0.63421	-0.686747	0.365387	0.279431	-2.62761	0.140829	-1.00561	-0.497272	0.096817	-1.30561	-0.55151	0.277231	0.658629	0.758966	0.227326	0.148537	0.510324	0.603927	0.770664	-0.0192491	0.776369	2.76026	-0.578849	1.0988	1.2835	1.48392	0.487177	2.15581	2.21537	0.974393	0.650244	1.31964	1.12659	2.03475	1.60912	0.470418	2.679	1.51718	1.41849	1.64038	1.55433	2.54474	2.83089	4.17083	3.37759	2.6197	4.44018	3.33391
	-1.0464	-1.23848	0.402123	-2.68419	-0.172618	-0.762603	0.539003	0.420333	-0.616737	0.569684	-0.266175	-1.11166	-0.459094	1.24369	0.784682	-0.0951089	1.1089	-0.379704	0.132205	0.724608	0.570002	0.539911	0.541323	1.85945	3.95413	3.79854	4.939	3.71833	3.05176	6.91976	5.17523	4.99746	2.9572	3.77302	4.06366	4.32922	4.00088	5.355	4.99552	6.18353	7.20959	7.68906	8.04419	5.1827	8.22965	6.31777	7.37298	4.34152	5.59266
	1.9995	1.67125	0.522901	-0.225413	2.07491	0.552321	0.516522	0.546421	-0.605789	0.0819349	-0.456556	-0.0670928	-1.05966	-0.205628	-0.674843	-0.260577	1.43783	1.1522	-0.162764	-1.88442	1.24489	0.540973	-1.16695	-1.60847	-1.41319	-1.42664	-1.51556	-0.99605	-0.553226	-0.709758	-1.00124	-0.821523	-1.05078	-1.44033	-0.294453	-0.831275	-1.94587	-1.37524	-1.2254	-0.327292	-0.193511	-2.37526	-1.46465	0.774374	1.00391	-0.704214	-1.11661	-0.798118	-1.04757
	0.563261	0.0642365	0.215886	-0.350725	0.398037	-1.11814	-1.28038	-1.77801	-1.40722	-0.830661	-0.843152	-0.524448	-0.17599	-0.147384	1.14018	0.157951	0.624288	1.33635	1.36636	3.2249	3.0376	2.91019	2.62057	2.41524	4.06142	2.84342	3.49357	2.52925	2.34922	1.81072	2.7718	2.47443	2.13975	3.14781	4.02748	1.38985	2.90001	3.09371	1.96628	3.03982	3.41995	4.01144	2.69976	4.02482	3.34229	2.05435	4.71684	3.14685	2.77271
	1.48046	0.599655	0.0557813	0.27882	0.181093	-0.422982	1.02302	-0.62195	-0.78338	0.331286	-1.06552	0.61647	-0.367862	0.286572	-0.331013	-2.61778	-0.557863	0.564585	-0.291124	-3.2906	0.98064	2.2407	1.62495	0.268779	-0.692453	-0.462652	0.397128	1.03895	0.824516	-0.412255	-1.15813	-0.0965469	1.62301	2.49997	2.0954	0.574354	-0.543845	-0.0111497	0.981104	1.12717	1.10304	1.70424	2.22265	1.9458	1.6475	2.10844	2.65055	2.50128	1.96905
	-0.8672	2.02316	-0.078997	0.302791	0.217993	-1.30055	1.42862	0.248286	-0.318783	-0.233924	0.1607	-0.214377	0.404036	-0.00562623	0.276834	0.742505	2.6958	0.0108841	-4.16334e-15	0.154375	0.551065	-0.493304	0.381601	0.772147	0.192656	0.673244	1.6891	-0.429028	-1.0978	-1.28342	0.981832	1.7468	0.271306	0.312561	0.084405	-1.04495	-1.24595	0.176726	-0.50345	-0.839901	-1.38866	0.0971968	0.522014	0.316751	1.0779	-0.3974	0.393969	-0.548225	0.710683
	0.860683	1.13235	0.244153	0.561041	2.21874	-0.0845972	1.28272	1.12583	-0.334259	-0.5913	-0.378282	-0.855166	-0.560174	-1.04301	-0.793612	0.117029	-1.46794	0.633116	-1.40451	-4.47239	-0.121268	1.61569	1.58477	0.632235	-0.395633	-0.709093	-0.467992	-0.59439	-1.1842	-1.31691	-0.705274	-0.284104	-0.587801	-0.773368	-0.132903	0.60834	0.542941	-0.149571	-0.90575	-1.45912	-1.72206	-1.77417	-1.82821	-1.96861	-2.11979	-2.15914	-1.89828	-1.26863	-0.533627
	-1.27525	-0.235539	1.47148	-0.752791	-0.188505	0.219715	-1.45439	-0.742238	-1.16444	0.430904	0.0934622	1.1658	0.706841	1.11479	0.363032	-0.200151	0.347838	1.07518	0.417867	0.987952	1.66903	0.823765	1.61639	1.17782	2.34011	2.08134	1.79051	2.30562	1.79435	0.637783	1.46437	1.75857	1.49079	2.62488	2.36821	1.50927	0.830474	2.1322	1.38258	0.633151	1.15138	-0.455507	0.274613	0.0774264	1.29912	1.33797	2.62193	0.747562	2.26805
	1.10845	-0.518001	0.771437	-0.0535752	1.05016	0.426098	-0.502668	0.864781	0.803275	-0.144474	-0.886261	0.246612	2.19022	-1.89306	-0.728687	-0.00130809	-0.997503	-0.0570539	0.504248	0.275312	-0.422493	1.22859	0.950388	1.13625	1.45874	-1.63523	-0.119921	0.585148	0.115014	0.954825	2.52054	2.52812	1.23164	0.722853	0.077766	-1.5557	2.5164	1.79595	-0.841363	1.81239	0.759568	1.72305	0.555726	0.559669	-0.66359	-1.18673	0.691699	2.11494	3.56881
	0.155418	0.197107	0.56152	-1.5459	0.144131	-1.51179	0.165281	0.499616	-0.0355089	0.136273	-1.39582	-1.14363	-0.77641	-0.387868	-0.302073	0.224406	0.11039	0.377809	1.2769	-1.49814	1.1383	0.203042	0.446974	2.22212	0.572644	1.18603	1.81671	1.00953	1.16892	0.617101	0.913857	0.990698	0.742202	1.19927	0.652275	-0.392671	0.0491624	0.31494	-1.12001	-0.0862176	-0.682211	-0.658678	0.763844	0.543985	0.0050847	0.720843	0.455005	-0.698465	-0.184999
	0.383695	-0.0804284	-1.23292	1.69149	-0.716543	-1.76664	-0.342382	0.0798854	0.451457	-0.839239	-1.39177	0.21321	0.561661	-1.0072	-0.264255	-0.424093	0.401952	1.24022	1.51109	-5.2489	-1.0824	0.759202	1.10696	0.791904	0.645083	1.21545	1.92359	2.1333	2.10944	2.11791	1.52756	-0.0675819	-1.27578	-0.801514	0.468228	1.32891	1.48837	1.01892	0.53833	0.591974	0.890231	1.01019	0.830854	0.402218	0.156448	0.467936	1.09784	1.7023	2.13064
	0.701795	-0.0062163	-1.56372	1.56419	-0.762761	-0.61837	-1.15764	-0.907833	-0.125969	1.43983	0.182194	-0.735784	0.905257	0.67076	2.08449	-0.427943	-0.232834	0.00817212	0.174001	1.68335	0.549878	0.249155	0.510592	1.0636	1.63759	1.96203	1.88984	1.66658	1.59161	1.76766	2.19209	2.60201	2.44846	1.55386	0.722638	0.746423	1.35286	1.87363	2.07348	2.10955	2.11537	2.14722	2.21332	2.12749	1.67431	1.0873	0.926595	1.37513	1.97666
	-0.826905	-1.01347	-0.362849	-0.168056	-0.163631	0.450784	0.737102	1.94523	0.103569	0.559735	2.34432	0.872177	0.206686	-0.11486	-0.955024	0.3989	0.726122	-0.147476	0.326705	1.62958	-0.755035	-1.52579	-1.2654	-0.556609	0.0178671	-0.0822883	-0.68499	-1.04428	-0.966402	-0.940811	-1.1671	-1.26252	-1.00763	-0.767257	-0.807498	-0.620918	0.277712	1.04317	0.508541	-0.673401	-0.916304	-0.298864	-0.255284	-1.07463	-1.62273	-1.34185	-0.839475	-0.599003	-0.466894
	-0.763329	-0.928158	0.0443188	-0.419897	-0.235271	0.203267	-0.144359	-0.924541	-1.0605	0.338523	0.0922395	-0.457839	1.04304	0.069715	0.457683	1.01579	0.960866	2.9936	1.34566	-3.56431	0.642977	2.15478	2.00454	1.22567	0.851605	1.47932	1.96001	1.25416	0.505281	0.920508	1.77862	2.12713	2.01694	1.73966	1.54634	1.54389	1.30315	0.507675	-0.172015	-0.0568026	0.579833	1.21627	1.29095	0.577331	0.228988	1.20344	2.29388	2.21264	1.51288
	0.879475	0.642835	1.49741	-0.585426	-1.29721	0.0865369	1.24965	-1.19239	-0.249246	0.10078	0.826599	-0.213624	-0.190592	0.923112	-2.1681	-0.399274	-0.0745981	-0.320796	0.523161	1.02641	0.943368	0.935686	0.577084	0.0623743	1.02928	1.8424	0.866155	-0.630447	0.342321	1.70945	1.74717	0.792963	-0.293665	0.755924	2.24303	1.78997	0.853438	1.88679	1.93833	0.967657	2.17603	0.343126	-0.0204989	1.49184	0.59702	0.271226	0.975978	1.72034	1.86019
	-1.42244	0.273636	-0.610715	0.404475	-0.609081	-0.0153707	-0.919982	1.22135	0.172735	-0.28663	1.124	1.54353	0.139667	0.362631	0.42478	-0.230192	2.44748	0.0450233	-0.4095	-0.0350947	0.619881	0.293284	-0.304954	-0.471059	-0.157452	-0.383013	-0.525072	0.25999	0.3867	0.043034	0.817737	1.19003	0.515685	0.403348	0.227406	-0.687235	-0.8392	-0.336674	-0.278299	-0.54067	-0.65471	-0.203435	0.483565	1.01638	1.32754	1.39923	1.14532	0.330856	-0.492906
	0.77483	1.26722	-1.1942	0.465094	-1.68502	0.253699	0.101494	-0.6573	1.44303	-0.939268	-1.57605	0.0807736	0.361495	0.716676	0.460057	-0.675592	-0.0928684	0.163576	-0.448943	12.371	3.36949	-0.887963	-1.78905	-0.721453	0.927129	1.76925	1.07151	0.180346	0.581017	1.52382	1.22608	-0.482627	-1.98333	-2.12345	-1.17187	0.274534	0.945623	-0.571838	-3.3406	-4.30995	-2.29301	-0.0766547	-0.204175	-1.53725	-1.92407	-1.24511	-0.872336	-1.40486	-2.10014
	0.150214	0.267006	0.809112	-0.771042	-1.14658	-0.120839	-1.37174	-1.19797	-1.1713	-0.23701	-0.117734	-0.154929	0.0636349	0.697805	2.60995	-0.82799	1.48892	0.183286	-0.196928	-0.287889	-0.373622	-0.206287	-0.0557987	-0.192074	-0.667194	-0.672397	0.188591	1.31935	1.857	1.17102	0.0251534	-0.713416	-0.591346	0.444796	1.83284	1.53067	-0.527504	-1.07553	-0.236536	0.101996	0.494532	1.06056	0.489693	-0.195018	0.616536	0.569102	-0.931849	-0.533934	1.45076
	0.518036	-1.18845	-0.744588	0.348016	-0.678973	-0.350817	0.0685821	0.0155085	0.751976	-0.234474	0.257055	-0.874623	1.9093	0.568328	0.102826	0.902961	-0.259446	2.0087	1.80319	-1.68415	0.557072	0.69715	0.338552	0.987441	1.93485	1.22349	0.567215	0.352821	-0.416622	0.605423	2.13647	0.435721	-0.330455	1.04863	1.565	1.25965	0.909658	0.904984	0.471723	-0.0694514	0.383713	0.592552	0.342802	0.7048	1.38197	1.58216	0.823695	0.35409	0.567695
	-1.05711	-1.59146	-0.638021	1.59413	-0.0774951	0.867906	0.474143	0.610517	0.243842	0.34746	0.587952	-0.106317	0.741544	-0.897627	-1.66737	-0.994122	-0.984191	0.263569	0.552313	-0.780725	0.66757	0.471375	-0.417921	-0.355286	-0.0438076	0.624728	1.5987	0.948953	1.42591	-0.778784	-0.779852	-1.03022	0.536228	-0.401333	-1.78193	-0.450346	-0.636717	-0.573231	-0.496663	-0.418042	0.164759	1.23175	0.401317	-0.977576	-1.59605	-1.91305	-1.15313	-0.511267	-2.50566
	-0.812753	-0.587831	0.281129	-2.22772	0.729919	1.33268	-0.188971	-0.377747	-0.429696	0.195924	-0.0915347	-2.3497	-0.717041	0.497921	0.347364	-1.30923	0.377498	1.25051	-0.273694	2.56437	0.651041	0.242851	0.669818	1.22563	1.21626	0.892132	0.778618	1.31911	2.70665	2.4492	1.51753	2.16799	2.46067	2.37616	2.21491	2.50406	3.61458	3.27937	2.28676	1.45906	0.658851	2.33299	2.91848	2.04952	2.49351	2.36407	2.45876	2.03406	0.552643
	-1.50243	-2.22509	-1.59008	-1.58846	-0.282771	0.110545	0.335734	1.14879	0.798498	0.804164	0.58454	0.509236	0.143528	0.556513	0.210364	-1.44589	-0.735982	-0.0938611	0.558549	-0.311768	-0.65341	-0.288654	0.164809	0.0945942	-0.546298	-0.821704	-0.508925	0.00233031	0.065558	-0.0410349	0.478939	0.62974	0.136637	0.316292	1.14834	1.9606	2.17711	1.76038	1.21101	1.52962	2.2066	1.56788	1.01885	1.51171	1.66854	1.47304	1.36994	0.886689	0.250837
	0.391419	1.01642	2.30692	-0.789883	0.836039	-0.616455	-0.434479	-0.949106	1.39594	1.1042	-0.243282	0.905952	-0.752967	-1.28962	-0.368904	0.357393	-0.662845	-0.0458147	0.291766	0.279046	-0.615327	0.117442	-1.14452	-2.27934	-0.0166606	-1.30042	-2.03058	-1.05454	-0.447161	-1.10037	-1.41853	-0.113522	-1.09053	-1.51108	-0.33634	0.353748	0.0808317	-0.815467	-0.234632	-0.849678	-0.711355	0.75899	-0.450729	-0.5619	-0.672372	-0.893661	-0.121226	0.901131	0.403414
	-1.79911	0.128898	0.0926696	0.132022	0.128517	-0.866351	-0.0241729	0.981297	0.764983	0.920743	0.66078	-0.058125	0.0228569	-2.20545	0.384231	-0.339381	-1.01123	-0.539433	-2.01751	-1.5217	-3.99288	-3.89116	-2.67611	-2.40829	-2.14678	-3.04612	-2.57362	-2.49562	-4.63989	-3.74898	-3.62319	-4.8465	-3.21676	-3.49049	-4.24815	-2.25899	-3.79657	-1.07323	-1.81371	1.63333	1.91254	-2.0238	-0.801281	-0.250734	-0.338772	0.0448352	0.132863	-1.3751	-1.50656
	0.42546	-0.475354	0.229976	-0.30272	-0.528487	-0.552468	-1.31411	-0.809862	-1.26624	-0.979373	-0.65076	-0.218765	-0.111268	1.36039	1.76715	1.20777	0.657628	1.44464	1.68333	-1.55561	-0.099005	0.609458	0.781215	0.627706	0.360367	0.190638	0.318025	0.667639	0.890189	0.733029	0.37781	0.10882	0.0737734	0.283813	0.702264	1.12494	1.31468	1.2396	1.07304	0.955349	0.859232	0.719355	0.559496	0.492546	0.595249	0.784275	0.939906	1.02591	1.08956
	0.723875	-0.183344	1.3167	0.985004	-1.56122	-0.363377	0.363929	-0.24972	-1.49356	-1.00593	-0.0753906	0.471004	-0.445189	-0.614739	0.547395	1.33687	-0.501442	1.99646	1.13205	5.54917	2.03384	0.508823	0.229402	0.450867	0.428507	-0.295158	-1.0287	-1.05488	-0.702165	-0.424083	-0.128705	0.327274	0.747216	0.893354	0.703358	0.211098	-0.340185	-0.663208	-0.50388	0.219786	0.934547	1.05301	0.586404	-0.168695	-0.373006	0.491243	1.11306	0.26442	-1.12217
	0.195572	1.6608	0.216968	1.63828	0.736467	0.972494	1.87471	-0.235105	-0.142262	0.145627	-1.91903	-0.933897	-0.544783	-0.254502	0.149572	-1.23991	-0.580675	-0.10403	0.147298	-2.10313	0.720765	0.681195	-0.532583	-1.23131	-0.446533	-0.0620633	-0.824071	-0.777149	0.200878	0.950488	0.554071	-0.60359	-0.465822	0.255075	-0.325115	-1.24866	-1.54225	-1.33412	-0.935404	-0.673227	-0.707876	-0.998583	-1.28561	-1.62122	-2.10978	-2.21947	-1.95932	-2.3064	-2.90447
	-1.10936	-1.51188	0.0454886	-0.931302	-0.572993	0.587908	-0.353562	0.370956	-0.0103794	-0.688393	-0.316162	0.743717	0.757771	0.296161	0.450089	1.77031	0.542451	-1.60941	2.19815	5.40033	1.44932	-0.291425	-0.491297	0.180308	1.054	1.46048	1.0416	0.428479	0.348076	0.707486	1.02236	1.05229	0.829762	0.460039	0.197647	0.273839	0.622012	1.05513	1.32232	1.11716	0.414015	-0.233445	-0.336157	-0.0884262	0.121199	0.195077	0.249772	0.341445	0.417602
	-1.08339	0.594889	-0.152256	0.458641	1.95836	-0.200784	0.00787598	0.771073	1.6375	-0.815365	-0.526107	0.301822	0.0671796	-0.873713	-0.147627	-0.233377	0.319141	-1.11623	-1.61966	-3.27369	-1.46644	-0.962368	-1.16182	-1.46513	-1.27267	-0.291748	0.542346	0.354556	-0.261393	-0.50158	-0.190085	0.543803	0.977983	0.547194	-0.0936435	-0.319347	-0.843868	-2.16099	-2.54471	-0.647983	1.14051	0.52466	-0.685633	-0.492348	-0.250956	-1.40585	-2.40358	-1.60651	-0.0380788
	-0.0487704	0.0911145	0.57502	-0.106892	-0.00671182	1.29359	0.827461	0.93932	0.737984	-0.304339	-0.0389179	0.842644	-0.388292	-1.67781	-0.644074	0.929907	-1.59443	-0.812859	-2.14668	-7.59637	-1.87322	-0.0111204	-0.448973	-1.62566	-2.00835	-1.3447	-1.09979	-1.50322	-1.49575	-1.01046	-0.680973	-0.657742	-0.842853	-1.18893	-1.6306	-1.95447	-2.07912	-2.38603	-2.84153	-2.47376	-1.25615	-0.582643	-0.931125	-1.7527	-2.41557	-2.35999	-1.893	-1.67268	-1.80237
	1.06726	0.297138	0.9679	0.795528	1.07419	-0.400675	-1.43348	-0.651177	0.26179	-0.929212	-0.448267	0.613784	1.51376	0.150423	-0.382832	-0.864425	-2.1841	0.0210889	-1.01137	-4.51318	-1.47416	-1.25751	-2.63096	-4.36222	-5.21903	-4.3973	-2.80569	-1.62645	-1.42354	-2.34027	-3.45572	-3.77749	-3.09162	-1.55839	-0.0567922	0.407968	-0.955618	-4.03008	-5.27574	-2.06018	1.19784	0.128929	-2.38773	-2.84654	-2.48483	-3.02267	-3.36822	-2.27194	-0.665429
	-0.208623	0.472844	-0.807	0.245833	1.08136	1.76738	1.85571	-0.122344	-0.0683444	1.20074	1.11508	0.261847	-1.01403	-0.0933574	-0.322561	-0.720727	-0.62321	-1.68703	0.416908	-5.7853	-0.680659	-0.226642	-1.75402	-2.60856	-1.73467	-0.954648	-1.14299	-2.07125	-2.59461	-1.86453	-0.1323	-0.691262	-3.34896	-2.73995	-0.946314	-1.30294	-2.0643	-2.32898	-2.3089	-2.32718	-2.14991	-1.21547	-0.532989	-0.590585	-0.331586	-0.347218	-1.28236	-1.59627	-1.00396
	0.525252	0.135928	1.57217	0.154525	-1.62077	1.18014	1.66876	-0.203534	-0.47537	-0.315273	1.00497	-0.0775349	0.409094	-0.592056	0.169838	-0.561987	1.41074	-0.886956	-0.827658	1.70662	0.968468	1.59089	2.11659	1.10606	-0.982619	-0.635461	0.60769	-0.0743008	0.301454	1.59106	0.719357	-0.795684	-1.12061	-0.0833738	1.32434	1.84903	0.856892	-0.374058	-0.0944692	0.626592	0.575472	-0.521728	-0.530642	1.17391	1.73704	0.807504	-0.298024	-0.0160242	1.08082
	1.51111	0.810212	-0.706659	0.058828	0.885625	2.05792	1.20607	-0.794011	-0.00395743	0.818242	-0.91912	-0.103076	0.258461	-1.10997	0.169977	1.1323	0.0546109	-1.31701	-1.30347	-5.9571	-2.4908	-1.2168	-1.15424	-1.32229	-0.885532	-0.479721	-1.15356	-1.86248	-1.69297	-1.52581	-1.97107	-2.91758	-3.61254	-3.2273	-2.81447	-3.08485	-1.94888	0.36932	-0.167721	-2.81521	-3.46908	-2.71862	-2.44714	-2.13489	-1.63582	-2.2237	-3.36767	-2.98959	-1.12285
	0.968654	0.190449	-0.602843	0.728391	2.35598	2.16565	0.181192	-0.17208	1.04234	1.22902	0.197265	0.0207785	-0.462293	-0.473958	-1.47074	-0.171114	-1.07158	0.54839	-0.926316	-1.68987	0.303294	0.457808	-0.376422	-1.34949	-1.62997	-1.22295	-1.23875	-1.59708	-1.08206	-0.329712	-0.999732	-1.72696	-0.32906	0.974929	-0.306105	-1.36536	-0.0813881	0.13354	-2.36737	-4.01203	-3.23882	-2.07384	-1.81725	-2.67422	-3.42832	-2.24366	-0.517179	-0.761759	-2.23442
	-1.03782	-0.619737	-0.769655	-1.46518	-1.55317	-0.402993	0.413632	-0.641136	0.258503	1.19207	0.575463	1.09391	1.79188	0.792146	0.784083	0.504811	-0.710792	1.49024	-0.0689005	0.454607	0.59901	-0.583066	2.70274	2.16	1.55235	1.04517	1.76786	3.53704	2.89244	3.44754	2.09097	3.12054	3.98646	2.45569	-0.449835	2.87704	1.28747	1.30548	1.656	1.35523	0.40349	2.29779	0.909465	3.62988	0.939389	0.845613	0.918	0.87768	1.4489
	0.376699	-0.12955	-0.650455	0.720884	0.0229673	-0.0191241	-0.802217	-0.16748	-0.558263	0.876027	0.217136	-0.103079	0.900811	1.86559	1.27921	-1.87414	1.00034	0.0136036	-1.16706	-0.474088	-0.674135	-0.671065	-0.47927	-0.115629	0.138133	-0.36885	-0.956149	-0.745155	-0.701298	-0.901743	-0.564792	-0.244453	-0.547734	-1.38088	-1.07615	0.665941	0.0504981	-1.83106	-1.61227	-1.24505	-1.76262	-2.14251	-2.24913	-2.34677	-2.65983	-2.17841	-0.534347	-0.454822	-2.18369
	0.16759	-0.045973	1.52161	1.91204	0.312543	-0.383484	0.613748	0.338065	-0.383957	-1.26619	-1.50637	-0.533547	-0.352745	-0.876163	0.190402	-0.502722	-0.663996	2.03694	0.236629	-3.30036	-0.490843	-1.10783	-2.49151	-2.00666	0.364703	0.275758	-1.28439	-1.26751	-1.03366	-0.781065	0.497286	0.863974	-0.250922	-0.589457	-0.466555	-0.762111	-0.812588	-0.326925	0.232455	-0.661403	-1.83403	-0.256579	0.147091	-2.07739	-1.32816	0.189127	-1.08149	-0.962729	1.10184
	-0.314068	-0.402031	-0.944195	-0.880266	-0.502074	0.769166	0.15153	-0.407753	-0.15348	0.991229	1.33886	0.118264	-1.42044	1.16926	1.92052	1.18634	1.24133	0.783472	-0.356191	-1.47221	0.150861	1.15556	1.61307	1.59457	1.17125	0.476957	-0.103716	-0.213249	0.146938	0.748621	0.815287	-0.10256	-0.598073	0.547241	1.9421	2.00128	0.973545	-0.369824	-1.00149	-0.29252	0.536383	0.338497	0.112725	0.846778	1.33799	0.426468	-0.686162	-0.655864	0.0695751
	0.394271	1.65448	1.18518	1.58069	1.09082	1.25719	0.227841	0.314335	0.387179	-1.01765	0.124209	-0.0298812	-0.314166	0.0213517	-0.962422	-0.2531	-1.25572	0.00494179	-2.22435	-7.68348	-0.3484	2.32866	2.06539	0.579459	-0.411438	0.205725	1.12536	0.943679	0.282732	0.097504	0.648902	1.76539	2.23974	1.21011	0.231981	0.713407	1.05559	-0.280426	-1.58742	-1.10396	-0.0979452	-0.0538677	-0.293077	0.0134696	0.133286	-0.637114	-1.32369	-0.959727	-0.285301
	-0.026973	1.43142	0.676535	1.9693	1.84727	1.08687	-0.0534656	-0.42627	0.508573	0.369385	0.460526	-0.0860081	-0.285136	0.118702	-0.562808	-1.23321	-1.22166	-1.54893	-0.598668	-1.13899	-0.555384	0.290413	0.615433	-0.351342	-2.10623	-2.08742	-1.06997	-0.879466	-0.0910331	0.732122	-0.560091	-2.26261	-2.82242	-2.60236	-2.54773	-2.98731	-2.62983	-2.08389	-2.5153	-1.97307	-0.680179	-1.16794	-1.93695	-1.6762	-1.56863	-1.7146	-1.59888	-0.978348	-0.4372
	1.3335	1.29128	-0.245092	-1.06531	-1.1518	-1.04433	-0.181501	-0.55394	1.11027	-0.0836896	-0.333356	-0.188493	-1.11011	-0.663593	1.8636	1.06198	0.789254	-0.416989	1.39067	-0.256207	-0.144126	0.0970887	0.411359	0.742607	1.03475	1.23172	1.27743	1.11581	0.690776	0.00388471	-0.712761	-1.16942	-1.10542	-0.597858	0.0582445	0.566581	0.771987	0.738065	0.547235	0.282334	0.0278602	-0.131271	-0.118665	0.0430102	0.267181	0.466859	0.594279	0.662462	0.689662
	0.195026	-0.253481	-1.84666	-0.401466	0.140302	0.696504	0.18168	0.370646	0.901212	1.0121	0.224359	1.02091	0.913858	0.637908	-0.515989	-1.80865	-0.628714	-0.552627	-2.05431	-4.16782	-2.33268	-1.43961	-1.18143	-1.25095	-1.34099	-1.16482	-0.779645	-0.525099	-0.654364	-1.30137	-2.19038	-2.33713	-1.30604	-0.290933	-0.356906	-0.998168	-1.42889	-1.55869	-1.54526	-1.38058	-0.971832	-0.385507	0.176153	0.420173	-0.0442738	-1.03496	-1.35036	-0.339675	0.930208
	1.34505	2.00083	0.380407	1.97365	0.382261	-0.841097	0.541845	0.400507	1.23273	0.536764	-0.473065	-0.109145	0.117427	-0.383458	-0.428255	-0.900043	-1.46108	-0.638528	-1.31526	-0.619349	-2.58031	-1.22096	-1.41873	-2.40095	-0.272172	0.337866	-0.418855	0.0518142	-0.155669	-0.384136	-0.624169	-0.348815	0.777203	-0.68066	-0.611668	-0.529367	-0.834565	-1.09925	0.819014	-0.450482	-1.08552	-0.0911554	-0.889534	-1.04707	-0.168492	0.226505	0.117366	0.747091	0.880593
	-0.946887	-1.21458	1.28494	-1.67023	-0.628817	0.805669	-1.39022	-1.36213	-0.449211	-0.241736	0.294751	-0.0848437	-0.22476	-0.0483143	0.984924	0.584821	1.93324	0.998209	0.429451	0.474948	1.45741	1.07167	1.07261	1.95746	2.32317	1.66573	1.87537	1.14434	1.32757	1.36594	1.06504	0.794564	0.615234	1.14316	-0.0160564	1.1217	0.834934	1.0642	1.58233	0.897649	1.77317	1.22726	1.56328	3.02437	1.55557	0.177992	1.16971	0.715429	-0.487306
	-1.0495	-1.46743	-0.466422	-0.803692	-1.58663	0.175975	1.20367	1.27487	-0.520388	-0.644853	-0.151049	1.51887	0.626923	0.581454	0.161896	-0.0305508	0.668152	0.770689	-0.832783	2.34332	0.44644	-0.445459	-0.643051	-0.457011	-0.198015	-0.101671	-0.103298	-0.0913954	-0.0674454	-0.0639958	-0.124863	-0.277985	-0.47651	-0.667876	-0.851455	-1.04887	-1.31883	-1.64317	-1.65924	-1.1122	-0.522868	-0.417384	-0.567455	-0.630496	-0.561161	-0.44711	-0.610777	-1.29486	-2.18832
	-2.76821	0.488617	0.146338	-0.0508684	0.787459	0.087926	-0.102907	0.380876	-0.411297	-1.5612	-0.649595	0.470934	0.902913	-1.09459	0.264244	-0.303805	-1.70715	-1.18118	0.557761	2.58289	0.943765	3.16084	3.44823	4.92994	1.56524	1.6022	1.56632	0.683018	4.09747	4.14787	3.84427	4.75086	3.51968	4.16725	1.9321	6.41745	2.5227	3.16567	2.48678	6.57176	4.01207	4.68575	1.26022	-0.219816	1.56477	3.65323	2.14585	4.38855	1.7365
	-1.67763	1.0231	-0.588826	0.285004	1.54083	-0.43112	0.335844	0.440373	0.721113	0.655602	-0.555956	0.834522	0.509762	0.138761	-1.67752	-0.650319	-0.548764	-1.81593	0.489189	-0.864383	0.286584	0.845146	0.985149	0.880439	0.704862	0.619865	0.578604	0.366057	-0.0843402	-0.652392	-1.07216	-0.841157	0.16793	1.03453	0.978791	0.462946	0.152261	0.0486858	-0.0609838	-0.0207328	0.501121	1.26456	1.57063	1.28259	0.955039	0.871386	0.764612	0.437593	0.0236887
	0.91117	1.37285	1.3712	0.491698	-0.0442106	-1.10606	1.34653	1.01137	-0.50957	-1.35234	-1.11714	-0.480165	0.169501	-0.767933	0.516097	-0.0930394	-1.4185	0.361394	-0.929223	-0.0432382	-1.48697	-1.51037	-0.799793	-0.0416423	0.0777053	-0.809765	-1.79859	-1.99722	-1.84319	-1.85996	-1.58546	-0.571691	0.587789	1.17998	1.05574	0.328167	-0.404549	-0.534477	0.100252	1.26093	1.55262	0.0726992	-0.95585	0.489783	2.50622	2.90883	2.31419	1.82429	1.68173
	0.652606	0.568623	1.65489	0.986237	1.92334	0.125497	0.253672	0.764531	0.145148	0.261481	-0.365948	-0.964177	0.37403	-0.146445	-0.800075	-1.43943	-0.259719	0.00811986	-1.78268	0.647631	0.974142	0.194663	-0.730024	-0.294849	-0.826593	-0.402156	-1.09376	0.189671	-1.73963	-1.14666	-3.31346	-1.47139	-1.74527	-2.57813	-2.89122	-0.914602	-2.33066	-1.23404	-3.13076	-1.52346	-0.463104	-2.23428	-0.355362	-1.54029	-0.438306	-1.4412	-2.67897	-1.59529	-1.15273
	-0.859121	0.524488	-0.750627	-1.52544	-0.323223	0.35567	-0.398529	-0.271125	1.42451	0.786356	-0.562336	-0.0766922	-0.332085	0.858476	0.325613	1.20766	1.574	0.550614	-1.44756	-3.75398	0.625663	0.771833	-0.400992	-0.562666	-0.380596	-0.0979641	0.107515	-1.84193	-2.3792	-0.830392	-0.626758	0.454266	0.88075	-0.371485	-0.535559	0.0768552	0.952261	1.66992	1.31829	0.00458722	-0.263815	1.04708	-0.804921	-1.74756	0.798096	3.20787	2.79001	1.7871	2.27521
	0.195145	1.24448	-0.719654	0.244742	0.647837	0.376682	-0.776912	-0.916251	0.0238625	0.278696	-0.00775948	-1.12658	-0.20938	1.87002	-1.91566	-1.57683	-0.893654	0.67961	0.123223	2.66051	1.51153	1.03748	0.961125	1.00526	0.964602	0.918616	0.836046	0.471112	0.350953	1.02777	1.12865	0.204956	-0.150207	0.108986	0.11433	-0.195114	-0.512141	-0.337757	0.153067	0.365119	-0.174565	-0.97408	-0.327734	0.833748	0.46638	-0.82954	-1.71433	-0.917424	0.754822
	0.0667525	0.202277	0.770145	0.511937	-0.293021	-0.267541	1.39349	-0.457218	0.0961523	0.806891	-0.0433009	-0.150183	0.290681	-0.411052	-0.245439	-2.96271	-0.18107	-1.8781	-0.21567	-3.68917	-0.723639	-0.294336	-0.758404	-0.486982	0.657393	0.346273	-0.476457	0.0541531	0.199626	-0.0483773	0.807124	0.902062	-0.01767	0.842928	1.44148	0.0093387	0.137592	1.49144	1.33804	0.0124048	-1.01337	-0.294547	0.729464	0.700139	0.0518344	-0.271667	0.195374	0.32006	-0.13089
	-2.69328	-0.513109	-0.306634	-1.33801	0.656967	0.509364	-0.362265	0.767428	0.440033	0.112042	1.00605	0.949126	-0.00272204	-0.567464	0.284555	0.34469	-0.901662	0.0042077	-1.81108	-1.56576	-1.01463	-0.434807	-1.325	-1.50091	-2.70998	-2.98518	-1.57643	-0.941953	-1.09112	-2.20273	-3.15098	-2.24977	-2.23584	-0.973822	-1.19719	-1.87977	-1.8804	-2.48008	-2.13421	-1.46282	-1.54309	-1.67058	-2.04891	-1.96576	-1.04186	-1.66954	-2.40133	-1.53532	-2.24542
	0.207848	0.864568	-0.574391	-0.203544	0.227983	1.57057	0.87715	-0.290778	0.216145	0.143535	0.909271	-0.413344	0.467703	1.17753	-1.35776	-1.25644	-0.463019	0.384576	-1.41015	-0.924736	-1.50498	-0.0283939	-1.7688	-0.693891	-1.10814	-1.40467	1.22555	0.709027	0.749944	-0.890592	-1.1677	0.685781	-1.46189	-0.684717	-0.388628	-0.999056	-2.87992	-0.25973	-1.61234	-0.853611	-2.03017	-0.19991	-1.0666	0.821958	-0.65615	-0.0772446	-1.64459	0.0504576	0.148754
	-0.0385275	-1.0278	-0.441462	1.48604	1.02517	0.841856	1.26418	1.41116	0.548602	-0.224569	0.610817	-0.364562	-0.71416	0.121743	-1.94903	1.06645	-0.485512	1.32168	-1.03608	-1.30104	-0.205345	-0.26555	-1.0525	-1.79421	-1.08	-0.48919	-0.914887	-1.41085	-1.97487	-1.8215	-1.14563	-1.06115	-1.81594	-1.69106	-0.73923	-0.193534	-0.462997	-1.02733	-0.694376	0.225451	0.00922389	-1.03982	-1.01292	-0.670587	-1.3377	-0.392344	-0.872227	-0.739632	2.45681
	-0.845144	0.971715	1.71219	1.23319	-1.10786	-1.00522	-0.0892893	-1.14446	-1.25099	0.337477	0.394412	-1.42123	0.438959	0.297185	0.889805	1.29802	-0.290294	0.472063	1.0244	4.33674	0.571076	-0.950082	-0.916311	-0.0171848	1.05772	1.64263	1.4715	0.617595	-0.584412	-1.49855	-1.61656	-0.688048	0.979288	1.68185	0.317665	-0.904047	0.394499	2.52266	2.58739	1.11187	0.431489	0.744548	0.497238	-0.609484	-1.30457	-0.873373	0.253082	1.55546	2.58874
	0.630557	1.53106	-0.269051	0.15905	-0.0700532	-0.622391	-1.20094	-1.03983	0.336081	-0.673226	-0.390278	-1.01452	-1.71468	-0.161823	1.92364	0.547571	0.471846	-0.842851	0.30957	-5.85372	0.72123	1.72758	0.0250824	-1.52653	-1.00163	-0.186286	-0.314399	-0.421498	-0.569469	-1.15605	-0.808853	0.297628	-0.686125	-1.91718	-0.0970463	1.20627	0.0418156	-0.562502	0.18694	1.27433	1.3647	0.550402	1.01119	2.25518	2.49401	2.13057	1.84508	1.84706	1.86986
	-0.358677	0.617077	1.54336	1.36834	0.84991	2.24322	1.77613	0.0911564	0.15818	0.84316	-0.131872	-0.462372	-0.423733	-0.209738	0.0482597	-0.689462	-1.18639	-1.09089	-1.03617	3.81331	0.594479	-0.903746	-1.21337	-0.866385	-0.390283	-0.108152	-0.052023	-0.0620154	0.156596	0.414776	0.228871	-0.375807	-1.10616	-1.65701	-1.8136	-1.73686	-1.51179	-0.759606	0.289929	0.104879	-1.37554	-2.03956	-1.49764	-1.15204	-1.17771	-0.889718	-0.311842	0.197795	0.519222
	1.84446	1.02938	-0.502003	0.342959	0.802646	-0.115604	-0.164001	-0.440596	-0.051694	-2.17031	-1.08761	0.443155	0.936861	0.623219	-1.05564	0.211903	-0.765977	-0.608019	0.885177	2.3909	0.475763	-0.631383	-1.10369	-1.11431	-0.836399	-0.443096	-0.107555	-0.00292669	-0.30236	-1.07988	-2.013	-2.68011	-2.70097	-2.17642	-1.51765	-1.13659	-1.1806	-1.38693	-1.45752	-1.18288	-0.707712	-0.26529	-0.0722486	-0.152014	-0.403359	-0.723369	-1.03279	-1.28903	-1.45264
	-1.40861	0.512739	1.40653	-0.358688	-1.66774	-1.61513	-0.059009	-0.12804	-0.8605	-1.08467	0.0306775	-0.406282	0.187462	2.0181	0.594805	0.805181	-0.903933	0.26068	-0.204283	-1.6068	-2.49798	-3.01899	-3.03794	-2.42293	-1.13451	0.490179	1.60862	0.914523	-0.904752	-2.06618	-1.6883	-0.278739	0.0373493	-0.868207	-1.80916	-1.88195	-0.843342	0.583162	0.923332	-0.674979	-0.907457	0.969809	0.651878	-0.178362	2.26076	3.59206	1.75616	1.1063	1.96799
	0.70807	-0.561426	0.433009	0.761788	-0.0519481	1.64807	-0.0721791	0.0518711	-1.68008	-1.7118	-0.375361	0.462851	-0.494257	-1.36555	0.507176	0.302135	0.126066	-0.129714	-1.46621	-1.94228	-0.746339	-1.26017	-2.08383	-1.8324	-0.720681	-1.54609	-2.91555	-2.28424	-1.70614	-1.3702	0.2019	0.502121	-1.27261	-2.1832	-1.86909	-1.32869	-1.50059	-1.72147	-0.981922	-0.878249	-1.43839	-0.93961	-0.544094	-1.03426	-1.08548	-0.843243	-0.982581	-1.27358	-1.52697
	0.37402	-0.4952	-0.588698	2.17836	0.545043	0.076685	1.11888	2.0593	0.594076	-0.557792	0.332845	-0.773075	-0.292648	-0.175746	-1.5852	0.0104765	-0.661041	-0.468344	-0.272699	-4.21603	-2.86934	-1.7135	-0.781387	-0.105873	0.280156	0.34382	0.056361	-0.5161	-1.21257	-1.83609	-2.06238	-1.56166	-0.610198	-0.0902406	-0.576062	-1.30456	-1.22408	-0.335936	0.305585	-0.0660913	-0.883538	-1.2743	-1.02081	-0.560367	-0.276577	-0.224329	-0.374237	-0.648631	-0.92156
	-1.56204	0.44166	-0.285854	1.60088	0.334996	0.317864	0.294021	1.02667	0.868625	0.188608	-0.657059	-0.285582	-0.801949	0.295043	-0.114783	-0.015098	-1.70462	-1.35617	-1.35085	4.11072	0.579409	-1.23943	-1.78669	-1.50329	-0.830125	-0.208109	-0.0781472	-0.775578	-1.89953	-2.73577	-2.82427	-2.48434	-2.17739	-2.07223	-1.91926	-1.46124	-0.760402	-0.102368	0.257477	0.246919	-0.145893	-0.84014	-1.53748	-1.91757	-1.92482	-1.80171	-1.77603	-1.78814	-1.62094
	1.79909	-0.243889	0.303838	1.02175	0.0376064	0.548405	0.108867	1.68646	-0.0484718	0.703299	0.692779	-0.974407	-1.11791	-0.238543	-1.90514	-0.753301	0.0920674	1.25615	0.501906	-2.76924	-0.241009	0.576422	0.325398	-0.351735	-0.812635	-0.462205	0.501082	1.23469	1.35253	1.04271	0.533441	0.0632743	-0.186173	-0.185506	0.0591106	0.497913	1.02546	1.25995	0.811526	0.245782	0.58463	1.41047	1.15271	-0.25489	-1.03463	-0.412087	0.425736	0.554404	0.262679
	0.536459	-0.442697	-0.111036	0.669009	0.26834	-0.338693	0.155476	1.43791	0.882669	0.281666	-0.374672	-0.42083	0.113154	-0.871442	-1.87508	-2.83629	-0.836059	0.181634	0.634017	-0.731516	0.825361	1.41068	1.22033	0.472726	-0.0958554	0.312843	0.742559	0.85376	1.10189	0.922102	0.477191	0.642915	1.16132	1.29845	0.537903	-0.0916425	-0.349799	-0.825835	-0.781589	-0.502868	-1.0775	-1.39655	-1.38333	-2.0328	-2.30718	-2.15832	-2.57648	-2.69818	-2.40116
	0.218876	0.235441	0.525452	0.191305	0.783067	0.0609771	0.442617	0.712733	0.949103	-0.0933414	-0.141958	-1.08856	-0.395125	-1.43999	-1.50095	-2.01486	-1.97632	0.300872	-1.9404	-1.09745	-0.8103	-1.25946	-0.91582	0.222938	-0.436612	0.245573	-0.849291	-0.414331	-1.53293	0.568947	1.87225	0.588744	-0.540953	0.413732	0.139874	-0.301718	-0.61068	0.203977	1.19224	-1.56348	-1.2555	-0.966073	-1.91194	-2.98835	-0.962906	-1.02042	-0.6823	-1.65489	-2.75518
	-0.306418	0.327835	0.0682678	-1.23352	-0.908699	-0.481752	-0.17557	-0.805831	-2.11323	-1.08224	0.707886	-0.256259	-0.0199078	-0.924253	0.495747	0.748286	1.23498	1.13272	1.31558	2.64729	-0.444843	-0.247074	0.662187	0.0586604	-0.823752	-0.58467	-0.716056	-1.36961	-2.24473	-3.07826	-3.00111	-2.86458	-3.90123	-4.50098	-5.06688	-5.62287	-4.12359	-4.93017	-7.83899	-6.6827	-5.39212	-5.84082	-6.36379	-6.41042	-6.63259	-6.84791	-5.08437	-3.42265	-3.33743
	-2.09914	0.0714105	-1.11626	0.357672	0.991849	-0.0293584	-0.148853	-0.232021	-0.134874	-0.323182	0.0898518	-1.12274	-1.87821	0.489037	0.185041	1.28462	-0.209731	-0.845231	0.580792	-1.81257	0.151245	0.64078	0.311188	-0.182384	-0.27158	-0.265887	-0.729104	-1.01361	-0.546898	0.19341	0.407007	-0.785793	-2.59148	-3.33063	-2.79093	-1.57117	-1.04598	-1.41218	-1.05411	-0.184678	-0.298458	-0.921543	-0.997926	-0.354554	0.389336	-0.315232	-1.75061	-1.3832	0.260469
	-1.30514	-0.60116	-1.16381	-0.849108	-0.987071	-0.0910442	-0.0720626	-0.300853	-0.118175	0.430904	0.128482	-0.455164	0.134324	1.18177	1.45812	0.758619	1.61992	1.39647	1.90288	2.45396	-0.063759	1.16652	1.86377	0.800961	1.23358	1.56883	1.09824	0.753309	1.14012	1.51212	1.64791	1.88888	2.13318	1.82532	1.20621	1.73803	1.23935	0.667065	1.87883	0.756794	1.09682	1.07066	0.0891087	0.480767	0.446805	0.263049	0.433985	0.912453	1.19457
	-0.216943	-0.882118	0.0291119	-0.389317	-0.185056	-0.159485	0.00502429	0.78616	-1.22096	-1.26573	-0.823397	-1.60094	-0.0812209	0.214823	0.474173	0.872096	1.041	2.12144	1.19906	1.3808	0.544269	1.16415	1.31652	0.303467	0.591704	0.644467	-0.307263	-0.928067	-1.88796	-1.38693	0.0957011	0.0547469	-1.63305	-1.4311	-0.457264	-1.11082	-2.18898	-3.09847	-4.02223	-4.13488	-2.84175	-3.58925	-5.13613	-5.53376	-5.20495	-5.75239	-5.65096	-5.04147	-4.90665
	-0.180539	-0.797535	0.786408	0.491054	-0.0657876	0.619662	2.72126	2.06146	-0.187723	-0.6732	-0.659865	0.527072	0.575996	-0.11112	0.12753	-1.54336	-0.518561	0.045	-0.481075	-2.32503	-1.41126	-0.520983	-0.134264	-0.401003	0.718864	-0.61531	0.890701	-0.212942	0.29139	-1.87731	0.801517	-0.568809	-0.346516	-0.197379	-1.56185	-1.214	-1.25017	-2.18893	-0.9537	-2.73119	-2.61555	-2.65298	-2.22883	-2.54325	0.135475	-3.4191	-1.6756	-1.9335	-2.96311
	0.220925	0.0879033	1.01976	0.886704	0.773396	-0.370689	-0.428975	-1.16266	-1.14293	-0.624046	-1.12203	-0.811407	-0.908608	-2.20226	-0.463183	1.15222	0.110546	-0.025785	0.473118	0.170716	-1.10932	-1.22685	-0.821615	-0.506792	-0.629591	-0.952236	-0.804393	-1.45013	-2.36431	-1.20311	-0.466403	-1.32371	-2.45405	-2.05626	-2.11511	-3.34203	-1.70898	-1.23852	-3.19521	-3.17843	-3.05768	-3.26476	-2.94741	-4.23226	-5.2922	-4.26782	-3.46866	-3.80344	-4.86733
	0.523077	-0.0220298	-0.486008	0.808478	0.152542	0.645103	-0.0508627	-0.105938	-0.0135046	0.0376226	0.0952681	0.40211	1.00306	-0.642881	-1.37685	-1.99109	-1.29661	-1.70281	-0.997578	-0.717466	-1.96489	1.89546	0.598191	-1.15677	1.2499	1.65085	0.452852	1.34316	0.396381	0.638178	1.09949	-0.343872	0.975626	4.24555	4.37154	5.2752	3.25992	3.85749	4.37604	3.76008	1.69316	2.03611	2.92204	3.46036	2.446	2.22564	3.09157	3.07999	2.63847
	1.05966	2.08524	1.06396	-0.663575	0.0825164	0.711513	1.09749	1.69492	1.08847	1.4696	0.324145	-0.255034	-0.491086	-0.613988	-0.732353	-1.11505	-0.354692	-1.14461	-6.66134e-15	0.829644	-0.239156	0.93695	0.81397	-0.182113	-0.217133	-0.281235	-0.96652	-1.30991	-0.552251	-1.3351	-0.962261	0.607387	-0.605387	-1.30679	0.203167	1.57574	-1.16384	-1.62014	-0.787394	-1.78077	-0.163939	-0.971644	0.188252	1.70136	1.11562	2.40591	3.438	0.421198	0.937405
	0.9457	1.27455	1.31161	1.48551	1.26294	1.67474	1.59539	0.268535	0.274847	-0.571388	-0.16639	-0.17492	-1.06546	-1.16203	-0.692837	-0.526414	-0.0807772	-1.18476	-0.323661	-0.449143	-0.55708	-0.119913	-0.673767	-0.162764	-0.0677128	0.385078	0.220687	-0.470859	0.641205	0.33298	0.767658	0.812221	1.41112	1.4778	1.05954	1.19146	1.12702	1.58505	0.835221	1.37277	0.610859	0.73153	0.416782	0.75819	0.291432	0.61279	0.804516	0.775836	0.583372
	1.67105	2.20076	1.98048	1.61454	0.619343	0.618935	0.0358102	-0.0781497	-0.565373	-0.573321	0.155073	0.307604	0.0663201	-0.345096	-1.08443	-1.15298	-0.832165	-0.396359	-0.166155	1.30212	0.961482	1.00018	0.725242	1.51956	1.57372	1.6248	2.41938	2.10636	1.95522	2.14375	1.13477	1.94086	1.47183	1.93255	2.19082	2.93218	1.02856	1.1467	1.33642	1.17911	0.852743	1.50995	0.906833	1.68766	1.86985	1.92616	1.20922	1.38144	2.4294
	-0.193012	1.19036	0.961808	1.16525	-0.23692	0.272026	-0.0449991	-0.628544	0.429756	2.33566	0.210281	0.648588	0.96845	-0.256922	-0.12071	0.313474	-0.756293	-1.86027	-1.04923	-1.29501	-1.66796	-3.82161	-1.64081	-1.88893	-2.97759	-2.75278	-1.94779	-2.57118	-2.90983	-2.71498	-2.55666	-2.29439	-1.34703	-1.66972	-3.4014	-1.74412	-2.3806	-0.795241	0.965006	0.336904	0.67998	-0.288323	-0.49084	-0.504379	-0.576471	-0.274565	-1.6954	-1.77635	-2.48597
	-0.757083	-0.419948	0.00500577	-0.19692	-0.866751	-1.30579	-0.480808	-0.491828	-0.678885	-1.45281	-0.260465	0.363857	0.803824	0.648465	1.46316	0.777008	1.1711	1.55522	1.11815	1.00674	1.37052	0.798545	0.672593	1.04877	1.64471	-0.00238988	0.57125	1.33075	0.175393	0.674793	1.39733	0.757526	0.948114	0.43831	0.561795	0.617179	1.27165	0.546707	0.989119	0.896429	0.780795	0.933925	1.30109	-0.738427	-1.11707	-0.283923	-0.241735	-0.154857	0.150048
	-1.27818	-0.126688	-0.0244902	0.483117	-0.332719	0.507184	-0.17667	0.626066	0.925542	1.46086	1.5503	1.29085	1.56846	0.39916	-0.396029	-0.669677	-1.08662	-0.928904	-0.561898	-3.42531	-1.9924	-2.09653	-1.69586	-1.18385	-1.67899	-1.9029	-0.629668	0.436655	-0.144766	-0.989853	-0.62384	-0.141765	-0.994046	-0.542169	-0.71629	-1.75464	-1.33165	-0.719047	-0.511242	-0.294217	-0.616557	-0.537476	-0.661128	-1.77851	-1.09161	-0.0630605	-1.88368	-1.82532	-1.54917
	-0.301268	-0.0395631	0.340929	0.283956	0.299543	0.873683	1.14829	0.615407	0.306421	0.179535	0.226699	0.302547	-0.203088	-1.0009	-1.14147	-1.30546	-1.54597	-1.75447	-2.07596	-1.47663	-0.65652	-1.00788	-0.48327	-0.0441422	0.114536	-0.33162	-0.449436	-0.208554	-0.361634	-0.10328	0.0137776	-0.541551	-1.02065	-0.442682	-0.568678	-0.286221	-0.895341	-0.975618	-0.734721	-0.822278	-0.925436	-0.837483	-0.936696	-1.1751	-0.948699	-0.677333	-0.774008	-0.461529	-0.668039
	-1.09197	-0.230462	-0.0653219	-0.439591	-1.43447	-2.12683	-1.61337	-0.344122	0.834763	1.10425	-0.61191	-0.326904	0.0882704	0.320182	0.0773597	0.70403	1.25019	0.854998	1.24432	0.806868	3.45568	5.07587	7.03556	4.27341	5.32022	4.91003	4.58449	5.33799	4.80443	5.08448	0.829065	4.93259	4.48634	3.8413	4.84922	5.70318	3.48271	4.32197	5.60382	5.39057	5.89794	4.33702	3.39473	5.55415	7.89781	9.10255	10.1265	5.28671	5.35278
	-0.373092	-0.052815	-1.35663	0.177334	-0.75559	-0.0835626	-1.33889	-0.574333	-0.714813	-0.504054	-0.403006	0.405719	0.158179	0.543317	0.511209	-0.170087	0.73138	1.79527	2.25851	0.950231	1.67091	1.25271	1.79533	0.69056	0.646669	1.45025	0.941601	1.23315	0.536194	1.18908	1.96023	1.2361	1.13899	1.45553	2.08187	1.91	2.01719	2.31502	2.61255	3.20251	2.6591	0.565406	2.04188	2.5472	1.09373	1.54159	1.83898	1.32667	1.31162
	-0.774076	-0.51582	-0.0845112	-0.959284	-1.09898	-0.491799	1.01942	1.04227	0.829913	0.106891	0.716064	1.17838	2.10297	-0.254964	-0.503377	-0.855256	-0.605221	0.132046	1.9877	1.12513	0.959138	2.90709	2.96441	1.37212	1.63873	2.06851	2.55245	1.82338	2.63884	2.42988	1.17097	1.16113	1.19199	3.57213	3.25968	3.05185	0.688814	1.2159	0.792424	1.96192	0.704192	-0.188522	-0.0276071	0.377314	0.366332	0.530226	0.0766965	-0.0167903	-0.218056
	0.723194	1.42618	2.68547	2.5327	0.919826	1.10398	0.945636	0.545143	0.375022	-0.202249	-0.53464	-0.506491	-0.259663	-0.52217	-0.464976	-0.142144	-0.670536	-0.0205944	-0.403906	0.9584	-1.10845	-1.20294	-0.0571145	2.28306	1.10845	1.26064	-0.789931	-0.176176	-3.96077	-1.0377	-0.529513	-2.04378	2.08725	-0.361582	-0.996493	3.69779	7.7112	6.85722	3.1778	3.72032	5.87708	3.50526	3.75436	3.56526	4.56822	5.54434	6.85225	6.38015	3.60226
	-0.121786	0.649246	0.479336	2.006	0.472448	1.57011	0.683965	0.414388	-0.618291	-0.731346	-0.460339	0.461813	-0.488485	0.0838531	0.0273315	0.820486	-0.176203	-1.15956	-2.13725	-0.85603	0.355135	-0.0911843	0.120771	0.23449	-0.817493	0.406215	-0.1244	0.287926	-0.64383	1.40917	0.368484	-1.134	-0.350842	-0.24714	-0.0453655	-1.13367	-1.36302	0.608558	-1.492	-1.73425	-0.447186	-1.04029	1.484	-0.198755	0.261216	0.471473	0.127824	0.544516	1.22177
	1.54237	0.685	0.966342	0.276712	0.223534	-0.277709	-0.701874	-1.31562	0.0628276	-1.63433	-1.35786	-0.741345	-0.992573	0.0152056	0.23842	0.708111	-0.0442475	1.48868	-0.0419049	-0.0851321	-1.37087	-0.566592	-0.358441	0.888025	0.040937	0.766316	1.80374	1.31088	1.3138	0.291389	0.798422	-0.378013	-3.06295	-0.884806	-0.590418	-2.19137	-1.27436	0.827529	0.923614	0.473121	0.649491	-0.186688	-0.622139	-0.518857	0.90112	0.963902	1.67772	-0.212344	0.0519206
	1.30531	0.0883985	-0.439257	0.438479	0.728191	1.13195	0.194422	0.156036	0.149258	0.959437	0.845797	-0.511062	-0.546862	-1.0492	-0.824124	0.0420192	-1.184	-1.80371	-1.44257	-1.0006	-0.314327	0.640925	0.466168	-0.131024	0.0996849	0.800862	0.195315	-0.253769	-0.24514	-0.882933	0.20043	0.893838	-0.852771	0.123292	-2.36147	-1.65405	-1.91441	-1.22909	-0.358555	-1.98213	-1.07909	-1.23307	-0.439878	-2.37357	-1.33976	-1.51524	-0.980797	-1.92771	-0.696435
	0.0531786	0.0626937	0.873705	-0.0254635	-0.567259	0.104728	-1.47469	-2.02443	-1.53032	-1.56826	-1.16956	-1.83594	-1.02318	-0.0365573	0.638139	1.11724	0.0801998	0.0789418	0.313745	0.698981	0.140059	0.152664	0.245174	0.188162	1.00067	1.70544	0.789435	0.30798	1.30469	2.46214	1.79571	0.951472	0.89637	1.32867	1.54954	1.98532	1.97055	1.33948	1.9272	2.22101	1.79223	1.50553	0.793149	0.796231	0.884419	-0.658678	-0.510054	0.337874	0.0794403
	-2.1011	-1.07094	-1.95036	-1.55408	0.119385	1.18717	0.847412	0.339508	0.526561	1.1016	0.549596	-0.463552	0.410739	-0.640489	0.228339	-0.68881	-0.0891473	0.107013	-1.27142	-1.56587	-0.742199	-0.983289	-1.29624	-1.18654	-1.50726	-1.92207	-1.6037	-0.763965	-1.14556	-2.10632	-2.32351	-1.83813	-2.19654	-2.51005	-1.97664	-1.27857	-1.54257	-1.09331	-0.685987	-0.912571	-0.814407	-0.929053	-1.19649	-0.956259	-0.14866	-0.0596921	-0.18124	-0.428	-0.989405
	-0.174661	1.19753	0.377985	-0.00340374	0.272882	0.749693	1.05647	0.373212	0.389242	0.409633	0.43037	-0.0140643	-0.365247	-0.672528	-1.21531	-1.31692	-0.79187	-2.30939	-2.17382	0.109459	-0.917815	0.323359	1.46451	2.74803	-0.439838	1.01533	2.72497	2.39336	2.56007	1.60786	2.74055	4.60348	2.70119	-0.605828	0.818785	1.86143	2.86819	1.65137	2.56871	0.776249	0.26924	1.68434	1.64499	1.78346	-0.966479	1.2284	1.04807	1.9053	3.88483
	1.81409	1.96717	1.59333	0.957845	-0.205409	-0.208576	0.0050122	1.06707	0.882936	1.23226	-0.0648189	-0.977247	-0.365159	-0.504528	-1.3704	-1.09649	-0.405639	-0.372591	0.807497	-0.646924	1.0433	0.715305	0.0124887	0.0928801	0.547834	0.221618	-0.397785	-0.104088	-0.288543	-0.471049	-0.474781	-0.674036	-0.731393	-0.684154	-0.607047	-0.651448	-0.977494	-1.11582	-1.09619	-0.961399	-0.782562	-1.37248	-1.13154	-0.431304	-0.733208	-0.258888	0.218053	0.386628	0.648793
	2.69985	1.2325	0.469523	0.506103	-0.0456538	0.456019	0.890123	-0.0613629	-0.309919	0.764588	0.0292202	-0.59675	-0.360777	-1.84735	-1.13235	-0.72976	-1.04633	-0.225076	-0.124168	0.013173	0.128576	-0.398796	-0.254904	0.191017	1.43158	0.630281	0.0379439	-0.145352	0.272651	-0.108045	-0.568308	-0.610316	0.212226	0.273131	0.247836	0.377758	1.12687	2.14727	1.52643	1.35733	3.53326	2.86643	2.68379	2.84576	2.09236	1.78659	1.62296	1.22582	1.5481
	0.391166	0.806449	-0.861014	0.0129707	-0.126358	0.884362	-0.135879	-2.02927	-1.36304	-0.581576	0.909293	1.43195	1.79772	0.0702725	-0.540101	0.755174	0.583482	-0.711998	0.352906	-0.801209	1.11197	0.695335	-0.260699	-0.0560369	-0.0605417	-0.943349	-0.696272	0.325043	1.01844	1.42628	0.930472	2.476	1.24569	0.545225	0.963144	0.121123	0.856047	1.34828	0.352153	1.35443	1.05981	0.904075	1.47693	0.725826	-0.130875	-0.119225	0.464501	1.76221	-0.534008
	-0.405645	0.547131	0.10296	0.364096	1.23173	1.44255	1.80016	1.85447	0.936482	-0.00224944	-0.194735	-0.638392	-0.0532368	-0.823904	-1.1509	-1.00551	-0.882067	-1.25581	-1.01363	0.349563	-0.306331	-0.270285	-1.09581	-0.206911	0.693197	0.12918	0.151105	0.0301029	-0.101805	0.836956	0.168765	0.0635823	0.12559	-0.0402166	1.23096	1.08111	1.27084	1.59802	0.879987	-0.0725675	-0.988618	-0.793744	0.652431	0.503513	0.704644	0.474104	0.0981935	0.977779	-0.760003
	1.23657	0.979619	1.60943	1.85158	1.62088	1.30385	-0.162364	0.211882	-0.502393	-0.751405	-0.542497	0.608111	-0.439277	-0.363386	-0.183006	-1.2984	0.242711	-0.207761	-1.36634	-1.08048	-1.55885	-0.756067	-0.570883	-0.660152	0.160276	0.231987	-1.00876	1.16618	-0.935781	-0.785487	-1.33487	-0.356332	0.88272	-1.48843	-0.771241	-2.53264	-2.74513	-0.23176	-2.14286	-0.20706	-2.16332	-0.724291	0.487279	0.107755	0.674452	1.53121	0.37443	0.713416	3.75898
	2.19686	0.733782	0.880434	0.897568	-0.264442	-0.300248	0.398167	0.800977	-0.119433	-1.54063	-0.51785	-0.101161	-0.111013	0.130962	-1.03972	-0.982046	-0.860666	0.110742	-2.23066	-1.02185	0.254142	0.468987	0.301902	0.2711	0.0905061	-0.00439575	0.345896	0.386353	0.790361	1.52413	1.63566	1.97658	2.08862	1.7803	1.93268	1.22741	1.31783	2.92636	2.01443	1.77441	2.66943	2.20264	1.8501	2.19701	2.63306	2.39066	2.06158	1.99826	2.13746
	0.465984	-1.91524	-0.105821	0.337777	0.287538	0.976327	0.213279	-0.581886	0.244465	0.169947	-1.47134	-0.934383	-0.920403	0.0403985	-0.677989	-0.463816	0.149819	0.00881419	0.23918	-2.85455	2.40764	0.655979	-0.332687	-0.58916	-1.22526	-0.394408	-2.45449	-3.18623	-3.89545	-1.90842	-1.93769	-4.00701	-2.36377	-2.69298	-4.54	-2.46541	-1.97618	-1.3218	-1.73877	-3.90871	-1.62876	-0.6924	-2.61675	-2.98681	0.0692606	0.924205	1.19836	3.97071	1.53557
	1.37641	-0.949489	-0.0900462	1.2518	1.67898	1.47442	0.602041	1.08037	-0.977081	-1.29426	0.608115	0.18662	-0.828372	-0.246349	0.468288	-0.350599	-0.703227	-1.13753	-0.086007	0.865635	-0.526005	0.41171	1.0046	0.133392	-0.281768	2.09881	0.487746	0.654375	1.56576	1.29672	2.17555	2.09914	1.84265	2.1535	2.10833	2.19835	2.48113	3.8742	3.77673	3.12602	4.43038	2.5219	3.25764	3.04495	4.26795	4.30706	4.83918	3.28535	4.81545
	0.0113312	1.01316	1.13663	-0.367075	0.330962	-0.207327	-1.50832	1.26787	0.111905	-0.445835	-1.77831	-1.83252	0.455015	-0.788409	0.324641	-0.851799	-0.0703157	0.930522	0.232914	0.637959	-0.317727	1.55162	2.41285	2.86752	6.91018	6.71304	7.41752	7.49327	6.6968	8.19443	8.92846	9.18716	8.29162	8.30232	8.00191	5.9689	6.09037	5.12914	5.80969	6.36672	7.92504	4.65853	7.50246	5.91556	6.2289	5.11179	4.35673	3.69904	3.27647
	1.63956	1.14374	0.377168	0.154747	-0.230256	0.586919	0.621398	-0.0541699	-0.152255	-0.597277	0.0579904	0.364411	-0.551583	-0.0798325	-0.956895	0.00979449	-1.21014	-2.01723	-2.07594	-3.36391	-3.098	-3.12296	-2.73283	-0.23629	-0.210636	0.0585028	0.267474	0.486801	-0.110389	0.646196	-0.928663	-0.944815	-0.638789	-0.146962	0.706814	-0.0882535	0.2381	0.412816	0.430177	-0.507174	-1.28131	0.268385	0.570411	-0.0400359	-0.388623	1.01425	0.561931	1.11547	0.364869
	-0.570535	-0.507686	0.875214	0.573069	0.562294	-0.236671	-0.191565	0.145609	0.405352	0.18619	-0.0411971	-2.05508	-0.444237	-2.02816	-0.428455	-1.12521	-0.00173507	-0.221308	1.93193	-1.65334	-0.183618	-0.41796	-0.462997	-1.14151	0.0495913	-0.71069	0.56279	1.6816	0.969599	0.0713143	0.499336	-0.126116	0.693735	-0.0733817	-0.37887	-0.290196	1.17212	2.72345	-0.467541	-0.311536	-3.23609	0.981944	-1.44525	0.0204536	7.09585	11.7465	14.793	12.0794	6.44301
	2.13215	1.17214	0.421869	0.692712	0.423886	1.62728	0.959603	1.51705	0.837016	-0.0698407	-0.888324	-0.738624	-0.91031	-0.347156	-0.221986	0.0231197	-0.814724	-1.0707	-0.397395	-0.00623084	-1.68615	-0.488737	0.634545	0.0321005	-1.02026	0.0105082	0.660831	0.324429	0.559669	-0.537823	-0.581063	0.080862	0.0734814	0.0450677	1.18368	0.360504	0.633545	1.63397	0.452009	1.12179	0.307442	-0.269375	0.57898	0.537529	-0.512255	-0.380017	0.618917	0.653143	-0.290496
	1.49498	-1.17369	-0.50931	-0.655067	-1.20681	-0.200975	1.45105	2.13995	1.0118	-0.849094	0.361779	-0.321311	0.27908	-0.915392	-0.228692	0.701371	0.177772	0.340604	1.9984e-15	-1.04636	-0.847823	-0.982267	-0.0758273	0.268386	-0.769003	-1.16417	-2.41062	-2.88067	-0.168677	-0.738003	-0.591284	-0.626452	-2.06111	-0.514717	-1.11396	-1.52482	-1.89571	-0.610475	-0.387239	0.713782	0.461321	2.24265	2.33769	2.87134	5.32954	3.78402	5.96719	4.16654	4.43562
	1.10351	0.752895	1.77132	0.815356	0.135038	0.687109	-0.106283	-1.19116	-1.30163	-1.43846	-0.132723	-1.13656	-0.399029	-1.25659	-0.396965	0.0503464	-0.0139359	-1.16267	-0.483395	0.116046	-1.42099	-1.24268	-0.406662	0.0919947	-0.249206	-0.531296	-0.352213	-0.350456	-0.542937	0.353024	0.076512	-0.242839	-0.0365507	-0.459786	-0.645242	-0.27484	-0.0487522	-0.293959	-0.443851	0.0649894	0.992802	1.22076	0.684428	0.166063	-0.148532	1.2128	1.20113	-0.513423	-0.813476
	1.35393	1.84766	0.840173	1.32977	-0.0222647	0.114471	-0.759364	0.281856	1.39989	0.759018	-0.353367	-0.0213786	-0.339421	0.477914	0.657114	-0.160845	-1.05509	-0.768504	-1.22331	-0.917823	-0.787644	-0.255787	-0.0564235	-0.395075	-0.386916	-0.133984	-1.32329	-0.601305	0.0202132	-0.236252	-0.130227	0.0949564	-0.300707	0.33458	2.23829	0.734648	0.047428	-0.720753	0.0446063	1.88545	0.261138	2.60982	2.68577	3.48953	2.98588	2.68038	3.24006	2.06743	2.37023
	0.276306	-1.31435	-0.70648	0.381025	2.74998	0.0291957	-0.311265	-1.56327	-1.00961	-0.148361	-0.562973	-0.251821	0.232881	0.418273	0.579273	-1.0402	0.022143	-1.23315	-0.571953	0.416682	-0.465099	2.39609	0.42183	2.18143	4.34508	3.19427	2.27476	1.82562	1.01401	-1.13926	-0.694164	-0.453686	-0.433839	-0.726271	-2.26126	-2.9094	-2.09142	-1.5759	-1.11118	0.658397	1.37557	0.102683	0.0480146	-0.116055	-0.159586	-0.366181	1.04748	-1.71218	-0.897722
	-1.31145	0.64224	-0.257033	-1.35269	-0.225358	-0.124994	0.520517	1.90786	-0.232471	0.225641	0.571771	0.630971	-0.0653225	0.144657	1.6001	-0.500176	2.23366	-0.260205	-0.576781	1.57543	0.386401	-0.117553	1.85147	3.43506	1.85643	0.349978	1.85142	4.21727	3.63828	3.93551	2.80783	4.65162	5.12701	4.80572	4.94411	1.68431	2.05667	2.41348	1.97931	4.28008	2.06973	2.9968	0.209593	0.22552	0.777867	0.541586	1.96856	3.97007	3.29509
	1.22503	1.09159	-0.535822	1.15506	0.762027	0.309503	-0.0771219	-0.901492	1.23072	0.638647	-1.60466	1.18553	-0.651454	0.196914	0.959587	-1.41139	-0.550677	-0.461793	-0.326808	-1.05535	1.42314	6.61274	5.3581	1.2985	5.18525	2.90709	1.19886	0.977276	1.77461	-3.14315	-4.84069	-4.72575	2.05431	5.07746	1.54379	4.00328	5.57718	3.32548	2.90188	-0.282075	-0.44564	-0.925814	-1.21361	1.46624	0.0107052	1.30034	1.53159	-1.74926	1.05604
	0.16375	-0.00148502	0.31626	-1.88332	-0.252607	1.52883	1.95337	1.22866	-0.190137	-0.714862	0.230239	-0.129004	0.286564	1.39509	0.553806	-0.105724	-0.417416	-0.095841	-0.652748	2.00437	1.14831	0.314763	-0.284132	-0.470133	-0.845069	-2.03255	-1.80294	-0.524879	-0.793008	-0.928373	-0.482287	-0.730057	-0.589406	-0.343753	-1.37851	-1.70075	-1.56161	-2.99162	-2.89878	-1.45442	-2.1205	-3.26135	-3.10421	-1.6356	-1.01004	-1.21209	-0.394996	-0.0984602	-0.826936
	1.14622	-0.169957	0.632564	1.41109	0.193277	-0.78395	-1.9417	-1.37359	-1.90516	-1.83394	0.183273	0.119265	0.128381	-0.0684638	0.0466636	-0.473824	0.455399	0.382827	0.0431613	-0.0166441	-1.11465	-0.585358	0.263206	0.371254	0.0104422	0.353893	1.59863	1.2301	0.160699	-0.159991	0.263631	0.801016	0.569432	-0.257279	-0.358883	-0.242	-0.34512	-0.634321	-0.851214	-0.402464	-0.181311	-0.87284	-0.038272	0.489846	-0.52321	-1.46815	-1.26069	-0.180218	0.751855
	-0.000385115	0.738934	0.516149	1.25188	0.695688	-1.02015	-1.40537	-1.01995	0.102939	0.392945	-0.889591	1.27613	0.671114	1.93569	-0.399559	0.254454	1.25482	-0.959552	-5.77316e-15	-1.24472	-0.540313	0.22186	-2.4578	-0.298247	0.590993	-0.873025	1.58422	5.04096	8.64673	8.70898	3.31335	5.96193	8.05107	5.85704	5.29071	7.2141	7.86203	6.74885	5.40458	4.72094	1.69324	3.0483	3.39353	5.06607	5.88072	3.21983	4.65234	3.66781	4.77429
	-1.36538	-1.56981	-1.99931	-0.827422	-0.6775	-0.187828	-1.73485	-1.17513	0.414776	0.0770126	-0.296731	0.506468	0.818262	1.30201	0.464769	0.541861	0.526596	0.958695	-0.218703	0.146777	-0.357573	1.21753	-0.532911	-1.64674	-0.702886	-0.767941	-0.859356	-0.352551	-0.677598	-0.843858	-1.00797	-0.940071	-1.04848	-0.527508	-0.630547	-0.774821	-0.417896	-0.656862	-0.733226	-0.130633	-0.373262	-0.253249	0.0611265	-0.523835	0.249637	0.213089	0.319064	-0.239079	0.158923
	0.999281	-0.553351	0.133266	-1.57914	-2.24774	0.639531	-0.783164	0.0156133	0.281497	0.502565	0.192542	-0.140606	0.615192	0.601735	-0.460452	-2.49579	-0.20633	-0.142789	0.285717	0.304731	0.420119	0.436206	2.85139	1.26057	1.89512	2.80618	3.09278	1.1684	2.08901	2.84843	1.38721	2.98051	1.20248	1.07365	-2.29238	1.11117	-0.353325	1.69572	1.86474	0.888908	1.7893	2.02974	1.85684	2.37749	-0.310845	-0.493141	-2.26237	-1.25214	-1.41597
	1.67769	1.41958	0.860653	0.214753	0.620402	1.44068	0.901486	1.00697	0.00826562	-0.691746	-0.203183	-0.799553	-0.213153	-0.398331	-0.482218	-0.986038	-0.27228	-1.58178	-1.16546	-0.790919	-0.361711	0.631689	0.00496885	-1.62117	0.807929	0.160366	1.24995	2.11784	1.63457	1.10862	1.12575	0.466653	0.16706	-0.743093	-1.38465	-0.372661	1.36011	1.70521	2.3603	2.40635	3.56413	3.35525	3.49105	4.01753	3.28134	4.83363	3.03989	3.04822	1.80428
	-0.677303	1.38941	-0.667977	0.933471	0.757783	1.28683	-0.0431079	-1.10482	0.159725	0.0354993	0.631759	1.24435	-1.11599	0.378724	-0.207401	0.18426	-0.192591	-1.74619	-5.55112e-15	-1.35497	-0.521847	0.525253	-0.229531	-1.95054	-5.0765	-2.03441	-1.61003	-4.35947	-3.28352	-5.43411	-5.04294	-3.40436	-5.17475	-3.24716	-5.03597	-3.36411	-1.54418	-3.04668	0.947112	-1.77337	-3.101	-1.40888	-1.78143	-0.471508	0.652358	3.28495	1.81609	0.56037	2.83052
	1.09837	0.987304	-0.873122	0.0132787	-1.04901	-0.116681	1.05003	0.754218	0.00823738	0.883296	-0.305997	0.640786	-1.10231	-0.0950226	-0.648619	-1.18773	-1.86382	-1.33024	0.796252	-3.58118	-0.379975	-0.064645	-1.32	-0.0743487	-0.0646603	0.318492	0.56504	-0.970007	-1.45095	-1.23842	-0.763628	-0.38496	-1.45018	-1.45186	0.324387	-1.56224	-0.203939	-0.915651	0.546229	-0.84778	0.48577	0.408037	-0.713914	-0.460495	-0.595531	-0.317042	-0.398624	0.362426	0.278075
	-0.0928225	-1.42014	-1.86616	-1.15451	-0.142366	-1.52706	0.146163	0.769261	1.08459	0.399815	1.19566	0.64766	0.0361894	-0.0404148	-0.209902	-1.13619	0.111583	-0.471042	-2.07009	0.655131	-0.930147	0.935858	0.504588	-0.472648	-0.665042	-3.3277	-2.83827	-2.86963	-2.32968	-2.91974	-2.71294	-2.1675	-2.791	-3.15124	-2.75348	-1.95621	-2.65841	-0.991381	-1.93966	-0.596481	-1.22842	-2.01549	-2.2829	-1.55794	-1.74093	-3.17129	-3.27417	-1.1637	-0.341515
	0.175334	-0.272775	-0.759063	0.327899	-0.0944154	0.349387	-0.382146	1.89012	1.19235	0.130327	-0.161594	0.170875	-0.226822	-1.20567	-0.08306	0.0887151	-0.330529	1.37101	-0.30094	0.882532	1.26078	-0.637204	-0.231882	0.51066	-0.734341	-0.787725	-2.77858	-0.86694	-0.163703	-1.08146	-0.4692	-3.2335	-2.49811	-2.79812	-2.95447	-3.08678	-2.54176	-0.338341	0.482557	0.986436	1.6704	-0.645429	2.90657	0.375844	2.05352	0.107329	-0.116007	1.50202	-0.331801
	0.218623	-0.050698	0.0341874	-0.384449	0.211703	1.02949	0.807677	0.0564371	-0.340466	0.321946	1.01001	1.47105	0.396819	-1.00815	-1.56828	-1.58361	-2.24474	-0.566523	-0.524539	-1.14849	-0.859648	-1.95889	-1.53172	-2.1958	-2.44209	-0.87066	-2.12962	-1.10016	-1.54436	-2.82709	-3.34747	-2.46451	-3.31038	-3.61387	-2.51931	-2.49679	-1.61042	-0.161226	-2.53724	-1.05758	-1.37112	-3.39494	-1.39644	1.6112	-1.15234	-1.19513	-0.519863	-1.82606	-1.22966
	-1.52421	-0.99901	-1.07951	0.600605	1.27587	-0.264148	-1.27543	-1.10813	-0.384627	0.192706	-0.201643	2.13768	1.45452	-0.482888	-0.282741	-0.0421228	0.477566	0.525754	0.388313	3.04413	1.29162	0.714873	-0.0211205	-0.00701903	0.101457	1.52327	2.47867	2.23559	3.67705	3.4605	0.922289	2.25277	1.27687	-0.941505	-0.0382652	1.34723	0.0758744	0.471171	-1.57926	-1.03243	-0.678256	-0.732765	1.02079	0.644052	0.0845457	0.425724	-0.126668	0.647969	-0.0876536
	-1.71958	0.0581526	-1.65787	-0.206039	0.218839	0.0468696	1.08264	0.669087	-0.0454401	1.25641	-0.461246	0.561927	0.157899	1.23266	-0.857467	1.13284	-0.558921	-0.0406071	-0.581464	3.91721	6.44104	7.11187	4.60844	1.31646	3.06494	1.35853	1.71221	1.23486	3.68773	2.34982	4.60608	5.35843	6.08182	5.87086	6.62925	4.05361	5.63648	6.95532	5.89791	2.42905	3.09858	2.22824	5.44983	-2.15267	-0.242397	2.29188	4.57225	4.66934	5.58331
	-1.02637	-0.89515	0.198261	-0.1752	0.72436	-0.243888	-0.340592	-0.32262	-0.520395	0.0586252	1.16763	-0.00956522	1.01691	-1.8234	0.80984	-0.0038714	-0.158716	-0.643023	0.48904	2.30098	-2.1933	-2.0679	-0.0682875	1.07438	0.154766	-1.18671	-1.13485	0.731917	1.18833	0.0406788	-0.308129	-1.40228	-3.08299	-1.85691	0.120405	0.325232	1.12883	2.06969	1.47161	1.82701	3.35265	3.38646	2.1311	0.936061	1.04189	1.07249	-0.332815	-1.08424	-0.372979
	1.78774	1.02689	-0.129311	-0.849047	-0.262925	-0.694715	0.331515	0.354542	-0.341852	-0.947033	-0.61171	-0.513386	1.76605	-1.12463	1.1121	1.60063	0.773742	-0.346661	0.549496	-0.847567	0.652573	0.658221	3.10308	2.17263	0.773531	2.86212	0.945524	0.684951	2.08006	2.25188	2.46127	1.82022	1.29533	2.36262	2.40021	2.8595	2.27139	1.56078	3.87601	2.66417	2.43229	2.89343	0.786542	2.26784	1.55801	1.04403	2.44606	4.12929	4.75022
	0.237592	0.436726	-0.444464	-0.0330286	-0.104093	0.240839	-0.957448	-1.96192	-1.77088	0.23144	0.621673	-1.66923	-0.656155	1.05823	0.539263	0.139454	-0.401959	-1.64037	0.895257	-0.723584	-2.83226	-0.905795	-1.57903	-1.64748	-1.4495	-2.25713	-2.63249	-0.926697	1.21127	-0.0954803	0.083191	0.506205	1.02034	0.255711	0.484472	1.10719	-0.233881	-0.540761	-2.26939	-1.53842	-0.866716	-2.35178	-1.82905	-0.98559	-1.38829	-0.563913	-4.12173	-0.950677	-0.449632
	-0.513576	-1.53047	-1.4127	-1.06407	-0.140886	-0.939156	-0.137966	-0.867635	-0.216087	0.22591	0.673745	1.55131	0.198047	1.31669	1.72673	-0.375853	0.890149	0.0390599	0.611053	0.837056	2.82661	2.57486	1.93169	1.18935	1.51744	-0.824709	-0.748015	0.91044	1.35301	2.44449	2.37415	2.55827	2.24526	2.2111	2.56335	1.94182	2.33103	3.45507	3.84996	2.69613	2.50865	3.54978	3.21587	3.46408	3.19646	2.54569	3.71851	3.85072	3.60684
	0.945544	2.17301	-0.529648	1.36397	-0.0484097	-0.271604	-0.933816	-1.21862	0.426331	1.40209	1.10542	-0.423444	-0.475342	-0.559347	-1.66587	-0.341741	0.697336	0.894685	0.120519	0.307392	1.28711	0.567537	1.09009	-0.212145	0.264676	0.412339	0.448661	2.24879	1.59176	0.952452	2.5436	1.33486	2.06057	1.23151	2.20257	1.0681	1.84821	1.34446	1.94856	1.99998	1.58106	1.90241	1.78502	2.45701	3.4814	2.42904	1.71144	1.80494	1.56962
	-0.0966325	0.559956	1.61253	1.16133	-0.604567	-0.260028	0.0869383	-1.64292	1.05287	1.02143	-0.440018	-1.37865	-0.331335	2.19079	-0.298812	0.248094	-0.481236	0.0975434	-0.0710864	1.26061	1.34243	0.977409	3.72397	4.52957	3.53498	2.2529	1.89327	3.60536	3.03613	3.89842	3.51209	1.40399	2.3071	2.75043	2.76355	4.44739	3.25526	5.14372	4.1342	6.37997	5.8145	4.25027	4.63936	2.64642	4.19765	2.88948	3.4409	2.11257	6.12207
	-0.998331	-1.04309	-1.25401	-0.639338	-1.04979	-0.817941	-0.66968	0.424635	-0.0845116	0.705598	0.838119	0.649148	1.20999	1.6005	-0.484416	1.57815	1.24621	0.102259	-1.17418	-1.45281	-1.63286	-1.57036	-1.88616	-1.25034	-1.78945	-1.18969	-0.698959	-0.859781	-0.539375	-1.47547	-1.57947	-0.565104	1.09311	2.00063	2.15832	0.80841	1.72016	0.460743	2.79747	4.1207	3.7041	3.47305	2.64706	1.42283	2.34653	3.99411	1.85721	2.12378	1.98194
	-0.80586	1.06857	-0.304624	0.636748	0.194777	1.31946	0.504731	-0.78552	-2.52787	-0.100335	0.883753	0.758207	1.37778	0.210465	0.180356	-0.0625318	-0.308576	-0.676037	-0.544204	-1.76803	-1.93163	-1.88231	-4.43938	-3.75005	-0.110519	-2.69696	-2.99168	-3.63989	-2.20402	-1.32118	-1.35484	-1.85007	-1.30907	-1.52531	-3.10786	-1.38382	-0.32627	-2.09223	-1.96119	-1.32195	-3.37837	-0.71443	-2.41544	-1.4832	2.63444	1.32731	3.14426	-0.648507	-0.542113
	-0.991056	-0.396289	0.24927	2.17243	2.49565	1.39621	-0.564454	0.285977	1.27634	0.739218	1.02904	0.0110724	0.267027	0.968186	0.0953947	-0.649957	-0.718825	-0.79907	0.48755	-2.30401	-0.725801	0.0332804	-1.36973	-3.45925	-3.55128	-3.22545	-3.6541	-3.13093	-4.84196	-4.09448	-4.042	-2.65415	-2.08827	-3.75796	-2.571	-0.114059	-2.79405	-4.69279	-1.7217	-3.00135	-1.31944	-3.5523	-3.14339	-2.39969	-2.5973	-2.64539	-3.64421	-2.39266	-6.6126
	0.702685	-0.35937	-1.13028	0.367067	1.07817	0.0428798	-0.978274	-0.110117	0.28329	0.145191	-1.05953	-1.58283	-2.2989	-1.17761	-0.457982	0.658085	1.40382	0.367584	0.26309	0.414497	0.629302	0.492017	-0.940574	0.292849	0.317476	-0.775777	0.0731658	-1.46815	0.233139	-1.34924	-0.705654	-1.60771	-0.83359	-1.12933	-0.2867	-0.651175	0.251844	0.82292	-0.77789	-0.329517	0.687282	-0.553617	-0.746099	1.11944	0.877353	1.82212	1.24389	1.78464	1.05682
	2.02466	1.52025	1.35551	1.05276	-0.197099	-0.205263	0.579864	1.23225	-0.0540198	-0.117571	-0.830298	-0.210401	-0.544373	0.279419	-0.30956	-0.672484	-1.25153	-0.376979	-1.5943	0.986192	-0.898973	-1.44211	-0.364415	-1.49392	-0.898422	-1.74686	-1.35905	-0.572843	-0.69248	-1.52007	-1.00271	0.0175657	-1.40356	-1.70785	-0.818957	-1.34055	-0.975365	-0.729302	-1.05543	-0.647741	-1.05564	-0.646182	0.100555	-0.508031	0.718743	2.89386	3.57903	2.45736	3.39295
	-0.788774	0.0710022	0.414041	-0.0916727	-0.129617	0.452931	0.84365	1.93972	0.444262	-0.479408	-0.498667	-1.31611	-1.76485	-2.01374	-1.03836	-1.57996	-0.125342	0.689209	0.280865	2.57693	-0.171157	-0.616541	-0.161467	-0.145377	-0.46322	-0.170054	-0.571438	-1.16114	-0.070062	0.566779	-0.0242255	-0.484585	-0.492617	-0.250272	-0.0523263	0.351275	0.516276	-0.228362	-0.232023	0.384717	-0.110921	-0.525524	-0.455368	-0.686109	-0.612433	-0.179335	-0.107938	-0.538257	-0.877251
	1.95605	0.215524	0.96002	1.1229	0.176154	0.654637	-0.393644	-0.40557	-0.313961	-0.727462	-0.274056	-0.404779	-1.72254	-1.33268	-1.00243	-0.416466	-0.56053	0.347425	-0.613274	0.824431	-0.260726	0.791402	-0.0655114	-0.114391	0.0333224	-1.23812	-1.9808	-2.72139	-3.87219	-2.85335	-3.40426	-3.32486	-2.54915	-3.011	-2.88541	-1.51273	-0.980789	-0.495447	-0.502806	-1.42936	-0.619135	-0.599175	-1.04464	-0.116259	3.36559	3.17308	3.93758	4.52893	3.75525
	0.655042	0.815295	-0.57206	-2.37413	0.605444	0.769336	-0.878148	0.151203	-0.514936	0.209063	0.237309	0.533698	0.974868	0.957693	0.838832	1.29407	0.377832	-0.310043	-1.20168	-1.0602	-2.79759	-1.05702	-0.301095	-1.88887	-2.30035	-1.84708	-1.35249	-0.653065	0.17897	-0.209513	-1.39328	-1.87378	-1.33488	-0.718481	-0.719012	-2.27385	-2.40574	-1.60285	-1.83313	0.506574	1.17646	1.46301	1.66547	0.31449	0.909869	2.12858	3.32087	3.53055	2.32884
	-2.24717	-1.86189	-1.92352	-1.37713	-1.18175	-0.762003	-0.725962	-0.274376	-0.160687	0.0475746	0.0999944	0.338246	0.525106	0.215716	0.399572	0.709932	0.619004	0.6874	0.691528	1.33302	1.02669	1.29782	1.13518	0.740834	0.164845	0.105693	0.261131	0.0798279	0.0983362	0.0321291	0.362633	0.195702	0.491936	0.775792	0.588963	0.229933	0.631554	0.588921	0.0396615	0.673718	0.511519	0.136276	0.19285	0.287494	0.36584	0.557904	0.671421	1.00133	0.977135
	-0.395856	0.0275698	-1.78875	-0.227226	1.13492	0.87875	0.00474253	0.40879	0.701439	0.427085	1.82353	0.923439	-0.0108888	-0.370651	-0.733138	-1.49857	-1.50373	-0.411141	-1.64375	2.33161	1.74336	3.41322	5.02368	3.82409	3.35244	4.30125	6.69993	10.2387	13.0434	15.036	18.2737	17.9311	19.7727	19.9549	17.6412	15.6619	15.2559	10.8708	12.7919	12.053	12.0454	11.7964	9.23489	7.49877	7.40148	6.93776	7.90571	7.08113	9.14492
	2.50385	1.7483	0.449947	0.432647	0.679223	0.365691	-0.164905	-0.948386	-0.489457	-0.395641	0.0562228	-0.405782	-0.474375	-1.39948	-0.352604	-1.50922	-1.23052	0.296056	0.601103	3.49046	4.07983	5.2468	6.39196	5.97648	5.5261	4.09193	4.77321	6.50622	7.64681	8.98981	11.3471	13.3132	12.0008	11.7877	11.8662	13.0378	13.6336	13.6312	11.3989	13.1392	9.87118	8.75587	9.14919	8.34089	8.99595	8.14757	6.66998	6.93328	5.73886
	-0.983455	-1.2251	-1.04928	-1.08541	-1.06143	-0.684391	-0.511237	-0.138997	-0.286681	-0.153661	0.268712	0.566858	0.611278	0.867135	0.965303	1.35989	1.27547	1.64227	1.51124	1.28902	1.67026	1.66425	0.527783	0.72566	0.905693	0.4178	0.313626	0.949821	1.06473	1.10237	1.23919	0.904514	1.33506	0.93016	1.46127	1.65744	1.92973	1.93097	1.91659	1.84739	2.0721	1.51594	2.02858	1.99085	2.42377	2.74748	1.82196	1.63844	1.88239
	0.795513	0.839632	-0.0405267	0.866286	-0.818371	-2.06597	-0.411098	-0.268793	-0.243833	-1.01738	-1.63981	-1.06348	0.451678	1.43837	1.0349	-1.27899	0.0541764	0.706056	0.633661	-2.129	-2.00288	-1.81204	-1.32892	0.690208	0.923245	2.72483	2.38149	1.85449	4.11812	3.91372	4.88516	5.0311	5.63265	6.33471	6.17268	7.11978	10.2016	9.30756	9.28034	8.34447	8.19861	8.20552	8.74175	9.4028	8.66477	9.14913	9.14757	9.38369	11.2807
	1.09976	1.84035	1.32116	0.751418	0.998036	-0.871572	-0.795765	-0.445154	0.640276	1.13495	0.994051	0.268854	0.00312988	0.487044	0.1299	-0.702044	-0.889455	-1.39486	-0.627968	-0.369908	-0.945866	-0.67092	-1.61286	-1.82132	-1.50977	-0.555081	-1.26912	-2.38795	-0.924252	-0.926996	-0.389323	0.807932	-0.0936705	0.108184	0.715174	1.44618	0.155852	1.16389	1.82403	2.31753	3.40275	3.42371	4.01643	4.40044	4.96568	5.61775	6.13755	6.70045	6.01379
	2.07667	1.93842	2.05325	1.62574	1.03233	-0.0275692	-0.385334	-0.0766934	0.0953145	-0.612487	-0.562319	-0.328154	-0.503366	-1.22392	-0.43271	-0.239678	-0.0247167	0.123459	0.88025	1.16687	1.39084	2.05344	1.70802	2.17981	1.7765	2.2245	2.49503	2.28457	1.92103	1.77155	2.27233	3.10801	4.3045	4.15902	4.53683	4.74075	4.33244	4.77607	4.43888	5.24406	4.27337	3.45655	4.50568	5.969	6.42275	7.0965	6.40642	7.00895	6.24075
	1.38559	1.89179	1.74066	2.26294	1.21834	1.68503	1.13981	0.529803	-0.307484	-0.32102	-0.286467	-0.285927	-0.679188	-0.387597	-0.596927	-0.447815	-0.799846	-0.0279967	-0.148858	0.214558	-1.05071	0.115375	-0.278511	-0.357247	-1.15604	-0.452407	0.217993	0.633708	0.907955	0.545192	-0.391648	-1.16484	-0.641119	-0.847901	-0.263711	0.52973	-0.345737	-0.402816	0.482576	0.87872	2.0487	1.78852	1.51393	1.70667	1.63542	1.87822	2.85477	2.31728	2.64941
	-0.27543	-1.00813	-0.453186	-0.182801	-0.445967	0.626812	-1.20608	-1.39256	-1.04632	-0.237228	0.267939	0.897535	1.63635	1.18566	-0.28964	1.59716	0.489225	1.98739	-0.0969835	-0.63154	0.905063	2.62406	0.638875	0.674399	1.22397	0.691983	1.68207	2.89923	2.51028	2.68771	1.41851	2.3185	2.69164	4.00323	3.4029	2.50822	1.53275	1.09294	1.0605	2.06981	3.0509	3.448	3.13543	3.58178	4.99607	5.1023	5.65325	5.04744	4.60994
	-0.938666	-0.212992	-2.65279	-1.27938	-0.800211	0.00853443	0.211364	0.404921	-0.22744	0.120477	0.654617	0.173339	1.16951	0.901665	0.800474	0.941397	-0.269697	0.166476	-0.104817	-2.5444	-2.15389	-2.359	-2.63024	-2.44405	-1.90648	-2.12555	-2.40256	-1.75217	-1.72234	-2.31628	-2.08603	-1.56537	-1.27642	-0.965355	-1.03367	-1.66497	-1.95423	-2.23838	-3.24015	-3.68817	-3.20939	-2.71537	-2.36503	-2.109	-1.98849	-1.79793	-1.34957	-0.844029	-0.520662
	-0.00192698	0.527975	1.00219	0.650865	0.309421	-0.216502	-0.456908	-0.6237	-0.846394	-0.570231	-1.70301	-1.70572	1.00591	1.01064	2.26291	1.01051	0.948383	-0.365688	-0.0557379	-0.809291	0.178073	0.165457	-0.414037	-1.12731	-1.59149	-1.6266	-1.21776	-0.541207	0.0604052	0.329013	0.721998	1.20976	0.846104	-0.00484295	-0.298563	0.125224	0.66181	0.0253284	-1.2871	-1.93685	-1.98489	-1.7025	-1.1624	-0.725917	-0.656218	-0.0536876	1.00462	0.677338	-0.609858
	-0.361443	-0.481692	0.00764482	0.139858	0.148103	0.300439	-0.103988	0.354964	0.113465	0.509989	0.78025	1.53613	1.05275	0.651674	-0.133742	-0.809415	-1.23897	-1.79996	-1.98294	0.190213	-2.52559	-3.22422	-2.82675	-2.25428	-2.3171	-2.70525	-2.67648	-2.52142	-2.60373	-2.72517	-2.75789	-2.74329	-2.44296	-1.62964	-1.26868	-1.95173	-2.04728	-1.00428	-0.369731	-0.738561	-1.70126	-2.06517	-1.04824	-0.295945	-0.613584	-0.54553	0.223522	0.820125	0.99104
	1.05245	1.04032	1.33734	1.3299	1.14092	0.94785	0.812951	0.478068	-0.0801072	-0.0324561	0.10573	-0.0192269	-0.225836	-0.568805	-0.711694	-1.45016	-1.56346	-1.88952	-0.83266	-0.55729	-0.191161	-0.126396	-0.244807	-0.428604	-0.569168	-0.562203	-0.299388	-0.0111454	-0.0531447	0.0453896	0.23822	0.0206009	-0.0676019	0.081755	0.0311126	-0.0424661	0.0623117	0.331206	0.451356	0.377977	0.324334	0.184482	0.0751318	0.255746	0.351574	0.272212	0.284828	0.304658	0.218684
	2.50739	1.42465	0.794547	0.297912	-1.04142	-0.947242	-0.430348	0.513446	0.188059	0.00940854	-0.626239	0.568454	0.682358	0.579799	-0.290851	0.0589901	-0.251319	-0.454215	-1.10056	-2.42962	-3.14217	-2.66986	-2.01779	-2.00386	-1.62618	-0.520073	-0.748211	-1.47915	-1.59951	-1.4048	-2.18786	-2.96758	-2.47021	-3.57675	-4.47385	-3.77803	-5.12293	-5.43027	-3.45707	-2.54855	-2.20399	-1.74853	-1.4052	-1.73891	-2.29953	-2.39777	-2.04446	-1.56019	-1.29562
	0.585801	-0.0619341	0.65665	0.471463	0.671438	-0.00945882	-1.58793	-1.15383	-1.00229	-0.873801	0.758862	-0.0170381	1.56545	-0.131392	-1.15701	1.24108	0.580469	-0.138711	-0.0602944	3.55778	5.46422	4.33109	4.12264	4.47432	6.19258	7.0424	4.58128	6.25298	4.27461	2.44789	3.51458	0.327891	2.08189	1.20781	2.03345	0.995277	1.23101	1.96133	3.38638	0.547838	-2.47128	2.78659	11.8344	12.9916	15.8729	13.6103	13.1165	14.8421	11.7732
	0.328144	1.29904	1.30133	0.81506	1.07549	0.865803	0.480546	0.109823	-0.0746543	0.0089362	-0.0632633	-0.368953	-0.0922901	-0.135982	-0.43065	-0.503516	-0.700422	-1.068	-2.1865	-2.64786	-1.4279	-1.72567	-1.74328	-1.3003	-1.36849	-1.21712	-0.948493	-0.74863	-0.680258	-0.919022	-1.05783	0.0223479	0.194587	-0.0472957	-0.0914839	-0.109399	0.0271503	0.13356	0.284276	0.0214114	-0.0354455	0.334148	0.203919	0.224124	0.798712	0.597974	0.48298	1.07144	0.814272
	1.06107	-0.258338	-0.11995	-0.820196	0.160869	0.0275765	-0.196275	-0.513823	-0.501984	-1.2926	-1.33294	-0.268785	-0.317128	0.411179	1.18402	1.06305	1.73993	0.896336	1.6255	2.3757	2.74228	1.87184	2.9828	2.86314	1.08927	0.708035	3.9359	1.89755	1.30424	1.98571	1.86727	1.6198	2.27405	2.67081	6.16958	6.11377	4.91706	6.31349	7.81712	8.44944	10.9731	10.9187	10.0418	10.0515	9.42151	10.2501	9.78359	9.64353	9.69793
	1.61256	1.71294	0.993857	1.03341	1.66832	1.17301	1.2559	0.34908	0.273826	0.9593	-0.127496	-1.10599	-1.07774	-0.972972	-1.16049	-0.699355	-0.388684	-0.267854	-0.316502	-0.146939	-0.846577	-1.69558	-2.20143	-2.52696	-1.96126	-3.91262	-3.14576	-3.44323	-1.73163	-0.189183	0.921776	1.51656	1.2425	2.92843	3.18186	1.04909	2.65521	2.6026	2.02799	1.18158	-1.13991	1.68362	4.73592	7.2291	9.31332	8.19602	6.21794	6.82243	7.7527
	2.17427	1.8591	-0.696372	-0.63337	-0.188183	-1.1664	-1.71901	-0.923061	-0.65208	-0.718454	0.152526	0.524626	0.910131	0.8736	0.789579	0.96143	0.330705	0.0134198	-0.308397	0.0247944	-0.743198	-1.05373	-1.18303	-1.36288	-1.3913	-1.06274	-0.655007	-0.807447	-1.35873	-1.36231	-1.1287	-0.815018	-0.560369	-1.28616	-1.83342	-1.20825	-0.699514	-0.294815	-0.0815458	-0.509313	-0.281759	0.0621523	-0.598762	-0.224552	0.78246	1.0994	0.846528	0.651448	0.749714
	1.25654	1.95515	0.649443	-0.00758541	-0.147368	-0.72214	0.484194	0.443036	0.438575	1.19242	1.36714	0.773586	1.18223	-0.70606	-1.14989	0.0105712	-1.15502	-0.427296	-0.120211	-1.0358	-0.22609	0.601774	0.644621	-0.898571	1.92434	1.98618	1.5437	2.23894	2.7078	2.48389	1.97357	2.44072	2.59833	2.55915	2.32763	0.783923	1.46881	0.933733	0.910865	1.71066	1.22062	2.06759	4.04476	3.27339	2.7142	0.707775	0.644209	-0.317891	1.14289
	1.92088	1.34683	1.46049	1.48495	1.96886	0.874725	0.692902	0.468162	-0.380274	-0.187603	-0.602366	-0.740372	-0.963345	-0.709571	0.375127	-0.451361	0.361017	-0.807355	-0.844297	0.312241	1.63441	1.31198	1.88851	2.02017	2.74973	3.41091	3.72141	2.95405	1.94249	1.55517	2.16816	2.0735	1.86669	1.51234	2.52308	2.5654	1.8789	2.79937	3.23321	2.45931	3.28567	3.12857	5.64172	4.26167	4.21376	3.90395	4.77212	5.28255	5.13495
	-0.709682	-1.90765	-0.147629	-0.0327121	0.0303881	0.24619	-0.101802	0.254066	0.194009	1.26436	2.56069	1.46489	1.44553	0.609389	0.161603	0.58583	-0.00972916	-0.610368	-0.197247	-1.39829	-0.758374	-1.9591	-0.11787	-0.876365	-1.6207	-1.52577	-1.44657	0.289008	-0.644113	-1.29896	-2.84425	-2.30648	-2.725	-2.94751	-1.47163	-2.02689	-1.90772	-3.45075	-1.18187	-0.596875	-0.801432	0.512109	0.18005	-0.366574	-0.162254	0.481955	1.57908	1.62958	1.61897
	0.228158	0.0185301	0.683942	1.20212	0.861187	2.08681	1.28144	0.338145	1.78944	1.07268	-0.378008	-0.955679	-0.761987	-0.862483	-0.906256	-0.710732	-0.369547	-0.611839	-0.535248	-0.748456	-0.662903	-1.22589	-0.565289	-0.401275	-0.476484	-0.314571	-0.299317	0.623945	0.886266	0.940924	1.57778	1.16656	0.130611	-0.414982	0.696279	1.68464	1.21793	1.10866	0.756873	1.32745	0.827214	0.341029	-0.301939	0.252655	0.232052	0.697633	-0.268366	0.279767	0.370819
	1.57817	1.80742	0.711618	1.02686	-0.166463	-0.941318	-0.196366	-0.720255	-1.0026	-0.984527	-0.494338	-0.862996	-1.32579	-0.312869	1.26925	-0.795659	-0.213558	1.35627	0.822018	1.76325	5.14807	6.4759	9.27234	9.92147	9.27054	9.03968	8.83288	10.1844	9.54565	10.3935	10.7155	10.5906	11.4822	12.458	14.6912	16.3661	15.6373	15.5552	16.1536	16.1046	18.3685	16.947	16.9947	17.9891	18.131	19.8251	22.0135	21.9325	25.0254
	2.74961	1.90553	1.43931	1.93608	0.275916	0.364608	-0.497493	-0.772058	-0.253814	-0.607958	-0.173384	-0.280782	-0.582789	-0.629327	-0.0181627	0.110233	-0.42031	0.167845	0.247002	-0.21864	-1.38118	-1.0537	-0.0994144	0.618438	0.593839	0.733006	1.3052	1.16853	0.557248	0.365851	0.261317	0.119155	0.526822	1.01836	0.738403	0.155273	-0.19916	-0.24463	-0.294166	-0.767367	-1.59003	-2.42003	-2.72398	-2.32174	-1.43633	-0.935476	-1.2156	-1.70565	-1.92967
	-0.0766429	0.725676	0.973735	1.11878	-0.164153	-0.435338	-0.299891	0.297899	-0.114285	0.678919	0.837053	0.898723	0.253235	-0.425703	0.190796	0.171306	-0.37434	-2.23136	-1.81075	-1.89642	-1.72911	-1.62713	-1.59892	-1.65579	-1.83517	-2.03095	-1.93162	-1.65694	-1.37036	-1.11114	-1.05381	-1.43097	-2.15078	-2.35712	-2.37854	-2.74689	-3.10422	-3.47642	-3.68166	-3.33276	-3.05226	-2.88084	-2.56777	-2.76489	-2.61851	-1.57091	-1.01332	-0.969062	-1.01901
	-0.130901	-0.215423	-0.017098	-1.34433	-0.629581	-0.491535	-1.07465	-0.913055	-0.821538	-0.150492	0.0358762	0.581321	1.28021	1.64748	1.54926	1.69834	1.67403	1.22668	0.238074	-1.87975	-0.837205	-0.944738	-1.73455	-2.73887	-3.48751	-3.48634	-2.57801	-2.27575	-3.50864	-4.65511	-4.86546	-4.71065	-4.53086	-4.43818	-4.49212	-4.7065	-5.01266	-5.23539	-5.09819	-4.85781	-5.05995	-5.28113	-5.07262	-5.26945	-6.10629	-6.37573	-5.9165	-5.5875	-5.57578
	-0.1789	-0.0569512	-0.251303	-0.0879146	-0.529511	-0.887693	-0.668018	-0.802905	-0.0916922	-0.0967133	-0.102677	0.0103078	0.419354	1.42071	1.9224	1.79946	2.26197	1.58992	1.24338	0.39621	1.43506	1.09271	0.305154	-0.114605	-0.00845545	0.427622	0.916537	1.26066	1.14425	0.849958	1.07236	1.47732	1.17863	0.321636	0.23772	0.181095	0.517987	1.57784	1.88073	1.85149	1.70789	1.23441	0.998133	0.968166	0.772776	0.347579	0.523334	0.923574	0.912123
	0.875998	1.26821	0.230101	0.361418	0.466302	-0.0810346	-0.762071	-1.4129	-2.92288	-1.14148	-0.140478	-0.209023	0.402114	0.869276	0.228796	0.0162044	-0.240159	-0.317796	-0.248051	-1.95316	-2.29577	-3.07025	-4.42982	-4.52294	-1.85261	0.721145	0.980289	-0.91692	-1.36939	-0.149231	-0.82906	-0.0464612	0.283878	-0.117438	2.17928	0.331474	-0.167739	1.43564	2.02532	2.79695	2.571	0.923021	2.24882	0.21258	0.762657	0.928162	3.62861	2.28856	4.7912
	-1.71126	0.0105749	1.17723	0.74762	1.23889	1.09969	0.939902	0.504329	0.765495	-1.05794	-1.0798	-0.700496	-1.21081	-0.360254	-0.125942	-1.2393	-1.0779	1.00744	4.66294e-15	0.242667	-0.533183	-0.653975	-0.770179	0.165672	-0.00951486	0.16732	1.02728	-0.200663	1.07282	0.596495	1.05243	0.944066	-0.538362	1.03009	1.72134	0.380405	-0.822958	-1.39516	-0.749137	-0.473696	0.941843	2.71439	3.72	4.60247	4.0634	0.990414	0.807838	2.14655	3.81558
	0.835408	0.650069	-0.153036	-0.67551	-0.436745	-0.847299	-0.530955	-0.618465	-0.740857	-0.794499	0.324715	-0.160669	0.118033	-0.241479	0.00979513	0.717275	1.01409	1.7915	2.5526	2.21977	2.49912	2.20048	0.924082	0.345964	0.382419	-0.467577	-0.823619	0.265269	-0.7746	-0.680923	-1.18906	-1.74218	-0.472209	0.0234291	0.294995	0.146782	-0.775084	-1.75388	-0.966363	-0.615385	-0.237365	-1.23872	-0.946877	-0.692063	-1.44485	-0.891571	-0.731368	-0.825411	-0.348251
	0.528221	0.81621	1.50868	0.937069	1.07524	0.524618	0.592768	1.26879	1.08926	0.411302	-0.268702	-0.57444	-0.673584	-0.687739	-1.43671	-1.06672	-1.02082	-1.12056	-1.64061	-1.88716	-1.49361	-1.40348	-0.873742	-1.59423	-1.63276	-2.3084	-2.86239	-2.9525	-3.18017	-2.50362	-2.26116	-2.12426	-1.59176	-1.80855	-1.94224	-1.05217	-1.03889	0.0708077	0.306547	-0.164692	1.31701	1.0791	0.452551	1.93466	1.73838	1.67994	1.99545	2.09871	1.44038
	0.122086	0.415564	-0.141546	0.063138	-0.969799	-0.928455	0.00750656	-0.666454	-0.656569	-0.219985	-0.316124	1.16499	2.48878	1.26498	2.02495	1.27849	1.37206	0.287914	-0.39814	-0.570496	3.71827	1.03678	2.10313	2.05532	1.56115	0.266248	-0.903854	0.148716	0.176474	-1.14338	-1.17399	-0.576091	0.372145	1.61525	1.91459	3.56383	2.22066	1.70294	0.269438	-0.128712	0.285607	-0.799081	-1.48624	-1.13074	-1.52534	-1.86532	-1.67298	-2.62758	-2.48272
	1.81933	1.03893	0.923737	-0.114218	-0.0108884	0.529783	0.880876	0.32531	0.431307	0.659177	0.310081	-0.253619	-0.671597	-0.616525	-0.883404	-1.60564	-1.54373	-0.971876	-1.47404	-1.83761	-1.31382	-1.10475	-1.16853	-1.44685	-1.7208	-1.73931	-1.47127	-1.57875	-1.80673	-1.13792	-1.0377	-1.6048	-1.80328	-1.93658	-1.82309	-1.4694	-1.64708	-1.48508	-0.942495	-1.23838	-1.50284	-1.29196	-0.950916	-0.733061	-0.571636	-0.403128	-0.420398	-0.508221	-0.531096
	-1.10527	-1.94114	-1.71594	0.565143	1.40985	0.885678	0.265338	-0.391868	-1.35415	-0.542816	-0.682871	-0.00436448	-0.85468	-0.735389	-0.199125	0.136537	0.889651	0.0464671	1.68612	-2.43908	0.944454	2.70994	3.25652	2.98332	2.28948	1.57077	1.20958	1.42526	1.79843	1.91663	2.03402	2.40299	2.60255	2.25375	1.81927	1.78103	1.85618	1.73704	1.78139	2.31284	2.85293	2.88118	2.51099	1.90271	0.770524	-0.997262	-2.36955	-2.43203	-1.88032
	-0.583766	-1.87975	-0.614103	-0.0863193	-0.180151	1.0244	1.22145	1.05558	0.0878256	0.309266	0.128026	-0.249531	0.500484	0.167981	0.616827	0.338227	-1.06522	-1.39323	-1.8723	-2.29176	-2.90693	-3.10274	-2.64102	-3.08009	-3.85603	-3.91886	-3.85448	-4.30781	-4.19853	-3.65173	-3.93744	-3.33016	-2.75697	-2.86214	-2.98205	-2.64653	-3.15587	-3.26609	-3.22669	-3.18751	-3.11346	-3.6687	-3.84381	-3.50153	-3.87651	-3.93155	-3.66939	-3.53251	-3.39273
	0.996494	0.421169	0.112779	-0.560358	0.53441	2.17038	0.498986	-1.37824	-1.54764	-0.937271	-0.58411	-1.04593	0.504774	-0.402277	-0.850961	0.721853	1.61464	0.250768	0.831613	0.786854	1.52001	2.02867	2.48103	3.0411	3.42813	2.7061	1.7895	1.93338	1.98068	1.80845	2.18242	1.61817	0.220037	0.735227	1.78952	1.50348	1.16557	1.1816	1.08727	0.62625	0.291475	0.95409	1.45816	1.03802	0.643482	0.724162	0.994468	0.310461	-0.941081
	1.80689	2.16165	1.5325	1.17392	1.11231	0.664095	0.798388	0.537991	0.311363	-0.0868088	-0.819771	-0.811308	-1.00011	-0.949583	-0.399492	0.0339607	-0.567272	-0.127382	-1.01953	-0.294382	-0.937578	-0.396706	-0.0703645	-0.402128	-0.31967	0.0680693	0.0269047	-0.17452	0.0911612	0.150394	0.117536	0.196783	0.0387315	-0.549797	-0.727931	-0.365306	-0.0230058	-0.144891	-0.260939	0.450779	0.394951	0.0386507	0.0947874	0.126877	-0.0597808	0.0225503	0.099253	-0.123359	-0.361581
	2.08352	1.61844	2.00522	1.32452	0.174651	0.256824	0.47233	0.0612218	0.0449535	-0.936642	-0.496546	-0.14272	-0.153769	0.222408	0.024593	-1.31071	0.0173086	-0.38175	-0.82467	-1.61649	-2.11192	-2.36304	-2.23089	-1.57146	-1.80519	-3.48049	-2.87593	-3.01394	-2.85546	-2.49885	-3.1788	-2.48041	-3.47677	-3.31888	-3.63908	-3.47965	-3.29634	-3.33463	-1.83843	-2.45392	-1.96118	-1.11988	-0.346652	1.11213	0.512692	2.09958	0.825862	0.922487	1.35063
	2.25117	2.15993	1.9234	1.0192	-0.234642	-0.583969	-0.643768	-1.35218	-0.97411	0.195874	0.52629	0.218981	0.203163	-0.405921	-0.150086	-0.281909	-0.424266	0.118726	-0.410998	-0.48639	-0.693956	0.217821	-0.752206	0.774505	-0.184603	1.57148	3.96582	2.38313	3.02326	3.22441	3.67608	3.15969	3.40479	1.76191	1.39452	1.33659	2.11443	2.96911	4.34838	3.29758	3.90412	4.8069	3.77473	2.44041	2.7007	3.69403	3.11971	3.64138	1.2342
	0.178765	-0.161794	-1.04495	0.202542	0.169339	-0.119342	-0.810229	-1.31893	-1.15488	-1.57192	-1.38578	1.19273	1.801	-0.468123	-1.00647	-0.0116423	0.10024	-0.376303	1.69825	-4.42072	0.541683	1.25087	0.117982	-0.460124	0.390853	0.871103	0.81225	0.864958	0.627127	0.248631	0.400126	0.917696	1.11338	0.174024	-0.750802	-0.555381	-0.178677	-0.27142	-0.83636	-1.0524	-0.937642	-1.36519	-1.95128	-2.13876	-1.90234	-2.02024	-2.8181	-2.59071	-1.39601
	-0.108351	-1.36831	-1.59537	-0.12217	-0.48856	0.691213	0.200413	0.483828	0.565553	0.875201	0.474996	1.91784	1.1772	0.679101	-0.764864	-0.350408	-0.26324	0.767951	-1.09795	-3.84796	-3.82876	-4.38204	-4.17342	-3.94386	-4.47795	-3.70874	-4.00326	-2.34859	-4.04004	-3.51714	-3.63055	-3.90752	-4.28077	-3.32347	-3.46593	-3.52583	-3.28282	-3.74605	-5.01858	-4.29752	-3.213	-3.43122	-2.4848	-3.32099	-3.33031	-4.11694	-2.80135	-1.55806	-0.213372
	1.04004	1.26481	1.33825	0.549238	0.0862415	0.484662	0.274682	0.806462	0.368299	0.184025	0.241905	0.572421	0.263108	-1.29519	-0.985065	-0.878512	-0.971364	-1.17041	-1.49104	-3.21393	-1.77606	-1.54679	-1.934	-2.34826	-2.48793	-2.57143	-2.66759	-2.72434	-2.71138	-2.62732	-2.47795	-2.19892	-1.891	-1.85917	-1.97065	-1.92039	-1.53961	-1.36765	-1.86805	-1.63731	-0.653722	-0.456039	-0.679823	-0.671042	-0.419819	-0.00181066	0.419821	0.524719	0.408117
	0.0633287	0.788085	1.07437	0.0264984	1.39665	1.12551	0.541519	-0.559079	-0.302465	-0.967809	-1.06932	-0.108182	-0.00414774	-1.37779	-1.31336	-0.814685	-0.0445193	1.22392	1.53152	3.71402	3.82893	5.5651	7.22986	7.784	7.35459	9.89387	9.81351	9.18893	10.091	9.4045	9.89798	10.7321	11.9086	11.0021	11.6962	12.6403	12.8613	13.4582	13.0768	13.6313	12.4502	13.1978	13.0401	11.7983	11.1299	11.5093	12.4729	14.7487	12.3746
	-0.774252	-1.2185	0.0820659	0.142877	0.0177894	1.01241	1.9252	2.26278	1.69592	0.724136	-0.32175	0.466321	0.755325	1.88925	0.211501	0.685273	-0.259316	-0.228978	-0.844555	-0.179698	0.683706	1.83912	3.07129	3.80333	4.05539	4.55482	3.24221	4.198	6.29513	5.66569	6.88699	6.07439	4.47597	6.45343	5.62408	5.91587	4.64172	7.86223	8.03228	7.4137	7.25986	5.74269	9.87856	11.6737	11.0204	12.3886	13.9243	14.1632	14.0257
	-0.0917351	-1.05922	-1.20015	-0.621827	-0.701917	-0.284584	-0.00478899	-0.00662001	-0.15358	-0.0992159	-0.0526084	0.563326	0.944864	0.798769	0.787835	1.19596	1.85064	1.66804	2.03622	1.58824	2.82033	2.72144	2.93326	4.35306	3.84141	4.0782	5.01752	5.05293	4.78138	4.21116	4.89142	5.54209	6.75291	6.34548	5.52004	4.99628	5.28054	5.79821	5.45613	4.92838	5.33535	4.76892	5.14899	4.81172	5.25445	5.91221	6.73442	8.59116	8.02318
	-0.272338	-0.90911	-1.44709	-1.06571	-1.20708	-1.25003	-0.385722	0.0667923	-0.0611447	0.272136	0.719305	1.10754	1.45689	1.33838	1.99943	0.572106	0.843615	-0.735094	-0.242328	-0.136353	0.292857	0.674713	1.56851	4.60443	4.08317	4.67324	2.49432	3.20936	3.49593	4.25512	4.22264	3.85642	3.32391	4.4775	4.48564	4.76485	4.84826	5.48167	5.5674	5.79544	4.92222	4.48924	6.00279	7.25763	6.08619	5.27419	4.47405	5.02884	6.31366
	2.26234	0.123145	0.96882	1.19676	1.39719	0.781984	-0.391075	-1.30056	-0.600778	0.241454	0.106434	-0.679793	-0.943923	-0.45793	-0.134774	0.143091	-1.14826	-0.754221	-2.55351e-15	0.803306	0.0195997	0.828882	1.59496	1.59556	0.323487	0.648585	0.980122	0.306058	1.04555	0.965477	1.26057	1.1116	2.29343	3.90198	3.42285	3.40047	4.25764	3.7251	2.03506	3.07106	3.09199	3.74576	3.84507	4.42923	4.87336	5.01581	6.028	5.73595	5.90167
	2.3123	1.52891	1.08104	0.610323	0.0341998	0.218879	-0.099333	-0.360126	-0.598189	-0.0238527	-0.204977	-0.719431	-0.142598	0.246052	-0.0573839	0.239388	-1.12924	-1.16042	-1.77491	-1.2771	-0.274088	0.308481	0.134367	0.182605	0.0804838	-0.455222	-0.492114	-0.745987	-1.2993	-1.1379	-1.76102	-1.53881	-1.20616	-0.861787	-0.52852	-0.723745	-0.879369	-0.854217	-0.873586	-0.113946	-0.458184	0.570089	0.499673	0.445973	1.41727	1.28067	0.879098	1.61342	1.39496
	1.37857	-0.287599	-0.560405	0.737799	0.213208	-0.885735	-1.41136	-0.791235	-1.25174	-1.01373	-0.881202	0.0405189	1.30758	0.142238	0.987089	0.250405	1.28788	-0.182321	1.00752	1.85313	1.75661	2.05004	1.34356	0.662603	1.00852	2.22933	2.56852	1.71459	2.78145	3.41614	2.54096	1.58475	3.29922	3.60863	3.915	3.61181	4.76477	5.31258	3.03687	3.73849	2.80509	5.84829	4.49231	4.59614	6.15671	5.41042	6.28672	5.75079	3.77191
	0.177798	0.667073	1.73131	0.518358	1.1426	1.49858	0.163687	-0.0176764	-1.04192	-0.593343	-0.782264	-0.854405	0.0481388	0.335472	-0.732669	-2.18858	-0.79302	-0.977467	-1.29455	-2.38184	0.135104	0.681456	0.15734	-0.549215	-0.828273	-0.616764	-0.887776	-1.70995	-2.04835	-1.13855	0.724283	2.30375	2.58737	2.27308	2.92033	3.05684	2.6382	3.17425	3.64825	4.02316	5.24858	5.77081	5.48159	5.75312	5.60251	5.26079	6.09801	6.7935	6.60943
	-0.102333	-0.108009	0.639197	0.0619748	0.226661	-0.128336	-1.06475	-1.40019	-1.21431	-1.49407	-1.78506	-1.73665	-1.21498	-0.11556	-0.131358	0.66693	0.176923	0.585288	1.08296	2.44171	2.90576	2.91741	2.78122	2.45752	3.2668	2.89845	3.26734	3.34608	3.09597	2.77745	1.55799	1.18948	1.70893	2.33195	1.77042	2.58997	2.19857	2.72448	2.05222	3.2106	3.03103	4.24968	4.25198	4.50892	5.02427	5.29117	5.98552	6.57018	6.54621
	0.751148	0.749745	1.54299	1.64002	1.3397	1.78864	0.863056	0.161467	0.454583	0.785785	0.0541752	-0.564657	-0.236229	-0.250739	-0.538832	-1.23723	-1.38045	-1.09975	-0.44266	-0.463754	-1.24826	0.902381	-0.674514	0.103653	-0.782389	-1.46514	-0.93249	-0.329824	1.40374	1.00335	1.48979	2.30083	5.93164	6.3413	7.55561	6.23589	6.07864	8.37949	11.0266	9.74472	8.26546	6.45445	8.60563	9.14425	9.65185	11.7506	11.1393	12.1824	13.2018
	1.03341	0.581171	0.343443	0.0644874	-0.323794	-0.972491	-0.103645	-0.201747	-1.6069	-1.38052	0.490723	-0.182164	-0.0471714	0.0366887	0.630439	0.700778	2.00171	-0.150164	-1.62788	-1.51939	-0.950182	0.633166	-0.904285	1.35391	1.23487	1.3351	0.363698	2.76351	1.50317	1.23088	2.42665	0.927055	0.798732	0.685572	0.409155	-1.44567	-0.260939	0.0362484	-1.363	0.325112	-1.78136	-1.23395	-0.609139	-1.02813	-0.900455	-1.49908	-0.131799	0.0571355	0.271174
	2.66528	1.33083	1.75918	1.09226	0.57181	0.00861723	-0.019598	-0.247982	-0.505889	-0.876351	-0.983646	-1.10276	-0.489646	0.0220363	-0.469004	-0.208275	0.322242	0.574802	0.911101	1.26459	0.16953	0.321608	-0.123544	-0.250051	-0.775209	-0.0746857	0.461892	0.255079	-0.271839	-0.24708	-0.81955	-0.301541	0.370211	-0.292317	0.364363	-0.854384	-0.0045728	0.203111	0.393825	-0.471561	0.0320223	0.264632	0.441152	0.350096	0.525076	1.05322	0.704347	0.615614	0.977686
	0.385289	0.846852	1.38269	1.61538	1.83755	1.28556	0.783304	0.557471	0.69617	0.226564	-0.0829855	-0.728179	-0.865838	-0.802779	-0.980246	-0.852947	-0.801697	-0.810796	-1.1274	-1.4788	-0.956068	-1.37432	-1.83888	-1.71017	-1.11051	-1.03684	-0.696207	-0.497224	-1.29143	-1.24061	-1.30254	-1.61257	-1.7672	-1.61792	-1.18579	-1.40941	-1.61914	-1.46739	-1.46903	-1.44041	-1.5845	-1.63547	-1.5844	-1.5648	-1.17432	-1.0471	-1.5781	-1.83112	-1.09074
	-2.02426	-1.42222	-1.90098	-1.22381	-0.191885	-0.262046	-0.680163	0.0818352	-0.201386	0.645683	0.687808	1.09439	0.122652	0.570977	0.72083	0.627338	0.479547	0.208057	1.1568	-0.0142107	-0.267355	-0.089947	-1.06428	-0.0579095	-0.983061	-0.968294	-1.53459	0.35069	-0.044382	1.60964	2.15302	4.27322	3.87013	4.25354	4.31669	4.17786	3.8734	4.48101	3.87004	5.07274	3.80386	3.65733	3.67153	1.73967	1.1083	1.37927	1.85836	2.48164	1.20203
	2.0309	2.26146	1.91737	1.69513	1.05721	0.748166	0.354255	-0.141812	-0.171421	0.156072	-0.0870816	-0.312117	-0.113329	-0.227625	-0.312585	0.640574	-0.558555	-0.182623	-0.538753	-1.03535	-1.75254	-1.90001	-2.29699	-2.69936	-2.64971	-2.90195	-2.94416	-3.49668	-3.7722	-3.69235	-3.43767	-3.13241	-3.16226	-3.33626	-2.70875	-1.94365	-2.2659	-2.45004	-2.24057	-2.52345	-2.10046	-1.64351	-2.62436	-2.58939	-2.07009	-0.838497	-0.425405	-1.0629	-1.67646
	2.20935	0.57541	-0.371215	0.486616	0.421643	-0.218559	0.0643475	1.10065	0.207831	-1.12147	-1.13277	-0.363311	-0.366315	0.377794	1.30262	1.23813	2.23698	-0.0728459	-0.10638	5.42016	-0.725808	-1.71795	-0.760344	-1.03049	-2.87537	-1.92663	0.358686	0.541829	0.74512	1.52571	1.45538	1.12237	1.33405	2.20985	2.89377	2.44949	0.835784	-0.0788538	1.27734	1.27936	-0.359733	-0.195121	-0.422326	-2.24861	-2.47081	-1.80391	-2.24039	-3.14333	-3.46062
	2.80653	2.07683	1.71358	1.69328	1.15241	1.11556	0.686323	0.37666	-0.0979234	0.0100708	0.280234	-0.239372	-0.436793	-0.18302	-0.46019	-0.386936	-0.73522	-0.273132	-0.0368898	0.239938	0.366167	0.311799	0.252255	0.331654	0.388569	0.254266	0.0457022	-0.132601	-0.185555	-0.124544	-0.366637	-0.563973	-0.255603	-0.407746	-0.572536	-0.257867	-0.376915	-0.818918	-1.13416	-1.08893	-0.776196	-0.453835	-0.425399	-0.865217	-1.32623	-1.29897	-0.866484	-0.71483	-1.01587
	0.858967	0.347555	-0.604986	0.0506883	-1.53463	-1.18458	0.118143	0.75762	-0.323683	0.284371	-0.338443	0.220919	0.642136	0.283592	0.150485	0.337777	-1.81071	-1.33088	-2.70423	-5.30369	-7.75659	-8.66792	-3.24496	-4.10874	-5.3097	-6.77544	-4.67417	-2.33594	1.59606	-0.387249	-3.24518	-3.75454	-2.39811	-3.17032	-6.79506	-6.92236	-7.88435	-9.41961	-9.00205	-13.6232	-10.6208	-7.09978	-1.57619	0.775853	-1.18574	-7.93502	-6.51349	-8.87254	-2.33353
	1.06817	2.03788	1.20443	0.667753	0.127228	0.300853	-0.0336305	-1.4344	-0.269812	-0.790937	-1.39894	-1.40533	-1.18936	-1.025	-0.889385	-0.00431816	0.668796	0.131349	-0.0151504	0.434188	0.24957	1.26816	1.71442	2.81529	3.35185	1.87759	1.74264	0.570408	1.65554	0.779494	0.587137	1.09299	2.23602	1.6594	0.536729	0.959579	2.21507	1.52245	1.91443	2.90175	3.63106	4.20866	3.50269	3.84202	4.04154	3.88088	3.88474	3.75377	3.79161
	2.21679	1.18578	-0.216148	-1.03449	-0.185107	-0.0782033	-0.338276	0.00561523	0.62076	1.34559	0.640476	-0.703121	-0.666279	-0.732567	-0.762652	0.317264	2.00429	-0.682768	-0.0303225	-0.0484371	1.18512	0.717656	0.774709	0.337908	2.74153	2.68307	2.82108	3.84135	5.59754	4.32659	5.15667	5.43321	6.01893	4.37552	4.69945	3.94835	5.16544	5.37638	5.19073	3.91626	4.70477	4.08471	4.30799	3.88952	6.03794	4.8489	4.27869	5.05322	5.25049
	-1.32614	-1.76997	-2.31936	-1.62979	-0.638404	-0.542921	-0.506775	0.335396	1.12298	0.560544	-0.577746	0.0837429	-0.185458	0.104086	0.153303	-0.0980786	1.14183	1.06483	0.374909	0.807494	0.769681	0.43193	1.06096	-0.180136	-0.0897423	-0.629422	-1.21165	-1.16923	-0.744889	-1.98941	-0.652031	-0.476862	-0.543356	-0.690386	-0.646466	-0.393822	-0.781404	1.18246	2.0773	2.73997	2.41923	2.70938	3.61905	2.41713	2.47155	2.09786	2.66633	2.99065	2.45682
	-1.97018	-1.18521	-1.43394	-0.371973	0.517709	0.855326	0.8342	0.779768	0.514737	0.141511	0.0375562	0.845049	0.445946	-0.963607	0.518759	-1.4883	-0.190741	-0.0288371	-0.0311468	1.55822	0.364756	-0.222448	-1.12596	-0.787476	1.26423	3.48851	2.98521	2.44328	0.0110185	0.49194	-2.19441	-2.68101	-2.19936	-0.326531	1.09516	-2.36169	-3.63532	-0.973779	-5.20748	-4.82864	-5.38575	-5.52378	-3.09319	-4.78315	-2.98105	-1.3149	-0.470438	-1.30254	-1.62368
	0.952601	0.693508	0.753411	2.17706	1.43777	1.38907	1.52039	1.66606	0.508628	0.0481264	-0.337723	-0.863642	-0.273225	-0.313864	-0.831545	-1.38144	-0.422215	-0.728353	-0.0766553	0.348668	0.298807	0.715351	2.00499	3.80148	4.21946	5.14856	4.39254	3.52084	2.68806	2.29799	1.7572	1.82637	1.18957	1.49261	1.53789	2.25521	3.05504	3.81353	3.51628	5.09349	4.952	4.10663	4.6646	4.78578	5.77353	5.48698	6.135	4.69605	4.76947
	2.02146	1.63098	0.922562	0.895401	0.829737	1.16979	0.189164	-0.541966	0.361352	-0.454378	-0.0558828	-0.433855	-0.832947	-1.1838	-0.391308	0.356834	0.141984	-1.97232	-0.903076	-2.6375	-1.63001	-2.64587	-0.757408	1.35075	0.841387	-0.135246	-0.0160037	0.196193	-0.092754	-0.530133	0.315692	2.31298	1.85066	1.4124	0.631465	1.53673	1.94873	0.773956	2.13958	2.01419	3.39114	3.84239	2.75692	3.19429	2.00871	2.56376	3.30148	2.4551	2.35051
	-0.436824	-1.3924	-0.487267	-1.45566	-0.342619	0.563087	-0.604026	0.630081	0.84457	1.12151	0.904593	1.06588	2.36103	0.659104	0.20221	0.178012	-1.26949	-0.619906	-0.542195	-0.589759	-1.18363	0.646733	0.187965	2.36934	4.08971	3.92002	3.2577	2.48984	3.86225	3.29963	2.35421	1.66515	1.6093	0.845597	0.740783	0.781211	1.05923	0.698515	0.0456548	0.704256	0.698516	0.458679	0.215189	0.0688823	-0.0402165	0.00744591	0.917262	0.678141	-0.407885
	0.891756	0.632221	-0.891728	0.246784	-0.179461	-0.997628	-0.635716	-1.45605	-0.00452563	-0.316239	-0.241047	1.25469	0.956045	0.374304	1.0123	-0.303771	0.150816	0.155119	-2.59983	-0.169675	-3.04134	-2.21473	-4.59321	-3.37512	-4.38786	-2.22896	-3.36496	-4.12314	-2.10543	0.412392	-1.9966	1.2464	-0.559049	-0.720747	-0.341657	0.513296	0.80658	1.84225	-1.00581	1.49827	3.31138	4.57162	7.10214	3.04222	3.23585	4.42895	3.30195	1.77983	2.79524
	2.35783	2.51681	2.05707	1.40857	1.12998	1.07697	0.122611	0.225659	0.128945	-0.00283932	0.159268	-0.138542	-0.0850752	-0.356197	-0.210587	-0.562199	-0.755078	-0.275703	-0.117297	-0.0507898	-0.0150222	0.661128	0.393224	0.940207	0.944455	0.464617	0.270472	0.45407	-0.610324	0.195175	0.0589549	-0.244407	0.0086959	0.278253	0.347422	0.384965	0.444973	0.271198	0.871919	1.4579	1.05434	1.37491	1.41641	1.66966	1.92723	2.19941	1.67442	2.54633	4.19586
	0.894184	0.90647	2.13945	1.93792	1.84012	1.21599	0.653585	0.587432	0.428376	-0.253427	-0.294662	-0.732475	-1.23243	-0.921425	-0.495614	-0.609797	-0.244428	0.0161224	-0.661905	-0.0889162	-0.756536	-0.0635919	-0.128254	-0.182029	0.0364361	-0.838193	-0.488307	-0.0204805	-0.141353	-0.282177	0.256709	0.708947	1.38287	1.46122	1.66467	1.22031	1.67335	1.67684	2.25785	2.25263	1.68259	1.88489	2.26144	2.76281	2.91423	2.54307	3.31282	3.02702	2.64375
	1.36837	1.31738	1.38719	0.314254	0.61966	-0.0775281	-0.957206	-1.22758	-1.00752	-1.19713	-1.63543	-0.111626	-0.619761	-1.09628	-0.0862271	-0.349499	0.0600578	-0.229967	0.666306	2.10665	2.33725	2.44731	1.98962	3.8583	4.68763	4.81698	4.19491	3.94994	3.71967	3.97386	3.20854	1.29043	0.653924	0.243338	-0.0898493	0.0859425	-0.566879	-0.604853	-0.803726	-1.15755	-1.2264	-1.58242	-1.16027	-1.50054	-0.820304	-1.02809	-1.31254	-0.01146	-0.904697
	2.80805	0.474382	0.0458565	0.0491809	1.33057	1.24973	0.699313	1.39975	0.03715	-0.66315	0.136674	0.0223296	-0.594835	0.58865	-0.124345	-0.178608	-1.18989	-0.446346	-0.935933	-0.701205	-1.04817	-1.58626	-2.6291	-1.43416	-2.89485	-2.17596	-0.790549	-1.89262	-1.59811	-2.16397	0.363335	1.01186	4.19151	3.94655	3.51971	1.50688	1.50645	1.64859	-0.653948	1.20663	-0.382539	-0.562256	-1.12812	-2.3687	-1.04914	-0.851089	-0.830278	-0.314182	0.823422
	-1.38274	-1.6295	-2.01366	-1.38771	-1.42185	-0.208805	0.34159	0.906839	1.12401	0.0470296	0.295312	0.111461	0.335265	-0.0325474	-0.629161	1.48676	0.681037	0.827557	-0.410456	0.465644	-0.93576	0.449722	0.997824	0.777534	0.88621	1.34541	1.14097	1.52807	2.3925	1.67995	1.49249	1.48427	0.607579	0.742345	1.14025	0.942787	1.13396	3.03747	2.2827	1.86104	2.22535	3.90337	3.27141	2.55136	2.4026	2.54856	3.6834	4.03938	3.2447
	1.97027	1.65038	1.64202	0.552506	-0.362044	-0.127729	-0.79628	-0.669967	-1.49855	-0.641395	-0.751892	0.947201	0.562589	-0.340982	-0.957874	-0.787155	0.0956693	0.306027	0.631611	-1.11955	-0.0259631	-0.693247	-0.0637973	-1.00682	0.420775	0.592172	0.420572	1.85066	1.63836	2.02894	2.5564	1.43603	2.20789	3.62669	3.37485	3.19958	4.51802	6.92538	7.21417	8.02972	7.24383	6.72617	6.44982	5.41615	5.3099	6.11945	6.56679	5.87003	4.99642
	0.892566	0.419372	0.131655	0.24962	-0.0841692	-0.222525	-0.1829	0.0364136	0.15452	0.156555	0.601183	0.270263	0.623828	0.0369485	-0.694066	-0.967305	-1.73562	-1.78581	-2.67719	-1.77595	-0.873386	-1.27619	-2.0778	-2.47579	-2.6821	-2.72218	-1.69254	-1.06252	-1.36123	-1.1936	-0.576797	0.0275444	0.240372	0.0393508	-0.393643	-0.81775	-1.06156	-1.11406	-0.991495	-0.776091	-0.930378	-1.39363	-1.63776	-1.35749	-1.2117	-1.59325	-1.66642	-1.5808	-1.65871
	1.19769	0.546626	0.194092	-0.078084	-0.926177	-1.64094	-1.39952	-1.10156	-0.00484572	0.0479636	0.92434	1.01817	0.571903	1.25523	0.506068	-0.250515	-0.363503	-0.77636	-2.03797	-1.22162	-1.87768	-1.84714	-1.66793	-1.55243	-1.3363	-0.971085	-0.499525	0.50403	1.07357	0.497919	-0.0845043	0.0130339	0.366094	-0.393708	-1.20643	-1.56909	-2.44532	-1.75615	-1.87783	-2.07676	-1.91763	-1.96462	-2.00957	-2.1779	-1.87396	-1.80952	-2.00234	-1.88686	-1.58011
[truncated: 318 more columns]

## Sheet: SFig3ac_top. R_sample_correct
time to maintenance onset,s	-1	-0.9499	-0.8998	-0.8497	-0.7996	-0.7495	-0.6994	-0.6493	-0.5992	-0.5491	-0.499	-0.4489	-0.3988	-0.3487	-0.2986	-0.2485	-0.1984	-0.1483	-0.0982	-0.0481	0.002	0.0521	0.1022	0.1523	0.2024	0.2525	0.3026	0.3527	0.4028	0.4529	0.503	0.5531	0.6032	0.6533	0.7034	0.7535	0.8036	0.8537	0.9038	0.9539	1.004	1.0541	1.1042	1.1543	1.2044	1.2545	1.3046	1.3547	1.4048
averaged z-score of the correct (Right Sample Run) trials	0.10585	0.0970147	0.0915828	0.083139	0.0662138	0.0499685	0.0490049	0.0358197	0.028333	0.0340536	0.0355482	0.016131	0.0105313	0.016046	-0.00798601	-0.0267497	-0.0595461	-0.055676	-0.0485469	-0.0169643	0.00253691	0.0497002	0.0721265	0.107705	0.149649	0.206818	0.274465	0.343786	0.381567	0.411385	0.447496	0.493227	0.532564	0.596549	0.678005	0.729475	0.801935	0.850603	0.884897	0.914699	0.978153	1.03067	1.09345	1.1648	1.22902	1.27246	1.31788	1.35788	1.40368
sem	0.0535764	0.0523183	0.051345	0.0493925	0.0475853	0.0449372	0.043305	0.0419876	0.0412065	0.0404033	0.0410555	0.0414484	0.0424885	0.044038	0.0455675	0.0470871	0.048685	0.0598758	0.0647129	0.0710442	0.0785557	0.086682	0.0849782	0.0909138	0.0976452	0.10394	0.109226	0.114854	0.118833	0.121421	0.123898	0.128472	0.132166	0.135885	0.140355	0.143858	0.146109	0.14755	0.150262	0.150678	0.152577	0.155079	0.158495	0.160957	0.164258	0.165865	0.16731	0.171115	0.172133
Individual trials, z-score	0.217473	-0.723053	0.157331	0.239474	1.2025	-1.65395	0.255703	-0.84813	0.836111	-0.289856	-0.16474	-1.48212	-1.79298	-0.644603	-0.138525	0.941335	0.0485647	0.413457	-0.919131	-3.87243	-3.02341	-0.163197	0.5941	-1.25207	-1.24361	-0.748412	-0.598213	-0.962656	-1.7258	0.356646	-1.06076	-0.7849	-3.75016	-1.82368	-2.42267	-0.98315	-0.683966	-2.87578	-2.59231	-1.80485	-1.74852	0.599482	-1.72134	-1.50028	-2.76265	-2.60128	-3.00159	-0.261427	-3.99086
	-0.0367777	1.74129	1.47927	0.639314	0.213445	0.0245807	-1.60769	-0.806722	-0.667171	-0.631383	-0.756627	1.50676	-0.699343	-0.156385	-0.069688	0.386559	-0.418935	-0.0554268	0.814963	0.929596	1.79214	0.0185233	0.379024	0.15388	-0.442037	-1.46674	0.939492	-0.818031	-0.671574	-2.37419	-0.897875	-1.83441	-1.65619	-3.33342	-2.9112	-1.42395	-1.08999	-1.99517	-2.31453	-1.68573	-1.0024	-0.984371	-3.61617	-4.30055	-4.63387	-3.57937	-4.60974	-1.3661	-3.1641
	-0.848703	1.30805	0.229087	-0.809949	-0.0787753	0.500568	0.688244	0.689922	0.0398916	1.3339	0.608412	1.23057	0.762873	-0.372978	-0.768911	-0.445553	-1.01941	-0.886623	-1.33727	-1.65424	-0.168609	-0.585885	-1.58679	-1.86237	-1.20577	-1.2957	-2.08435	-2.63646	-2.90993	-2.79525	-2.17167	-1.86621	-2.04237	-1.69426	-1.01985	-0.663005	-0.898923	-1.53546	-2.05656	-1.89424	-1.45022	-1.77652	-1.7604	-1.07642	-1.56279	-2.03623	-0.999478	-0.40496	-0.911579
	0.714238	-0.223008	-0.167593	-0.0484436	0.92285	-0.607502	1.3275	-0.573729	0.180426	0.77029	2.22804	1.60841	-0.305853	1.28705	0.19596	0.449251	0.513326	-0.890135	-0.199514	0.648495	0.544489	0.147633	0.101594	1.21501	0.568973	1.453	0.900423	2.22823	-0.104729	3.62045	1.15	3.59388	3.48564	3.30525	2.66721	1.22787	2.52235	2.41124	2.14288	1.85632	0.104258	1.19955	0.613181	1.75393	1.33045	-0.39883	-0.0952113	0.319981	1.13079
	-1.19092	-0.0935774	0.174352	-0.435992	0.619621	0.40712	0.742468	-1.7095	-0.780192	-0.0503213	-0.00411601	0.306086	1.17327	1.06518	-0.297172	2.52313	0.684225	-0.0471035	0.409035	-0.655289	0.00978959	-2.0224	0.134211	-0.475757	-1.52722	-0.20607	-0.812865	-3.13376	-1.55316	-0.132808	-1.51639	-0.140239	-0.425387	-1.35657	-0.840249	-2.12985	-0.250817	-1.71182	-0.0495053	-1.07018	-1.75877	0.541923	1.28882	0.21919	-0.0913298	1.21122	1.97905	-1.76188	-0.699388
	0.033645	0.215153	1.45437	0.589786	0.199019	0.186585	1.146	-0.138548	0.999646	-0.692712	-0.791637	-0.640731	-0.416856	-0.743818	-0.849989	-0.920953	-1.86737	-0.69205	-1.46942	0.549158	-0.0824835	2.10093	0.860106	0.877657	0.0915243	0.230409	-1.25528	0.623165	2.03362	1.70085	1.97851	0.370089	1.01395	1.82221	1.61828	1.52612	0.87645	3.28861	1.70571	1.92401	1.45563	2.03801	2.50183	1.98506	2.34083	1.07764	1.59636	-0.496226	1.25224
	2.43695	1.92587	1.13389	1.28562	0.557169	0.547526	0.58672	0.722562	0.174621	-0.160032	-0.118763	-0.183499	-0.158694	-0.219406	-0.560294	-1.64044	-0.342392	0.587249	-0.630356	-0.69217	-1.17105	-1.48284	-1.61754	-1.49681	-0.962827	-0.793521	-0.920427	-0.730512	-1.28271	-1.96004	-1.49512	-0.31263	-0.879443	-1.37315	-0.488854	0.654292	0.352951	0.573973	0.767939	0.407196	0.516488	0.566046	0.432919	0.431891	0.777375	1.1615	1.21538	1.81376	3.04733
	-0.190123	-1.44574	-1.04101	-1.31444	-0.620181	-0.906942	-1.15898	0.269222	-0.862037	-0.14935	0.869721	-0.0531303	0.621393	0.0585652	-0.846049	0.131471	1.0013	0.593497	1.92247	0.576739	1.63198	0.802148	3.25049	1.94359	0.690587	0.3664	-0.523011	-0.92016	-0.267422	0.310882	0.356133	0.406967	2.31984	1.37156	0.984664	2.28447	2.96902	0.0472697	1.032	0.924649	0.0439025	-0.735844	-0.0143671	1.08065	0.0643535	-2.10369	-0.428791	-1.27141	0.275301
	0.68782	1.57519	-0.386918	0.392682	0.370591	0.611366	-0.778682	-0.106746	0.278787	0.245908	1.07029	1.22354	-0.385318	-1.00551	-1.2035	-1.32729	-1.60938	0.338778	-1.42466	-0.328166	0.326603	-0.152703	-1.77697	0.068042	-1.23643	-0.515013	-2.32731	-0.548301	-1.05599	-0.625919	-0.692433	1.16857	-0.953513	-1.13793	-2.31694	0.131141	-1.0976	0.683076	-1.37628	-1.25188	-0.448908	-1.1532	-0.758233	-1.28684	-0.676889	-2.21482	-0.283943	-1.4816	-0.176696
	-0.116305	0.00565944	0.856567	0.0155782	0.716342	0.403013	0.788812	1.40796	0.042295	1.03876	0.257517	-0.13376	0.148608	-0.164839	0.176857	-2.45656	-0.641465	2.34531	-0.0680851	2.00352	1.44396	0.723997	1.40212	3.91088	0.506123	1.51299	0.435943	1.0512	0.944656	1.11523	2.55933	1.26883	1.88597	0.674351	1.88589	-0.747863	-0.876226	2.83334	1.45246	-0.385363	-0.745762	0.653408	1.87228	0.292076	1.69209	1.04911	-0.403774	0.437511	0.425696
	-1.62942	-0.647304	-0.962199	-0.508702	-0.0760884	-0.18801	-0.66253	-0.972075	-0.326938	-0.203284	1.2896	1.24361	0.245205	2.05675	1.41808	1.26647	0.957874	0.0284758	0.0540794	-1.17296	-0.453044	0.739642	1.38577	1.74042	-1.13765	-0.402534	1.16973	0.142439	-1.1869	-0.661442	0.119172	-0.236524	4.81458	6.60672	6.2237	1.37712	4.21867	0.485475	1.23366	1.04669	1.54598	2.89515	2.54492	2.78874	2.16712	0.260039	-1.26336	-0.926859	0.200015
	0.0537307	1.81511	1.64195	1.91858	1.116	0.281884	1.26938	0.735862	0.513318	-0.949748	-0.817305	0.312982	-1.09819	-0.867085	0.393107	-0.601949	-0.246117	-0.837887	-0.61292	1.17722	0.287652	-0.835623	-0.755194	-1.82076	0.215185	-1.49853	0.169935	1.38129	0.0937226	0.488112	0.239984	0.196638	0.0547903	0.705977	0.986792	0.0628256	0.848751	1.9606	1.38805	0.601743	2.01098	1.80915	1.95818	2.6155	1.3749	3.30329	1.17286	2.93179	1.80017
	1.60418	1.27087	-0.0311658	0.803555	1.70564	-0.00395954	1.13237	1.29029	-0.381412	-0.469602	-1.19695	-0.387703	-0.99235	0.023094	-0.466127	-1.37384	-0.0195436	-0.931511	-0.363108	1.17687	0.856631	0.992858	0.460316	-1.37151	-1.40497	0.699511	0.662796	0.379574	1.64686	2.02711	1.44783	0.493496	0.489017	0.365394	0.646756	1.79661	0.242919	-1.30902	0.332467	-0.639559	-0.909869	-1.68569	-1.47391	-2.49143	-1.11119	-2.34822	-0.963613	-2.38952	-1.53071
	1.14164	1.60597	2.30673	1.69456	-0.809817	-1.40593	-1.36413	-0.532594	-0.63691	-0.277856	-0.279464	-0.366623	0.491656	-0.441168	0.149969	0.459072	0.393689	-0.342844	-0.102121	0.123823	0.368609	0.193769	-0.202077	-0.628701	-0.41378	-0.842215	-0.305518	-0.524287	-0.745893	-0.809737	-0.77616	0.236244	0.29717	0.822882	0.151671	0.480506	1.63393	1.38122	1.86428	1.56	2.35364	1.82318	1.62386	1.16781	1.08749	0.506619	0.887125	0.473422	0.536227
	-1.02423	0.563498	0.337429	0.153986	0.537746	-1.70448	0.384985	-1.06847	-0.409523	0.322091	-1.07852	0.0502945	0.288866	-0.815933	1.1048	-0.466936	1.96609	0.546834	0.338695	0.826884	0.043102	0.155624	-2.28924	-1.88988	-3.50319	0.145046	0.707494	2.82462	3.26976	2.60501	4.06394	3.12212	4.95192	4.54986	6.8304	5.95552	2.14126	4.79632	4.75837	4.09482	2.18856	3.33403	5.02651	5.05044	4.59392	3.55339	2.74594	5.67098	4.1285
	0.119426	0.107516	1.43511	0.274496	-0.327449	0.988021	0.747107	0.342685	-1.45933	-0.984661	-1.49089	-1.01236	-1.83464	-1.12951	0.113306	0.176929	-1.33429	0.141201	0.360186	-0.233583	-0.178772	0.294701	1.53705	-0.401315	-0.943881	-0.94754	0.579096	2.45246	1.66249	1.67324	0.974602	-0.285189	-1.01061	-0.774007	-1.21498	-1.17165	-0.300745	-1.87135	0.242678	0.956414	0.179693	-0.555761	-0.179497	0.185808	-1.38372	-1.97267	0.403237	-0.282452	0.239549
	-1.42735	-0.765458	-0.371307	0.074055	-0.295965	-0.144431	-0.152539	-0.923814	-0.349239	-0.121141	-0.390157	0.236412	0.0678247	0.864239	0.677901	1.61051	1.28497	1.67365	2.27643	1.09973	1.53897	1.58372	2.30883	1.91366	2.04639	1.86875	1.48657	1.5281	1.40283	0.624404	0.909872	1.02489	1.63609	1.77978	1.30239	1.87053	1.93006	0.766628	0.246189	1.01596	0.595318	0.409513	-0.203233	0.20975	0.832074	0.390438	1.16752	1.25228	0.93455
	-0.466882	-0.658703	-0.640832	-0.462407	-0.286373	0.626361	1.96945	0.0176696	0.206651	0.570641	-0.373927	-0.285999	1.19576	-0.0562678	2.81295	1.81282	0.0581617	0.264991	-0.124443	1.64312	2.82661	4.18286	4.34343	3.5714	5.15993	4.779	4.2723	7.68519	5.38416	6.83161	6.8239	7.51718	5.75181	5.87584	4.19453	5.01855	6.231	5.73762	2.06092	7.08603	3.33313	6.01709	3.40072	2.51416	0.454032	0.993523	2.43387	2.32447	6.14225
	1.22283	-0.626525	0.115262	0.510476	0.764887	1.84945	1.15312	-0.139102	-0.227295	2.15588	1.24627	-0.739237	0.230156	0.311413	-0.00721535	-0.0590316	-1.27762	-0.283372	-1.15309	-2.22731	1.80834	-0.389505	-1.22021	0.906159	-0.811684	-2.0824	-1.4044	-0.788175	-1.41387	-1.98739	-1.19124	-1.19653	-1.62185	-0.483708	-0.250773	-0.498348	-1.67706	-1.72442	0.102807	-1.36192	-0.153348	0.982308	-0.862227	-2.22884	-0.821198	-0.786825	-1.32783	-1.16448	-1.14628
	0.557536	-0.129063	0.0482102	0.279525	-0.479353	0.356322	0.323746	-0.420667	0.0656387	0.0222951	1.28351	-0.597586	-1.313	-0.789237	-0.0691813	2.33502	-1.88173	1.90746	0.402163	0.843808	1.52454	0.744601	1.34251	-0.993749	1.2532	0.747326	0.851404	1.241	1.83877	0.631548	1.07195	-0.617107	0.793572	0.711795	1.31976	2.95152	2.70067	-0.358226	-0.46743	0.107337	3.14749	0.654489	0.295751	1.99173	2.91741	1.33909	2.11489	3.71891	3.80766
	-0.49035	0.636986	-0.158295	0.753714	1.36788	1.42204	0.543822	0.594598	0.823784	-0.65451	-1.71146	-0.939133	0.243809	0.760236	0.0796704	0.0581656	-0.196062	-2.07082	-0.372775	0.417015	-0.25867	0.903992	-1.59724	-0.0733278	-1.4997	0.840856	0.249802	-0.293341	1.3083	0.559692	-0.0676888	1.0189	0.726892	1.5488	-0.359078	1.25346	-0.425102	0.726707	-0.916666	-0.0826242	0.394483	0.697615	0.156422	1.43341	-0.447874	1.38019	0.180829	1.65323	0.726754
	-0.260858	-1.19956	-0.0884276	-0.826042	0.538068	0.360135	-0.189211	0.436135	1.45441	0.303164	0.143885	-0.676179	-0.880089	-0.538526	1.12922	1.61972	2.02969	-1.20318	0.446387	-0.0651878	-1.92309	-2.63202	0.634395	-0.0564985	1.18315	0.338256	1.11908	0.510947	-0.840621	-0.897522	0.198507	0.112797	-0.578906	0.284862	-0.265382	-1.23028	-1.20064	1.06917	3.59974	1.57088	4.03685	1.86827	1.71404	0.0519915	0.643578	-0.124659	0.710704	1.00434	3.95947
	-0.385813	-1.0842	0.758191	-1.3307	1.11021	-1.06079	-0.466948	0.583995	0.499902	0.636496	-0.506777	0.89403	0.0805137	-0.412828	1.69975	0.490989	-0.686956	-0.0361231	0.167349	0.0624579	-2.12024	-0.284406	1.24187	1.19255	-0.733978	-1.13411	-0.235021	1.2822	1.00035	-0.492408	-2.04363	0.732019	0.946368	0.496782	-0.659827	2.19024	0.628675	1.57272	1.81107	2.73255	2.12458	3.83651	4.10882	2.61971	2.59697	3.41967	-0.1646	1.04259	0.717122
	-0.0434933	-0.446467	-2.14368	0.0444937	1.65579	0.235066	-1.74843	-0.462193	1.01354	1.16117	0.34024	-0.818816	0.613105	0.451282	0.0462273	-1.42084	0.814379	0.360249	-0.259961	-0.559893	-2.44736	0.315199	-3.19226	-1.64929	-1.6076	0.288385	-0.546993	-3.32932	-1.76196	-2.43263	-2.32097	0.156171	3.05588	3.5314	4.34821	2.87062	4.29617	2.20088	1.7416	4.68528	4.02422	1.39613	2.36848	1.34558	1.89059	0.962552	-1.52006	1.82764	1.81822
	0.0493892	0.696672	-0.116533	-1.05383	0.347561	-0.370415	-0.349534	0.756873	-0.834411	-0.19541	0.937404	-0.692338	0.531402	-2.26933	0.093663	-0.779229	-1.66275	-1.38597	-0.0192544	0.723049	0.107373	-0.763654	-0.0526725	-0.174888	2.56993	1.35984	0.265352	2.1724	2.12009	-1.39822	-0.558853	2.08293	1.60774	0.783899	0.38157	0.144265	2.36079	2.07803	0.354155	0.504828	-0.142556	1.27669	0.36446	0.470572	1.58255	0.17227	0.60427	-0.296625	1.39
	0.0760627	-0.599073	-1.41882	-0.361457	-0.643636	0.241022	-0.22715	0.542041	0.750397	0.202885	-0.477715	1.12908	0.398932	1.3558	1.30086	0.834462	0.232682	-1.55729	0.548493	-0.166475	-1.28892	0.127925	1.21556	2.19865	0.631141	-1.67365	2.78091	3.48221	5.0953	2.35047	2.43128	1.62693	2.06298	-0.341224	0.999257	-0.0734241	3.82519	2.46421	0.000520091	1.72745	-0.14787	0.254465	-0.864723	0.656789	3.04537	5.60812	6.08596	6.27986	7.99005
	1.82157	-0.675714	-0.330872	-0.0539873	-1.24302	-0.565761	-1.3272	0.467162	0.32416	-0.0454053	-0.0721587	0.939776	-0.0918345	0.149228	0.188955	-0.406734	1.87831	1.79749	0.185069	1.61034	0.775207	0.600441	1.05597	0.527854	0.119609	-0.35446	2.01865	0.115792	0.537518	-0.014557	1.7729	0.285929	2.28979	1.44712	0.161396	2.22884	1.31984	1.55848	1.33469	2.08389	0.999451	2.12487	3.19709	2.64282	2.15803	1.14791	1.74426	1.5688	1.811
	-1.0256	-0.938405	-0.400477	-0.48758	-0.946853	-1.01802	-0.0294155	0.392284	1.94818	-0.088682	-0.130632	0.616054	-0.0891359	0.128063	0.757329	1.31324	0.470672	2.61253	-0.45932	-0.372024	-1.74959	-1.29861	-0.283364	-0.781527	0.316617	0.469102	0.503349	0.0793536	-1.69182	-0.953048	-0.536722	-0.359725	-0.340496	-1.67244	-0.849582	-1.15083	-0.443055	-0.740164	-0.873397	-1.08513	-2.00166	-1.37868	-0.677331	-1.16337	0.228753	1.27772	-0.45289	-0.487368	-0.321919
	0.411883	1.35283	0.00642116	-0.298462	-0.0472835	-0.428958	0.141222	0.43181	-0.719388	-0.833669	-0.469668	-0.856472	-2.04852	0.268906	-1.56634	0.423768	-0.111543	0.265307	0.816274	1.61135	-2.29656	-0.928489	0.940624	-0.668173	-1.98135	-0.639938	-2.58494	-2.95396	-0.484718	-0.956205	0.144792	1.71789	-0.253365	-0.109607	0.783947	-0.205621	-0.0558641	-0.326393	-0.963369	0.780246	1.3607	0.354905	0.378179	1.48785	2.07394	1.58588	2.06766	2.59807	2.19986
	-0.369781	-0.312453	1.27199	0.782791	0.563657	0.398421	0.276987	0.140328	1.89084	1.40081	-0.63609	-0.760728	-0.925669	0.402333	-1.72734	-0.308738	-0.119412	0.094854	-1.13753	-0.834365	-0.843785	-1.42599	-1.78095	-1.40338	-1.2489	-1.10201	-0.581478	-1.72138	-2.51968	-1.49438	-0.247377	-0.989168	-1.49128	-0.70589	-1.3743	-0.861846	-0.500544	-1.82053	-0.987513	-0.0671251	-0.266364	-0.704675	-1.66039	-1.82029	-1.29164	-1.55794	-1.12762	-0.898567	-1.71704
	0.733492	0.77379	0.869817	0.108847	1.34685	0.595819	-0.269778	0.848094	1.34357	-0.632555	-0.707055	-1.51819	-0.204145	-0.869534	-1.68129	-0.143487	1.21567	-1.52871	-0.239909	3.77054	-1.02808	-0.830165	-0.262721	-1.51075	-0.320411	0.599992	-0.680619	-1.82482	-1.95243	0.712798	2.52836	0.0323436	-1.59613	-1.34074	-1.12266	-1.64629	-1.20607	-0.827513	-0.760754	-0.430572	0.167013	-0.208018	-0.018063	-0.259667	-2.1081	-1.05368	0.163916	0.231528	0.301264
	0.772122	0.928885	-0.820466	0.760805	0.659821	-0.948349	0.164786	0.354596	0.698279	1.34509	-0.343141	-0.711926	1.1903	-0.847097	0.383863	0.332083	-1.5352	-0.853906	-2.30345	-3.73443	-1.96223	1.67038	-3.4171	-3.48827	-1.11449	-2.03479	-2.16208	-2.39056	0.334133	-2.42433	-0.571729	-0.149657	0.942498	-0.251308	-0.234549	1.07669	2.28415	0.572886	-0.692315	2.55547	3.29387	0.590297	2.62778	1.67177	5.02094	3.5399	2.7483	3.47058	3.94392
	1.19755	1.92611	2.88448	1.24285	-0.278422	0.360264	1.04802	0.143247	-0.222023	-0.38846	-0.686262	-0.133278	-0.699393	-0.0639571	1.24833	0.262224	-0.780822	0.862134	-0.032058	1.02825	0.857367	0.26619	1.44276	-1.1042	1.33096	0.457756	2.755	1.26201	0.885761	1.7108	2.26982	1.25662	2.57631	2.14086	1.41334	-0.597277	1.16608	0.209217	2.9749	1.13548	0.186547	-1.01227	2.57748	-0.152433	1.7793	2.05388	1.29256	-0.955591	-0.453808
	0.240318	0.32988	-1.5152	0.287887	0.0719247	-0.998642	1.67717	0.951185	-0.0994936	0.582678	0.21961	-0.678365	0.444447	1.51657	-0.624419	-0.666814	0.618509	2.6484	-0.113052	0.421858	-0.658041	1.55787	2.71372	0.812051	-1.18482	0.655706	1.64907	0.226304	-0.0725587	-0.222351	0.294998	0.934193	1.43428	1.6948	0.544324	-0.364319	-0.343251	0.621792	2.1337	2.55389	0.676748	-0.610134	-0.256233	0.215156	1.29331	1.59737	1.41833	1.29586	1.01842
	-0.210755	-1.43352	0.752862	-0.902427	-0.917761	-0.43809	-1.77789	-0.370519	-0.480832	-0.294096	0.727047	-0.238073	0.150451	0.330232	-1.31819	0.0913895	0.436423	-0.194193	1.88627	1.4266	1.16979	0.875908	0.595598	0.992636	1.94493	0.576697	1.3774	1.21272	1.11373	0.770879	0.569089	0.710315	0.312375	1.34867	1.09903	1.94515	1.36167	0.957427	2.60886	2.1239	1.8015	2.74982	1.43005	3.85097	3.12071	1.83386	3.19042	3.95018	2.77957
	0.945692	-1.38021	1.00191	-0.862986	0.279134	1.9697	1.54281	-0.134608	-0.196445	-0.950469	-0.561052	0.0749039	-0.673561	0.885971	-0.0701072	-0.655543	-1.2713	0.752539	0.364759	-0.337742	0.369757	-1.12007	0.234961	-1.76085	-1.95121	-0.435191	-0.655925	-0.684763	0.248967	-0.327758	-0.648259	-1.08539	-0.636335	0.392634	-2.82364	-1.32743	0.477407	-0.30457	-0.543724	1.52862	-0.225529	0.971726	0.39143	1.83313	2.28438	2.53151	1.78692	2.99537	3.13367
	-0.564262	-1.60149	-0.945299	-0.885056	0.430285	-0.102576	-0.123554	-0.858233	-0.993352	1.35376	0.512452	-0.0101433	1.32447	-0.595771	1.43584	1.41615	1.04801	0.714109	1.04566	0.940549	0.435976	0.0680491	0.0865565	0.734759	1.56023	1.02571	-0.165729	-0.405585	0.261713	0.891816	0.479374	0.305018	0.716423	0.169331	-0.0585299	1.11201	1.52135	1.03667	0.856912	0.797847	0.920174	1.60903	1.82316	0.995293	0.171548	0.793121	2.77341	2.15532	-0.632824
	1.12718	2.00739	0.697753	1.08916	0.682415	-1.02506	-0.376317	0.631548	-0.345211	-0.721104	-0.256978	0.390364	-0.691967	-0.195877	0.039698	0.176047	-1.46121	0.66816	-2.20404	-3.80392	-0.185644	0.602767	-0.175827	-1.25856	-1.40592	-0.435832	0.391163	0.274824	-0.926159	-2.09874	-1.56047	-0.366659	-0.49686	-1.04895	-0.602807	0.146607	0.379771	0.393334	0.434153	0.285045	-0.119323	-0.556993	-0.741427	-0.386924	0.191363	0.330355	0.109883	-0.0583399	-0.0839595
	0.679001	0.212087	0.84231	-1.06471	0.437636	-1.56809	-1.04956	-0.357295	-0.0392178	-0.987099	0.922239	0.40307	0.361486	1.13795	0.648562	-0.853586	0.364064	-1.36332	-0.818954	0.147633	0.245409	-0.10313	2.22801	-0.419932	0.723308	-0.348944	0.0430069	0.68336	0.791323	-0.10062	-0.673881	0.867829	1.34422	-0.376372	2.29355	2.81315	1.3804	-0.199238	2.0469	1.43287	3.22497	0.236684	1.74769	1.59225	3.21369	4.34335	4.22329	4.44918	2.60687
	0.629454	0.846915	0.582975	1.41199	-0.500631	-0.593379	0.982312	-1.29078	-1.63984	0.297004	1.31896	0.919985	-0.588304	-0.865985	-0.568545	0.392376	-0.390303	-0.373921	-0.950689	-0.807988	-1.83359	-1.0699	-1.87292	-1.38899	0.361157	1.57016	1.4736	-0.102993	0.654639	1.31487	1.28648	3.44309	1.09338	0.0162368	-0.866567	0.571993	1.29174	-0.104911	0.143829	2.94114	1.02756	2.47481	1.37649	2.35414	1.05593	4.23055	3.3666	4.59979	4.72085
	-0.408103	-1.69395	-1.21657	0.0615778	-1.54185	-1.57302	-0.284957	-1.03298	-0.357116	0.472149	1.15068	1.90636	0.661012	0.461488	0.836121	-0.890447	-0.129822	0.422973	0.759637	3.4952	-0.168339	-0.592685	0.245493	0.50425	-0.327758	-1.39889	-1.13105	-0.0475538	0.821456	1.06923	1.11009	0.471588	-0.662216	1.15689	1.88944	-0.623108	0.802857	1.4926	-0.502163	0.110409	0.8823	0.955906	1.39183	0.642452	0.272468	1.43448	1.48456	0.684634	0.262277
	0.65381	-0.32811	-0.0560845	-0.072579	-0.911106	-1.99918	-0.911285	0.631704	0.934178	0.46315	0.0600405	0.0904298	-0.874617	1.18467	0.496129	1.1429	0.164173	1.01388	-2.01431	-1.5885	-1.52663	-0.163231	1.04125	-0.93906	-0.226089	-0.914168	0.468552	-0.247031	-1.13018	0.133702	-1.74321	-0.469018	-1.50994	-0.924162	-1.86438	-0.587986	0.286378	-0.297241	0.254644	0.816073	1.26568	-1.04166	0.397861	0.813	-0.0551496	0.792648	0.707315	1.11436	0.931706
	0.356726	-0.500874	0.408919	-0.130103	0.523731	0.316409	-1.15666	-0.598081	-0.41744	-1.4131	-1.41279	-0.252439	1.24525	-1.63507	-1.19538	0.468046	0.840287	1.65009	-1.35514	1.55326	-0.970807	-0.930632	-0.13272	-0.601634	1.06155	0.849688	-2.4206	1.26685	3.34532	1.91367	3.99523	1.75241	0.520084	1.26771	2.51458	0.0722172	0.400355	0.139652	0.0160196	4.62535	4.50187	3.76486	3.12019	3.20711	2.61368	5.40233	4.13514	5.79973	7.67844
	1.23383	1.51586	0.870084	-0.933756	-1.22557	-0.563715	1.29486	-1.16985	-0.269468	0.412582	-0.198333	-0.463796	0.501687	0.356364	0.377848	-0.481603	0.320133	-1.30255	0.233256	-1.62763	-0.374524	-2.71933	-1.49463	-1.72444	0.0587232	-1.66867	-0.921582	0.545868	0.075745	1.43927	1.41525	-0.0645879	2.88039	0.201051	0.639188	1.1511	0.850766	2.2618	2.19395	0.453242	1.12122	0.610076	2.73561	0.510485	2.38413	1.16907	0.564857	-0.437546	-0.360241
	-0.32781	1.3374	2.30459	-0.516387	0.635623	0.226393	0.887834	-1.04252	-1.149	1.36153	-0.622476	-0.64934	-1.06597	-0.368621	-0.479019	-0.187916	0.801501	-0.356272	-0.418227	-0.74604	-1.89676	1.34787	-0.643971	1.31607	1.43037	-0.164991	0.456239	1.09956	-0.323396	0.321702	0.00703182	-1.39784	1.34905	-0.247114	1.1196	0.905006	-0.323624	0.67866	0.0438845	0.366803	0.184377	-0.132362	1.15533	-0.0313848	0.583366	-0.236154	0.812819	-0.568123	1.30668
	-0.161402	-0.958645	-0.0680893	-1.348	0.54642	-0.117565	-1.62547	0.939485	1.42498	-1.08623	-0.127001	-0.722967	0.734081	1.21244	0.871267	-0.16412	-0.69374	1.20673	0.0108395	-1.35402	-1.56392	-0.675388	-1.40804	-0.812372	-1.27256	-2.30778	-2.18688	-2.56818	-0.653784	-0.637409	-1.43715	-0.124063	0.275541	1.48387	0.579788	2.08348	1.63719	2.15863	1.59847	0.850297	1.21633	1.06985	2.48282	1.06997	2.64291	2.71275	1.61865	2.21509	2.2444
	-0.0406131	0.0101887	-0.197262	0.00772282	-0.68381	0.190693	1.3751	0.814938	-0.348974	-0.574745	-0.607068	-0.662494	1.09598	-0.0475914	0.88882	2.28772	1.18503	-0.299334	-0.659833	0.0656975	0.3769	-2.25271	-1.43764	-0.456535	-0.849714	0.583572	0.414301	2.04711	1.3321	-0.0691192	0.598892	1.27568	0.741624	0.996406	1.50291	1.07086	2.67869	1.35913	2.475	1.65073	1.17205	0.809714	1.5481	2.57441	2.1657	2.10901	4.09079	2.76904	2.47527
	-0.378594	0.605294	0.619996	-0.817081	-1.02445	-1.07106	-1.04866	0.0666435	-1.42206	-0.616329	0.859953	0.654853	0.78785	-0.108051	1.50404	1.19748	-0.291707	-0.0750863	1.91521	2.26478	2.27486	-0.991171	1.62213	-0.829956	-0.264411	-1.10838	1.5098	-0.50415	0.596109	-0.0587158	0.936137	-0.873225	2.72311	5.10064	1.64358	0.603366	4.17725	2.19402	5.76148	3.31164	3.3827	4.85983	1.22163	3.14995	2.79148	0.00332132	2.34685	1.63152	4.65478
	0.682995	-0.0934976	1.40773	-0.323023	-0.985526	-1.3004	-0.437613	-0.665025	-2.42429	-0.408669	0.606611	0.837089	1.12536	-0.627031	0.0238465	0.557334	-0.221702	-0.189873	-1.08544	0.678559	1.01518	0.598534	1.64926	0.933806	1.99312	0.200826	1.52135	1.55866	1.80145	1.83632	2.11174	1.23167	2.59286	1.17366	3.06799	1.95431	0.761948	2.36187	1.74569	2.35423	4.23801	6.17262	5.27838	6.38409	4.60111	3.80514	5.58676	4.74225	5.08203
	1.39188	-0.122439	0.62225	-0.0412849	0.714447	0.733001	-0.453865	-0.329044	-0.619104	-0.232193	-1.06027	-0.482477	-0.22941	0.342975	0.0839609	3.06379	-0.909208	1.41089	-0.407716	3.6115	1.27367	-0.635017	-0.581648	-0.267407	0.282005	0.315726	0.422082	0.946065	1.31346	0.814759	0.390998	1.23787	0.499159	1.1626	1.17754	1.19452	1.32898	-1.44606	-0.914706	-0.518624	1.18671	2.54588	1.77975	1.21125	-0.370589	1.43052	-0.218351	-0.181848	0.246487
	-0.607425	0.0395575	-0.140415	1.13082	-0.828861	1.00547	0.580263	0.00624931	0.497662	-1.09145	-0.625737	0.0119596	0.486271	0.495336	0.471279	-0.0725953	-1.09213	3.20443	0.0911178	-0.456831	-1.25084	0.436031	-0.0339368	0.46944	1.39604	1.45722	0.35272	1.53224	1.67954	0.292656	0.735963	0.766887	0.996771	0.522856	-0.66225	0.520674	1.03463	0.963279	1.70607	0.885167	0.998152	1.8299	1.87267	1.17205	1.30058	1.24586	2.40079	1.43762	2.28883
	-0.222305	1.92583	-0.674834	-0.479864	-0.169065	0.685962	0.104556	-0.232597	0.453405	0.495517	-0.307958	-0.438668	0.649951	-1.47	1.67697	1.5451	0.972344	1.73619	-0.775031	1.76948	1.80304	2.14531	2.02781	0.817108	-0.791186	-1.17481	0.680147	0.341349	-1.63804	0.658623	1.14928	-0.934956	-1.17359	-0.0911134	-0.10022	-1.48175	-0.606702	0.907036	1.36237	1.51459	1.85706	3.47718	5.9666	4.39047	2.02945	2.86442	3.42493	2.01771	-0.309485
	0.62541	-0.119424	-0.657923	0.676652	1.44692	-0.126525	-1.05932	-0.722521	-0.180337	-0.0583343	1.02807	0.885099	-0.426528	1.28646	-0.0936518	0.601721	-1.79388	-0.516152	0.0245061	0.36245	1.26503	0.0716654	-0.0890145	-0.155803	0.455892	0.192297	0.624805	0.107714	-0.179395	1.68522	-0.033702	0.202598	0.166216	0.347255	2.29822	1.33563	1.75068	0.852463	2.72957	-0.106363	1.20567	0.933632	1.22169	0.248813	1.68392	0.868559	3.20091	2.00306	0.649207
	0.10714	1.05857	-0.132323	0.0504012	-0.406641	0.268558	2.6487	-0.00433439	-1.48776	-0.732955	-0.409441	-1.29721	0.679991	1.03319	0.813652	0.528367	-0.295062	0.82086	0.561563	-1.82305	0.81241	1.64799	1.47611	1.08922	1.27973	2.36974	2.79995	1.32134	-0.192601	0.139031	1.10416	1.15699	0.509711	-0.165898	-0.11772	1.00661	1.88015	1.29836	0.225744	-0.152627	0.0615784	0.512801	1.11666	1.82167	2.43677	2.74365	2.5547	1.83219	1.10723
	0.327546	1.53395	0.706307	-1.28697	1.2804	-0.214162	0.458476	0.531518	0.392108	0.494772	-0.621197	0.464156	0.625519	-0.502683	-0.805599	0.511424	-0.35777	-1.01834	-1.53307	2.65615	0.193709	-0.925874	-1.1427	-0.748983	0.143626	-0.4943	-1.83635	-0.992567	0.400667	1.01315	0.931396	1.05356	1.80153	2.09709	1.4029	0.633232	1.06336	1.36075	1.84652	1.75991	0.0322923	1.0227	2.77735	2.74999	1.98824	3.05428	3.31995	2.58554	2.29191
	1.20545	2.98615	1.8004	0.683991	1.09713	-0.82389	-0.368341	-0.00941749	0.250368	-0.754961	0.409503	0.505889	-0.384153	-0.42618	0.896753	-0.247525	-0.180437	-0.909184	0.0142134	1.88185	1.30115	4.41426	5.14002	4.618	2.99037	4.06665	3.73195	4.27261	3.09815	3.81523	1.72833	1.85184	2.77624	3.00291	2.24296	1.6806	3.22677	4.37756	5.92553	5.16549	4.00484	3.92214	3.30349	4.35149	3.86683	3.97876	4.35797	3.98844	5.61831
	-1.91566	-1.66567	-0.0140271	-2.16581	0.00343554	-0.303436	-1.52242	-0.983842	-0.313426	0.243569	0.818539	0.246477	-0.857407	0.432352	0.457363	0.352459	1.51104	0.695827	0.595868	0.542986	0.78709	0.567545	0.350553	-0.0990542	-0.111528	0.262318	0.930055	0.113952	-0.183482	2.06091	1.62161	-0.808451	0.947039	0.193576	-0.89866	-0.419758	-0.836201	-1.88751	-1.24319	-2.13559	-0.760218	-1.8073	-1.72122	-1.58771	-1.02548	-1.49719	-1.72502	-1.9849	-1.0609
	-0.970435	-2.08306	0.222419	1.63555	0.211713	0.413419	0.30826	0.615428	0.575042	0.453583	-0.303666	0.282975	-0.84288	1.45404	0.200352	-1.78265	0.388002	0.077229	-1.16827	-0.260333	-1.32816	-0.386552	-0.363801	-1.23929	-0.0524347	0.0576089	0.223232	1.51122	2.47698	2.88768	2.52193	2.38717	2.84672	2.9832	1.84547	4.14393	3.99456	0.619999	3.14503	3.45243	4.24824	3.39845	3.81589	5.64673	4.59578	2.8452	2.67052	3.00418	3.90764
	0.799478	-0.708607	-0.798801	0.93491	1.48065	-0.0205385	0.0158907	1.64577	-0.0153024	-1.4335	0.142762	1.21624	-0.314335	-0.668926	-0.638553	-1.36576	-1.14452	1.12664	1.37636	0.136508	1.36704	-1.115	-0.872864	0.396281	-0.148818	-1.78824	-1.40392	-1.33149	-1.93317	0.602622	-1.2482	-2.47934	-0.468884	-1.18616	1.20713	0.265219	-1.27642	0.119955	0.510719	1.3712	0.463187	0.912549	-1.28125	0.590505	-1.30839	1.22683	-1.60092	0.977503	1.12506
	0.566365	-0.573318	0.282346	-0.208267	0.376871	1.46277	0.78196	0.80583	1.20883	-1.03514	-1.22023	-0.0642935	0.795509	1.0112	-1.83429	-0.359175	-0.481098	-0.73041	0.874049	0.187763	-1.34934	-2.41853	-2.26623	-3.32958	-2.0471	-1.3196	-1.56312	-1.10066	-2.72323	-3.01006	-2.10457	-1.2892	-2.00471	-2.83186	-0.7359	-1.63392	-1.30565	-1.43316	0.871825	1.51419	0.141896	-0.915916	0.795827	1.20787	0.432265	1.29399	2.71423	1.6706	1.84576
	0.350361	-1.30546	0.382143	-0.582788	-0.443304	-1.37565	-0.650176	0.507847	0.261112	0.463009	0.557308	0.282895	1.70413	1.47581	1.77454	-0.288594	0.36432	-0.571261	-0.873243	-1.51518	-0.493527	0.762077	2.11859	5.37997	5.29985	3.71775	4.95768	5.66236	5.87613	6.60387	6.65201	5.91709	5.26909	6.0934	7.17012	4.52295	4.5345	3.71511	2.92822	5.26737	5.27341	3.53435	3.30387	2.89892	2.76242	0.481926	3.3936	2.70314	0.634734
	-0.425072	-0.571832	-0.33612	-1.16828	-0.862651	-0.943889	0.199586	1.17329	-0.122945	-0.308556	-0.187826	1.09248	1.54834	2.10732	1.37397	1.51919	-0.356783	1.41652	0.13395	-0.361251	0.626279	0.730877	0.127689	-0.893607	1.07638	-0.466742	1.89985	0.45988	-1.04403	0.615936	-0.527594	-0.580182	0.539772	0.520751	1.39764	1.00081	1.00917	-0.666402	0.479517	1.14293	0.530902	0.858134	1.54633	0.939857	1.35893	1.19417	2.30741	1.38657	0.394865
	-1.10833	-1.63201	0.542587	0.407236	0.610766	0.0289874	2.13381	0.43611	0.129426	0.900852	-0.0515648	0.670354	0.606619	-0.257914	0.12071	-1.59093	-0.641634	-0.159627	-0.438773	2.67174	1.21098	0.636347	0.507593	0.384472	-0.156927	-0.800634	-0.276459	1.09572	1.47138	0.848421	0.4609	0.321212	-0.0605786	-0.348289	-0.134734	0.0682581	-0.23456	-0.855854	-1.31112	-0.785821	0.640852	1.64027	1.85858	1.96535	2.03994	1.77775	1.5154	1.80811	2.5318
	0.192778	0.642151	-0.453921	1.27793	1.42922	0.506486	0.773672	0.621398	0.707223	-0.184767	0.276514	0.649004	-0.403291	-0.255423	-1.31311	0.213739	-1.73035	-0.737435	-1.39316	-3.02121	-1.9313	-1.49952	-1.16178	-0.365005	0.26992	-1.61147	-3.5244	-2.24023	-1.29538	-2.07282	-2.93278	-2.94182	-2.21132	-1.82046	-1.62061	-1.25745	-1.19749	-1.40775	-1.55842	-1.78517	-2.4335	-3.5917	-3.32895	-1.31265	-0.597556	-1.38511	-2.25636	-2.07875	-1.17317
	-0.518546	-0.136389	1.47104	-0.503762	-1.00699	0.595528	-0.780394	-1.0575	-0.680945	-0.859124	0.319582	0.447572	1.13599	0.431187	1.38495	1.5485	-0.705322	1.21307	-1.24827	-1.47565	1.63497	0.0184481	-1.22358	0.526351	1.10636	1.65602	1.98714	0.363303	1.22366	1.31524	-0.2695	-0.802926	-0.0564998	0.32569	0.170349	-0.200056	-0.952585	-0.195902	0.610751	0.0529635	-0.547022	0.319218	1.04757	1.42762	1.91067	0.413603	1.72301	3.35171	1.22666
	-0.218951	-0.170203	0.442331	1.32815	-0.563384	0.731406	0.793491	-1.01766	-0.293469	1.34714	0.0404971	1.19623	0.547416	-0.477086	-1.05762	0.0686574	1.38054	-1.57628	-0.436367	-2.98088	-0.566328	0.527146	0.616878	0.0202001	-0.945552	-1.95198	-2.62642	-2.7038	-2.39359	-2.00152	-1.74365	-1.63247	-0.955564	0.63608	1.31299	-0.422408	-2.56166	-2.95961	-2.43039	-2.18825	-2.08861	-1.80259	-1.6229	-1.79885	-1.78458	-1.13143	-0.57459	-0.798622	-1.1016
	-0.310509	1.5088	0.0567794	0.255617	-0.595301	-2.24582	-1.47073	-0.36023	0.2468	1.13107	1.91298	0.0465994	0.124686	-0.194053	0.274957	0.563494	-0.133817	0.00325259	-0.678862	0.892006	0.873059	2.18252	3.54308	1.92111	1.67837	3.44347	3.69497	5.02895	5.27182	4.70698	3.85906	2.80538	2.17392	3.0549	2.53652	1.06331	3.27156	2.75475	6.1152	4.19868	7.19508	6.15766	5.85082	5.65775	5.08807	4.00004	4.43035	2.24166	1.97167
	0.862579	1.49802	0.115202	1.42669	0.84059	0.570414	2.40805	1.65485	0.056296	-0.431243	-0.175287	-0.152055	-1.03637	-1.29747	0.200329	-0.871812	-0.372773	-0.948216	-0.0740515	0.155803	-0.749856	-0.0127796	0.247301	-1.33111	-2.26491	-1.47288	-0.440996	-0.722295	-1.20917	-1.36606	-1.88178	-1.53368	-1.10623	-1.19555	-0.829708	-1.18216	-1.70305	-1.30959	-0.819942	-0.706358	-0.894504	-0.97135	-0.616849	-0.390438	-0.395129	-0.245834	-0.686725	-0.603123	0.302757
	-1.76798	0.260206	1.48828	-0.603021	0.345532	0.235967	1.0368	0.197445	-0.119806	0.500196	0.164195	-0.00979524	-0.605597	-0.507565	2.14239	-0.196489	-0.490365	0.494374	-2.25108	-1.37535	-1.44759	-0.308049	-0.243429	2.67746	1.16113	3.3594	1.10007	2.13044	1.23254	3.29325	3.54523	2.11777	3.27529	3.76782	5.19915	6.38752	3.7683	5.82659	4.59941	5.29269	7.86601	7.19071	8.33147	8.43845	11.7706	9.44287	9.28476	7.90208	8.60766
	-0.943409	-1.56025	-0.841578	-2.26812	-2.03874	0.314818	-0.0816887	-1.50803	-0.452494	0.107592	-0.718245	-0.198609	0.163019	0.205859	0.598051	0.952922	1.17622	0.292681	0.408658	0.913415	-0.221463	-0.978793	-0.41804	-1.12169	-1.53938	-0.691693	-0.390952	0.887079	-0.2126	1.11065	0.229076	-0.0453647	0.0137073	-0.147424	0.852961	-0.112568	-0.567272	-0.222841	0.975683	0.0747651	-0.141473	0.805938	1.91651	0.986011	0.4829	1.82056	1.49902	0.594694	1.75322
	0.390238	-1.12572	-1.42278	-0.940329	-0.884168	0.124281	0.134939	0.0869668	0.514441	-1.01203	0.408955	-1.02914	-1.63426	0.769854	-0.230509	-1.32823	1.14622	-1.05102	0.587546	-0.174258	2.15124	5.25144	5.50367	4.18277	3.96397	1.6152	2.52156	1.87069	2.85034	4.52912	4.30549	10.6166	13.1346	13.0854	14.2297	12.4026	17.9976	17.2405	22.0688	21.0803	21.5964	17.8456	17.8331	18.0865	15.3233	10.6269	12.1695	11.3435	12.044
	-1.41367	-0.546794	-1.12133	-0.061069	-1.10205	-0.938235	-1.30505	0.627516	-0.289941	-0.971164	-0.0861396	0.198873	-0.518635	0.0607096	0.728479	1.12938	0.742974	1.60534	0.902716	1.72581	0.963419	0.664071	-0.509927	-0.0437887	0.672614	1.23203	0.503635	0.294515	1.9718	2.35081	1.51096	0.269096	2.83228	5.19499	2.88502	2.811	1.32395	2.55299	1.79556	0.551932	2.65203	2.10184	0.651725	3.4296	4.12579	1.97572	2.39321	3.15006	2.49042
	-0.873512	0.0161385	-0.166111	-1.60491	-0.997316	-1.26074	-0.546443	-0.153476	0.873155	-0.609823	-1.27269	1.38635	-1.2088	-0.398166	0.917768	0.123675	-0.167116	1.14226	1.06131	1.65324	2.83416	3.0471	2.585	1.74081	0.807487	0.0779458	-0.231033	-0.144813	0.241926	0.660594	0.767667	0.496345	0.0865198	-0.159214	0.180837	1.38748	2.72271	3.10704	2.60395	2.30725	2.69645	2.91683	2.23501	1.35319	1.33748	2.02107	2.33462	1.84135	1.19017
	-1.61635	-1.28887	1.57904	-0.452117	-1.11773	-1.07872	-1.06177	0.203368	0.107581	0.269582	0.0354358	0.264368	1.67356	-0.360416	0.674301	-0.785094	1.11127	0.401777	-0.5192	-1.72599	-2.68551	-1.76151	-2.87939	-2.07841	-3.72803	-3.48163	-3.16487	-2.59183	-1.55858	-1.33421	-1.38709	-0.151205	-0.919894	-1.9991	-1.87494	-2.12039	-0.285788	-2.05638	0.484964	-2.58522	-0.728793	-1.34192	-3.17537	-1.7197	-2.51206	-1.72027	-1.74649	-1.62221	-3.95313
	0.715964	1.34916	1.0629	0.611748	-0.163893	-0.155617	0.913274	-0.70027	-0.85225	-1.94251	-1.15334	0.359101	-0.558469	-1.40512	0.225203	-1.04102	0.807724	0.789978	-1.38165	-2.70913	0.966822	1.72948	0.84805	-0.408255	-0.770227	0.41525	1.33692	0.376839	-0.84524	-0.570252	0.280488	0.487913	0.32235	0.328821	0.661723	1.22872	1.34116	0.486819	-0.544457	-0.843517	-0.326077	0.72781	1.40563	1.05612	0.705547	1.36957	2.34377	2.73898	2.64683
	-0.794639	0.449003	-0.387772	-1.0459	-0.682027	1.04213	0.299611	0.835471	0.244998	1.283	0.583892	-0.447963	1.58895	1.21655	-1.52736	-0.192755	-0.776843	-0.968473	-1.11729	-0.226454	-1.6885	0.574902	0.157192	-1.39765	-1.22967	-1.93879	-2.0698	-1.11946	-0.902534	0.310441	0.615341	-0.0137592	0.0307283	-1.51976	0.658967	0.15173	0.0197314	0.652295	0.286694	0.15142	0.419209	-0.113417	1.79106	1.45467	-0.0352925	-0.207118	0.52605	0.931036	0.311279
	0.112276	-0.565221	-1.28502	0.442111	0.179205	0.590824	1.07321	1.77008	0.717686	0.80777	-0.0456455	-1.14991	0.978448	0.431989	0.686936	0.0974774	-1.85625	0.0979985	-0.412572	-1.71435	-0.988562	-0.904331	-0.952907	-0.719728	-0.70561	-1.07056	-0.829785	-1.0997	-1.98421	-1.99576	-2.16881	-2.53218	-2.07184	-0.858895	-0.769924	-2.07109	-1.43919	-0.667213	-0.977988	-0.83055	-0.555348	-0.918962	-1.75751	-1.03833	-0.262555	-0.430755	1.29619	2.48218	1.52977
	0.110574	-0.206368	-0.905399	0.257409	-0.133291	-0.45473	-0.604622	1.02467	-1.02853	0.254177	0.804769	1.92964	-0.71037	0.0348685	-0.556499	0.924704	-1.64801	1.17451	0.0127739	0.0375353	2.07439	0.0458181	1.34907	0.718854	1.15318	-0.118584	0.512955	2.18105	2.5021	3.1219	0.934635	1.01356	3.82963	2.46035	4.0914	1.32028	3.89097	1.75283	3.32224	3.07568	0.887397	3.15401	3.11247	3.52827	2.6922	3.56858	3.42011	2.17629	3.17309
	-0.941142	-0.655684	-1.78155	-1.38933	-0.480148	-0.492097	0.100658	0.553257	-0.312401	0.541151	-0.912083	0.902112	0.543576	0.440132	0.943269	0.648155	1.48307	0.912626	0.828677	1.06842	2.29639	0.781631	-0.33268	1.9328	2.27989	3.72702	4.89078	6.18632	4.5461	4.29611	2.36066	2.57966	1.28552	-0.398505	-0.788789	0.994501	-1.95537	-1.71097	-0.616752	-1.29105	-2.52026	-1.96682	-2.7671	-1.11297	-2.48392	-0.975316	-2.37709	-2.65343	-0.629472
	1.75655	1.61333	0.571316	0.37273	1.01725	-0.00945886	0.146623	0.651273	2.04786	-0.0130359	0.163237	-0.0296603	-0.570039	-0.220876	-1.63402	-0.782396	-0.0365209	-1.51683	-0.00761942	-0.486749	-2.37683	0.0879087	-2.09095	-0.321931	-0.416277	0.0745757	1.04884	1.59024	1.78529	3.28664	3.37974	1.92148	2.32981	4.0112	0.995182	1.43671	3.99199	2.89746	4.29386	3.98217	4.61611	5.38113	5.24974	4.23028	5.74005	3.57032	5.15337	3.71232	3.92479
	-0.684119	-0.61696	-1.07002	-0.720943	-0.532294	-1.26988	-0.852184	0.69839	1.71538	0.0681794	0.912412	1.37071	1.89942	0.412019	0.778391	0.154455	0.403955	-0.615022	1.12346	1.2638	0.722079	0.689296	0.3243	-0.491886	-0.128159	-0.153369	-0.857016	-0.520811	-0.0193506	0.233284	0.102547	-0.112249	0.326374	0.328734	0.26356	0.565985	0.31916	0.397604	0.670113	0.883596	1.14177	0.689891	0.334792	0.637696	0.999018	0.678525	0.671247	0.956635	0.989312
	-0.88822	-0.332904	-0.264249	-0.134497	-0.63861	-2.12275	-1.45642	-0.243658	0.726154	0.135063	0.520207	0.136964	-0.41723	0.875657	1.1108	-0.0850778	1.8539	0.846051	1.86213	-0.605841	0.0636109	1.54529	-0.753805	-0.154513	0.51182	-0.496648	0.428647	0.575547	2.15941	2.11274	1.86902	2.17423	0.632014	0.940427	1.46623	0.979961	1.1146	0.220296	2.09989	0.106078	-0.265613	1.86375	1.90626	1.51479	1.02677	1.25742	1.45147	1.75071	2.33465
	1.69397	1.41297	0.958876	0.713651	2.41121	1.62327	0.0642284	1.44463	0.887247	0.0554021	-0.125059	-0.136178	0.382709	-0.248714	-0.927096	-0.815454	0.00404213	-0.807825	-0.167158	-1.43138	-1.50213	-0.875338	-0.060805	0.431648	0.188848	-0.224916	-0.0182001	-0.0152718	-0.853691	-1.58742	-1.62346	-1.1291	-0.590163	-0.570521	-1.0296	-1.59945	-1.60667	-0.89465	-0.136777	0.109021	-0.369418	-0.404968	0.936159	1.88796	1.4693	0.984966	1.03459	1.36287	1.77903
	0.426529	0.337725	2.64337	0.636245	-0.495982	-0.0370111	0.182585	-0.325627	0.071909	1.05475	-1.10139	0.135075	1.19353	-0.282266	0.429626	-0.150807	-0.221517	-1.76001	-0.901908	-0.57542	-1.31085	-0.724653	0.57812	0.0623809	1.41735	2.13281	2.35034	4.60929	3.18706	2.86657	2.30079	3.61507	2.9309	3.65912	4.23695	4.17031	3.32687	2.03455	3.43836	1.88134	1.06052	2.92654	2.26152	2.98647	3.25705	2.53835	1.74044	-0.0310738	-1.61492
	-0.867515	0.117053	-1.42782	0.747565	-0.708689	1.04592	-0.23782	-0.283481	-1.0161	0.668761	1.6126	-1.2497	0.350474	-0.0570193	0.708103	0.056249	1.0252	-0.830192	1.20965	-0.91831	0.601176	-0.349281	0.0459565	1.3425	1.35507	3.64819	4.1194	1.99273	0.94291	2.11259	2.62396	2.11463	0.703595	0.153475	0.848625	2.00254	2.56991	1.00581	0.663693	0.993492	0.66724	0.334681	0.752764	0.958636	0.360476	-0.222235	0.550056	1.71554	1.4351
	0.399663	-0.79796	0.0914869	1.99158	1.69496	0.192099	0.50808	-1.75436	-0.0135103	1.58724	0.0506532	0.49614	0.769831	0.177734	-1.11836	-0.45159	0.297493	-0.527048	-0.777831	4.91028	1.66945	0.0909149	-0.31071	-0.02079	0.475302	0.705308	0.417187	-0.443591	-1.43783	-1.54893	-0.679779	-0.413141	-1.58174	-2.60103	-2.05996	-0.808235	-0.103905	-0.237108	-1.08619	-2.10714	-2.55798	-2.38821	-2.11125	-1.8578	-1.28103	-0.419884	-0.0427235	-0.556248	-1.22311
	0.737949	-0.314233	1.60875	-1.7685	-0.139036	0.0818828	0.20875	-0.953651	-1.29378	0.902835	0.169913	-0.353316	0.614202	-1.39616	-0.865858	-0.162587	1.62731	0.40054	-0.79009	0.60241	0.213131	1.73654	-0.664247	2.79721	0.819188	-0.100482	3.43245	2.10534	4.03419	5.41348	8.00114	3.6772	6.50167	8.2374	7.27272	8.8022	7.26565	7.82648	10.513	8.16971	7.67633	10.2168	11.4045	12.3285	11.2607	12.8709	10.6642	13.126	12.9147
	-0.758704	-0.0916944	0.220021	0.839848	0.921283	-0.627724	0.533924	0.947915	0.132494	6.11718e-05	-1.97423	0.0285913	-0.455508	0.0624301	-0.506771	-2.00095	-0.464726	0.911091	-1.61199	-1.00437	-3.56273	-2.26639	-0.925714	-1.51981	0.702831	1.74563	3.34018	2.83812	3.04118	0.26538	-3.14129	2.97649	2.66868	3.38175	4.59508	3.10116	2.61729	-1.28009	-0.107087	-1.48111	-2.77347	-0.90272	1.24953	0.00577107	-1.33908	1.47108	3.41453	2.34922	2.596
	-1.23599	-1.10387	0.422013	0.0502268	-0.127974	-0.161382	-0.31251	-0.93261	0.526756	0.437081	0.719789	-0.540228	-1.10652	1.07885	-0.530452	0.902419	2.39669	-1.20509	1.57664	-1.24625	-0.369619	-0.523904	-0.359612	0.593146	1.15889	0.718623	1.10259	1.53682	2.51586	2.6507	2.13519	2.03631	2.64786	4.05042	4.23511	4.20769	3.52818	4.54155	5.84601	5.22949	4.81711	4.11884	5.22076	5.62622	5.61798	6.05312	5.79826	5.38032	6.8865
	1.12706	-0.0976532	-0.224654	0.307466	-0.102597	0.386183	0.367212	1.14572	0.948139	-0.53237	0.142457	0.631734	-0.916461	0.0741394	-1.29859	-0.820676	-2.32672	-2.00043	-1.00338	-0.162628	-0.568372	-0.803421	0.879487	-0.166101	0.808029	1.6577	0.961373	1.29641	0.581426	1.92572	1.75525	3.66671	3.07667	2.8008	2.59565	3.35637	2.92747	3.46936	3.68098	3.0439	2.50182	1.67607	2.97649	2.39048	2.92349	3.39296	2.39808	3.33582	3.5502
	1.46591	1.0029	1.38665	0.450583	-0.0382523	1.50923	1.62662	0.49571	-0.0206249	0.257483	0.957749	-0.11027	-0.206684	-1.54486	-0.580775	-0.911413	-1.43331	-0.899636	-0.3313	-1.83433	-0.670995	-0.77052	-1.38027	-0.0161997	-1.75729	-0.816418	0.3144	-0.212333	1.06368	-0.135592	-0.0761145	0.104057	0.825267	0.876312	-0.922107	1.83728	1.55662	-0.394771	1.22525	1.21652	1.47331	2.21767	0.679561	1.21767	0.743968	1.21974	-0.121288	0.298788	0.347553
	-0.261303	0.0296947	0.495286	0.984777	0.808567	-0.390436	-0.713433	0.622316	0.865575	-0.240009	-1.11362	-0.539783	-0.680996	0.981261	-1.61128	-2.13326	-0.149493	0.511881	-1.94663	-0.657422	-0.895703	-1.35679	-1.84474	-2.16364	-2.11755	-1.55678	-1.10812	-1.99474	-3.87431	-4.51253	-3.14963	-1.82239	-2.01612	-3.02154	-3.91587	-4.34465	-4.15112	-3.52162	-2.77521	-2.25025	-2.26028	-2.52029	-2.27429	-1.60186	-1.59773	-2.5484	-3.20993	-2.7478	-1.81082
	-0.278995	0.432244	-0.00227325	0.733571	0.347585	0.322803	0.493167	0.510217	0.691243	1.16248	0.85926	0.65536	0.817321	-0.407296	-0.1079	-0.106911	-1.40453	-1.86903	-1.75404	-1.21932	-1.96568	-1.41035	-1.8278	-0.477392	-0.577974	0.165573	0.211585	0.332498	-0.347127	-0.591119	0.384782	0.655109	0.871183	1.31949	1.38764	2.59253	1.01484	0.367434	1.96899	1.22961	1.55621	0.741746	2.27616	2.3383	3.61054	2.56035	1.93096	1.99552	2.41294
	-0.618261	0.76525	0.100309	-1.42067	0.536986	1.33359	-0.316842	-0.604416	-0.164399	-0.302075	-0.611861	1.10638	0.102119	2.44063	0.231821	0.149052	0.368357	0.0762241	0.812646	0.416344	-1.9025	-3.83004	-0.793801	-3.55335	0.362661	2.10781	1.49477	4.19891	3.94089	4.726	4.72733	5.7893	4.82314	3.99146	4.51739	2.83615	3.23931	3.03098	2.49781	2.73677	3.04411	2.51136	2.24095	2.26626	2.45648	1.96718	4.32389	4.23902	2.59146
	0.0797645	0.345486	0.12883	-0.512331	-2.35675	0.245385	-0.111031	-0.30699	1.62646	-0.562865	-0.706803	1.47137	0.125201	0.565194	-0.116947	-0.110213	-0.169475	-2.06633	0.129357	0.124078	-1.21215	-2.6215	-3.39237	-2.82481	-1.46187	-1.82358	-2.84929	-2.47745	-2.46636	-2.66129	-1.30544	-0.533506	-1.44668	-2.19388	-2.01322	-1.32995	-1.6595	-2.52618	-2.56032	-2.4755	-2.29285	-1.2688	-1.1516	-2.19582	-1.3212	0.112564	-0.242172	-0.871313	-0.75677
	1.88601	0.99225	1.29388	0.750364	0.806017	0.329273	1.53544	-0.0196499	-0.0707375	0.175643	-0.1262	0.0865991	-0.215567	0.436764	-0.509742	-1.45716	-1.0388	-0.892438	-1.14731	-1.64091	-1.34681	-1.04742	-1.96392	-1.72619	-2.2783	-2.04259	-0.650021	-0.772027	-2.22624	-2.28619	-1.77368	-1.59161	-1.06381	-0.360522	-0.617358	-1.13498	-1.3525	-0.0997163	0.347176	-0.594505	-0.144854	-0.288265	0.142753	0.478793	0.268063	0.0902953	1.41599	1.72714	0.692479
	-0.350331	2.05117	1.18503	-0.498567	0.419888	2.3953	1.20464	-0.669653	-0.168865	-0.86503	-1.13425	0.108483	0.527868	-0.523549	-0.25686	1.47424	0.160751	-0.0378616	0.59853	-0.00318371	0.605686	0.243262	0.544739	0.723112	0.871183	1.57581	1.41925	0.482917	0.81569	0.79045	1.00393	1.54927	1.51634	1.71998	2.6686	2.52972	1.892	3.07787	3.16784	3.64369	3.55204	4.62512	3.04025	3.30436	3.7391	2.31967	3.14331	2.84022	4.02376
	-0.811944	-1.28988	0.0511336	-0.321418	-1.17866	-0.711148	1.04394	0.845676	2.02027	1.32358	-0.0145179	-0.0694301	-1.11997	0.244381	0.968764	-0.680111	-0.421181	0.971228	1.3936	0.607694	-0.922494	-2.65455	-2.52883	-3.70282	-3.57532	-4.52628	-6.95151	-4.45514	-6.56084	-5.10333	-2.52905	-1.5569	-3.64378	-3.04912	-1.80074	-1.24312	-2.54445	-2.68808	0.757692	-1.60149	-1.08554	-0.00276658	0.278681	0.663623	0.60498	-0.715441	0.71813	1.89266	1.59245
	-0.0388929	0.11005	0.717698	-0.0149632	0.374565	0.361231	-0.158461	-0.417579	-0.453057	-0.324334	-1.3323	-1.59284	-1.85959	-2.94097	-0.817956	0.302313	0.66527	-0.10379	0.624594	-0.506515	0.937526	0.89148	0.256141	-0.0676957	0.424046	0.665346	0.199954	0.0366909	0.21443	0.207042	0.0654906	-0.0385627	0.00827525	0.118708	0.145367	0.205084	0.354187	0.466539	0.577237	0.748581	0.69992	0.442385	0.517688	0.846582	1.061	1.35703	1.6917	1.49513	0.932274
	-0.768644	1.98555	0.751901	-0.587765	0.485043	-0.575064	-1.03224	-0.130092	0.899639	1.50791	0.435635	0.214148	0.487562	-1.30804	0.63171	-0.94019	-0.129306	-0.248076	0.0966938	-2.86131	-0.845667	0.133115	0.296578	-0.133741	-0.936301	-1.88956	-2.76723	-3.2336	-2.84356	-1.40035	0.28042	1.16696	1.0767	0.676321	0.521889	0.57945	0.673172	0.756886	0.91408	1.17839	1.36147	1.23535	0.936708	0.96691	1.6235	2.32542	2.30156	1.46244	0.400198
	-1.58106	-0.845168	0.37651	-0.794299	-0.695654	-0.733447	-1.27095	-2.04017	-0.169329	0.277386	-0.236575	0.172911	1.31054	0.0741623	0.919093	0.297628	0.342649	0.697479	1.61179	1.6365	0.503155	1.86433	1.58595	2.79305	2.07062	2.89886	3.25156	3.10059	2.85118	3.64845	3.47011	3.42383	3.26236	3.25422	3.78619	3.54557	3.27504	3.13924	2.39307	2.05992	1.03539	2.08351	2.29481	2.14308	2.3681	2.78094	2.44028	1.73002	3.26137
	0.301849	0.731482	0.265326	0.156559	2.34598	0.191793	1.30309	-0.0319489	0.719628	-0.829085	0.118679	0.287222	-0.434723	-0.528268	-0.251817	0.145753	-0.19424	-0.239068	-0.161744	-2.83316	-0.88235	-0.515283	-0.644642	-0.805457	-1.39623	-1.64912	-1.11688	0.1251	0.901549	-0.324808	-0.223929	0.319589	0.4803	1.23508	1.80088	2.66023	1.8278	0.705656	2.05248	2.53674	1.57601	1.46338	2.70492	3.13919	2.00244	2.27364	2.78507	2.47308	2.60322
	-2.75667	-1.26337	-1.30978	0.05391	-0.0791166	0.452762	0.668332	-0.444748	-1.13445	-0.765911	1.30858	0.380243	-0.290862	0.072311	0.605557	0.984085	0.387316	0.122314	-0.328493	-1.37198	0.90278	0.985889	0.217416	-0.0625737	1.23744	2.69517	2.22682	1.53628	2.17036	2.6309	2.30025	2.16422	2.41953	2.67995	2.69626	2.64312	3.70701	5.35661	4.55133	2.54061	3.29736	4.99307	4.78673	4.71067	5.83258	5.91227	4.85456	4.63638	5.42529
	0.856455	0.858742	0.942609	0.0994104	1.09025	0.687772	0.100147	0.882459	2.02793	-0.126585	-1.51473	-0.265151	-0.330175	-1.12878	-1.6093	-0.486785	-0.550387	-0.37362	-1.01459	0.443073	2.32433	2.02078	2.6836	2.40564	1.82795	3.11419	4.96949	5.85828	4.04527	6.97491	6.60434	6.50099	7.77743	6.43059	6.10152	7.53513	8.56579	8.53936	7.96068	7.14362	7.70125	7.73583	6.28007	7.36	7.93756	7.99097	6.07048	7.95523	7.29127
	1.60628	0.830892	1.34969	1.2666	-0.448016	-0.422151	-0.519476	-1.08063	-0.370812	0.269166	-0.294745	-0.801389	0.439994	0.49674	0.0530875	-0.148495	1.40637	1.47784	-0.874169	5.51191	2.81963	1.08587	0.102342	-0.33924	-0.447164	-0.429716	-0.495186	-0.851861	-1.59133	-2.3384	-2.60118	-2.07657	-1.21658	-0.662044	-0.867612	-1.54335	-2.21316	-2.51078	-2.5093	-2.39161	-2.29267	-2.15566	-1.87578	-1.40811	-0.947035	-0.746808	-0.974914	-1.45184	-1.9113
	-3.43074	-1.67945	-1.02456	0.0549487	0.30012	-0.380051	0.405043	0.677005	0.726855	-0.339181	-0.0711377	0.231008	0.674484	0.295241	0.325185	-0.543525	-0.187028	-0.047216	0.404119	-0.916971	-0.508283	-0.306169	-0.215893	-0.142723	-0.0150639	0.00463796	-0.277733	-0.561116	-0.596497	-0.608849	-0.761003	-1.04228	-1.33758	-1.50737	-1.63516	-1.73038	-1.37679	-0.499568	0.378393	0.940774	1.1004	0.954643	0.698602	0.602005	0.809616	1.21438	1.50123	1.26615	0.774339
	0.232989	-1.01102	-2.09533	0.61568	-0.651096	-0.301565	-0.860028	0.645558	-0.7503	0.177606	0.696667	0.400543	0.526495	0.336476	1.33742	0.458832	0.213416	-0.802048	-2.9976e-15	-6.3615	-0.158947	1.96291	1.59804	0.340432	-0.329112	-0.0745571	0.592956	0.287508	-1.32215	-1.52043	-0.27477	-1.12807	-3.13634	-2.87902	-1.12573	0.156484	-0.105966	-1.64812	-2.54655	-2.08447	-0.698994	0.560813	0.820875	0.611713	0.632843	1.31999	2.1374	1.89607	1.252
	0.132308	0.746933	0.718139	-0.653884	0.146522	0.68556	-0.6594	-0.869216	0.64003	-1.1475	-1.3039	0.188738	-0.246057	-0.628617	1.57732	-1.05059	0.7012	-0.228306	-2.04456	0.549041	-0.956189	-1.13024	-0.653815	-0.207601	-0.472296	-1.82038	-3.39145	-4.15394	-3.62438	-1.86006	-0.533002	-1.07934	-2.37683	-3.04664	-3.24177	-3.31195	-2.86198	-1.62927	-0.62684	-0.827406	-1.76693	-2.62983	-2.63102	-1.39554	-0.158321	-0.0440616	-0.126495	0.645138	1.76865
	0.940592	0.631901	1.46249	-0.402039	0.350077	0.550651	0.205919	0.761348	0.193702	0.166536	0.216242	-0.228936	-0.137368	-0.785172	-0.818623	-1.69442	-0.0816413	-1.84835	-1.60796	-2.5368	-1.68814	-1.58576	-0.544665	0.937173	0.93904	1.98982	0.806808	1.4297	1.3624	1.69973	1.68894	0.912004	0.744769	1.8243	1.17012	1.36354	1.40542	1.98202	1.58072	2.11109	1.31986	2.64253	2.51072	2.65441	2.97212	3.52311	3.12547	2.23485	2.83814
	-0.169572	-0.623243	-1.89962	0.735674	-1.03485	1.0298	0.215446	-0.341599	-1.7543	0.553343	-0.0868362	0.210504	1.03191	0.891035	0.689054	-0.360673	-0.148153	0.495449	0.372204	0.918234	-0.662439	-2.1125	-1.72367	-2.10126	0.76247	-0.781594	0.253487	1.10237	0.303032	3.01995	0.685638	-0.414251	0.526068	0.404695	2.02334	0.533644	2.7951	4.94689	6.06946	5.34112	6.31136	2.47464	2.51568	2.09699	3.20464	3.45673	3.89453	3.88881	6.87202
	0.517487	0.202703	0.102546	1.20149	1.03265	2.29282	1.06611	0.0615218	1.53542	0.212774	-0.836105	-0.707569	-0.316865	0.997892	-0.91014	-0.393877	-1.33391	-1.03175	-0.324381	0.445761	0.0766095	-1.1611	0.632345	1.64974	0.359471	0.878792	1.74998	3.11429	2.62086	3.31011	3.79796	1.59304	2.87524	3.66261	5.47832	4.83699	4.78802	4.67803	5.85411	6.76328	5.43205	5.42507	5.72958	4.55798	6.18532	4.87858	4.47926	5.76139	4.2999
	-0.234714	0.0483517	-1.10973	0.0561789	1.48195	-0.00757391	-0.225606	-0.0871471	-0.189076	-0.44447	-0.744458	0.734568	0.84217	0.136986	0.51928	0.628455	-1.3259	-1.92612	-1.85308	-5.14916	-1.46614	-1.15664	-1.73801	-0.859873	0.785316	0.462124	-0.714692	-1.01741	0.120684	0.292957	-0.463333	0.228525	1.40754	2.07828	2.17125	1.97481	1.71386	1.54808	1.91052	2.38149	2.03693	1.61997	2.16217	3.87187	4.35265	3.6055	3.94174	4.74574	5.09706
	1.27237	0.203644	0.204372	0.191082	1.28111	0.716747	1.44938	-0.221406	0.103513	0.765418	0.380005	-1.5624	-0.533779	-1.30962	-1.50042	-0.32784	-0.433842	-0.362935	-0.662511	-0.517453	-3.62521	-1.84693	-1.95014	-3.09532	-1.96472	0.262016	1.08576	-0.799821	1.07102	2.56874	1.12843	1.82065	4.7014	2.60078	1.60929	3.66536	4.24847	2.63591	3.22328	2.41542	2.93041	3.59213	4.11275	4.98365	5.65337	3.59778	6.33764	4.29228	5.0134
	-1.41232	-1.53817	-1.04081	-0.810111	-2.36565	-0.157826	0.993043	1.31709	-0.0122483	-0.749321	-0.123043	0.0589433	0.378889	0.308149	0.664485	1.1333	0.109025	-0.24967	-0.00993279	1.29696	2.7427	1.78609	1.3168	2.54386	1.53895	3.83841	2.68985	1.42028	1.42461	-1.00385	-2.36866	-3.30421	-3.22501	-4.4374	-5.00543	-5.79276	-5.10521	-4.68627	-3.42192	-4.68495	-2.89589	-3.1494	-3.37213	-4.27783	-6.11585	-4.20502	-0.997753	-2.60679	-1.27125
	-0.263828	1.83547	1.5318	0.145406	0.454595	1.2629	1.41396	0.100161	0.206284	0.157609	0.154045	1.05649	0.637034	-0.640679	-1.10779	-0.170481	-1.08827	-1.6533	-0.252256	0.702733	1.92703	0.997471	1.95253	0.361014	1.56474	0.924095	1.38258	1.7074	2.79439	1.88363	2.01261	3.73245	1.92332	1.87615	3.29318	2.91594	3.32336	3.79788	4.8199	4.40546	3.48964	5.0132	4.62946	3.42627	4.5567	3.68164	3.69073	2.86329	4.44982
	0.989807	1.54015	0.366383	0.873616	1.07886	1.04997	1.56052	-0.260898	-1.03932	-0.527145	0.201677	-1.28048	-0.746011	0.463933	-1.03707	-0.72852	-1.00574	-0.0250248	-0.8287	0.596014	-0.895464	-0.165787	0.79736	0.111931	-1.67438	-2.12979	-0.954438	0.341194	-0.0717366	-0.375836	0.253934	0.889481	1.26953	1.51862	1.85564	2.09191	2.09641	1.97719	2.13038	2.53604	2.82921	3.18281	3.29147	2.69521	2.69629	2.94863	1.87847	1.29814	1.93957
	0.43039	0.43867	1.06027	1.05781	0.709908	0.751218	1.02262	0.697431	-0.3569	-0.10968	-0.38562	-0.716937	-1.20903	-1.20985	-1.32429	-1.70116	-1.84483	-0.107415	0.617043	1.4618	1.54188	1.34027	1.30349	1.89014	1.76312	1.5302	1.92796	1.47521	1.38834	1.73475	1.90694	2.07794	2.17582	2.10464	2.77203	2.4305	2.57379	2.6419	2.41839	2.53536	2.5748	2.54043	2.151	2.01953	2.3277	2.5254	2.51276	2.20212	2.18142
	-0.280072	0.222457	0.19324	-0.289549	0.897278	1.31573	0.0906578	0.631274	1.71005	-0.190649	-0.997802	0.436431	-1.08159	-1.38494	0.0361484	-1.64577	-0.789314	-1.25327	-1.18113	-0.011849	-0.424054	-1.7469	-1.98311	-0.901374	-0.30443	-1.08748	-2.04811	-1.03063	-0.34037	-0.993396	-0.350605	-0.80518	-1.65476	-0.993225	-0.801378	-0.6394	1.56725	-0.356152	-0.0615733	-0.18849	-0.400178	1.00183	0.940388	1.18259	3.0003	4.17494	2.48508	0.416693	1.60501
	-0.350615	0.424454	-0.982921	0.419102	-2.00997	-0.633927	-0.0106891	0.0987954	-0.0718567	-0.728757	-0.888011	0.159001	0.920615	0.568272	-2.05473	-0.122148	-1.26909	0.9977	0.0319187	0.276934	-0.0959617	1.35306	-1.03118	-0.43455	-3.0446	-0.992859	0.0497612	-0.716636	0.317101	0.778701	-0.397048	-0.464181	1.41548	1.82981	3.15164	1.1149	-0.0777519	0.753452	2.86062	0.47108	1.2035	2.84388	3.00264	2.34659	2.54809	2.43541	0.899434	1.80533	0.108597
	-1.45606	-0.445638	-0.162539	-1.74017	-1.06875	-0.290173	-0.854141	0.222164	0.271227	-0.520954	0.0656407	1.32169	-0.627946	0.485399	1.50354	1.08321	1.93963	0.616131	0.207006	-4.00209	0.497502	0.653535	-0.930345	-1.65049	-0.0274005	0.966765	-0.0735726	-0.605173	-0.30455	-0.161355	0.195365	0.685147	0.168961	-0.456748	0.321606	1.0022	0.6211	0.165323	-0.00148173	-0.0208211	-0.0053394	0.00201425	0.0664302	0.426545	1.22575	1.80694	1.63875	0.756869	-0.0713706
	-0.391146	-0.260601	0.362601	-1.05137	1.77138	-0.487108	-0.390572	0.317113	-0.375247	1.09003	0.785265	-0.797296	-1.46995	-1.49018	-0.863407	0.297816	0.13597	-0.0156071	0.671059	-0.3958	-1.78582	-1.71265	-0.805102	0.308002	1.00684	1.07875	0.876241	0.79658	1.19423	1.79917	1.93472	1.29224	0.00707452	-0.328139	1.44002	2.60353	1.25752	0.368135	1.67887	2.96556	3.0228	2.68016	2.54162	2.79205	3.02367	2.55634	1.94498	2.1431	2.69609
	-1.08924	-0.347629	-0.671441	-1.03836	-0.82343	-1.6145	-1.35909	-0.00725411	-0.0347865	-0.205119	0.373339	0.453779	-0.910083	1.83657	0.488297	0.76792	1.12343	0.30022	0.835082	-1.98031	-1.23545	-0.463458	0.205753	0.642263	0.716151	0.297573	-0.53411	-1.03428	-0.480365	0.5928	1.06445	0.589651	-0.314308	-1.1278	-1.43877	-0.961777	-0.112503	0.444607	0.566103	0.579493	0.700511	0.881178	1.05659	1.23931	1.45947	1.65114	1.67898	1.51697	1.32343
	-0.451463	-0.358439	0.574157	1.26215	1.3163	-0.804536	0.809493	-0.387458	-0.364099	0.547586	-1.76325	-0.375518	-0.159302	-0.596461	-1.39146	-0.0164668	-0.775043	-0.0685779	0.942461	-0.283213	1.13759	1.17487	0.579381	-0.00778567	-0.18901	1.00628	2.20438	1.59937	2.2067	2.85613	2.27025	1.67529	2.80825	1.73395	0.824392	3.00174	4.4748	3.46049	2.22485	2.86238	4.07941	3.01088	3.36201	4.73516	4.00238	4.9598	5.46134	4.99831	5.06182
	-0.703828	-1.35191	-0.347196	0.854973	-0.807499	0.540752	-0.522686	0.190858	0.444438	-1.10309	-1.00031	0.225743	0.277181	0.40594	1.30472	-0.171528	0.985215	0.0471154	0.719745	2.72047	1.37064	2.25102	1.67213	0.664819	2.2228	2.34065	2.80073	2.24885	2.37573	3.56113	2.91174	3.77695	3.24669	3.29607	3.28738	2.51881	3.36333	3.50894	3.77124	3.27935	3.09757	4.18331	4.63187	4.23663	5.04613	5.09269	4.54231	4.38595	3.64577
	0.314647	0.0253995	1.32383	-0.1156	-0.875369	-1.30436	-0.167368	-0.484916	-0.67306	-0.565083	1.66886	0.0459757	-1.12082	0.0828171	0.345626	-0.515333	0.704293	1.17357	1.79086	3.15531	1.7403	2.00117	0.549198	0.907023	2.05902	0.558853	1.25782	1.04618	1.74507	2.80843	3.25049	3.64687	2.76138	5.12918	5.37619	4.43369	3.6761	4.67684	3.92315	3.48265	4.60258	5.77864	4.49632	5.87183	7.06713	7.0064	6.21554	4.84945	4.03178
	-0.640308	0.465994	0.354282	-1.72569	-0.99813	-0.0396931	-0.0594566	0.370166	-0.289971	0.387394	0.0344824	1.66107	1.33087	0.486449	0.251087	1.83209	-0.123179	-0.00440022	-1.3023	0.126879	-1.25573	-1.17164	-0.647479	-0.557265	-1.15336	-1.45632	-0.82838	-0.0715114	-0.635499	-0.801982	-0.506181	-0.813609	-0.710136	-0.66451	-0.367226	0.220487	0.081435	0.196236	0.302856	-0.0876649	-0.542856	-0.493293	-0.250123	-0.756945	-1.67876	-0.588407	-0.310821	-1.19508	-1.46963
	-2.21435	-1.50997	-0.0864331	-0.796997	0.25193	-0.649159	0.602489	0.345749	1.83607	-0.0265273	-0.111449	1.44148	-0.228285	-0.355938	-0.209575	0.926669	0.690712	-0.22472	-0.214374	1.54819	0.507173	1.02916	1.68118	0.28188	1.36887	2.19482	1.25408	0.964749	1.2281	0.649386	0.845682	-0.156042	0.642785	0.0175091	0.0887104	1.02069	0.74528	-0.464734	0.698132	0.35073	0.725392	-0.197692	-1.11	0.333784	-0.830799	0.451323	0.0736582	2.02346	1.51124
	-0.826334	-0.369055	-0.198414	-1.0317	-0.431343	0.663915	-1.24618	-0.854052	0.0374283	-0.316173	-0.568836	0.0549941	0.382976	1.67547	2.23375	1.5366	-0.0149251	1.61753	0.874086	0.460355	0.559262	0.54725	0.318089	-0.234451	-0.979637	-0.860431	0.123664	0.17098	-0.335452	-0.171737	-0.769889	-1.94333	-0.430968	1.65994	0.477842	-0.284825	1.23843	1.47068	0.496393	0.39396	0.537453	0.326163	0.254792	0.755916	1.81176	2.03457	1.28154	1.65336	2.82708
	-1.28391	-0.196132	-0.983703	-0.37339	-0.529417	-0.629379	-1.71422	-0.038383	-0.076171	0.255013	0.211841	-0.327387	1.28118	1.04505	1.79777	1.15625	1.19494	1.21808	0.0484	0.943326	0.478894	-0.355353	-1.06214	-1.15455	-0.383692	0.946986	1.34352	0.767504	0.568365	0.643968	0.502496	-0.135877	-0.687513	-0.687556	-0.192298	0.0301933	-0.191068	-0.316338	-0.0872155	-0.208034	-1.51378	-1.92842	-0.961335	-0.252336	-0.606601	-1.11474	-0.245143	0.191045	-0.422445
	-0.0392454	1.68072	1.1502	-1.02886	-0.432354	0.766381	-0.34611	-0.208747	-0.866897	-1.10078	0.396437	0.594243	2.13314	1.0032	-0.227313	1.24512	-1.47938	0.973949	-0.27142	-0.673666	0.0692447	-0.585119	-1.30205	-0.270103	-2.16823	-0.769644	-0.832198	-1.35678	-1.32459	-1.5373	-1.55071	-1.20681	-3.13438	-3.08719	-2.88553	-1.1877	-2.0738	-0.952426	-0.727174	-1.39095	-2.39982	-0.908754	-0.382349	0.489631	-1.55189	0.182224	-0.345267	-1.57085	-0.298025
	-0.863088	-0.122488	1.18783	0.548122	0.0390525	0.217601	1.11776	0.752773	-1.10133	-0.929561	0.113105	-1.0314	-0.975447	-0.0999311	-0.205528	-0.804677	-1.92226	2.15638	0.800635	-0.607337	1.30303	1.33997	1.32446	1.86555	0.522241	-0.596405	-0.31182	-0.14951	0.255339	0.299177	0.97234	2.12639	-0.133077	-2.38432	0.0019455	3.65864	0.231088	-0.292373	0.0564419	-0.747284	1.3229	0.327022	-0.233079	0.631828	0.0813	0.720264	0.501519	-0.285883	-0.0204649
	-0.361096	-0.509741	1.96824	0.249228	-0.527509	-1.22636	0.645679	0.151395	0.0361575	0.104841	-0.40659	0.189844	2.13979	0.0657727	-0.449077	1.50387	-0.24158	-1.39645	-0.883063	-1.37034	-0.995246	-2.22083	-1.01676	-0.887547	-0.290226	-0.58322	-0.835786	-3.14248	-2.16841	-2.34617	-2.6539	-3.30594	-5.10733	-4.54607	-4.42267	-2.71444	-2.77678	-3.94164	-4.33581	-2.1257	-2.03079	-2.86247	-1.15461	-0.832179	-0.200912	-1.82902	-0.639119	-0.0456386	-1.0041
	-1.95428	-1.60971	1.14248	0.212352	-0.268113	0.783506	-0.410107	-0.178496	0.375052	-0.396056	0.246972	0.257998	-0.0812937	0.221149	0.116875	-0.0197115	-0.579795	2.50489	-0.583172	2.42335	0.860937	0.225277	0.164646	0.327319	0.36157	0.129245	0.346482	1.42472	1.70236	-0.0391124	-1.17258	0.554118	2.04788	0.352694	-1.5937	-0.722548	0.665251	-0.0406563	-1.31882	-1.25618	-0.505014	-0.0797644	0.121788	0.306442	-0.0173669	-1.09542	-1.49202	-0.0332749	1.72596
	-0.657387	-0.904511	0.752368	-0.868781	0.725823	-0.165655	1.04537	1.27897	-1.30764	-2.10786	-0.165116	0.587788	0.325476	-0.857216	0.234782	-0.244784	0.602098	-0.767128	-1.86784	1.47836	-1.16069	1.94527	0.317493	0.732273	0.0445699	0.766424	0.392037	0.473554	-0.247775	-0.734339	0.123866	1.75549	0.49888	1.85911	1.72855	2.09139	3.75292	1.26729	1.61848	3.30759	1.59479	3.2238	1.08061	0.527918	0.49057	2.75126	4.06932	1.51406	2.24576
	1.07814	-0.714648	1.35732	2.47267	-0.161458	0.819326	1.65843	0.137738	-0.794465	0.0704269	-0.736198	0.612114	-0.360671	-1.40815	-0.323605	-0.231889	-0.0906124	0.913881	-0.0178861	-6.99321	4.27181	0.39302	-2.23411	-0.44126	-1.54463	-1.37784	-2.50154	-3.83474	-4.83132	-4.198	-0.917238	-0.97822	-0.77378	-1.2382	-2.23696	-1.76382	0.13703	2.83855	3.47323	-1.36795	-2.08203	1.96329	-1.60613	-2.84371	-1.84735	1.64441	1.61128	-1.44381	1.21286
	1.10323	0.524063	0.741606	1.13804	0.534395	-0.463673	0.847738	0.683566	-1.02201	-0.315568	-0.202392	0.768626	1.59745	-0.0308661	0.328488	0.0510357	-1.23137	-2.05105	-0.250548	-1.77901	-0.266979	-0.752515	-1.21653	-0.254064	0.431153	0.367011	0.496699	0.514712	0.815857	0.862069	-0.277346	-0.522827	-0.0669784	0.171079	0.416235	0.592697	0.647363	0.494145	-0.0269857	-0.367223	-0.300985	-0.068712	0.181237	0.380026	0.618749	0.852007	0.335645	-0.244599	-0.166768
	0.697474	0.795714	1.29964	0.246539	-0.0993672	0.231841	0.96247	-0.804457	-0.744759	-0.375723	0.158135	-1.25175	-0.183597	-1.29944	-0.0755812	-1.86608	-1.4438	-0.946907	-1.21438	-0.296398	0.745145	1.00802	0.555177	1.11108	1.86671	2.90065	2.00108	1.68794	1.54303	2.07562	1.53705	1.06423	1.83002	0.904083	0.145711	0.24057	0.768095	0.704538	0.222794	1.0211	1.04567	1.01614	0.111543	0.44399	-0.17479	0.544386	0.813267	-0.0217284	-0.0175795
	1.11512	1.05981	0.792036	0.428527	0.363031	0.57709	-0.874737	-0.00957265	2.03975	-0.262217	-2.05998	-0.600903	-1.27135	-0.464597	0.324872	-0.499089	0.226813	-0.194995	-1.47209	-1.79	-0.874252	-0.595707	-0.522615	-0.25184	-0.0383613	-0.401466	-0.354942	0.535506	1.57138	1.34687	0.157544	-0.0184662	1.90574	3.36377	0.949421	1.1395	3.87138	2.68801	1.52409	1.98253	1.55064	1.29626	1.55961	1.51254	2.25804	2.95898	1.66464	1.56159	3.20439
	-1.1668	-1.50851	-1.3364	-0.854626	-1.42772	-0.841288	-0.420854	-2.08921	-0.556327	0.60976	0.485569	0.826874	0.651432	0.788866	1.1924	0.714601	0.865013	0.0572097	-0.736725	0.143251	0.485473	1.12167	-0.416759	0.239971	-0.0355544	0.398494	0.502683	-0.180509	-0.0316675	2.08427	-0.42263	1.25307	0.878368	0.964376	1.25433	0.921827	2.13366	1.09424	1.0231	2.08968	1.63125	1.54886	1.22062	0.315477	0.877677	1.16472	1.1869	1.05751	1.36173
	0.426819	-0.632627	0.828173	1.39065	-0.228821	0.738047	0.564474	0.75159	1.40013	1.62689	0.744596	-1.75741	-0.50497	-1.13519	0.317771	-0.841297	-1.01083	-0.261479	-0.764165	-2.31785	0.85981	2.09167	1.45269	2.96239	0.273022	0.0738371	1.2661	1.59815	1.33225	2.0016	1.90455	-0.37894	1.56082	2.11926	0.701681	2.20691	0.588041	2.867	0.885088	2.23289	1.05025	1.90965	2.16024	2.84148	2.35708	2.29829	2.01717	1.79619	3.33971
	-0.862332	-1.54116	-1.34738	0.243381	0.184112	-0.351003	-0.387364	1.29443	0.620433	-1.00057	-0.239437	-0.358557	1.11683	0.430362	-0.420835	1.62686	0.384778	1.25598	-0.0603514	0.320544	-0.746651	-0.349555	0.692736	1.12679	0.200876	0.0648672	1.14974	-0.0362605	0.345483	2.10862	2.50685	2.6416	2.86447	2.21164	2.91426	2.17483	2.56019	2.82582	2.249	0.74299	1.7706	1.9465	3.92681	2.9056	2.16069	4.58548	3.3801	2.17471	2.86501
	0.56031	-0.00642221	-0.167026	-1.37287	-0.764966	0.0318485	0.159893	-0.778927	-0.195934	-1.71103	-0.972073	1.57394	0.332069	-0.339726	2.03486	0.621161	0.897656	0.797604	-0.523593	1.61302	1.57031	0.959836	0.324496	0.207173	1.01572	1.79226	1.31888	0.908458	1.5526	1.71318	1.07302	1.16699	1.67804	1.27375	0.483191	0.261383	0.866411	1.78713	1.67297	0.910146	0.995514	1.20978	0.568741	0.355698	1.09359	1.25057	0.680278	0.580594	1.09169
	1.5354	-0.217219	2.14877	0.299908	-0.0329781	-0.097623	0.961248	0.577918	-0.820643	0.568539	0.146303	0.0903861	-0.453712	-0.73093	-1.0519	1.65358	-1.2309	1.1781	-0.531727	0.809888	0.602981	0.218374	1.22302	0.849922	1.91681	1.22519	0.934495	1.60112	1.01757	2.1088	1.48717	0.980953	2.06043	2.00243	2.10836	1.36868	1.91564	1.78335	2.20329	2.18676	2.03234	2.00286	1.47679	0.834882	0.674608	1.62073	2.20537	2.18369	3.14307
	1.97359	0.744387	-0.317259	1.92505	0.568014	-0.192587	-0.141945	-0.0157725	0.813668	0.867204	-0.32035	0.0230639	0.654777	0.362184	-0.606347	-0.338322	-1.27524	-0.69566	-2.13347	-0.296284	-0.578459	-1.11916	-0.650826	0.928088	-0.235444	0.286923	0.194109	-1.18954	0.6791	2.11163	-0.148403	-0.595511	-1.29161	-0.523581	0.62434	-1.05899	-0.850037	-1.1973	0.869552	0.395314	0.365456	-0.293718	-1.38878	0.508865	-0.484947	-0.340544	-1.07098	1.05708	0.886185
	-1.18736	-0.616333	1.1141	0.435376	0.911907	0.412117	0.454147	-1.26018	-0.702576	-0.701965	-1.03304	0.192895	-1.19645	-0.312563	-0.010309	2.49221	-1.00236	0.215262	0.209386	-0.221943	0.368647	-0.778423	-0.0109101	-0.271145	-1.10598	-1.27645	-1.17527	-0.923693	-0.82522	-0.539391	0.434706	0.0528374	-0.21148	0.913231	0.468275	1.17965	1.43157	-0.177532	0.423038	0.0857083	0.697025	0.197067	-0.583111	-2.44161	-1.94763	-1.85408	0.782128	-1.07138	-1.03587
	-1.11904	-0.526108	-0.14319	-1.56485	0.117038	0.778907	-0.805829	-0.509322	-0.363473	-0.341886	-0.913088	-0.24637	0.883224	1.02355	1.44255	1.07508	-2.56163	0.369065	6.21725e-15	-3.76681	-1.40976	-0.221196	0.193409	0.228595	0.278896	0.565069	0.612748	-0.0188642	-0.941158	-1.66708	-2.14517	-2.34463	-1.88152	-0.575522	0.586271	0.724091	0.554995	0.814034	0.711426	-0.487024	-1.76833	-2.03139	-1.56979	-0.950048	-0.435702	-0.160018	-0.0381444	0.0134011	-0.145484
	0.520538	0.336578	-2.07655	-1.0666	1.12375	-0.955215	-1.39048	1.67963	0.334018	-1.17244	-0.725898	-0.453143	0.501421	-0.806512	-0.605245	0.489106	0.393256	0.831875	-0.991083	0.113042	0.336427	0.563978	0.770869	0.94853	1.24325	1.4682	1.02175	1.19801	1.77492	1.00838	1.64259	2.43011	0.451619	-0.65868	0.58338	2.40465	1.65038	1.5878	2.77361	1.28056	0.238392	0.885962	1.39641	0.401302	-0.416879	0.36724	0.960533	0.758887	0.0761008
	0.978824	0.508112	-1.20681	0.825846	2.34552	0.832787	-0.584103	0.439584	-0.913117	0.0445989	1.78225	1.08618	0.235231	-0.383589	-0.301425	-0.029217	-0.337954	0.521208	-1.52708	-2.31041	-3.56482	-0.661884	1.05247	-0.579101	0.662342	1.67558	0.610655	0.302303	-0.916582	-1.2066	0.20314	1.04623	-0.793322	-0.675745	1.20094	1.66459	0.571209	-0.194472	0.604689	1.34366	0.0458267	0.343944	1.47859	2.16806	1.86111	-0.819114	-1.74972	0.190696	2.19076
	0.180214	-0.622037	-0.74608	-0.891787	-2.0509	-1.15922	0.246929	-0.740529	-0.994087	-0.254009	-0.067644	0.607606	0.327523	1.87199	-0.534834	1.02908	0.160786	0.0861316	0.617892	-10.3412	-1.20051	2.75256	3.29092	2.18747	1.21511	1.56643	2.11278	1.70315	1.41835	2.39368	3.75057	4.29914	3.61825	1.86191	0.716064	1.52621	2.74414	2.69688	2.1062	2.04523	2.598	3.42993	3.52131	2.24085	1.1962	1.8119	2.54094	1.73155	0.284341
	-0.383364	0.472468	-1.36312	-0.239524	-0.220837	-0.300094	-1.03164	-0.492175	-0.540557	-0.564995	-0.0871018	0.0517867	0.180117	1.47441	0.892469	1.32888	1.11515	1.9753	1.45892	3.35812	1.91822	0.996792	0.639833	0.89334	1.69465	2.54592	2.80913	1.94744	1.16339	1.9779	2.7283	2.3889	2.07178	1.92145	1.52373	1.20603	1.21317	1.39945	1.94796	2.91271	2.92013	1.86321	1.90317	2.39329	1.55268	0.818033	1.20022	1.81273	1.95172
	-0.162386	0.794747	-0.914079	-1.28278	1.12858	0.750131	-1.12268	1.46465	1.55347	0.575518	0.0834788	-1.4968	-0.677965	0.718977	0.143656	-0.896795	-0.18908	-0.538752	1.42303	2.95442	-0.528661	-1.28106	-0.772969	-0.464816	-0.776971	-0.334811	0.775467	1.3986	0.370702	-1.09141	-0.412704	0.949493	1.30841	0.486902	-0.643354	-0.978748	0.00266014	0.895264	0.0741725	-0.413337	0.304471	1.01239	0.607066	-0.470897	0.174938	1.12113	0.231799	-1.06111	-1.51484
	-0.235039	-0.266774	0.229079	-0.725898	-0.89658	-0.302683	-0.649064	-0.473167	-0.819551	-0.607605	0.420622	-0.355474	0.473921	1.34412	1.90024	1.4335	1.18165	1.67812	0.913302	-0.0908075	0.555769	1.11782	1.39562	1.19305	0.699345	0.739058	1.27096	1.6852	1.44195	0.825	0.714111	1.22937	1.84481	1.62578	0.977768	0.690982	0.95457	1.19914	0.878849	1.1159	1.75487	1.29992	0.500289	0.16668	-0.0161143	0.200118	0.943494	1.20805	0.933559
	-0.232716	1.39836	-0.663018	0.193128	-0.165276	0.295007	-1.16089	-0.904405	0.290872	0.0427336	-0.380168	-0.135974	-0.667448	1.13536	-0.208858	-0.570846	0.0539894	1.17481	1.3276	2.73017	3.82158	0.588055	2.00667	3.07212	2.90292	2.733	1.44096	3.03117	2.00675	3.82051	3.23662	1.39367	2.91618	2.85759	0.785649	1.98826	2.54628	-0.306709	1.63963	1.47421	1.8006	1.96977	2.13019	0.36394	1.20369	3.36466	1.27711	1.77207	2.77869
	1.35353	-0.306073	1.24463	0.137053	0.139945	-0.179481	1.42427	0.240458	-0.266536	0.407576	-0.537751	-1.21935	-0.861021	-1.47319	-0.880558	0.199129	-1.7089	0.944243	-0.292135	1.21927	0.0498423	0.222787	1.1033	2.05657	2.45717	2.10494	1.38588	0.63995	0.122881	0.15733	1.00705	1.97984	2.08834	1.49516	0.788226	0.585992	1.17881	1.93108	2.23038	1.82974	1.06487	0.987623	1.87493	3.1546	3.96257	3.44666	2.45834	2.42301	2.98985
	0.578757	0.312747	0.0246765	0.2051	-0.253827	-0.115814	-1.3298	-1.56001	-0.56791	-1.31897	-0.893614	0.0248414	-0.641965	1.10593	1.19828	0.0191423	1.55935	-0.0264383	0.433873	1.51107	0.481217	0.545044	0.802761	0.764984	1.02035	0.970598	0.523884	0.786254	2.21732	2.27059	1.01168	0.790788	1.7452	1.41708	-0.162678	-0.341104	1.98753	1.18047	-0.172817	-0.0636704	-1.05121	-0.254445	0.660875	0.439495	0.36574	0.984639	0.169219	-0.320497	1.51879
	0.51257	1.10203	2.5224	0.465588	0.539193	-0.053963	0.0488474	-0.230341	0.598069	1.07651	0.274065	-0.683667	-0.0261954	-0.637081	-1.43666	0.523546	-1.12736	-1.83862	-0.0113437	3.90029	4.69406	4.82688	6.11082	3.94563	3.78703	5.58538	1.2769	6.20853	4.17266	4.00021	4.09375	0.632945	-1.35493	0.0845305	-1.63432	0.788958	-0.421459	0.370138	1.31496	-1.3482	1.99353	2.35262	1.89377	1.52468	3.23887	-0.127288	2.85472	-0.215263	1.63986
	1.29954	-0.0864754	-0.144703	0.888458	1.40519	1.2947	0.0563651	0.0163674	0.489503	-0.622331	-0.368809	-0.296366	1.26822	0.689396	-1.33614	-0.737903	-0.203213	-1.73325	-1.04121	0.261142	3.58981	2.99886	1.30991	0.0173805	-1.19301	-0.368104	0.848424	0.582009	-0.260123	0.154592	1.33248	1.73955	1.06543	0.23299	-0.213072	0.196324	0.629776	0.602849	0.66392	1.08165	1.07156	0.474979	0.0227281	0.292852	0.42785	-1.14525	-0.931573	1.22509	1.46891
	-0.0193078	-1.33635	0.240131	0.0739551	-0.189123	-0.721474	-1.4833	-0.902845	0.0966072	1.35119	-0.880662	0.802649	0.353488	0.136019	0.360506	1.14962	1.29696	-0.110115	-0.98172	-0.905701	0.322995	2.70147	1.76066	-0.500088	-1.60483	-2.24314	-4.10878	-8.56074	-5.57686	-4.45705	-2.00688	-3.98497	-3.16686	-5.72792	-4.48733	-4.93734	-6.46306	-4.12892	-3.53912	-1.53173	-1.22469	-0.0413608	1.05541	-0.205106	0.789109	-3.00712	-1.23405	-3.03044	-4.20393
	0.0969537	1.30472	1.4458	0.481469	0.959374	2.38927	0.424157	0.976582	-0.12691	1.28704	0.602827	-0.256151	-0.117248	0.0107194	0.00303876	-0.423479	-1.19757	-0.304975	-1.26257	-2.17137	-0.133892	-1.83188	-2.7184	-1.47333	-1.54865	-1.44045	-0.805558	-1.02717	-1.64864	-0.0782811	-0.965772	-2.35299	-1.94039	-1.2938	-1.11117	-0.885033	-0.671493	-0.864717	-0.99372	-0.0909112	-0.526524	-1.68981	-0.990688	1.2208	0.73869	-0.4039	-1.23291	-1.30484	-0.461298
	0.447073	0.0949982	-0.23325	-0.719866	-1.29841	-1.28056	0.159528	-0.536438	-0.68009	0.0305214	-0.32433	-0.173322	-0.490817	-0.227259	0.414107	0.770589	1.91914	2.50188	0.637475	1.27159	1.37568	1.4983	0.899033	1.88895	0.562523	1.09925	1.28414	2.21589	2.4765	1.70432	0.896901	1.21043	1.04857	0.343921	0.65521	0.682015	0.625522	1.28974	1.23666	0.368872	0.748565	2.06595	1.68212	0.996427	1.83487	1.7756	1.06885	2.31305	2.5102
	1.10982	-0.117956	-1.76025	-0.937746	-0.365991	-0.707336	-0.779934	0.0120168	0.428186	-0.00370888	-0.282053	-0.811228	-1.04211	1.96185	0.518989	-0.0164705	-0.224613	0.871629	0.223844	3.13983	0.373401	1.99297	0.499905	0.208424	0.481124	-1.39786	0.11524	4.16441	1.14936	1.41641	2.65526	1.16933	1.5726	2.93942	1.35188	1.6118	3.09053	2.33771	4.08512	4.3171	0.0692956	1.11912	2.05882	3.73247	0.348	0.551766	3.04931	0.0764397	-0.991664
	-1.66142	-0.953612	-0.777035	-1.24187	0.943838	0.589883	-0.905079	-0.832373	0.2579	0.744436	-0.428374	0.412208	-0.0425413	-0.186377	-0.0884327	1.02936	1.46348	1.33669	1.08433	1.8457	1.21186	1.57927	5.21115	1.91824	2.55647	2.49479	3.16858	1.54854	2.92314	0.549176	1.19231	2.03346	1.05698	1.58834	2.35496	2.47917	1.28683	1.97592	3.43869	4.72712	4.39981	4.20193	4.19392	4.38731	4.41796	2.63095	3.71648	2.28161	3.37184
	0.653097	0.342124	-0.176701	2.10692	-0.246904	-0.58422	1.01406	-1.0776	-0.761588	-0.418017	-2.10669	-0.827594	0.134502	0.601139	-1.57698	-0.14688	0.860994	-0.0982467	-0.405331	0.470451	0.437867	-0.0242609	-0.280356	0.305158	1.78442	1.92317	0.744348	2.13927	4.16368	2.76415	1.36855	2.17528	2.71182	2.17934	1.39693	2.23773	4.19608	3.23629	1.64191	3.73485	4.91814	2.81638	1.65059	2.05844	2.2885	1.79219	1.06754	1.57527	2.77342
	0.364485	-1.09684	-2.02652	-1.72559	-0.0353673	-1.62348	-0.771994	0.958273	-0.287051	-0.0749431	0.24836	-0.403419	0.00580096	-0.0512622	-0.342224	1.32843	0.174063	-0.0410689	0.997529	0.356787	0.969423	1.01859	0.731497	0.335336	0.134303	0.726776	1.96089	2.50084	2.04336	1.15555	0.930302	1.45268	1.23795	0.958496	2.03296	2.95134	2.7113	2.19965	1.88532	1.84052	2.05114	2.35523	2.40936	2.05675	1.35513	0.697008	0.579396	1.43061	2.49732
	0.845448	-0.232619	1.35158	-0.624528	-0.216369	-0.146531	-0.728124	-0.406363	-0.0918733	0.0874393	0.613504	0.522089	0.860752	-0.340625	-0.359403	-0.506427	0.406532	2.20334	-0.648618	1.11493	1.14658	1.73435	1.5311	2.08997	2.01356	0.742198	1.42864	1.37002	1.54422	2.13253	2.11934	2.46091	1.41065	1.47619	1.58996	1.0301	2.12601	1.33107	2.31156	1.10417	2.38658	1.2209	1.00035	1.81748	2.36207	1.53167	2.64483	2.30737	1.95244
	0.140298	-0.287368	-0.178741	-0.723043	0.305089	-0.486878	-1.89933	0.183815	0.814646	0.0131197	-0.485267	-0.000943968	-1.50762	-0.702004	1.66076	-0.666036	0.64416	-0.235528	2.32703	1.35004	1.21948	-0.174632	2.57871	-0.248868	2.09191	1.93072	1.22348	0.299151	1.11998	0.0924572	0.856034	0.32464	-0.798776	1.84505	1.39354	4.00868	5.01957	5.21642	3.73767	3.6112	4.80547	4.05868	3.97255	2.90302	2.97951	4.80553	2.05394	4.73098	3.39306
	-1.00749	-0.204302	0.671172	-0.557088	-1.4278	-0.454535	1.433	1.17554	0.972506	0.0986139	0.952433	-0.757901	0.557145	0.784835	-0.625075	0.454444	0.90588	-1.81582	-0.0398319	-3.90653	0.529142	1.6689	0.849028	-0.594169	-1.47035	-1.18772	-0.186504	-0.100183	-0.58619	-0.365729	0.201783	0.26255	-0.962731	-1.96499	-0.726909	0.913939	1.36452	0.966644	0.7434	1.45886	1.53422	0.361684	-0.342332	0.174001	1.5476	1.99936	1.10778	0.935183	1.73432
	-1.3743	-0.688202	1.13447	-0.228147	0.125287	0.133666	0.53936	1.12085	1.04201	1.51912	1.48938	0.659774	0.405015	-0.507305	-1.51559	-0.446048	-0.634333	-0.287697	-0.669637	-0.830617	-0.0953152	-0.0890469	-0.714973	-0.263994	0.048173	0.0788591	0.393397	0.785306	0.847535	1.1492	1.94588	0.282864	1.37523	2.02293	1.34098	1.7299	1.80407	0.809153	1.502	1.21858	1.39773	1.32943	2.74567	2.31249	2.38342	2.45922	1.87035	1.26279	0.228805
	-1.82334	-0.0237971	-0.395024	-0.681873	-2.20325	0.242077	0.299677	0.281616	0.317146	-1.44474	-0.216529	0.234243	0.536136	-0.0232338	1.01343	1.46471	-0.00721152	0.395538	1.13129	0.679858	-0.993356	-0.273659	0.581596	-1.2161	-1.3417	0.172952	-1.71474	-1.85083	-1.76621	-1.64628	-0.855641	-0.841542	-0.561404	-1.46308	-0.556469	-0.600698	-1.33832	-1.73461	-0.720436	-2.34386	-1.16057	-0.871513	-1.05703	-1.58816	-1.43464	-1.52974	-0.104463	-2.65752	0.128107
	0.195368	1.09891	0.0921916	-0.563856	-0.530063	0.692083	-1.71286	-0.820433	-0.803924	0.43233	-0.187488	-0.669411	0.356987	-1.44546	-0.348784	-0.0205885	0.692318	0.859926	0.945698	0.975069	0.487007	-0.999827	-0.522029	-1.26489	0.143054	1.76731	1.32431	2.02465	2.44847	-0.616415	1.51825	-0.523837	-0.0105814	1.08787	1.03845	-0.0375363	2.9019	2.8745	2.12308	2.35303	0.70816	1.64871	2.78297	0.132865	1.05255	1.61979	-0.355875	1.18916	2.08764
	-0.51673	-1.01559	-0.015872	-1.04767	-0.541402	-0.682873	1.21146	0.997517	0.968779	1.30748	0.877733	0.417126	2.07061	-0.28596	-0.160138	-0.199168	-0.797371	0.0222931	-1.77812	-0.0111322	-1.46774	0.233399	1.39305	1.44322	1.84219	0.366505	0.27902	0.383011	1.20183	0.850849	0.670443	1.02516	0.486846	0.691336	1.16467	0.664938	-0.666795	1.40757	-0.462115	0.333622	1.37655	2.18171	1.93221	1.68004	-0.418868	-0.0796224	0.178829	1.31334	-0.158348
	-1.35407	-1.18812	-1.24698	-0.457182	-0.580415	-0.960055	0.104759	-0.787788	-0.724634	-0.0179042	0.0973293	-0.297303	0.94866	1.21964	2.07014	0.348364	1.14557	0.824315	1.15004	1.12267	0.754761	1.23963	1.18795	1.7152	2.21856	1.34364	0.722826	1.30166	1.82559	0.858112	1.95608	1.59714	1.88306	2.53141	1.94464	2.87431	2.52621	2.93985	3.24055	3.14374	2.32905	1.71018	2.75939	2.24704	2.57155	2.69922	1.82562	2.60527	1.8478
	-0.49288	-1.80021	-0.154536	0.787676	0.566641	-1.41507	-1.79331	-0.747957	-0.125537	0.154549	1.19382	-0.667997	-0.467229	0.102805	0.445549	-0.689929	1.61842	1.23842	0.13878	-4.16465	0.946522	0.857307	-0.673174	-0.312433	1.09656	1.70735	1.97362	2.01543	2.07385	2.64814	3.58339	3.81562	3.02557	4.02325	5.82797	5.59275	2.6158	2.73777	6.28752	6.50692	6.24833	6.34052	5.18517	4.54621	4.24391	3.716	4.03503	4.99827	5.55941
	-0.295686	-1.24093	-1.78094	0.736058	-0.437738	0.382488	-0.328753	-0.00851597	-0.606325	-0.601073	-0.462884	0.949012	2.0181	0.10752	0.931594	0.0948381	1.03712	-0.615971	-0.401577	0.03625	0.162064	-1.8509	0.593475	2.01512	-0.0225049	-1.48006	-0.401402	1.08916	0.889862	-0.423185	-1.15644	-0.701083	-0.470369	-0.994316	0.22793	0.179201	-1.11323	0.442042	0.868224	0.583803	-0.103186	-0.706843	0.327744	1.08754	0.730158	0.108223	-0.362425	1.63209	1.16114
	1.53511	-2.34142	1.02822	0.898752	0.462195	0.389678	0.914667	-0.536948	0.495343	-0.162881	0.652495	0.640745	-0.420789	0.205596	0.0726371	-0.941576	0.175546	-0.257255	-0.633025	-0.419706	0.00323408	-0.340798	-1.39137	1.38207	0.935461	1.38477	-0.604615	0.40799	0.79119	0.0449627	0.452131	0.550222	0.830485	0.191428	-0.227288	0.715416	0.43021	1.65543	0.915705	1.39492	-0.385794	1.88376	2.74876	2.6237	1.02718	2.09334	1.28962	0.452656	2.2385
	-0.0612034	0.839057	1.34504	0.577385	0.570028	0.464922	1.39964	1.08803	0.613088	0.266759	-0.309397	-0.130741	-0.220609	-0.384459	-1.45745	-1.13916	-1.52007	-1.60834	-1.08448	-5.42912	-0.540912	-0.317257	-1.92796	-2.562	-1.45078	-1.34712	-2.09682	-2.23159	-2.35123	-2.40015	-1.70103	-1.18225	-1.24429	-1.04413	-1.07494	-1.61208	-1.18265	-0.303441	-0.433202	-0.88234	-1.09537	-1.14943	-1.06981	-0.817368	-0.370529	-0.393347	-1.22222	-1.53091	-1.13687
	0.679685	0.816496	1.72226	0.189126	1.43586	0.066399	1.27767	1.60253	1.84133	0.0395096	-0.439696	-0.219797	-0.364598	-0.0750422	0.0848818	-0.687036	-0.0881312	-1.04014	-0.128953	0.190617	-0.697409	-0.259201	1.00255	1.8976	-0.219933	2.28349	1.4731	2.44587	2.37044	0.522903	2.33246	1.83515	3.29552	1.65038	1.60977	2.1098	1.83063	2.88116	2.04164	1.38942	3.06516	1.67994	2.09245	3.14962	3.86661	2.46152	2.65505	1.10381	2.19168
	-0.266555	0.756457	0.366691	0.475843	2.51428	1.09561	1.04685	-0.778117	-0.421837	0.154636	-1.48863	-0.518216	-0.615933	0.430562	-0.802732	-0.0527303	-1.02404	0.640553	0.0625417	-0.61207	0.103282	0.19678	-0.00432306	-0.175295	-0.260368	-0.607056	-0.521009	0.516463	0.658564	-0.0256351	0.0945252	-0.271067	-1.33268	-0.971881	-0.329939	-0.719874	-0.551919	-0.400996	-1.51604	-1.39711	-0.154235	-0.727113	-1.51989	-0.7071	1.23149	3.15793	3.94282	3.14626	1.46666
	1.88737	0.828886	-0.531835	0.611633	0.39521	1.33597	0.699697	0.796787	0.51369	-0.463776	-0.862402	-1.29145	0.180141	-1.3492	-0.815732	1.13992	-1.78699	-0.3233	-0.58886	-1.1408	0.884404	0.95668	-0.00103256	-1.0658	-1.31467	0.0749225	2.23981	2.97356	1.86083	0.686443	0.541629	1.0638	1.72804	1.97169	1.38056	0.158522	-1.30432	-2.42212	-2.61773	-2.13167	-1.63807	-1.30203	-0.865652	-0.18254	0.741341	1.68314	2.05421	1.53124	0.585122
	0.41282	0.566783	0.102769	0.39567	0.59314	0.960366	0.266238	-0.0642773	-1.05077	-0.358301	-0.994526	-2.9289	-0.778031	-0.892614	-1.92503	0.626305	-0.259135	0.0899747	-1.16018	0.0418238	-3.25758	-3.6181	-2.48452	3.20599	3.5242	2.74087	3.70159	3.49791	2.75106	4.60213	-0.821061	-1.20333	-1.50006	0.439477	-1.43575	-0.463351	1.13228	1.70127	1.20749	2.0482	1.24083	0.829665	-0.559054	-0.718909	-0.66323	-0.204993	1.85128	1.41499	3.72631
	-1.10693	0.442442	-0.443463	-0.297819	-0.514174	0.772262	-1.67886	-2.35998	0.373369	-0.334503	-0.569092	-0.0116244	0.658041	1.27635	0.339761	-0.834802	0.788777	0.420828	0.132047	1.0194	0.837826	0.978391	0.920655	0.186769	0.474592	1.18154	-0.128302	0.218609	1.16939	0.773821	0.507291	0.234088	2.25252	0.759867	0.521808	0.279873	0.802049	1.00612	0.167041	0.331308	0.414774	-0.992861	-0.330934	-0.20678	0.171278	-0.558309	-0.217025	-0.777676	0.820126
	0.472719	1.07476	-0.128022	0.043201	0.328583	0.773157	0.373131	-0.819065	-0.646008	-1.40158	-0.729163	-0.658875	0.679671	-0.892883	1.13709	-1.69054	0.367889	-0.594304	-0.359828	0.155531	2.4922	2.1582	2.87485	2.34618	3.75704	3.51416	3.72549	2.95199	3.22967	3.52837	2.33611	3.24767	2.07718	2.98168	2.82216	3.92096	1.26673	1.4381	2.97749	2.88482	1.655	0.572798	1.56578	-0.442403	3.29646	3.12058	1.66815	3.12909	3.51325
	0.72283	-0.892767	-0.126308	1.58902	0.783126	0.374468	0.474025	0.587997	-0.0836879	-1.27817	-1.03033	1.97807	-0.474767	-1.19758	-0.0500944	0.0364767	-0.0544923	0.440016	-0.915903	2.23419	-1.98421	-1.1057	0.527833	-0.745517	-1.95511	-0.478985	-0.0985369	-0.166276	0.00161304	-0.535647	-0.144253	0.100335	-1.16766	0.410772	1.2536	-1.53159	-1.83668	-0.230285	0.427382	-0.863597	-0.991878	0.596388	1.63538	0.625747	-0.362589	0.636344	1.9669	1.96132	0.715854
	-0.923016	0.133807	-1.19952	0.580416	-0.0300007	0.0817002	0.526302	0.496214	0.235032	0.621334	1.12793	0.706037	-1.49497	0.346692	-0.666773	-0.800363	-0.216665	-2.20262	-1.28824	3.34827	-2.49299	-1.0039	-0.103747	-1.23063	-0.591093	-0.581897	-2.16022	-0.667246	0.876286	-0.463525	-0.70996	-1.4509	-0.00489502	-0.0633979	0.0237403	1.31052	0.168678	1.13878	-0.166216	-0.0684001	0.569301	-0.33818	0.393315	0.714039	0.56626	0.934696	0.274488	-0.84682	0.562687
	1.0136	0.0289402	-0.446055	1.01904	0.12268	1.15339	0.532828	0.166672	1.48752	0.882363	-0.34469	0.0391825	0.0892861	-0.413283	-0.443757	-2.18248	-0.807052	-0.30018	-1.02439	-0.338968	-0.484501	-1.48677	-1.72098	-0.435165	0.148906	-1.36515	-0.803405	-2.02053	-0.986409	-1.83762	-1.64587	-1.01665	-1.07081	-0.395802	-0.82517	-1.20902	0.234933	-0.60617	-0.559074	-0.226117	0.15025	-0.914765	0.443483	-0.0146678	-0.214367	-0.665665	-0.0504415	-0.610106	0.273595
	-0.811311	0.396185	0.132636	0.805956	-0.250847	2.09523	1.86543	-0.115241	0.639398	0.17273	-1.15448	-0.551425	-0.445277	0.493844	0.0897561	1.02501	0.803221	-1.3679	-0.582967	0.684729	2.02053	1.12124	-0.0525805	2.42761	0.10249	0.0136126	-1.32839	1.66513	0.912149	1.04944	1.01009	2.19097	3.05757	0.862866	2.11987	1.34464	1.74044	-0.24071	0.71414	0.595566	-1.23357	-0.292704	-0.214706	0.151846	0.395816	0.432661	0.515933	-1.64166	-2.5295
	0.911648	-1.03509	0.361044	0.975621	-0.544778	-0.430635	1.50107	1.08852	-0.304365	0.809805	1.77036	-0.456601	-1.24861	-0.300501	0.339037	-0.106533	0.569955	-1.92202	-0.0986145	-2.06793	-1.86751	-1.46139	-1.5472	-1.26546	-0.190327	-2.30815	-1.8495	-2.73562	-1.95747	-1.58913	-3.14429	-0.469162	-1.54779	-0.861531	-0.048818	-2.04096	-1.81543	-1.57619	-2.59035	-0.568327	-1.27271	-0.618366	-1.07288	2.12611	-3.1535	-0.346179	-1.37575	-1.37199	-1.69119
	0.625921	1.16947	1.20557	-0.066529	0.649682	0.413903	0.460381	0.271529	-0.0869948	0.764893	-0.839942	-0.532037	-0.392261	-1.33504	-2.26183	-0.124875	-1.56344	-0.671829	-1.43441	-0.926306	0.341689	0.0880262	0.288976	0.925872	0.618513	0.239999	1.55506	0.336714	1.38818	-0.693211	0.238279	-0.714299	0.677204	0.969756	1.09121	0.085253	1.9365	2.24214	0.979055	2.46545	2.62243	1.7017	3.20296	2.60944	3.23475	2.81795	1.43636	1.51371	2.7472
	-0.184249	0.405777	1.22029	1.97837	1.91921	0.655721	-0.266668	-0.0388633	0.657137	0.158606	0.720075	-0.146411	-0.133965	0.135295	-0.57109	-1.24336	-1.57878	0.0519952	-1.5241	-0.456253	0.327341	-1.8997	-1.98685	-1.36712	-0.427696	-0.183816	-0.628929	-0.48578	-0.274311	-0.725777	-2.28364	-1.14512	-0.236963	-0.943277	-1.04788	-0.586208	-0.153899	-1.82318	-1.20293	-1.58075	-1.06463	-1.56543	-0.65085	-0.838336	-1.91156	-0.387782	-1.97236	-1.97152	-1.53935
	1.55723	1.07196	1.34983	1.03307	0.730321	1.62885	1.00992	0.876963	0.674562	-0.756211	-0.672497	-0.117645	-0.842016	-0.638217	-0.610337	-1.18839	-0.695875	-1.53406	-0.458009	2.83755	-1.07482	-0.73694	0.737493	0.615307	-0.117369	-0.0203481	-0.232815	-0.164412	0.335735	0.411511	0.889305	1.23662	0.554728	0.643054	1.03512	0.634058	-0.0446552	-0.476569	-0.179541	0.812172	0.511277	-0.233887	0.591925	1.01486	0.513063	-0.100376	-0.0190427	0.204134	0.0345963
	-1.46502	-0.877801	1.83243	0.776663	0.0867718	-0.589505	0.403559	-0.630033	0.546301	0.446575	0.980469	-0.357792	-0.452126	0.398594	0.750051	-1.88009	-0.527788	-1.26523	-0.113531	-0.0391619	1.01246	0.390113	-0.317861	-0.881099	-2.37129	-1.62259	-0.913439	-1.73021	-1.93397	-1.35416	-2.2293	-1.69066	0.102879	-0.0416436	-0.452113	-2.00872	-1.52255	0.243799	-0.423821	-0.828218	-0.0550899	-0.147056	-0.96905	-0.691994	-0.508183	-0.705148	-0.443529	0.0443184	-0.167027
	1.12997	1.4685	0.199134	-0.656909	0.393692	1.02268	-0.774681	-0.0934429	-0.338012	1.16421	1.16255	0.37226	0.274464	0.0317297	-1.76849	0.275913	-0.383845	1.45188	-1.05821	4.44595	0.363648	-0.659775	-0.19396	0.244301	0.353742	0.697362	0.538879	0.00811531	-0.0723877	-0.822728	-1.51799	-0.383604	-0.618238	-2.05425	-1.21698	0.0920657	-0.449464	-3.07988	-3.34163	-1.155	-0.702051	-1.1043	-1.57614	-2.36641	-2.27929	-1.85747	-2.84051	-3.39561	-3.07936
	0.254581	0.45138	1.90211	0.310149	1.76835	0.939079	0.540682	0.462836	0.948384	-1.7504	-0.567316	0.630097	-0.492973	-0.646357	-0.107032	-0.950813	-0.0594245	-0.550619	-0.511405	-0.435481	0.652439	-0.152356	0.546131	-1.3354	0.474963	-0.215215	0.620509	0.51595	-0.0219733	0.612333	2.25005	0.0260587	0.961095	-1.50074	-0.285047	-0.449441	-1.0008	-0.64582	-1.03602	-0.704887	0.596659	2.93124	1.0943	2.66717	1.69792	2.94421	2.44678	2.60005	2.73879
	0.111881	-1.02517	1.05982	2.18424	0.215446	-0.508781	-0.513942	-0.158965	0.170518	-1.0896	-0.296664	0.131017	0.692101	0.450609	0.265234	0.783414	-0.757519	-1.34357	-1.9149	-5.61339	1.64034	1.19196	-2.44207	-4.74532	-2.97881	-1.45104	-2.49954	-2.92081	-2.13911	-1.54972	-2.36357	-3.8806	-2.92149	-0.827882	-0.825665	-1.44488	-1.47124	-1.80861	-2.07756	-1.58464	-2.1324	-3.62892	-2.54385	-0.679151	-1.84361	-3.33875	-3.01874	-2.11841	-1.75595
	-0.359613	-1.26612	-1.40795	0.689709	0.649135	-2.11455	-1.18485	0.526403	-0.181624	-2.15544	-0.422431	0.873733	0.470969	-0.796616	0.747938	0.251243	-0.453093	0.576129	0.543809	1.85302	0.96069	2.65259	1.3123	2.82065	5.20637	4.24189	2.82581	2.29604	1.19809	1.42405	0.674847	0.610981	-0.164255	1.01084	0.512003	0.0124837	0.509935	-0.625009	-0.233095	1.10665	0.767287	-1.10893	1.68873	3.05512	2.04808	-0.369804	-2.05307	-1.62609	-0.122649
	0.352593	0.553613	-1.17821	0.0857872	0.0946863	-0.148595	-1.35541	-0.845607	0.855763	2.30096	1.43267	0.202678	-1.28214	-0.824643	-1.04397	-0.702106	-0.211704	0.835804	0.900064	0.54704	1.38879	-0.108165	-0.0409051	-0.173964	-1.17713	-0.00919531	-0.0305393	0.946085	-0.882641	-0.251021	0.748695	0.0614052	0.97196	-0.0907456	-1.18791	0.00338514	1.3	1.21179	1.89879	2.6029	0.49548	-0.0601054	0.812468	3.22101	2.67654	1.92587	2.52817	1.69445	2.45451
	0.46141	0.89749	0.927723	-0.604985	-1.92611	-0.480566	1.55733	-0.725133	0.155841	0.677569	-1.39952	1.28041	1.10421	-0.187625	0.599143	-0.945418	0.213451	-0.0284655	-0.65843	-0.015622	-1.69821	-4.32411	-5.16935	-3.28242	-2.25274	-0.515585	-0.505614	1.85607	-2.12209	0.0618581	2.23241	-0.884012	0.858315	3.48106	2.25655	2.04581	0.967532	0.289286	0.494087	-0.421936	0.122387	1.8594	-0.511079	0.367278	5.02603	2.44483	2.02132	0.759207	0.959525
	-0.15708	-1.0113	-1.38509	-0.721841	-1.23387	0.342738	-0.0909958	1.54918	0.431812	0.547441	-0.580006	1.79301	0.579381	0.00694204	-0.492659	0.761894	0.189073	0.543744	-0.0583891	-0.150369	-0.898527	-1.07995	-0.939055	-0.720269	-0.668014	-0.902391	-1.04622	-0.735033	-0.152494	0.329847	0.137008	-0.958164	-1.5881	-0.628796	0.474772	0.235591	-0.432516	-0.404265	-0.109362	-0.164396	-0.3785	-0.416347	-0.172235	0.318825	0.688565	0.611197	0.264103	-0.103483	-0.458072
	0.339724	1.25703	1.69259	0.208728	-0.535269	-1.78608	-1.38755	-0.845352	-0.631317	0.976917	0.122091	0.289688	1.00908	-1.7831	-0.944793	0.096674	-0.0384082	-0.270135	0.7822	-0.896135	-1.78896	-1.41239	-1.55246	-1.49504	0.731817	0.593654	-1.20002	-0.658019	0.377065	-2.38502	-1.61554	-0.674268	-0.491637	-0.733224	-0.29247	-1.12576	-0.967445	-1.36337	-0.496423	0.4427	-0.990358	-1.39166	-0.0145052	-1.00572	-0.931538	-1.32699	-0.582417	-1.81551	-2.15694
	-0.137189	-0.854998	-0.449325	-1.69902	-1.16777	1.48155	1.24003	1.79714	-0.227398	-0.541977	-0.426495	0.991193	1.31394	-0.757721	0.613057	0.694632	0.0151924	-0.117452	0.569632	-0.899332	0.535529	0.71573	0.0476556	-1.06231	-1.9777	-1.18136	0.691082	-0.177382	-1.96918	-0.764733	0.513736	0.02093	0.0385796	0.475807	0.0187811	-0.487479	-0.326185	0.155394	0.369398	-0.114229	-0.711786	-0.787982	-0.100162	0.662533	0.621349	0.453655	0.605485	0.594452	0.330867
	0.281107	0.827331	-0.477282	-2.63378	-0.96922	-0.113069	0.382539	0.635669	-0.399024	-0.491985	0.772213	-0.490986	0.434065	-1.18642	0.882925	0.859571	-1.0802	0.347747	0.424898	-2.44889	0.838454	1.34694	0.50238	-0.269438	-0.0610429	-0.0165989	-0.496743	0.000616126	1.34751	2.27401	1.60639	-0.0763076	0.153924	1.5719	1.816	1.93933	2.6065	2.65541	2.18698	1.93071	1.46909	1.02088	2.02015	3.38221	3.23507	3.31566	4.25112	3.77976	2.32165
	1.45826	1.01414	-0.491373	-1.33437	1.42809	-0.109324	-0.199051	-0.778891	-0.473663	0.740959	0.3463	0.227105	0.962087	-0.21376	0.845962	0.329896	-1.56313	-1.98301	-0.560535	-0.0728099	0.702581	-0.646716	-0.903693	-0.258218	0.188304	2.16406	2.29369	2.33603	-0.303892	0.0506957	1.36571	1.24409	2.26183	2.33858	3.77402	3.46214	1.52784	2.06703	2.12	3.33138	2.36359	3.28939	2.3871	-0.164889	1.98294	-0.255119	1.45462	-0.302533	0.74168
	0.613772	-0.625862	-0.819461	0.451943	2.26011	1.2685	0.0209345	1.68676	-0.401604	-0.214716	-0.0346535	0.785365	0.293869	-0.681847	-0.260123	1.05231	-0.982003	1.50116	-0.874644	1.49998	1.58011	0.946754	0.526842	0.683039	0.362447	0.613831	0.756395	-0.222218	1.43848	0.789965	-0.343376	1.34125	-0.844142	0.922956	2.57971	-0.0025848	1.46312	2.23263	1.71568	1.37039	1.10944	2.12776	1.99207	0.635977	0.720567	2.09696	1.92936	1.19335	1.9658
	-1.53472	-0.497094	-1.20299	-0.912524	-1.41781	0.181778	-1.03973	-1.02877	0.0375942	-0.225808	0.0340385	0.471144	0.0369894	0.595517	0.432193	-0.0012744	1.4303	0.724382	1.64375	1.7468	0.44038	1.35514	1.78586	0.922937	0.94839	1.59733	1.07438	-0.137469	0.0517266	1.1119	0.797462	-0.0992684	0.572415	2.0079	0.707635	0.701625	0.611425	0.0927517	0.953828	0.654662	0.28499	0.323568	0.210425	0.014318	0.46446	-0.425552	-0.485794	0.432419	-0.0601531
	-0.572338	0.019253	-0.333087	1.19042	0.794734	-0.0896349	1.11579	0.810559	0.592128	-0.56832	0.982677	-0.625674	1.44066	0.192148	-1.38444	-0.19806	0.405404	-1.51435	-1.03527	-6.45973	0.0710638	0.921686	-0.814857	-2.06406	-1.72327	-2.06259	-2.25228	-0.763025	-0.172883	-1.16595	-2.03223	-1.4636	0.241611	0.930044	-0.0182294	-1.7467	-2.06541	-1.00799	-0.142024	-0.406623	-1.39912	-1.7347	-1.67931	-1.44297	-0.423769	-0.0622737	-1.43451	-1.99733	-1.23467
	1.40934	-0.194519	-1.23413	0.775823	0.0625449	0.922215	0.0665998	0.232664	0.687121	-0.157448	-0.988772	0.638504	-0.697474	-0.474151	1.01022	-0.900467	-0.563669	1.16278	-1.14441	1.3841	-1.1138	-0.975964	-0.0257648	0.0988133	-0.699555	1.12597	0.99103	-0.804115	0.693109	1.56787	0.710381	0.973382	1.39254	-0.419458	-0.385126	1.1308	0.804463	-1.4783	-2.61592	-1.7513	-0.5123	-0.470354	-0.806397	-0.236974	-0.363313	-1.72195	-0.999279	0.384023	-1.3913
	-1.8099	0.227003	0.100617	-0.892176	-2.23045	-1.35957	-1.22754	0.313388	0.595774	-0.219992	0.0548542	-1.03959	-0.0906714	-0.234079	-1.14084	-0.122989	0.342224	1.53389	0.360939	1.26396	2.30905	2.77989	2.76307	1.8137	1.0379	2.68742	4.7257	3.15727	3.11307	2.86988	2.14034	2.9214	2.9386	2.87348	0.58591	0.383106	3.16256	1.36498	1.86119	3.13066	0.00128943	2.50469	1.86417	1.87533	1.79355	2.21135	0.386365	1.84757	0.481967
	-0.0801848	-0.572043	0.754683	1.20264	0.684608	0.857781	0.86954	-1.87034	-0.264376	-0.692768	0.65087	0.451441	0.270437	-1.07584	-1.55041	0.18143	0.120261	-1.19939	-1.15895	-1.1954	-0.39558	-1.61235	-0.111354	0.688829	0.799446	1.45631	0.93821	2.55456	1.78148	0.634732	1.59954	1.36446	2.13335	-0.465078	1.4677	1.84065	0.430574	1.28314	0.301117	-1.09813	-0.861956	0.715512	-0.824163	-0.58266	0.665546	1.06179	0.982697	-0.240356	1.32456
	-1.36432	-0.269812	-0.0209181	0.455401	0.203978	0.203062	0.627047	-0.599986	-1.51832	0.369454	1.30181	0.598772	0.251364	-0.266143	-0.661677	-0.261281	1.663	0.357647	1.50567	2.82982	0.646328	-0.0874388	-0.130775	-0.209001	-0.266039	0.0673738	-0.546646	-0.884372	1.37232	1.25872	-0.601657	1.26748	2.2425	0.927288	0.803338	1.52116	1.60684	0.290634	-0.0943396	0.738971	0.891839	0.965258	1.10437	0.587182	-0.324421	-0.991499	-1.09372	-1.96667	-3.22235
	0.706957	0.910626	1.11395	1.59862	0.912301	0.677281	-0.176666	0.122975	0.0384953	-0.684255	-1.53427	-0.210861	-0.21023	-0.811313	-0.0662686	0.665618	-1.3295	-1.47256	-2.05417	-0.740547	1.57775	-0.761648	0.712841	0.940644	2.408	1.5764	0.96378	0.839505	1.96043	2.31906	1.28593	0.995614	1.38063	1.83738	2.01435	2.08198	2.48743	2.87869	2.87125	3.19334	3.32827	3.79177	2.24846	0.131104	0.776482	1.98156	2.00589	3.60255	4.14496
	-1.80076	-0.942097	-1.24159	0.35261	-2.13775	0.860141	-0.769784	-0.511739	-1.02809	-0.14661	0.571112	-0.50727	-0.316411	0.625657	0.312227	0.463637	-0.00830093	0.647587	-0.404847	3.83874	0.94685	0.0472521	0.234558	0.603376	0.266605	-0.834367	-1.63663	-1.63831	-0.992394	-0.00471121	0.903907	1.09215	0.137272	-0.450998	0.737964	1.92166	1.61344	1.34067	1.87748	1.56833	0.246857	0.108249	1.26785	1.71759	1.21915	0.801913	0.840651	1.2812	1.61916
	-2.28704	-2.23771	0.0872971	-1.66191	-1.14779	0.135617	1.01483	-0.456835	-0.528467	-0.0882964	0.535358	1.07899	0.335555	-0.61974	0.34505	0.462774	0.585523	-0.268398	0.987099	1.01579	0.838268	1.88752	0.695923	0.556811	1.19492	1.60025	-0.272358	0.679711	0.74573	1.51026	-0.286882	0.913328	1.18937	2.13562	1.50079	1.35246	1.22476	0.0292184	0.838362	0.477602	0.0311085	-0.160377	0.0939755	0.0334975	-0.188271	-1.40344	1.0815	-0.410958	0.345595
	-1.35169	-1.21599	-0.610607	-1.62747	0.347307	-0.739866	0.5442	-0.265669	-0.00192398	1.20866	0.657624	-0.633093	0.0841385	0.530035	1.06879	-0.141021	-1.39479	-0.914496	-4.32987e-15	0.9625	1.44245	1.95109	2.28236	2.23021	1.59793	0.611599	0.0569446	0.14151	0.47609	0.979212	1.69673	1.68828	0.0363465	-1.06586	0.489284	1.96112	1.09839	0.338164	1.10084	1.31027	0.400356	0.369899	1.23773	1.04147	0.366587	1.33868	2.95505	3.00262	1.71935
	-1.19921	0.954587	1.90994	-0.253973	1.36921	0.561375	-0.514647	0.297624	1.45237	-0.781155	0.577764	-0.520843	0.222371	0.322486	-0.110823	-0.19212	0.23213	1.40252	-0.668065	0.99369	0.917201	1.26346	0.381402	-1.06579	-0.03935	-0.533584	-0.782375	0.868148	1.49202	-0.732101	-0.737156	0.551541	0.960934	0.640293	-0.360134	0.619699	0.680461	-0.727716	-0.57929	0.184854	0.527015	0.528876	0.496619	0.255877	-0.323228	-0.0833534	0.963763	1.21191	-0.33779
	-0.237333	-0.608501	0.700264	-0.193578	0.186516	-0.302907	-0.251203	-1.74789	1.00501	2.68753	1.64779	0.339685	0.497001	-0.443409	-0.633354	-0.315214	-0.296593	0.648696	0.424744	2.64423	1.31022	0.155027	-0.376857	0.159052	1.78416	2.84597	2.37338	1.15087	0.617065	1.69206	1.96379	0.849915	1.52979	3.06465	2.62434	1.30508	0.726946	1.6569	3.38165	4.28215	2.80596	0.237639	1.5666	4.26622	2.96229	1.12587	1.53693	2.49702	2.75402
	1.68697	1.88306	0.233023	-0.217192	0.77606	-0.187084	1.06699	1.03385	0.404257	-0.401356	0.294856	-0.622669	0.0244005	-0.207953	-1.73695	-1.05031	0.188754	-0.117551	-1.41386	-0.0304347	-0.050466	0.0828532	0.218757	0.236132	0.695859	1.99342	1.36799	-0.105478	1.39553	2.33666	1.43475	1.13422	2.14658	2.92839	1.55787	1.50135	2.96285	2.75513	2.55649	3.38167	4.11627	2.97687	0.866956	0.675871	1.88279	2.58313	1.51042	1.77481	3.57869
	-1.25133	-0.873292	-1.18816	-0.368674	0.322916	-0.708282	-0.764232	-0.624856	0.14932	-0.934924	0.226127	0.954785	-0.0532175	1.90887	0.552269	-0.118991	-0.0983744	1.60103	0.905677	0.609824	1.30415	1.28708	1.5408	3.67498	1.6078	0.613	-0.499683	0.10836	-0.0822981	-0.3869	-1.67353	-1.68576	-1.37891	-0.514966	0.776612	-2.0831	-2.01517	0.786093	0.0605579	-0.564177	-2.43386	-0.259513	-0.0749223	-0.765597	-0.447106	-1.26529	-0.300825	-1.5489	-2.41066
	-0.0442883	1.4234	0.293533	1.35434	0.0429606	-0.143687	-0.888487	-1.64656	0.280915	-0.331605	0.284609	-0.172875	-0.641312	0.597288	0.894585	-2.08848	-0.404362	-1.14596	0.896567	-3.2597	0.219492	1.30324	0.85134	-0.276442	-1.22032	-1.3282	-0.778769	0.0162057	0.543462	0.445046	0.0857548	-0.0817694	0.0237463	0.242292	-0.179902	-1.59903	-2.18718	-0.501664	1.17535	0.698215	0.192171	1.75467	3.10103	1.888	-0.0797005	-0.618104	-0.174148	0.306405	0.513405
	1.81546	-0.713167	0.493262	-0.659743	0.0851086	0.810815	0.972679	1.10786	0.936891	1.35331	0.463843	-1.01999	1.50587	0.172184	-0.335353	-1.3529	-0.314475	0.0365802	-0.79035	7.88623	3.66417	1.07308	-0.211802	-0.515202	-0.161863	0.523474	1.21607	1.63176	1.76944	1.74851	1.69057	1.72263	1.96747	2.29508	2.21384	1.26589	-0.206616	-1.30206	-1.31137	-0.599073	0.1196	0.419629	0.557993	0.878492	1.40942	1.82383	1.81195	1.40368	0.815022
	0.0810917	-0.180625	-0.85437	0.0191815	-0.957772	-0.0781698	-1.47771	-0.211138	-0.557465	-1.10977	0.247241	0.36261	0.517656	0.155479	0.0303673	2.53436	0.595588	1.89244	-0.19182	-3.77128	-0.41458	1.54951	2.41225	2.46493	1.9988	1.30519	0.754787	0.970834	2.45347	4.28855	4.9187	4.09542	3.02149	2.54093	2.39454	2.23687	2.27471	2.89576	3.78654	4.00285	3.16963	2.1241	1.6715	1.70738	1.85674	1.96324	2.03227	2.07681	2.11607
	1.97567	1.99473	1.57236	1.23885	0.0740612	-0.288962	-0.0632831	0.604827	0.439186	-0.265524	-0.0180144	1.37618	0.123798	0.726685	-0.102703	-0.956488	-0.768879	-0.898211	-1.05767	-1.56969	-1.49288	1.94933	-0.13352	0.143608	-0.271662	-0.421353	-0.0179387	0.179705	0.0272225	0.111143	-0.642441	-0.141134	0.0458584	0.237071	-0.190698	-0.961707	0.927993	-0.00761149	-0.00292548	-1.21971	0.487952	0.527342	-0.0493735	0.527079	0.831392	1.45258	1.62279	2.34131	0.620784
	-1.76286	-1.41194	-0.717505	0.0781915	-1.43315	-0.472498	-0.974304	0.129343	0.914759	0.748625	-0.238659	-0.29833	1.86292	1.5063	0.0715923	0.136225	-1.1834	-0.470203	0.33824	3.08402	-1.31809	-1.22375	0.0382032	-0.432744	-1.35072	-0.886588	-0.371447	-1.02172	-1.97822	-1.23343	-1.12428	-1.4848	-0.794637	-1.43662	-1.95705	-0.692457	0.093924	-0.642257	-2.11103	-2.52415	-1.94742	-1.71298	-2.55461	-2.34287	-2.4917	-3.83985	-3.02585	-1.65488	-1.6567
	-1.10623	-1.00991	-0.830012	-0.184516	-0.513818	-1.26658	-0.442112	-0.371882	-0.200097	0.319009	1.24211	0.315902	1.55191	1.78573	0.471708	1.04213	-0.0350829	2.05515	0.753336	2.1589	0.902146	0.272496	0.0341531	-0.0486776	-0.205159	-0.364093	-0.0665254	0.509756	0.592177	0.36544	0.593589	0.912103	0.575132	0.0456973	0.0134547	0.317858	0.53513	0.107421	-0.873651	-1.03734	-0.162088	0.228286	-0.195857	-0.499724	-0.540151	-0.70956	-0.748047	-0.191859	0.613928
	-0.275705	-0.00780134	-0.164387	-0.420613	-0.552971	0.441975	1.8655	2.02611	0.451735	0.185653	-1.1487	1.17547	1.08037	0.2075	0.268831	0.325414	-0.0263828	-0.893166	-1.88799	-2.67472	-1.39485	-0.480174	-1.24517	-1.63178	-2.77726	-2.53105	-2.35852	-1.69913	-2.03407	-1.7272	0.283618	-0.948427	-0.259281	-0.425964	-0.672237	-1.09774	-0.415522	-1.03884	-1.1161	1.12524	2.17623	0.0480641	1.58354	1.63313	1.77436	1.50523	0.880525	-0.257828	0.734464
	0.524442	0.893455	0.924637	1.30907	1.58232	0.882258	0.925388	1.19247	0.185989	-0.865179	-0.26132	-0.844274	-1.26457	-0.873831	0.550538	0.0913786	-0.197879	-1.07948	-1.59372	-1.17393	0.927475	-0.681326	0.737973	1.14138	1.347	2.04048	3.60462	3.85536	1.50705	0.964425	1.5893	1.1246	-1.03137	0.17329	-0.0140702	-1.10483	-1.94177	0.632442	-1.38313	-1.26741	-1.66154	-1.80539	-1.97236	-1.38054	-2.82591	-1.29467	-2.00677	-2.50528	-2.75491
	0.258555	-0.734011	0.457295	-2.3164	0.197821	0.450199	0.453751	0.0192536	2.35105	0.242839	-0.441995	0.565629	0.425506	-0.744008	-1.02105	-0.784957	-0.00399351	-0.354033	-0.252296	1.27087	-0.0666523	-0.266735	-1.40075	-0.813979	-3.37301	-1.69333	-2.91478	-2.00396	-2.0316	-2.70401	-1.68234	-2.04718	-1.78699	-1.11421	-1.19468	-4.2449	-3.28817	-1.23245	-2.47775	-1.81529	-2.69196	-2.67646	-3.04676	-3.26674	-2.63866	-4.77018	-6.34565	-4.02186	-5.26175
	-0.641558	-0.154678	-1.81127	0.742739	-0.683554	-0.448433	-0.919442	0.0740392	-0.145394	0.36027	-0.25696	0.923814	0.790325	0.55858	0.230894	-1.23783	2.04409	1.39672	1.08149	1.65617	1.23091	-0.93997	-1.77742	0.372307	0.133842	-1.54204	-0.160092	-0.00696569	-0.128857	0.683264	0.954208	0.0357847	-0.900557	-1.02657	-1.04602	-0.805128	-1.21419	-1.93801	-0.0709191	0.551189	-0.534612	-0.59978	-0.911194	-0.130198	0.778419	-0.728109	-0.204692	0.359979	-1.37593
	-0.5381	-1.38335	-0.917361	-1.83555	-1.44721	-0.240164	-0.112787	-0.0397243	0.614615	0.128025	0.281017	0.136142	-0.445817	-0.0170675	1.44863	0.858447	1.04465	1.6665	1.68335	-0.883315	-0.0654202	0.526708	0.851934	0.869122	0.5633	0.184101	0.0949585	0.469602	1.01547	0.512765	-0.61242	0.0309804	1.38718	0.716281	-0.450613	-0.167378	0.38342	0.368605	0.249179	0.107466	-0.275391	-0.555	-0.382854	-0.199449	-0.28763	-0.38866	-0.516681	-0.93387	-1.45151
	-1.11809	-0.510701	0.229448	-0.448059	0.0522718	-0.315284	-0.108296	-0.86896	-1.08227	-1.04913	-0.289615	-0.176405	1.98791	1.098	0.735241	1.08629	0.333555	1.0021	0.289586	-0.338269	1.21203	1.83134	1.78396	1.33418	0.732595	0.0913662	-0.433005	-0.0921483	1.27457	2.03434	1.40812	0.0661665	-0.745706	0.0621342	0.810557	-0.0740405	-1.10914	-1.1583	-0.41051	0.462901	0.576366	-0.373715	-1.97237	-2.24683	-0.787509	-0.315779	-1.23361	-1.69672	-1.43098
	1.67137	1.84001	0.636878	0.0942604	0.971109	0.53136	-1.22809	0.0177429	1.22802	-0.530456	-0.516332	-1.40801	0.19399	0.633152	-0.846415	-0.837121	-0.0163789	-0.209995	-1.05313	1.31088	-0.517488	0.668745	-0.264754	-0.528631	0.712397	0.49282	-1.73675	-0.24059	0.228609	-0.562646	0.660636	-1.82105	-0.456464	-1.81786	-0.913439	-1.00114	-1.06257	-0.150431	-1.62926	-0.996226	0.874629	-1.72351	-1.27582	-0.61232	-1.61266	-0.00204546	-1.2043	-0.616234	-1.75645
	0.79588	0.590598	1.74174	1.07603	1.48141	0.594392	0.186937	0.493152	-1.84667	-1.61466	-0.608811	0.421593	-0.0587683	-1.15195	-0.1931	0.279915	-1.03546	-0.261915	-0.1498	5.08003	1.78503	-0.157896	-1.0443	-1.16974	-0.829738	-0.319856	0.0741007	0.290265	0.490711	0.787063	1.05021	1.09642	0.869954	0.443076	-0.085674	-0.534897	-0.713608	-0.686788	-0.775386	-1.18314	-1.60044	-1.60715	-1.19318	-0.758426	-0.624267	-0.726554	-0.906939	-1.0571	-1.11872
	1.34023	1.65784	1.15447	0.503084	2.46557	-1.00185	-0.32471	0.0456865	0.889828	0.947411	-0.329689	-1.11918	0.212068	-0.0842708	-0.69177	-0.42874	0.0802776	-0.239842	-0.541411	-0.669647	0.197995	0.611957	0.731449	0.71568	0.723859	0.897469	1.08026	0.8785	0.207984	-0.63177	-1.16648	-0.655416	0.969322	1.9386	0.913134	-0.536331	-0.516438	0.367333	0.687945	0.300805	-0.230326	-0.679661	-1.10157	-1.32058	-0.88033	0.11639	0.55263	-0.252108	-1.56188
	-1.25534	-0.0169273	0.283011	1.23078	-0.910811	-0.740653	-1.83129	-0.32972	0.248455	1.12381	0.0536184	0.15718	-0.151743	0.553414	0.172123	0.629051	2.19938	0.0307422	0.74701	2.91768	-1.48901	-2.58845	-1.90249	-0.952991	-1.08418	-1.84382	-2.0461	-1.96883	-2.02641	-1.91907	-1.60999	-1.49275	-1.5681	-1.6141	-1.77122	-2.10853	-2.13843	-1.93454	-2.44564	-3.17235	-2.70096	-1.6229	-1.16454	-1.80627	-3.03308	-2.98728	-1.78283	-1.26799	-1.5065
	0.796406	1.18691	-1.88683	1.2066	0.76118	0.125554	-1.06199	0.253273	0.738167	1.18756	0.00181633	-0.838564	-1.44249	-0.0126257	-1.06672	-0.956802	-0.651964	1.1241	-0.0790451	-4.96846	-1.14957	0.101099	-0.123563	-0.730657	-0.647018	0.306776	1.09985	1.29611	1.15977	1.17763	1.80449	2.01056	0.515204	-0.9603	-0.403864	1.00661	1.83772	2.15394	2.14354	1.74174	1.07607	0.569515	0.378636	0.37462	0.467114	0.594457	0.625438	0.435425	0.149457
	1.5931	-1.21569	-1.59446	-1.22421	0.37955	0.490204	-1.07078	0.379868	0.750378	1.49682	0.488429	-0.225849	0.779259	1.59828	1.08892	-0.227884	-0.459828	-0.0711266	-0.446915	-1.86786	1.58728	1.95133	1.01051	0.509501	1.23728	2.44549	1.24082	-0.719635	0.937135	1.41984	-0.108402	0.200876	-0.095289	-1.16719	-0.660824	-1.57195	-3.45119	-2.57809	-1.33487	-1.05712	-0.825629	-1.16802	-2.19631	-3.10923	-2.76305	-1.89379	-2.32508	-2.49464	-2.01798
	-2.0945	-1.84455	0.400794	0.0239966	0.194482	-0.814287	-1.27803	-0.334573	1.17851	-0.268671	-0.269247	0.414656	-2.26948	0.111553	-0.132788	0.430425	-0.60517	0.275533	0.842635	0.391189	-0.16492	0.902308	0.172183	-1.84933	0.0563985	1.0289	-0.558265	-1.6656	-0.459547	0.071239	-1.13137	-1.05102	-0.432839	-1.35941	0.0483363	0.0720791	-0.947898	-1.11786	-0.760044	-0.597669	0.509306	0.941686	-0.0351915	-0.969889	-1.23204	-0.557937	-0.225131	-0.316321	0.0326482
	-1.3581	-1.59284	-0.932033	-0.0857866	-0.474485	0.885935	-0.531819	-0.759704	2.06592	1.28965	0.753102	0.328828	-0.093152	0.0768339	0.27432	0.28815	-0.42955	-1.1415	-1.64774	0.0687544	-0.581114	-0.0156543	-0.281345	-0.908843	-1.64767	-1.14704	1.1543	-0.278182	0.629022	-1.34601	-1.20381	-2.40115	-2.48645	-1.20118	-3.29967	-2.29791	-3.07854	-2.18488	-3.42919	-3.85478	-2.30999	-1.81109	-2.37651	-3.09892	-2.98058	-3.45104	-2.88337	-2.62772	-2.78902
	1.34625	2.35072	-0.395124	0.969505	1.6155	0.236144	-0.579783	0.0509211	-0.0487284	-0.975601	-0.424109	-1.45304	-0.250258	1.00703	0.032987	0.590785	-0.739178	-0.444298	-0.381057	-0.620468	-0.400821	-0.282166	-0.152788	0.0990288	0.584997	1.23121	1.22129	-0.0146374	-1.3179	-1.5079	-1.04497	-0.613939	-0.156741	0.421036	0.616318	0.00502957	-0.923417	-1.49482	-1.20934	0.0222051	0.820646	0.0807092	-0.738903	-0.203002	0.465589	-0.0552573	-0.826861	-0.728879	-0.175118
	-0.870648	-0.892454	0.301514	-0.496405	-0.720492	0.484528	-0.492271	-1.00122	-0.359701	1.96275	2.02523	0.591681	-1.01329	0.25677	-0.137435	0.288351	0.970067	1.16711	-1.19449	4.43658	3.87846	2.67829	1.18564	-0.249932	-1.27886	-1.55168	-0.946336	-0.0640508	0.429053	0.508166	0.45719	0.438729	0.478851	0.559916	0.571101	0.388662	-0.100504	-0.977767	-1.79221	-1.61631	-0.220108	1.16226	1.39414	0.734357	-0.138623	-0.816112	-1.09095	-0.904592	-0.437463
	-0.87941	-1.82586	-1.95538	-0.166752	0.385557	0.224154	0.240967	0.584438	-0.733064	1.38151	2.09163	0.105152	0.861681	0.295112	0.59325	0.530801	-0.711228	0.554526	-0.0294741	1.32023	1.0551	0.514009	-0.0862274	-0.528802	-0.593663	-0.0592875	0.609308	0.0789589	-0.738729	-0.216793	0.151405	-0.513433	-0.97601	-0.570821	0.456536	0.199749	-1.417	-1.35071	-0.598819	-1.7307	-2.48491	-1.57394	-0.959975	-0.991121	-0.973334	-0.946093	-1.09791	-1.52536	-1.96537
	1.38318	2.00465	0.592644	-0.104951	1.10499	0.649241	-0.0409041	-0.870564	-0.314773	-0.0105482	0.228864	0.0881785	1.29969	-0.024413	-1.68588	-1.20528	-0.49273	-1.51003	-0.823686	2.40818	-0.00652928	-0.222469	0.226399	-0.179276	-1.40205	-0.873967	0.0825133	-0.8376	-1.36848	-0.497437	0.715195	0.686498	-0.726843	-1.59467	-1.02914	0.349347	0.124963	-0.823265	-0.279033	0.0392499	-0.636632	-1.27696	-1.56691	-1.4817	-1.07197	-0.878396	-1.19297	-1.09563	-0.560785
	-0.207283	-0.504846	-0.209948	0.215417	0.118565	-0.918027	-0.932711	-0.344118	-0.865024	-0.518903	-0.176222	1.43312	1.41356	2.25558	0.862473	1.20948	1.96636	0.653682	-0.199023	-1.3652	0.499757	1.6006	2.11946	2.23846	2.13859	1.9494	1.72437	1.40334	0.841233	0.206944	-0.126024	0.00306339	0.540608	0.835481	0.407796	0.324992	1.24408	1.62803	0.71796	-0.023826	0.0821768	0.298948	0.414808	0.803861	1.24429	1.15681	0.750963	0.55332	0.543186
	2.19969	0.0525115	1.73761	0.652776	-0.0975145	0.314824	-0.408924	-0.610189	-0.630294	0.405582	-0.772552	-0.171758	0.0804545	-1.2412	0.585647	1.28228	0.015319	0.666033	-1.24079	4.74329	0.820969	-1.0853	-1.05019	0.668703	2.02854	0.987861	-1.8241	-0.429947	3.82387	2.21061	0.655153	1.41269	1.82101	2.47888	2.34744	1.08281	1.04837	0.403538	-0.259405	2.12136	1.10139	-1.70759	-0.284461	0.527273	-0.671282	-1.55087	0.420036	1.41305	-0.553676
	-0.595139	-0.772187	0.0617919	-0.506442	-0.344691	1.80638	-0.945589	0.632084	1.26082	1.75937	0.0302942	-0.714654	0.109697	-0.442777	0.233004	-0.739967	1.66633	0.254342	0.898836	-1.5626	0.45381	1.11129	0.98775	0.657481	0.307329	-0.551048	-1.93269	-2.98252	-1.48914	0.978894	0.459989	-0.649384	-0.583447	-0.851012	-0.756146	0.145158	-0.441192	-1.42369	-0.562067	-0.654764	-2.14744	-2.35265	-1.59904	-1.25748	-2.25486	-2.2255	0.400016	1.08344	-0.933408
	-2.0641	-1.8652	-0.524639	-0.278672	0.234434	0.371244	0.232391	-0.322272	-0.0430999	0.467575	-0.274803	1.30443	-0.406382	0.461842	1.30015	-0.37339	1.31316	1.41845	-0.452539	2.61741	2.45138	4.31021	4.81966	4.24687	3.13703	3.95805	3.21453	3.27699	2.30441	4.14728	2.60448	1.19267	0.586837	-0.284751	1.90168	3.12606	3.01786	1.77556	4.02989	1.07649	1.4517	0.337709	0.533876	2.09694	3.36203	3.42967	7.42348	5.34836	3.48623
	0.974301	0.68438	0.979578	2.00533	1.64728	1.66348	0.360635	0.174859	-0.0115764	0.077558	-0.408739	-0.776672	-1.2141	-0.591174	-1.34418	-0.791087	-0.159841	-0.0431146	-0.85667	-0.394691	-0.490734	0.271312	0.222359	0.799482	0.195206	0.237067	0.989017	0.567161	0.738684	-0.08473	0.509171	0.534738	0.946593	1.1317	0.931478	1.48882	1.07327	1.47309	0.387202	1.22677	-0.379082	1.17248	1.18881	0.304435	0.603356	1.22497	1.02042	0.780917	1.0589
	-0.139747	-0.119218	0.220715	-0.526048	0.962158	0.653369	0.00961961	-1.90971	0.527287	0.0907271	1.1207	0.981319	-0.455454	0.526548	-1.29604	1.30119	1.02209	-0.00368837	0.45211	-4.91217	2.77262	2.40124	-0.619673	-1.09337	1.34955	2.94861	2.58874	1.35478	1.36234	2.83171	3.81092	2.15188	1.45685	2.37891	2.14137	1.80001	1.83711	1.39446	0.572818	-0.24926	-0.763129	-0.992827	-0.37165	1.34793	0.658562	-1.92441	-2.19035	-0.981815	0.469836
	-0.214027	1.45797	1.78189	0.603395	0.941238	1.72206	-0.0137812	-0.377473	-0.33589	0.279708	-0.970329	-1.04302	0.89929	-0.480889	-0.931443	-0.18186	0.26757	1.33729	-0.162212	3.19489	-0.031007	-0.777397	-0.0229955	1.25348	2.07332	1.74865	0.75504	-0.215352	-0.767283	-0.728835	-0.524434	-0.523893	-0.28223	0.559035	1.19761	0.91251	0.468835	0.698234	1.21253	1.3805	0.818549	-0.463359	-1.12864	-0.110934	1.24854	1.42747	0.58674	-0.665558	-1.61565
	-1.4731	-1.45064	-0.0378038	0.730491	-0.161645	-0.264891	-1.04728	-0.819271	0.0262472	0.622389	1.10403	1.57053	0.658679	-0.413763	-2.32664	0.656555	0.354926	0.0954201	1.20737e-15	0.0307516	-0.185608	-0.806825	-1.1063	-0.412684	0.674222	0.676337	-0.324654	-0.849082	0.57121	1.48884	0.910194	0.169432	0.105834	0.687795	1.249	1.47346	1.3214	0.77347	-0.730494	-1.6063	0.326735	0.73443	-1.2487	-2.05557	-0.960098	0.147924	-0.917688	-0.34561	2.32055
	1.11237	-0.127783	0.487458	1.13847	0.0271241	-0.956249	-0.893341	0.722567	-1.25667	-0.730625	-0.0997699	0.638896	0.404942	-0.653102	-1.49278	-0.269622	-1.88055	0.734733	6.10623e-15	-7.53164	-1.45062	-0.0145839	-0.943536	-1.95749	-1.11663	0.078446	-0.899968	-1.97689	-1.38299	-1.30582	-2.20242	-1.80284	-0.0391282	1.61388	2.11052	1.10195	-0.256624	-0.7087	0.586032	1.67427	-0.608656	-2.69022	-0.683044	0.849947	-0.323475	0.386876	3.00267	3.2417	1.41136
	2.12115	0.803005	0.808779	-0.172192	-0.186801	-0.704211	-0.205565	1.72299	0.645145	0.551551	-0.0260751	-1.35296	0.944045	0.141948	-0.80979	0.0490465	-0.753188	1.95498	-0.563092	0.216542	0.807919	-1.01352	0.751694	0.572964	2.09937	0.796522	0.355717	-0.00426992	0.845117	-0.940957	-0.288381	-0.728126	-0.361153	-0.235268	-0.622445	0.908075	0.186503	1.28751	0.0206803	0.158284	0.597546	0.11742	0.0384137	0.849866	0.167388	-1.15543	-0.842035	-0.0482771	2.62624
	0.0996018	-0.0641044	0.329027	1.42037	0.259267	1.82966	-1.5494	-0.675862	0.379732	0.356449	0.00966461	0.71761	0.546621	-1.3642	-0.355762	-0.443285	-0.425385	-1.6706	-1.48572	-1.52182	-0.230989	0.0992659	-0.161962	-0.645577	-0.982485	-0.83924	-0.48119	-0.64137	-1.10404	-0.506162	1.34305	2.44915	1.55721	-0.062878	-1.00465	-0.951678	0.00969864	0.989296	0.935939	0.225795	-0.02146	0.198211	-0.0147547	-0.602376	-0.331154	1.01217	1.72038	0.735745	-0.781925
	0.342507	1.09236	0.270502	-0.699923	-0.994259	-0.985803	-2.12176	-0.367412	-0.282735	-1.66822	-0.498835	-1.22382	0.997045	0.781948	-0.451479	0.337192	0.65338	0.0391628	0.532819	2.82453	0.18822	-0.810408	-0.770394	-0.290773	0.0905824	0.454426	1.06549	1.35796	0.943208	0.440719	0.304555	0.561338	0.808909	0.519511	0.00925893	-0.184715	0.237482	0.899803	0.604949	-0.115104	0.294671	0.621329	-0.446373	-0.627664	1.06905	2.20439	1.91519	1.09567	0.497706
	-1.33271	-0.156161	1.88299	0.168893	-0.525384	0.386024	0.0174734	1.29573	0.768536	0.729343	0.209134	-0.834001	-0.427965	0.663934	-1.35	-0.99817	2.03114	0.439131	-0.240359	-1.55644	-1.04364	-0.523659	0.0668573	-1.36987	0.163635	0.825983	0.462535	-0.653428	1.30585	2.3075	0.320301	1.25145	-0.590537	1.13673	-1.08535	0.337629	-0.807035	0.762428	-0.633941	-1.1444	-1.50292	-0.0820939	-1.69235	-3.09436	-2.53027	-3.90419	-2.52274	-0.388496	0.210593
	-1.7118	-1.32625	-2.39171	-1.41607	0.0222653	0.151874	-1.40181	0.08658	0.0265656	-0.77311	0.48891	0.389512	0.346099	0.849082	0.754994	0.7494	0.473089	0.0549227	-1.33331	2.70485	-2.00763	-1.92404	0.302343	2.0182	0.97912	-0.923734	-0.474694	0.436223	-0.144902	-0.706517	-0.482677	-0.221535	0.0765079	0.80216	1.29719	0.920789	0.139509	-0.485203	-0.580529	-0.449226	-0.700836	-0.448967	1.04308	1.90344	1.11614	0.0601348	-0.191723	0.776397	2.1036
	-0.733112	-0.522118	-1.92781	0.172152	-1.40281	-1.66996	0.0381166	-0.0291861	0.472316	0.454265	0.671566	1.89499	1.19549	-0.251631	-0.0335755	0.856967	0.0749789	-0.240605	-1.4568	-1.37574	1.7518	2.14182	0.991024	-0.503883	-1.16659	0.0620346	2.08464	0.993228	-1.58851	-1.67986	-0.794635	-0.336342	0.483668	1.00585	0.170335	-0.466599	0.103203	0.992791	0.95563	-0.633564	-1.44132	-0.496438	0.0836782	0.0377674	0.0833746	-0.61853	-2.00329	-2.16984	-1.19137
	-0.513698	-0.602608	-0.00748027	0.0163694	0.518863	-0.567178	0.556211	1.41041	0.0474009	0.320268	1.85614	2.04034	-0.0502128	-1.56376	1.22442	0.861254	-1.26491	-0.628495	1.32573	-3.11342	0.756343	2.3015	2.3596	1.76816	1.36473	1.64747	1.75708	0.957944	0.366742	0.993774	1.57159	0.885537	0.210002	0.833565	1.61263	1.30549	0.710098	0.76615	0.94049	0.583527	0.0527389	-0.163101	-0.0571092	0.237277	0.507223	0.599954	0.682312	0.929542	1.23086
	0.216709	-0.792321	0.904075	-0.0641054	-0.189705	-0.575393	1.06037	-0.513256	-1.98652	0.037576	-1.94655	-0.848901	0.134285	0.0754487	-0.422651	-0.428156	1.70609	0.300493	-0.555639	5.66866	1.94969	0.117398	-0.455416	-0.395943	-0.206718	0.107179	0.593639	1.174	1.58049	1.5586	1.36932	1.46716	2.27342	2.67075	1.60367	2.18133	5.03126	5.72286	4.37026	3.68971	3.90735	4.27119	3.72238	3.77865	6.26802	7.57345	5.87378	4.07682	3.23548
	1.42237	0.419736	-1.46774	0.989347	-0.0458005	-0.320925	-0.756703	0.441777	-0.45262	0.105386	0.69385	-1.82394	-0.523632	-0.710198	-0.683758	-1.42016	-1.50855	0.730574	-1.7742	-0.429529	0.152592	-1.02718	-0.91283	0.530562	0.942748	0.925678	0.749645	0.686602	0.322928	-0.464152	-0.68079	0.334021	1.89284	1.1094	0.34758	1.25804	0.714703	0.675424	2.85119	1.86712	-0.657005	-0.0899393	1.40295	1.47103	1.21886	0.522583	-0.779695	-1.18503	0.192348
	0.191283	-1.20084	0.160274	-0.633444	-2.00308	0.562985	1.66795	0.475625	-0.918202	0.383031	1.26478	-0.327302	1.55653	0.440431	-1.44735	-0.228903	0.50712	-0.151701	0.499616	-0.631204	0.480633	-0.41605	1.11689	-0.0710156	0.45791	-0.406358	0.798218	1.02298	1.0561	-1.00421	-0.198628	-0.501489	-0.43349	0.735831	-0.929225	1.03366	0.383283	0.433054	-0.778992	0.0600898	0.533888	-0.023826	0.857113	2.81838	0.0232858	-0.3069	-0.15505	-0.119799	-1.71806
	1.53	1.87631	0.000584057	1.81103	1.73777	0.191158	0.785848	-0.258627	-1.05681	0.0449223	-0.265202	0.084144	-0.421721	-1.58564	0.809891	0.0157299	-0.381476	-0.564457	-0.810321	-1.01377	-0.544415	0.107402	0.789104	1.34811	1.63183	1.5006	1.03165	0.481913	0.105751	0.14436	0.535904	0.686342	0.291457	-0.0501231	0.189355	0.668974	0.902194	0.843993	0.623562	0.428857	0.465569	0.680588	0.810863	0.756128	0.620779	0.576629	0.892423	1.61854	2.20634
	1.26666	1.58544	-1.84988	0.486715	-0.995039	0.400955	-0.844075	0.529726	0.664663	-1.11668	-1.30804	0.37703	-0.0397053	-0.850546	0.525593	0.341246	0.00727671	-0.243217	-0.660354	2.56497	0.42784	-0.653149	-0.901972	-0.542602	0.200986	1.10478	1.82806	1.65911	0.0527163	-1.57498	-0.94151	1.70562	3.31826	2.21801	0.578189	0.696917	1.81758	2.05786	0.995439	-0.468941	-1.40228	-0.903146	1.46352	3.80069	3.68304	1.57474	0.057202	0.385433	1.5291
	-0.309922	0.359304	0.51096	-0.608656	0.259387	0.130993	1.53037	-0.593458	-0.422228	0.277075	0.260148	-0.526912	0.581483	-0.574109	-0.813855	0.263819	-0.625743	-0.980355	3.25016	2.35137	2.24257	-0.795456	0.0153967	0.354653	0.981826	-0.290596	1.79665	1.30787	3.67366	2.5528	1.37104	2.37075	2.49897	1.13074	3.50125	1.82325	0.629807	1.81194	1.69498	1.60723	1.17043	2.81902	1.73288	3.83152	1.9231	3.21277	2.99473	2.63831	4.03092
	-0.125093	-0.231183	-1.77418	-0.670279	0.0173634	1.5251	0.106616	-0.668107	-1.73618	-0.721298	0.381025	-0.314656	0.767413	0.0171255	1.3433	0.592611	0.887937	0.236421	1.0877	0.419992	0.778524	0.689909	0.438105	0.30707	0.568283	0.927993	0.367844	-0.815366	-1.07452	-0.467249	-0.128774	-0.159415	-0.15997	-0.00104715	0.341635	0.868772	1.4424	1.56141	1.12758	0.933713	1.2637	1.56813	1.62777	1.61391	1.68366	1.92604	2.03282	1.6241	1.0924
	1.24622	-0.058039	-0.650932	2.7509	0.00255763	-0.0901485	-0.121428	0.496167	0.685721	-0.354515	-0.363186	0.533213	-0.363099	-0.799581	-0.131804	-1.03915	0.0744784	-1.79456	0.0120059	2.27878	-0.0865926	-0.87997	-0.691169	-0.11001	0.335922	0.373231	0.104844	0.0672704	0.219812	0.216221	0.0798716	-0.0211963	0.140249	0.570788	1.07922	1.27455	1.12637	1.19612	1.56336	1.90855	1.71001	1.2768	2.05451	2.90046	1.93391	1.24153	1.82138	1.61857	0.584204
	-0.378782	-0.64187	-1.55053	-0.0553264	-0.292122	-1.38123	0.507091	0.371495	-0.159436	-0.510917	0.236217	1.64309	-0.422506	-1.0004	0.592632	0.589915	1.98233	1.17156	1.66213	4.57916	0.743889	0.607185	1.89552	2.35096	1.37787	1.20529	1.24681	0.232061	0.414457	1.94167	2.76168	2.57364	2.08371	2.38397	2.5153	1.56972	0.78857	0.87155	1.6135	1.77136	1.28257	1.35931	1.98344	2.36027	1.43061	0.591338	1.28973	1.83837	1.54858
	1.64391	0.416286	0.685078	1.13522	-0.0172733	0.21405	0.289585	0.555915	-0.206871	0.270426	0.257573	-0.182614	0.0708994	0.0766046	-0.771616	-2.07908	-0.800354	-1.7129	-1.60118	-1.92164	-1.2883	-0.890246	-0.971912	-2.30662	-3.14955	-3.82178	-3.13702	-4.1478	-4.0531	-3.57216	-4.36282	-4.90761	-4.48108	-4.13092	-4.543	-4.86218	-4.27113	-5.59155	-5.45983	-5.72572	-5.71488	-6.81417	-6.29955	-6.84416	-7.56129	-4.63992	-4.18878	-4.03307	-3.65403
	-0.582205	1.31101	1.15451	0.85604	0.418432	1.09071	0.585465	-0.248824	-0.546956	-2.24474	-1.08657	0.291114	-0.24573	0.68971	0.89995	-0.590126	-0.212291	-1.72891	0.454781	1.75952	0.98102	-4.24122	-4.94894	-5.12274	-3.69959	0.22924	1.2822	0.588541	0.670367	5.62409	4.68715	3.73189	4.43149	6.79032	5.18169	6.96748	6.18277	6.25315	7.92699	6.95879	4.37324	3.99743	3.3871	4.256	3.03068	2.45053	0.543591	0.737657	1.86207
	-1.36407	-1.54121	-1.30957	-1.14528	-1.32012	-0.991736	-0.903922	0.519868	0.721794	0.967266	1.03978	0.567953	1.25709	0.828312	0.533884	0.761105	-0.671992	0.030166	-0.178022	-0.115152	-1.3405	-2.79393	-1.58088	-3.27282	-2.91996	-3.04618	-4.62736	-3.7772	-4.51074	-4.62859	-4.98966	-4.85704	-4.95392	-4.96791	-4.94778	-4.52676	-5.89878	-6.30876	-5.98882	-3.64145	-2.92521	-3.66915	-3.09983	-2.33862	-1.93349	-2.12467	-1.87564	-0.185152	-0.0514323
	-0.835418	-0.712835	-0.270203	-0.927814	-0.509865	-0.915484	-0.891468	-0.691024	-0.394334	-0.0947694	0.14475	1.17526	0.598002	0.891844	1.30644	1.71651	1.32975	1.61321	1.57185	0.668366	1.52405	0.933131	0.848449	1.45888	0.778699	0.954974	1.30795	1.08022	1.03897	1.00401	0.755566	0.930284	1.06417	0.673307	1.31847	1.46013	1.11789	0.900563	0.704485	0.542781	0.955787	1.32745	1.25112	1.09462	0.935946	0.642293	0.760255	0.930728	0.458669
	-0.605065	-1.57122	0.0149359	-0.4099	0.93233	0.152401	-0.831023	-0.272429	-0.0597734	0.947687	-0.130577	-1.51631	0.939877	1.22398	-0.149674	-1.65386	-0.220149	1.2177	1.00574	0.828967	1.58046	1.42648	0.392728	0.255685	1.60721	2.31113	3.26845	2.02219	0.702404	2.19416	1.69778	0.997136	1.40439	0.518054	0.955521	-0.169556	1.36489	1.04408	1.53767	2.51133	1.43978	1.66989	1.55621	1.27922	2.576	2.23633	0.857929	3.26301	2.57475
	-1.52968	0.192319	-0.86541	0.266669	-0.585262	-1.48933	-0.539531	0.752353	0.199334	0.0996922	0.761243	0.3494	0.00900536	0.154588	-0.790057	2.17983	-0.404962	-0.626386	1.58613	-0.914346	1.61755	1.05408	-0.218378	-0.16269	-0.144802	-1.05882	-0.346769	0.199449	-0.499578	-0.986622	-1.75786	-2.73731	-3.18617	-3.09339	-3.03046	-3.0729	-2.37253	-2.48507	-3.52624	-3.62838	-4.35649	-4.91991	-3.63423	-3.20889	-3.36729	-3.16811	-3.80203	-3.92506	-2.98854
	-1.26376	0.268291	1.46382	0.161485	1.1438	0.301503	-0.33986	-0.517744	-1.13719	-1.37842	-0.706499	0.632355	0.701667	-0.978795	0.512214	1.79357	-0.87555	0.164914	-0.325259	-2.22602	-1.90017	-1.42321	-0.892175	-0.543213	-0.967416	-2.20959	-2.87402	-2.04286	-2.23157	-2.85708	-3.26658	-3.69153	-4.00548	-4.25054	-4.93559	-5.5774	-4.78743	-4.34322	-4.82862	-5.4484	-5.52522	-5.58537	-5.03079	-4.93943	-6.35329	-6.54708	-6.48499	-6.9132	-7.48702
	0.199427	0.178722	0.756931	0.229769	0.56257	1.29277	0.939816	1.30172	-0.0440743	0.104793	0.496042	-0.5976	-0.703303	-0.16794	0.0465561	-0.69278	-1.7369	-1.58192	-2.06871	-4.29257	-2.52358	-1.78881	-1.74429	-2.04608	-2.35342	-2.47038	-2.40361	-2.21277	-2.00135	-1.95086	-2.21441	-2.21996	-1.31242	-0.532535	-0.988857	-1.60312	-1.42113	-1.33636	-1.74802	-1.5059	-0.513564	-0.321793	-1.08297	-1.50989	-1.40338	-1.34661	-1.50932	-1.81263	-2.02235
	-0.673452	-0.705912	-1.83754	-0.749717	-1.65145	-0.890464	-0.0999444	1.12984	1.48407	-0.0333864	-0.6574	0.326163	0.64207	1.11755	0.633782	0.190783	0.12038	-1.49659	0.0707467	-1.839	-0.405385	-2.19759	-1.22294	-0.495658	-0.819341	1.58717	-0.158972	-1.46345	-1.54324	1.00887	2.82166	2.65262	1.09154	0.535976	0.616195	0.612328	0.0240903	-0.10919	-0.094582	-0.444411	-0.413037	-0.879079	0.042151	-0.593522	-0.603849	-0.420184	-0.1995	0.242775	0.193263
	-1.98542	-1.40981	-1.42406	-0.401706	-1.38696	-0.976655	-0.0767549	0.407151	0.36731	0.347823	0.490832	0.105635	-0.364336	0.498611	1.2286	1.40104	0.875929	1.43513	-0.136597	-0.67664	0.117965	0.225757	-0.0864821	-0.551969	-0.903921	-0.894489	-0.593854	-0.330742	-0.265401	-0.345854	-0.546537	-0.910506	-1.37678	-1.59301	-1.33594	-1.08762	-1.36139	-1.77558	-1.68264	-1.17273	-0.735625	-0.538331	-0.478197	-0.516561	-0.700546	-0.973817	-1.08888	-0.907189	-0.627205
	0.772807	0.751773	-0.655032	-0.0162846	0.136844	0.444422	-0.0215752	0.590101	0.964476	-0.898024	-0.361874	-0.836164	-0.68274	0.683416	-0.776609	1.57349	-0.158501	-2.387	-1.20361	0.834896	-0.851991	-1.84376	-2.25592	-2.20399	-1.83119	-1.3901	-1.07802	-0.961339	-1.06941	-1.27598	-0.921388	-0.535549	-2.37681	-5.03775	-5.58075	-4.81929	-4.27685	-4.96523	-6.22563	-6.67678	-6.26327	-5.51147	-5.25437	-5.47306	-5.77256	-6.51716	-7.64217	-8.18512	-7.90284
	0.39303	-0.492085	-1.08952	0.452017	-2.38599	-0.224575	0.589071	-0.326373	-0.497702	0.390743	0.969866	0.55535	0.0601722	1.07583	-0.644599	-1.62982	-0.58722	-0.907672	-2.20565	-0.00972386	-0.522806	-1.55073	-1.86261	-1.03439	-0.528935	-2.50865	-3.14516	-2.13171	-3.18642	-4.62848	-4.31046	-4.0279	-4.94382	-5.30123	-4.0424	-4.16581	-5.10423	-5.68737	-6.06062	-5.7352	-5.32213	-4.72298	-4.21322	-4.01754	-3.44548	-4.77869	-5.71738	-4.97708	-4.55531
	2.25437	1.38795	1.02331	1.33777	1.22972	0.999604	0.602688	0.0324767	-0.0174408	-0.397552	-0.685823	-0.628801	0.127981	0.151703	-0.566174	-0.852544	-1.67161	-0.910904	-0.703048	-0.262252	-0.370149	-0.364634	-0.148664	0.346662	0.542935	-0.255992	-0.725178	-0.598482	-0.716886	-0.146427	0.6655	0.107887	-0.752514	-1.00509	-0.777134	-0.925493	-1.59536	-2.08425	-1.88867	-1.71923	-2.6779	-2.92924	-2.52979	-3.29336	-3.60296	-3.15171	-3.32304	-3.51095	-3.41987
	0.976769	1.29027	0.489564	1.12285	0.185957	-0.978746	0.540037	0.118097	0.992332	-0.258631	-1.57928	-0.337582	1.49236	-0.45773	-0.483394	-2.14872	-0.712878	0.0245701	-0.675764	1.12483	0.0250382	0.256602	0.0317845	-0.895726	-1.33553	-1.38311	-1.53118	0.011617	1.34135	0.806172	0.815693	1.1518	0.461264	-0.22241	-0.679185	-1.15398	-0.881619	-0.541304	-2.31092	-3.00908	-2.13462	-2.05736	-3.12808	-4.27766	-3.08151	-2.60302	-3.24266	-3.65041	-4.9274
	1.33006	1.24817	1.87444	1.77986	1.3079	0.0884431	0.111159	-0.472124	0.466666	0.157336	-0.0356731	0.0756035	-0.84148	-1.09886	-0.105764	-0.417929	-1.15055	-0.704203	-1.52811	-2.25673	-0.780743	-0.46591	-1.89962	-2.18056	-2.30015	-2.3993	-3.0717	-3.23684	-2.66815	-3.428	-3.63091	-4.51687	-4.14022	-4.20278	-4.34282	-3.88059	-3.90539	-4.00072	-2.11638	-3.08145	-3.14843	-3.24127	-2.96219	-2.33438	-1.85357	-1.15897	-1.49695	-0.525284	-0.682105
	-0.88676	0.0450503	-0.574548	-0.25187	-0.895318	-0.258737	-1.81458	-0.650136	-0.460876	-0.988303	0.216112	0.529391	-0.0864357	0.819103	0.184468	1.36689	1.60496	0.655783	1.59255	2.44893	2.02328	0.714786	-0.349926	0.787363	0.843257	0.0772791	-3.17825	-2.77284	-3.16903	-3.95418	-3.54116	-2.6068	-3.94752	-4.45349	-3.38964	-2.7366	-4.38721	-3.87242	-3.84494	-4.73972	-3.28415	-2.4042	-3.12225	-3.18286	-2.59601	-2.04671	-2.94634	-2.03101	-3.92145
	-1.27146	-0.746365	-1.13743	-1.11471	-0.498657	-1.13143	-1.29739	-1.07979	-0.556199	0.178235	0.347546	-0.264142	-0.156483	0.492319	0.99242	1.23627	1.11658	1.41734	1.36899	0.647989	1.14947	1.39832	1.31363	1.27833	1.29499	1.0028	0.814923	-0.0855155	-0.0262396	0.607592	0.742637	0.261332	0.131699	0.793588	0.102327	0.797814	0.881597	0.598623	0.803901	0.770744	0.42015	-0.103914	0.0295019	0.228727	0.0884171	0.363255	0.924674	0.835623	0.547547
	0.808559	-0.427464	-0.0733967	-0.422084	0.71423	0.632217	0.104722	0.289714	1.38999	0.450993	1.15466	0.928363	0.516481	0.0372377	-0.421146	-0.490903	-2.38928	-1.69566	-1.34567	-2.06244	-1.96866	-2.20386	-3.77469	-2.66658	-3.67088	-1.10834	0.608422	0.089678	-0.201522	-0.482929	-0.186937	-2.07177	-1.10445	-0.899314	-1.24436	-1.85601	-3.53355	-3.74728	-1.82183	-1.0394	-0.387412	-1.34043	-0.332226	-1.24013	-0.682092	0.646969	0.461328	2.03728	1.79798
	-1.02276	-1.14864	-0.780258	-1.07604	-1.6195	-0.991529	-0.487022	-0.424864	-0.58646	0.0813792	0.307022	0.107401	1.16599	1.15108	0.739567	0.953535	0.859349	1.21728	1.42082	1.29641	0.756961	1.51482	1.11704	1.12692	0.527392	0.358171	0.902336	2.02045	1.05591	2.35745	1.40564	1.49509	1.28165	1.5541	1.35366	0.983025	0.859966	1.18825	1.10831	0.219028	0.904252	1.1356	0.766902	0.990661	0.365916	0.318367	0.845955	0.724956	1.58464
	-0.555042	0.0860943	0.774957	-0.405519	0.134301	-0.149732	-0.0625393	0.566459	1.07452	1.13196	-0.160814	1.34363	0.980081	1.22798	-0.267164	-0.0947876	-1.50555	-1.39929	-1.33597	-2.46965	-1.53509	-0.621278	-1.38417	-2.74839	-3.31296	-3.30165	-2.11181	-2.50481	-2.63688	-3.56493	-3.86846	-4.00958	-5.8142	-5.57962	-4.57029	-3.68418	-3.56715	-3.96763	-4.11742	-4.08863	-4.01835	-3.44713	-4.61132	-3.62608	-3.63823	-4.32775	-3.83476	-3.61846	-3.16233
	0.576603	0.636551	0.32197	-0.166701	-0.659332	-1.11482	-0.396836	-1.05769	-2.39822	-2.37314	-1.3139	-0.220648	-0.040019	0.531292	0.0384346	0.70291	0.811231	0.0100308	0.575322	-0.688402	-1.70067	-2.30937	-2.41975	-2.07833	-1.5204	-1.35646	-0.250711	-1.57359	-1.14231	-0.847603	-0.61684	-0.724875	0.0644316	-0.201129	-0.470044	0.0754984	-0.565042	-0.616235	-0.0452458	-0.48317	-0.368427	-0.394433	0.0771619	0.412464	0.590215	0.511341	0.741326	0.233846	0.23555
	-1.76347	-1.01545	-0.431377	-0.0666583	0.327794	-0.43193	-0.418145	1.08298	-0.0618976	0.911726	1.0988	0.852297	0.672403	1.10767	0.743771	-0.847572	-1.32499	-1.72047	0.0675793	-1.35726	-0.627768	-1.37596	-1.60384	-0.772531	-0.134079	-0.72716	-1.99031	-0.0520159	0.44915	0.22388	2.30826	3.07109	4.37162	3.68349	3.82326	2.53651	3.78107	6.45189	4.17092	2.71693	3.39217	4.02561	2.16861	1.41858	1.27551	-0.607071	-1.73705	-0.897435	-0.869219
	1.36521	-0.265718	-1.2084	0.502478	0.78063	-1.00508	-0.0542533	-1.15325	-0.259034	0.858652	1.28075	-0.469381	-0.061446	-0.464239	-2.06279	1.00349	-0.217156	0.701244	-1.48085	-2.87304	-2.75081	-1.88556	-3.9208	-5.79063	-6.41977	-6.87925	-5.96316	-6.41309	-1.61097	-2.37754	-2.07942	-3.32021	-0.012893	-1.34457	-2.71383	-0.317758	3.53025	5.40699	5.1101	-0.145848	3.41955	4.99723	3.08507	3.38953	4.36677	1.68828	4.59459	5.27879	-0.508849
	-0.0101047	-0.35541	-0.687895	-0.302401	-0.225826	0.312963	1.16777	0.993553	1.19691	1.90946	1.62278	1.10086	0.698557	0.394438	0.700824	-0.337258	-0.59509	-1.14585	-1.74329	-2.53774	-2.5135	-3.0357	-1.64755	-2.77028	-2.4424	-0.853248	-0.402005	1.30398	-2.95337	-3.11961	-2.66461	-1.73863	-0.0224598	-0.732658	-3.74131	-3.01923	-1.64005	-0.873202	-1.4407	-4.15965	-2.63836	-1.08257	-0.346746	-0.707451	-2.41543	-3.38127	-5.4608	-4.7599	-5.54701
	-0.884244	-0.460126	0.642361	-0.741691	0.216457	-0.472584	-0.56319	0.181048	0.693365	0.943971	1.25319	1.21296	1.03964	-0.0720592	1.20427	-0.572143	-1.31204	1.62812	-2.0747	1.24114	4.45367	5.29712	6.40512	6.66945	7.42075	3.52314	5.23764	5.34607	1.98845	-0.0440457	-0.890255	-1.59434	-2.83387	-1.73657	1.74237	0.6985	6.03228	6.80328	5.30516	5.42611	0.194126	0.820617	-2.85256	-4.09591	-7.85471	-8.24635	-4.64471	-2.50656	-1.96755
	-0.658563	0.352886	0.869568	-0.371209	-0.119999	-0.406846	1.11428	1.1505	0.494505	-0.128355	-0.269725	-1.38898	-1.62602	-1.22336	-1.45485	-1.79958	0.37667	1.12412	1.04295	0.0402576	0.371903	0.88966	1.68624	3.15869	2.87599	4.04564	5.04046	3.03659	1.51848	2.33711	4.03999	1.77431	2.71085	1.2091	1.63637	1.44992	0.726829	0.994049	0.337518	3.08497	2.15181	1.02788	1.42767	1.63955	2.62662	3.17365	1.46877	1.31063	3.29476
	1.20451	0.511333	-0.00446705	0.307895	-0.69907	0.0144194	0.0893379	-0.366324	-0.781952	-0.65081	-1.50888	-1.42558	-1.0938	-0.329095	0.567215	1.42906	0.813443	1.59892	1.35749	6.36835	5.35518	1.59097	0.344378	0.803073	-1.45508	1.76696	2.10016	0.64581	3.03592	-0.089022	0.292456	6.59026	0.201344	0.65106	1.86454	3.00583	1.98169	2.62296	3.42466	2.70929	4.13188	5.04355	4.28517	5.91451	6.47621	8.08494	2.53739	2.86264	3.10442
	-0.103481	0.262667	0.655485	-0.30103	0.29574	-1.21241	0.0155153	-0.62726	-0.942879	-0.0217603	0.624056	1.74978	1.99726	-0.496135	0.462923	-2.00618	-0.03033	-0.0146348	-0.405926	-0.676248	-1.12687	0.486299	-0.0187327	-1.51166	1.18955	-0.504786	-1.20226	-1.04778	0.932726	1.61258	2.65603	1.49657	2.79545	4.70684	5.2316	5.2273	5.3176	4.4599	3.72515	5.50826	6.06955	6.54044	7.25308	6.52294	7.44458	8.68689	9.09423	10.7387	11.0178
	0.72761	-0.132558	-0.387156	0.348858	-1.21821	-0.613601	-0.169666	-0.738611	-1.09233	-1.34898	-2.27741	-0.137006	0.8294	0.0161631	0.655837	-0.0817394	0.896613	0.129274	1.38953	1.93035	1.63048	2.34395	2.90215	3.10602	3.46452	3.78941	5.13075	5.99995	5.04749	2.77667	0.543398	-0.8739	-2.07824	-1.19938	0.187403	0.657353	1.81134	1.87889	1.77259	0.620373	-0.143529	0.342598	0.254881	0.486013	-0.0866029	1.03677	1.85817	1.14856	2.21347
	0.0588746	-0.24016	-0.121729	1.09366	0.157477	0.324581	-0.0543715	0.741143	1.13952	1.28768	0.960601	0.0646563	-0.498662	-0.8539	0.202389	-2.22815	-2.33206	-0.880635	-0.686634	0.810671	0.260365	-0.815282	-1.31124	-0.407229	-0.0467398	-0.844849	0.535726	0.930123	0.302962	2.79858	2.01037	-1.19444	-1.01896	-0.317308	-0.368198	-0.912401	-1.73954	-0.97651	0.315719	-1.35539	-2.28332	-1.47843	-0.709411	0.785796	1.841	1.47597	1.2082	1.4133	1.71211
	-0.624892	-1.00961	0.502529	-0.268551	0.652372	1.70045	1.1634	1.3538	1.72949	0.761259	0.0774041	-0.691824	-0.836547	-1.34002	-1.39826	0.195774	0.862964	0.027046	-0.00180231	-2.63377	-1.59636	-1.87569	-2.71917	-1.77064	-0.920115	-3.1021	-2.24248	-2.85871	-3.63288	-3.3949	-2.80192	-2.94825	-3.78702	-3.61889	-2.76618	-3.91321	-3.51321	-3.17745	-3.72942	-3.10862	-2.74763	-2.8446	0.142625	-2.27915	-5.1611	-4.51139	-3.21341	-2.07205	-0.507303
	0.174653	0.344954	0.832215	-1.98585	-0.63899	-0.423697	-0.614597	0.29306	-0.437714	0.501938	0.0976627	-0.235714	2.12501	1.24632	0.240814	-0.628944	1.91256	-0.422858	-0.295444	1.52305	-1.9433	-1.28862	0.389112	0.149568	-1.3209	-1.00719	-0.825844	-1.64168	-2.00401	-0.629438	0.673313	-1.0151	-1.23237	0.113917	-1.3391	-2.91155	-3.06217	-3.02148	-3.25526	-4.46578	-6.78852	-6.4734	-3.85643	-3.09132	-3.3681	-2.92497	-0.951499	0.97692	1.61835
	-0.458703	0.312864	0.364903	-0.021195	1.19103	2.29501	0.953868	0.302571	0.99549	-0.0580965	0.82458	-0.0645834	0.0856087	-1.33798	-1.80661	-0.543793	0.553788	-0.429176	-3.77476e-15	0.261504	-1.87656	-1.65892	-0.759306	-0.360859	0.747853	1.14327	-0.707255	-0.509055	-0.406496	-1.34928	-0.994568	-1.47011	-2.079	-1.7914	-1.71681	-1.7126	-1.74203	-1.88419	-1.95158	-2.33593	-2.84101	-2.86509	-2.51251	-1.99469	-1.47554	-1.32894	-2.42401	-2.90285	-1.91688
	0.359091	0.363194	0.329572	0.498952	0.345494	0.920467	1.66498	0.71144	-0.415263	-0.666832	0.204897	-0.264847	-0.31886	0.132378	-0.410256	-0.498879	-1.73475	-1.37785	-2.63192	-0.509362	-2.11969	-1.55828	-0.977304	-1.23926	-1.17517	-1.10742	-0.875407	-0.636074	-0.763854	-0.60819	-0.0666932	-0.587187	-1.87249	-2.33535	-2.43491	-2.05993	-2.63114	-3.56911	-3.40286	-3.66494	-2.84765	-1.51984	-0.453735	0.196865	-0.212854	0.673166	1.10014	0.537639	0.619974
	1.47373	1.45782	1.15635	1.10869	0.460049	-0.577542	-0.384033	2.51403	1.19324	-0.0802962	0.12127	0.23856	0.261662	-0.595273	-0.568391	0.471579	-0.70889	-0.434198	-0.978884	-0.472439	-2.43458	-2.55463	-1.74839	-0.92891	-0.716388	-1.13305	-1.603	-1.59078	-1.61554	-1.82331	-1.91342	-1.96887	-2.16206	-2.52987	-2.38705	-1.46481	-1.01728	-1.17909	-1.31492	-1.36782	-1.54708	-2.07054	-2.39596	-2.2412	-2.11427	-2.03366	-1.71279	-0.897958	-0.00167063
	-2.02746	-2.33416	-1.41608	-0.218618	-0.0547961	-0.179942	0.320445	0.131447	-0.424522	-0.504286	-1.72754	-0.597571	0.0951376	0.697364	-0.392343	-0.122975	0.715777	0.499129	1.37552	1.54015	-0.150076	0.983007	1.16229	0.0772715	0.0978381	0.0475734	-0.639852	-0.970543	-0.356392	-0.500826	-1.88008	-0.280638	0.505525	0.239394	0.161139	0.141517	-0.031869	0.122516	0.00509182	0.702577	0.694264	-0.323674	0.160483	0.366999	0.783907	0.641852	0.231436	0.293424	0.322693
	1.43916	0.362146	0.266511	1.73697	0.182503	-0.361413	-0.397344	-0.0753248	-0.150595	-1.17119	-0.597225	-0.990682	-2.09249	-0.417319	0.366376	0.713418	-0.697122	-0.858565	-0.408157	0.690045	-0.167427	-0.82777	-2.48941	-1.7555	-1.04058	-1.5739	-0.652509	-1.12791	-2.86068	-3.0899	-4.38142	-3.69067	-3.23585	-2.56762	-2.45341	-2.68952	-1.42232	-2.19903	-2.12754	-2.25721	-3.57542	-2.5318	-1.99254	-2.73301	-1.75555	-2.06297	-1.19552	-0.609734	0.194709
	0.953693	0.48421	1.29604	1.67333	2.03098	0.456835	-0.837309	0.270023	-1.1952	-1.05412	-0.426005	-0.815608	-1.08135	-0.716643	-0.214026	-0.38652	0.0131854	-0.0180369	0.902524	0.998266	0.497881	-1.35676	-0.565659	-2.70161	-2.64372	-2.62711	-1.19152	-0.285274	-0.486807	-1.35616	-0.13466	-1.05881	-0.722531	-0.722038	-1.32558	-1.2219	-0.942185	-1.537	-2.01113	-1.21424	-0.249103	-2.20178	-1.03878	-0.359492	0.236817	0.0139352	0.565009	1.26012	0.460266
	1.36305	1.35533	2.12529	1.17217	1.42845	1.08334	-0.179534	0.0840688	-0.617951	-0.43622	0.206125	-0.605482	-0.581013	-0.56462	-1.58804	-0.0896747	-0.219407	0.0531287	2.26208e-15	-0.67109	-0.0277834	-0.0485658	-0.335692	-0.589305	-1.02256	-1.97716	-2.90888	-2.00807	-2.15903	-3.47905	-2.64304	-2.24463	-3.21779	-3.82019	-2.24098	-2.1775	-2.99058	-2.51433	-2.55994	-2.0964	-1.48702	-1.95475	-1.93799	-2.21258	-2.49628	-1.45496	-1.79164	-2.75963	-2.71174
	1.15999	-0.220009	0.812473	2.44554	1.29042	-0.0618131	0.089128	-0.67454	0.873046	1.0667	0.861365	0.788443	-0.532034	-0.918318	-0.548179	1.48264	1.27352	-0.526073	-4.32987e-15	1.4737	3.4458	6.21851	9.25938	13.6195	11.7773	13.2257	13.6177	13.4063	8.31409	11.9237	9.98962	7.2466	5.65443	6.04352	5.01892	6.75614	8.04476	9.76564	9.95334	9.35141	9.35072	12.1783	8.53317	8.68976	5.18547	5.90525	6.25979	4.60932	6.41312
	0.173412	0.0346122	0.206946	1.20402	1.06217	2.24628	0.495697	0.612759	-0.197679	0.466805	0.271556	-0.165733	-0.0806166	-1.21317	-0.455643	-0.791786	-1.52353	-1.40367	-0.285021	0.068853	-0.663069	-0.151633	-0.85361	-0.360722	-0.178532	-0.143928	0.0807574	-0.403842	0.305914	1.18038	0.599449	-1.08948	-1.91462	-1.93859	-1.69182	-2.12496	-1.24416	-0.151617	-1.01673	0.298128	-0.16681	-0.644338	-0.432527	0.311734	-0.0357555	0.35276	-1.91992	-2.5022	0.12188
	0.504345	1.79221	2.00986	2.06474	1.86404	1.22266	0.42444	0.477392	-0.224837	0.222119	-0.427181	-0.241472	-0.123125	-0.549838	0.633142	-0.0103706	-0.399633	-0.0621652	-0.706738	-0.65116	-0.871556	-0.933978	-0.681739	-0.885954	-0.283474	0.386469	0.115754	-0.117322	-0.690418	-0.336884	-0.754547	0.304149	-0.0848501	1.87603	0.842709	1.00026	0.879181	-0.383729	-0.275439	-0.477196	-0.0611881	-0.0572067	1.04417	1.10698	1.19692	1.42203	1.86543	1.91304	2.00259
	0.766337	0.993918	-0.847558	2.57466	0.49688	0.0610997	-0.886038	-1.11732	-0.846109	-0.0868142	0.107915	-1.2	-0.215107	-0.0641096	-0.133002	0.443505	0.428942	-1.26316	0.221699	-0.857895	-2.12499	-1.10761	-2.3425	-0.112792	1.03709	0.0681725	0.346937	2.30652	0.0257551	1.65397	1.09092	1.66545	3.00357	0.294949	0.348073	0.727371	2.29604	-1.44027	1.23766	-1.27329	-0.327429	2.02772	0.552541	1.32766	2.91589	2.76915	0.171047	0.271853	0.590672
	0.118466	1.12616	0.904992	1.56722	0.874328	1.65602	0.649297	0.220727	1.68325	1.14342	0.526019	0.437983	-0.60399	-0.534459	-0.412812	-0.263664	-1.00052	-0.734716	-1.43153	0.203154	-1.66074	-1.41062	-2.77554	-2.67992	-1.25062	-2.6044	-3.13395	-2.73393	-3.40921	-2.51497	-2.79442	-3.1849	-2.56641	-3.46325	-2.52636	-1.80671	-3.2392	-1.04795	1.13759	0.63552	1.42971	1.81192	1.74098	1.41852	1.46989	1.42795	1.18506	0.0480505	1.86688
	0.87413	1.37557	0.962145	0.0386428	-0.131053	-0.110034	-0.504325	-0.027141	1.35423	0.970617	1.91486	-0.0884066	-1.45818	-1.10081	-0.970351	-0.0609038	-0.304582	0.637442	-0.359614	-2.40598	0.557261	-0.932182	-1.87736	-0.745218	-1.06352	-0.929572	-0.710702	-0.741685	-0.852596	-2.40384	-1.95356	-1.11615	-1.63387	-2.11901	-1.74781	-1.28731	-1.28713	-1.228	-0.92152	-1.65122	-2.39822	-1.87228	-0.778297	-0.121578	1.13352	1.27829	2.04551	2.90866	1.7396
	1.54158	1.57096	1.10865	1.4133	0.601533	0.166074	-1.35445	-1.55676	-0.519143	0.102757	-1.56115	-0.798467	0.103695	-0.20193	0.0789837	0.668929	0.640065	-0.17658	-0.220158	0.348694	-0.585299	-0.3692	-0.92064	-1.8685	-1.96313	-1.80222	-2.06551	-1.91054	-1.73193	-1.89551	-1.8112	-1.21907	-1.45902	-2.54435	-0.724355	0.116199	-0.109166	-0.306601	-0.278846	0.061652	0.928652	2.02265	1.59622	1.78306	3.27426	3.23177	2.29848	2.90016	2.66421
	-0.354283	0.72084	0.399661	0.0867722	1.36684	2.10877	1.09284	0.586032	0.761458	-0.192361	1.13694	0.334604	-0.81716	-0.818887	-0.651565	-0.990244	-1.93788	0.275449	-0.951203	-0.518739	-1.08269	-0.641822	0.226402	1.08674	4.02831	3.18772	3.47744	3.33349	4.0064	2.78973	2.38781	2.24405	2.55146	1.82706	2.00908	1.66345	2.10523	0.655374	2.47261	2.57218	2.77066	4.11946	3.42316	4.31755	4.942	4.05145	3.75836	3.66697	3.12514
	-0.0667455	-0.732709	-2.32081	-1.0814	0.930718	-0.687579	-0.756587	-0.123662	0.655292	0.668844	0.16649	0.0429356	1.80448	1.43165	0.770315	0.133957	0.0424141	-0.660606	0.126503	-1.92831	-1.17145	1.50989	0.00729008	-0.810294	1.14315	1.61313	0.14344	-1.22557	-0.498356	1.15481	1.39745	2.16933	-0.238831	-0.573019	1.72896	-0.188118	-2.60283	-0.116878	0.69291	1.66185	2.36362	1.09884	1.71654	3.26548	2.82425	2.55167	2.63572	0.839936	1.85956
	1.45785	0.919194	0.111124	0.650839	0.446292	-0.822582	-0.604877	1.28004	0.414311	0.0140265	-0.782111	-0.820101	0.126898	0.906878	0.27055	-1.17418	-1.50005	-1.04614	-2.02516	-0.275269	-3.06722	-2.76606	-1.75152	-2.29914	-4.28926	-5.49979	-4.86111	-3.55238	-3.82758	-4.57428	-5.47817	-7.21906	-7.893	-6.8305	-5.44229	-5.75047	-7.30404	-7.63158	-6.65928	-6.28363	-8.19795	-8.18387	-6.67375	-8.16539	-9.03391	-7.86134	-6.94355	-6.22611	-5.35693
	1.28681	0.828991	0.10315	1.31378	0.902929	0.292544	0.458259	0.407076	-0.968478	-0.471681	-0.653842	-0.3165	0.0101278	-1.76439	-2.28767	-1.14001	-0.559243	0.248824	0.860773	1.1183	0.707995	0.047468	1.27768	1.19843	0.0360796	0.821766	2.22264	1.51411	1.93359	1.83134	3.57376	3.25577	4.29157	3.18194	2.13473	2.21983	2.59484	4.1909	3.79133	4.46591	3.39554	4.73157	3.31916	4.35221	3.91877	4.5669	5.20724	5.25757	5.18271
	-0.556925	0.162731	1.33063	1.00348	1.30352	1.27684	0.889553	0.578197	-1.09077	-0.965096	-0.342397	0.190844	0.328443	-0.605104	1.74363	-0.884118	-0.948254	0.267982	-0.344738	-1.19587	-0.60065	-0.658419	-0.0617032	-0.510956	0.591394	-0.843562	-1.47409	-0.624651	-0.0192456	0.600048	0.89919	1.62994	1.2022	3.46302	0.635084	2.79026	0.277141	0.185686	2.39591	1.4789	1.05728	3.30752	0.579005	1.50322	1.34804	0.711128	0.691108	-0.0336576	0.816313
	0.400852	0.704371	0.759898	2.0659	0.270067	-1.47976	-0.367531	0.76329	0.429617	0.342164	0.920894	-0.217133	-1.44095	-0.574148	-1.18618	-0.229381	-0.491406	-0.852417	-1.2855	-2.10027	-0.315709	1.83896	-0.0164448	0.403859	0.0292681	1.3353	-1.03105	3.39808	4.54063	1.85687	2.66472	2.81492	0.421656	0.197633	4.15445	3.08078	4.09073	4.56502	4.51543	1.33278	3.30786	3.5571	9.92739	7.26098	5.03954	4.15825	6.00644	6.99821	8.93641
	0.0934276	0.236449	1.11306	-0.794218	0.458637	-0.967285	-1.02397	-0.55039	-0.530324	-0.191042	-0.807509	0.771845	1.00227	1.02068	0.272657	0.881186	-1.25272	0.348943	-2.00873	-1.24884	0.0139827	-1.70694	-1.66058	-0.537493	0.0259536	-0.810636	-0.417219	-0.326603	1.4498	0.182578	-1.20825	-0.914264	-1.11786	-0.0641946	-2.82709	0.872855	1.02252	0.477265	0.681061	0.371812	0.403796	1.16854	0.777564	0.716794	0.363674	1.62111	0.100037	1.26	0.109212
	-0.324209	0.437096	2.57824	-0.230374	-0.121979	0.62877	0.383133	0.0406593	0.685303	0.440868	-1.07924	-0.207284	-1.17639	-0.297808	-1.10956	0.303404	-1.9169	0.50201	-0.813898	0.213368	0.473376	-0.999845	-0.541823	-0.0375394	0.486792	-0.65072	-0.181715	1.29053	-0.560209	2.27583	1.09903	1.50753	1.48348	0.279775	-0.275123	-0.943623	1.28965	2.2322	2.40854	2.48279	3.13195	3.68576	5.37532	5.33397	10.8205	6.42339	5.95001	5.12681	5.90003
	0.74377	-0.907879	0.33565	0.126373	-0.064896	0.478968	0.473893	0.0752857	0.295785	0.424384	0.079229	0.804886	-0.103498	-2.67739	-1.38711	-0.654491	-1.58358	-1.33104	-1.30552	-2.03346	-1.76963	-0.0659762	-1.94692	-0.211417	-0.0841098	-1.22503	0.0242916	-0.411671	-0.934294	-0.319059	-3.14204	-2.9833	-2.53206	-1.44485	-1.77288	-1.63132	-3.39016	-2.11147	-2.11923	-2.32599	-1.64373	-0.896592	-1.59327	-1.48788	-3.08432	-4.19133	-2.67242	0.850998	-0.599278
	-0.610936	2.03537	1.56085	0.931068	1.72867	0.0172036	0.772859	-0.270627	-0.525721	-0.114759	0.272281	0.393129	0.485392	-0.0658923	0.0765629	-0.905912	-1.70769	-0.307757	-0.790115	0.0159087	-2.03779	0.226354	0.295234	-2.79768	-4.10916	-2.64913	-2.91232	-3.60129	-2.99725	-2.71032	-3.37107	-2.09796	-2.29184	-4.25664	-4.53616	-2.4266	-2.0512	-4.5306	-3.17724	-4.0598	-5.39806	-4.36998	-5.95177	-5.04721	-3.63513	-4.28652	-3.74869	-1.78832	-3.00876
	-0.239269	2.22027	-0.234822	-0.480672	0.223818	0.897367	1.08693	0.360432	-0.611637	-1.62664	-0.847718	-1.16084	-1.12297	0.460939	0.305097	-1.49886	0.696258	-0.245145	0.0754858	-2.29757	-0.380538	0.481625	-0.55332	-0.979607	0.00179673	-0.739988	-1.52914	-0.777079	-1.28488	-1.28693	-1.5305	-3.55734	-4.30825	-2.84545	-4.72499	-6.55074	-6.17043	-6.88801	-7.55696	-6.19414	-5.75998	-5.18872	-5.06287	-7.07556	-7.3439	-5.83397	-6.25159	-6.50729	-2.38304
	0.0923977	0.490797	-0.80454	-2.48522	-1.69474	1.76224	1.19683	-0.196581	-0.869921	-0.774673	-1.02326	-0.0582591	0.696837	0.43065	-0.58263	0.856466	-0.350686	0.0924035	-0.349679	-1.16108	1.30298	1.6005	0.835997	0.0216652	-0.325943	-0.0352944	0.703887	1.29213	1.45696	0.771535	-0.344427	1.33696	1.64002	-0.864737	-0.0379332	0.430365	0.480831	1.62966	1.05447	0.104306	0.277711	1.16696	1.18852	1.10534	1.88518	3.2059	3.97631	4.27841	4.44356
	0.14128	0.761058	0.289705	0.570702	-0.842001	-1.38131	0.359304	0.117561	0.361113	-0.740358	0.718645	-0.240435	-0.0729247	-0.336874	-0.951367	2.27859	0.144874	-0.643974	-0.997813	0.210821	0.277214	-0.464854	-0.205275	-2.08214	-1.16973	-2.19751	-3.81627	-3.27021	-5.70397	-5.44242	-5.02873	-5.21469	-4.78101	-5.53588	-5.84258	-4.587	-2.92384	-4.71087	-4.32512	-4.50134	-4.33486	-3.21271	-3.27143	-2.1194	-3.31822	-2.84528	0.507995	0.301341	-0.0933933
	-1.07188	-1.55795	0.195287	-0.25962	0.659738	1.73336	-1.65533	-0.49296	0.209307	0.149784	0.694805	0.735666	-0.0164991	-0.455906	0.286164	-0.623393	0.305525	0.745993	0.556226	-2.0492	1.30464	1.49594	0.300447	-0.560998	-0.630977	-0.464828	0.254108	0.351325	-1.77471	-2.71275	-1.66322	-0.970484	-0.0971104	0.493355	-0.461102	-0.497902	0.659846	0.9587	1.47645	2.00751	1.05112	0.247484	0.203518	0.0188009	0.0968253	0.429399	0.428085	0.217171	0.155305
	0.535466	-0.603623	-1.49907	-1.94616	0.207305	0.290675	-1.34187	-0.330154	0.933235	0.487041	0.69933	0.508185	0.24771	-0.48318	0.914593	2.05619	0.579605	-0.206224	-1.13124	1.81847	0.689721	0.0921914	1.45014	-0.211918	0.216257	0.189916	0.246208	1.03201	-1.04472	-1.19493	-1.88824	-2.7624	0.280944	0.749244	-2.79041	0.727985	0.284123	0.271001	1.01185	1.59361	0.755366	2.30178	1.73049	3.54587	1.73301	2.74931	2.65483	3.38491	2.55095
	-0.864331	-0.268765	0.1208	-0.523637	1.16306	0.503067	0.6542	0.755619	0.717179	0.357751	-0.0770333	0.722893	0.354122	-1.39253	0.774831	-0.575493	-1.88581	-0.855565	-1.66066	0.549205	-2.08542	-4.05071	-2.59222	-2.55102	-2.40688	-3.47637	-1.48203	-1.43848	-1.74858	-1.54394	-3.5939	-2.12104	-2.31995	-3.0329	-2.37305	-2.25216	-2.37624	-2.82913	-3.74473	-3.62637	-3.16325	-4.94568	-3.73664	-3.9227	-3.12721	-3.10329	-0.923311	0.0144162	3.87975
	1.30502	-0.0876295	0.78995	0.98639	1.10715	0.77842	0.891678	1.23323	-0.576106	-1.43407	-0.966113	-0.852687	0.532057	-1.18422	-0.314192	0.160578	-0.854775	-0.801414	-0.797909	-0.410077	-2.0339	-2.09495	-1.56248	-1.38356	-1.99547	-2.95719	-2.44393	-0.848813	-0.584598	-1.86617	-3.35554	-3.4028	-2.97655	-2.91346	-3.24	-3.91665	-4.56832	-4.63054	-4.10796	-3.49662	-3.41159	-3.57501	-3.77921	-4.07381	-4.34736	-4.41323	-4.2276	-4.41843	-5.18416
	1.80206	1.11482	1.71817	-0.566152	0.42919	0.67318	0.665692	0.539096	-0.48283	-0.687885	0.081596	-1.51902	-0.503955	-0.423751	-0.769448	-1.5073	-1.12297	-0.00768802	0.541246	1.2056	-1.73083	-0.607173	0.706735	-0.12284	-0.957638	-0.881446	-0.484505	-0.715405	-1.69124	-1.32919	-1.04035	-2.19025	-1.05459	-1.10716	-1.01191	0.23083	-1.35108	-1.36748	-0.383167	-0.501491	-1.13331	-1.41166	-0.473782	-0.258881	-1.86206	-0.748892	-0.440136	-0.980446	-0.0126379
	-0.615919	0.144637	1.98549	0.0888514	1.19258	-1.61402	0.828697	0.363476	-1.4045	0.0178746	1.39146	0.934849	0.476532	0.475628	-0.317245	0.18073	0.155559	-1.29923	-0.397381	-1.5187	-1.51671	-2.08951	-0.421746	-1.43418	2.05659	2.35851	4.9415	0.311321	-0.913776	-4.16433	-2.1232	2.72148	0.941765	3.34029	6.55375	4.52053	4.25154	5.06946	4.40834	5.21043	5.46541	5.09646	5.64072	4.83087	2.81709	4.58225	2.86794	2.94704	0.48653
	-0.818513	-1.47535	-1.67699	-1.41487	-1.16166	-0.854485	-0.177507	-0.200531	-0.233857	0.0828933	0.215643	1.09037	0.0223495	0.351554	1.17845	1.23158	1.86245	0.956323	0.395644	-0.665634	2.02968	5.05932	5.87056	3.92392	1.43966	3.55819	1.12173	4.96054	6.4595	5.44499	4.63594	8.64364	10.6199	11.1325	11.1851	9.47724	9.47257	7.28052	8.58906	8.54111	9.97412	4.33898	11.9648	8.31977	5.0223	9.17041	11.9306	8.41752	8.40193
	0.651708	1.84651	1.20404	-0.248871	-0.916045	-2.29771	-0.168108	0.30052	-0.43765	-0.988776	-0.134382	0.415757	0.268788	1.21878	1.30159	-0.660324	-0.033642	-0.834241	0.268766	-0.611768	0.158109	-0.848726	-1.40561	0.64113	1.70059	2.2552	3.35563	0.498909	1.88729	1.01791	2.14091	1.75816	3.2635	5.85535	4.80439	6.93713	6.94112	7.34065	8.60335	9.69731	11.8082	12.488	12.5662	13.9996	15.3468	17.2926	14.7158	13.031	13.6593
	-2.1434	-2.34419	-1.91931	-1.66607	-1.95399	-1.60533	-1.25078	-0.89447	-0.172117	-0.0946012	0.174505	0.482114	0.136173	0.257514	0.0670907	0.0131595	0.318609	0.251558	0.34868	-0.241644	-0.66149	-0.973885	-0.977074	-1.09345	-0.745067	-0.512756	-0.195195	-1.07897	-1.23697	-1.29626	-2.40167	-1.93141	-1.78015	-2.39767	-2.66434	-3.08785	-1.96252	-0.875846	-0.0593829	0.294294	0.967525	-0.967584	-1.66881	-1.73119	-1.46533	-1.02917	-0.997901	-0.333122	-0.255938
	-0.609851	-0.522562	-0.227941	-0.630069	-0.920411	-0.607816	0.142183	-0.512237	0.561127	0.287148	0.218588	0.180048	-0.724268	0.0519533	-0.030469	1.10391	1.47099	1.81173	2.1742	3.26563	1.44763	1.94224	1.35767	0.105767	0.375819	0.328207	0.265359	-0.85246	-1.67256	-1.97113	-2.40697	-2.6136	-3.2768	-3.08757	-4.0788	-3.13496	-3.38221	-2.84783	-3.01627	-2.90598	-2.65568	-2.33659	-3.26282	-4.24779	-3.26261	-3.44958	-4.12289	-4.37282	-4.31149
	-2.15796	-0.527276	-0.299263	0.324219	-0.292007	-1.3406	-0.667991	0.360831	-0.564897	-1.25217	-0.175727	0.426632	0.591458	0.948166	-0.373142	0.427703	0.265926	-0.410349	-1.8154	-0.676051	0.25743	2.51648	4.57308	3.7647	2.27817	7.55493	8.09491	9.39149	9.75676	10.0784	12.1524	15.3148	14.6013	9.47296	13.2642	12.3464	16.1692	17.0456	13.4266	11.2876	11.8155	10.2186	11.789	16.4134	16.1461	16.7937	20.3819	16.5956	17.7915
	2.70629	0.0557965	-0.130114	-0.642213	0.177373	-0.982905	-0.269	0.194229	0.887542	-0.088633	-1.07767	0.108425	0.348023	0.599005	1.16431	-0.0616834	-0.516043	-0.85754	-1.66388	2.49893	2.4422	2.82743	3.7402	1.59712	-2.43205	2.10649	0.517865	0.595659	2.06228	4.63445	5.25844	7.01336	7.53448	6.08838	7.88229	6.59548	7.26314	6.97396	7.53714	8.4614	8.25411	7.73163	8.68961	8.90447	8.60605	9.15633	6.70417	5.25351	4.67032
	-0.610124	-0.474814	-0.773493	0.450462	0.0551625	0.504281	-0.612197	-0.895254	-0.307589	1.31387	2.80031	1.72887	0.844092	0.112922	0.912786	1.26782	0.207728	-0.0519072	-0.459844	1.3181	1.97357	0.821995	0.506003	0.596885	0.518551	1.03022	0.911805	1.83383	2.92533	3.58444	5.14199	4.82485	5.36667	5.3988	5.03819	5.52152	5.02702	4.96509	4.68573	4.25005	4.26882	5.63839	5.48971	5.26944	4.8185	4.87211	4.14339	4.94597	4.41061
	-2.0443	-0.611634	-0.431239	0.981706	0.207811	0.231973	-0.191616	-1.23745	-0.313149	-0.433256	0.6102	2.602	0.594239	-0.259329	0.625758	1.10414	0.569333	0.517571	-0.262546	0.396508	-0.633819	0.0554759	0.0826479	-0.692485	-1.35377	-1.02005	-0.0670654	0.197325	0.344134	-0.943677	-1.42871	-1.04195	-1.19925	-0.981175	-0.930073	-0.934377	-1.04457	-2.70138	-1.54973	-1.95906	-2.72461	-1.81819	-1.16106	-0.92523	-0.478709	0.37411	0.906811	0.118271	0.737625
	-1.02172	-0.217619	-0.848518	-0.820856	0.205705	-0.328798	-0.224277	-0.100993	-0.148831	-1.17566	-0.455507	1.39962	1.89004	0.438051	0.769083	1.26022	1.29163	0.466472	0.172219	-1.56246	-2.79088	-1.89657	-1.98527	-1.90071	-3.05726	-2.83863	-2.96427	-1.78009	-2.42788	-0.973391	-1.30685	-0.273767	-0.622818	0.326761	1.67557	0.476609	1.43852	1.93704	2.61312	2.58343	3.27894	2.54013	2.42771	2.13825	1.79724	1.29477	1.8064	1.31517	0.823022
	1.10569	1.08882	1.44981	0.602745	-0.0307463	-0.3481	-0.149092	1.05392	1.89634	2.40267	1.01636	1.13428	0.33732	-0.276165	0.0673176	-0.751244	-0.253535	-0.717094	-1.16286	-1.06618	-1.6172	-2.95496	-3.08829	-2.45332	-0.476204	-1.45296	-2.35425	-2.39594	-1.72484	-1.43717	-0.946596	-2.11304	-1.99798	-2.96135	-1.80106	0.130287	0.411959	-0.878656	0.680937	-0.137675	-1.44912	-0.312319	-0.91619	-0.0656616	-0.565808	-0.376741	0.184153	0.0440609	0.687945
	-0.252954	0.171189	1.27777	1.0809	2.2678	1.32524	0.997514	1.48354	1.74457	0.248144	0.543502	0.38414	0.0486248	-0.604662	-0.956408	-1.03424	-0.329611	-0.0140137	-0.100025	-0.59321	-0.290102	0.111949	-0.0456298	-1.0204	-1.09557	-0.396594	-0.176151	0.518172	0.573371	-0.06898	0.120571	0.430014	0.472389	0.609919	1.37227	2.14883	2.02411	0.931037	0.151542	-0.0299812	0.645397	2.05948	2.75483	3.07436	3.35656	3.26879	3.31309	3.29524	2.88418
	0.169468	-0.524346	-0.576289	-0.887087	0.00216359	-0.6612	-1.01194	-0.880127	0.473723	1.34388	0.860704	0.444208	-0.234181	-1.3477	-0.575047	0.359476	1.11247	0.964584	2.1294	1.76186	2.05503	2.136	1.27306	3.40463	2.58481	1.41249	1.09861	1.93952	2.25401	2.57025	2.19852	1.60756	1.85037	1.46974	0.218891	-0.501248	-0.547145	0.328981	1.05828	0.57178	0.636348	0.637565	0.788994	1.63281	2.19157	2.05364	1.53786	2.21772	2.04544
	-1.32538	-1.49447	-1.57735	-1.26152	-1.44108	-1.26964	-0.981496	-0.53947	-0.49279	-0.307406	0.338364	0.750178	0.547286	0.511027	0.63722	0.937358	1.09046	0.827375	0.947002	1.11458	0.567355	0.42328	0.571995	0.902239	1.28209	1.52605	1.336	0.83878	0.555908	0.74905	0.998722	0.659866	0.580324	0.858459	0.745356	0.599371	0.583516	0.480059	0.466912	0.378778	-0.0952743	-0.106467	0.407316	0.605543	0.374193	0.04502	0.0101402	-0.0847013	-0.300444
	-1.48087	-1.14957	-0.583453	-0.566104	-0.332555	-0.804136	-0.511881	0.0448839	-0.290692	-0.118228	0.511052	0.629077	0.170663	0.0524583	0.465139	1.93008	2.28141	1.82965	0.936375	0.326828	1.04238	0.207036	-1.02575	-1.13094	-0.668397	-0.521559	-0.0880523	-0.578922	-0.366334	0.0884649	-0.723223	-0.804555	-0.169809	-0.503623	-0.376463	0.622563	0.41389	0.440982	-0.0552823	-0.250439	-0.35266	-0.351149	0.372834	0.209819	0.0673726	-0.40306	-0.870433	-0.963862	-0.72109
	-0.0592672	-0.633303	-1.09617	-1.42765	-0.532616	-1.05096	-0.635796	-0.353581	-0.774564	0.685544	1.24945	0.3645	1.41855	1.59591	1.16584	-0.613224	0.145959	0.419135	-0.655582	-0.540307	-1.08834	-0.6094	-1.28954	-1.38229	-0.93435	-1.57506	-0.0375221	-0.36234	0.258825	0.550037	1.82244	-0.276453	1.63229	1.92044	2.70105	4.97835	5.711	6.40357	5.35585	4.45803	3.57914	3.79073	4.62699	5.58675	4.01401	4.19546	3.24808	3.51167	5.94293
	0.19244	1.00836	2.21574	-0.362428	-1.59178	0.118215	0.30395	-0.204188	-0.698626	-0.423101	0.210277	0.436249	0.32908	0.0312332	0.156481	-1.08583	-1.07994	-1.25281	-2.42361	1.62499	-1.75251	-2.21591	-1.50981	-1.36596	-2.14595	-1.91128	-1.35183	-1.79201	-1.32702	-0.125778	-0.242203	-0.902907	-1.03276	-0.428002	0.408029	0.692085	-0.161822	-0.650225	0.799032	1.12163	-0.0660506	0.100012	0.719215	0.574433	0.120963	-0.203605	-0.259371	-0.399166	-0.644773
	1.39094	0.166221	0.402629	-0.862967	-0.62947	0.0804255	-0.2207	-0.296723	-0.111282	-0.578728	0.534453	0.302808	1.11886	0.49395	2.3645	0.753328	1.11957	-0.0991957	-1.31381	-1.79121	-1.60484	-1.29721	-1.05769	-1.07564	-1.47363	-1.69855	-1.12316	-0.631807	-0.795752	-0.39876	0.653174	0.808891	-0.29981	-2.06261	-3.29014	-3.14608	-2.35001	-1.72669	-1.79867	-2.20318	-2.06579	-1.69662	-1.6569	-1.66173	-1.50703	-1.42552	-1.50309	-1.64814	-1.75749
	-1.22444	-1.11838	-1.10616	-0.25096	-0.459926	-0.979619	-0.955612	-1.05611	-0.401483	-0.377721	0.0534974	1.02364	1.34565	1.31364	1.31459	0.809474	0.652405	0.990896	1.40005	1.15157	-0.101402	0.00757695	2.06096	2.85348	2.90509	2.72953	3.74196	5.14558	6.24938	7.59068	8.81386	9.17608	10.2333	9.47176	9.40122	9.34361	9.07022	8.50122	7.93907	7.719	8.18044	8.44391	8.26197	8.05231	8.48295	8.89452	8.28792	6.51534	6.923
	1.23287	0.912864	1.4206	0.898408	2.49657	1.29702	-0.330216	0.419292	0.0996179	-0.403358	-0.121689	-1.53772	-0.555913	-0.336879	0.770898	0.98392	0.27815	0.0177618	-0.915948	0.227268	-2.5889	-3.35522	-3.28755	-3.46754	-3.6654	-3.51507	-3.56625	-3.5493	-3.5445	-4.17771	-4.87273	-4.65955	-3.5345	-3.83112	-4.61632	-4.09514	-2.87415	-3.06418	-4.16853	-3.29445	-2.65504	-2.87038	-2.7976	-2.96424	-3.23584	-3.38734	-3.80618	-3.83165	-3.25772
	-0.278975	-0.125339	-0.152312	-1.71198	-1.79471	-1.65377	-2.02621	-1.21827	-1.2619	-1.06426	0.292861	0.846711	0.505451	0.0960257	0.595486	0.99046	0.570991	0.602186	0.169217	0.290428	-0.332642	0.243123	0.174145	-0.482416	-0.849891	-2.27081	-2.15176	-2.38248	-2.08367	-1.03759	-1.85598	-1.50558	-2.42596	-1.05492	-0.0429732	-1.27821	-0.172262	-0.282562	-0.921428	0.107562	0.924903	0.506005	1.08167	1.32434	2.15085	1.52616	0.879185	1.42156	0.810482
	-1.84774	-1.15246	-1.93158	-2.48308	-0.881754	-0.120205	-0.51	-0.237999	0.0832045	0.0570132	0.134425	0.85693	-0.190152	0.0248468	1.02002	0.762707	0.573741	0.346906	0.991607	-0.437615	-0.149979	0.336503	-1.11541	-0.506461	0.96696	1.39574	0.672091	1.52225	1.53911	2.10577	1.49759	3.26976	1.75942	1.86836	1.66624	1.66301	2.40283	3.18161	3.32458	2.87076	2.64822	3.40611	3.04367	2.57214	1.99498	2.4024	2.23519	1.29937	1.44749
	0.825892	2.24854	2.03363	1.52138	0.96111	-0.355993	0.375799	0.52983	-0.416754	-0.631125	-0.446696	-0.0755787	-0.453705	-0.416776	-0.562829	-0.934854	0.305662	1.26682	1.61883	0.058554	0.89722	0.674009	0.185251	0.185775	0.475858	0.229851	-0.121319	-0.196356	-0.0181619	0.277846	0.707631	1.29406	1.40356	0.634903	-0.730635	-1.33914	-1.02972	-0.903535	-1.24806	-1.34321	-0.390778	-0.320904	-1.20949	-1.19651	-0.826195	-0.549289	-0.182092	0.109873	0.140502
	-1.65091	-1.53845	-0.782678	0.456819	-0.379825	-0.743046	0.042154	0.330965	0.708088	0.236429	-0.432972	-1.17137	-0.33688	0.798194	2.30168	1.19639	0.79347	0.327193	-1.06906	0.694144	-0.683394	1.04956	2.26938	4.80392	6.4927	6.97718	2.79127	0.574207	9.58818	4.37978	2.54665	4.44762	11.1847	13.2602	13.3824	16.6299	13.2707	11.5781	6.93937	5.12636	9.01015	10.3626	8.6308	10.6637	8.72765	7.77218	12.093	18.0283	19.852
	0.0543759	0.268312	0.0111187	0.127267	0.653012	1.68242	0.909109	1.41389	1.05151	1.11012	0.349094	-0.0850328	-0.362811	-0.326648	-0.521597	-0.222065	-0.79161	-1.5224	-1.74119	-1.88704	-0.604751	-1.72276	-1.9521	2.6062	3.96436	3.54969	2.45366	3.57197	3.21653	3.41537	1.08466	2.78227	0.475161	0.513714	1.77815	2.86788	1.48232	-1.56203	0.972317	-0.164499	-0.282982	-1.17693	-2.34707	-1.59521	-2.42313	-0.477937	-2.60528	-1.18927	-1.04581
	0.1048	0.799047	-0.361705	-1.38498	-0.308331	0.898123	1.66502	0.808854	0.611029	2.43018	0.621544	0.373277	0.244913	0.757709	-0.154634	-1.79677	-0.363729	-0.48872	-0.449924	2.21109	0.538483	1.73636	3.10959	2.32654	3.49045	3.40845	5.04739	3.66849	1.68854	0.781097	-0.714356	1.08552	1.13373	2.71519	5.2121	7.3448	11.8004	14.029	13.928	11.4354	11.9736	9.54601	7.62574	6.50053	6.06598	8.1681	8.13245	7.0856	7.88391
	1.83144	1.92203	1.70246	2.09077	1.83267	1.36999	1.38404	1.52327	0.91281	0.282265	-0.142842	-0.337876	-0.181134	-0.5565	-0.229873	0.0628914	-0.556991	-0.303361	-0.467185	-0.384924	0.0972237	-0.0216772	0.0395659	0.211615	-0.0635723	0.0914489	0.275774	0.455059	0.831875	0.76583	1.33446	1.88404	1.41825	1.10529	0.763762	0.950537	1.31732	0.901251	1.17099	1.333	1.50298	1.97575	1.93491	1.51472	1.53984	1.92813	2.01664	2.67049	2.5691
	-0.0164503	0.0295429	-0.536709	-1.15212	-1.1004	-0.597376	-0.452437	-0.549527	-0.997385	-0.0598276	1.16047	2.12517	2.33465	1.11409	0.583643	0.128243	-0.465554	0.783434	0.943944	1.74251	2.02428	0.0987932	0.082258	0.870782	0.847326	1.18078	1.21464	1.50283	1.11758	1.86359	3.32728	2.603	2.62076	4.03906	3.74061	2.57741	1.41665	-0.674378	1.17621	1.23072	2.29452	1.64603	-0.249735	-0.294067	1.51783	2.16318	0.646379	1.38534	1.71899
	-0.989491	-1.29888	-1.18823	-0.991007	-1.02085	-0.628641	-0.811639	-0.347969	1.56413	1.32753	0.127674	0.546807	1.25668	1.01992	1.04014	1.20376	0.396346	0.260499	-1.00676	0.899944	-0.744873	-0.244852	0.0388903	-2.12433	-1.53283	-3.48344	-2.88537	-3.38085	-3.5383	-1.79938	-3.95686	-3.69945	-2.16731	-2.37568	-2.33325	-2.60223	-2.29741	-1.52791	-2.6563	-3.25388	-3.10358	-3.32733	-3.65914	-3.67761	-3.14143	-2.18019	-2.73059	-2.72568	-2.34802
	0.413377	-0.300174	-0.180259	-0.0183218	0.105136	-0.102648	1.50413	1.06249	-0.258567	0.619843	-0.75137	-0.413667	-0.927879	-1.03013	-2.09483	-0.328134	0.0100032	0.710731	0.959821	2.72115	1.75111	0.90152	0.30852	0.108266	0.309264	0.417065	0.266596	0.35796	0.749902	1.19894	1.54583	1.78998	2.09605	2.10292	1.35798	0.436671	-0.0590093	0.0370604	-0.0105712	-0.859368	-0.657433	0.703182	0.0185043	-1.78562	-1.83669	-0.898763	-0.246678	-0.443093	-1.14032
	-2.1155	-2.17168	-0.967215	-0.734038	0.0582831	1.29525	1.43555	1.17	0.61281	-0.0230024	0.537038	0.39722	0.613196	0.31588	0.0592438	-0.610601	-0.330202	-0.645141	-0.306917	-2.59117	0.111319	2.8799	4.02998	3.57144	3.53019	4.85146	8.37022	6.3239	6.15547	8.54792	9.12583	8.08316	6.63558	5.52148	3.46272	3.20231	5.62304	7.45578	7.20807	6.82369	7.71456	8.1793	10.9101	10.2012	6.11992	8.60644	10.6624	10.8926	7.33015
	-1.76501	-0.19122	-0.507005	-1.21789	-1.5253	-1.2986	0.315353	0.155487	0.442151	0.979377	-0.863765	0.0925665	0.767796	0.971333	1.89975	0.327645	0.608811	-0.298076	-0.948771	-0.659804	0.0908167	0.0741522	-0.276725	-1.10868	-1.13878	0.649395	-1.20012	-0.870067	-1.86685	-2.24857	-0.727961	-1.42261	-0.645138	-0.663471	-0.798228	-0.731403	-1.25248	-0.157485	0.346794	0.372281	0.47842	0.728277	0.432816	1.63957	1.31049	2.01914	2.32563	2.89758	3.19925
	-0.652343	-0.732212	-1.39637	-1.71498	-1.14207	-0.0304932	1.44612	1.61857	0.635346	0.0409274	0.681878	1.12308	1.07725	0.133753	0.928926	0.168359	0.0253256	-0.973829	-1.14978	-0.159698	-0.398849	0.339347	0.399638	0.683623	-0.416686	1.36381	1.99392	2.50837	2.71206	2.94783	2.56976	2.74317	3.26818	4.17752	4.37759	4.58308	3.69106	0.62896	1.33937	1.65406	2.19621	2.58322	3.90051	5.0966	3.89061	4.95835	3.52928	4.31108	4.83977
	0.496925	0.430375	1.18527	0.725179	0.366809	0.805364	0.837684	0.304715	0.241601	0.523305	-0.468209	-0.430872	-0.538185	-0.204533	-0.952761	-1.31655	-1.2666	-1.08367	-1.91615	-1.8523	-2.04146	-1.07219	-1.47088	-0.745769	-0.547194	-1.16347	-1.90761	-1.36037	-1.14878	-1.41528	-2.34302	-1.2997	-1.57447	-1.49922	-0.769047	0.0957496	2.15704	1.77714	2.47258	3.33184	1.29231	3.42924	2.52647	4.00097	3.18286	3.6153	3.45945	4.09172	3.78303
	0.654619	1.32564	1.72298	1.69061	1.26252	0.988001	1.46709	1.14542	0.418224	0.4762	-0.135708	-0.633912	-0.703468	-0.925762	-1.2394	-0.164634	-0.904673	-0.951634	-0.108138	-1.5028	-2.01044	-1.22802	-1.88751	-2.06704	-1.29908	-1.16881	-0.42388	-1.11479	-0.934667	-1.14713	-0.905051	-1.20645	-0.979623	-1.38663	-0.831561	-1.02909	-1.35594	-1.28477	-1.45076	-0.842508	-0.0323175	-0.211004	0.389494	0.385017	0.614256	0.970101	0.562942	1.38267	0.286559
	-1.17306	-0.557647	-0.770192	0.407587	0.0809402	0.236434	0.117824	-0.75124	-0.91972	-1.4309	-1.56556	-1.73989	-1.53146	-0.245582	0.362456	0.396503	1.35556	1.17282	0.711644	0.0931727	0.222399	0.255248	0.229198	0.181727	0.150313	0.172436	0.285573	0.510585	0.752437	0.866781	0.773263	0.587383	0.460623	0.483894	0.661486	0.983976	1.35022	1.59493	1.58577	1.37068	1.05665	0.744226	0.518822	0.460237	0.549967	0.65881	0.664571	0.566356	0.429738
	0.314414	0.420668	-0.691231	-1.18431	-0.683237	0.0242038	0.210159	-0.609052	-1.29331	-0.689992	-0.592698	1.65446	1.98543	1.50975	1.27995	0.18941	0.57813	-0.533	-0.562654	-0.958701	-1.20153	-0.796912	-2.02001	-1.89324	-1.49447	-2.17613	-1.7766	-2.02849	-2.42917	-3.59805	-3.7112	-4.42367	-4.48082	-3.03884	-1.6546	-1.3636	-1.82222	-2.1698	-1.50529	-0.856211	-1.09525	-1.36938	-0.720887	-0.889866	-1.48076	-0.320959	1.07307	0.643243	0.289567
	0.854185	0.121942	-0.0782912	-0.0901601	-1.22746	-1.35292	-0.270652	-0.0865789	-0.231927	-0.313631	0.366837	1.35961	1.29873	1.61268	1.31081	0.729262	-0.728514	-0.689396	-2.0226	1.27386	-0.536842	-0.916776	-0.888414	-1.41981	-2.22731	-2.25797	-2.28315	-2.3879	-1.83403	-1.19976	-1.07617	-1.50342	-1.68002	-1.63664	-2.14566	-2.80381	-3.20481	-3.28503	-3.13945	-2.84277	-2.49831	-2.51755	-2.64271	-2.25852	-2.25451	-2.70135	-2.75447	-2.70495	-2.76697
	-0.231283	-0.852615	0.383541	-0.667404	0.236794	-0.385185	0.741103	1.9186	0.653903	-0.390053	1.17874	1.02954	-0.0162299	-1.48629	-1.97231	-1.67781	-0.328712	-0.162287	0.655132	3.05413	-0.271612	-1.96177	-2.40795	-2.00178	-1.13488	-0.198836	0.519082	1.0633	1.52121	1.79366	1.69924	1.3001	0.928313	0.909109	1.51472	2.86743	4.18476	4.39307	3.66801	3.31087	3.91754	4.55587	4.36358	3.77399	3.57949	3.89073	4.31618	4.58633	4.65383
	-1.70883	-2.12206	-1.87129	-1.54587	-1.24639	-0.436818	-1.04373	-0.200499	0.432269	0.927114	1.14567	0.631228	0.684049	0.283611	-0.238781	-0.071734	0.473405	0.37324	-0.0404356	1.74389	2.65985	1.16008	-0.622721	-0.786423	-2.35236	-2.65277	-2.17192	-1.86388	-1.39483	-0.1142	0.33383	0.987575	1.13023	0.427471	0.341155	1.21024	0.276356	-0.297304	0.30559	0.135707	-0.500669	-0.624125	0.516898	1.22776	0.83072	0.2	-0.765098	-1.11997	-0.752487
	0.494491	-0.0752425	-1.06224	-0.165211	-1.03292	-1.24463	-1.07096	-1.12987	-0.722222	-0.0325247	-0.515115	-0.0533141	-0.360254	0.21019	0.461102	1.90353	1.06668	1.4405	1.28546	1.30701	1.07587	1.33684	1.93779	1.46515	0.900135	1.02591	1.08925	1.39138	1.77371	1.71549	1.69249	1.39002	1.78862	1.52402	2.79429	2.98988	2.33494	1.97107	2.67177	2.07153	2.75604	3.08255	2.46806	2.97972	2.61032	2.61311	2.627	2.5557	2.44619
	-0.601054	0.946352	0.0583012	0.817877	-0.0539858	0.549647	1.31293	1.39342	0.437868	0.579928	0.383394	0.130756	-1.10867	-0.626481	-1.23916	-1.14078	-1.29872	-0.937294	-1.73767	0.661405	-0.576153	1.29904	-0.791782	1.03416	0.729525	2.12647	0.772256	1.597	1.62619	0.68043	-0.988603	-2.0691	-1.90051	-2.58308	-2.84507	-3.13239	-2.04013	-1.93622	-2.19563	-2.71283	-1.93122	-2.02587	-1.91442	-2.04743	-2.15041	-0.842156	-0.788485	-2.25941	-1.77577
	-0.528638	-1.13338	-2.12027	-1.65068	-1.67254	-0.737371	-0.396644	-0.457105	-0.354235	0.727346	0.726405	0.760646	0.995838	1.10539	0.835797	1.03596	0.851363	0.0228961	0.0945685	-0.573772	-0.845712	-0.376618	-0.239085	-0.295264	-0.0602329	-0.127179	0.376178	0.647751	0.825627	0.92171	0.921742	0.428772	0.514493	0.780192	0.408714	0.737858	0.658396	1.50797	1.03493	1.47082	1.08692	1.6264	1.55367	1.45964	1.00538	1.63558	1.19319	2.09341	2.82467
	0.611788	1.10249	-0.0880262	-0.0479663	0.400315	0.398869	-0.557735	0.15384	-0.312647	-0.886613	-1.46722	-1.48831	-1.23966	-0.9859	-0.435094	1.16841	0.566691	1.46811	1.94026	1.52434	1.16208	1.01362	0.086228	-1.44202	-1.36288	-0.206677	-0.21405	-0.206815	-0.516858	0.415624	0.0738951	0.085621	0.70834	1.25352	2.37639	3.00496	2.83313	3.86121	4.60346	5.05578	3.5921	3.60679	4.17164	2.95983	2.88099	2.33152	3.12217	1.90281	3.30632
	1.18298	1.64839	0.0721031	-1.04684	-1.35456	-0.00531647	-0.222015	0.381258	-0.515165	-0.155841	-0.453906	-2.32441	0.173383	-0.637228	-0.100336	0.243846	-1.70471	-0.67155	0.836442	-0.335772	4.14719	9.99556	9.9798	8.50914	11.6289	15.3143	19.9817	20.3869	19.6088	19.1773	18.7862	18.56	13.8616	17.4352	13.7452	17.1166	17.8386	12.6089	13.2801	13.8459	19.4433	18.1563	26.4754	26.4364	24.7674	27.7507	27.7756	29.136	28.2578
	1.90977	2.47771	0.231187	1.22441	0.700393	-0.187927	-1.17748	-0.785292	-0.877106	-0.751015	-0.0239523	-0.604335	-0.873477	0.0840813	1.04142	0.463843	-0.562672	-0.55807	-0.414328	-1.70333	0.412529	1.54913	2.59193	3.89299	4.77392	4.16481	5.93114	7.86352	6.90328	7.24568	4.50145	5.18509	6.1221	9.16693	9.59486	9.65759	5.01708	6.68262	5.71429	6.69781	5.61024	6.87413	8.4072	10.3234	9.02593	12.7863	14.4855	14.4626	16.9483
	-1.04955	-1.38549	-1.05061	-1.44046	-1.44737	-0.526835	-0.901016	-0.427695	0.176465	-0.244434	0.725571	1.022	1.45257	0.106145	0.425865	1.61748	1.42446	0.535571	0.210941	0.180033	-0.0595579	0.0934679	-0.140784	-0.93384	-0.391839	-1.60039	-1.88495	-2.37792	-1.92238	-2.53618	-2.31867	-2.0166	-1.90017	-0.836366	-0.224719	-0.57237	-0.0771629	-0.0937801	-0.236685	-0.200313	-0.253509	0.744006	0.241042	1.70358	2.25895	2.84601	2.67007	3.21177	2.72066
	0.904553	2.01223	0.750325	0.61649	0.827281	1.09838	1.0845	0.272669	0.143217	0.123045	-0.289586	-0.559166	-1.10673	-1.39908	-0.262108	-0.757342	-1.6168	-1.42887	-0.850937	0.194317	-0.290883	0.0544655	0.226005	-0.564218	-1.00053	-0.507973	-1.25119	-1.64445	-1.21384	-1.76211	-1.54263	-0.829631	-1.25146	-1.63153	-1.36019	-0.883111	-1.16778	-1.45704	-1.47654	-1.88283	-1.5472	-0.770081	-0.723529	-0.773314	-0.501146	0.0858692	0.719265	0.922383	0.571278
	2.10848	2.22386	1.06195	0.452208	-0.401412	-0.697004	-0.984348	-1.23833	-0.861046	-0.994975	-0.784084	-0.183567	0.21406	0.927809	-0.200813	0.312008	0.0442994	0.229524	0.61541	0.799942	1.38967	1.4996	1.10007	1.0169	1.02217	1.21393	1.09766	0.274539	1.66214	1.24833	1.00658	1.10979	1.49624	1.51874	1.93332	2.36153	2.99212	3.38557	3.35617	2.4589	2.24493	1.85585	2.55965	2.33965	3.61167	3.19809	3.19427	3.47615	3.54117
	1.86721	0.456514	-0.00224511	0.849544	0.0682687	-0.0339886	0.463247	0.656229	0.379694	0.643008	-0.861372	-1.8433	-1.68671	-0.489227	-0.214988	-1.28353	0.0659557	-1.16443	1.45339	2.91342	2.32625	3.29038	3.88519	2.6058	1.99536	3.74621	4.51369	3.62338	2.65159	3.33525	3.38197	3.1312	4.18781	3.93484	3.43709	3.60923	1.69664	0.815325	2.05935	2.38262	3.31598	4.45762	4.23374	4.58091	4.95593	4.8098	6.09412	7.40469	7.38932
	0.991755	1.37952	1.84135	1.21886	2.05412	0.71779	-0.189771	0.259955	0.452276	0.305216	-0.865148	-1.27799	-0.666211	-1.01662	-0.181337	0.0442281	-0.0455539	-1.03056	-1.00696	-1.23897	-0.809554	-0.395243	-0.957846	-1.56106	-0.391563	1.43502	0.787542	2.46967	2.79904	2.11301	2.53001	3.1873	3.67405	3.98271	3.40098	3.84515	4.21902	4.05805	5.81678	6.43003	6.99142	7.42448	6.80792	6.45077	7.40046	6.63899	5.72835	7.66515	8.69658
	2.14853	1.90456	0.825458	0.458524	-1.08289	-0.668627	-1.89031	-0.934542	0.259937	0.320326	-0.300412	0.209916	-1.23309	-0.265694	-0.316959	0.614891	-0.0997646	0.103739	0.57806	0.466028	-0.0941557	-0.00846947	-0.670831	0.811828	-1.21157	-1.12372	-1.26876	-1.8258	-0.906285	0.344803	0.277071	-0.068247	-0.307131	0.482271	0.658064	1.07609	1.18289	1.65466	2.40924	2.3107	3.1913	2.78854	3.95363	4.22729	4.80502	5.52358	4.27337	5.0517	5.37485
	-0.855624	-0.964712	-0.0902315	1.45977	-1.53585	-1.7547	-0.633962	-0.0492361	-0.162087	-0.198465	1.42997	0.775859	-0.312836	0.841993	0.303909	0.292213	0.125996	0.308627	0.8579	0.550976	-0.00824709	-0.782178	-0.460656	-0.0182259	-0.406725	0.734784	-1.2176	0.269554	-1.81995	0.0521287	0.430911	-0.57571	1.40324	4.16964	3.74096	4.50135	5.14394	5.14908	3.33699	2.51603	1.27505	1.07154	1.80027	1.16926	0.894512	1.30395	1.19104	1.84722	0.461919
	-0.183226	0.794584	1.76287	0.9579	1.55775	1.34013	1.3916	1.22851	-0.412273	-0.335697	-0.109623	-0.474465	-1.03792	-1.12132	-1.24824	0.799035	0.444929	0.0476875	-0.940207	-0.800558	-0.224882	-0.077006	-0.602857	-1.14463	-1.27018	-2.47182	-2.55016	-1.4268	-0.835619	-1.34811	-1.82506	-1.53812	-0.430126	-0.246974	-0.326823	-0.403588	-1.23401	0.179711	-0.0318002	0.10694	0.742149	0.611916	0.950585	0.736631	-0.179889	0.168798	1.20435	1.48765	1.57413
	2.14985	1.28449	-0.126212	0.121892	0.0860078	-0.917163	-0.438209	-0.580326	-0.809638	-1.82181	-1.00142	0.668654	1.84853	0.811058	0.208396	0.242032	0.472691	0.777785	-0.454714	-1.49773	0.15488	-0.367361	-1.28209	-1.13655	-1.63033	-1.85002	-2.08985	-2.63547	-3.49855	-2.35087	-3.05805	-3.67846	-3.30581	-2.25002	-2.91282	-2.83851	-1.56868	-2.05756	-0.751987	-1.63264	-0.488015	1.03358	-0.642312	0.817887	2.03716	2.56634	2.73886	3.28147	3.68807
	1.94844	0.373274	1.01876	0.95145	0.974334	0.358573	-0.453093	0.127914	0.877399	0.976773	0.0967824	0.141971	-0.343942	-1.70361	-0.714275	-0.70072	-1.01682	-0.755264	-1.26585	-0.0156251	-2.23933	-2.43167	-2.2332	-2.28151	-1.89379	-2.28718	-2.0745	-1.12326	-1.00902	-1.1858	-1.58818	-1.3622	-0.891656	-0.978861	-0.451266	-0.219623	-0.342972	0.256064	1.33352	0.7447	1.09699	1.79147	2.38949	3.39048	3.27817	3.96407	3.83343	3.18655	4.26669
	0.272898	1.05948	1.73989	0.480876	0.51244	0.754752	1.09217	0.517561	0.73625	-0.0863418	-0.42015	-0.292693	-1.59006	-2.07039	-1.31395	-0.815706	0.0401322	-1.32773	-0.220888	-0.968567	0.930753	0.685671	-0.269918	-0.66838	0.0331816	0.663233	0.227877	-0.665605	-0.417857	-0.0255452	0.130859	0.36855	0.0150664	-0.334619	-0.982992	-1.53836	-0.520452	-0.390208	-0.983008	-0.779575	0.125523	-0.371368	-0.753955	-0.418467	-0.574992	-1.0022	-1.03666	-0.644666	-0.277253
	0.242525	0.193184	0.360314	-0.464858	-0.320147	-1.91159	-1.5597	-1.92671	-1.78135	-1.8434	-0.940423	-0.590003	-0.106468	-0.618627	0.557996	0.930225	0.354973	0.599425	0.500176	-0.0742758	0.104501	-0.109722	-0.216262	0.0687274	-0.0469084	-0.516609	-0.67224	-0.910902	-1.94763	-3.18677	-3.48116	-4.38383	-4.80725	-3.85907	-3.24239	-3.81067	-4.40589	-3.90091	-3.42508	-3.90482	-3.73721	-1.82185	-2.15604	-2.24424	-0.99046	-1.17415	-1.88412	-1.74188	-0.75346
	1.53265	1.83095	2.00363	1.04717	0.886783	0.263313	0.286598	0.463067	-0.285138	-0.0983427	-0.264115	-0.0619848	-0.0610552	-0.455635	-0.288918	-0.636832	-0.754351	-1.28297	-0.935778	-2.78707	0.143078	0.587467	1.85742	1.25892	1.11562	0.183252	2.14396	1.68634	1.39537	2.08681	1.45045	1.69693	1.52686	2.65194	2.86064	3.41954	3.58152	4.00487	4.48888	4.26674	4.03358	3.391	3.34923	3.3105	2.90913	3.38693	3.89862	3.68758	4.4115
	1.99248	2.07931	1.26478	1.08822	0.268044	-0.202951	0.299527	-0.0567508	-0.135525	-0.328259	-0.0522799	-0.59653	-1.78766	-0.367582	-1.21451	-0.350761	0.630877	0.57137	1.17462	-1.0611	0.0772806	1.13544	0.94582	-0.248839	-1.78837	-1.31143	-1.98124	-1.04467	-1.2681	-0.923458	-1.29508	-0.0594559	0.277034	0.647425	0.962648	2.77511	2.29042	3.22479	3.56535	3.43841	4.21554	3.19309	3.86286	4.58662	5.23164	6.74345	7.84671	8.94125	8.16412
	2.0713	2.53774	1.93159	1.38926	0.586553	0.187982	-0.489473	0.0467214	0.30415	0.358244	-0.513939	-0.395031	-0.277197	-0.318092	-0.991123	-0.755408	-0.471717	-0.306485	0.0341199	0.033225	1.21391	1.67278	2.03934	2.04221	2.43306	2.0085	1.99855	2.02901	1.24768	1.29387	0.720121	-0.0268575	0.299457	-0.23799	0.445892	0.467236	1.36025	1.55158	1.44481	1.6877	1.3441	2.41163	1.90239	2.4119	1.84822	2.25848	3.08804	2.40849	2.30183
	-1.19047	-1.36542	-0.552482	-0.362104	-0.875987	-0.925254	0.113253	0.962804	1.66556	1.34791	1.15745	0.41218	-0.372879	-0.519027	-0.118306	0.53255	0.639294	-0.225265	0.646042	2.38986	1.74736	2.90572	2.41258	0.718871	1.29462	-0.145359	0.064764	1.02774	0.614084	2.10369	2.34794	2.69422	3.01419	2.30095	3.01044	2.44571	2.52633	2.96192	2.59428	3.31993	3.12935	2.50058	2.71617	3.69491	2.74311	3.19286	2.90088	2.78639	2.71061
	1.813	1.67576	0.767084	0.404231	-0.227364	0.104005	-0.0980895	-0.771771	-0.363036	-1.42406	-1.64959	-1.43739	-1.17921	-0.377858	0.131638	-0.499923	-0.0923915	0.489424	0.127505	3.70216	3.77759	2.06084	1.43068	0.938415	0.331197	1.72678	0.0531265	0.149032	-0.130614	0.491309	-0.759749	2.9298	3.68745	4.14493	5.78152	5.13327	6.34538	6.69838	8.59818	8.12111	8.07991	8.83162	9.77132	10.3047	10.3083	9.05583	8.76843	9.5192	9.57738
	-0.296579	1.84432	2.05484	0.987626	1.26572	0.888176	0.35749	0.196635	0.0458402	-0.0940728	0.177249	0.499626	-0.0670199	-0.616278	-0.928749	-0.40809	-1.20362	-0.75809	-1.76308	0.415853	0.576885	-0.244966	0.17144	0.942167	0.415355	0.301119	-0.919403	-1.56928	-0.313742	0.75165	0.721029	1.60797	1.2851	0.241068	1.15391	0.551085	1.5844	3.29637	3.6883	3.44361	4.13911	3.15042	3.80787	2.89257	3.08755	3.63039	3.21445	3.23448	3.15812
	2.1286	2.01687	1.9089	1.48477	0.0993029	0.253033	-0.2452	0.183891	-0.494605	-0.271397	-1.32618	-0.564814	-0.252706	0.0745748	0.358149	0.707713	0.0999057	-0.548714	-0.105798	-1.15888	0.450306	1.60103	2.80231	3.92399	4.46302	2.8745	3.05971	3.936	4.00773	2.81993	2.50311	3.55926	3.30783	3.10116	3.59282	3.50625	6.43971	6.04188	8.05903	9.50492	10.2424	10.2645	9.3491	10.5902	10.502	9.01273	7.58712	6.0054	5.81151
	1.20455	1.8505	1.16339	0.549488	0.344887	0.825874	0.641501	-0.0721763	-0.148693	-1.15348	-0.324127	-0.617302	0.028161	-0.905767	-1.41703	-1.97392	-0.731889	-0.413539	-1.08441	-0.204265	0.712413	1.81062	2.69019	2.54409	3.69893	4.4068	5.99755	7.38764	5.076	3.59274	2.47402	1.10154	1.25137	2.27507	2.11439	3.01439	2.87431	4.94614	5.43596	3.69736	2.71718	4.60983	6.88312	7.71866	10.9639	9.12782	7.49767	7.46046	6.69841
	2.77917	2.24845	1.22363	1.34094	0.638687	1.21258	1.1268	0.688744	0.0980372	-0.340007	-0.443638	-0.574226	-0.91061	-0.219834	-0.57019	-0.109356	0.0371113	-0.318278	-0.0487167	-0.427848	-0.795919	-0.810887	-0.67668	-0.435632	-0.209816	-0.553807	-0.943687	-0.770688	-0.73002	-1.03527	-0.869947	-1.47719	-1.00376	-0.748912	-0.855263	-0.399479	-0.978613	-0.288927	-0.98066	-0.322536	-0.182041	-0.607957	0.479833	0.494727	0.403027	0.290698	1.35122	0.816501	-0.136418
	1.175	1.56098	0.411324	0.835449	0.394417	0.147378	0.923095	0.566608	-0.949472	-0.821292	0.00225363	-0.302896	-0.194202	0.183727	-0.845815	-2.03256	-1.14991	-1.78995	-0.706402	-2.53794	-1.88715	-2.1416	-2.41619	-2.40009	-1.74954	-2.17034	-1.71852	-2.59718	-1.02449	-1.10409	-1.60874	-1.67731	-1.15813	-1.98741	-1.50897	-1.80564	-1.36882	-0.892059	-0.697578	-1.38261	0.0079442	0.525564	1.06542	1.85506	1.14339	0.895345	0.906348	-0.0956743	0.804782
	1.68565	0.935392	-0.196065	0.891682	0.304936	0.98527	1.46153	1.15964	1.55267	0.334489	-0.212646	-0.371503	-0.450972	-1.55744	-0.28414	-0.392778	-0.0244264	-1.63032	-0.502832	-1.55699	-2.67408	-2.76223	-2.26584	-2.4028	-2.28537	-2.73818	-1.96436	-2.37714	-2.58411	-2.60678	-2.9309	-1.96526	-1.49622	-0.888838	-1.83288	-1.02841	-0.537395	-0.374852	-0.302974	-0.536621	0.959075	0.992296	1.405	1.36541	1.40897	2.20619	1.57211	1.85782	1.50069
	1.13811	1.29718	1.09817	1.11322	0.876175	0.647058	0.618175	0.79781	0.158781	0.0787159	-0.328638	-0.803459	-0.729432	-0.207278	-0.819109	-1.15083	-1.28919	-1.20698	-1.93765	-2.52809	-1.74427	-1.43141	-1.40781	-1.49176	-1.50369	-1.35954	-1.11143	-0.904574	-0.944114	-1.12107	-1.13634	-1.02412	-0.959474	-0.924512	-0.868867	-0.893592	-1.02629	-0.98873	-0.66954	-0.380487	-0.332174	-0.516963	-0.684484	-0.409671	0.0271345	-0.058014	-0.386526	-0.320299	-0.0460472
	2.95806	2.31429	1.33669	1.33137	0.67229	1.49003	0.597428	0.0814663	0.0902361	-0.265711	-0.0199318	0.118798	-0.195312	-0.568305	-0.486616	-0.722436	-0.230145	-0.102114	-0.158006	0.520215	-0.393881	-0.359187	0.0100434	0.164032	0.184679	0.363164	0.668216	0.677252	0.404235	0.387379	0.512356	0.717564	0.881351	0.39794	0.198647	0.788668	0.670728	0.514991	0.689001	0.510575	0.862622	1.38749	1.1828	1.36025	1.69406	1.63434	1.65498	1.73251	1.81561
	2.03162	1.96919	1.63584	1.53386	1.12749	1.24418	0.767504	0.731685	0.494029	0.100857	-0.628801	-0.371058	-0.336433	-0.182586	-1.05764	-0.58149	-0.745999	-0.539046	-4.44089e-16	-0.761354	-1.00355	-1.11297	-1.06943	-0.852741	-0.494762	-0.232627	-0.179375	-0.162869	0.153776	0.962658	1.52492	1.54006	1.67895	1.84557	1.59382	1.27489	1.18481	1.21705	1.19762	1.02193	0.943626	1.03649	0.999831	1.0206	1.38149	1.41555	1.01652	1.20785	1.78688
	-1.10488	-1.71425	0.275019	-0.540048	0.604438	-0.142208	0.571863	0.81265	0.699644	-0.789045	-0.87998	-1.10906	0.106857	-0.143011	-0.424573	1.07678	2.17162	0.0447992	1.43253	1.8345	1.85688	2.59243	3.57854	3.36666	2.72207	3.60079	5.50812	6.18325	9.26494	7.08684	10.4829	10.854	12.9359	17.6651	16.1301	14.1507	13.1693	12.5401	11.4472	8.79004	10.9359	9.19191	5.647	5.69087	1.2293	2.68867	3.52057	4.65337	5.50948
	-0.382949	-1.27281	-0.83158	-0.607873	-0.771848	-0.32104	-0.0126989	0.753088	1.92853	1.72103	1.91766	-0.107454	0.242078	0.713452	0.0842973	-0.154642	1.28473	1.2606	1.10914	-0.818508	-1.45667	-1.41336	-1.07473	-1.37531	-1.23592	0.147498	-0.665984	0.498472	1.87554	1.65542	0.766305	0.400104	0.54578	0.749026	0.735553	1.05506	1.30498	1.52474	2.54054	3.46525	2.96486	3.04073	3.20127	3.2729	2.78769	3.33298	4.76741	5.06267	4.96997
	1.38904	2.45202	1.51764	-0.244939	-0.265626	-0.692643	-0.229124	0.315407	-0.283862	0.167378	-0.517812	0.701547	1.21975	0.609143	-0.382336	-1.5619	-1.05819	-0.10185	1.26681	-0.466717	-1.30906	-2.292	-2.11335	-1.59616	-2.16766	-1.3737	-2.49016	-1.35874	-1.92478	-1.06716	-2.04911	-2.19512	-1.4761	-0.465126	-0.681759	-0.5425	1.05667	1.30259	0.757878	-0.134772	-0.674224	-1.85779	-1.20477	-1.67713	-1.21161	-1.08131	0.417685	-0.952999	-0.698164
	1.32582	1.17618	0.760709	1.06953	1.44113	1.03959	0.962785	0.512589	0.218248	0.123094	-0.565734	-1.43245	-1.59995	-0.915679	-0.914218	-0.880282	-0.757049	-0.434261	-0.56793	-1.50738	-1.59007	-1.1931	-1.23649	-1.64245	-2.39015	-2.35005	-1.37576	-1.72697	-1.64052	-2.20341	-1.78663	-1.81838	-2.21334	-0.661225	-0.921276	0.608233	0.934005	1.60238	1.75071	1.07195	1.77204	2.67606	2.19472	3.17676	3.54112	3.33978	3.25701	3.70352	3.18862
	1.35813	0.503028	-0.589753	-0.559577	-1.21054	-0.509444	-0.457515	-0.517751	0.828907	1.0738	0.797879	0.714312	0.970471	-0.188358	-1.66586	-1.1894	-0.603665	1.45994	0.913958	1.47777	0.914649	0.286515	-0.194967	-0.305536	0.193221	0.588214	0.292197	0.716099	1.48495	1.41088	0.194755	-0.295299	-0.0503111	0.365449	0.953485	0.312592	-0.375839	0.450451	1.37305	1.44572	0.714576	-0.0369067	0.037832	0.766089	1.17955	0.806484	1.53313	2.38529	2.22153
[truncated: 318 more columns]

## Sheet: SFig3cd_top. L_sample_mistake
time to maintenance onset,s	-1	-0.9499	-0.8998	-0.8497	-0.7996	-0.7495	-0.6994	-0.6493	-0.5992	-0.5491	-0.499	-0.4489	-0.3988	-0.3487	-0.2986	-0.2485	-0.1984	-0.1483	-0.0982	-0.0481	0.002	0.0521	0.1022	0.1523	0.2024	0.2525	0.3026	0.3527	0.4028	0.4529	0.503	0.5531	0.6032	0.6533	0.7034	0.7535	0.8036	0.8537	0.9038	0.9539	1.004	1.0541	1.1042	1.1543	1.2044	1.2545	1.3046	1.3547	1.4048
averaged z-score of the correct (Right Sample Run) trials	0.242693	0.213394	0.1405	0.105494	0.0725145	0.0510668	0.0294688	0.0693641	0.0381672	0.0135081	0.019878	0.0309708	0.0297066	0.0155408	0.00360907	-0.0292692	-0.085301	-0.10669	-0.122653	-0.116868	-0.0868046	-0.0481805	-0.034351	0.0288959	0.112217	0.18382	0.247429	0.321202	0.399444	0.449794	0.510541	0.582926	0.647099	0.66214	0.680565	0.676792	0.675772	0.676319	0.702619	0.730928	0.788659	0.842152	0.890208	0.933207	0.981866	1.02592	1.04907	1.14803	1.21906
sem	0.0878093	0.0864722	0.0854979	0.0826456	0.0805704	0.0778922	0.0772772	0.0766407	0.0736159	0.0737334	0.0742993	0.0724297	0.0737325	0.0767688	0.0804969	0.084722	0.0900057	0.112821	0.121484	0.129156	0.134657	0.14191	0.1312	0.13683	0.14449	0.153272	0.16153	0.167135	0.171413	0.174516	0.179609	0.182543	0.186875	0.189909	0.19102	0.191671	0.193644	0.195655	0.198898	0.203852	0.203763	0.206422	0.20854	0.208212	0.20778	0.211773	0.213198	0.2213	0.229623
Individual trials, z-score	-0.783032	-0.786813	0.175268	-1.22133	-1.32498	2.10174	1.15371	-0.537288	-0.275702	-0.477454	0.0087605	-0.145746	-0.0506865	-0.437193	0.501385	1.12891	1.1481	1.42079	1.4595	-0.194772	-0.188864	-0.971419	-0.201508	0.685981	0.269191	0.318557	0.461485	0.844733	-0.317788	-0.705339	-0.10844	-0.683179	-1.20278	0.0922554	-0.747335	-0.695528	0.851418	0.714032	-0.570872	-0.0149367	0.891889	-0.40202	-0.0861899	0.149499	0.884617	1.44312	0.854858	0.643281	1.33447
	1.16017	1.58819	0.978225	1.20337	0.165622	1.58774	-0.572041	0.424849	1.35715	-0.898904	-0.538086	-0.501676	0.396643	-0.948681	0.33364	-0.890466	-0.609947	0.0106004	-0.681112	-0.594815	-1.03905	-2.64945	-1.38743	-2.07362	-1.33391	-0.698879	-3.25976	-2.06793	-0.589879	-0.669056	-0.488302	-1.40456	0.469548	-2.19516	0.162529	-0.185184	-1.08121	-0.850063	-0.536905	-0.998834	-0.935899	-1.93625	-0.0531691	-1.48584	-0.534781	-0.630175	0.888008	-0.576033	0.00739691
	1.53471	1.01656	-0.279127	0.823688	-0.640093	0.809422	-0.918837	-0.389025	-0.507977	-1.15015	0.511719	-0.0889156	0.962933	0.0536277	0.261745	0.0967704	-0.511652	-2.16079	-0.656581	0.078492	-1.20299	-3.33047	-1.4975	-1.56045	-1.24261	-1.41072	-1.20569	-0.958094	-0.735621	0.436949	-0.513411	-1.07093	-0.512405	-1.46719	-2.84335	-1.51487	-0.178785	-1.16552	-1.24871	-2.05582	-1.91379	-0.849846	-0.435958	-2.21356	-2.33901	-1.68426	-0.395398	-1.34989	-0.266624
	-0.37331	0.0926397	0.237848	-0.138262	-1.80275	-1.51908	-2.15999	-1.28509	0.605437	1.0137	0.546404	-0.89959	0.402	0.36686	0.988539	-0.28258	-0.854711	-0.028764	-1.2166	-0.870308	-1.6644	-1.20164	-1.11356	-2.64648	-1.59223	0.365611	-0.613047	-1.48013	-2.37649	-3.19707	-0.880031	-1.53307	-1.72788	-1.52588	-1.19993	-1.86226	-2.64978	-1.79832	-0.0910167	0.176553	-1.01641	-1.09656	-0.985611	-1.757	-2.24255	-1.83496	1.18433	1.18806	-1.78883
	-1.49279	0.227676	1.27973	-0.503139	-0.857506	0.604405	1.02653	-0.234674	-0.647219	-0.661061	-0.197056	1.65788	1.86801	0.225214	-0.778631	-0.107546	0.00607987	2.09806	-0.393933	0.780179	0.31344	-0.484212	-0.495312	-0.481652	-0.979748	-0.364107	-1.11479	-0.725798	-2.40486	-0.529846	-0.162124	-2.0277	-3.24766	-0.858007	-1.73208	0.564022	-1.53992	-3.15054	-2.23291	-1.25381	-1.90337	-2.73839	-1.36002	-0.0800973	-0.408471	-0.438962	-1.662	-0.68387	-0.877224
	2.57972	0.573111	-0.590687	-0.196752	-0.595374	0.300722	-0.242013	0.110078	1.33093	0.587398	0.736433	0.152243	-0.876885	0.116531	-1.83354	-1.11532	0.0305019	0.826622	-0.0677336	1.4392	1.75811	-0.612131	1.03472	0.429522	0.78401	2.3366	4.40302	1.59382	1.91412	2.01668	1.39779	1.57936	1.00422	0.945334	4.47434	4.4152	4.77544	6.27053	4.70908	3.02191	3.98975	3.51794	4.24228	1.30845	3.32072	2.15518	-0.0499303	1.28009	1.5948
	-0.426835	-0.883968	1.05025	0.478088	0.686094	1.48363	0.184498	-0.843054	-0.140532	1.33473	-0.600401	0.68745	1.67313	-0.996376	-0.2637	-0.381501	-1.00504	-0.0723136	3.16414e-15	-1.23677	-0.915709	-1.14078	-1.04771	-1.74081	0.34971	-1.74647	-0.122284	-1.49845	-2.02107	-0.179499	0.548772	-2.07179	-1.32785	1.77965	0.462533	-0.630843	-1.56714	-0.506433	0.14057	-0.197916	-0.0963599	-1.93222	-0.619073	1.02429	-1.23515	-1.35026	1.02964	0.398133	-0.467439
	-1.93443	-0.0181637	-0.249273	-0.844245	0.306032	0.70745	0.188487	-0.244462	0.353423	1.04472	0.278708	1.59723	0.510143	1.47313	-0.897929	0.384759	-0.709965	-0.244156	0.837865	-0.161316	0.883633	0.574925	0.653497	0.556055	-0.312569	-0.185923	0.0513356	0.787535	-1.56681	-1.18945	-2.0408	-0.432381	-0.0594053	-1.56176	-0.887395	-1.32696	-1.5692	-2.02199	-1.85057	-2.04419	-2.4824	-1.38462	-2.89697	-1.22678	-0.37709	-1.16431	-1.09386	0.458085	-1.33414
	-1.36446	-1.55477	-0.860341	-0.270102	0.483423	0.264156	-1.16232	-0.0210239	-0.416184	0.0610206	0.198591	1.12127	0.546928	-1.32415	-1.58828	-1.70698	0.728463	0.181561	0.274273	-0.14846	-0.881671	1.27726	-0.140146	0.457745	0.474522	-2.00814	-0.154132	0.269856	0.839073	2.01412	2.53535	1.49325	0.18934	0.500152	0.153107	1.17549	2.15367	0.604305	0.904897	1.81057	1.6793	2.65091	1.12737	2.61051	4.34745	3.07328	3.66526	2.06887	1.43231
	0.433548	-0.134287	0.781225	-0.0959509	-1.36045	-0.909878	-1.18303	0.442365	-0.220242	-0.645036	-1.2027	-0.722927	0.375478	-1.32606	0.835769	1.13173	0.719754	1.63968	1.57552	-1.19791	1.5443	0.81112	1.21572	1.5538	0.579798	0.456171	0.54506	0.811804	0.617705	0.626639	-0.623379	-0.505864	0.746293	0.185358	0.199508	-1.35096	-0.0270406	-0.470658	-1.24016	-1.31254	-0.685299	0.347919	-0.164454	-0.50552	0.666729	1.36108	0.305794	-1.5655	2.48044
	0.778691	-1.53053	1.27465	-0.318429	0.484121	1.61778	-0.499366	-0.324564	-1.07818	-0.591875	0.388389	-1.36091	0.777148	0.719756	0.9638	-1.00431	0.183154	-0.528953	0.512242	1.68116	2.99221	0.641988	1.00446	-1.77762	0.98138	2.64556	2.18448	1.84373	4.21766	1.03081	2.11853	-0.182757	0.866628	-2.4282	-3.27409	1.20855	-1.19994	0.595138	-0.927392	-2.40041	-1.2849	-1.42746	-1.21542	-1.15052	-2.33452	-2.08999	-2.27899	-0.159032	-2.91956
	2.05343	0.904687	-0.238323	0.368192	-0.395796	-1.18255	1.01954	-0.117129	-1.2089	0.193288	0.689741	-0.209736	-0.927622	-0.128668	0.484995	-0.683145	-0.803843	-0.45157	0.193632	-0.526822	0.12743	-0.00490358	1.20193	3.59075	0.86469	0.30053	1.43204	5.10679	2.16415	5.19435	3.58863	-0.589557	3.24534	-0.339448	1.24837	1.28023	-0.152399	-0.786562	6.32853	2.10766	4.57859	2.52469	2.88349	4.84407	5.95964	3.72367	2.68503	5.56334	6.66396
	0.569677	0.562178	-1.63059	-1.54161	0.436514	-0.851949	-0.20172	1.93379	0.382485	0.354223	0.258061	-0.817274	-0.389975	-0.366125	0.305265	-0.586356	-0.401168	1.21608	-1.52387	1.03711	0.0837461	1.43418	0.673248	0.715861	0.640841	0.691042	2.12169	1.92072	1.07188	1.15579	1.17333	1.64318	1.40395	0.223373	2.5422	0.592617	0.564862	0.0924652	-0.625131	3.55282	-0.0625018	1.02431	0.183395	0.899116	1.2806	-1.53081	-0.0335834	1.25679	0.0359027
	-1.55746	-1.17702	-1.58859	-0.458732	-1.6131	-0.487878	-1.37739	0.23807	0.660567	-0.167452	0.683872	0.123931	1.35758	0.936515	0.279408	-0.042148	1.00142	0.939477	-0.0839901	1.27488	-0.147292	0.431336	-0.200043	0.925788	0.145803	-0.400309	-0.103616	-0.012234	0.154041	0.329022	-0.279647	0.610646	0.236798	-0.193485	0.592462	-1.04099	-0.142256	-1.28569	-1.49042	0.13313	0.431358	-0.0291111	0.364258	1.64908	0.428874	0.57175	1.65441	-0.186488	1.59101
	0.683666	0.381352	0.139313	0.864405	0.755374	1.49174	-0.599714	-0.127523	0.0564572	0.130456	0.356473	0.708531	0.311181	-1.70997	-0.940618	-1.01881	-0.0627108	0.922252	-2.43995	-1.10558	-0.0747707	-0.499378	0.192858	0.232795	0.209656	0.397521	-0.416674	-0.742081	-0.667789	-1.02763	-0.629694	-1.20539	-0.537645	-0.788972	-1.57849	-0.206793	-1.145	-0.824126	-0.942893	-2.10421	-2.0542	-1.47464	-0.555989	-0.519683	-1.38457	-0.262459	-0.654326	-1.36948	-1.28003
	-0.145165	-0.167732	0.961681	0.710311	-1.5608	-1.74076	-0.992276	1.1293	0.106851	-0.941095	0.000841106	0.18459	0.116197	0.555103	1.2268	-0.843367	0.754996	-0.00898759	2.16879	0.546291	1.74195	1.8401	3.32014	2.6562	0.861246	3.69854	1.95225	2.02432	3.31496	2.23545	3.18814	3.94008	3.35953	3.44146	1.98199	2.38201	1.99331	3.11758	2.29558	3.06497	3.42484	2.51731	4.4813	1.35939	2.10886	3.51761	2.76162	3.53442	3.44003
	2.15832	1.16079	0.196259	-0.283621	0.00221589	-0.0356937	1.32991	1.75903	0.223277	0.757658	1.9687	0.566863	-0.367359	0.909527	-0.252307	-0.341904	-0.821153	-0.779833	-1.2641	-2.13697	-1.4183	-1.27272	0.28634	-0.061309	1.3201	-0.648213	2.04623	1.08218	0.390835	1.53572	2.03854	3.41066	0.743705	1.17687	2.45429	1.40051	1.70601	2.39371	0.551872	2.02285	1.84208	1.796	1.77722	1.38693	3.92283	1.96458	2.09567	3.50828	1.54199
	-0.314868	-0.222976	1.62645	0.323395	-1.16439	-0.526865	0.379777	0.495904	-0.127426	0.581898	-0.748517	0.221534	2.0349	-0.443252	1.59528	1.92069	1.45756	-0.0333754	0.538218	1.02579	2.296	1.91532	0.714242	0.156087	1.436	1.70772	-0.538191	0.320313	1.45348	1.12981	2.92677	0.663913	0.708326	1.42796	2.24156	-0.0709838	1.67265	2.74205	2.316	1.2103	1.55932	0.624016	2.93481	1.26118	1.74573	2.34141	1.5881	1.89887	0.819863
	1.5265	1.98245	1.39464	-0.177322	0.214139	0.678662	0.239526	-1.05289	-1.01428	0.629295	-0.649189	-0.0254833	0.227077	-1.0178	-1.21345	-0.757852	-0.626666	0.598414	-0.554235	-0.225506	-0.0783885	0.0522812	0.291328	0.762213	1.44284	2.01222	1.83405	0.78457	0.621207	0.797287	-0.608002	-0.456334	1.68668	1.23432	0.494929	1.81285	0.766382	-1.3635	-0.587821	0.44677	0.765248	2.07364	2.55605	1.32566	0.839325	1.79472	3.23287	2.99131	1.51722
	-1.43933	-0.944628	2.03669	0.669267	-1.02273	0.161003	-0.0154062	-0.196529	-0.151902	-0.133895	-0.648686	0.227957	0.989275	-0.120323	1.70949	-0.265916	1.11701	0.20818	1.23285	0.469467	0.667586	1.25831	1.46727	0.533963	-0.824049	0.374772	1.90653	0.609108	0.228648	1.24207	0.892554	1.06566	2.23249	1.47627	0.305696	0.725726	1.20517	1.2463	1.26741	1.18919	1.08265	1.21162	1.36415	1.30031	1.08466	1.50117	2.83417	3.28053	2.40659
	2.56545	2.06825	0.565117	1.37476	1.05702	0.724824	1.02279	0.164866	0.814018	0.0166093	-0.331349	-0.952908	0.368713	0.0360171	-0.682464	-0.206863	-0.552368	-0.614032	-0.3507	-0.769235	-0.316833	0.430313	1.74621	0.652462	1.43733	1.47061	2.60431	5.25861	4.98959	5.33077	4.71559	7.10466	7.04285	6.61842	6.20535	4.51873	5.48441	5.5293	5.42498	5.47449	4.75088	6.49944	7.30644	7.25362	6.83491	5.77754	5.80692	6.45022	5.98279
	0.595081	-0.15007	0.886793	0.691786	0.787842	-0.0671517	0.368383	-0.33372	-0.486683	-0.369679	-0.411764	-0.0629363	0.536411	-0.0932821	1.73128	0.855496	-0.613024	-1.28985	-2.56873	1.26169	-1.97673	-2.95376	-2.61884	-1.92146	-1.59301	-1.49968	-1.70563	-2.75812	-3.37955	-1.92081	-0.0644842	0.551656	-0.233602	-1.27128	-1.22713	-1.07148	-1.29943	-0.929114	-0.749028	-1.87272	-1.84759	-0.0896943	0.0219241	-1.29501	-1.79822	-1.34405	-0.454558	0.191231	0.430598
	0.994352	0.224356	-0.421759	-1.26711	0.804812	-0.57845	-0.443656	-0.509145	-0.731709	0.727791	-0.0186029	-0.487736	0.564741	-0.523686	-0.561094	1.44665	2.51076	-1.00861	0.784976	-0.496331	0.596835	-0.732603	0.526311	0.837093	1.03102	0.876002	0.80996	1.7842	2.47186	1.57497	3.29028	3.57024	5.06346	6.12695	5.69967	4.46977	3.63376	4.99511	3.17576	2.67514	2.66948	2.48994	2.3088	3.10109	2.34742	2.66096	2.80231	4.34203	3.24665
	-0.745474	-0.00137679	1.97165	-0.751369	-0.668078	0.153872	-0.90538	-1.80729	0.240215	-0.0363844	-0.783992	-0.401298	0.839388	0.743882	1.49978	0.870357	-1.53528	0.471011	0.0479	0.0640649	-0.6341	0.0226702	0.330945	-1.10437	-2.66781	-2.63317	-2.15217	-2.97494	-4.2689	-3.30884	-2.61406	-3.42679	-4.18494	-2.34693	-1.16335	-2.80478	-2.62748	-2.12159	-2.33295	-1.55118	-1.65763	-1.88367	-0.651502	-1.47269	-2.2615	-0.860478	-0.727431	-1.06682	-0.720507
	-0.164589	0.822037	-0.706733	-0.907543	1.09016	0.716326	0.598712	0.588925	1.09963	0.283665	-0.180998	-0.775914	-1.40146	0.792201	-1.34441	0.0126137	-1.00876	-0.0150056	-1.81499	-2.8941	-2.95056	-4.5981	-2.08341	-3.16082	-1.91363	-3.28116	-0.620141	-1.55766	-2.16177	-2.11968	-1.77818	-1.19012	-0.607779	-1.84675	-0.0337408	-1.4312	0.206533	0.447229	0.581722	1.21491	0.692949	1.03786	2.27533	-0.968264	-3.09023	-1.16662	-0.875413	0.922537	0.521041
	0.0370536	0.996393	-0.318746	-1.45385	1.85947	0.538562	0.621087	-0.40493	0.83704	-0.299197	-1.47234	-0.588052	0.0611981	1.18196	-1.71677	-0.204571	-0.525825	-0.832944	-0.0732989	0.351655	3.65274	1.37909	4.03682	4.85749	5.8667	7.55525	8.96232	7.30865	7.08218	6.15016	6.49355	6.14204	8.29039	7.08601	8.96231	7.31469	8.12945	6.32973	5.50788	6.03668	7.45933	6.80934	7.12082	7.88923	7.17264	3.72899	6.02733	4.17208	4.8212
	2.28948	1.15258	1.53328	0.641182	1.47952	0.117082	0.704254	-0.619025	0.85779	1.90299	0.492767	-0.19117	0.28033	0.132603	-1.2472	-0.54394	-0.690505	-0.466358	-0.270523	-1.84137	-0.266123	0.150094	-0.0462618	-0.308738	-0.104457	0.484502	0.561202	0.049892	-0.283637	-0.212166	0.0776789	0.407507	0.609009	0.520481	0.115463	-0.101332	0.258439	0.894255	1.35739	1.15502	0.454534	0.30024	0.687443	0.591045	0.250993	0.701597	1.67213	2.32689	2.51214
	0.297023	-0.276716	-0.887016	0.72569	0.669548	0.852786	-0.108228	2.01947	1.9439	-0.127597	0.781192	0.777327	1.04699	0.427783	-0.884704	-0.666568	-0.932758	-0.404258	-1.08643	-0.713311	-0.82246	-0.68632	-0.743469	0.200669	-0.0282033	-0.192386	0.856164	-0.523624	0.302875	-0.0916372	0.34916	-1.69168	2.10895	-0.228004	-1.3018	-1.27656	2.00988	-0.875515	-0.132938	0.485263	-0.397888	0.210826	-0.239845	-1.25935	0.178333	0.36184	0.463463	0.698493	2.44298
	1.80614	-0.253741	-0.066626	-0.784276	-1.50899	0.404689	1.18416	0.554382	1.03424	0.530777	0.0113651	-0.586866	-0.14455	0.658769	0.500924	-0.888615	-2.14888	-0.844109	-1.01336	-3.70168	-0.888742	0.260302	0.295169	-0.234426	-0.778766	-0.788253	-0.0348927	0.686625	0.545121	0.0678491	0.403369	1.53832	2.17129	1.56293	0.57277	0.182825	0.558558	1.53091	2.67162	3.32116	3.17836	2.69319	2.34737	2.31917	2.68088	3.35687	4.16249	4.93588	5.55723
	0.0686068	1.11314	2.37648	0.831293	1.31338	0.402477	0.872946	1.08215	0.698115	0.260334	-0.467371	-0.901601	-0.481065	-0.423794	-0.47983	-0.923148	-0.497688	-0.745181	-1.54772	1.88645	-1.07241	-2.20463	-2.11291	-1.39997	-0.668504	-0.521093	-1.22157	-1.95657	-1.83761	-1.10749	-0.546166	-0.512725	-0.896733	-1.50728	-2.01057	-2.11675	-1.9594	-1.82698	-1.78384	-1.69177	-1.49175	-1.30183	-1.2418	-1.33069	-1.54798	-1.7616	-1.75881	-1.45122	-0.960117
	2.04486	2.0177	-0.412334	0.705839	0.7011	0.235822	0.0728911	-0.510277	0.0187658	0.435519	-0.0312835	-0.309123	-0.70094	-1.08371	0.556487	0.746419	-0.300442	-1.76823	-5.77316e-15	-0.3885	-0.284478	-0.107696	0.0547637	0.115815	-0.0116249	-0.393898	-0.748931	-0.52469	0.207178	0.618865	0.361246	0.00807679	0.00523106	0.216405	0.4847	0.948192	1.71825	2.28635	2.02305	1.43146	1.57429	2.1199	1.62029	0.137747	-0.417094	0.739917	2.21385	2.88473	2.93631
	1.08635	1.17909	0.302225	2.60218	2.07036	-0.214237	0.278291	-0.479257	1.18007	0.847303	-0.308755	0.707668	-0.225503	-0.895904	-0.0119204	-0.539975	-0.188338	-0.303444	-0.536719	0.528996	-1.52673	-1.19502	0.179545	1.25677	1.16504	0.00742874	-0.960886	-0.587682	0.141412	0.990461	2.45587	3.48773	3.26105	2.09293	1.61043	2.58524	2.81819	1.33072	-0.987035	-0.920609	1.3058	2.03393	1.83016	1.66334	0.856132	0.0991132	0.16539	0.0618078	-0.19366
	0.186169	0.0434489	-1.09313	-0.965254	0.336914	0.228148	-0.673023	0.403791	-0.0815586	0.432184	1.30319	-1.1108	-2.31683	-1.39571	0.0786098	-1.276	1.87206	-0.42796	0.0868211	-3.83272	1.49355	1.97246	-0.0971233	-2.41634	-2.73573	-1.04423	-0.321555	-1.12744	-1.49532	-1.00542	-0.397583	-0.106013	-0.297175	-0.570975	-0.477262	-0.18349	0.0786388	0.326472	0.582209	0.795716	0.961714	1.13487	1.05301	0.193054	-1.14894	-2.15227	-2.64272	-2.73315	-2.23197
	1.02063	1.21975	1.09084	0.644624	0.787447	1.38901	0.683065	0.682754	-0.349044	-0.236276	-0.595477	-0.0383248	-0.770344	0.206316	0.0882509	-1.36613	-0.693579	-1.6248	-1.79966	-1.18605	-0.769044	-1.03946	-0.922882	-1.03569	-1.06505	-1.5381	-1.50896	-1.20931	-2.51366	-1.56069	-1.76868	-1.48742	-1.83787	-1.51059	-0.811067	-0.910709	-1.47552	-1.13964	-1.88388	-2.02294	-0.799514	-0.698388	-0.0276979	-0.921081	-1.14927	-1.36979	-0.374547	1.22604	0.0695482
	1.41262	1.51872	1.2693	-0.0352816	0.233094	0.228131	0.146454	-0.544394	0.579916	0.0435603	0.374068	0.749675	-0.22512	-0.942128	-1.06754	-0.34655	0.07525	-1.87069	-1.65259	-0.834886	-1.91289	-0.331784	-1.34499	-1.28964	-1.93677	-1.23841	-0.910892	-0.389619	-0.546927	0.663032	-0.368329	0.539388	0.895388	1.87322	1.85982	1.2824	0.37294	0.574391	0.166699	0.929659	0.0646045	0.963191	0.732446	0.585406	2.01421	0.996489	1.3062	0.165682	0.643644
	0.0215575	1.21785	-0.452102	0.946615	0.519809	0.681858	-0.142824	-0.998819	0.320551	-0.793836	-1.21001	0.25043	0.136777	-0.455257	-0.17554	-0.241672	2.39794	-0.423462	-1.34195	-2.03295	1.26235	0.246747	-1.836	-2.15788	-1.94697	-2.27057	-0.76197	-0.0848318	-0.984453	-0.434278	0.495734	0.300638	-0.590412	1.21857	3.18374	2.48246	1.97277	2.90425	3.71109	2.06778	1.76109	3.10994	3.94487	6.01545	6.45504	4.24779	5.2436	5.39266	2.66756
	0.611182	1.41413	1.11834	0.879693	-0.924959	1.29019	0.791147	-0.545987	-1.68225	-1.70974	-0.38995	-0.341174	-0.0798817	-0.922736	0.555836	-0.412935	0.158536	-1.48506	0.664769	0.840547	-1.16245	0.50389	1.00896	1.82848	2.28475	1.67623	3.63041	3.74399	3.42073	5.48984	4.77869	4.23685	5.18317	4.18702	4.11254	4.35916	3.84625	6.21677	4.9999	3.72105	6.27402	6.21766	6.32098	7.54102	4.78192	6.35624	8.68134	8.27138	7.9135
	1.49092	2.32136	0.288412	-0.76019	-0.244424	-0.509922	0.821761	1.12795	0.788804	-0.730711	-0.69233	-1.15928	-0.128892	-0.44356	-0.0693309	-0.992631	-0.446778	1.15018	-1.36525	6.22836	0.212376	-1.03886	0.250388	1.85587	1.81532	0.816083	0.606351	0.675647	0.615074	1.81246	3.54159	2.48887	0.362145	1.24076	2.58259	1.55336	1.12998	2.54022	3.12583	3.0215	4.30048	5.41118	4.36497	2.88868	2.64063	3.76255	5.19398	5.15775	4.0165
	1.11435	0.66938	1.74064	1.84492	0.694261	0.728025	1.31326	0.940828	-0.628918	-0.0755926	-0.0909808	-0.169282	-0.34865	-0.142139	-0.485787	0.408886	-0.660559	-1.58721	-1.34344	-1.40395	-0.105716	1.21976	1.72725	1.99223	2.65874	3.44247	3.12359	3.50621	3.1736	4.19752	3.81676	4.95159	5.91152	6.45501	5.6167	5.91236	5.22695	5.63159	3.98408	4.00253	3.53777	3.87543	3.49423	4.28521	3.96828	3.98889	3.16567	2.72497	3.09088
	0.229831	0.952158	1.07736	2.66243	0.319519	1.48188	0.990327	0.291207	0.203223	0.0859645	-0.254206	0.245842	-0.658461	0.241187	-0.515462	-1.19154	-0.617402	-0.943169	-0.994655	-0.459078	2.37257	3.4136	4.49061	6.19394	6.43598	8.88814	7.21176	6.30086	6.2873	6.61309	7.58665	6.82018	9.62918	7.82025	5.0599	6.25081	4.17254	2.71826	4.14924	3.20733	4.61433	5.47951	4.28726	2.9702	3.40725	1.31834	5.94863	5.50562	8.29534
	0.306531	-1.136	-1.58401	0.143034	-0.763229	-1.56565	-0.419738	-0.594739	-0.332777	0.636505	-0.0454989	-0.662108	0.549387	1.29882	1.43627	1.00101	0.978764	0.687754	0.83968	-0.11668	1.3874	1.65333	1.20622	0.534551	-0.0281798	0.490805	2.68217	4.66185	3.50503	1.1479	2.26694	2.80212	2.31892	2.30569	2.77061	3.6378	3.6573	2.53566	2.71874	4.08658	5.32038	5.48641	5.16418	5.74897	7.34206	8.32907	7.49269	6.51437	6.64999
	-0.91616	-1.05557	-1.38259	-2.22099	-0.598628	1.1844	-0.993922	-0.369585	1.04577	0.6842	0.28655	-0.274851	1.17502	-0.469219	0.541284	0.464543	1.12664	-0.463806	0.0956438	-0.246918	0.908998	0.54289	1.71476	2.95043	2.72595	2.59036	1.81431	3.57733	3.88565	4.4813	3.52819	3.0134	3.9435	3.49313	3.23818	5.11317	3.21471	1.83317	3.99186	5.59152	5.8584	5.73178	5.85512	7.49934	7.73531	5.91017	6.23678	9.23233	6.95974
	-0.440049	0.539959	-0.138256	0.159751	0.35957	-0.60677	0.0401686	-1.10311	-0.196366	-0.0730281	1.07542	0.667529	0.965292	0.838205	-0.0555371	1.28589	-0.516347	0.792624	-0.806438	-1.59085	0.328585	-1.71616	-1.53382	-1.39212	-5.67517	-1.8243	-4.88457	-2.71114	-4.01018	-3.69206	-2.99618	-2.92579	-1.71527	-1.44256	-2.42624	-1.47247	0.081786	-0.700562	-0.537466	-1.593	-0.292926	0.209671	-0.65941	-0.500437	0.937825	-0.524952	-0.940935	0.409107	-0.367611
	0.49693	-1.97066	-0.753003	-0.690227	-0.39852	0.607851	0.228707	-0.0569398	-0.737833	1.19978	-1.1014	-1.16607	0.851639	-0.900761	-0.872783	0.980121	-0.947743	0.430325	-1.13421	1.13021	-0.988812	0.433422	0.790434	-1.40253	0.313195	1.35572	-0.155613	0.312862	0.964798	1.54083	1.19214	0.0703262	1.3024	2.2713	1.02695	-0.536858	0.36309	-0.674651	-0.825591	1.55499	2.0783	-0.036363	0.510202	2.51025	1.23331	1.01093	1.22755	0.368658	-0.975029
	1.37903	0.709671	-0.25492	0.848672	-0.0643531	0.886974	-0.327226	0.00263856	-1.37263	0.938657	0.527734	-1.59455	-0.355836	0.0949099	-0.00911587	0.0381123	0.417055	-1.48165	-2.1203	1.59426	-0.194588	-1.21191	-1.62425	-1.59814	-1.30203	-0.991079	-1.02341	-1.36631	-1.58844	-1.25534	-0.102642	0.742691	-0.107848	-1.39333	-1.46714	-0.982631	-0.781609	-0.639797	-0.522395	-1.09639	-2.12494	-2.07897	-1.10525	-0.96748	-1.3382	-0.627691	0.172374	-0.790705	-2.54355
	-0.865567	0.113506	-1.02544	0.388914	-1.43895	-0.433317	0.275468	-0.117701	-0.698875	0.0898024	-0.698929	-0.417267	0.904082	-0.805018	1.19504	1.17504	-0.106486	2.05139	1.6424	3.71058	1.36351	0.130374	-0.23435	0.0238148	0.659345	1.4267	2.0264	1.98748	0.950088	-0.260113	-0.284812	0.955744	2.1247	2.35492	2.16011	2.16214	2.29258	2.22896	1.98496	1.87774	2.05562	2.29874	2.37825	2.24719	1.92951	1.64204	1.74058	2.32252	3.05063
	0.800155	-0.0619554	0.92133	1.57675	-0.393738	-0.431878	0.381235	0.598708	-1.21353	0.0279024	0.452422	0.383559	-0.991208	-1.16732	0.755524	0.0520946	0.332666	2.77919	0.42052	8.28987	3.79488	1.18145	-0.0344584	-0.336935	-0.210046	-0.137862	-0.577237	-1.35905	-1.6882	-1.02221	0.0620457	0.733946	0.763179	0.519733	0.324983	0.201463	0.0997575	0.0339751	0.0817506	0.276966	0.467448	0.463037	0.26979	0.0899754	0.0568215	-0.00673184	-0.341657	-0.874748	-1.21862
	0.0952339	-0.199929	-0.0471619	-0.207534	-1.54642	-0.198584	-0.608071	-1.39869	-0.444924	-0.54983	-0.736375	0.612776	0.252934	0.0634471	-0.118594	0.73387	2.63151	0.752999	1.24131	-0.714749	-0.543296	-0.537724	-0.181012	1.03151	2.28781	0.751177	-1.863	-2.30603	-1.48255	-0.934001	-1.47467	-1.12573	0.121704	-0.997363	-2.82426	-2.80104	-1.67769	-1.14207	-2.17621	-2.24903	-1.2559	-1.74259	-2.15912	-1.57812	-2.07584	-2.48733	-1.34426	-1.02047	-2.08438
	-0.972228	-0.550618	-0.633707	-1.88549	1.04287	0.814536	0.531563	0.943387	1.61802	-1.49511	0.0710967	0.275913	0.153303	0.25528	-0.800488	-0.278073	0.939113	-0.0862285	-2.30371e-15	0.058268	2.76748	2.72916	1.25252	-0.351231	-0.725945	0.896111	2.75547	2.56018	-0.296847	-0.385933	2.32484	2.74114	2.741	2.69931	0.878482	0.22649	1.41304	2.11215	1.98693	1.85576	2.54581	2.52745	1.64526	1.49009	2.66418	3.3961	1.45179	0.949176	2.6794
	1.34644	1.13384	-0.368828	0.00162057	-0.475412	-0.40029	-0.382138	-0.376505	-0.000382258	-0.0769436	-0.613052	-0.620915	0.451423	1.01083	1.40983	2.16213	1.5832	0.967872	1.96784	3.23681	1.6683	1.451	1.87256	2.22065	1.90417	1.55841	2.12561	2.62557	2.21959	1.76088	1.64436	1.4285	1.30448	1.73566	2.07278	1.7387	1.47067	1.67234	1.93077	2.0137	1.91644	1.85367	1.98636	1.99671	1.63719	0.976042	0.534569	1.07048	2.06091
	0.254906	1.50179	-0.819052	-1.53171	0.441677	1.14531	0.800707	-1.70463	-1.37534	0.997725	0.289399	-1.07534	-0.519589	-0.374627	-0.160936	0.399227	-0.202633	-0.670842	0.432371	0.018331	1.81753	2.15811	1.73202	1.23121	1.32982	1.89521	1.73317	0.898003	0.683538	1.20047	1.71557	1.91503	1.71588	1.06452	0.0969213	-0.333174	0.301934	1.13525	1.33478	0.61375	-0.679228	-1.43182	-1.23278	-0.452157	0.21422	8.62991e-05	-0.642329	-0.811537	-0.655092
	1.35086	-0.50158	-1.67893	-0.537156	-2.22568	-0.453681	-0.28609	-1.72974	-1.13381	-0.080646	1.1378	0.860564	0.738192	0.259815	-0.651579	0.238963	0.416671	0.680631	-0.157491	1.05296	-3.45074	0.632373	0.910023	-2.00347	-2.3013	-1.42665	-0.26929	-2.21174	-0.549388	1.26939	-0.135123	-1.31507	0.0421462	1.52131	1.50464	1.30133	1.21252	1.25066	1.41191	2.1608	2.51523	-0.111103	-0.117107	1.17502	2.77809	2.45684	0.863701	0.987021	1.28567
	0.837715	0.517384	-0.37735	0.98635	-0.4481	-0.371591	0.0577181	-0.49467	0.164751	-1.37732	-0.324831	1.61745	-0.258067	0.0727767	0.726359	1.60543	-1.29342	-1.32959	-0.534101	-0.81772	-1.06144	-0.731478	-0.69457	-2.01974	-1.90494	1.0721	3.68432	1.79649	4.08867	0.885236	2.86922	3.88598	2.14797	2.07921	1.24017	2.29192	0.59752	0.610636	2.53138	2.04473	3.6998	0.511443	3.80788	3.83914	3.07375	3.32001	0.186631	-1.30844	-0.21368
	-0.784925	0.591491	0.166855	-0.359277	0.430055	1.07165	-0.421812	-0.276762	-0.452197	-0.157654	-0.368413	-1.03226	1.80733	1.65243	0.71849	2.0536	1.95881	0.0207518	0.201011	-1.5945	2.54787	3.20899	2.12356	1.02626	1.09898	1.32556	0.937756	0.416233	0.438665	1.25371	1.1951	0.0916385	0.549202	2.00203	2.36945	2.32682	2.40024	1.8958	1.15952	0.969807	0.878874	0.61924	0.637032	0.874081	1.02782	1.27602	1.52243	1.14974	0.588639
	0.832645	-0.0469598	0.199045	0.853997	0.677506	-0.459643	-0.70474	-0.405587	-1.28135	-0.509575	0.199136	-0.357066	-0.454923	0.518478	-1.68122	-1.06115	0.163201	1.43398	2.67665	1.20251	0.260012	-0.217778	-0.317821	-0.127079	0.267486	0.773353	1.27576	1.59377	1.30404	0.240118	-0.494288	0.0568051	0.988424	1.21615	0.798757	0.11019	-0.358096	-0.272149	-0.045528	-0.145128	-0.503666	-0.896901	-1.00692	-0.664821	-0.391385	-0.628225	-0.81056	-0.373807	0.23945
	-1.1981	-0.5381	0.709581	0.352206	0.457665	1.06401	-0.275692	-0.508332	-0.275419	-0.299156	-0.915663	0.0713408	-0.783732	-0.752199	1.36897	2.31049	-0.208552	1.34551	1.81983	2.82173	2.08156	2.08465	2.39436	2.55777	2.1825	1.6942	0.968281	-0.19502	-0.203904	0.417736	0.5121	0.140012	0.553577	0.234087	-0.749613	-1.06958	-0.415506	0.0466798	-0.553856	-1.85613	-2.65492	-2.46624	-1.71722	-1.60006	-2.3536	-2.04857	-2.08183	-2.49675	-2.30444
	2.54171	1.98751	-0.053008	0.274059	0.260912	-1.83525	-0.0403364	-0.448929	-0.409448	0.0562	0.100085	0.133465	-0.557902	-0.538723	-0.262344	-0.495741	0.93673	1.42625	0.680337	4.07543	3.53058	2.61241	0.73613	1.06924	0.524855	-0.311961	-3.58887	-0.023226	-0.0270299	-0.0960092	0.913247	1.53444	2.71751	0.798428	1.19784	4.46347	6.59884	6.14802	5.6223	5.72895	4.49724	6.99985	4.73701	5.91456	5.04356	5.59376	5.46061	5.25449	5.96867
	0.142498	0.444798	-0.688047	-0.590367	1.05269	1.81619	-1.0635	1.33223	0.263451	-0.588909	-0.752706	-1.66913	-1.06965	0.125089	-0.610045	0.39704	0.0806962	0.869516	0.719206	-1.32192	-1.27956	-2.4462	-2.63088	-1.28979	-1.29736	-2.19922	-2.85787	-0.781135	-2.21364	-2.83375	-2.22973	-0.201599	-2.74583	-2.60066	-1.9453	-2.4003	-3.45786	-3.11494	-2.78992	-4.0111	-2.09343	-4.79527	-2.33556	-4.54779	-4.11225	-3.49738	-2.33972	-3.40148	-3.09975
	0.0516828	0.159181	0.838166	0.583946	-0.678978	0.42342	1.24083	0.614211	0.216945	-1.0016	-0.926838	0.20912	-1.13789	-0.696234	-1.39964	0.631177	-0.508045	-0.627635	-2.07795	-0.630947	-0.837369	-0.0239619	0.290639	-0.928257	0.590345	0.302947	1.74394	0.373828	1.46628	0.848802	0.158499	0.30028	-0.554861	0.753297	0.620778	0.940033	1.15297	0.179936	0.490608	1.55159	1.38225	1.5299	1.43171	2.27203	0.829403	1.70527	0.821984	2.9483	0.998997
	0.505947	0.571807	0.0421404	-0.263679	-0.16863	-1.68902	-0.0879558	-0.586196	-2.82097	-1.86923	0.137065	-0.656974	-0.321951	1.17664	1.06789	-0.407607	-1.3562	-0.0554994	0.0288619	-0.297894	0.675603	0.39473	-0.81613	-1.09928	-3.85424	-1.1259	-0.0690332	0.232034	1.58536	2.12436	3.05937	4.11358	1.75268	4.13816	5.42016	4.50653	5.24084	2.17292	4.334	4.77024	3.93937	6.04339	4.26825	4.94278	5.42107	5.19288	5.22166	6.63702	7.51732
	1.48084	0.795721	1.63966	-0.0678432	0.487128	-0.117356	-1.11435	-0.513574	-0.7706	-2.35556	-0.462366	-0.178228	-0.943375	0.807856	-0.382514	0.671176	-0.936527	-0.0842713	0.666321	1.70514	2.24235	2.22071	3.51842	2.16701	3.28118	4.76657	2.67201	3.4267	2.58074	4.54873	2.6094	4.92221	3.4348	4.17982	3.79273	2.80804	3.53065	5.2515	4.59325	8.48163	5.67105	6.91367	4.64949	7.10569	6.48596	8.89851	6.37316	6.70514	6.66892
	-0.0697156	-0.51663	-1.49005	-0.483878	-0.223075	0.488665	-0.804813	-0.853336	1.12733	1.83879	0.344636	1.70899	1.33225	1.00621	-0.411868	-0.0441291	0.990001	0.773819	-1.12565	1.5809	1.00987	1.14894	1.8815	1.21008	1.43869	-0.828655	0.716936	-0.910506	-0.0537217	0.469065	-1.00946	-0.258594	0.802809	0.829271	2.4174	1.60133	0.33915	0.0510609	1.01432	-0.405644	0.717015	0.574885	-0.738394	-0.988331	0.186447	1.07313	0.359403	0.229822	0.115106
	0.416435	-0.569235	-1.20731	-0.220347	-0.976183	-0.76379	0.406687	2.21407	1.23919	1.36869	1.31673	1.28159	-0.247139	0.882589	0.95302	-0.20704	-0.220102	0.301516	2.83107e-15	1.29089	-1.02469	-2.1617	-1.11614	-1.06862	-0.982557	-1.42817	0.0695384	-0.612935	-0.329387	0.609435	-1.58878	0.134145	-0.755935	0.790699	-0.258547	-1.52268	0.319129	1.01807	-0.0479866	-0.276871	-1.04404	-1.48544	0.103237	-2.66444	-2.3447	-0.449763	-2.49912	-1.52521	-1.08741
	1.61445	1.01834	0.575895	-0.070867	-0.40754	1.6983	1.26616	-0.327367	-0.818616	0.176956	-0.60986	-0.749137	-2.15582	0.0107633	-0.252533	-1.19961	0.595666	-0.107312	0.242857	-0.703222	-0.561216	0.181882	0.737591	0.636367	0.262176	0.539249	0.673281	-0.135136	-0.156146	0.604475	0.228661	1.27684	1.7237	0.887704	0.638563	1.56712	1.97813	1.96103	2.48933	1.45403	0.542198	1.3094	1.05845	0.125489	0.183049	0.9671	1.78194	1.90065	1.11189
	0.125673	1.10195	-1.67882	0.0231014	-1.01069	0.720973	-1.17155	0.158199	0.155606	-0.867037	-0.473477	1.08466	1.484	0.307342	-0.914056	1.07427	-0.783814	0.383284	0.545061	-0.0192482	0.13406	0.177747	1.59996	1.03494	1.09538	0.52731	0.872443	0.478272	1.25047	-1.01033	1.80812	0.35353	1.4415	0.700015	1.84623	1.9389	0.31403	1.90849	1.3555	1.25484	1.32565	1.87591	1.11436	1.97211	0.882842	0.939285	2.23317	0.59659	0.881001
	1.60532	2.07871	1.1032	0.772052	0.0410102	1.32589	1.57975	1.35572	-0.687497	-0.17995	-0.291671	0.175603	0.969572	0.510588	-0.48958	-0.367111	-0.163998	-1.21039	-0.229946	-0.562403	-0.740645	0.603681	1.25055	0.782108	0.33439	0.0522757	0.217383	0.256842	0.136872	0.199636	0.0741888	0.910326	0.16948	0.513066	0.550153	0.816496	1.04562	0.692832	0.393975	0.500707	0.3987	0.923813	1.8687	1.88665	1.70207	1.20249	0.227364	1.11574	1.28153
	0.0328971	-0.846017	-1.00504	0.32589	-0.363454	1.66349	1.56254	-0.716775	-0.143262	0.0590027	-0.9639	-1.03213	0.381153	-0.454547	-1.05727	2.40095	-0.15159	0.431918	0.65607	0.645485	-1.83191	-1.12146	0.571224	1.04053	-0.855681	-2.04937	-1.02846	-0.183067	-0.415961	-1.30022	-1.82124	-1.50443	-0.908757	-0.36104	0.00473844	-0.00169924	-0.363866	-0.7285	-0.809321	-0.485977	-0.0514984	0.211822	0.198042	-0.193082	-0.875864	-1.01147	-0.475083	-0.428924	-0.790815
	-0.327131	-1.16273	0.753663	1.71094	1.35497	1.1162	0.885877	-0.16762	0.488397	-0.843942	-0.836378	-0.0120099	-0.677581	-0.862162	-0.757864	0.72969	-1.8513	0.648421	-1.09523	-1.67899	-1.14754	-0.906482	-0.859883	-0.911819	-0.966364	-0.927592	-0.699576	-0.225544	0.278208	0.479196	0.203463	-0.237871	-0.448296	-0.363393	-0.393616	-0.942688	-1.85196	-2.56952	-2.64657	-2.21937	-1.61559	-1.07724	-0.644902	-0.329046	-0.10397	0.0967333	0.329442	0.535897	0.595025
	-0.256265	-0.199469	-0.0307696	2.54506	-1.50953	-0.906825	-0.880335	0.8994	0.106913	-0.263652	-0.182796	-0.206565	0.587094	0.693162	-0.406305	1.3333	-1.12421	-0.348953	0.29358	-2.33779	0.786906	0.972931	0.0780779	-0.132716	-0.0301588	-1.04813	-0.605649	0.760012	-0.140596	-0.670028	0.0136572	-0.0741934	-0.988588	-1.24399	0.445771	0.672956	-0.806016	-0.81879	0.0819482	0.516233	-0.0147633	0.751234	2.20737	1.42522	0.344798	0.429722	1.09809	0.616467	-0.737578
	-2.0357	-0.0860455	-1.10643	-1.47591	-1.53423	-0.509915	0.782624	-0.252361	-0.620774	0.96681	0.665405	0.18438	0.345017	1.28802	-0.507928	0.750344	0.732061	0.308982	-1.24376	-1.20084	-2.22444	-0.886579	-0.278935	-1.34134	0.483262	2.2746	2.18864	2.08793	0.369339	-0.76967	0.280719	2.13433	2.20179	1.62159	0.658628	-0.288211	0.348665	0.72147	-0.0427102	-0.78957	-0.590325	-1.61509	-0.509604	0.599362	-1.7871	-0.649697	-1.28023	-2.34113	0.217673
	-0.282317	0.672472	0.779988	0.556453	0.57182	0.9327	1.93269	1.54219	1.06498	0.687151	0.0931513	-0.353107	-0.283664	-0.0541614	-0.588729	-0.59915	-1.65567	-1.21144	-1.40087	-0.493903	-1.68753	-1.45343	-0.226387	0.914191	0.821936	0.0290648	-0.695852	-0.754393	-0.178563	0.419509	0.468824	0.0639265	-0.233194	-0.776936	-0.764998	-0.270116	-0.558055	-0.14321	0.0758174	-0.577783	0.0659336	1.74542	0.942641	-0.676064	-0.867079	-0.173282	-0.194353	-0.662191	-0.0944163
	0.787623	-0.407949	1.48761	-0.374633	0.343576	0.239363	-0.267412	0.785703	-0.413915	1.40204	0.668065	-0.389982	0.80306	0.969359	-1.06498	-1.75578	-0.843282	-0.547145	1.62466	3.6057	-0.356066	1.04641	2.20487	0.567501	1.60738	1.92005	1.56442	3.84405	1.20515	0.408542	2.22273	1.62216	1.44375	3.05968	3.86227	2.71861	2.5302	1.59751	0.752711	-0.0334003	-1.76027	-0.334103	0.58242	0.174313	1.38502	2.22744	1.41476	-0.293376	-1.28331
	-1.63345	0.990822	0.152158	-1.19531	0.431459	-0.279153	-1.4811	0.199559	0.657719	-0.955502	0.0734221	0.897821	0.603085	0.380083	-2.01432	-0.398416	0.37262	-2.0349	-0.21442	-0.218585	-1.42901	1.44064	0.876166	0.0445647	1.66152	-0.280704	1.0546	-0.671266	1.19326	-1.75225	0.871513	0.334371	0.807952	0.875267	0.869527	0.0666942	0.601328	2.07248	-0.175645	-0.392539	1.36938	-0.211988	-0.961024	0.650942	-0.572204	-0.601425	-0.547943	-0.034352	-2.78017
	-0.556736	-0.101548	-0.251602	-0.0808131	-1.55218	0.0332106	0.410143	-1.00885	0.798915	-1.34504	0.157125	1.47317	0.485412	0.473257	1.95922	1.06122	-0.120699	-0.392339	0.0169838	-1.72632	-2.74385	-3.34577	-0.810762	1.12316	-2.13531	-1.90487	-1.43162	0.702176	0.568521	-0.16491	0.312453	0.342951	-0.53543	0.189886	0.690056	3.05711	1.18287	-0.481353	-0.360174	-2.23008	-1.44448	1.6033	1.34894	1.66035	0.950459	1.32712	0.624922	2.12951	0.299868
	0.351465	0.824135	1.92676	0.236066	-1.32532	0.908046	-0.623484	-0.477219	0.478455	-1.07582	-1.35691	-0.677828	-0.0818405	0.431979	-0.299684	-0.703492	1.29907	-1.39075	1.06625	2.35099	1.48551	0.594008	0.0676829	0.291699	1.00912	0.981409	1.25178	2.79991	2.33011	0.596285	1.44483	2.12729	1.03405	0.656097	1.28527	2.08347	2.32789	1.77633	0.716157	0.0849083	0.163978	0.459302	0.874611	0.956212	-0.294775	-1.37624	-0.732565	-0.0311089	0.0343448
	0.945333	0.392787	0.38152	-0.375135	-0.63317	-0.750234	-0.888939	0.422585	0.953166	-0.0270989	-0.461374	0.354429	-0.5657	2.13727	0.823902	-0.232105	-1.2903	-1.93973	0.564186	4.00797	0.162075	-1.49326	-1.62523	-0.901062	0.0120479	0.446888	-0.219315	-1.58735	-2.23602	-1.23185	0.230026	0.489148	-0.578247	-1.55921	-1.3815	-0.602942	-0.156625	-0.23349	-0.282338	0.0898208	0.514065	0.451888	-0.154707	-0.883208	-1.36236	-1.50952	-1.32064	-0.940496	-0.662693
	0.250552	1.32032	0.333862	1.2348	0.292668	-0.927875	0.0124925	0.228562	-1.36394	-0.490275	-0.168594	-1.04343	0.160006	-0.943174	-1.15875	-0.0148016	-0.841838	0.332834	1.27445	-5.24224	-1.59557	0.394781	1.18222	1.22013	0.961925	0.860986	1.34562	2.26695	2.89896	2.73196	2.22209	2.04116	2.26863	2.39157	2.0389	1.5099	1.2586	1.44393	1.92965	2.5311	2.92102	2.7563	2.14785	1.66065	1.69814	1.93856	1.89651	1.49192	1.05007
	-0.623056	0.125974	-0.359084	1.1474	-0.475479	0.413377	0.15827	-1.15705	0.576568	1.17402	-1.61512	-0.750325	0.0146065	0.00158609	-1.10259	0.226293	-0.68475	0.819617	2.20928	2.68779	1.87945	1.08567	0.502088	0.325057	0.766872	1.80864	2.47551	2.27879	1.60524	1.41215	2.10945	3.17482	3.1843	2.74773	3.6066	3.18342	1.46376	1.41335	3.17588	4.50279	3.10421	2.86563	3.66622	1.7919	1.19826	2.58296	2.51001	1.8955	1.4451
	-0.124585	-1.35261	-0.0210652	-0.0783915	-0.866703	-1.16626	-0.695486	-0.306471	-1.9015	-0.633101	0.752834	0.275843	1.08877	0.625917	0.209602	-0.205955	0.367409	2.71401	-0.0839589	0.465506	-0.254514	-0.319842	0.253838	1.44505	2.6145	2.22298	1.41359	1.87148	1.93764	1.49108	1.85004	1.69839	0.762501	0.991921	1.59285	1.39071	1.25733	1.45489	1.7603	2.39392	2.85098	2.13054	1.33053	1.38207	1.78841	2.27525	2.53993	1.81435	0.610508
	-1.02201	0.402126	0.0685764	0.303066	-1.6344	-1.32361	-0.834062	-0.828396	0.0839649	2.25322	1.56475	-0.204572	0.251329	0.236501	0.824748	0.0155949	1.16403	-0.137195	-0.990037	-0.171267	-0.100088	-0.252646	-0.348489	-0.175659	-0.185542	-0.378103	0.210828	-0.279932	-1.28201	0.295679	0.822424	-0.164665	-0.132481	0.49501	0.0416208	-1.59141	-1.61699	-1.02218	-1.01178	-1.20605	-1.3922	-1.23617	-0.702177	-0.784017	-1.05323	-0.75074	-0.276961	-0.88119	-2.33051
	-0.0536631	0.124106	0.740666	0.211524	1.00816	0.298086	0.19021	0.855117	-0.054337	-0.587386	-1.05777	-0.833822	-0.3887	-1.85696	-0.146992	-1.57801	-1.89837	-1.74878	-1.25262	0.572413	1.10927	0.708949	0.842252	0.0125842	-0.209219	1.67343	1.98661	1.1358	2.30151	2.71752	4.48312	4.28034	5.65553	3.08992	4.85906	4.88178	3.58984	3.16012	2.91638	2.76939	1.12509	2.01694	2.65054	2.3738	1.9483	2.62948	1.18917	3.75722	2.63625
[truncated: 50 more rows]
[truncated: 318 more columns]

## Sheet: SFig3bd_top. R_sample_mistake
time to maintenance onset,s	-1	-0.9499	-0.8998	-0.8497	-0.7996	-0.7495	-0.6994	-0.6493	-0.5992	-0.5491	-0.499	-0.4489	-0.3988	-0.3487	-0.2986	-0.2485	-0.1984	-0.1483	-0.0982	-0.0481	0.002	0.0521	0.1022	0.1523	0.2024	0.2525	0.3026	0.3527	0.4028	0.4529	0.503	0.5531	0.6032	0.6533	0.7034	0.7535	0.8036	0.8537	0.9038	0.9539	1.004	1.0541	1.1042	1.1543	1.2044	1.2545	1.3046	1.3547	1.4048
[truncated: 139 more rows]
[truncated: 318 more columns]

[truncated: 4 more sheets: SFig3a, bott. AUC(LS_C vs RS_C), SFig3b, bott. AUC(LS_C vs RS_M), SFig3c, bott. AUC(RS_C vs LS_M), SFig3d, bott. AUC(RS_M vs LS_M)]
