# Supplementary material for: Striatum-projecting prefrontal cortex neurons support working memory maintenance
Source: Nat Commun. 2023 Nov 2;14:7016. doi: 10.1038/s41467-023-42777-3 (PMC10622437; doi:10.1038/s41467-023-42777-3)
Supplement: Supplementary file 4 — Source Data [file 41467_2023_42777_MOESM4_ESM.zip › WilhelmSych_etal_SourceData_SupplFigures/SourceData_SFig4.xlsx]

## Sheet: SFig4d. Left Sample Run
	Left Sample Run trials
	Right Sample Run trials
Supplementary Fig 4d	Control for optogenetic inhibition: illumination of EGFP expressed in mPFC-dmStr pathway
Left Sample Run trials	Encoding			Maitenance			Retrieval
Mouse Number	Light Off	Light On		Light Off	Light On		Light Off	Light On
1	71	91.5		73.6667	79		76.5	71
2	74.5	79		78.3333	75		69	81
3	73	65		79	81.5		69	60.5
4	55	77.5		79.5	79.5		76	69
5	73.6667	54		74.3333	73		69.3333	74.3333
6	67	53.5		61	44.6667		57.3333	66
Wilcoxon signed rank test:	p	p Bonferroni		p	p Bonferroni		p	p Bonferroni
	0.8438	1		0.8125	1		0.8438	1

## Sheet: SFig4d. Right Sample Run
Right Sample Run trials	Encoding			Maitenance			Retrieval
Mouse Number	Light Off	Light On		Light Off	Light On		Light Off	Light On
1	75	73.5		71.6667	71		69	71
2	73.5	73.5		57.3333	63.3333		63	74.5
3	71.5	65		75.5	64		58	55
4	66	84.5		66.5	66.5		78	70.5
5	75.3333	69		68.6667	66.6667		64.6667	49.6667
6	79	78		74	82.3333		74.6667	54.3333
Wilcoxon signed rank test:	p	p Bonferroni		p	p Bonferroni		p	p Bonferroni
	0.625	1		1	1		0.3125	0.9375
