# Supplementary material for: Striatum-projecting prefrontal cortex neurons support working memory maintenance
Source: Nat Commun. 2023 Nov 2;14:7016. doi: 10.1038/s41467-023-42777-3 (PMC10622437; doi:10.1038/s41467-023-42777-3)
Supplement: Supplementary file 4 — Source Data [file 41467_2023_42777_MOESM4_ESM.zip › WilhelmSych_etal_SourceData_SupplFigures/SourceData_SFig5.xlsx]

## Sheet: SFig5a.Cmpd data
time to trial onset,s	-1	-0.94944	-0.898881	-0.848321	-0.797762	-0.747202	-0.696643	-0.646083	-0.595524	-0.544964	-0.494405	-0.443845	-0.393286	-0.342726	-0.292167	-0.241607	-0.191048	-0.140488	-0.0899288	-0.0393693	0.0111902	0.0617497	0.112309	0.162869	0.213428	0.263988	0.314547	0.365107	0.415666	0.466226	0.516785	0.567345	0.617904	0.668464	0.719023	0.769583	0.820142	0.870702	0.921261	0.971821	1.02238	1.07294	1.1235	1.17406	1.22462	1.27518	1.32574	1.3763	1.42686
averaged z-score of all correct trials (Cmpd)	0.974762	0.986566	0.967872	0.951317	0.94365	0.898713	0.857193	0.86957	0.882475	0.894571	0.93525	0.998816	1.01871	1.02414	1.0324	0.988446	0.928768	0.861212	0.819845	0.786017	0.745625	0.721135	0.708883	0.672655	0.636266	0.650134	0.671601	0.670438	0.695685	0.681632	0.64988	0.55883	0.503376	0.436105	0.41265	0.384093	0.346022	0.296175	0.25691	0.213006	0.15594	0.135183	0.103072	0.0779794	0.0746176	0.0908939	0.109173	0.145517	0.152299
sem	0.347024	0.343595	0.340821	0.333722	0.329108	0.330794	0.330135	0.329674	0.328251	0.33147	0.331836	0.332412	0.334438	0.33597	0.333498	0.33297	0.333018	0.337445	0.339274	0.339068	0.335359	0.331881	0.322003	0.31671	0.314413	0.315661	0.314028	0.311283	0.308747	0.305219	0.299526	0.296932	0.294398	0.291577	0.290137	0.289742	0.288935	0.286273	0.284016	0.279351	0.276841	0.275042	0.274264	0.27278	0.273666	0.271312	0.269238	0.269021	0.268271
Individual trials, z-score (Cmpd)	-2.14244	-2.23919	-0.97788	-0.13986	-0.273916	-1.37737	-1.1825	-3.17915	-1.62605	-1.54753	-1.82909	0.00195427	1.03543	1.33245	2.90608	1.83727	0.669439	0.464765	-0.894554	-1.58277	-0.763501	-1.01911	-1.84469	-2.73532	-3.18611	-2.86695	-2.147	-1.51386	-1.2296	-1.44407	-2.08367	-2.76907	-2.51326	-4.20051	-3.04975	-2.74249	-3.63094	-2.17923	-3.72653	-2.77705	-2.37733	-1.64724	-2.39247	-3.8662	-3.53675	-3.02702	-3.14483	-1.56592	-1.58396
	-0.855628	0.322902	0.495297	-0.680579	0.658149	0.35649	-0.0579299	0.381103	-0.107207	-0.449264	0.014248	-0.248185	-1.57385	-0.360195	-1.45482	-3.00257	-1.32848	-0.948483	-1.58491	-1.69598	-1.52468	-1.84857	-2.43277	-3.04242	-3.44265	-3.48466	-3.36398	-3.28007	-3.10402	-2.69533	-2.19547	-2.56289	-2.19479	-2.26428	-2.82914	-3.20348	-2.29982	-2.66838	-3.56696	-3.39685	-3.64937	-3.56783	-3.01068	-2.92015	-2.64121	-2.31496	-2.79523	-2.87231	-3.17622
	-2.39461	-2.7353	-3.58538	-2.97716	-2.99792	-3.37686	-3.23234	-3.51249	-3.28448	-3.15351	-3.72559	-3.37009	-3.45033	-3.54272	-3.18242	-2.87422	-3.1074	-3.05618	-2.93601	-2.96347	-3.30466	-3.23872	-3.01023	-2.86376	-2.99457	-3.29357	-3.56524	-3.69422	-3.66878	-3.5804	-3.46254	-3.85529	-4.09208	-3.76791	-3.53525	-3.91907	-3.48492	-4.27783	-4.09984	-3.86374	-4.17013	-4.1456	-4.44835	-3.98912	-3.37832	-3.47396	-3.65846	-3.57756	-3.60518
	-1.30216	-1.1673	-0.85008	-0.554621	-0.865758	-1.04239	-1.24229	-3.08003	-3.11776	-2.41952	-2.83391	-2.69275	-2.6291	-2.47478	-3.67443	-4.62561	-2.83343	-3.35012	-3.63444	-4.37261	-2.03789	-3.16217	-4.43393	-4.63329	-4.2765	-4.86688	-5.32961	-4.68978	-4.97948	-4.73023	-3.46901	-4.24011	-6.39497	-4.9424	-4.21098	-4.2603	-3.13364	-4.49195	-5.61666	-4.2242	-5.7363	-5.54682	-4.78765	-4.55875	-3.55657	-3.88492	-3.23501	-3.18228	-3.48542
	2.02779	-0.285453	-0.200676	0.244313	-0.80282	-0.763315	-1.08081	-2.24454	-1.62068	-0.422277	-0.443777	-0.579921	-1.10431	-0.990356	-0.522939	0.435086	0.750568	0.708815	0.355585	2.22806	0.844182	0.0691964	-0.217725	-0.137411	0.189305	0.641595	1.09863	1.43957	1.57055	1.50555	1.28549	-1.04877	-0.219052	-1.09257	-2.51115	-3.24057	-2.43756	-2.3167	-2.53054	-2.05211	-2.59925	-3.49304	-3.59926	-3.45297	-4.04447	-3.96021	-3.19792	-3.32608	-4.71471
	-3.2165	-3.6275	-3.70469	-3.58682	-3.83141	-3.66865	-3.73142	-4.24437	-4.57983	-4.42043	-4.63653	-4.57017	-4.10672	-3.94788	-4.63004	-4.65262	-5.05857	-4.6574	-4.75099	-5.04551	-4.96139	-4.71179	-4.41806	-4.20151	-4.1506	-4.1511	-4.10167	-4.13239	-4.23879	-4.2247	-4.04605	-2.84817	-4.16102	-3.98822	-3.79429	-3.95929	-3.60876	-3.31024	-3.88936	-3.96293	-3.52918	-4.08625	-4.17012	-3.78255	-4.24258	-4.11055	-2.80102	-2.6203	-3.24598
	-6.26889	-6.87651	-6.5328	-6.10811	-4.72534	-5.59943	-5.92792	-5.21626	-5.37833	-6.19962	-6.24871	-5.96767	-4.74047	-3.65815	-4.3656	-4.18547	-3.7178	-4.4754	-3.51602	-4.75856	-4.81509	-4.87162	-4.92815	-4.98468	-5.04121	-5.09774	-5.15427	-5.2108	-5.26733	-5.32386	-5.38039	-5.01465	-5.70823	-5.2972	-5.53792	-6.02311	-5.43461	-4.75431	-5.31191	-5.77238	-5.41189	-5.61986	-5.85307	-5.85948	-6.00429	-6.62888	-5.04824	-4.53907	-5.64719
	4.01582	3.07484	3.16834	2.39625	1.83484	2.02175	1.26287	1.39111	0.37922	0.364512	0.433301	0.164331	-0.470006	0.101475	0.469776	-0.249774	0.740494	-0.189427	-0.457899	-1.06896	-0.368053	-0.064	-0.00533277	-0.0405818	-0.0569013	-0.179431	-0.434493	-0.369458	-0.0629225	-0.230968	-0.651968	-0.119651	-0.53999	-0.347846	-0.875195	-0.454995	-1.17593	-1.76529	-1.4723	-1.40428	-1.53712	-1.18951	-2.19011	-1.62797	-1.53855	-1.40903	-1.28109	-1.41541	-1.37618
	1.44642	0.581594	0.644724	1.02806	-0.885963	-1.25993	-1.13261	-1.8519	-2.58636	-3.26727	-3.01077	-4.27319	-3.37094	-3.53544	-2.66442	-4.356	-3.55457	-4.39721	-4.5706	-4.02318	-4.56485	-4.90784	-5.09209	-5.15752	-5.14408	-5.09169	-5.04028	-5.02979	-5.08792	-5.19352	-5.3132	-6.73816	-5.3071	-5.46516	-6.0135	-6.16778	-6.61956	-6.39164	-5.20489	-5.18554	-5.69085	-5.80108	-5.50269	-5.48553	-5.64448	-5.80616	-5.96735	-6.22553	-6.56098
	-4.83125	-5.92169	-5.57553	-3.79237	-5.09099	-5.3348	-5.73032	-4.83554	-4.78871	-2.87403	-2.79393	-5.77074	-6.11702	-4.35542	-3.52752	-3.46062	-2.24927	-0.849444	-4.1457	-4.92703	-4.47106	-5.17396	-5.20116	-5.26494	-6.09009	-4.12368	-4.82167	-5.24629	-3.5937	-2.5073	-2.8793	-2.59626	-2.08526	-1.68517	-1.64689	-1.71698	-1.71956	-3.18772	-1.76338	-0.0174327	-0.464895	0.783914	0.852152	1.27636	1.15491	0.216904	0.298594	0.499062	0.67863
	-25.4332	-12.4869	-2.73861	-4.83038	-6.50094	-8.27595	-7.57938	-9.65336	-11.6122	-10.2539	-6.3758	-7.16427	-6.03386	-5.88018	-6.27964	-5.94664	-6.34605	-7.33063	-7.07458	-4.19023	-8.13585	-7.91802	-6.51597	-6.76009	-8.058	-7.53879	-6.69536	-6.68343	-7.08628	-7.09863	-6.73919	-6.7661	-6.8301	-6.39481	-5.70383	-5.36473	-6.36168	-6.90564	-6.37386	-6.24204	-7.26617	-6.28001	-5.77513	-7.60444	-8.73644	-6.39751	-6.19447	-7.7285	-7.28633
	2.28625	1.88305	2.71844	3.31105	2.93702	3.40469	3.30628	3.05304	2.82488	3.5852	3.13956	1.87477	1.98086	3.04522	3.84728	3.8004	3.39561	2.08793	2.30765	2.71667	1.62452	1.2373	0.315239	-0.123138	0.0248954	1.79013	1.74233	1.65334	1.1587	-0.166771	1.45908	1.99504	1.51861	2.11051	2.43955	1.59186	0.176627	1.25557	1.94727	0.479311	1.96857	1.35847	-0.0759254	0.0339099	0.337279	-0.225577	0.094362	0.700425	0.763415
	-3.02964	-2.33444	-2.25741	-2.07103	-1.83934	-2.49021	-2.23061	-2.25873	-2.60694	-3.41345	-3.54411	-2.20125	-1.7212	-1.98901	-1.86199	-1.52957	-1.33309	-1.94501	-1.29019	-0.577851	-1.3188	-1.56729	-1.54372	-1.46852	-1.56211	-1.9016	-1.99087	-1.4477	-0.918665	-1.0579	-1.52105	-1.79727	-0.975279	-0.578181	-0.54459	-0.927223	-1.12531	-0.916344	-0.891762	-1.55135	-2.22428	-0.946471	-1.20857	-2.04031	-0.721349	-0.464162	-0.628732	-0.855233	-0.995774
	-0.219637	0.163558	-0.368126	-0.537262	-0.298596	-0.145667	-0.232707	-0.859512	-0.666414	-0.218091	-0.689191	-0.580173	-0.129339	-0.127742	-0.698035	-0.399355	-0.60792	0.104343	-0.218015	0.118438	0.215	-0.0175652	-0.463867	-0.48521	0.0175466	-0.578146	-0.711371	-0.268078	-0.400979	-0.740937	-0.136718	-0.475766	-0.917321	-0.729679	-0.535704	-0.769219	-0.623053	-0.185147	-0.571364	-0.772625	-0.702449	-0.768111	-0.64682	-0.726562	-0.795433	-0.392601	-0.938901	-1.38311	-0.716192
	1.3782	1.44439	2.07546	1.77199	2.86504	1.73268	1.16869	2.72268	2.39627	2.8389	3.89767	1.19385	-0.458288	1.78317	1.37305	1.77877	2.49812	0.889521	2.24627	-0.300789	1.42677	5.0611	2.7382	2.35265	3.72096	3.15354	4.85002	2.99228	3.24571	1.82155	3.0518	1.55883	0.387409	1.82981	-1.06241	0.518173	0.19048	1.84374	-0.814663	1.46593	1.16965	0.0712093	-1.73089	0.115964	-0.483198	-0.0996721	1.34876	0.742465	2.05969
	1.79745	1.53596	1.88436	3.2081	0.97275	1.20281	0.140936	1.95981	1.32345	2.73871	1.49444	0.980058	3.25537	2.27226	2.98208	2.64218	1.78373	2.16139	2.13168	1.52857	3.28516	2.49971	3.89298	2.71015	2.99738	2.62392	2.2202	1.58347	2.08146	1.70806	3.01509	1.67582	1.10888	2.86664	1.13904	1.58634	0.574954	1.41	0.994364	0.790556	1.0158	-0.306252	0.388613	-0.694576	1.16088	0.354418	-0.238702	0.822411	-1.10636
	2.33076	2.23213	2.85653	2.26567	2.9833	1.51547	2.48158	1.4539	2.14446	2.13558	2.51026	1.66398	0.943093	0.971944	1.29949	-0.101139	0.914717	1.00013	-0.159811	-0.194201	0.334041	1.12478	0.660476	-0.068005	0.850166	0.636001	0.340306	0.8876	2.14511	-0.177868	1.07408	0.253725	1.53057	0.534874	-0.125929	2.25708	2.07678	0.0697303	0.185498	-0.287047	0.799185	0.577865	-2.29072	-0.845218	-0.143292	0.920873	-1.29655	0.460384	-1.15624
	0.434633	0.114255	0.000433852	0.856788	-0.951986	-1.17072	-1.98564	-0.386177	-0.384002	-0.754144	-0.967948	-0.888649	-2.19367	0.0786092	-0.635448	-0.764152	-0.223121	-1.3419	-0.195797	-0.863764	0.258772	1.08789	2.22525	1.05759	2.72795	1.24384	-0.161802	1.03881	1.20776	-0.361235	0.0901663	1.54973	-0.288036	-0.733529	-1.45735	-0.174418	-0.412122	-1.01156	-0.970368	0.18019	-1.09969	-2.6409	-2.00408	-3.05739	-3.18041	-2.08233	-2.76329	-3.40601	-2.64852
	4.82284	4.9201	5.49347	3.06143	4.37048	6.00768	6.05947	5.15107	5.10941	6.48189	5.78355	6.42101	7.71711	6.63987	6.38963	4.58232	4.84324	3.91498	4.35805	5.01539	5.40666	4.98843	4.7226	4.77368	5.20078	4.90294	3.24675	6.35786	4.67781	5.90799	4.02487	4.43941	5.44473	5.20465	5.17252	4.91114	4.61684	4.48693	6.09695	4.33507	4.69298	4.13432	4.1825	3.93648	2.72488	2.85324	4.07167	3.65842	2.39794
	0.894278	1.1752	4.40458	2.30977	1.28315	2.96101	1.31419	2.55	3.06549	2.72387	4.38871	2.48725	3.90748	5.01503	4.77453	4.74366	2.08678	3.24472	2.30978	3.65689	2.37423	2.95792	3.47294	3.92782	3.35246	3.21104	1.74674	4.79413	2.67296	2.92604	1.93345	1.9815	2.30304	1.3249	2.03358	3.39354	2.1768	1.05963	1.90954	1.17651	3.9715	1.35407	0.481091	-0.221452	0.636714	0.69107	-0.187654	0.246023	0.398623
	7.50292	7.85794	5.74029	7.94154	7.24723	7.79256	5.8942	5.99994	7.54798	9.45216	7.7983	8.62362	9.18632	6.258	8.11171	6.10511	6.56998	5.68839	9.28991	7.02879	9.3653	8.25287	7.93337	8.58726	10.6825	9.61384	6.7113	7.67384	8.14386	7.45197	7.9153	8.07763	7.74375	9.04515	7.89319	8.22246	8.22019	7.95959	9.61391	6.6912	7.39939	6.74639	7.79039	7.86764	5.65236	4.26507	6.06318	5.93617	5.14198
	5.31705	6.3356	5.46173	4.78543	4.93465	4.09096	3.48413	3.16644	3.03438	4.71148	4.32417	4.62577	4.15536	3.77213	4.53685	4.69979	5.4305	7.67458	7.72589	9.9238	4.00507	8.80304	7.49726	7.10782	6.86488	9.81648	9.46656	8.92987	8.86738	9.01818	8.94267	8.21225	9.16862	8.25288	9.67557	6.85547	9.26233	9.416	6.83877	7.74739	6.16616	5.91342	7.92047	5.86407	5.53877	3.4589	4.89277	7.1187	6.74401
	0.784518	-0.404116	1.80962	0.841684	1.84638	0.144816	1.11545	2.55926	1.86423	3.13333	1.27952	0.102497	1.44926	1.85636	2.04349	2.6922	3.16287	0.788299	1.3926	1.67875	-0.902494	0.953074	0.627055	1.25598	0.812133	0.923081	0.577668	1.21097	2.13207	-0.446327	3.51249	2.50209	2.09333	0.0580195	2.12046	0.132036	1.01816	1.80271	1.13914	2.15004	0.0138816	-1.51935	1.97276	1.72945	-0.935539	1.38361	0.471596	1.89146	0.425226
	6.66334	5.93345	4.77645	4.71628	5.55564	4.05659	3.91952	4.42162	3.57801	3.34089	2.59311	3.96609	3.41831	3.88412	4.33858	4.753	2.98614	2.65403	4.03322	6.68479	2.51113	6.00759	3.43067	7.24688	5.73658	6.84338	7.89353	7.44949	8.33134	7.68134	6.61599	6.03397	6.0685	5.3265	7.52214	6.28475	7.00828	8.2446	8.98021	4.57526	7.48705	5.54245	5.1709	5.26371	7.08994	4.95918	5.55138	2.71487	3.94978
	1.42156	0.0848505	-0.440326	-0.692372	1.80307	0.312094	0.679956	1.11485	0.463382	-0.100674	0.037441	1.10423	0.814841	0.381258	-1.07093	0.358004	-1.31273	1.23611	1.47995	3.0064	0.213197	0.218865	0.331517	1.57525	0.630446	1.16528	1.26681	2.93615	3.64453	1.83806	3.46106	3.48198	2.67753	1.09606	1.23079	1.87327	1.61086	2.47914	1.35581	0.582638	1.20749	0.732967	-0.0304395	0.691329	1.84186	1.77049	2.081	-0.579678	-0.414044
	-0.3772	0.638179	-0.285041	1.18587	0.0649585	-0.492164	0.444015	0.938425	-0.412012	-0.436334	0.406529	-0.70836	-0.82388	0.719136	0.372432	-0.17846	2.61856	0.394645	-0.175737	0.899804	0.798285	0.873364	0.109759	0.95989	0.785433	0.437332	-0.529044	0.467625	1.60045	1.10723	-0.850644	-0.668181	-0.425338	0.500563	-1.26596	-0.171212	-1.31668	-1.67857	-2.31042	-0.401978	-0.234204	0.104797	-1.53506	-1.75463	-0.353191	-1.33692	-2.13896	-0.622528	-0.309391
	-2.22952	-1.63477	-2.11861	-2.52002	-3.54894	-3.87232	-2.29406	-3.7393	-3.57076	-2.19069	-2.63157	-3.39302	-3.04197	-4.05624	-3.26968	-3.72768	-3.24208	-2.99912	-1.75172	-0.640203	-1.99948	-1.0787	-1.51284	-1.32008	-2.18419	-1.15747	-0.461495	-1.18755	-2.38812	-1.9643	-1.90926	-3.12965	-1.95311	-1.33255	-3.60347	-2.76634	-3.3837	-3.30063	-3.86251	-2.45195	-2.78104	-3.7307	-3.71085	-3.00432	-2.47861	-3.17857	-3.73023	-3.00133	-2.99887
	-1.65232	-1.76458	-1.33322	-1.99013	-2.57617	-2.03258	-1.4403	-1.02962	-1.40374	-0.242863	-0.445469	-1.85089	-0.779843	-0.350775	-0.878602	-1.1102	-0.714937	-0.0713615	0.539738	-0.008908	0.751081	0.309539	1.04301	0.0880522	-0.818309	1.31665	0.213135	0.0381999	0.791418	0.292951	0.523632	0.624366	-0.192427	1.06072	-0.06323	0.644314	-0.561326	0.938602	1.00947	-0.639017	0.390148	0.398968	0.197959	-0.0451046	-1.32648	-1.03401	-1.59805	-0.114461	-1.1754
	-1.12319	-1.17025	-1.50208	-0.425175	-1.93749	-1.38339	-1.70855	-1.35269	-1.35104	-0.650323	-1.38249	-1.11874	-0.230846	-0.446924	-2.4955	-1.98294	-1.78878	-2.43506	-1.50204	0.861165	-1.25062	-1.61037	-1.23801	-1.11081	-1.22457	-1.04326	-1.68915	-2.49398	-1.579	-0.991473	-1.62967	-1.63187	-0.900808	-1.88196	-0.201471	-1.46024	-1.41062	-2.60555	-1.3226	-3.28509	-2.07628	-2.28547	-3.31988	-0.716208	-0.33264	-1.56435	-2.50137	0.0469563	-3.09226
	6.13555	6.19154	7.16367	7.10726	6.5534	4.56227	5.51852	6.63492	5.11745	5.92136	6.4195	6.87179	6.00997	5.93589	5.13754	6.31307	5.544	3.41526	5.97449	4.6533	4.59554	3.56004	5.71504	5.34895	3.42275	3.90087	5.01248	4.36418	3.87714	6.37194	4.93343	5.07624	3.61077	2.48874	4.31359	4.61394	3.98727	4.60931	4.44094	3.59083	2.96892	2.0523	4.06507	3.9428	1.60154	3.82194	3.07685	2.02652	1.58584
	1.10988	0.0771177	0.844866	0.433626	-0.250525	1.47659	0.495691	0.144527	-0.131052	1.67069	0.513033	-0.410746	0.293823	1.10218	1.27843	1.01433	1.74382	0.538886	-0.567589	0.771837	-0.443194	-0.208811	0.70108	1.51257	1.45175	0.182529	-0.879991	-0.452259	0.471773	0.677075	0.341808	-0.0998918	1.26418	1.1243	0.123225	0.517438	-0.366907	-0.440942	1.26864	0.392664	-0.551167	0.879324	0.989169	0.17919	-1.34954	-0.112433	0.124586	0.310274	1.14675
	0.173665	-0.35898	0.0541211	0.227454	0.674181	0.114299	0.151552	-0.133925	-1.1843	-1.91311	-0.803676	0.165756	-0.608883	-1.05403	-1.50729	-0.783144	-0.794039	-0.137429	-1.44592	-8.88493	-0.470068	1.34014	-0.125937	-1.53992	-0.361321	1.09137	0.372478	-0.487956	-0.349027	0.015402	0.11929	-1.32729	-1.00741	-1.19124	0.0367738	-0.374974	-1.99736	-1.33351	-1.87717	-0.648852	0.33328	-0.883334	-1.65993	-1.3274	-1.72822	-2.14078	-0.859866	0.340976	-0.68576
	1.04896	1.798	1.12211	1.79356	2.94338	2.28836	0.636228	2.92861	2.62596	3.6743	1.93081	2.67452	2.68434	2.6956	1.65561	2.75891	2.15959	0.0710096	4.81073	3.34033	4.42797	3.3413	4.38395	5.33508	2.97122	5.01138	3.16714	3.35	4.8396	3.52247	3.81744	3.74992	4.46791	1.37628	3.30839	2.20093	3.76246	2.69867	0.906648	1.3021	1.76134	0.466958	2.15112	1.53017	-0.385048	-0.23837	1.69997	1.7845	2.08618
	4.72038	3.72059	3.07733	1.8061	1.4309	3.94346	3.91625	3.09971	2.66133	1.728	1.82672	0.719146	2.54671	3.49125	1.82862	1.7017	1.24483	1.44075	1.47037	-1.09641	2.38333	2.54694	1.81933	2.4911	3.76383	3.18527	3.69627	4.76204	2.98224	2.68508	4.74928	7.05779	2.73845	5.18602	4.21164	3.46604	4.03552	3.44171	3.38601	3.37957	3.11769	3.57755	2.89996	4.2175	2.43599	0.510787	2.089	2.0912	0.492845
	3.01151	4.70159	3.63802	2.47705	1.72477	3.9576	3.02142	2.98356	3.25604	1.93127	5.42532	5.38767	3.73221	3.96322	2.58781	2.70867	4.8274	3.12593	2.34745	4.88324	2.56776	4.48914	2.52478	2.43391	3.65468	2.54157	4.82626	2.58661	3.28675	2.03431	4.75774	1.15962	0.857299	-0.294953	0.87394	0.801606	1.72409	4.02415	3.22529	2.40813	2.63264	2.21145	3.02163	1.87878	0.875094	0.712746	2.1097	0.98811	4.64551
	5.44946	6.40484	4.41647	5.06938	3.92929	6.16505	6.20324	5.10101	3.62569	4.19412	4.87321	4.98376	4.95871	5.21079	2.07699	3.80897	3.73359	5.9509	4.57844	4.90868	6.20528	5.76644	4.60038	3.71532	3.93991	4.99437	6.04809	5.97918	5.15397	5.54487	6.74628	6.08228	4.19096	5.68469	6.24901	7.25224	8.15571	6.76333	4.97783	4.66317	5.10238	5.31768	4.79294	4.30571	3.77827	3.10794	4.86014	5.06213	3.70293
	-1.04261	-2.473	0.320784	0.1784	-0.398153	-0.917312	-2.34448	-0.079763	0.152955	-1.45328	-3.14221	-3.15307	-2.39668	-2.94391	-2.18436	-1.83383	-3.94007	-3.1992	-2.94302	-2.33831	-3.23139	-2.2983	-1.93813	-3.1653	-2.06389	-0.344729	-0.520426	-0.0621258	1.10655	1.23296	-0.0580768	0.280283	-0.325739	1.06724	-0.980159	-0.210255	0.391156	-0.639194	-0.42729	-1.54935	-1.42028	0.353107	-0.720518	-0.427351	-1.55412	-0.0451007	1.28639	0.333445	0.674425
	6.2029	5.29073	5.09547	4.48064	4.6799	3.57926	3.4032	4.00991	2.32059	3.04065	3.15947	2.85937	4.56041	3.35263	1.95153	2.91547	4.77492	2.6193	2.18	-1.24622	-0.40781	0.352645	1.03514	1.63968	2.16625	2.61487	2.98553	3.27823	3.49297	3.62975	3.68857	2.6677	2.84988	3.39529	3.19535	2.71248	2.29276	1.778	2.1933	2.73692	3.27819	3.88766	3.11364	1.82461	1.35593	1.62832	2.81052	1.94665	1.63539
	-4.65044	-4.50792	-4.25369	-4.14318	-4.2829	-3.39859	-4.38491	-4.22021	-3.35056	-3.34504	-4.65376	-3.44154	-3.07339	-3.17577	-2.65327	-2.71522	-3.4218	-4.09782	-2.97427	-4.10505	-2.54397	-3.9572	-2.62216	-3.42547	-2.59151	-0.625467	-3.49954	-2.99924	-3.58263	-2.73469	-2.88554	-1.71507	-4.36805	-2.19024	-2.06138	-1.81338	-2.11183	-2.17117	-1.12653	-2.92647	-2.5732	-1.25356	-1.39517	-1.12543	0.00829775	-0.67979	-0.502674	-1.18236	-2.30252
	-2.87218	-3.06312	-2.7064	-3.43131	-1.33553	-2.26001	-1.67338	-2.21653	-3.63547	-1.66747	-0.704935	-0.742814	-1.26227	-2.39158	-2.74761	-1.00562	0.214033	-1.70851	-0.706884	-3.43445	-3.06267	-3.72133	-4.15	-1.39385	-4.09613	-4.63524	-3.19496	-5.64467	-2.63659	-3.13421	-4.32707	-4.69087	-4.67466	-4.98647	-4.92684	-4.79447	-3.53891	-3.21086	-3.40476	-3.52109	-4.20515	-3.39389	-3.81122	-4.35082	-3.122	-4.17547	-3.29565	-2.16589	-2.35074
	-2.32532	-3.68489	-2.95235	-2.89952	-2.5657	-2.34257	-1.34654	-2.10537	-3.22677	-1.06927	-1.29418	-2.49608	-0.844506	-2.46073	-2.22335	-1.23338	-0.697327	-1.2606	-2.74423	-1.23835	-1.73576	-3.27514	-1.52533	-2.20091	-1.49263	-1.89789	-1.83942	-4.25288	-2.01311	-1.43808	-3.59636	-0.906743	-1.5258	-2.31545	-2.09457	-3.55314	-2.77974	-1.88747	-2.41798	-1.83893	-2.2334	-1.75164	-0.98106	-0.595479	-3.04215	-2.89723	-1.09968	-1.65116	-1.46989
	-0.0816103	-0.371138	0.141129	-1.72848	-1.39541	-1.17281	-0.801395	-0.53493	-0.726484	-1.36366	-3.06099	-2.01997	-0.233156	-0.833863	-1.00283	-2.81193	-2.16798	-1.8767	-1.36134	-1.41904	-0.506359	-1.86381	-1.72341	-1.00424	-2.25774	-1.01571	-0.827315	-1.07696	-0.266503	-0.00306007	-1.60745	-0.805411	-1.76901	-1.66388	-1.4736	-0.567057	-0.0807162	-0.54132	1.22822	0.407893	-0.981679	-1.4173	-1.08383	-0.131894	1.01688	-0.939867	-1.28514	-0.646144	-1.5761
	-4.47112	-5.46356	-4.94393	-4.98263	-5.91736	-4.27483	-4.09693	-5.94498	-4.35377	-5.15885	-5.55662	-4.80761	-4.80852	-4.21573	-4.7134	-5.49812	-5.55992	-6.24467	-4.49106	-4.09044	-4.33462	-4.18152	-3.88238	-4.61028	-5.71593	-4.94008	-4.10984	-4.26949	-4.71695	-5.18966	-3.57105	-3.35261	-4.72621	-4.18836	-4.11083	-3.53902	-3.50779	-5.4079	-6.38837	-5.10456	-4.80143	-5.05143	-3.91281	-6.92159	-5.51612	-4.50919	-4.45629	-4.28013	-5.01102
	-1.44563	-2.20886	-0.624716	-0.671578	-1.61783	-0.0625331	-1.663	-2.64475	-1.17907	-1.38601	-0.560109	-1.33999	-1.82535	0.0324363	-1.07892	-0.852775	-3.73224	0.429738	-2.62941	-0.0173835	-2.39199	-1.18203	-2.14297	-2.89252	-1.68576	-1.50528	-2.31242	-1.99669	-2.10874	-2.51263	-0.789494	-1.30545	-2.64714	-1.65389	-1.29926	-2.80488	-1.36832	-2.04337	-3.0966	-2.58131	-3.34168	-1.15311	-1.61167	-1.83824	-2.21642	-1.84142	-1.5812	-2.76503	-1.51564
	-1.89957	-2.36798	-2.30795	-2.4711	-1.62484	-1.57573	-1.13263	-1.87624	-1.43286	-2.30211	-2.09287	-1.78837	-2.33346	-2.14342	-2.53991	-2.32609	-2.56958	-1.54621	-2.4714	-1.37999	0.187579	-1.16888	0.619715	-2.40945	-1.75417	-1.60218	-2.16466	-2.70303	-2.32626	-2.47807	-3.42066	-2.53701	-1.41979	-1.13182	-1.93267	-2.38907	-3.63405	-2.80872	-1.78736	-3.01588	-3.05389	-2.25925	-2.6544	-2.10012	-3.16168	-2.69886	-2.14425	-2.32121	-1.29854
	-9.10946	-8.97902	-8.01951	-7.52563	-7.40641	-8.5583	-7.59853	-9.56969	-9.81727	-8.26544	-7.43795	-9.44902	-6.63938	-8.78953	-8.26834	-8.73254	-8.49558	-8.59346	-7.72716	-8.7399	-9.22651	-8.55539	-8.62134	-7.98256	-7.63012	-10.0703	-9.63745	-10.5537	-9.60673	-9.0172	-11.274	-9.21715	-8.90814	-9.50847	-7.61212	-9.72384	-7.08831	-8.70949	-8.35902	-8.9588	-9.68623	-6.90667	-7.19894	-8.79402	-8.04772	-7.60395	-7.0337	-5.99687	-5.35711
	-2.17175	-1.82944	-0.455749	-2.83803	-1.81326	-1.65677	-1.86058	-1.34895	-0.893757	-0.506235	-0.0727237	-0.586721	0.490825	0.604373	0.101598	1.46536	0.220877	-1.73856	-0.919153	-1.65667	1.12378	0.264571	-1.32413	-1.50363	-1.13648	-0.867944	-0.425958	0.365765	-0.203523	-1.47269	-1.83404	0.554487	-2.47009	-1.49405	-0.304648	-0.951303	-1.50014	-1.35379	-1.66844	-1.38101	-0.576541	-0.242448	-2.14707	-1.62315	-1.13724	-0.756549	-0.139438	-0.240837	-0.30196
	-2.21739	-2.16466	-3.16564	-4.86412	-2.12499	-3.27992	-4.37839	-3.04654	-1.24272	-3.61428	-1.5398	-1.32422	-2.14209	-3.09634	-0.667475	0.220317	-2.37328	-0.137667	-2.50599	-0.823739	-3.53363	-2.08405	-2.94351	-3.81915	-4.13674	-2.8952	-4.23578	-3.33732	-2.86318	-5.63315	-6.21189	-3.02649	-4.85565	-3.78881	-1.40877	-4.78424	-4.70404	-3.82762	-4.03562	-5.03325	-2.95387	-3.58629	-4.21782	-0.960769	-3.66787	-4.39407	-0.635856	-3.15223	-5.19093
	-0.345411	-1.46649	0.0690957	-0.476215	0.575985	-0.7641	-0.431669	-0.796137	-1.07168	-0.553459	-1.36811	-0.492022	-0.651322	0.5035	-1.85495	-2.6229	-1.04071	-2.32129	-1.31115	-1.35921	-1.29665	-1.19386	-1.02171	-0.751062	-0.352768	0.0874533	0.0244575	-0.906492	-1.88906	-2.09227	-1.80761	-1.63254	-2.04396	-2.80388	-1.74621	-2.00348	-1.33894	-0.321086	-1.2139	-0.819933	-0.126725	-0.809683	-0.265236	0.408078	0.345791	1.33531	0.136198	-0.317636	-0.411579
	-1.31686	-1.37744	-1.31196	-1.92116	-0.0118727	-0.458131	-1.75663	-2.48348	-1.73676	-1.11447	-1.51375	-1.34183	-1.01649	-1.49931	-1.18957	-0.972895	-0.212849	-1.05155	-0.74735	0.551976	-0.531458	0.880838	-0.165936	0.503393	1.55305	0.469134	0.288338	1.67531	1.71212	0.249171	1.78242	1.63294	0.42143	1.39372	0.419427	0.0313283	-0.141755	1.34746	-0.629107	0.320902	-0.187574	1.29004	-0.359533	-0.249027	-0.0217809	1.91039	-0.114344	1.0467	0.553931
	0.381545	-0.993152	-0.677178	-0.711639	0.671552	-0.3569	1.01845	0.793632	-1.19367	-0.173103	0.102022	-0.84504	0.54973	-0.13267	-1.10126	0.821711	-0.62653	0.100722	2.08571	-0.880582	-0.392942	0.301235	1.03262	1.63187	1.92966	1.8357	1.57587	1.39675	1.31147	1.2878	1.34539	0.81784	1.39265	1.47489	1.0623	0.457217	0.493559	1.66302	2.31825	0.136133	-0.927645	-0.168425	0.273801	-0.356072	-0.806585	-0.12157	0.692047	0.20033	0.632899
	-1.54744	-1.15466	-3.58052	-3.70589	-2.00354	-0.331274	-1.36429	-2.19632	-1.81284	-1.12136	-1.99607	-2.55108	-2.58311	-2.76831	-2.01509	-1.41287	-1.41541	-3.91295	-1.77962	-6.50141	1.9753	0.613669	-2.32272	-1.41347	-1.84817	-2.8615	-2.07665	-2.22964	-2.18804	-2.26754	-2.99353	-4.86017	-2.06013	-4.37748	-4.36528	-1.87269	-2.15972	-3.68087	-1.69568	-1.91855	-3.61377	-3.4245	-2.47621	-2.65079	-3.395	-3.18916	-3.64696	-3.67631	-2.40922
	-8.1046	-7.09291	-6.47367	-6.12482	-6.56952	-6.90477	-6.28316	-6.9328	-7.63773	-6.91483	-7.18766	-7.12139	-6.84399	-7.86307	-6.84466	-6.89231	-7.01948	-6.54414	-6.0354	-5.17693	-5.1016	-4.83764	-4.66076	-4.40902	-4.36076	-5.17503	-4.86795	-4.86182	-4.46626	-3.35724	-2.4589	-2.54739	-3.58736	-2.74217	-2.53459	-2.97108	-3.46553	-4.27276	-4.98838	-4.38369	-5.00617	-4.34548	-4.5671	-4.07314	-4.00341	-4.26611	-2.94135	-2.60987	-3.63935
	-4.49554	-3.90406	-4.43502	-4.04077	-3.52307	-3.30272	-3.19221	-2.81858	-2.29304	-1.54488	-2.59323	-3.34435	-4.13577	-4.25907	-3.77453	-3.50387	-3.56934	-3.56102	-3.88175	-4.72223	-4.80259	-5.06063	-6.09582	-6.64409	-6.46818	-6.84201	-7.30227	-6.5776	-5.82449	-5.8336	-4.87906	-4.96442	-4.51227	-4.06526	-3.29323	-3.8196	-3.54366	-3.20806	-2.56692	-3.03707	-1.92205	-2.39955	-2.19557	-1.5213	-2.11243	-2.48421	-3.05624	-3.19853	-3.50006
	3.54646	4.02219	2.55313	3.34646	2.46032	2.86579	4.49326	4.43787	3.69181	3.11956	2.72856	2.31285	3.77107	3.36278	3.86972	4.46688	3.15144	3.28547	3.19503	3.14813	-0.272921	-1.70208	-3.01427	-1.40412	0.154424	1.61852	2.86133	1.90559	2.24118	2.31768	4.36437	2.5706	2.989	2.21747	2.58618	2.47337	2.21271	1.80953	1.59057	1.50575	3.0796	2.38417	1.58178	1.60186	0.619809	0.932549	0.217443	-0.440796	-0.225769
	5.93202	5.25669	5.11778	5.56385	5.57559	3.91995	3.92887	2.18143	2.29799	2.98802	2.13993	3.5151	4.21187	4.02702	5.09864	5.17452	5.38236	4.89459	4.78443	4.42873	4.27331	3.60143	1.74738	2.57265	3.1027	2.31004	2.06231	2.76154	2.22115	1.76758	1.98106	0.546082	-0.013986	0.812096	1.08115	0.660525	0.205162	0.0657638	0.0156108	-0.000778261	-0.00551138	0.0119211	-0.173015	-0.741321	-0.852677	-0.815365	0.895647	0.769625	1.80104
	10.6739	13.1979	13.1363	13.9155	13.2512	14.5391	13.3765	12.8366	11.6377	12.7664	12.6251	12.6788	12.7131	12.5312	11.5978	12.274	9.98634	8.75883	9.33638	10.156	12.5511	10.8984	8.64105	7.43361	6.84782	8.38475	6.48031	5.66679	6.72955	5.83352	4.92299	4.04398	4.10632	4.57028	4.9508	4.48023	4.73338	4.49337	5.11737	5.02143	5.10746	4.52392	4.83505	6.10226	4.19227	5.125	5.66395	6.32313	6.07466
	8.59301	8.40797	7.77594	7.81728	7.59392	7.4999	7.42182	7.62025	6.4836	7.05693	6.77616	7.11228	7.22718	7.62646	7.47127	5.5888	5.66815	6.40559	5.21392	3.5928	2.99557	3.25999	2.29798	2.39486	2.65842	2.32202	2.48843	1.9447	1.52767	1.7205	1.26506	0.963521	0.617999	-0.0659215	0.678503	0.517347	0.572286	-0.23403	0.509408	1.03308	0.776848	0.84544	0.483061	0.301838	0.832538	0.336625	-0.372665	0.1321	0.63877
	1.71238	1.42024	1.12915	1.48157	2.07949	2.51969	3.15584	3.48487	3.70928	3.30939	3.30652	3.36632	3.20271	3.78781	4.01081	3.18226	3.19703	2.41345	1.80547	0.585967	0.461418	0.211175	0.368878	0.712553	0.69755	0.062296	0.30929	0.292989	-0.0236849	0.344366	-0.067405	0.436894	-0.361029	-0.806572	-0.260849	-0.251397	-0.733472	-0.961626	-1.07575	-1.00448	-1.189	-0.546413	-0.167205	-0.235544	-0.947525	-0.975734	-0.56275	-0.662898	-0.470539
	7.73386	8.58143	8.03719	8.6202	8.28928	9.00153	9.31527	9.46755	9.78226	8.83289	8.3297	7.22239	7.14265	6.40866	5.05708	6.05844	5.86849	5.86133	6.26637	6.22444	7.23961	8.06495	7.85272	7.23144	7.2259	6.5102	5.63695	6.13369	6.27275	6.33796	6.25614	4.51928	5.11843	5.77919	6.44329	7.12803	8.08709	7.80948	8.96028	8.47753	8.63889	8.59464	9.12457	9.15873	9.06666	10.1719	9.90387	9.80351	10.3581
	4.65204	4.5437	5.34582	5.14878	4.17803	4.46667	3.90852	3.13482	3.9121	3.81538	3.77848	4.86991	4.41349	4.61609	5.78441	5.47292	5.95133	4.80086	4.399	2.40968	4.02912	3.33359	2.83017	2.96952	3.43691	2.73901	2.39273	3.32882	2.18506	1.27387	1.72719	1.22	1.19691	0.559001	0.173557	-0.184926	0.412123	-0.199308	-0.32968	1.12731	-0.22904	1.65381	0.553164	0.307037	0.553114	1.16264	1.23842	0.714706	1.27551
	1.26033	1.13334	1.40177	1.78704	1.51619	0.809229	0.342084	0.206314	0.644201	0.320433	0.0284907	1.05484	2.07907	1.20807	0.97975	1.41832	0.0464346	-0.0742547	-0.002637	-0.506703	0.751706	1.17093	1.11893	0.963669	1.02192	1.29435	1.55255	1.30299	0.67665	0.512089	0.706058	0.0656015	0.31049	-0.0263915	-0.0561987	1.33809	1.26367	1.32117	1.73061	1.79034	1.77476	2.11293	2.60011	3.03408	2.50379	1.59032	1.61396	1.35828	1.8182
	3.36093	3.47756	4.03899	4.02544	3.04118	2.73218	3.12626	2.83676	3.01554	3.01194	4.29163	3.6213	3.69028	3.76723	4.36856	3.04237	3.18207	2.98749	2.92159	1.8423	2.18996	1.98681	1.64956	1.56752	1.95063	2.18323	1.87692	1.64188	1.56829	1.61792	1.66499	1.36687	1.04374	0.335392	1.09604	0.614269	0.529133	0.509109	0.178816	-0.247963	-0.313702	-0.464582	-0.338942	-0.440818	-0.478933	-0.054824	0.12286	-0.0747709	0.33636
	1.31571	1.8323	2.12999	2.44684	2.58808	2.66228	3.47976	2.89346	2.34216	2.27552	1.98414	2.38196	2.53671	2.35377	1.23007	1.21524	1.87741	0.896173	0.738946	1.57627	1.45509	0.852128	1.47064	3.08745	2.85568	1.99769	2.05314	2.59434	3.65455	2.55189	2.97904	3.2564	2.88536	3.65532	3.55274	3.31756	3.59727	3.6087	3.45946	3.4179	3.78152	4.14811	3.52504	3.04277	3.70459	3.85203	3.67808	4.20806	5.16623
	3.4467	3.11155	2.67218	2.62218	3.23905	3.59094	3.75895	3.95311	4.38279	5.06563	5.10012	4.83995	5.42535	4.84367	4.44667	3.91016	3.76814	3.76773	3.41291	2.06348	3.14763	3.28576	3.29498	3.13182	2.65964	3.06853	2.77376	2.85474	3.24041	3.31915	3.72958	2.84242	3.29942	3.24396	3.10632	3.36214	3.10513	2.89718	3.07713	3.79392	4.06745	3.4408	3.48004	3.53462	3.39951	3.39472	4.43158	4.19353	4.61905
	8.1119	9.18356	9.2804	8.43879	8.16241	6.83824	6.08953	6.98866	6.79083	6.41279	6.0758	6.41225	6.75603	6.82894	6.20438	6.31506	5.78854	6.80382	7.14786	5.75438	6.38627	6.47439	6.77003	7.14533	6.89436	6.63851	7.35056	7.54839	6.7257	6.49396	7.55407	7.15855	7.26348	8.43443	8.67803	8.31459	8.14734	8.01024	7.88663	8.34476	8.69331	8.36998	8.34176	7.90671	8.06913	8.19492	8.28644	7.48534	7.22799
	9.8185	9.26402	8.586	8.66049	6.89382	6.40464	6.00315	4.75501	4.18653	4.38012	4.04139	5.02221	8.16588	8.80423	10.0473	10.411	10.4641	11.4391	11.6846	8.61432	10.8564	10.2824	8.98486	8.53355	8.46759	8.51767	8.62803	8.49998	8.32706	8.17657	7.98223	7.67164	6.68971	5.43575	5.29354	4.58339	3.8936	3.92769	2.77012	2.62745	3.00565	2.52147	2.72072	3.4613	4.04081	3.66584	4.86097	6.26803	4.71495
	1.87747	1.40178	1.03457	1.45008	1.51863	1.20703	0.827177	0.491413	0.934008	1.05459	0.336045	0.728183	1.38165	1.10855	1.40065	0.84018	0.484446	0.928438	0.428491	0.349721	-0.0808241	-0.212848	-0.131871	0.0620046	0.19075	-0.151583	-0.646343	-0.252391	-0.14423	-0.135027	0.280984	-0.812864	-0.791172	-0.219947	0.120921	-0.0860175	-0.323103	-0.046345	-0.184165	-0.281894	0.028306	-0.284872	-0.646114	-0.959171	-0.923811	-0.433244	-0.00395845	-0.0152282	0.348404
	1.16368	1.8928	3.16773	3.20608	2.95046	0.636179	-0.224802	0.323998	0.352497	-0.901825	0.27048	2.75588	2.72719	2.59484	1.35721	1.18804	1.61256	1.79067	0.418322	-1.83178	-1.65522	-2.34424	-2.89652	-2.71279	-2.66482	-2.41037	-1.98168	-2.63823	-2.24455	-1.38652	-1.58278	-1.48694	-1.28216	-1.089	-1.39493	-1.58055	-0.536379	-0.639134	-1.18744	-1.11919	-0.802552	-0.738994	-0.283149	-0.355347	-0.958932	-1.08641	-0.819787	-1.64565	-1.47271
	-0.528221	-0.334893	0.229843	-0.830962	-0.15332	0.19223	0.644189	1.69617	0.887252	-1.51457	-1.32589	-1.46756	-1.34823	-1.08235	-1.3164	-2.71101	-1.66768	-1.99104	-2.74256	-3.37838	-2.31961	-2.5001	-3.01518	-2.53267	-1.29767	-2.30935	-2.21066	-2.51861	-2.67966	-1.69893	-1.77231	-2.48451	-2.13301	-1.44886	-1.8061	-2.88866	-1.58037	-1.79257	-2.88563	-2.13258	-1.904	-2.50799	-2.77377	-2.53829	-2.83667	-3.58697	-3.14587	-2.75589	-3.25416
	6.73852	5.65667	4.87074	5.16642	4.72664	5.03133	5.69816	5.32088	6.35041	5.51168	5.52381	6.32083	6.42021	5.38979	6.04066	6.69147	7.67621	7.99943	7.74467	7.9652	5.32542	5.36432	5.66325	5.11971	4.45354	4.32531	4.00868	4.27892	4.26646	3.08417	2.26225	4.11022	4.47213	3.31526	3.43297	4.14164	5.92594	4.99117	2.94451	1.56757	2.86217	1.464	3.17784	-0.129874	0.377529	1.23794	1.45457	1.87305	4.15301
	12.838	12.0543	12.6571	11.895	12.1	12.0978	11.5434	12.7163	13.1718	12.2588	13.8673	14.1689	12.8659	14.1571	14.7399	13.3976	13.7882	14.1739	14.1797	13.5668	11.2333	9.65244	13.817	12.1604	7.57012	7.31585	13.6532	12.7748	11.8746	5.4384	5.81798	6.46848	6.16177	6.85191	6.7253	5.93496	6.66819	7.26509	6.48071	7.25311	7.74865	7.27966	7.50765	7.17836	6.71364	7.61105	8.38165	7.79488	7.55723
	-2.20694	-1.82705	-1.00772	-0.0506493	-1.39985	-0.469112	-0.277155	-0.467868	-0.730893	-0.792081	-1.09963	-0.529612	0.655759	-0.417243	0.00927409	-0.125799	1.15489	0.084607	0.313167	2.50258	1.98771	1.62182	1.38925	1.27432	1.26135	1.33468	1.47153	1.59663	1.61328	1.50684	1.36935	1.91075	1.18756	1.47717	1.18287	0.801754	1.36136	1.40444	0.564313	1.17728	0.808933	0.990077	1.43565	0.927587	1.56582	1.70231	1.26004	0.542645	0.471972
	-3.72111	-2.59951	-2.32943	-2.65468	-2.43311	-1.42482	-1.84616	-1.81683	-1.02633	-0.860519	0.125132	0.320078	0.611012	1.66637	2.01175	1.98815	1.32644	1.13743	0.603507	-2.55777	-0.927875	0.0145975	0.414977	0.418594	0.170777	-0.183143	-0.497839	-0.627979	-0.47488	-0.126434	0.282819	2.93579	1.25289	1.42817	2.02489	1.81435	0.570671	0.638366	1.09053	0.810964	2.06934	2.51043	2.13428	1.68042	1.27775	1.61573	1.13609	0.628139	1.09128
	5.66097	0.681675	-4.00105	-5.5798	-8.06781	-3.85923	1.44853	-1.83067	-2.24393	-3.06392	-4.8662	-6.60926	-8.65825	-7.9004	-9.81701	-9.74554	-6.89532	-7.12383	-7.95536	-7.50476	-10.5265	-10.0863	-9.40685	-10.5742	-11.3841	-11.4554	-10.7983	-8.45383	-8.31862	-10.4995	-12.1492	-9.58869	-10.7121	-11.196	-11.5137	-11.5807	-10.8484	-10.3766	-12.3188	-10.8036	-5.97617	-7.87927	-10.8082	-10.8149	-9.48428	-8.55441	-7.88083	-7.83868	-5.9761
	-2.53356	-1.9915	0.480824	5.85996	3.93111	4.09433	5.06053	5.75978	5.43591	5.23151	5.06341	6.35849	5.5604	5.22289	5.87791	4.92177	4.72897	4.80007	4.49984	5.8197	6.04068	7.11369	6.73628	6.87117	6.33822	6.18279	5.52008	6.77722	6.06949	6.77141	6.71523	6.47472	6.69048	6.78461	7.23982	5.70418	6.38121	6.65631	6.29204	6.17445	6.28635	6.18344	5.79472	5.79478	5.87894	4.84834	4.79018	5.09054	5.09576
	-6.08639	-6.21561	-5.49537	-5.43463	-5.24992	-6.21679	-5.08902	-5.38543	-4.43409	-3.78388	-4.86061	-5.075	-4.46924	-4.48412	-4.88411	-5.09241	-4.84577	-5.52916	-5.71624	-3.95595	-4.2728	-4.27073	-4.58585	-3.82828	-4.97081	-4.70791	-4.82185	-5.16453	-4.90726	-4.5367	-3.5784	-4.81602	-4.01178	-5.01622	-3.58845	-3.75948	-3.32267	-3.0169	-2.9341	-3.61582	-4.02629	-3.08975	-3.69884	-2.35929	-2.75119	-4.01989	-4.46774	-5.63177	-5.85315
	2.23276	1.40771	1.21435	1.28371	1.66622	1.97452	2.18546	2.08776	2.24555	2.90625	3.67725	4.63918	4.09306	4.90645	5.68978	5.71976	5.95639	6.07846	5.43974	6.71879	6.50651	4.72464	3.7512	2.72092	3.62007	3.8931	3.10971	3.46803	3.34498	4.03636	2.78636	2.55429	2.39192	2.55795	3.40864	4.31982	3.71133	2.21592	2.11563	2.99194	3.09563	2.8421	3.79005	3.97534	2.95022	2.78041	4.27966	4.64546	4.11732
	3.54452	3.67198	3.62523	4.54237	4.2561	4.47291	4.52776	4.3662	5.00173	5.0287	5.02567	5.16413	4.86629	4.78772	5.39741	5.18132	5.79788	5.09005	4.87959	4.89563	4.94212	4.94297	4.78585	4.44899	4.23119	4.04435	3.83312	3.97979	4.47791	4.43749	3.65643	3.98474	4.37712	4.48225	4.27991	4.42812	4.72697	5.41821	4.98338	4.73456	4.92498	4.77119	4.0255	4.62154	4.26723	3.94815	3.86475	3.55543	3.26282
	-2.12542	-2.83048	-3.34687	-3.0866	-3.45912	-4.21491	-2.83311	-3.93269	-4.45423	-3.86191	-3.62077	-3.55589	-2.78304	-2.71936	-2.46136	-2.91975	-3.52546	-2.10049	-2.32103	-2.79129	-3.5463	-2.76927	-1.79949	-1.30763	-1.61771	-1.90409	-2.09302	-1.5356	-0.760521	-0.932726	-0.854631	-1.19312	-1.5385	-2.12567	-2.15773	-1.16387	-0.828839	-1.76485	-2.57475	-2.94505	-2.54988	-1.80849	-2.3354	-2.60939	-2.35848	-2.89878	-2.65554	-2.31274	-2.57491
	0.726532	-0.0400294	0.754621	1.39729	2.11311	1.04021	2.05281	1.44692	1.46838	1.27101	0.501741	1.28602	0.9303	0.709846	0.723774	0.784442	1.27871	0.408508	0.337818	-1.31889	0.103856	0.808975	1.00286	0.891891	0.682465	0.580966	0.751057	1.04062	1.16115	1.02371	0.799472	0.486592	1.8241	1.52881	0.783015	0.537426	0.782963	1.10453	0.81495	0.20802	0.51191	-0.150202	0.2839	-0.317053	0.142775	-0.338575	-0.209177	0.147576	-0.159742
	3.33301	3.62868	2.00991	1.88033	1.13558	3.13879	3.72674	2.87224	1.56244	1.8821	2.58546	1.24309	2.41352	1.29301	1.14206	1.27717	2.95511	0.548493	0.831314	2.51449	1.73064	2.15792	1.9616	1.68791	3.53755	2.83443	1.24007	2.0099	1.59957	1.60096	1.74065	1.18261	3.09474	1.08533	1.45903	0.0552863	0.545919	1.8093	1.03817	1.1975	2.01853	2.32356	-0.432007	1.47772	0.376817	0.497525	0.753086	4.37541	3.40607
	3.44644	0.614091	4.27639	3.26465	2.12099	2.93878	5.05085	3.2193	2.51652	3.56574	3.27802	2.49478	2.35203	4.73336	2.00008	2.2233	4.78139	4.48047	3.20135	4.10674	2.60936	2.42434	3.61051	5.18447	3.71738	3.67092	1.70346	5.40945	4.79707	3.29158	2.94879	2.28007	2.40981	1.6622	1.28219	2.2245	2.18379	3.32282	0.882708	2.4616	2.10368	3.46013	5.58228	7.64295	4.652	7.58788	7.68942	6.44988	5.93967
	1.99723	3.32405	3.54766	2.74885	3.08984	3.45952	2.38369	3.43814	3.14231	3.60299	4.02579	3.71099	4.1221	5.21648	5.19625	4.65432	3.74238	5.87612	6.4806	4.79874	5.20043	5.55655	5.28637	5.29387	5.66765	4.11234	4.88211	4.76111	4.15003	3.73032	3.86079	2.97276	3.04477	1.601	1.7467	2.32322	2.52809	2.20899	1.88427	3.01185	1.03654	1.51111	0.804276	2.0717	0.872349	3.10196	1.06013	2.02328	1.45244
	-0.986897	-2.29579	-3.13591	-0.83078	-1.48058	-1.51141	-1.61151	-1.8379	-2.20999	-2.99187	-1.67205	-1.47171	-0.970536	-2.20294	-0.307093	-2.69067	-2.30825	-1.11592	-2.69604	-1.65222	-0.553027	0.650658	1.06163	0.582731	0.90103	0.8324	1.38712	0.998288	-1.81346	-0.877228	-0.428694	-0.319521	-0.967374	-2.5697	-2.55988	-1.6133	-3.04706	-2.12576	-3.22323	-2.16279	-3.65779	-4.6744	-2.73005	-3.71163	-3.63357	-3.60575	-2.87219	-2.86347	-2.0589
	-0.956923	-1.91079	0.358664	-0.692937	-2.34803	-0.861605	-1.81378	-2.62795	-1.0342	-0.823899	-0.821716	-0.132224	-0.580876	-1.17798	0.0108343	-1.99752	-0.59573	-4.28984	-0.908459	-0.636562	-0.226805	0.792946	-1.59483	1.38304	0.8124	1.17124	1.68637	0.848359	1.11163	2.19852	1.0681	-1.32183	0.421491	-2.42798	-0.679481	1.02375	0.194973	-2.18077	-1.59832	0.0253728	-1.71873	-2.23227	-2.54918	-2.1732	0.42951	-0.121012	-0.285416	-1.0773	0.212401
	-0.639639	-1.49447	-0.975136	0.190251	-1.34257	-0.446754	-1.66547	-1.17288	0.422353	0.0645432	0.0409208	0.358287	1.29566	0.922453	0.652699	1.26174	1.48133	1.89081	1.26862	0.682018	2.18105	1.2579	2.04268	1.34852	3.16365	2.39143	1.41199	1.29543	2.62908	2.05383	2.01901	4.56786	2.75322	1.28312	2.21263	1.7918	1.61963	2.41279	2.826	0.936449	2.42808	1.42225	0.794589	2.05626	1.01438	2.33533	1.96445	2.50885	-1.19535
	0.721353	0.831771	1.14059	0.530208	2.84508	2.46234	2.18523	3.89384	4.11578	2.26393	3.84023	4.31493	4.48134	4.76756	5.06832	3.66321	4.36314	3.84825	3.32005	2.99974	1.63163	2.51146	1.62025	2.0545	2.19935	2.10196	1.01527	1.41245	4.19885	1.27175	1.77268	3.58631	4.11929	2.83187	2.32454	4.31609	2.99148	2.71118	2.43375	2.80141	1.94808	1.76156	1.45853	1.56408	2.49828	-0.00407561	2.36535	0.0767266	0.691029
	0.909581	1.37033	0.395183	1.14587	-0.903879	-1.06199	-1.75101	-0.468604	-0.221066	-0.375809	-0.622324	-1.96741	-0.450072	-0.306324	-0.97825	-1.10998	-0.603876	-1.41973	-0.787378	0.330021	1.04898	0.733734	0.122752	0.154799	-0.460922	-0.0292595	1.24979	-1.07057	0.99043	1.53539	-0.337863	1.15639	-0.0793108	0.66433	0.00673153	-0.101831	0.778877	0.544962	-0.637718	1.06531	-0.541045	-1.82582	-1.06297	-1.51784	-1.02243	-1.61737	-1.23696	0.251378	-0.0422611
	3.28757	0.366614	3.68428	3.34428	4.72041	3.33616	2.36326	2.73647	2.37753	4.11515	3.50586	3.3758	1.68122	3.09672	4.72035	2.59285	1.90408	4.38713	1.0988	2.13052	1.81963	2.65145	1.91306	0.679436	3.74789	2.03923	1.6399	3.06872	3.36578	2.38855	4.59617	4.23248	2.63182	0.259247	1.40515	0.724458	1.24911	1.86117	1.09197	3.0249	0.7668	0.797097	0.289036	1.42018	-0.678655	-0.612858	0.0176713	0.501392	-0.586359
	1.21515	1.55292	2.10938	0.915921	1.81806	0.774429	-0.607679	1.5195	2.68368	1.49556	0.14819	1.3167	1.23779	2.76151	1.00681	1.0167	2.76011	3.71632	3.89695	4.02236	2.90453	4.08078	3.95466	4.54281	3.36037	2.0794	4.57711	3.62845	4.43988	2.75269	4.21918	4.26735	3.82465	4.33727	2.08305	3.90467	1.46233	3.04506	0.872709	2.20172	2.1304	1.35517	1.19714	-0.141924	-0.208996	0.581643	1.28713	0.978551	2.51701
	2.02609	2.81294	0.495935	2.0816	0.663916	1.83846	2.50586	2.81379	2.79183	1.96904	2.98277	2.92078	3.58569	4.04735	2.8101	3.04961	3.40186	2.28471	3.04952	1.67917	2.44882	4.76032	2.81846	4.02263	3.82135	4.97605	4.23719	3.52969	3.1211	1.50561	1.13253	1.95193	2.26138	0.783199	0.869133	0.991403	1.17771	0.324933	0.346392	0.602744	-0.175042	1.93448	0.955383	0.601509	0.35268	1.29032	2.02511	1.36641	1.74266
	3.31444	4.66762	4.18414	3.4921	4.01912	3.04108	3.42367	2.67611	2.84551	2.95049	3.18113	1.72026	0.820912	1.98599	4.64778	2.16615	1.59453	3.93533	3.37887	3.62123	3.94722	2.95453	2.73398	3.92239	3.51659	4.49538	4.57115	6.38489	6.08633	6.44104	4.03265	5.43317	4.47247	3.89381	3.04764	4.2386	5.22659	4.35736	3.49338	4.00474	2.92513	3.74487	1.20515	1.69827	1.76678	1.18532	0.872087	1.09265	3.64778
	0.595099	-0.623354	-0.941054	-1.42316	-0.174321	-1.69287	-1.07723	-1.84631	-1.1563	-0.163638	0.282351	-0.164966	-1.6216	0.378046	0.324317	0.0138484	0.532485	-0.834186	1.27586	1.01927	-0.390537	-2.43181	-1.40978	0.280817	0.159466	0.0392824	1.22541	-0.818761	-0.446629	0.697735	1.52897	-0.0319163	-0.166347	-1.02569	0.996381	-0.468744	-0.919084	-0.462958	-0.942627	-1.10319	-1.02555	-3.29162	-1.30419	-2.2888	-2.3296	-1.05977	-1.52983	-1.60161	-2.43232
	-3.75632	-4.52583	-3.58307	-5.84008	-4.61129	-3.49617	-5.75781	-4.70619	-6.53502	-6.18518	-5.26624	-5.29354	-4.63092	-3.25274	-3.89082	-4.37532	-4.87686	-4.64551	-3.40216	-2.78549	-5.30648	-3.25479	-4.51669	-2.85818	-3.48831	-2.55883	-2.40476	-3.68999	-1.62209	-1.63824	-2.62612	-1.3539	-1.78574	-3.22537	-3.19633	-2.54444	-4.94172	-2.26463	-2.85888	-4.55928	-4.39284	-5.44582	-6.24501	-3.7144	-4.35042	-5.72251	-5.34499	-4.33601	-3.84324
	2.95518	-0.673316	1.6604	2.19317	3.94667	4.07448	3.06252	3.01318	3.03261	4.57154	4.71721	3.34653	4.55836	6.29015	5.39171	5.59172	6.44674	6.05471	4.09176	5.57186	5.87934	6.78022	5.07313	5.74802	3.62299	5.52235	5.14015	4.12135	4.99089	5.2172	2.06544	3.78742	3.9437	1.59038	1.82224	2.26568	3.00821	1.911	2.05814	1.95101	1.03656	1.12281	2.65496	0.593718	0.627623	0.759059	2.32582	2.59787	1.28603
	0.312345	1.10145	0.0506868	-0.591329	-0.471454	0.0735118	-0.0429415	-0.997177	-0.396545	-0.941474	-0.354998	-0.230773	1.07058	0.206654	-0.690558	2.08881	1.89371	1.11325	-1.25081	0.582972	0.339296	-0.595118	1.3327	-0.132358	-0.28113	-0.260987	0.594239	0.212199	1.37107	1.17553	1.00567	2.20819	3.02209	1.8205	2.19527	1.97282	3.31986	4.29079	2.26751	0.922132	2.59134	2.46804	0.800949	1.95973	2.76224	2.18247	1.17889	1.80197	1.85445
	0.527363	0.345667	0.756072	-0.214473	0.410031	1.27681	0.949435	2.00873	1.71166	1.92521	2.2681	1.53815	2.43032	2.77475	2.4902	2.90521	2.82293	1.08457	1.06039	0.244233	2.98231	1.93834	1.78998	2.64674	3.02959	2.07581	1.69961	2.93836	1.17981	2.52696	2.09537	3.23802	2.7203	2.1041	2.88333	1.83266	2.3008	2.83165	2.3579	2.92886	4.31014	3.98432	1.81721	2.89666	3.1375	1.44113	2.58503	2.32046	2.46076
	3.54459	3.9212	2.11045	2.77575	3.19478	1.23933	3.15305	3.85504	4.87324	4.08423	5.7192	3.34835	1.99054	4.12873	5.94162	3.96462	4.39163	4.85682	4.08834	5.49591	3.78754	4.90766	2.18356	1.92882	4.88713	2.30444	5.44606	3.1144	5.65955	1.03488	4.92326	4.65201	3.70851	7.4716	3.96038	3.26517	5.26701	5.98937	5.93216	2.79462	3.8684	2.33777	3.30317	6.26228	3.31193	2.53103	4.9146	0.272142	1.55701
	1.42488	0.518466	3.52313	2.09694	3.41995	3.61333	2.75128	1.38857	2.55486	5.02732	2.6665	2.71687	3.65095	3.97559	3.61168	4.01418	3.26388	3.59443	2.7515	1.53212	2.55729	1.66926	0.6002	2.43317	1.50814	1.49306	2.98832	1.18869	1.61844	2.01745	1.68897	0.465564	0.523483	1.78704	0.776652	1.26294	0.621458	1.20059	1.49219	1.23559	2.37735	0.721019	1.832	0.718518	1.00366	1.1337	0.49394	0.445359	1.72941
	-1.13705	0.342693	-0.328634	-0.378806	-0.971201	-1.50844	0.935456	-1.34809	-0.764047	0.642289	0.118819	0.663147	0.264375	0.256602	-0.42313	1.41342	0.337772	0.697661	0.0943191	-0.71295	3.01766	1.8404	2.20722	1.79773	3.7783	2.61457	4.6401	3.68288	2.91733	1.91065	2.38368	-1.90937	-0.630973	0.00576502	1.54623	1.29436	1.14484	0.775301	0.448127	2.01119	0.857375	1.18715	2.0146	1.87419	1.42092	1.3644	0.679808	1.05558	1.67247
	0.803963	1.41638	-0.621939	-0.00344042	0.925598	0.601084	1.21748	0.771009	2.39862	1.79031	1.11228	1.01275	1.49361	1.46581	2.5288	0.92255	0.833327	0.744224	2.25644	0.422341	0.520619	0.616808	0.0678997	1.57327	0.136844	0.842625	0.852929	0.958549	1.68066	0.758085	2.31218	2.10812	2.54553	2.2128	2.45336	1.80243	1.59303	1.78758	2.16557	-0.917198	1.49238	1.79019	1.22426	-0.133021	-2.18038	1.80782	-0.856606	-1.85091	-1.39541
	-0.778981	1.31035	-0.122671	-1.14642	0.25011	-0.963345	-1.91646	-1.16799	0.46504	-0.293655	0.239804	-0.201416	-0.611659	0.184719	-1.57442	-1.68031	-0.649844	0.460153	0.427299	1.56106	0.315462	0.212276	1.48816	1.54338	-0.315306	-0.657648	-0.361545	-0.438783	1.52468	0.655838	-1.63883	-0.12084	-0.799555	0.386153	0.143977	-0.377975	-1.47459	-0.59912	0.227332	-2.0314	-0.97789	-1.12085	-0.403155	-1.82765	-0.862818	-2.45654	-2.59479	-1.69884	-3.26992
	-5.1471	-5.89566	-5.07195	-5.80434	-5.97312	-5.70472	-4.15117	-4.42104	-5.94353	-5.4291	-5.59755	-5.64856	-4.2078	-3.78122	-4.08236	-2.84531	-5.47324	-4.21327	-4.71522	-3.55868	-3.75242	-2.23799	-2.43586	-1.02618	-1.31198	-0.651201	-0.476175	-0.631195	-1.62831	-2.84019	-0.985966	-2.62095	-3.59725	-3.82906	-3.41453	-5.24688	-5.17967	-4.34002	-4.48413	-3.5706	-4.89513	-3.5049	-2.83084	-4.42202	-2.9651	-3.24456	-3.67338	-3.66093	-4.70827
	-1.04277	-0.152563	1.52155	-1.62202	-0.69213	0.243215	1.12275	1.13526	-1.36928	-0.168397	0.913923	0.714116	0.54661	0.610786	0.992783	1.93465	0.157535	0.707427	1.27988	0.197534	1.77418	1.08758	1.21713	1.30199	0.207376	1.17414	0.0233837	-0.688418	0.720493	-0.713281	1.29655	-1.24156	-0.0796678	-0.46155	-1.29412	-0.598894	-1.06051	-2.22349	-1.0777	-1.91711	-1.27484	-1.40121	-2.44632	-1.91779	-2.76984	-2.54984	-1.28758	-3.18018	-1.34808
	3.25043	4.33254	4.33097	3.37707	3.58083	6.5791	3.41956	5.65886	7.56352	7.30694	3.42472	3.09537	5.53888	5.04702	6.65626	5.93651	5.08161	4.19577	4.94964	7.40114	2.39113	7.73959	-1.06877	4.25601	1.67686	0.857096	3.19923	4.82183	2.79203	3.45317	1.49918	-0.657607	3.31778	2.66608	2.7816	0.8951	3.0646	2.41394	3.6365	-0.0616623	-1.60153	0.329849	0.715502	-2.38927	1.08905	2.28579	-3.00692	-2.53587	-2.00259
	-1.15719	-1.71597	-1.73945	-1.51096	-2.1413	-3.23006	-4.37067	-3.48689	-3.02029	-2.15507	-1.64216	-3.39407	-2.88303	-2.46462	-2.64379	-2.61826	-2.34336	-1.75363	-2.15286	-1.02679	-0.92735	-1.31125	-0.157773	-1.88521	-1.38192	-3.25812	-2.20753	-1.72628	-2.94301	-3.08911	-2.10864	-2.66225	-2.97611	-1.48661	-1.9927	-2.37946	-1.65254	-4.04544	-4.23162	-2.43857	-3.85086	-2.15014	-2.99703	-3.60767	-2.50048	-3.18327	-0.993125	-2.93511	-3.20692
	-6.50333	-5.165	-4.65362	-4.19974	-6.09419	-4.50084	-6.81625	-7.00786	-6.3479	-5.6237	-6.33488	-5.8344	-5.08095	-6.60073	-5.30804	-5.13155	-7.43922	-5.38241	-4.9728	-5.35278	-5.42694	-5.06867	-4.17721	-5.88921	-3.05345	-4.82733	-2.51662	-4.47056	-6.12211	-5.41045	-3.37017	-5.77694	-5.42113	-6.59834	-6.69629	-5.96795	-4.91714	-5.33681	-6.70793	-6.55661	-3.69252	-6.06014	-5.80927	-5.6813	-7.33165	-5.98494	-4.9678	-5.54704	-6.65151
	-4.03669	-4.45209	-4.2941	-2.78316	-4.52111	-4.84789	-4.70375	-4.00741	-3.9832	-4.59714	-4.85896	-3.73626	-4.11361	-3.55944	-2.42149	-2.90382	-3.11311	-2.2914	-2.73432	-3.60417	-3.18336	-3.58022	-3.84863	-2.78737	-3.59194	-4.57343	-3.94057	-4.39877	-4.31251	-3.70285	-3.72913	-5.01454	-3.70662	-4.90341	-4.49192	-4.26079	-4.6464	-5.72046	-4.62412	-5.16779	-4.58232	-4.54917	-4.70114	-4.28826	-3.83742	-4.46379	-5.87306	-5.1696	-3.70087
	7.76971	7.30715	7.94218	6.88636	7.91089	8.78142	9.50429	10.1843	10.2048	9.00852	8.14708	9.26029	8.90051	8.9271	9.02358	8.34167	6.70842	7.83835	6.0833	4.44714	6.61954	7.1903	6.78577	6.05401	5.67466	5.71343	6.25035	7.18083	5.66512	4.66699	6.8104	4.86424	5.16986	5.09189	5.53267	5.07241	6.56179	6.85701	5.14833	4.34737	4.64887	5.51921	5.57312	4.73678	4.21418	3.81104	5.57747	5.4306	4.62178
	17.651	20.3597	17.36	16.6031	13.9945	15.5814	14.7909	14.2169	13.7414	14.4106	14.3753	17.151	17.9686	15.9272	17.3249	15.5458	15.9378	16.3332	16.3423	13.663	16.2131	15.4601	14.1949	14.3826	14.7696	14.2794	13.6079	14.1355	13.4252	12.4257	12.9645	14.1374	13.444	12.603	11.8702	12.3594	12.7385	10.6385	8.40218	8.35988	10.9416	10.4421	10.088	9.45785	8.81238	11.4692	10.28	7.82148	10.8804
	7.07997	8.52368	8.26576	8.48961	6.54216	6.73433	8.76341	9.24448	7.52575	8.28675	8.11761	9.31273	7.97099	9.48032	8.37681	8.03275	8.05482	9.21658	10.4042	23.5839	17.1381	12.3254	8.94491	6.79553	5.67622	5.38597	5.72373	6.48849	7.47919	8.49482	9.33433	5.30866	8.29324	8.59304	6.13805	8.21304	4.95959	4.16569	5.85589	6.56297	6.71234	6.2636	8.91569	6.42619	4.79209	6.89802	6.77754	9.03233	7.29456
	6.1845	6.72475	6.011	5.78293	5.64439	6.55009	5.48669	5.37729	4.99946	5.76775	5.24649	6.32607	5.9728	6.22414	6.10276	6.77636	6.1004	6.0973	6.4103	5.67937	5.86036	6.34574	5.87312	6.29065	5.66951	7.13758	5.89608	6.93937	5.70348	5.03513	5.41083	5.58733	5.04372	5.46076	5.31909	5.49199	6.1616	4.55201	5.99135	5.70496	4.66349	4.82715	5.15785	6.07394	5.51628	4.26468	4.25901	4.52952	3.76623
	10.886	10.6139	12.8938	14.8231	15.442	12.8869	11.4237	12.2274	11.9669	13.8191	12.3732	12.8842	11.4408	11.2921	9.66761	12.4062	10.9388	9.32	11.3335	11.1126	11.8124	7.23591	8.42724	8.67928	7.14358	7.07668	6.01212	7.69089	7.53385	6.31793	7.64438	5.92761	7.24596	6.08934	5.39963	5.94098	6.77185	6.43759	5.52922	5.21644	2.96635	5.57057	4.48624	5.17574	5.52485	6.11722	7.0239	5.4863	4.50706
	3.38586	1.69973	1.79037	2.34177	3.66506	3.02601	2.67957	3.02703	1.98751	3.00456	3.20104	1.12783	3.12331	3.074	1.6956	1.83077	2.95923	4.6214	3.03794	4.8764	4.3985	4.33556	4.53042	4.82591	5.06486	5.09008	4.79001	4.39001	4.25935	4.49078	4.81694	5.21141	4.23689	4.25808	4.6654	5.85494	5.18053	6.91727	6.31931	4.61576	5.70141	6.74485	4.03522	5.5319	6.38289	4.4559	4.97728	4.00529	6.6479
	-1.86682	-2.56259	-3.26733	-2.28919	-3.75555	-2.97547	-2.93797	-2.70282	-1.3081	-3.10855	-3.22837	-2.22438	-2.00998	-1.6345	-1.81157	-2.63867	-2.82712	-2.11083	-3.40321	-2.66211	-3.67966	-2.74032	-3.0655	-3.82021	-2.99679	-4.6842	-4.31933	-2.54961	-2.17318	-2.68009	-2.28485	-3.87887	-3.15646	-2.35978	-2.65813	-3.60271	-2.47296	-0.953089	-1.62942	-3.84553	-2.65956	-1.54253	-3.51389	-3.27478	-1.82952	-3.87517	-3.73316	-2.51497	-2.71887
	0.840114	-0.858487	-1.55259	-0.422959	-0.842241	-0.895868	0.432486	-1.10953	-0.980366	-0.83583	-1.17959	-0.223341	-0.264975	-0.176759	-0.995668	-1.31549	-1.38732	-0.0963215	-1.34579	-0.0216613	-1.10333	-1.30443	-1.94713	-2.19672	-1.45873	-2.6413	-2.17773	-1.62825	-0.95014	-1.42441	-0.183479	0.0751734	-0.355066	-0.674873	-0.917263	1.1351	0.434981	0.489084	1.34344	0.555828	1.77349	2.24753	1.03729	1.87692	1.76426	0.877327	0.610983	0.59566	0.642679
	-2.24426	-1.03662	-1.77479	-1.54151	-0.937595	-1.19003	-1.75422	-1.62598	-2.13252	-2.53388	-1.76168	-0.963325	-1.54413	-1.5882	-1.59778	-2.08855	-2.99167	-2.16783	-0.954467	-1.16641	-1.35291	-1.64659	-1.97292	-2.25741	-2.42554	-2.4028	-2.15468	-1.9424	-2.15049	-2.80727	-3.47749	-2.02208	-2.55869	-1.97073	-2.2471	-1.23494	-1.7671	-1.07166	-1.29941	-2.24011	-1.24155	-1.2424	-1.2394	-1.64391	-1.79006	-1.88073	-1.32274	-1.39409	-1.74402
	1.34542	0.170888	0.68899	0.897878	1.83421	0.135116	-0.0579309	0.793087	0.30221	0.644092	0.602116	0.632917	0.0901825	1.76572	1.35425	-0.873909	0.699157	1.31053	0.526448	0.629133	1.60128	2.17045	1.82876	0.395946	-0.767112	-0.552483	-0.383708	-0.219365	0.803595	0.42835	1.21241	-0.489621	-0.00411114	0.437069	0.614531	0.870197	1.43926	0.0931107	-1.31204	-0.0884677	2.3592	2.36678	1.5193	0.728905	1.50257	2.49954	2.00031	3.35318	3.09225
	-1.6078	-1.21337	-2.16118	-1.22002	-1.62982	-2.00191	-2.36565	-0.924522	-2.33405	-1.84048	-1.10956	-0.0557075	-1.59184	-1.85867	-0.855384	0.492493	-1.53643	-1.46113	0.39048	-0.465162	-0.0405191	-0.297227	-0.0330276	1.26542	1.61602	1.34278	0.883608	-0.641164	0.919813	2.92937	1.86984	0.675663	0.679383	1.04293	1.46617	1.32582	1.86135	1.15218	2.11187	2.10395	1.11546	2.22007	1.1828	2.46205	1.97825	1.11938	1.33747	0.719476	2.15068
	-0.743977	-0.53254	0.640495	-0.552217	-1.60292	-0.107862	-0.316358	-0.773535	0.694182	-0.306859	0.295451	0.393008	-0.778758	-0.861252	-1.18585	-1.26856	0.107021	-1.85131	-1.03165	-0.771437	-0.836351	-1.60368	-2.07354	-1.45137	-1.50044	-1.12143	-0.498935	-1.51567	-2.02589	-1.31738	-0.6765	-1.27046	-2.15825	-1.56704	-1.49924	-2.02308	-1.57648	-0.49673	-1.17514	-2.01385	-1.98464	-1.25957	-1.19548	-2.71053	-2.10683	-1.24132	-2.20879	-2.161	-0.827041
	2.61228	2.62829	2.63484	3.92962	2.6446	0.42491	0.339498	0.607715	1.11341	0.540844	0.641153	1.20091	0.46972	0.0870644	-0.905928	0.255349	-0.521116	-0.47347	-0.868958	-0.994143	0.962427	0.634867	-0.270005	-0.782881	-0.856154	-0.890255	-2.18878	-0.294682	0.958375	-1.25066	-1.0858	-3.15026	0.175524	-1.61261	-1.43999	0.690873	-1.90294	-2.47183	-1.17662	-1.43533	-2.65256	-2.06368	-2.35075	-2.75854	-2.80137	-3.02638	-2.9094	-1.21774	-1.50819
	1.18987	1.823	1.14294	1.51035	0.558218	1.02378	0.820846	0.533507	0.565945	0.766239	0.391126	0.674319	0.239098	0.53074	0.895008	0.966742	0.856755	0.207081	0.684201	-0.0919439	0.118647	-0.0866032	-0.0725468	-0.14918	-0.633633	-0.131925	-0.169579	0.219048	0.323329	-0.0936735	0.778801	1.13997	-0.217547	-0.0156892	0.339091	0.758133	0.809818	0.0849162	0.282546	0.703461	-0.0291756	0.311203	-0.438462	-0.634331	0.612863	0.14115	0.504266	0.786974	-0.351649
	0.233949	-0.215898	-0.293078	-0.631561	-0.807226	-0.842125	-1.11513	-1.02036	-0.318767	0.014976	-1.66575	-0.381271	0.20398	0.339374	0.657643	0.602682	0.539147	-0.681398	0.73977	2.17323	0.909081	0.530004	0.671481	0.968993	1.12827	1.2881	1.50627	1.21744	0.501086	0.253211	0.572134	-0.190807	0.79459	-1.12837	-1.04277	0.309451	-0.380245	-0.637816	-1.28533	-1.30609	-0.810333	-0.0530286	0.517138	-0.156714	-0.386862	-0.365353	0.605548	0.0396394	-1.16112
	0.0794995	-1.11372	-0.821281	-1.40595	-1.65114	-1.83678	-0.123101	-2.49034	-2.63399	-1.91973	-0.762484	-2.7785	-1.10643	-0.549714	-1.19778	-2.534	-1.22799	-3.071	0.542995	-8.59643	-5.52188	-3.25194	-1.68675	-0.726445	-0.271154	-0.221015	-0.476164	-0.936735	-1.50286	-2.07469	-2.55233	-2.81683	-1.72643	-3.27516	-2.09818	-0.581885	-2.5967	-2.22668	-3.13483	-2.65471	-1.80195	-1.46715	-1.54046	-3.53282	-3.18717	-2.67755	-3.68612	-2.55393	-0.823423
	-0.273501	0.804573	0.54146	0.443872	-0.206336	-1.06338	0.940376	0.432093	0.37266	0.230458	-0.206794	0.273832	-0.279138	0.122729	0.123703	0.00749839	-0.0585969	-0.265955	0.79641	-0.308232	-0.070803	-0.160265	-0.439605	-0.771811	-1.01987	-1.04677	-0.754276	-0.330763	-0.0875189	-0.120993	-0.247766	0.559131	-0.365643	0.112449	0.310063	-0.210268	-0.235001	0.231859	0.445547	0.301889	0.613515	1.08844	-0.942047	-1.78128	0.347499	2.38246	1.38457	-0.0716765	0.613586
	1.24016	1.49405	1.97177	1.59537	2.36567	1.9375	1.49137	0.50611	1.12191	1.53092	1.75724	1.09454	0.220604	2.17318	4.60853	2.95971	4.52005	2.56856	2.78126	4.13798	3.70606	2.99488	2.33654	3.16369	4.59202	2.87535	3.18059	3.55646	2.13701	2.61855	1.67039	2.7839	2.51329	2.20286	1.76855	2.24973	3.0551	2.68013	2.55721	1.25458	1.44891	0.734987	-0.826523	0.825237	0.0218634	-0.566447	-1.75181	-3.13641	-2.85893
	-1.30422	-0.87037	-1.77753	-0.65804	-2.09502	-3.1073	-3.18443	-2.5779	-2.65451	-1.22392	-1.71576	-2.29221	-2.09786	-2.50094	-4.92285	-2.57662	-3.76113	-4.33428	-3.18831	-3.05451	-1.77453	-1.64516	-1.41793	-1.21845	-2.21881	-1.90894	-0.0873778	-2.17229	-2.59255	-0.122004	1.15953	-0.46471	0.0851031	-1.59391	-0.530226	-1.54648	-3.11013	-0.16877	-2.78238	-0.980474	-2.91717	-1.53833	-2.32587	-2.31475	-2.61835	-1.70014	-1.92521	-2.32459	-1.29933
	4.04736	3.64284	3.17938	2.37015	1.5321	1.75232	0.722468	0.279777	0.623042	1.74944	1.50127	0.154311	0.862444	2.33358	2.03856	1.92392	1.20926	-0.524911	1.07902	1.7144	0.492844	0.865077	1.09049	0.723983	1.20769	1.66303	0.310669	1.1475	0.974527	2.68422	1.36958	2.09306	3.93943	1.87584	0.895048	1.15491	2.61066	1.96209	1.79949	0.865802	1.85066	1.26628	0.638154	2.23279	1.80346	1.75029	1.79848	2.18058	1.45143
	-8.31013	-7.69798	-7.09816	-7.38848	-6.63418	-6.29237	-6.82175	-6.51305	-6.15589	-6.3142	-5.68616	-5.74765	-6.81409	-7.07168	-6.77557	-7.03968	-6.99046	-6.67217	-7.06488	-6.4213	-6.42609	-6.69804	-6.33332	-5.87816	-6.81174	-6.31881	-6.17937	-6.24736	-6.04545	-5.60803	-6.36102	-6.26245	-5.95251	-6.00452	-5.65415	-5.79639	-6.46031	-6.42295	-7.16811	-6.2205	-6.92287	-6.17453	-7.15645	-7.11145	-7.52873	-6.16019	-6.57156	-6.82225	-7.23301
	-2.04766	-2.26689	-1.87203	-1.34226	-1.66979	-1.62555	-1.88055	-1.51915	-2.01736	-2.30346	-2.55717	-2.32819	-2.5769	-2.28046	-2.39803	-2.89723	-3.5043	-3.0963	-3.20962	-3.18098	-3.3961	-3.19362	-3.19206	-3.31449	-3.11187	-2.96849	-2.49708	-2.74392	-2.71663	-2.05819	-2.54993	-2.29783	-2.7596	-2.73999	-2.40489	-2.61046	-2.33611	-2.20791	-2.73645	-2.78586	-3.16471	-2.91652	-3.07265	-2.90647	-3.42788	-3.59475	-3.46899	-3.43235	-3.1489
	5.34104	5.77687	6.34139	6.26701	5.99578	5.21268	5.64301	6.5025	5.66376	3.66899	5.08387	3.79575	3.01089	3.90454	3.19357	1.74905	1.94172	2.44191	2.15407	2.25352	3.05876	1.3536	2.59755	1.41157	2.24513	1.34913	1.86535	1.29586	1.7849	2.1918	2.64407	1.56837	1.25274	1.06069	0.920666	0.451285	0.817016	0.169658	0.725016	0.150102	1.5789	0.869105	2.58383	2.19297	-0.9918	2.06565	1.08272	0.692954	0.693634
	-1.90965	-3.86309	-2.41445	-2.36765	-2.68782	-0.689185	-2.04053	-0.600289	-0.63337	-1.74811	0.237971	-2.08376	-0.726924	-1.84698	-2.03408	-1.96049	-3.95339	-5.00987	-5.33424	-3.46713	-5.07096	-3.89577	-3.92532	-4.35142	-2.28917	-4.12138	-4.44877	-3.63986	-2.74362	-2.87896	-1.30593	-2.54798	-2.33277	-3.48839	-1.85412	-0.957663	-1.72311	-3.38047	-2.01588	-2.13012	-2.14741	-1.53389	-3.06677	-1.4926	-1.78857	-1.23009	-2.67739	-2.45727	-2.70403
	0.0844415	-0.69081	0.144955	-0.149972	-2.52644	-0.862124	-0.87617	-2.13393	-1.50116	-1.56813	-0.944188	-1.60869	-3.37636	-1.53205	-1.25728	-1.56537	-0.102333	-1.65383	-1.62807	-1.09656	-0.937309	-3.23518	-2.2879	-1.3615	-2.07853	-1.51848	-2.88524	-3.22503	-3.55812	-4.33929	-2.54848	-1.27923	-1.20552	-0.961222	-2.28161	-0.778299	0.610301	-1.01946	-1.28588	-0.717528	-1.31431	0.368357	-0.327925	-2.17853	-0.482298	-1.52867	-1.39117	-0.978542	-3.20845
	-8.07962	-7.66388	-7.60117	-8.4152	-8.45396	-8.73743	-8.93012	-8.42649	-8.27912	-8.14131	-8.46162	-8.42862	-8.49637	-8.78818	-8.91865	-8.93512	-8.5776	-8.95521	-8.53851	-8.47868	-8.07359	-7.88216	-7.81474	-7.78531	-7.79132	-7.82622	-7.56119	-7.13117	-7.06212	-7.26551	-7.54271	-6.99482	-6.83628	-7.28567	-6.84826	-6.20506	-6.636	-6.99421	-6.21059	-5.96576	-6.10451	-6.34697	-6.57769	-6.47407	-6.70437	-6.25307	-6.60756	-6.53587	-6.54148
	1.76492	1.45942	0.796567	0.0756797	0.135255	0.879587	0.635625	-1.13188	-0.340479	-0.751794	-1.22087	0.170785	0.372729	-0.157547	-0.0718194	1.74086	0.276148	-1.06213	-1.65992	-0.321393	0.808073	0.286041	-0.335037	0.0796705	0.597467	0.837544	0.53453	0.841095	1.40867	1.36447	0.781301	1.18328	1.63614	1.73404	1.73099	1.66679	1.01995	0.646627	0.392043	1.43311	0.608873	0.720869	0.897382	0.627522	1.09293	1.17925	0.325256	0.967944	0.926921
	5.01223	4.1353	3.71741	3.96573	3.71587	2.87693	2.85017	2.48279	2.58078	2.15587	1.92946	2.27208	1.95366	2.17928	2.34868	3.44231	2.6653	2.81588	2.24525	2.89676	2.78211	3.26655	2.25498	3.15094	2.60964	2.15192	2.61911	2.71853	1.86812	1.54665	1.37465	2.28731	2.59904	2.57114	1.75858	1.07748	1.87727	1.96318	1.82774	1.38195	1.36699	1.57506	1.90536	1.26692	1.32902	1.12417	1.43881	0.793707	0.929056
	0.214733	0.859444	0.403399	0.237275	1.17286	1.30162	1.26862	1.71931	1.61175	1.11722	0.768476	0.842631	1.1199	1.00357	0.869951	1.83025	1.9319	1.3407	0.906789	1.18447	1.7827	0.713027	0.763939	0.386982	0.43239	-0.0270926	-0.36172	-0.864904	-1.2765	-0.199769	-0.616822	1.03763	0.221991	1.37067	0.303003	1.35536	0.90058	1.1762	1.42742	1.30553	1.03521	1.25888	0.456557	1.38556	1.71497	1.28506	1.58879	1.60664	1.36157
	-1.82053	-2.05607	-1.74189	-1.78933	-1.49853	-1.48791	-1.9975	-2.17519	-1.99677	-3.12442	-3.12815	-3.85406	-3.17606	-3.12099	-2.93866	-2.91826	-1.63197	-1.48609	-2.07589	-3.23691	-3.75058	-2.61917	-2.43257	-2.88233	-3.38532	-3.71002	-3.27779	-3.22376	-3.95563	-3.15764	-2.88962	-2.77207	-3.16836	-2.67756	-2.72382	-2.01794	-2.45106	-3.17578	-3.4667	-3.41219	-1.57843	-2.29086	-2.0218	-2.07119	-3.0042	-2.56378	-2.38878	-3.07806	-2.75566
	-1.19467	-1.88379	-3.03779	-2.5354	-3.10667	-3.04248	-2.37875	-1.49484	-1.52414	-1.26868	-1.14164	-1.4491	-1.96382	-2.55746	-2.21923	-1.90375	-2.5366	-3.88234	-3.76928	-4.52813	-3.27911	-2.60853	-2.5841	-2.47436	-3.31891	-5.03648	-4.96018	-4.83468	-4.4507	-3.4287	-2.848	-2.79491	-2.53832	-2.89954	-3.6455	-4.08627	-4.5466	-4.15245	-3.75803	-1.72324	-2.5667	-2.3238	-2.47672	-2.92635	-2.02578	-2.52469	-2.51701	-1.79692	-1.8429
	-4.91442	-4.53749	-3.18744	-4.64686	-3.36855	-3.57942	-4.03226	-4.35366	-4.92864	-2.90048	-4.15678	-4.84003	-6.94755	-5.50592	-5.12167	-4.91802	-2.97518	-4.58414	-4.49368	-5.14347	-5.64734	-5.5317	-7.23717	-6.52545	-6.31946	-7.60492	-7.53928	-8.07952	-4.38707	-3.92528	-5.19793	-6.94498	-5.52005	-5.48319	-5.38624	-6.10946	-3.90921	-3.61977	-4.89305	-2.85716	-3.91597	-2.92719	-2.46909	-1.80319	-0.327737	-1.50944	-1.85007	-2.05888	-1.5206
	1.58816	1.19461	1.82761	2.97366	-0.729498	-1.78511	0.332135	0.839254	1.4178	2.88576	4.24262	4.31552	2.56197	1.60413	0.621803	1.32181	1.40113	0.854003	0.650661	3.26752	2.65238	4.42801	2.25843	3.40996	3.51763	2.30587	-0.486139	-0.682682	1.45587	3.23426	2.13028	3.2658	2.5367	3.52487	2.80026	3.00478	3.39721	3.38268	1.63567	3.59793	2.97119	2.99453	1.74354	3.58608	3.15707	3.1516	2.7469	4.14941	2.56253
	4.57049	4.76201	4.58626	6.38163	6.02957	5.8864	6.05377	5.20811	4.94222	3.16364	4.31895	6.20055	6.26097	4.80335	5.70755	6.80741	6.71358	5.8338	6.35058	4.80913	4.5226	4.46213	4.55347	4.72235	4.89143	4.96446	4.89327	4.77384	4.6899	4.68118	4.77675	5.17765	4.45102	4.15647	4.26585	3.82639	2.71119	2.59594	1.84475	1.67287	1.81239	1.0773	1.81858	1.36836	0.325953	1.29672	2.95457	2.93486	2.32109
	2.00122	1.86621	2.25541	2.18465	1.94286	1.39102	1.42221	0.83743	1.26584	1.70117	1.80623	2.26119	1.76553	2.23293	1.94394	2.1218	1.93671	1.37281	1.54823	0.61312	1.10641	0.541975	0.462822	0.624858	0.0953119	0.526775	0.675339	0.572882	0.468164	0.458422	0.835528	0.469639	0.127613	0.300738	0.2784	0.503867	0.977256	0.711618	0.19121	0.378032	0.685431	0.607049	0.382312	0.534228	0.666735	0.386801	0.676586	1.27776	1.51908
	-2.47004	-3.33621	-3.90221	-3.79582	-3.75862	-4.81038	-4.54205	-4.24524	-4.18304	-4.02799	-3.79711	-3.2527	-2.5624	-2.45394	-1.84311	-2.18557	-2.83888	-2.83204	-2.58023	-2.78409	-3.08516	-3.1662	-3.54899	-3.76187	-4.08082	-4.06542	-4.31791	-3.43039	-3.42319	-3.93588	-4.20159	-3.71482	-3.68055	-3.60249	-3.60732	-3.5651	-3.42122	-3.49685	-4.08611	-3.12997	-3.45581	-3.26137	-3.23545	-3.02887	-2.34681	-2.11619	-2.87177	-3.49192	-3.45413
	9.00967	8.95951	8.08701	9.34059	9.06372	8.94761	10.284	9.57123	9.72753	9.5926	10.0863	11.342	11.2033	11.2571	9.97166	9.11797	7.97039	8.53352	8.66354	7.74956	7.8282	8.4537	9.13541	8.76608	6.61718	4.58034	4.46864	4.32877	3.35463	2.5869	2.42778	2.11903	1.81284	1.96543	2.09105	2.4954	2.98175	2.12872	2.79527	2.53224	2.43206	1.46649	1.17349	1.80011	2.60653	1.4132	0.127417	-0.167607	-0.0741886
	9.1913	9.42265	9.81183	10.7977	10.831	10.7822	10.6504	10.9832	9.77817	9.74615	9.40451	8.94888	8.20239	6.99757	6.77335	5.64156	5.04337	5.38855	6.03022	6.32621	4.26329	4.17542	4.95069	5.47717	4.9535	4.49326	5.08505	5.50642	5.22769	4.9392	4.88429	4.63239	3.54407	4.23083	3.48075	2.92084	4.24794	3.63595	3.12001	3.72142	2.74472	2.25634	2.89718	2.62458	1.87943	1.9365	3.37551	3.47297	3.33693
	5.43678	4.84395	5.76463	5.00639	5.06925	4.69788	5.08573	4.3668	4.53435	4.18973	3.75074	4.14555	4.22299	4.31098	3.76394	4.59984	4.72607	4.23258	4.14747	3.1478	4.34141	3.49037	3.48577	3.99107	3.86274	4.13232	3.91805	3.18175	3.40201	4.04725	3.69264	3.64535	3.31502	2.5164	2.82696	2.57243	2.03235	1.3966	0.83481	1.01774	1.17247	0.639561	0.721536	1.21809	0.196986	0.444885	0.959329	0.791781	0.934614
	-1.45204	-1.92673	-1.81951	-2.5364	-3.22575	-2.94021	-2.83065	-3.2383	-1.37121	0.249535	-0.976066	-1.04658	-0.570305	-1.87399	-2.77762	-2.69079	-3.46804	-4.24106	-4.53903	-4.76132	-3.82935	-3.78078	-3.71832	-3.36546	-3.16923	-3.27461	-3.23936	-3.27963	-3.4332	-3.4323	-3.32933	-5.09094	-3.70258	-3.39314	-3.87678	-4.18087	-3.64333	-4.933	-4.63604	-3.668	-4.16526	-3.8859	-3.38076	-3.8885	-4.30441	-4.10358	-4.34135	-4.4881	-3.51277
	0.624202	0.92615	0.628503	1.20413	1.27129	1.77182	1.47386	1.28907	1.26417	1.33885	1.86136	1.60213	1.18576	0.84132	1.07606	0.488929	0.262046	0.0711207	-0.453303	-0.796778	-0.470151	-0.837371	-0.762108	-0.345658	-0.392887	-0.212985	-0.379077	-0.66833	-0.440953	-0.169455	-0.701071	-0.407889	-0.584028	-0.881707	-1.04103	-1.15884	-1.41227	-1.4039	-1.45243	-1.98895	-2.12748	-1.78233	-2.02244	-2.35834	-2.29222	-2.09399	-2.03022	-1.79684	-2.33983
	-5.11364	-4.72136	-4.92809	-4.80481	-4.76473	-5.78916	-4.20972	-3.95873	-3.45407	-2.93791	-3.52312	-3.65959	-4.34768	-2.99525	-2.86698	-3.62588	-3.59383	-3.15569	-3.75684	-4.81471	-3.97498	-3.94641	-3.53633	-3.85261	-3.9434	-3.66829	-4.3823	-2.75241	-1.88468	-3.13412	-3.97908	-4.80359	-4.42306	-5.34771	-5.67647	-5.28096	-5.03316	-5.05273	-5.40434	-6.03795	-5.99981	-6.11377	-6.19184	-6.03363	-5.88461	-5.57128	-4.8153	-4.32238	-4.72369
	-0.462238	-0.286506	-0.497883	-0.395349	-0.696495	-0.295518	-0.253825	-0.842172	-1.09531	-1.17123	-0.978427	-1.40879	-2.00145	-1.93535	-2.31051	-2.69999	-3.11859	-3.11383	-3.0163	-3.67881	-2.87039	-3.24698	-2.83949	-2.97127	-2.95172	-3.16535	-2.48534	-1.55147	-0.225293	0.184918	0.564446	0.618181	1.47149	0.829247	1.48373	0.580856	0.806895	0.97046	0.567556	-0.275714	0.325575	0.773092	1.42697	0.760362	1.98444	1.87519	1.61509	1.53813	2.00677
	7.82668	8.07185	6.50069	4.88954	3.96859	3.42852	2.80322	3.72417	5.92144	5.37422	7.22225	8.22132	7.58811	6.89377	6.6334	5.07569	7.62825	8.24242	7.50344	6.49414	6.1721	6.90382	7.37254	6.46003	7.25275	7.68113	8.07822	7.61475	7.30765	7.98875	5.2696	7.62739	6.29004	6.5721	5.96586	5.58645	5.84899	5.64345	5.60076	4.68207	5.12526	5.20802	5.23175	4.70465	3.76959	4.28545	4.68746	3.93929	5.53491
	-1.10765	-1.10207	-1.11818	-0.72535	-0.472391	-1.10878	-1.21992	-1.17639	-1.49494	-1.68351	-1.65192	-1.82664	-1.81056	-1.95553	-1.73508	-1.89953	-1.48344	-1.34499	-1.46917	-2.27529	-2.29554	-1.92488	-1.98071	-2.18987	-2.30672	-2.42238	-2.31875	-2.30621	-2.2766	-2.4307	-2.40452	-2.30168	-2.25787	-2.41814	-2.37092	-2.56845	-2.5103	-2.48722	-2.21412	-2.19126	-2.25558	-2.28399	-2.04723	-2.06305	-1.81774	-1.77209	-1.8579	-1.70671	-1.51108
	4.85298	3.95665	3.41103	3.34533	3.41768	3.94857	3.40069	2.86804	3.26265	4.74313	5.66286	6.92023	7.27068	7.02883	7.65712	6.40857	5.80133	6.24066	5.31681	4.89568	5.11512	5.46536	5.8609	5.91545	5.2828	4.9063	5.62273	4.51959	4.88454	6.51457	5.00136	5.44835	4.48716	4.97453	4.38725	3.65449	3.61756	3.67286	3.96746	4.21585	4.06763	3.56319	4.46793	4.28031	4.73198	6.11302	5.76386	5.76029	5.83678
	1.16263	1.45451	1.54539	0.763374	0.903983	1.15584	1.64056	2.0799	1.75151	1.23749	1.7519	1.57856	1.46026	0.535659	0.14751	0.600111	0.613296	0.0753922	0.0177173	-1.64165	-0.261805	0.380898	0.482986	0.240988	-0.148568	-0.489152	-0.609522	-0.525314	-0.335656	-0.129703	0.016854	-0.76549	0.292088	-0.264218	-1.03528	-0.767333	-0.247163	-0.446041	-0.0467038	-0.42461	-0.570922	-0.223314	0.00868377	0.190829	0.387566	0.370357	0.503959	0.524196	0.885233
	2.83496	3.48931	3.64506	4.16827	4.79794	5.0778	5.87168	5.92006	5.0455	3.51351	3.1354	2.24529	2.47579	2.99853	3.52415	2.30259	1.21918	0.914034	0.968859	-0.0169975	0.0516635	-0.0475825	0.389207	-0.141498	-0.340615	0.114712	-0.399519	0.368372	0.198065	1.44305	0.792814	-0.464776	1.48976	1.91455	0.982768	-0.213415	0.667779	0.689065	0.47518	1.72362	2.08226	2.78526	3.60605	4.01681	4.49608	5.30319	5.16566	4.50872	4.43522
	1.29282	0.559257	0.669632	0.5608	-0.388959	-0.27983	-0.383671	0.0438267	-0.353728	-0.053375	0.577124	0.735779	0.104258	-0.232745	-1.18673	-1.1883	-1.63252	-2.0733	-2.73168	-2.3258	-2.81952	-2.85856	-2.64197	-2.36884	-2.23949	-2.38246	-2.63292	-2.71689	-2.43188	-2.00548	-1.79283	-2.81999	-2.05197	-2.72052	-2.82921	-2.88426	-2.75649	-2.16619	-2.09065	-1.68942	-1.64933	-2.04174	-1.98761	-1.1507	-0.956296	-0.761158	-0.370027	0.122824	0.767076
	2.26785	2.59385	3.11106	2.62878	2.68	2.64368	2.29813	1.77667	1.5194	1.31593	1.52225	2.34204	2.33984	2.28698	2.13613	2.60459	2.28957	1.74023	1.77743	1.14551	1.41147	1.00001	2.28531	2.87114	2.45848	2.67045	4.07633	3.86621	3.71682	4.76129	4.73869	4.58112	5.19861	4.70138	4.56239	4.94564	5.04433	5.06735	5.60425	5.08083	4.86171	5.12098	5.09536	5.00796	5.00628	5.00649	5.36195	4.56552	4.58815
	5.67986	5.30925	5.61625	6.31694	6.46022	7.51864	7.17654	7.38853	6.71964	6.44405	4.78563	4.54578	3.3153	3.59579	3.97127	5.50335	7.12019	7.32377	6.68879	4.27908	5.11402	4.76353	4.75559	5.75269	6.24774	5.90116	6.42316	7.86693	8.57575	8.3391	8.06967	8.14645	8.38894	7.37109	6.44265	7.40562	7.59588	6.8015	7.22307	6.21475	4.77266	6.39111	6.39588	5.24086	5.36761	5.29881	4.96884	4.69727	4.09584
	3.43345	3.42748	2.93924	3.28249	3.35417	3.86338	3.88461	5.02766	5.19556	4.7701	4.45904	4.78906	4.69177	4.44894	5.19075	5.11829	5.06937	4.05381	3.52499	3.32032	2.47281	2.38286	2.44959	2.83422	3.35308	3.57987	3.60547	3.18801	2.37407	2.34119	2.44623	2.98518	3.05888	2.6241	2.97177	2.8734	2.73472	3.10125	2.91721	2.79514	2.85359	2.55362	2.60466	3.20152	3.16153	3.10314	3.704	3.91204	4.06365
[truncated: 934 more columns]

## Sheet: SFig5a.Veh data
time to trial onset,s	-1	-0.94944	-0.898881	-0.848321	-0.797762	-0.747202	-0.696643	-0.646083	-0.595524	-0.544964	-0.494405	-0.443845	-0.393286	-0.342726	-0.292167	-0.241607	-0.191048	-0.140488	-0.0899288	-0.0393693	0.0111902	0.0617497	0.112309	0.162869	0.213428	0.263988	0.314547	0.365107	0.415666	0.466226	0.516785	0.567345	0.617904	0.668464	0.719023	0.769583	0.820142	0.870702	0.921261	0.971821	1.02238	1.07294	1.1235	1.17406	1.22462	1.27518	1.32574	1.3763	1.42686
averaged z-score of all correct trials (Veh)	0.327991	0.285777	0.256937	0.217894	0.174367	0.16954	0.183029	0.202079	0.205567	0.236191	0.250835	0.236055	0.237873	0.236805	0.197336	0.168592	0.171201	0.146333	0.140288	0.16703	0.15803	0.169112	0.187629	0.207935	0.227977	0.274224	0.2962	0.316278	0.327828	0.301596	0.289243	0.259672	0.226953	0.20068	0.20344	0.196862	0.173781	0.162009	0.136883	0.0867675	0.0284845	-0.0376493	-0.106156	-0.214759	-0.339077	-0.466686	-0.562746	-0.672816	-0.746892
sem	0.395841	0.396191	0.395718	0.395602	0.39282	0.391325	0.389141	0.385118	0.381738	0.374832	0.365644	0.35973	0.3598	0.3601	0.363348	0.368793	0.370042	0.367821	0.364671	0.361144	0.353211	0.34645	0.339438	0.337919	0.335465	0.331067	0.330396	0.330953	0.326551	0.323017	0.327777	0.325578	0.32391	0.323751	0.323756	0.320321	0.322167	0.321597	0.320504	0.324557	0.326503	0.323181	0.329195	0.328497	0.321722	0.316685	0.320464	0.315291	0.317773
Individual trials, z-score (Veh)	-0.740514	-2.47806	-5.14209	-6.90615	-7.12597	-7.95512	-6.54674	-7.77007	-8.39693	-6.79305	-5.28527	-6.03935	-5.69496	-6.02444	-7.06405	-4.98792	-4.33432	-3.15634	-4.66314	-6.75959	-5.29804	-7.74486	-8.74463	-7.55329	-6.50725	-5.3658	-4.1425	-4.16485	-3.13547	-1.08404	-3.05864	-1.55427	-1.70199	-3.3795	-3.49641	-3.1279	-3.05929	-1.70066	-0.056687	1.80428	0.305964	-3.25236	-4.03368	-4.14959	-4.46625	-3.08179	-4.25933	-2.75759	-2.1759
	1.10184	1.49073	0.287479	0.80094	1.20699	0.635539	0.59188	0.159718	0.0707549	-0.923187	-0.994142	-1.66147	-1.4399	-1.90298	-2.50643	-2.99996	-2.50729	-3.15924	-2.67762	-1.75553	-1.52328	-2.65441	-2.14928	-1.44714	-2.47739	-1.98655	-1.87485	-1.73251	-1.70671	-2.54465	-2.33217	-2.69379	-2.17198	-2.0686	-1.84831	-1.49123	-1.50035	-1.54974	-1.953	-1.94234	-1.5437	-2.09033	-2.23334	-1.7382	-1.76189	-2.1159	-1.75641	-1.80541	-2.19284
	7.48338	6.93599	8.77012	5.97496	6.68954	5.0361	4.09818	3.17544	3.80016	3.08343	1.27406	1.47503	1.08865	1.15558	2.62905	1.2905	2.01122	2.71732	1.89807	2.84834	1.23187	1.02777	1.41107	1.57031	1.00404	-0.105273	-0.161308	0.62124	0.650389	1.36529	2.61544	0.927662	-0.364762	0.563555	1.76621	1.89376	1.18354	0.545675	-0.44719	-1.03393	0.800204	-0.432222	-1.92556	-1.2995	-1.2576	-2.33726	-2.66543	-2.62082	-2.81272
	1.60533	0.417636	0.193985	2.0208	1.45354	-0.161912	-1.1994	1.35633	-0.26554	-0.195165	0.48458	-0.616576	0.341083	0.0035428	-0.483254	0.22469	-0.708982	-0.224394	-0.987504	-0.459071	-0.972754	-0.603101	0.795033	0.813918	0.58661	1.5013	0.798731	-0.421184	0.736815	0.00829889	-0.760827	-2.39869	1.17139	0.808501	-0.263845	0.471441	0.840724	0.313671	1.19418	1.10797	-0.161767	-0.945565	-0.474035	0.0606066	-0.474602	-1.66494	-1.18308	-0.47845	-1.40395
	1.4755	0.0633577	-0.345725	0.118922	-0.723389	-0.0114496	-0.155428	0.232866	-0.310655	-1.18009	0.423895	0.137918	-0.827065	0.37433	-0.626766	-0.624266	-0.318542	-0.51026	-1.30605	1.49187	-0.763825	-1.72205	-1.79871	-1.40974	-0.971052	-0.807055	-0.876104	-1.04713	-1.19737	-1.24183	-1.23806	0.136731	-2.7209	-1.96517	-1.55946	-1.94354	-1.59693	-1.68323	-0.883182	-0.698243	-0.463644	-0.398451	-1.16395	-0.988682	-0.842924	-1.16411	-0.511525	-0.575874	-1.30712
	1.75549	0.690356	-0.420829	-0.820863	-0.648235	0.829454	0.432113	0.676246	0.592738	-0.153008	1.22297	0.89767	0.171039	1.19917	1.62163	0.519379	0.299123	-0.0464488	1.04123	0.0705078	2.11303	1.7097	0.710396	0.874966	1.89274	1.90273	1.05067	0.368799	0.744653	1.09327	1.09765	1.55861	0.943264	-0.534899	-1.62145	-1.40048	-1.16094	-2.82038	-1.51214	-1.03648	-1.47975	-1.39242	-1.46708	-1.65196	-1.79845	-0.400546	-0.545711	-2.29636	-2.36821
	3.09207	1.01826	5.68738	5.02252	5.96709	4.76159	0.0370248	-3.06895	-1.09586	-0.764172	-0.587954	-0.407706	1.11095	-0.457176	0.154136	1.58485	4.26855	4.19646	0.71202	-0.573035	0.48775	2.0531	2.05523	2.13598	0.722156	0.235405	1.73986	5.75431	9.03978	10.7751	7.4045	3.75674	0.808359	1.83411	3.39241	2.70497	-0.018341	-0.108766	3.60364	4.67792	2.72195	1.11534	1.41742	1.05556	0.331924	0.377328	1.47904	2.38344	1.22399
	-6.18378	-4.28998	-3.6576	-3.73046	-2.57172	-1.48203	-1.3539	-2.57574	-3.87284	-2.59276	-1.50589	-2.04207	-1.56938	-1.60387	-0.790193	-1.68943	-1.17377	-0.99048	-1.76999	-3.18027	-1.20921	-0.824353	-0.866428	-1.61862	-1.65234	-2.08293	-2.04985	-0.678575	-1.90782	-2.78735	-2.45565	-1.16177	-3.68943	-3.17401	-3.25348	-2.45236	-2.28868	-2.6088	-3.34622	-2.7943	-1.6774	-1.69211	-1.34779	-2.55949	-3.10275	-3.24695	-3.39352	-2.77284	-3.06341
	0.651957	0.423929	0.637751	0.527965	0.613931	0.413126	0.630188	0.228529	0.597395	-0.547897	-0.335602	0.367647	-0.459542	-0.243228	-0.90202	-1.05453	-0.184551	-1.6606	-1.53058	-1.74908	-2.00599	-1.72058	-1.1981	-0.843488	-1.28131	-1.19006	-0.219048	-0.535211	-0.626477	-0.346358	-0.420827	0.797478	-0.841622	-0.359606	0.720089	0.989064	0.5333	0.0988444	-0.397551	-0.651016	-0.547763	-0.71457	-0.980287	-0.970275	-0.676061	-0.679357	-0.928258	-0.775312	-0.835652
	3.94632	3.02515	2.83072	1.77701	0.909417	1.47175	1.23945	1.54001	0.751692	0.0484734	-0.673994	-1.02601	-1.74046	-3.1245	-3.66633	-3.75013	-3.42041	-2.47179	-1.95234	-0.189614	0.372324	1.14305	1.36631	0.702942	1.8935	2.00889	1.83916	2.61309	2.02157	2.34327	2.64894	1.87338	1.95464	1.84449	2.47365	2.05241	1.9923	2.62128	2.23611	1.98238	0.964723	-0.123427	0.47911	1.25235	1.48899	2.39886	1.95553	1.46489	1.83181
	1.77976	1.18178	0.010251	0.164269	-0.573139	0.126437	-0.113267	-0.284983	-0.881876	-1.4235	-0.354798	2.41764	1.95998	-0.797219	-1.16886	0.736858	-1.38308	-4.45768	-3.96072	-3.1577	-4.74749	-3.47296	-3.2409	-3.2676	-3.41767	-2.90159	-2.06641	-2.12445	-1.71189	-2.00892	-1.97242	-1.21653	-1.99885	-1.09662	-0.207162	-0.193495	-0.69466	-1.63827	-2.48461	-2.87728	-2.91964	-2.71577	-1.87204	-0.339036	-0.73043	-3.06819	-4.53181	-5.42765	-5.02313
	-1.36137	-0.619622	-1.19402	0.652986	0.0498325	0.440763	1.22287	1.0911	1.58451	1.78418	1.32174	0.625701	0.429376	0.655601	-0.530129	-0.560335	-1.3431	-1.18221	-1.51367	-1.13866	-0.282781	-0.198703	-0.0800114	0.413972	-0.0242787	-0.691565	-0.464642	0.0036952	0.146559	0.303182	0.69989	-0.118084	-0.202875	-0.810141	-1.17123	-1.17161	-1.07617	0.207104	3.18129	3.605	3.68747	2.38704	0.193759	-2.082	-3.74669	-4.45322	-5.58865	-5.54527	-6.49835
	-1.49036	-1.30328	-0.761364	-0.84132	-0.626845	-0.50654	0.195733	0.564465	1.12943	1.83335	1.94288	1.9558	1.72384	1.17638	0.368666	0.469019	0.771491	1.56896	0.616373	2.41761	1.66069	1.87938	2.4147	2.60766	1.98306	1.19886	0.922524	0.724681	0.376096	0.0877234	-0.0751087	0.0386939	-0.453475	-0.584137	-0.443364	-0.348118	-0.657125	-0.795237	-0.603327	-0.334824	-0.227279	-0.195143	0.12745	0.768891	1.00342	0.240227	-0.903305	-1.11758	-1.21632
	3.46531	4.35844	4.26573	4.09775	5.30008	5.68267	4.2987	3.61599	3.32739	2.97428	2.83417	2.87824	4.31975	1.34871	2.36855	1.66768	4.39349	1.33171	3.06339	2.11563	1.4845	1.05345	2.46953	4.13336	3.09727	2.54616	2.99355	5.41584	4.84178	4.50786	5.14285	6.88182	7.29078	6.11637	6.17003	6.64057	5.95991	6.3282	5.19959	5.94747	4.61504	4.20363	6.23546	5.65529	5.05144	4.73768	3.35586	3.03774	2.50392
	3.74208	2.8402	2.05527	2.17255	3.10404	2.29269	2.2637	2.02575	2.42396	3.56766	1.64404	2.51124	3.37547	5.44793	1.67271	4.42847	3.75729	4.02713	2.80721	3.72769	4.18159	3.96135	4.923	4.29186	3.45704	3.98433	3.77308	2.74381	4.04473	4.19669	3.65736	4.10024	5.24204	6.56123	5.73773	5.92864	4.79137	3.32989	2.88216	3.75402	4.18803	2.67568	3.13615	3.85067	3.09402	1.35598	3.24705	1.69735	0.782026
	2.4614	4.79638	2.57117	0.880978	2.44892	1.84531	2.01642	2.37768	0.310357	2.96232	2.01268	1.10569	1.69687	1.43038	2.68116	2.6925	1.96583	2.78263	2.75328	2.73164	2.08354	2.58569	3.42477	3.81227	3.53071	2.95328	2.54098	2.41455	2.43991	2.86527	3.52141	2.99382	1.80133	1.19448	2.8997	1.28288	2.92983	0.640507	2.30669	3.80135	1.67687	3.17594	1.80862	2.23535	1.65601	2.88961	0.550797	1.33986	0.00753004
	-1.00124	-0.49064	-0.133213	-0.426215	-0.428944	-1.04865	0.0839305	0.576789	0.0201704	0.484629	0.782227	0.514396	1.55402	0.985293	0.409749	1.233	0.812835	1.00455	0.758122	1.15447	1.41125	-0.147328	-0.758049	-0.384763	-0.733744	-0.446118	-0.296915	0.935878	-0.730673	-0.112243	0.515414	0.0914498	0.0797117	0.299899	-0.186094	0.760596	0.802976	0.805558	0.871704	0.101724	0.111079	-0.00431561	0.0234312	1.29386	-0.093328	0.00200999	0.237193	-1.40207	0.388004
	3.65126	5.384	3.87428	2.67819	3.83969	1.40569	4.26663	5.33555	2.11428	1.77312	1.01265	2.80019	2.96725	0.688221	3.21142	6.20501	3.46577	2.66779	4.01987	7.50259	4.29378	4.01965	4.70334	5.04181	6.18576	7.1717	6.35101	4.32408	3.6718	3.96238	4.23065	2.34637	5.67241	5.68626	4.53549	4.62479	5.47948	3.86537	6.32785	5.82263	2.12272	3.58004	3.84099	5.44575	2.98215	3.48282	3.99304	2.31624	5.59711
	1.78524	-0.814421	-1.03062	-1.64308	-1.61234	-1.44156	-1.30408	-1.10995	-1.82192	-1.80082	-3.07645	-1.59507	-1.86768	-3.16229	-3.03684	-1.782	-2.87179	-1.70879	0.06292	1.01184	-0.115594	-0.026704	0.491349	0.76606	0.672767	0.856345	1.34186	0.803743	0.886814	1.94769	1.16047	1.75097	3.06334	2.29834	0.835879	-0.148705	2.03376	0.613291	1.39805	1.38377	0.400725	-1.2372	-1.0244	-1.23327	-2.88636	0.239725	-0.905351	-1.24786	-1.26347
	1.44984	1.1436	0.722332	0.757453	0.743683	0.979544	1.03449	0.949621	1.10816	0.951527	0.944186	1.20673	0.899419	0.749695	1.33398	1.25836	0.897441	1.79488	1.42786	1.31201	1.92034	1.32858	1.56799	2.13956	1.40617	1.38372	1.20065	0.951337	1.34954	1.84179	1.52888	1.13108	2.08194	2.12539	0.571948	1.57898	1.30766	2.42824	0.303036	1.71213	1.28946	1.34512	1.43851	0.211137	1.15641	1.04739	0.287246	0.190092	-0.445694
	2.79584	2.48749	3.26815	3.47714	2.69019	1.78702	2.28147	1.50502	1.28706	1.38731	1.28615	0.168212	0.822751	1.38777	2.45428	2.89065	1.63182	1.10675	2.73073	-0.143059	1.62661	2.00544	1.65711	2.51844	2.10198	2.83269	3.53538	1.48944	3.81946	3.15873	2.04685	3.86096	3.65187	4.6603	3.72967	2.37149	3.21567	2.67008	4.23881	4.85155	3.24212	4.24879	4.82823	4.43232	5.51135	2.56405	1.79654	3.21349	0.856536
	0.235024	-0.625583	-0.472671	0.65721	0.0269128	1.03266	0.302192	0.0195173	-0.0341934	-0.197183	0.291674	0.588091	-0.0663651	-1.06061	0.938431	-0.189039	-0.0820276	0.660402	-0.471734	-0.646652	0.787957	0.306559	-0.58173	-0.361714	-0.396269	1.02952	-0.15391	-0.979215	0.177568	-0.220511	0.310426	-0.400627	0.407377	-0.0105054	0.044363	-0.107242	-0.119806	-1.22043	-0.849335	-1.13278	-0.602586	-1.03506	-0.792091	-1.1097	-1.21576	-2.44502	-1.27001	-2.91998	-1.48362
	1.02761	2.77523	0.77781	1.08796	2.21586	1.21021	2.30501	2.14037	0.768071	-0.120451	1.16496	0.758541	-0.570227	0.583389	-0.10907	0.394244	1.30688	-0.0731942	-0.333716	0.697377	0.220299	0.676063	0.935345	1.45724	0.575103	2.19877	1.04403	1.55395	2.54613	0.866524	2.24884	0.150822	1.04514	0.481438	2.03221	0.694341	0.656112	0.899501	1.17307	0.959399	0.82962	-0.779618	1.01127	-0.932767	0.171746	0.0349239	-1.12962	0.888683	-0.98361
	-1.0411	0.0271318	-2.11647	-1.29766	-3.0639	-0.132771	-1.74895	-2.46648	-1.19362	-1.07209	0.15873	-2.25877	-2.56738	-0.715264	-1.57463	0.58228	-0.783909	-0.705698	0.72454	-0.325911	0.185808	0.00417068	-1.20664	1.21116	0.795525	0.676471	2.83018	4.42311	0.226563	0.0127649	1.98409	0.306833	0.832806	1.38012	1.77142	0.547103	2.07439	1.09525	-0.689708	-0.319908	-0.0548249	-3.08704	1.13887	-1.75942	-1.05293	0.161412	-0.69781	1.66918	-0.110326
	-1.76924	-2.52065	-0.78592	-1.89921	-2.07605	-0.910719	-0.262873	-1.73924	-2.59668	-0.619356	-0.93223	-1.35355	-0.332889	-0.476605	-0.672693	0.154166	-1.73447	-1.19616	-0.74622	-0.328013	-1.11289	-0.960992	-0.839712	-0.914277	-0.683458	-0.5035	-0.9922	-1.53471	-2.04211	-2.17471	-1.04477	1.51707	-1.50702	-0.88713	-1.46765	-2.06582	-0.866011	0.479668	0.266231	-1.43415	-1.71604	-1.10909	-1.31605	-1.35041	0.251558	-2.49642	0.0680112	-0.485532	-0.610908
	3.95095	4.48977	3.79261	3.75511	3.74752	4.47073	4.22291	4.05252	3.3748	5.07714	3.21058	3.46966	4.07398	4.10007	5.44398	5.97487	4.64214	4.98729	5.83839	4.64279	6.3496	5.559	4.7433	5.41343	5.53851	5.61789	6.24801	5.71686	5.81946	5.6219	4.10955	5.53762	6.94492	4.24941	5.17022	5.42615	6.70474	6.59831	5.34111	5.94023	5.93277	5.74391	5.74009	4.13073	5.51686	5.26789	3.27908	3.31838	4.04088
	2.28678	3.23263	2.30288	1.88287	1.01629	2.63892	3.46251	2.82591	2.04991	3.34527	2.58589	2.55495	3.70417	2.96415	4.14199	3.91673	2.95854	3.82575	4.0393	3.12333	4.11443	3.66615	3.33101	3.49713	4.41582	3.7222	1.42038	1.64275	2.42999	1.13112	1.88842	2.2721	1.79145	1.10397	1.75346	1.83612	1.21353	1.55131	1.61652	0.524716	1.03477	0.995863	-0.119984	0.662838	0.598384	0.677208	-0.0199047	0.00572735	0.0110771
	7.13608	6.76665	6.2186	5.06412	4.64949	3.37014	2.57865	2.94131	1.66236	3.74927	2.95968	3.12077	3.75895	3.3883	3.53587	4.22198	3.26524	3.01625	4.71687	-0.209759	2.11406	3.04185	2.35815	2.3801	4.11102	2.2093	2.96039	2.17695	1.92302	4.53241	3.91659	2.25303	4.76585	1.01241	4.15531	0.935607	1.50304	2.53041	2.71997	0.741855	1.97291	-0.311932	1.64643	0.32896	1.93341	1.06187	1.54861	-0.375898	1.29509
	0.0121821	-0.628698	0.634927	-1.41557	-1.30866	-1.78371	-2.97181	-2.16378	-1.80782	-1.10342	-0.714076	-1.12731	-1.55581	-2.72889	-0.673184	-0.639626	-1.07756	0.292411	-1.94514	-0.364593	1.0143	-1.38888	0.197871	0.0312873	-0.731256	-0.214352	2.37517	-0.654313	2.3372	0.132201	1.59789	-0.542312	0.245897	2.50171	2.7384	4.11296	2.80437	2.54749	2.70297	1.65024	3.69297	0.590055	-0.328861	-0.22898	1.26796	-2.43576	0.0598166	0.379064	0.698245
	-0.288578	-0.272528	0.663935	1.93108	0.733528	0.404808	0.824132	0.709648	1.59419	1.02333	-1.36431	1.90636	0.390716	1.33989	-0.332331	-0.879907	0.404994	-0.7705	-0.944955	-4.38266	-0.465697	-0.14921	-1.17047	-1.35421	-0.536724	-0.107841	0.251379	0.491505	0.0568502	-0.390337	-0.48295	-1.81665	1.48983	0.785779	-0.125134	0.144864	0.124009	1.09477	1.83898	2.13116	1.96855	0.577046	-0.0717129	0.836844	1.51934	1.67943	2.2143	1.16265	-0.0469099
	3.5442	4.09325	4.49598	4.09474	4.54671	5.30671	5.0944	3.20071	3.69215	4.73665	4.60578	4.72039	5.82015	5.89676	5.16893	4.41142	4.29216	5.67255	4.59128	7.95198	4.68184	4.69636	3.92163	3.32628	5.52453	5.05032	4.30266	3.75045	2.91985	3.02927	4.45824	2.30064	1.50654	1.7323	2.84155	2.79841	0.747746	1.53243	0.237048	1.91781	0.815437	1.03974	0.501921	1.87492	1.2064	2.27848	0.916596	1.60519	1.60067
	-0.52903	-2.37909	-2.80871	-1.408	-1.4438	-1.33098	-1.62103	-2.49278	-1.42757	-0.433118	-1.25383	-1.40366	-1.685	-2.35399	-1.28519	-0.322127	-1.51735	-1.21761	-0.505318	-1.89554	-1.80597	-1.05499	-1.58101	0.634084	-0.579248	0.130672	-0.213197	-1.08942	-0.542604	-0.906624	-1.27235	-0.512448	-1.19385	-1.48426	0.146714	-1.36588	-1.08329	0.349331	-1.34736	0.341581	0.15363	0.354665	0.743653	1.23334	0.91862	0.494515	0.792251	-0.503141	0.714786
	1.4232	2.25115	2.5001	1.00163	2.57518	1.44644	2.92273	0.86611	1.31035	1.21765	1.94239	0.78788	1.31309	1.84276	0.995174	1.94037	3.00953	2.77442	3.04212	1.57408	1.72454	1.67005	1.12598	0.280038	-0.239174	0.0776225	1.87372	1.23812	0.0647832	0.574764	-0.349893	-0.656985	1.18639	-0.93437	0.494742	-0.229379	0.203012	-1.34066	-1.52428	-0.664809	-0.506239	0.0814487	-2.14753	-0.341802	-1.07169	0.829607	0.137704	-1.62489	-0.0911909
	-1.75243	-2.71787	-2.48811	-1.8464	-2.31441	-2.39378	-2.90491	-1.50852	-2.27182	-2.59644	-2.48752	-2.48784	-2.08118	-1.61056	-2.32859	-2.21101	-1.20545	-1.91283	-0.983338	-1.32193	-0.559087	-0.0888641	-0.532588	0.347463	-0.0979487	-0.155713	-0.320937	0.614921	1.61237	0.943367	2.47593	2.4197	2.64444	3.73838	3.49948	4.81692	3.68394	4.73681	4.8218	6.06536	5.50355	7.09915	5.28703	4.85027	5.28481	3.81485	4.71244	4.12595	4.61355
	-4.16032	-2.85716	-0.261987	-1.70965	-2.09857	-1.77831	-2.65663	-3.64929	-3.65926	-3.02865	-3.14488	-1.78577	-4.64565	-3.78401	-3.60816	-4.1862	-5.5052	-4.49409	-3.80357	-3.90004	-2.06702	-2.43863	-3.10925	-0.989864	-0.963982	-0.302226	0.143202	-0.376273	1.00755	2.74401	2.37423	0.848927	1.46181	2.10939	3.55249	2.64095	1.86545	2.65883	1.99567	1.22537	0.107702	1.89243	2.01351	-0.0236786	0.806213	2.31298	2.34301	1.09404	2.77842
	-1.12698	-1.42639	-0.692457	-0.611367	0.187884	-1.24356	-1.10108	-1.20601	-0.921843	-1.13543	-1.72936	-2.08703	-1.75315	-1.72723	-1.54519	-0.917401	-1.85522	-2.17336	-1.38905	-1.30657	-2.02286	-1.68999	-1.34154	-1.69692	-1.69903	-1.30207	-1.45529	-1.86621	-2.15821	-2.32239	-2.28418	-2.642	-2.46608	-1.96431	-2.54327	-1.74449	-2.4824	-2.76717	-2.3389	-1.9583	-1.68537	-2.29764	-2.26492	-2.00028	-2.21879	-2.42349	-2.54858	-2.06036	-1.60636
	1.29184	0.724246	1.3988	0.514706	1.72809	1.01122	0.354195	0.208	1.01048	0.911237	0.387765	0.382384	0.731189	0.640844	-1.28836	0.0531915	0.240576	0.296623	-0.765539	1.00868	-0.892674	-1.13433	-1.66339	0.0823668	-0.862891	-1.12796	-0.999106	-1.08075	-2.37546	-0.81246	0.0394156	-0.3082	-0.2874	1.81657	1.41983	2.29064	1.02844	1.66646	1.84872	0.590367	1.78181	0.871261	2.51419	0.746654	2.37252	-0.353736	0.131635	1.01116	1.73296
	-1.18882	0.603895	0.306449	-1.1632	-0.176818	-0.468306	-0.286042	1.33062	0.187695	-0.536586	-1.84512	-1.15193	-1.35197	-2.43041	-1.10409	-1.52798	-2.39417	-1.71487	-1.34134	-3.1293	-1.8836	-2.24626	-1.88268	0.149313	-0.161461	-1.11477	-0.142334	0.182849	-0.666903	-1.07049	-0.0629382	0.71968	0.579648	-1.41781	-1.13853	-2.08912	-2.1867	1.34958	0.402694	-1.23431	0.110824	-0.50784	-3.47085	-1.15166	-0.386879	-0.558995	-1.28629	-1.8606	-2.301
	-3.08265	-2.68455	-4.54471	-2.91802	-3.38226	-1.40347	-2.9991	-3.3274	-2.52773	-3.73333	-3.89405	-2.82841	-4.523	-4.94337	-3.91247	-3.49238	-4.47207	-6.45362	-4.17256	-4.57305	-4.65292	-4.63198	-4.35534	-4.9535	-4.58558	-6.09056	-5.53082	-5.36535	-5.4166	-5.15775	-5.56924	-5.07633	-4.40041	-3.65441	-3.74784	-3.1003	-3.66657	-3.84882	-4.37867	-2.90652	-3.96792	-3.68349	-3.64892	-4.98376	-4.37971	-4.47783	-4.09971	-4.69949	-6.23025
	-0.407567	-1.69811	-0.0255294	0.801744	-0.671349	1.26247	0.529532	-0.79785	1.192	1.64098	1.90158	2.92686	0.489909	0.956887	0.650577	1.67573	2.04052	-0.610053	-1.05593	0.502971	-0.109844	-0.158955	-0.10608	-0.412938	-1.34357	-1.94346	-1.48155	-1.00747	-1.04879	-1.18005	-1.20093	1.2757	1.14427	1.2975	1.91261	2.15575	1.66935	1.2559	1.44971	1.71844	1.38109	-0.149224	1.27782	0.688112	-0.826296	-0.213271	0.640303	-1.11976	0.541316
	-0.438427	-0.325231	-0.42448	-0.357896	-0.667195	0.0310168	-0.571627	0.0450753	-1.19265	-1.50944	-0.80911	-0.970914	-1.55758	-0.994869	-1.20365	-1.0365	-0.458789	-0.424687	-0.746772	-2.54802	-0.859196	-0.480033	-0.816212	-1.27341	-1.36348	-1.25306	-1.16896	-0.854198	-0.406131	-0.380131	-0.713338	-0.323991	-1.57412	-0.499003	-1.29841	-1.20183	-2.18886	-0.76016	-2.14268	-1.88816	-1.01761	-2.12298	-1.7859	-1.33764	-1.09761	-0.92368	-2.20283	-2.19704	-1.22719
	0.959751	0.584168	0.246162	-1.85236	-1.23675	-0.722043	-1.16159	-0.475527	-1.45142	-2.06039	-0.845769	-0.434122	-1.27354	-0.444794	0.210962	-0.238094	-1.26606	-0.345477	-0.577185	1.119	0.0124893	-0.428223	-0.45181	-0.306945	-0.242301	-0.506551	-1.27574	-2.1891	-2.65536	-2.47471	-1.95726	-2.65615	-1.80295	-1.75837	-2.59622	-3.17626	-1.99504	-2.42209	-4.31538	-3.22066	-3.66542	-3.82844	-3.78753	-3.44777	-4.13523	-3.3827	-2.41377	-3.12566	-2.93106
	-5.31097	-3.23345	-4.02779	-3.40828	-2.92786	-4.88622	-3.84339	-4.56831	-2.11395	-2.78713	-4.30039	-3.12157	-3.30311	-4.07868	-5.3996	-3.20746	-4.21275	-3.48964	-4.90283	-5.87002	-6.00912	-6.2813	-5.40733	-6.61232	-5.64309	-5.22629	-7.15378	-6.01151	-5.58747	-5.90241	-6.22405	-5.62105	-5.14468	-5.74489	-5.59086	-5.83439	-6.17481	-6.52858	-5.76994	-4.75647	-5.44991	-5.86287	-4.35692	-3.98861	-4.38339	-3.99585	-4.32032	-3.76797	-5.62569
	1.96047	0.375895	1.29371	1.14463	1.26013	1.36359	1.18619	1.12566	1.39381	0.574882	-0.398721	0.674345	1.04341	0.280297	0.266377	-0.48476	0.0718791	-0.288368	0.672869	0.969766	0.18053	0.71714	1.88927	0.331682	-1.02308	0.101986	0.459327	1.33502	0.583205	0.648073	-0.534707	0.300698	1.3523	0.153222	-0.575236	0.286528	0.510609	0.816024	0.325709	-0.829536	0.761476	2.23253	1.291	-0.503854	-0.0127639	1.94911	0.352501	-0.918413	0.911004
	1.73381	1.18205	-0.197404	0.544598	0.913299	1.44132	0.137114	0.162055	0.545765	1.11012	2.03105	3.53412	1.97293	3.14821	4.99717	3.1374	3.80646	-0.583109	1.15912	2.2474	0.313552	0.111022	0.881446	1.86646	2.30769	1.72675	0.765189	0.175554	0.0345867	0.230208	0.570902	4.13229	-1.8366	0.0128063	1.06672	-1.18463	-2.07846	0.350406	-0.0850931	0.892336	1.27865	0.94709	2.25891	1.68919	0.697568	-1.55326	-0.0977035	2.29132	0.548195
	-2.54785	-1.28016	-1.20743	-2.29673	-0.961934	-0.871251	-2.7276	-1.35812	-0.131276	-2.00927	-1.83819	0.24075	-0.719311	0.442899	-1.6265	-3.03254	-2.5503	-3.71221	-2.0592	-0.188471	-0.738785	-2.17654	-2.92951	-3.15534	-3.51524	-2.32836	-2.48271	-3.94377	-4.67015	-4.43816	-4.47639	-2.51455	-4.85646	-4.48566	-5.18207	-3.35572	-4.87088	-5.02119	-5.16631	-5.55978	-4.61365	-4.20945	-3.07333	-3.73577	-3.21069	-3.66933	-4.04347	-3.81809	-3.42025
	-0.991131	-0.700275	-2.56543	-3.06435	-2.1053	-2.59744	-1.79141	-1.43359	-1.68831	-0.475615	-2.04252	-1.0297	-1.42982	-3.22849	-2.88559	-3.41118	-4.48606	-3.36813	-2.19319	-5.73536	-1.39268	-1.28607	-3.12549	-4.66679	-4.72191	-3.49228	-2.49902	-2.217	-2.03554	-2.43079	-3.48692	-1.83056	-0.0853054	-0.545638	-2.82053	-2.58099	-1.75132	-2.25469	-2.32154	-3.32296	-3.00483	-2.02862	-3.5979	-2.40952	-2.86382	-2.74712	-2.55568	-2.42526	-1.60125
	-7.32268	-7.7817	-6.20279	-7.10361	-7.3168	-6.67538	-4.74969	-5.71853	-5.78611	-3.91339	-3.65617	-5.39067	-3.82807	-4.91191	-3.18655	-4.08819	-4.21051	-4.5963	-2.24502	-2.34858	-4.70604	-5.48689	-5.27655	-4.66045	-4.224	-4.35459	-4.64744	-4.72087	-5.07775	-6.14273	-7.14284	-4.70758	-7.03946	-5.1086	-7.592	-5.07247	-3.56937	-5.15294	-5.50209	-5.62303	-5.69259	-5.59992	-5.93323	-5.86344	-5.79825	-4.38495	-3.57722	-3.61785	-4.86727
	2.2189	0.698946	2.01323	2.48627	1.99969	2.08438	1.08735	0.901974	1.01368	1.35325	1.12896	1.62967	1.13018	1.05792	1.24741	0.502269	-0.16099	0.779246	0.187054	-0.813544	-0.933005	-1.11531	-0.977386	-0.769502	-1.39446	-1.98173	-1.97702	-1.6341	-1.79713	-2.25728	-2.76812	-2.23298	-2.88576	-2.9973	-3.06924	-3.34604	-2.78255	-3.34904	-3.28538	-3.20809	-3.01845	-2.61828	-2.47757	-3.43054	-3.71691	-4.71608	-5.32376	-5.19522	-4.97076
	-11.024	-12.2988	-11.6429	-11.3398	-12.8076	-12.0727	-12.8569	-13.4765	-14.0178	-12.7298	-13.2902	-12.8875	-12.8083	-12.1005	-13.177	-13.4723	-13.4552	-13.7717	-12.2842	-14.2313	-12.4974	-10.7984	-9.90978	-9.90643	-10.6667	-10.2934	-9.29439	-8.5415	-9.14054	-9.12834	-8.98809	-10.012	-9.92586	-8.47511	-9.06323	-7.81214	-7.85646	-9.01282	-8.64783	-8.33964	-8.18823	-8.82088	-8.0772	-7.64275	-8.898	-8.28095	-9.71714	-7.66299	-10.1598
	-2.82174	-3.258	-3.49998	-3.14962	-3.36877	-4.25472	-3.10881	-2.89649	-2.07879	-2.90478	-3.91037	-3.48854	-2.76776	-2.53261	-1.83576	-3.40234	-0.690551	-1.46528	-2.34634	-1.96596	-3.28995	-3.0987	-2.6479	-3.322	-1.34526	-1.47973	-3.59219	-0.868542	-2.79852	-2.16802	-2.8741	-3.7259	-1.39021	-2.25045	-1.30449	-2.6998	-3.15981	-2.5244	-3.31317	-1.77202	-0.835519	-1.93154	-1.67403	-2.20973	-2.93618	-2.08648	-3.12788	-3.91601	-3.8516
	-2.87149	-2.25993	-4.14339	-5.23063	-4.47075	-1.4571	-2.27715	-3.17706	-2.42468	-2.72553	-1.3918	-3.15424	-2.13069	0.200085	-1.27459	0.478887	-0.975263	-0.486269	0.617877	-0.617973	-1.75862	-0.155724	-1.71286	0.154215	-0.432233	-1.20141	-1.65543	-1.66028	-1.67157	-2.32297	-1.53837	-0.701521	-0.312122	-1.45521	-1.8107	-1.11541	-0.976964	-1.37675	0.75243	0.0639782	-0.00244151	0.957211	2.45727	1.12666	0.997227	-0.637443	-1.29615	-0.308041	-0.279117
	1.16658	2.76546	0.991895	1.63077	1.84868	2.45651	2.77786	2.22856	3.91617	4.08928	3.5451	3.8696	2.58309	2.10111	2.23409	0.149648	0.247269	0.509229	-0.95941	1.3987	0.362109	6.10574	5.88324	6.21402	5.71855	14.6922	13.7772	7.14207	8.33046	7.88875	6.57093	0.500576	3.36149	1.80372	1.2167	8.05684	8.89904	12.4557	6.67255	6.09282	11.4833	18.8063	16.7186	10.5324	19.1707	10.284	6.67222	5.26475	4.2084
	-6.26606	-7.09582	-7.26867	-6.49429	-7.55843	-8.71171	-7.68145	-7.28869	-7.43751	-7.79856	-8.65008	-8.45617	-7.61665	-7.72348	-8.23148	-8.6493	-8.94194	-9.53779	-10.8394	-10.2346	-9.8778	-10.0384	-10.3884	-10.6169	-10.8033	-11.1071	-10.5442	-9.68985	-10.1304	-10.1919	-9.42372	-10.6786	-10.2114	-10.7245	-10.9415	-10.9076	-11.0073	-10.767	-11.5738	-11.3885	-11.3943	-11.4699	-10.787	-11.7896	-11.4825	-10.388	-9.96802	-9.82236	-10.3487
	4.83916	4.88359	5.96236	4.71082	4.60077	5.1946	5.3035	5.54751	5.79731	6.66382	6.93107	6.10365	7.21259	7.505	8.11712	7.49264	6.15743	5.07404	4.70051	4.52948	4.70802	3.88161	3.09818	2.71063	2.53969	2.81798	2.62921	2.00142	1.48624	1.30126	1.21045	1.27189	0.876507	0.626084	0.0574152	-0.0507398	-0.208406	-0.893548	-0.312165	-1.40253	-1.76749	-1.47863	-1.45288	-1.91661	-2.15266	-1.84638	-2.32626	-3.05637	-2.45475
	-4.30381	-5.26979	-5.16638	-5.41915	-5.52248	-5.09214	-5.29234	-5.20516	-5.24834	-4.89668	-3.81341	-3.36427	-2.59547	-2.09205	-1.88724	-1.85014	-1.73527	-1.41807	-1.45719	-1.23636	-0.0134068	-0.408187	-1.2462	-1.59851	-1.53509	-1.55936	-1.86519	-2.11119	-2.41452	-2.64175	-2.76664	-3.11833	-3.27943	-3.28173	-3.59003	-3.75225	-3.63435	-3.87849	-4.13836	-3.94814	-3.82534	-3.97349	-3.88826	-3.69894	-3.852	-3.92558	-3.66596	-4.11097	-4.28641
	-3.02973	-3.16737	-2.71047	-2.66963	-1.9438	-1.24699	-1.93714	-2.54	-2.53515	-1.92291	-1.78572	-2.10746	-2.24149	-1.90517	-2.65731	-2.75519	-3.46169	-3.13832	-3.18518	-3.32311	-3.48641	-3.83012	-4.09955	-3.95493	-4.31584	-4.43818	-3.77798	-3.73063	-3.72602	-3.16353	-3.32514	-2.05882	-3.35815	-2.82566	-2.62787	-3.14975	-3.13277	-2.55264	-2.90177	-3.97509	-3.9013	-3.48926	-4.33689	-4.62637	-3.76889	-4.7336	-5.70777	-5.70876	-5.20248
	14.8155	13.6686	12.2951	12.5692	12.153	11.4365	11.2258	11.2018	11.1093	10.3646	9.99177	8.90714	8.36662	7.19702	7.25332	6.41126	5.45814	4.97988	5.42715	5.48311	5.81539	6.07006	6.26697	6.42595	6.56686	6.70953	6.87382	7.07956	7.33429	7.59624	7.81134	7.35664	7.33081	6.88186	6.27515	6.20848	6.00356	5.67744	6.14262	6.26537	5.40255	5.26823	5.71846	5.45597	5.12667	4.7783	5.34669	5.61809	5.52079
	-1.95468	-1.63094	-1.56958	-1.72435	-1.32309	-1.39219	-1.29181	-1.01107	-0.874029	-0.938385	-0.938291	-0.90928	-0.332379	-0.460521	-0.541587	-0.637043	-1.01485	-1.14715	-1.39921	-3.15826	-1.90034	-1.89561	-2.40479	-2.71357	-2.68199	-2.65234	-2.62592	-2.56679	-2.50663	-2.52338	-2.53916	-2.1352	-2.25459	-2.1696	-1.71552	-1.91013	-2.29109	-2.30078	-2.40564	-2.87985	-2.62591	-2.47024	-2.05974	-2.44089	-2.49896	-2.30546	-2.19223	-2.24242	-2.49126
	4.36743	3.91705	3.63275	3.50613	3.51367	3.7192	4.1981	3.8806	3.6978	3.63491	3.40491	3.63833	2.97111	2.78618	3.24198	3.31462	2.43742	3.31082	2.73533	2.68283	2.98402	2.81257	3.02154	3.29274	2.76289	2.4748	2.85223	2.89817	2.51151	2.44979	2.80127	2.9643	2.42714	2.28607	2.12398	1.79013	2.0403	2.07561	1.57707	1.994	1.99363	1.89073	2.2215	1.97106	2.03687	2.47627	2.56512	2.14875	2.50608
	7.10933	6.82897	7.94025	8.16716	7.93316	7.72657	7.52248	6.69056	6.20808	6.36707	5.95095	6.92219	7.79883	8.21459	8.08017	6.86407	6.66008	6.46265	5.91791	7.06959	6.18749	5.39414	4.67711	3.98566	3.20304	3.16106	3.76455	3.33977	3.25896	3.60466	3.69349	2.73481	3.08554	3.59167	3.51537	2.89292	3.16275	3.1535	2.8521	2.84042	2.56536	3.21852	2.89841	2.00607	2.71404	2.44762	2.46983	2.85775	2.49603
	-0.520148	0.606546	-0.445863	-2.20785	-1.99983	-2.19655	-1.82449	-0.892844	-0.483923	-0.496384	-1.0069	-1.35649	-1.38672	-1.7856	-2.51898	-0.978411	-1.34984	-0.742008	1.44451	-0.954629	-0.348738	-0.461127	-1.03387	-1.80905	-2.47727	-2.41265	-1.4752	-1.07808	-1.59181	-1.93105	-2.01401	-5.61788	-2.40227	-2.63544	-3.21234	-1.85385	-1.7445	-3.49592	-3.6297	-4.05365	-3.86496	-2.10918	-2.15589	-3.26578	-3.80946	-3.46555	-3.18096	-3.45448	-4.12119
	-1.44581	-1.80962	-1.78674	-1.33631	-1.85264	-1.55225	-1.64307	-1.06609	-1.34114	-1.54117	-1.34772	-1.30917	-1.58545	-1.53416	-1.47756	-1.56049	-1.5613	-1.5865	-1.31151	-2.35818	-1.07358	-1.41095	-1.48365	-1.2666	-1.65032	-1.25088	-1.51257	-1.54645	-1.09228	-0.987228	-1.22456	-0.889922	-1.4563	-1.61731	-1.53883	-1.34053	-1.08449	-1.09721	-1.08049	-0.992674	-1.4242	-0.971394	-0.684152	-0.896853	-0.554197	-0.441362	-0.400939	-0.56965	-0.837603
	1.85993	1.23157	1.20267	1.56117	0.822974	1.30482	0.72585	0.321094	0.751249	1.23104	1.08004	1.16222	1.0756	1.35078	1.35656	0.938887	1.26844	0.40756	0.267266	1.2407	-0.298934	-0.313028	0.0418173	-0.0238376	0.0791153	0.266609	0.198469	0.191486	0.608916	0.900443	0.489296	-0.131423	-0.117552	0.358774	-0.155164	-0.0839828	0.060192	0.602589	0.0587649	-0.342663	0.165741	0.576423	0.0809272	-0.00637902	-0.48776	0.0272994	0.596095	0.205408	0.188756
	1.47266	2.76226	1.29537	0.630918	0.537146	-0.0863184	0.0376664	2.32122	0.163581	0.380936	3.51012	0.396814	0.925501	1.88887	2.83451	1.37811	2.31461	2.59521	4.20418	4.11562	3.28055	3.46137	4.00881	4.2829	3.85718	3.02075	3.92924	5.77129	5.45044	4.39238	3.76227	5.49271	3.72444	3.26904	3.89041	4.71523	2.86849	1.12869	2.13724	2.65237	1.55669	0.659939	1.31413	2.01677	1.78643	1.12095	0.917481	1.04233	0.182535
	-1.25648	-1.91099	-0.44353	0.259785	0.836353	0.425693	0.663455	-0.546489	-0.137553	0.844303	2.37227	2.39397	1.08211	2.03713	1.73046	1.86386	1.83978	0.751882	0.515625	1.75829	2.35628	2.63675	2.33895	1.50484	1.27341	1.76086	2.15587	1.91091	1.90077	1.84811	1.36802	3.19044	1.65772	1.13354	1.21351	1.49428	1.79249	2.38514	3.16026	3.72373	3.95234	4.03516	4.35222	4.3778	3.8322	3.77936	3.4867	1.66407	0.826961
	-1.82511	-1.82537	-0.189051	-1.02184	-2.31149	-0.906981	-3.0213	-1.7097	-0.697323	-1.63452	-0.57178	-0.817946	-1.49345	-0.665297	-1.20939	-1.23385	-3.08361	-2.37403	-0.0867593	-2.15673	-1.70486	-1.18951	-3.78867	-3.73811	-4.1295	-5.47742	-4.09564	-2.9043	-2.05633	-1.22173	-2.25868	-2.36023	-2.13016	-2.59593	-2.93922	-2.63485	-1.9766	-1.77356	-1.59608	-1.0008	-1.25953	-3.2785	-3.95045	-3.45331	-4.39945	-3.83582	-4.56531	-5.11498	-4.16233
	1.27049	-1.424	-5.98926	-4.57715	-3.46016	0.974628	5.2169	10.3228	10.6878	7.33074	4.15417	-2.01186	-4.80946	-5.79305	-4.88408	-1.49319	-0.149632	0.0650102	0.415489	-2.08908	-0.661957	-0.198305	-0.79352	-1.79657	-1.36405	1.14537	1.14089	-0.3959	2.19268	2.25588	1.04358	-2.08482	0.871038	0.91182	-0.848046	-3.18275	-3.43001	-1.11743	-2.31595	-5.21562	-6.07789	-6.3319	-6.24423	-5.93445	-6.24479	-7.32347	-7.52546	-5.19966	-5.24122
	0.414987	0.566024	1.494	1.31131	1.71704	1.72898	0.210513	0.453634	1.45704	1.80008	1.95015	2.3324	0.405015	0.902461	0.928366	0.927709	0.818746	-0.712333	-0.081419	-1.13583	0.285141	0.636932	0.467975	0.307088	0.232032	0.102651	0.629019	1.31113	0.88851	0.709003	1.42573	1.38083	2.26318	3.03449	2.61419	2.11328	2.46188	2.32087	1.4962	1.45055	0.663131	1.38102	0.273938	-1.28682	-0.686243	-0.912482	-1.33273	-0.900817	0.0700862
	0.150168	0.260781	0.557951	0.221008	0.0158807	-0.0905491	-0.149638	-0.395474	-0.655496	-0.574828	-0.307526	-0.0776133	0.0990735	-0.276843	-0.332655	-0.0139242	0.40349	0.161307	0.414835	0.430793	-0.403915	-0.179649	0.0710212	-0.308012	-0.542057	-0.355122	-0.191473	-0.510115	-0.867265	-0.9346	-0.731213	-0.298846	-0.217859	-0.0976457	-0.099614	-0.0211359	0.317922	0.451701	0.393507	0.258416	0.0190126	-0.230517	-0.34656	-0.418664	-0.495832	-0.374671	-0.247803	-0.151942	-0.286754
	-0.21274	1.22977	0.121712	-1.07529	-0.307658	-1.55661	-1.16499	-0.850549	-0.759533	-1.06709	-1.47831	-1.80843	0.0982111	0.101368	0.387707	0.329471	0.322565	-0.328211	0.0733363	-3.79223	-3.58065	-3.36907	-3.1575	-2.94592	-2.73434	-2.52276	-2.31118	-2.0996	-1.88802	-1.67644	-1.46487	-0.0640589	0.339238	-0.0123122	-0.539815	0.0584645	-1.39627	-1.41613	-1.78034	-2.02166	-3.0496	-3.46513	-3.30409	-2.92071	-2.44008	-2.60875	-2.63092	-4.53259	-4.92002
	-5.25729	-4.75745	-4.54144	-4.59083	-3.98818	-4.08116	-4.29617	-4.63864	-4.2132	-2.31984	-3.35688	-2.82545	-2.19626	-1.30247	-3.45389	-1.40688	-2.79216	-1.11301	-0.510358	0.735994	-3.23343	-4.59073	-4.37784	-3.63668	-3.22949	-2.91051	-2.54649	-3.35146	-4.91601	-4.88536	-3.5744	-3.43274	-3.83442	-4.40677	-5.0716	-5.60445	-4.87044	-4.0297	-5.59955	-6.14324	-5.33927	-5.15563	-6.00071	-7.06428	-7.21607	-6.21608	-6.06791	-6.32676	-5.95864
	-6.40042	-6.16513	-6.63237	-8.20316	-8.92136	-9.1369	-9.90391	-9.18453	-7.33447	-6.23266	-4.03467	-2.42898	-0.0999853	2.07497	2.53594	2.05437	2.53255	0.242401	1.55469	2.95171	3.56	3.70812	3.67168	3.70494	3.57105	2.73808	1.45197	0.498165	0.453348	-0.225291	-1.91921	-6.81255	-7.18247	-7.27835	-7.26303	-7.29587	-7.48947	-7.59656	-6.7743	-5.71063	-5.28018	-5.20389	-6.04285	-7.25672	-6.75679	-5.63436	-5.47218	-6.5233	-6.59943
	2.50617	2.98955	1.85945	1.62059	0.729744	2.76335	2.57234	3.83605	3.92497	3.06771	3.53385	3.69527	6.00795	6.51781	7.83495	3.71412	2.05914	6.33375	4.19424	5.12575	4.51793	3.85858	4.67982	6.17098	3.35149	3.63327	4.30583	5.54311	3.67923	5.47905	2.40889	5.86216	5.49272	2.46258	5.44835	3.71297	2.45576	3.60649	2.38502	1.42276	1.7559	1.87992	1.39741	1.06546	3.45543	2.98068	3.14904	3.45067	5.09771
	-2.37146	-3.37247	-2.49934	-2.46154	-2.47482	-2.43657	-1.6479	-3.24788	-2.28752	-2.42524	-1.674	-0.978221	-1.71111	-2.37009	-3.29078	-1.58117	-2.80999	-3.89473	-1.95864	-3.03839	-3.83338	-1.68285	-2.1941	-1.61958	-2.11001	-1.32835	-1.54353	-0.976905	-1.89718	-1.63749	0.304547	-2.20076	-2.31525	-0.700838	-2.65835	-1.14114	-2.29216	-1.64115	-1.27654	-2.39359	-2.0237	-2.93994	-2.00711	-2.99947	-3.17269	-3.057	-4.10758	-4.10098	-4.07551
	2.57692	1.9344	1.61484	2.49682	0.86961	-0.0709907	1.21391	1.56814	0.3692	1.27018	1.51051	2.9001	4.29258	2.07875	3.91417	3.57404	3.43998	5.82833	7.19998	5.87374	6.08666	6.57574	5.77745	4.52985	4.67213	4.58688	6.32993	4.70348	4.50613	6.14476	5.83738	3.8156	5.76721	6.09792	5.13927	6.15899	6.06272	3.95555	5.96816	4.94531	5.25194	3.82523	5.33138	4.53292	5.31982	4.22841	3.7705	2.22008	5.38816
	2.53483	2.66917	1.73546	3.06021	3.41101	2.54576	2.98632	3.18249	1.61625	1.5816	2.01159	3.27885	2.21867	1.44184	1.70342	1.18976	0.744317	1.81643	0.919761	0.71642	2.08177	1.96296	0.701879	1.7485	2.21556	1.86485	2.25778	2.63889	3.3388	1.37765	1.78779	2.7453	3.03278	2.49593	3.13747	3.91605	2.66465	3.93187	2.78371	2.57804	3.30823	3.18265	2.87039	2.65264	2.91124	1.49221	1.4304	2.02589	1.47605
	6.47893	6.57219	4.95062	6.23417	7.45126	6.15144	3.01631	4.02309	4.72505	4.62072	3.94102	4.26864	5.98873	4.35854	3.89801	3.25137	3.80412	4.97909	4.99129	5.34603	4.96459	5.58744	5.16661	5.8307	5.8153	5.35457	4.53891	6.49161	5.07806	7.0249	7.82585	5.63551	5.81998	6.05996	7.13452	4.78709	4.50292	4.3476	6.14661	4.25385	3.6342	4.26968	5.16711	2.99962	3.72128	2.62211	2.42165	2.85608	3.77003
	4.91353	3.71665	3.94228	9.66447	6.60582	6.19728	8.04083	8.53341	9.09161	6.50092	7.3116	7.2457	7.27615	4.81524	7.73695	6.91077	5.5512	7.9543	10.7245	11.5694	8.07793	6.72615	6.76184	7.43277	7.98671	7.67141	5.95708	3.95793	3.48937	4.98435	7.07549	5.86873	9.03428	6.76113	7.66796	9.17772	6.51079	7.36834	9.19563	6.44254	5.53641	6.58978	4.93205	5.12914	6.61413	8.8566	4.50867	6.86833	7.79156
	-1.32278	-1.49831	-1.61391	-1.83813	-1.29293	-2.4862	-2.20344	-2.9147	-0.0973594	1.31191	1.47072	0.884291	1.01348	2.08678	2.31929	1.93963	1.43466	0.784517	2.4902	1.7973	0.734345	0.420939	-0.630935	-0.767436	-0.0615734	-0.871954	-0.273393	-0.673175	-0.224755	-0.529561	0.410349	0.905318	1.16983	1.06243	0.678578	2.03114	2.23436	1.93744	0.637571	0.251413	-0.421499	-0.335482	-0.358616	-0.00186079	0.703524	0.029243	0.000799125	0.450272	0.120389
	0.576795	0.817034	-0.481179	1.90445	1.32328	1.22201	-0.38717	1.15204	0.904403	-0.567101	-0.45329	-1.17735	-1.70469	-0.15485	-1.13638	-0.300516	0.764473	-1.1244	-1.40462	-2.31881	0.951306	-1.40392	0.35641	0.635519	0.753046	0.47765	0.00664012	2.11257	1.63812	1.85214	0.661792	2.68437	1.07321	2.66381	2.74581	1.96195	2.02029	1.6083	1.69651	3.16248	0.753826	-0.250837	0.992825	1.20138	0.670444	1.23403	2.18838	2.53932	0.921686
	-1.25298	-1.49204	-0.952313	-0.785289	-0.558611	-1.35228	-1.45471	-1.63477	-2.14816	-1.80343	-1.87719	-0.558148	-0.61691	-1.24668	-1.26907	-0.718801	0.175431	0.145003	-0.643081	-1.47661	0.742922	-0.495415	-1.1614	0.555535	0.52607	-1.63106	-1.28775	-0.85844	-1.30921	-1.42086	-2.6917	-3.52539	-3.3226	-2.40447	-3.17621	-4.7408	-2.18182	-4.82911	-3.16798	-3.27545	-4.31343	-2.58631	-2.39494	-1.27896	-4.23398	-3.62782	-2.28083	-2.65065	-4.30074
	2.11772	2.6802	2.60048	2.62014	0.706627	0.972647	0.243461	1.87157	1.98051	1.22538	-0.0509404	0.568376	1.18496	1.68863	0.903712	1.64238	1.24245	1.08726	1.84627	2.45217	2.8017	1.81521	0.689977	-0.0814166	1.96139	0.786603	0.670691	1.91081	1.61654	0.251251	-0.0457353	0.609575	1.43619	0.655236	0.181839	1.30104	1.679	1.25283	1.2587	0.183127	0.582469	0.406509	-0.263622	0.0921508	-0.115368	-0.11352	-0.0449183	-0.189682	-0.121864
	-2.52259	-2.40664	-2.13183	-1.76224	-2.46921	-1.62636	-1.54678	-1.58376	-1.25602	-1.80719	-0.346301	-1.88371	-0.927323	-0.52569	-2.26086	-2.19973	-2.37309	-3.06202	-1.62059	-2.71268	-2.54306	-3.03923	-2.73462	-2.7709	-3.15086	-2.10492	-2.21727	-2.60635	-2.88096	-4.0686	-2.83711	-1.73862	-2.46378	-1.80458	-2.17883	-4.18967	-4.15784	-2.03999	-3.38887	-2.82112	-3.75391	-3.50735	-3.02356	-2.10263	-2.08323	-3.39121	-3.445	-2.78529	-3.16756
	1.27687	1.89778	1.49299	2.7173	1.90185	2.50981	2.86666	1.66092	1.64507	2.02476	1.64789	1.53263	3.23348	4.4666	2.31469	1.57575	3.32276	2.7049	2.28051	3.01032	2.72882	3.29087	1.72378	3.22836	3.12693	2.88623	4.13172	2.1839	2.59134	3.90459	3.95569	2.95419	3.99337	3.15865	3.27893	2.85689	3.55886	2.87139	2.63434	2.94591	1.94652	3.67248	2.16642	2.55312	2.99298	1.95075	2.45086	1.54368	0.0731611
	2.73092	2.12677	2.23071	2.94136	4.15708	2.74115	2.48847	1.78653	2.58505	4.16368	4.99193	2.51981	3.34265	0.481153	1.94386	2.96836	1.24497	4.21196	2.11361	2.43599	1.6013	0.0880575	1.90202	1.80644	2.54602	4.13101	3.07133	2.25569	2.98359	4.55717	2.20848	2.69475	1.16401	1.77975	2.68426	1.35181	1.82438	2.12515	1.26899	0.195297	-0.253855	0.872511	-0.513184	0.563394	-0.131179	0.0498162	1.07339	1.13867	-0.303907
	4.20865	3.44951	4.37722	4.50655	3.98719	3.09322	4.45396	3.94985	4.91115	4.77118	3.29291	3.69392	3.61499	2.14808	1.03184	0.137161	2.58267	2.94436	3.48972	1.43891	3.94856	3.6317	3.37008	2.67511	4.8245	4.25679	5.39648	2.94766	4.73236	3.79397	5.09015	3.79943	4.73801	3.86516	3.05501	4.43855	4.92589	4.40905	4.68256	3.83342	2.2649	2.56232	1.61054	2.41343	5.08846	2.68306	1.65974	2.70151	1.92592
	3.98216	4.16875	5.64915	3.59113	2.69343	4.37783	3.68576	4.29234	4.08923	4.96078	6.21561	5.49867	3.85681	4.24568	4.25034	5.30132	4.38182	4.47082	4.10388	4.66388	2.14606	3.85728	3.66995	3.30685	2.56623	1.38008	2.96375	4.33369	2.30559	2.74483	3.16458	4.47745	4.02467	3.53863	3.00859	2.66865	2.69941	2.20434	2.02584	1.19046	0.0683592	0.773302	0.108017	0.735247	2.06179	2.38501	2.02097	1.04467	1.45829
	4.43753	6.39087	6.34907	4.38114	6.21698	5.27429	3.45192	5.20881	6.18127	4.87111	5.9888	5.15192	4.44829	3.11286	5.11995	4.85765	3.03851	5.58242	3.59344	4.7484	6.20559	4.393	4.55474	2.84088	4.27049	3.3255	2.89185	3.61736	2.96003	3.21871	3.33981	1.94392	4.70654	2.68551	3.91519	5.96493	4.61238	4.40753	4.08798	4.95085	4.80037	3.6392	1.16844	3.33817	3.41114	2.77995	3.1712	2.69962	2.26054
	1.73674	1.16695	-0.309044	0.249066	1.03468	-2.13546	0.365934	-0.00395457	0.467556	1.6365	0.71292	-0.265821	0.696233	0.722879	0.168833	-0.125989	-1.27647	-0.489597	0.140139	-0.642989	-1.06979	-1.35595	1.4659	-2.58493	-0.45758	-0.349365	0.116619	-0.89514	-2.11193	-1.88313	-0.39735	0.36758	1.68069	-0.544375	-1.21709	0.546243	1.39131	0.549447	1.53456	2.56434	1.98872	2.13022	3.20843	1.46338	0.195371	0.605127	-0.846783	-0.594888	1.96402
	-1.11581	-0.145001	0.153107	-0.54366	-1.68217	-0.175505	-0.606257	1.45171	1.33312	0.970073	1.08376	0.722199	1.81352	2.77281	1.27588	1.07432	3.28472	3.92639	1.93323	4.26655	5.38139	4.60244	3.92341	4.15629	4.60784	4.63659	4.09228	3.84343	4.4224	4.83865	4.12284	4.67793	4.92486	4.88607	4.05212	3.36619	4.22912	4.45235	2.93744	3.22331	5.00094	3.66487	2.56019	3.4153	0.878129	4.08	3.56207	1.85695	2.77911
	7.31173	8.2545	5.82566	5.6258	6.66988	6.08253	5.07715	5.03479	6.93797	4.37109	4.60041	4.93505	4.17336	3.24765	3.61509	3.05652	4.00733	1.55165	2.86765	3.49762	6.43618	6.68146	5.33787	3.70263	3.00802	2.35461	1.895	0.916057	3.87929	1.79458	3.32217	3.10632	2.75741	2.57041	2.9115	-0.167024	2.41494	1.91979	2.42347	1.27839	0.542406	-0.0802474	1.24818	0.275225	0.380289	0.819307	-0.00286808	-0.584255	0.28227
	-2.72365	-3.1823	-3.21566	-3.60702	-2.24267	-3.8113	-4.38934	-3.5337	-3.99691	-3.36228	-3.42367	-4.48692	-4.50045	-3.79969	-4.63169	-4.81342	-2.53958	-5.02167	-3.3325	-1.72409	-3.87093	-4.37183	-5.01641	-5.21702	-4.34157	-4.64756	-5.014	-4.10049	-4.8126	-4.77736	-4.1232	-4.39419	-3.62742	-3.74176	-3.81344	-2.89865	-3.65807	-2.81162	-2.95482	-3.5554	-4.12746	-2.94211	-3.34182	-3.31766	-3.16947	-2.08476	-2.9348	-2.27484	-2.56162
	4.06278	5.26384	4.75548	5.38998	3.68564	2.02052	4.25951	4.4468	3.33316	4.88676	4.8832	4.36762	2.83019	3.49246	3.70829	4.37409	4.46904	2.79197	1.73622	3.12887	1.15764	3.7927	3.10152	2.29661	4.04359	1.87864	1.64925	1.88097	2.108	1.28548	1.92179	2.81288	0.560769	2.10901	1.85322	0.762742	1.10863	1.65451	1.44924	1.96179	2.4616	1.58773	1.76526	2.16193	0.852299	2.17757	-0.134711	1.66177	0.560833
	1.35646	-0.311597	-1.55833	-0.77801	-1.1947	-0.788049	-1.56767	0.248722	0.0848771	0.49542	0.597241	2.4528	1.17292	1.36049	0.852599	-0.451802	1.08412	-0.175295	-0.279652	-0.0242909	1.68461	1.60616	1.24517	1.12152	0.235076	-1.51484	0.375491	1.9393	2.11536	2.35442	1.2696	1.0931	1.36113	-0.778839	1.54577	-0.985929	-0.805494	-0.213983	-1.96522	0.0746608	0.32816	2.07175	2.15223	0.780205	1.30588	1.38556	2.53656	2.34209	0.569264
	2.89922	1.7265	1.87832	2.76739	2.4847	1.77854	1.66645	1.66611	1.0237	1.57295	2.20222	2.24875	0.581077	1.14906	0.322729	0.749794	1.25219	0.642412	1.21204	-0.152259	0.973319	0.400369	-0.242935	0.176434	0.813195	0.383997	-0.559008	0.178659	0.580284	0.361703	0.439064	-0.175644	-0.222189	0.628625	1.03006	0.133873	-0.141226	0.600366	-0.24405	1.58808	0.394652	1.8431	0.872188	0.870902	1.32612	0.907184	1.26016	0.804367	0.72216
	-1.11566	-1.69926	-2.24113	-3.6201	-3.46119	-1.43376	-2.04646	-3.41945	-2.75385	-1.82136	-0.136863	-0.179135	-1.06706	-0.862586	-0.497765	-0.352506	-1.92198	-1.60472	-2.89334	-1.40305	-1.65672	-2.94848	-2.19759	-3.33944	-3.71208	-1.93678	-2.88533	-2.68101	-3.0602	-1.3543	-2.6974	-2.13346	-1.85939	-2.44282	-2.67364	-2.79905	-3.17894	-2.49448	-2.40015	-2.00737	-2.24802	-2.48502	-2.11134	-2.91617	-1.80425	-1.31315	-1.5331	-1.78005	-2.42245
	1.15668	-2.01671	0.42919	-0.971604	-2.36609	-0.820488	-1.115	-2.12518	-0.448906	-0.582333	-0.104296	-0.782212	-1.99812	-1.87898	-1.76433	-3.01543	-1.16741	0.261159	-1.95903	-0.699639	0.0604593	-0.659353	-2.7173	-1.10653	-3.02037	-3.99547	-4.40625	-4.11366	-3.93124	-2.82985	-3.6094	-3.83	-3.33231	-2.1418	-2.68513	-2.97186	-1.35243	-2.46958	-1.41354	0.202564	-1.3393	-3.3357	-2.86383	-3.40234	-3.64091	-1.20693	-2.15538	-4.18337	-3.1185
	-1.36074	-1.79756	-1.7005	-1.95389	-1.13016	-1.61886	-1.22999	-1.21199	-1.04624	-1.90807	-2.80073	-0.493553	-1.65263	-1.90884	-1.6636	-1.19185	-1.71044	-2.88687	-1.88398	-3.74699	-0.382803	-1.08244	-2.35308	-1.6844	-0.473757	-0.805575	-2.4685	-2.75727	-1.88864	-0.614432	0.273451	-1.41944	-2.13643	-1.44827	-1.6963	-0.700302	-2.21125	-2.70268	-1.98971	-2.82702	-2.45206	-1.28354	-3.10863	-1.87031	-2.47523	-0.702883	-1.8367	-2.02366	-1.09325
	-4.56717	-5.38752	-4.68494	-5.28432	-6.1781	-5.20948	-6.27395	-7.03799	-6.85452	-6.51344	-5.34823	-6.19511	-5.30945	-6.65861	-6.13245	-6.96759	-7.44565	-6.29881	-6.9755	-4.38313	-5.31622	-5.73581	-5.7671	-5.5353	-5.16562	-4.78326	-4.51342	-4.4813	-4.7604	-5.21729	-5.66684	-4.44106	-4.01147	-4.97595	-3.06799	-4.43728	-4.42262	-2.94121	-3.65024	-3.65189	-3.73276	-2.87795	-1.7544	-2.27984	-2.7831	-3.78896	-4.52672	-2.72858	-3.12838
	1.87929	3.37238	2.57082	2.72645	1.50821	5.21946	3.92198	1.92994	1.84669	1.4511	1.15151	2.77908	2.07481	0.965118	3.3281	0.660776	0.381793	2.2795	1.99232	-0.32898	0.39017	0.464141	0.265187	0.165561	0.537518	1.4848	2.03708	1.36254	0.257333	-0.316344	-0.36003	3.36563	1.57864	2.08538	0.998976	1.51995	0.344753	0.28201	0.140482	0.0701638	0.0904106	1.7152	1.76883	0.581975	1.72223	1.08038	0.940161	0.849048	0.808335
	-2.09271	-1.02337	-1.64174	-1.4428	-1.92888	-1.59639	-1.64459	-2.32965	-1.57779	-1.90444	-2.58803	-2.53484	-0.0803235	-0.963442	-0.16359	-0.763333	-0.882213	-0.450983	-0.450022	-0.46816	-1.32283	-0.201239	0.958345	0.560336	0.740351	1.14985	0.331443	0.303327	0.757328	0.479965	1.77876	2.60464	0.796065	0.83008	0.98129	1.13358	1.75377	1.33092	-0.160165	0.300803	1.69136	1.33765	0.0229096	0.255384	0.621983	0.0810773	-0.416462	0.669436	1.44798
	3.28892	5.17265	3.9174	3.10116	4.91324	4.58941	4.6093	5.49226	4.27933	2.27059	5.15434	5.47924	7.05763	5.20309	5.52714	7.07004	4.73546	5.22897	4.42013	-1.91967	5.37051	6.12633	3.88399	2.08552	2.00681	2.65223	2.60767	2.59003	4.20683	3.97831	1.64233	4.59771	2.92677	2.54113	1.9153	4.40749	6.7369	3.45398	2.55804	1.73643	2.25547	4.00973	3.81854	3.0279	2.60923	1.48098	3.30493	5.51627	4.39275
	0.969356	0.602728	1.76344	3.324	2.57936	2.61023	4.68505	2.9249	1.6306	3.12879	2.05537	3.11623	2.04988	2.19644	2.51164	1.6507	1.73705	3.12587	0.8466	1.56194	2.2425	2.46512	2.43073	2.34029	2.39473	2.6594	2.65734	2.0529	1.61819	2.08386	2.90714	2.28339	1.9535	2.40102	2.53564	3.40302	2.36463	1.28743	2.56	1.37714	-0.114301	0.712311	1.79029	1.30355	1.27367	0.897998	0.600086	0.696167	1.81971
	-1.52236	1.67016	-1.71386	-1.54933	1.60798	0.483968	-0.931761	1.47577	1.14899	-1.84968	-0.162769	2.21719	-1.94455	-2.06778	0.326256	-1.96603	1.07385	-1.16796	-1.71177	-2.77722	-2.5247	-2.98985	-3.3293	-2.94092	-2.22383	-2.20471	-2.12676	0.0101861	-0.638328	-3.55628	-4.84553	-3.57363	-6.89829	-4.84737	-4.37689	-4.0137	-3.68093	-5.90146	-5.31346	-5.83443	-5.12597	-6.82549	-6.61479	-5.02826	-5.2724	-5.03899	-5.10128	-4.47819	-7.38876
	-2.59689	-2.65358	-3.23641	-2.76552	-3.20941	-3.03244	-3.00267	-3.10734	-2.99663	-3.27193	-3.07844	-2.96601	-3.48883	-3.01485	-2.88227	-2.64683	-3.35069	-2.49026	-2.74478	-2.77555	-2.81146	-2.74194	-2.53162	-2.56975	-2.54978	-2.32533	-2.68486	-2.1785	-3.01532	-2.71084	-2.47536	-2.65175	-2.76338	-2.84053	-3.15514	-3.04804	-2.7691	-3.59048	-3.26888	-3.09877	-2.8758	-3.06156	-3.06428	-3.21922	-4.00662	-3.71744	-3.78695	-4.05017	-3.96346
	-8.07873	-8.50167	-8.61143	-6.77591	-7.70406	-8.2128	-7.59789	-6.92951	-6.38145	-6.13326	-6.66757	-5.85255	-5.26599	-3.37174	-3.43985	-2.63471	-4.40023	-3.48016	-2.99583	-3.70382	-5.5724	-4.32056	-4.1455	-3.98636	-4.84387	-6.21465	-5.0376	-4.92203	-4.56701	-4.69753	-5.21438	-5.7876	-6.54435	-5.16346	-5.68055	-4.83435	-5.61506	-5.26759	-6.14011	-6.72807	-7.00956	-6.58957	-6.78244	-6.97542	-8.5426	-8.10537	-8.70269	-8.19789	-8.56214
	-5.80819	-7.01891	-6.51362	-5.51658	-5.40519	-6.10439	-6.75946	-5.5873	-4.92096	-4.41321	-4.94562	-4.19808	-5.48235	-6.57587	-4.0958	-4.86321	-5.2427	-3.11199	-4.59004	-3.79104	-4.41919	-4.62674	-3.94596	-3.93617	-3.48826	-2.19634	-1.92561	-2.57139	-3.15877	-2.02374	-1.62349	-2.46271	-1.94287	-1.85194	-2.97343	-3.5202	-2.88229	-3.60682	-3.19656	-2.4927	-2.21686	-2.37462	-2.31394	-3.44122	-3.06804	-3.11091	-3.52158	-4.50872	-5.88772
	-5.42412	-5.21553	-3.53671	-5.02065	-4.7676	-3.64645	-4.02161	-4.29467	-4.17807	-5.98729	-5.59408	-4.06412	-5.35327	-6.30913	-7.04718	-6.85001	-4.6947	-5.48867	-4.77707	-5.16875	-3.6475	-4.15993	-4.19054	-4.32587	-2.00407	-4.25035	-3.77693	-4.43666	-5.74466	-5.78061	-2.51555	-3.91082	-2.91128	-3.54423	-2.82853	-2.48799	-4.78133	-2.68722	-3.08993	-4.10218	-2.15685	-2.322	-2.79244	-2.1039	-2.85989	-2.07961	-0.847993	-3.1079	-4.22563
	-2.94388	-2.91701	-5.34554	-4.12773	-1.87139	-2.81035	-3.7352	-4.38863	-4.16759	-4.15175	-4.22476	-3.25663	-3.59045	-3.8175	-4.49354	-4.31764	-3.7466	-4.89728	-4.47797	-5.01121	-4.64933	-4.14653	-3.91741	-3.91781	-3.99136	-4.94314	-4.96069	-2.80729	-3.77853	-2.4078	-2.86232	-3.25466	-3.40694	-5.13833	-4.57279	-3.53873	-2.90916	-3.91047	-3.65911	-4.43409	-1.86305	-4.46336	-4.41798	-4.17386	-5.79937	-5.04295	-6.05924	-5.09976	-6.5402
	-3.72467	-3.84624	-4.20036	-5.06226	-3.20604	-4.68971	-4.57332	-4.27358	-4.06489	-4.21103	-4.82884	-4.6976	-3.45524	-4.11882	-4.02471	-5.40633	-4.89577	-6.5131	-4.7602	-4.82523	-4.43466	-4.52093	-3.55527	-2.74996	-3.57403	-3.06307	-3.35072	-2.72662	-0.532771	-1.32249	-2.31357	-2.10218	-4.0397	-2.31031	-3.04619	-3.43077	-1.23687	-1.56853	-2.49421	-2.41822	-1.93615	-2.21066	-3.1435	-3.49716	-3.30993	-4.45878	-4.75651	-4.95584	-5.36278
	-5.05575	-4.69942	-4.71453	-5.6432	-4.5178	-4.14119	-2.86407	-3.43312	-1.99459	-2.70951	-2.79027	-0.905272	-1.23765	-4.31632	-2.0235	-2.6047	-3.74651	-2.33618	-3.37412	-3.04518	-3.47043	-4.53501	-4.22342	-4.07177	-2.23608	-2.68272	-3.35759	-3.95413	-2.32892	-2.63819	-2.64239	-2.76326	-3.56136	-2.93121	-3.53227	-4.22041	-5.0162	-5.36894	-5.11858	-4.23274	-3.09059	-3.05518	-2.9724	-3.28789	-3.80862	-4.78089	-5.77928	-5.6118	-6.51862
	3.52659	4.72023	5.74163	3.67168	4.38105	4.15857	3.58578	3.51209	3.31039	3.61998	3.55837	3.81666	3.39851	3.86927	3.91871	3.98986	3.00671	2.27689	3.06593	3.17722	3.71631	2.8061	2.84896	3.427	3.26305	3.14753	2.16384	2.81337	3.22894	1.93713	1.51244	0.838709	1.30559	0.510977	0.598342	0.277767	0.835777	0.563368	0.858071	0.898711	-0.0437785	0.112343	-0.064329	0.110591	0.556512	-0.494347	-1.50432	-0.235021	-0.777632
	-2.84134	-2.81224	-2.79712	-3.09672	-3.04279	-2.97662	-3.13062	-3.03831	-3.73813	-3.58845	-3.9201	-4.20583	-3.75268	-3.91599	-3.53829	-3.73103	-3.95016	-3.7312	-3.68309	-3.22687	-3.90046	-3.47153	-2.97236	-3.39407	-3.30564	-3.24571	-3.37714	-2.70765	-3.44309	-3.1077	-2.94301	-2.8839	-3.38216	-3.17338	-3.19448	-3.15796	-3.17801	-3.40475	-3.48939	-2.79974	-3.01291	-3.00581	-3.54601	-3.83416	-4.05615	-3.99687	-4.48809	-4.20389	-4.03066
	-5.56142	-6.50492	-6.69386	-4.86638	-4.67348	-4.39129	-3.88084	-3.62926	-5.10906	-4.32246	-4.2958	-3.63304	-3.09736	-3.64253	-2.97845	-4.02809	-4.85267	-4.37668	-4.74821	-3.14953	-4.03706	-3.18002	-3.19458	-1.92826	-1.17348	-1.67785	-0.667675	-0.129738	-1.36165	-0.232277	0.748459	0.164411	-0.0557983	0.773439	0.728388	0.82557	2.18869	2.70874	4.16826	4.06477	3.27013	5.05881	4.51831	4.63249	4.89532	4.0692	3.84993	2.55481	2.80119
	7.37458	5.97109	6.42788	5.75337	5.91745	6.5437	5.50015	6.0932	6.54424	5.3308	3.99732	4.25411	4.51168	4.38375	5.08297	4.54512	2.86323	4.28752	4.81518	4.44031	4.17824	4.35437	2.75648	3.37065	3.72975	3.59263	4.41443	3.46197	2.89451	3.56134	2.8423	2.47564	2.17985	1.36014	2.84397	1.27568	1.20277	0.996783	1.42309	-0.105025	-0.934795	-1.22037	-1.79909	-1.9896	-1.31216	-3.73368	-3.17428	-2.42714	-1.98166
	0.879562	0.550032	1.14351	1.27766	0.216988	0.148567	0.928365	1.55482	1.16394	1.36637	1.03774	2.48225	3.66274	3.00716	3.96402	4.44389	3.86575	3.17454	0.141944	0.17474	1.6303	2.47484	0.67173	0.437059	0.881444	1.24362	0.821854	0.751737	0.209081	0.993822	0.750374	-0.376714	0.88111	-0.105182	-0.0314797	-0.185749	-0.506251	0.0994763	0.205641	-1.28024	-0.690442	0.663049	-0.0160368	-0.936548	0.00914606	0.524068	-1.00512	-3.70395	-2.60178
	-8.18204	-7.65507	-8.43332	-8.05864	-9.48276	-9.45098	-7.58167	-7.50823	-6.66261	-6.98133	-9.06821	-5.8218	-5.03428	-4.73798	-5.57436	-5.43219	-6.20643	-5.04952	-4.95329	-4.82648	-2.88936	-2.46648	-3.80884	-2.56611	-4.08007	-3.45206	-1.41833	-2.45428	-1.3486	-1.76511	-2.36338	-1.83158	-1.27515	-1.79151	-2.50193	-1.37179	-1.37296	-1.81206	-3.93647	-1.37632	-3.12634	-2.15993	-2.60958	-3.23851	-1.03885	-3.91148	-3.18942	-5.56391	-3.92798
	2.60919	3.52413	2.13444	3.88142	2.37363	2.5579	2.51441	3.32862	2.8299	2.65885	2.68173	-1.29444	-0.0115593	2.01573	-0.174114	-1.34229	3.05095	1.10293	0.597706	-1.41161	-1.45525	-0.900765	0.722256	-0.859744	1.03055	-0.397201	0.599135	-1.93067	-0.41501	-1.45554	-1.35616	0.24658	-0.397276	0.0959481	-0.0132703	-1.45676	0.821092	-1.63333	-2.17879	-0.808217	1.83955	-0.537776	0.0911725	0.194437	-0.466618	-1.10157	-2.43657	-1.12017	-0.907135
	-6.44686	-6.47286	-7.34439	-8.2827	-7.18104	-5.15754	-5.55348	-6.28602	-6.97417	-8.92442	-9.32192	-8.66746	-8.47557	-8.83804	-9.54479	-9.61331	-9.33295	-8.74357	-9.3911	-7.78033	-9.2569	-6.33737	-5.8227	-6.09186	-6.03628	-4.77918	-4.27349	-5.22618	-3.60827	-4.09969	-2.47954	-3.35391	-4.01053	-3.11713	-1.73166	-3.34406	-1.38246	0.021358	1.62755	4.02089	3.26395	3.96601	4.19493	3.26591	2.84576	2.05751	2.94163	2.79435	2.61119
	2.34329	3.32771	2.43437	2.68366	3.26647	3.81784	5.4287	5.92575	4.21328	6.51878	5.54301	5.18739	5.28837	4.53503	4.72473	3.6454	3.2837	3.93956	4.12326	3.71563	3.89659	4.68884	4.42934	5.72223	3.56454	7.25478	5.63793	5.98927	5.3232	4.11151	3.98413	1.70669	2.9569	3.59295	4.10066	4.42869	2.80077	2.48675	1.86961	2.10635	0.929673	3.30193	3.10102	1.70736	2.07743	1.40465	-0.101729	0.569334	1.10303
	-0.920877	-0.516978	-0.862021	-1.47891	-2.84763	-2.34368	-2.08287	-3.17128	-3.47654	-2.69519	-2.91546	-2.67122	-3.66727	-4.17302	-3.09563	-4.15546	-4.53783	-4.04916	-3.49602	-3.19878	-5.44478	-4.69935	-3.67989	-3.25952	-3.58299	-3.95937	-3.00858	-2.93909	-3.1579	-3.09346	-2.68468	-2.38648	-2.01515	-2.76105	-2.33626	-2.74643	-2.46319	-1.3921	-2.29928	-2.19965	-2.42991	-1.87101	-2.03461	-1.3726	-1.48721	-2.75811	-1.95256	-1.32481	-0.955968
	-9.48348	-9.96531	-10.7761	-10.3591	-9.73085	-9.94309	-10.1083	-9.45868	-8.63464	-9.94115	-8.96001	-8.36283	-8.07889	-8.2637	-8.28753	-8.0584	-7.89111	-7.73529	-8.34187	5.63399	-6.08654	0.862902	-5.47588	3.04866	-1.8569	-0.978778	-2.69367	-3.45731	-1.2654	-5.21739	-2.6508	-6.06755	-7.08599	-4.93941	-6.01934	2.24512	1.97619	5.69202	-3.44042	-1.71077	7.58619	-2.22781	-2.83774	0.555544	-5.37881	-6.37452	-1.95402	-3.86342	-1.64718
	18.7272	19.7919	20.1712	18.3425	17.9924	19.2787	19.5667	20.4589	20.5632	19.1277	18.2764	17.6939	16.2339	17.8667	19.2089	20.8431	21.3703	24.0163	21.8352	19.1111	18.9384	19.1271	17.7061	15.8347	15.54	16.5308	16.3881	16.2191	17.1533	15.467	16.3142	15.2679	16.0082	15.5322	13.7621	14.014	14.5414	14.2506	14.822	14.7894	14.8668	13.9756	14.2844	12.7271	13.5426	12.7831	12.4301	13.7976	14.3027
	0.519318	0.794716	0.796886	0.903138	1.20135	1.14373	0.943034	1.02849	1.13553	1.53643	1.73953	1.77158	1.18103	1.03575	1.37688	1.037	1.07443	0.773225	1.01524	2.23499	1.55833	1.5115	1.74696	1.93019	2.02729	2.13037	1.70227	1.3139	2.0746	2.26117	1.44205	2.02928	1.43103	1.20375	1.33322	1.61678	1.60264	1.14358	1.06349	1.17661	1.24755	1.19558	1.15572	1.33838	1.25705	1.22932	1.00381	1.32824	2.01462
	4.15781	5.22943	4.75768	4.18642	2.33667	2.69971	3.74016	3.9372	4.26119	3.76603	2.90044	2.65567	2.45722	2.59622	3.72802	3.20937	3.09363	2.8333	3.40643	5.08316	4.20759	3.85887	3.82418	3.89071	3.84564	3.55324	3.18606	2.95208	2.89266	2.99883	3.22692	2.79024	3.84075	3.66826	3.19744	3.31015	3.65224	3.50028	3.40381	3.08067	3.81795	3.84781	3.54056	3.53602	3.32694	3.32714	3.93814	4.05793	4.7967
	14.3452	14.5248	15.874	15.808	14.7344	14.1068	14.298	13.8131	13.1709	13.0461	13.1996	12.3645	13.3793	14.6767	14.6475	13.6283	13.6818	11.4631	11.3785	8.43436	10.6597	10.9445	10.2772	9.6461	9.82431	10.2571	10.1718	9.56274	8.92743	9.09912	9.73369	9.02586	10.1346	9.36126	8.32298	8.08625	8.29508	8.18231	7.90437	7.7527	7.3692	7.50721	7.86402	7.78272	7.24246	6.83126	6.88477	7.06272	7.14015
	6.50343	7.30888	7.83083	7.69252	7.08544	6.79341	6.96251	6.73337	6.45338	7.25638	7.55582	5.88671	5.52226	5.91016	6.01804	6.5671	7.06523	6.38039	6.03841	5.28352	4.88839	5.07696	4.67565	5.81276	6.5183	6.51628	6.90684	7.52006	7.41544	6.5995	6.79898	5.43988	6.24677	6.53263	5.8772	6.3221	6.3013	5.24249	4.93298	5.34045	4.7465	4.41225	4.44299	4.00271	4.49537	5.34947	5.37964	5.40698	5.28249
[truncated: 934 more columns]

## Sheet: SFig5bTop.Correct trials
time to maintenance onset,s	-1	-0.951843	-0.903687	-0.85553	-0.807373	-0.759217	-0.71106	-0.662903	-0.614747	-0.56659	-0.518433	-0.470276	-0.42212	-0.373963	-0.325806	-0.27765	-0.229493	-0.181336	-0.13318	-0.085023	-0.0368664	0.0112903	0.059447	0.107604	0.15576	0.203917	0.252074	0.30023	0.348387	0.396544	0.4447	0.492857	0.541014	0.589171	0.637327	0.685484	0.733641	0.781797	0.829954	0.878111	0.926267	0.974424	1.02258	1.07074	1.11889	1.16705	1.21521	1.26336	1.31152
averaged z-score of the correct trials	0.120364	0.0994388	0.0722169	0.0369362	0.00657167	0.006487	0.00637505	0.0120612	0.0108454	0.00911973	-0.0199409	-0.0549924	-0.0714419	-0.0598243	-0.0551994	-0.0672278	-0.0250225	-0.00821567	-0.0149681	-0.00610862	0.0362905	0.013526	0.0262789	0.0376778	-0.00449122	-0.0187207	-0.00671741	-0.0169892	-0.0148408	0.0565086	0.0903463	0.102108	0.119926	0.13845	0.123572	0.115546	0.12395	0.127633	0.126242	0.105772	0.101427	0.0850541	0.0954974	0.102812	0.151654	0.184868	0.228842	0.267338	0.316844
sem	0.0842328	0.0810195	0.0788645	0.0751157	0.0723386	0.0698144	0.0685596	0.066703	0.0648675	0.0630188	0.0626134	0.0628495	0.0649901	0.0679891	0.0713495	0.0740879	0.0780245	0.0883361	0.0965274	0.106489	0.120889	0.134658	0.141833	0.154489	0.161148	0.16305	0.168823	0.174298	0.176229	0.185478	0.193853	0.198339	0.204776	0.210843	0.216394	0.222272	0.226371	0.226666	0.22707	0.223154	0.218617	0.215924	0.214722	0.212174	0.214586	0.216775	0.227049	0.230349	0.232737
Individual trials, z-score	-0.133753	-0.0605652	-0.471476	0.210059	-1.77225	0.443655	1.25517	1.70186	0.821053	-1.7146	-0.477081	1.06032	1.07545	0.23094	-0.746488	0.714032	-0.0376521	-0.743037	-1.06926	-0.6601	-0.112586	-0.462738	0.69615	0.283783	-0.0330701	0.195172	0.0322012	0.936111	0.622267	-0.345505	0.111441	-0.328836	-0.780366	-0.776793	-1.456	-1.48667	-0.126731	-2.52391	-3.78871	-2.58522	-3.38493	-3.33382	-3.84659	-3.89334	-4.32796	-3.99982	-4.51899	-3.86218	-3.43956
	0.632814	1.12256	2.72154	1.07811	0.0867531	-0.421337	-0.565963	-0.736307	-0.66009	-1.34959	-1.35355	-0.944262	-0.889923	-0.650512	0.0827044	0.196307	-0.0802442	0.834271	0.219721	0.310125	0.545096	0.821567	0.558708	-0.614582	0.147794	0.0948024	0.212621	0.318243	0.890026	0.0776899	0.325098	0.796174	1.56756	0.808809	0.752415	0.61267	1.08056	0.796602	0.268131	0.852809	0.833927	0.345947	1.2885	0.395643	0.933185	1.0418	1.30204	2.37333	1.38727
	-0.948765	-1.0482	-1.50662	-0.930774	-0.886652	-1.00529	-0.742872	-0.474701	-0.365752	-0.524902	0.0851056	0.338456	0.226902	0.340056	1.12193	0.819042	1.43181	0.903369	1.451	1.80048	2.46474	1.88253	1.83682	0.449601	0.188667	-0.160629	-0.900456	-0.777595	-0.292732	0.025566	0.304716	-0.277407	0.0601499	0.11711	0.625867	-0.0863806	-0.372479	-0.563072	-0.862816	-0.672298	-1.32103	-1.32316	-1.48378	-1.29975	-1.35725	-1.55943	-1.3355	-1.11974	-0.235386
	0.0871472	-0.786209	-1.31141	-0.678741	0.28646	-1.1759	-1.11827	-0.297997	-0.0823623	-0.112066	-0.645119	0.720555	-1.03309	-0.249301	1.36759	1.63823	1.14805	0.235307	1.85841	-1.04724	-0.336344	-1.66776	-1.93954	-2.4801	-1.45904	-2.47182	-4.16568	-3.74281	-4.66571	-4.63656	-3.45681	-3.09522	-3.81195	-4.32196	-3.56489	-3.89593	-5.25262	-3.88671	-3.43227	-2.38057	-2.62851	-3.922	-5.06245	-5.54197	-4.87748	-5.66309	-5.779	-4.4169	-5.19272
	0.661568	0.680942	0.733231	-0.220195	1.09646	0.611915	1.21549	0.636854	0.798957	0.913413	0.481172	0.199905	0.154446	-0.511458	-1.22818	-0.755775	-0.436204	-1.55982	-2.20181	-2.30142	-1.86482	-2.45882	-3.05995	-3.49605	-3.86808	-4.57243	-2.99239	-3.65658	-4.80247	-2.6472	-3.39821	-1.49329	-1.48566	-3.00142	-2.01584	-3.31926	-3.48403	-2.18313	-3.02135	-2.30661	-2.20248	-2.15994	-2.26071	-1.90071	-1.93682	-1.81134	-1.38628	-1.99816	-1.75546
	-2.03758	-1.56235	-1.85779	-0.868299	-0.454549	-0.0667545	-0.523637	-0.269035	0.670511	0.539621	0.699828	0.597402	0.770884	0.637299	1.11521	1.26583	0.613584	0.632708	0.167351	-0.230344	0.182596	-0.310268	-0.877696	-0.903473	-1.05865	-1.49663	-1.51884	-1.1575	-1.26801	-1.87802	-1.68784	-1.78271	-2.19478	-2.06784	-1.80285	-1.14408	-0.828985	-2.03473	-2.14099	-1.79327	-2.45717	-2.64614	-2.36608	-2.24149	-2.44114	-2.12023	-1.9805	-2.53546	-0.610621
	-1.29932	0.217443	1.50563	1.63964	0.89677	0.846685	0.628158	0.652954	-0.503877	-0.308641	0.238617	-0.856991	-0.810024	-0.705076	-1.17491	-0.315875	-1.85684	-0.099539	-0.109013	0.673293	-0.40637	-0.595484	-0.300655	-1.49363	-2.08501	-3.95848	-4.38922	-4.97095	-5.69597	-4.30619	-3.91632	-3.15889	-5.28347	-2.99441	-3.76691	-5.20162	-4.02475	-3.25396	-4.09333	-1.89922	-1.0027	-0.306295	-0.887743	-1.3622	-2.86637	-1.28308	0.0871534	-0.267703	-3.23834
	2.48934	2.10996	0.643048	0.387734	0.103997	-0.220432	-0.280427	0.55427	0.302411	0.204519	0.268267	-0.19202	-0.295243	-0.638759	-0.516903	-0.637517	-0.872158	-1.45089	-1.72734	-0.0221894	0.649238	0.357142	-0.28858	-0.678029	-0.431818	-0.483668	-1.38956	-1.74232	-1.12654	-0.470074	-0.400414	-1.0605	-1.59081	-1.54166	-1.34851	-1.14429	-0.883481	-0.881062	-1.30453	-1.80484	-2.03228	-1.80691	-1.72066	-2.20339	-2.34164	-1.88178	-1.63498	-1.79379	-7.44775
	1.43895	1.25258	0.920301	0.920446	0.336764	0.426756	0.447334	0.952632	0.569853	0.637947	-0.170588	-0.117632	-0.838997	-1.29004	-1.20776	-2.41821	-0.0677759	-0.398264	-0.98806	0.216065	0.747426	0.104424	0.0890164	1.16942	1.387	0.445708	0.216544	0.175844	-1.08091	0.512202	0.627399	-0.327752	-0.262134	-0.764024	-0.78559	-0.758565	-1.34351	-2.12379	-2.02384	-1.16053	-0.663748	-1.18761	-1.95887	-1.76797	-1.90254	-2.10296	-2.491	-3.47131	-8.78685
	2.46935	1.5555	-1.89485	0.540753	0.0552243	-0.00193969	-0.434369	-0.433626	-0.0302633	0.350196	-0.666631	-0.0231251	-0.741949	0.0231442	0.379293	0.347107	0.573079	-1.73446	0.117206	-2.99824	0.5012	0.561662	-0.909572	-2.00523	-1.24421	0.422794	1.55401	1.62027	0.994504	0.771453	1.15115	1.76349	1.88809	1.39396	1.06144	0.917631	0.560017	0.221173	0.125836	0.113971	0.403928	1.38103	1.87752	0.897914	-0.238849	-0.780665	-1.16405	-1.47609	0.558703
	1.92871	-0.026309	0.832481	0.316424	-1.59869	0.185511	1.30529	0.752503	1.04816	0.177796	0.183252	-0.179612	-1.0704	-0.750488	0.450207	-0.967493	-0.332562	-1.00078	-1.73362	-1.33019	-0.907307	-0.437229	-0.265362	-0.656337	-0.881762	-0.626727	-1.55539	-1.92796	-0.834789	-1.27948	-1.93927	-1.70266	-1.76584	-1.65632	-1.16997	-0.750483	-0.368847	-0.926441	-2.5696	-1.96842	-0.691786	-1.0108	-0.66901	-0.0512926	-0.559909	-2.52678	-3.90823	-3.92768	-4.68344
	0.839628	0.495475	-0.535543	-0.814844	-0.307043	-1.38497	-2.29694	-1.02141	-0.58608	0.877701	1.10729	-0.650339	-0.22607	0.745257	0.204019	-0.207374	1.02173	0.257706	1.64031	2.67128	2.61083	2.26315	3.92706	4.78101	3.06921	2.2417	0.702472	0.683244	-0.770476	-0.844564	-0.963287	-1.9426	-0.313187	-1.62434	-2.09016	-0.245271	-0.00918193	-0.947401	-0.558856	-0.185578	-0.940608	-1.45289	-1.83666	-1.63823	-1.03753	-1.88877	-2.7629	0.0989392	-6.26567
	1.70764	1.13417	0.293251	0.262378	-0.146049	-0.0798366	-0.30562	-0.350696	-1.58388	-2.74117	-1.19742	-0.24169	-0.434631	0.121165	0.636078	0.473765	0.591266	0.693756	0.522004	0.752299	0.825301	0.807279	0.732667	0.635901	0.551419	0.499723	0.393502	0.123812	-0.13699	-0.0818182	0.279794	0.718979	0.995245	0.87821	0.50952	0.389001	0.569138	0.5522	0.234899	0.132019	0.447222	0.75084	0.763573	0.666784	0.613815	0.528254	0.337761	0.103489	-0.0460934
	1.89412	1.77515	1.28244	1.37763	0.51735	-0.05877	-0.224861	-0.441861	0.128603	-0.12927	-0.286865	0.30797	-0.0617499	-0.0366688	-0.124182	-0.720219	-1.30112	-1.68715	-1.16099	-1.23395	-1.2704	-1.18528	-1.24803	-1.64955	-1.61509	-0.728852	-0.605507	-1.26661	-1.86	-1.86734	-1.81052	-2.08068	-2.37734	-2.37484	-2.10475	-1.77412	-1.06327	-0.684926	-1.37943	-1.83057	-2.01721	-2.3018	-2.09476	-2.03484	-2.40986	-2.33255	-2.18156	-2.34083	-2.6007
	0.748317	0.944808	0.0853951	-1.56936	-0.189038	0.041978	-0.508321	-2.05085	-1.04726	0.452922	1.12682	0.0526476	-0.0573818	-1.1516	-0.215882	0.614399	-0.379845	1.20327	1.60272	1.81879	1.81858	2.03772	2.62282	0.919178	-1.40174	0.634927	1.05263	1.92903	1.48277	1.42269	1.70222	2.56348	3.40406	1.70904	1.53212	1.0197	2.44715	3.19701	1.4515	2.79389	3.59838	2.87442	2.63444	0.864118	-0.527764	-0.659327	-0.485087	-0.787866	0.168562
	-0.0810365	-0.608366	0.191809	-0.00476813	-1.49954	1.91308	0.923263	-0.527689	0.0198531	1.31902	0.00501542	0.834833	0.40076	-0.859668	-1.10788	-0.625979	1.23588	-0.61591	-1.43594	-0.142591	-2.04301	-0.925646	0.165039	-0.998753	-1.74821	0.432336	1.64229	1.12545	1.53853	1.04759	-0.202739	1.18278	-0.475672	0.248233	-0.317712	-0.336835	-0.614002	-1.92002	0.40251	-0.0163105	-1.47906	-1.43872	-1.84092	0.274958	-1.5001	-2.76585	-1.88931	-3.3214	-0.777456
	-0.126404	-0.785072	-0.173477	-0.814996	0.516641	-1.17275	1.04708	1.4745	-0.401636	1.20632	0.248271	-1.5679	-0.862223	-0.433217	0.926666	-0.570636	0.726792	-0.516616	1.58025	0.611792	0.57919	1.30212	1.59899	-0.852354	0.390634	-0.054235	1.54736	-0.222575	-2.19742	-2.00354	-1.63771	-1.11533	-0.842587	-0.543109	0.153866	-0.93541	0.190754	-1.56765	-1.02186	-0.72853	-0.243539	0.623768	1.04794	0.31569	0.982807	-0.287018	-0.0446275	-1.11788	-0.31569
	1.12731	0.424639	-0.284313	0.981879	1.49796	1.30305	-0.915782	0.689385	1.04022	-0.567355	-0.736738	-1.14997	-1.29323	-0.352538	-1.45043	0.662243	0.992344	-0.990043	-0.742777	0.123376	0.977574	0.531755	-0.768149	-1.63965	2.31813	1.06615	0.21874	-0.429598	1.13679	2.50184	0.354013	1.36313	2.28184	0.89724	1.37784	1.54826	0.547606	2.71135	0.0361929	-1.16895	0.936785	-0.131868	2.60726	1.97709	1.15712	1.21212	1.69924	-0.843635	-0.471762
	0.169828	1.91002	-1.35899	0.652724	-0.263857	0.739028	0.194882	-0.776331	0.0849943	0.349889	-1.01602	-1.36949	-0.33627	-0.553532	-0.714531	0.125345	0.39699	2.32322	0.187471	0.785522	-0.241809	-1.95529	-0.387451	0.230098	-0.322719	-0.593736	-1.86109	-1.28829	-2.31231	1.07842	0.878438	-0.336403	-1.94106	-0.213637	1.72482	1.01582	2.30645	0.439222	2.86003	1.24412	1.17138	3.14235	2.8286	1.76654	2.33253	3.43009	3.48485	0.513164	3.17643
	-0.765632	0.0565613	-0.101085	0.166023	-1.125	-1.01164	-0.298191	-1.04899	-0.834235	-0.648965	0.0558417	-0.655761	0.116247	-0.800636	0.930223	-0.0246481	2.27639	0.886071	1.67897	-0.602027	1.28284	0.560894	1.45992	0.0184992	0.239161	1.48392	0.357308	0.262546	0.000336656	-0.786215	1.235	-0.707916	-0.325656	-0.623308	-0.558748	-0.99702	1.02575	0.830403	1.03539	0.164515	0.226747	0.608027	-0.753918	-0.35696	-0.530437	-0.966921	-0.0545039	0.282296	0.391382
	0.506706	-0.160944	0.443	-0.463976	-0.545705	0.0768833	-0.762776	0.112254	0.233311	1.84465	-0.0712897	-1.23352	-1.17469	-0.512589	-0.593595	-0.369715	1.58158	1.3717	1.04061	0.00579019	-0.186817	0.322416	-0.299168	-1.75675	-0.490002	-0.980288	-0.944013	-1.00992	-3.21771	-2.75076	-1.76506	0.509956	1.04413	-0.239656	-0.493967	-0.777538	-3.9573	-0.699486	-0.54732	-1.08868	0.193723	-0.641935	-0.8164	-0.798593	0.0626251	-1.26351	-0.368934	-1.23822	-0.360341
	0.222985	-0.575719	0.532475	-1.25847	0.0839746	-1.14896	-1.8478	0.013455	0.770136	-0.853665	1.18245	1.15426	1.29126	-0.549509	-0.559858	-0.0212662	-0.476014	-0.101557	0.504836	-0.92379	-0.387273	1.09181	-0.974578	0.0538702	1.4283	0.191868	0.102865	-0.177286	1.12986	1.35293	3.15037	2.84565	3.07341	3.59245	5.00814	5.4113	3.71937	5.00549	4.44523	4.29723	4.92236	3.15546	2.57224	4.09557	3.97349	2.35524	1.68921	3.76612	3.62194
	0.384	0.564784	-0.35104	-1.20252	-2.22184	0.229537	0.169075	-0.498845	0.109413	-0.654074	0.703641	-0.596443	-0.512439	0.290762	2.00412	-0.829734	1.25035	1.08526	-0.0298576	0.88439	0.0811971	0.237291	0.103813	0.564787	0.57581	1.35909	-0.178001	0.381222	1.12109	1.67062	3.52697	1.9548	3.89371	4.46548	2.96591	2.5509	2.25459	1.94177	1.50089	1.69246	0.482971	2.13396	-1.45375	-0.554334	1.17198	0.6555	1.55524	0.728578	0.32459
	0.466327	2.37195	-1.56513	-1.23849	-0.460252	-0.00583565	-0.112806	0.290498	0.687386	0.233627	-0.28198	0.214493	1.26509	-1.47693	0.770489	-0.8592	-0.705987	0.603729	0.155498	-0.645509	-0.919453	0.657874	-0.6082	-1.63893	0.127093	0.183878	-0.209464	0.302698	-0.145464	0.125189	0.0673916	0.519845	0.900152	0.252771	-0.571029	0.483964	-0.869966	1.43733	2.50995	1.3901	-0.0857076	-0.717708	1.03468	2.61685	1.91145	0.14618	1.016	2.09296	1.85466
	-1.22247	0.389885	1.99817	0.53376	-0.181029	0.67993	0.882638	0.345464	-1.04286	-1.82916	0.187598	-0.000231802	1.56086	0.427149	-0.146157	-0.564237	-0.818122	-0.512017	0.499531	2.63506	-2.18212	-0.786193	0.981641	0.481649	0.528448	-0.801044	-1.59708	-0.454772	0.540357	1.29877	0.469522	0.583283	1.76765	0.369851	0.474103	0.152686	0.33617	1.55666	0.311238	0.822461	1.45529	0.96742	0.675736	0.852644	1.14118	3.00513	3.38296	-0.502552	1.27107
	-0.367035	-1.44461	0.356189	-0.885976	-0.355474	0.790144	-0.793557	-0.797851	1.22844	0.698266	-1.44132	0.135854	1.99108	-0.085651	0.518771	-0.894018	-0.00432781	-0.3021	1.68594	-0.219632	-0.557206	0.909436	-1.2501	0.138667	0.564054	-0.577571	-0.302278	0.211208	0.326764	0.315316	1.8444	0.807561	1.35123	0.530117	-0.312784	1.50974	2.38341	1.61861	1.00861	1.08865	1.58742	-0.635091	0.472827	0.353849	-0.763477	1.57741	-0.102679	2.10028	2.38933
	1.25734	0.362927	1.83671	1.25317	0.799316	-0.832027	-0.0498838	-0.0497652	-0.363628	0.528783	0.704762	-1.1178	-0.0116877	-1.10292	-1.12836	-0.0523281	-1.28682	0.930868	-0.612615	-0.919476	-0.210644	-1.39914	-1.97533	-2.20064	-3.25203	-1.37982	-0.250693	-1.12227	-1.74173	-1.07065	-0.670871	-0.765439	-2.17762	-1.34972	0.913059	0.503504	-0.341084	-0.227015	-0.204656	0.377496	0.284632	-1.60478	-0.90256	-0.305793	-1.22157	-1.64611	-0.872421	-0.80676	-1.11263
	-1.31964	0.363008	-0.59073	-0.324182	0.828274	2.06143	1.17588	-0.71566	1.27901	1.23937	0.189584	-0.574984	0.447067	0.420781	-0.164296	-0.305941	-0.779936	-1.11775	-0.953175	-1.04402	-1.56103	-1.98129	-2.39197	-1.62556	-1.48341	-1.96534	-2.52708	-2.30061	-2.30299	-1.56198	0.0872558	0.626707	2.25506	0.778041	1.47488	0.128856	-0.233897	1.07013	-0.337918	-0.289237	0.0938276	1.87398	1.65703	0.483121	-0.24912	-0.0407572	-0.692709	-0.19099	-0.549731
	0.0423702	-0.515264	-0.619202	-0.207729	-1.03585	-1.63001	-2.30127	0.355961	1.21757	0.0178489	-0.540919	0.198401	0.0504334	1.59757	1.23577	-0.0972918	0.331267	0.648193	1.30608	0.426421	-1.14009	-0.349192	0.710046	0.121665	-1.88783	-2.92643	0.0498818	1.78898	-1.06137	-2.25602	-1.37796	-0.514969	-0.970503	-1.43024	-1.0894	-0.526347	-0.613526	-0.629116	-0.0750476	-1.7047	-2.71193	-0.75704	-0.606184	-1.56687	-1.65076	-1.26831	-1.38179	-1.94979	-3.12666
	1.0496	1.36578	1.81194	0.436147	-0.728228	-1.81475	0.599389	-1.20581	-0.674879	-0.396222	-1.60598	-0.815273	0.0611661	0.193464	0.237199	0.782549	0.290661	0.0544087	0.444963	0.49281	0.225378	0.0620155	0.749818	0.296736	-0.254775	0.660164	0.620926	-0.167734	0.836247	-0.170218	-1.03377	-0.0533309	0.169417	0.763246	-1.14385	-1.19096	-1.53684	-1.25124	-0.456308	-2.93664	-1.84203	-0.97288	-1.14674	0.973699	-0.127041	-1.09149	-0.610052	0.713502	1.39787
	-0.482155	0.683956	2.86265	1.61886	-0.0856332	0.0102263	-0.324449	-0.705406	-0.0929626	0.23325	-0.497762	0.167068	0.434501	-0.818092	0.384219	-0.153559	-0.802728	-1.97308	0.275211	-0.596592	-0.474917	-1.6191	-0.335264	-0.801837	-2.10628	-1.45039	-0.760596	-0.0196782	-0.762658	0.236301	0.15417	-1.10901	0.0531761	-0.774324	-0.0891814	0.487611	-1.0668	-1.0627	-0.689537	-0.878271	0.415252	-0.649955	0.414425	1.02317	0.712216	1.89373	1.04164	2.04306	1.78798
	-1.7734	-1.20252	-1.4131	0.0955139	-1.7712	-1.14106	0.130436	0.41815	-0.157197	0.694758	0.795692	0.761026	1.01538	0.121197	0.112532	0.0382883	0.879314	0.162111	1.47538	-0.08659	0.530036	0.769915	0.840616	0.941734	0.998084	0.717064	0.440474	0.442472	0.573714	0.600832	0.66428	1.35653	1.8625	1.68588	2.01444	2.55351	2.26973	0.6863	-0.320398	0.870881	1.84362	1.62736	1.00289	1.42277	2.25914	1.89259	1.39247	1.45215	0.0658388
	1.2027	1.61174	-0.109491	0.568067	-0.986448	0.334719	0.503028	1.32701	0.441851	-1.57553	-0.804233	0.383484	-1.04264	-1.43344	-1.17298	-1.04631	-0.0714614	0.938802	0.768181	1.3257	1.40311	0.581662	-0.206736	-0.0333066	0.972249	0.308579	-0.912	0.478677	1.17424	-0.244002	0.175067	1.16464	0.159224	-0.151414	0.762903	0.789616	0.399237	0.741316	2.26442	2.80006	0.522566	0.153373	1.86055	0.275764	-1.17819	0.614953	0.669116	-1.33093	2.66626
	1.46067	1.18434	-0.691815	-1.18097	-0.89689	0.81345	0.446995	-1.60135	-0.101358	0.467239	0.534274	0.391044	-0.510397	0.549273	-0.863589	2.11309	-0.590191	-1.03364	-0.46895	-3.51734	-0.424604	1.12734	1.58771	1.40571	1.03057	0.91149	1.39522	1.93653	1.54652	0.166986	-0.811775	-0.269499	0.885263	1.15076	0.33564	-0.440933	-0.410556	-0.0771469	-0.121685	-0.406618	-0.270232	0.483736	1.13047	0.991633	0.401327	0.0913521	0.253315	0.405657	-0.167062
	-1.12572	1.20913	0.212774	0.392847	-0.198436	-0.2052	0.147169	1.43721	0.0103536	-1.72524	-0.757868	-0.217611	-1.27523	-0.87066	-0.959555	1.14365	0.306065	1.41882	0.334952	1.24316	1.16762	0.0421474	0.276366	0.386073	-0.173646	1.18348	1.09106	0.444577	1.40326	0.996952	-0.235671	-0.0282733	0.281325	0.58237	-1.44573	-0.264571	-0.2409	-0.384335	-0.529468	-3.16313	-1.19964	-1.49506	0.244293	-0.196561	-1.17611	-0.633463	-0.866137	0.0213942	-0.845194
	1.65684	1.57223	0.270085	-0.204894	0.552118	0.925826	0.452388	1.40533	-0.245242	-0.745477	-1.14221	-1.62169	0.129101	-0.799683	0.383927	-0.374067	0.414877	-1.22075	-1.29855	0.17256	1.36278	1.16822	1.10543	-0.29831	-0.0184426	1.54442	0.48477	-0.0149148	0.36114	0.205843	-0.00987839	-0.230873	-1.51201	0.761155	-0.390306	0.294979	0.703951	0.595209	1.80629	2.62162	3.04721	4.41131	4.24925	1.76622	6.07581	3.95658	5.90222	7.70138	6.46243
	-1.08746	-1.04786	0.589286	1.7786	-0.0193228	0.326021	-0.631929	-0.436042	-0.988779	-0.152622	1.41409	0.798366	-0.374098	-0.619024	0.184996	1.34428	-2.29651	0.115494	0.578379	1.27049	-1.72405	-1.71578	-0.791571	1.34626	1.79295	0.568845	-1.31373	-0.0413024	1.03514	-1.2982	1.99714	1.81569	-0.245706	-0.689673	-0.635367	-0.125216	0.985022	-1.95564	-0.506681	0.293712	-2.20703	-1.61961	0.320818	-0.98952	-3.49383	-1.9077	0.42536	0.311133	-7.83953
	-0.405852	0.510707	-0.92344	0.501561	-1.41541	-0.16633	0.661736	1.14401	0.218815	1.19283	0.786962	1.05921	0.220809	0.615284	0.0731714	0.124884	-1.33187	-2.04347	0.605321	-1.61407	-1.07271	-0.326838	0.370717	0.767124	0.610955	-0.0517969	-0.517171	-0.571002	-1.05587	-1.81004	-0.991541	1.15644	1.59026	-0.157807	-1.61357	-1.7269	-0.922012	-0.106419	-0.380442	-1.24737	-1.35046	-0.933983	-0.975489	-1.43482	-1.85856	-2.07099	-2.01644	-1.71913	-4.54894
	0.771879	0.688086	0.296442	-0.179012	1.47537	0.484806	-0.943635	0.443791	-1.39662	0.0373874	-0.964087	0.940253	0.419786	-1.12419	0.841525	-0.053057	-1.24435	0.0412356	-1.09814	0.15664	-0.738276	-1.9476	-0.0792417	-0.722083	0.650388	-0.110494	1.08326	1.43564	-0.132782	1.26892	0.220811	0.502484	-1.08648	1.31327	-0.493047	-0.343492	1.25395	1.12217	0.897844	-0.463156	1.42971	0.656351	-1.00108	-0.215256	-0.516501	0.219435	-1.34474	0.766364	-1.1419
	-0.238506	-0.438445	-0.00725567	-0.259628	0.518655	0.258424	2.0698	1.80684	-1.51012	0.259631	1.01568	-1.40402	-1.34029	0.768394	0.0576726	-0.719412	-0.352529	-0.653788	0.200041	0.794561	-1.23424	0.0442564	-0.151961	-0.696767	-0.616454	0.0417848	0.427426	-1.41013	0.292051	0.850777	1.91714	2.396	1.8469	0.0828829	-0.869538	-0.291461	-0.373276	0.414125	0.0508987	-0.637759	-1.56724	0.206964	0.795126	1.85455	3.16974	0.552529	-0.333102	1.04308	-0.810419
	-2.25791	-0.236329	0.242995	-1.09753	-0.852044	-0.934505	0.419497	-0.796922	-0.061301	1.11055	0.147878	0.283624	0.187936	-0.306471	1.29881	-0.486691	1.00159	-0.472773	1.31935	0.482482	0.813938	0.722736	0.810924	1.53593	2.46271	2.81766	2.06764	0.549537	0.141523	0.89211	0.301684	2.18969	4.07209	1.75049	1.50292	1.77293	0.669072	0.422119	1.52116	1.63142	0.232374	1.22493	1.12075	-0.076653	0.74965	0.409036	0.404761	1.95608	1.41055
	1.47171	1.55538	1.31413	1.51873	0.92513	0.165486	-0.53418	0.605681	0.536795	-1.25104	-1.21387	0.115939	-0.649968	-0.880706	-0.897609	-0.946365	0.252532	-1.14409	-0.334438	-0.194149	-0.336951	-0.114368	-1.26097	-1.8562	-2.17446	-1.99899	-1.95461	-0.910436	-0.740591	-0.0639341	-0.962851	0.369029	0.612246	-1.96927	-1.53397	-1.10331	-1.37937	-3.45062	-2.09194	-2.75469	-3.5616	-2.68325	-1.57646	-3.31776	-1.3194	-0.944067	-2.31172	0.255249	-0.707591
	0.635537	0.252817	1.12969	1.76424	1.22418	0.345112	-0.613769	-1.02582	0.19453	0.10014	-0.555984	-0.00452196	0.641234	-0.298876	-2.68229	0.617083	0.322305	-1.28065	-0.462706	-0.0508266	-0.959653	0.146081	-1.80149	-1.29695	-1.39534	-0.74193	-1.25693	0.193484	-0.721259	-0.728411	-1.51839	0.135804	-1.74866	-0.831209	-2.23167	-1.2789	-1.36471	-1.08352	-1.79081	-0.832838	-0.414452	-1.57163	0.893219	-0.084934	-0.366072	0.972088	-1.20775	-1.02525	0.367635
	-0.0670937	-1.21396	0.683658	1.08907	-1.14928	-1.05483	0.815933	0.408966	0.539204	0.421342	-1.30696	0.873409	-0.15054	0.254386	0.27112	-1.3994	1.35797	1.00227	-1.2046	3.43942	-0.431829	-1.47204	-0.873032	0.173389	0.479633	-0.246413	-0.312683	0.825016	1.10704	-0.152018	-1.10119	-1.09933	-1.32293	-1.94987	-1.98222	-1.32947	-0.767786	-0.777579	-1.51164	-2.2484	-1.92172	-1.4378	-2.34782	-3.08674	-1.42083	0.500101	-0.252412	-2.45886	-1.41762
	0.119677	0.554904	1.16194	-0.158949	1.35481	0.97029	0.696371	0.490997	-0.207828	0.139477	0.424134	-0.0164056	-0.376836	-1.01449	-1.39221	1.23194	-0.448707	0.321559	-1.74759	-2.01524	-3.04206	-0.165732	-0.296942	-1.03006	0.552833	-0.208807	-0.873443	0.0451129	0.351227	0.871113	0.666606	0.567879	-1.15403	-0.721864	-0.651364	-1.20935	0.531814	-0.362728	-1.57612	-0.724431	-0.956186	0.295128	-1.01355	-0.33907	-0.968297	0.840806	0.356074	-0.366166	0.78737
	-0.498216	-0.13327	-0.105383	-0.125694	0.666788	-1.11682	-0.0363705	1.38382	0.537362	1.00713	-0.913592	0.0385324	-0.0486975	-0.931822	-0.840511	0.755045	1.76919	-1.5198	0.281911	1.18845	-1.43229	3.17986	0.807496	0.331904	2.26297	2.50627	1.69156	2.36353	0.869734	2.72996	0.184808	-0.633343	1.34881	-0.83351	-1.43592	-2.88072	-2.458	-1.46092	-2.20059	-1.62644	-0.969713	-3.32765	-2.14467	-3.80713	-2.25211	-1.18497	-0.928688	-0.222795	0.382993
	-0.226112	0.612046	-1.03127	-0.558891	-0.315197	-1.12546	-1.21844	1.30967	0.0518881	-0.392403	0.0159067	0.216579	-1.03204	-0.374133	-0.277657	1.43015	2.37439	0.0794441	-0.39245	0.429367	1.44607	-0.420748	1.76965	0.167539	-0.0889166	-0.230948	1.72366	0.952702	-1.1169	-0.730304	-0.831345	-0.256706	1.42631	-0.0342756	-0.72299	-0.147749	-0.937997	-0.78341	-0.895888	-0.085301	-0.0602286	-0.0813522	-0.677867	0.509229	-0.558122	0.308937	0.0384265	-0.787679	-2.86195
	0.981887	-0.512678	-0.557172	1.10019	-0.792034	-1.30824	1.50952	-0.979061	-1.59758	-0.0445989	0.424509	0.155875	0.13149	-0.333349	0.611276	0.532682	0.193464	-1.71147	0.871297	6.45933	-0.248371	-2.16639	-1.32695	0.237716	0.502541	-1.03941	-1.52933	0.140917	1.0185	-0.0276607	-0.659505	0.0216424	0.687857	0.829739	0.959542	0.927555	0.0434081	-0.683425	0.745114	2.42471	0.583095	-2.41072	-1.77531	0.502891	0.234911	-1.71757	-3.0152	-3.27243	-1.6815
	0.293382	-1.04939	-0.186629	-0.210315	1.13037	-0.348906	-0.232389	0.646006	0.460701	0.660215	-0.407342	1.27013	-0.457853	-1.50307	2.25891	-0.00451205	-1.47822	-0.373482	-0.749577	-1.82402	0.936925	-0.471288	-1.54036	-1.02909	-0.265325	-0.711131	-1.07846	-0.399038	-2.8039	-1.84922	-0.810806	-2.15714	-1.66771	-1.14261	-1.43263	-0.430909	-0.83447	-1.96924	-1.56348	-0.786949	-0.812089	-1.52109	-1.96322	-0.920354	0.0348933	-0.890048	-1.75443	-1.74235	-1.17587
	0.946298	-1.37928	-0.338945	-0.468263	-0.445111	-1.3739	-0.920024	1.05462	1.74283	0.640389	0.316913	0.850734	1.0617	-0.574457	-0.944599	-0.0210588	0.348	1.22724	-1.42228	-1.10983	-0.476626	-0.0937028	0.00295806	-0.222625	-0.805465	-1.57524	-1.90776	-1.55551	-1.07898	-0.773617	-0.394346	0.0646441	0.247604	0.0579327	-0.285633	-0.439636	-0.0158949	0.551043	0.307306	-0.358871	-0.34692	-0.0522594	-0.436194	-0.63346	0.597036	1.82563	1.20451	-0.312032	0.286116
	1.07311	-0.0512287	1.01375	-0.161822	0.671538	0.526038	-0.548692	1.03554	0.0206748	0.314607	-0.0949446	-0.396629	-0.194912	1.27346	-0.335415	-1.35498	0.229465	0.67289	-2.47742	-0.624102	-2.7848	-2.90512	-1.94817	-0.877087	-0.54884	-1.21216	-2.25358	-1.62582	0.0251147	-0.529396	-1.96115	-1.75321	-1.17991	-1.08612	-0.607466	-0.0246153	-0.115426	0.129172	0.952483	0.12148	-1.59399	-1.00937	0.641608	1.1637	1.00389	0.829154	0.962468	1.35003	0.802472
	-0.743782	0.221302	-0.667589	0.00627813	0.682067	-0.557059	0.742925	0.441894	1.72975	-0.257473	-0.402241	-0.781051	-0.750793	0.219728	-1.66034	2.17592	-0.697375	-0.405456	0.185139	-1.81892	1.08472	1.22534	0.226656	-0.287596	0.823521	1.94856	1.62275	1.03065	1.01831	1.57711	2.09999	2.12809	2.60378	3.62991	3.74098	2.65928	1.18787	1.00553	2.45266	2.79166	1.9747	2.37076	3.47264	3.84276	2.97187	1.44169	0.851438	1.2924	2.82809
	1.04072	1.03156	0.728996	1.23277	-0.535506	-1.7541	-1.71442	-1.42716	-0.577917	0.339164	-0.115275	0.141678	0.328388	0.0353939	1.09184	1.24005	0.363509	-1.34754	0.526285	-0.058894	-0.69261	0.102736	0.623804	-0.11813	-0.52784	-1.37618	-2.24661	-2.27963	-3.59874	-3.43184	-2.8643	-2.82402	-5.15024	-4.40889	-3.06545	-4.22682	-3.27053	-2.5564	-2.76499	-1.63926	-3.13382	-2.92394	-3.66462	-2.66167	-2.70603	-1.64992	-0.277494	-1.5947	-2.95872
	1.43561	1.20965	1.1359	0.119108	-0.391349	0.0606363	0.0442024	0.996034	1.28036	0.785924	-0.709369	-1.41905	-1.02997	-2.25768	-0.993738	-0.597236	-0.278256	0.323128	0.188321	0.641402	-0.0754753	0.237475	0.41669	1.28603	0.427489	0.514947	0.900211	1.49842	0.139527	-0.655505	0.0312537	0.934687	-0.109077	0.759348	1.58639	0.974078	1.65202	1.86037	1.29141	2.04018	2.00728	2.03953	1.83367	2.65645	3.13592	2.43648	2.76682	2.8761	-0.0452313
	2.25381	1.63719	1.05233	0.987049	0.197703	0.235176	-0.620557	-0.428636	0.11397	0.459696	-0.392071	0.549159	-0.780524	-0.916886	-1.43362	-0.0228171	-0.14995	-1.45537	-0.432222	0.123008	-0.431618	-1.40905	-2.11856	-1.93507	-1.08834	-1.14927	-1.52247	-1.18051	-0.663991	-0.660651	-0.85039	-2.03414	-1.37902	-0.89859	-1.11099	-0.0330196	0.564175	0.835377	0.726512	2.06397	2.94147	0.609156	0.108813	1.39395	2.50381	2.56378	2.08213	1.78653	-2.78841
	0.309204	-0.0198789	0.982015	0.943984	0.896219	0.698836	0.0466831	-0.553482	-0.962015	-0.467061	-0.53215	0.453109	0.425374	1.74842	0.585806	0.995137	-1.4313	-1.21467	-1.91255	-3.80711	-2.36777	-1.89146	-1.84155	-1.70946	-1.33372	-0.814223	-0.30768	0.0933275	0.18754	-0.357546	-1.16097	-1.70701	-1.71485	-1.09523	-0.0698543	0.797543	0.745254	0.258477	0.139187	-0.410054	-0.948586	-0.726131	-0.169153	-0.136926	-0.508917	0.0318831	0.441369	0.142124	1.43864
	1.32785	1.88154	1.38392	1.34266	0.727437	0.401403	-1.41817	-0.117325	-0.0978299	0.0615126	-0.00309114	-0.125295	-0.377709	-0.137706	-0.680753	-1.52879	-1.10432	-1.28475	-0.361193	0.934605	3.43679	5.17892	4.99192	3.39728	3.48175	4.19689	4.1623	4.31004	5.68115	5.61718	5.37623	5.13328	4.51399	4.2779	4.07595	3.98609	4.1891	3.94752	2.66347	3.15757	4.26094	4.31247	3.54426	3.10568	3.54966	3.66885	3.32656	3.31331	2.3469
	1.50535	0.778237	0.59407	-0.104845	-0.661176	-0.935946	-0.449851	-0.725688	-0.503099	-0.198305	-0.169974	1.85489	1.79251	0.94473	0.696636	-0.316146	-0.786635	-1.29028	-1.24341	-1.58473	-1.34585	-1.37409	-1.67665	-1.51228	-1.65508	-0.649473	-1.3077	0.0158782	-0.911865	-2.18222	-2.46766	-3.23213	-2.33628	-2.55522	-1.91279	-1.72694	-1.01185	-1.67959	-1.27845	-0.496233	-1.20866	-0.52479	-0.208732	-0.582429	-0.304492	-0.619186	-0.833793	-0.791899	-1.83483
	-0.332781	-0.786886	-0.70196	-1.03239	-0.567723	-0.560644	-1.0291	-1.08429	-0.99601	-1.14908	-0.686427	0.0787306	0.607188	0.948934	0.720438	1.05561	1.44017	1.64625	1.52812	1.53729	0.79907	0.306986	0.0667549	0.0811483	0.327387	0.585482	0.659792	0.932904	0.985535	0.606607	0.477539	0.246544	-0.157845	-0.540553	-1.1434	-1.49763	-1.36376	-1.1574	-1.15605	-1.29479	-1.45867	-1.69092	-1.55236	-1.33836	-1.61394	-1.5829	-1.55696	-1.70447	-2.42994
	1.66922	0.919475	0.743221	1.23095	0.263494	0.290934	0.0678782	0.226059	0.133171	-0.521319	0.116114	1.05897	-0.157667	-1.00842	-2.28424	-1.5474	-0.872329	0.185007	-0.110615	-0.727522	-1.99363	-1.62938	-1.38966	-2.15813	-3.04305	-2.61247	-2.90483	-2.25855	-1.28304	-2.10903	-2.8135	-2.44951	-2.3453	-1.7122	-1.10165	-1.67939	-1.45273	-0.937389	-0.105203	0.641311	0.883878	0.876617	0.947112	1.05848	0.355944	-0.260889	0.17547	0.693462	1.25033
	1.8687	0.994797	0.651581	0.60029	-0.35898	-1.01502	-0.132499	-0.28643	0.0851738	0.31199	0.0285385	0.609259	-0.462851	-1.98324	-1.68173	-1.57853	0.105361	1.02335	0.83071	-2.73659	-0.86443	-0.485882	-0.862482	-1.25709	-1.38123	-1.9725	-2.61005	-2.2141	-1.94333	-2.30802	-1.95422	-1.18814	-1.01286	-1.49092	-2.05475	-1.89268	-1.39786	-1.06322	-0.813642	-0.753322	-1.09608	-1.88446	-2.56343	-2.17127	-1.34399	-0.883205	-0.567218	-0.441336	-0.596737
	0.76138	-0.153941	-0.745466	-1.19512	-0.939454	-1.03567	-1.35059	-0.99805	-0.772026	-0.418875	-0.604131	0.354055	0.170688	-0.113984	0.757453	0.913987	0.46826	1.90678	1.69179	1.85128	1.47617	5.85149	10.7694	12.5668	11.689	16.0883	10.0622	7.84921	9.26632	10.9543	14.2285	15.7233	14.3242	13.0726	13.1758	15.9465	17.7754	20.1275	16.1666	12.6311	16.034	12.2144	12.7833	13.921	12.4639	15.1541	13.7931	12.5474	10.774
	-0.838836	-0.191181	-0.410871	0.488619	1.35991	1.33446	1.30541	1.382	1.14282	1.01188	0.887745	-0.28391	-0.635364	-0.905743	-0.728022	-1.27098	-1.01212	-1.17566	-1.11654	-0.0374739	0.537301	0.70482	-0.496416	-1.17635	-0.920936	-0.853705	0.316333	0.745237	0.898471	1.24967	1.42393	1.67801	1.61908	2.1142	2.17157	2.1925	1.73895	1.9734	2.71669	2.37967	2.19365	2.30615	2.70037	2.53631	2.38439	2.69718	2.67914	1.89059	1.7762
	-0.766886	-0.778006	-0.931575	-0.172233	-0.593473	-0.83644	-0.664066	-0.58562	-0.17791	-0.63723	-0.541808	-0.983176	-0.21909	0.230886	0.327208	1.95586	1.88203	1.97111	1.16501	-1.4418	0.510898	-0.524243	-0.993097	-2.54215	-2.00206	-2.50439	-1.99752	-0.189565	-1.22834	-1.94013	-1.36435	-1.26762	0.843962	1.09398	0.224472	0.430087	0.171914	0.543747	1.16865	0.458488	-0.384775	-0.112941	0.874921	0.659697	1.29997	0.551795	0.593725	1.41068	2.22131
	-1.23156	-1.28943	-0.999085	-1.02248	-1.11385	-0.614183	-0.203811	-0.476733	-0.511159	-0.726963	-0.728227	0.773913	1.29776	1.33729	1.39997	1.5004	1.03223	0.715003	0.595387	1.21871	-0.130385	-0.331031	-0.113417	-0.184856	-0.464794	-0.162809	0.164008	0.138445	0.23148	0.39911	0.581809	1.01191	1.47151	1.50371	0.755012	0.0916321	0.23934	0.315503	0.399835	0.842943	0.920995	0.703402	0.738329	0.979159	1.35354	1.79489	2.03844	2.16663	3.40015
	3.02093	1.13345	0.241085	-0.961823	-0.378405	-0.243718	-0.229453	-0.185392	-0.665966	-1.08615	-0.679346	-0.914812	-1.28991	-0.276592	0.148432	0.684028	0.286299	-0.0649792	0.452775	0.207493	1.48145	1.87782	1.6979	1.33886	1.73799	2.72432	3.10817	2.86382	2.44496	2.09358	1.61621	1.30825	1.41698	1.69973	1.3933	1.16009	1.34248	1.36058	1.502	1.88501	1.68436	-0.263183	-0.634824	1.03587	1.74686	0.57491	-0.253341	0.502215	1.88735
	0.947565	1.12833	0.586709	0.407316	0.271037	0.366241	-0.363189	-0.487337	0.050416	1.1551	0.742771	0.207163	-0.581303	-1.94476	-1.97644	-1.13688	-0.816803	0.152292	0.185574	0.302765	1.14255	0.749313	0.72405	0.786467	-0.0270102	0.665524	0.937149	1.05726	1.47631	1.68207	1.9386	2.1565	2.22508	2.42114	2.75209	3.03108	3.30896	3.05524	2.82154	2.54093	2.42876	2.67259	2.25625	2.88617	3.64673	3.70543	3.95421	5.16275	5.68067
	1.16253	0.854342	1.58842	1.1834	1.35109	0.979205	1.38285	0.0851091	-0.657122	-0.281571	-0.250544	-0.56233	-1.11354	-1.22255	-1.02002	-0.687459	-0.808128	-1.29577	-0.513895	1.24103	-1.3173	-1.99048	-1.87015	-1.95602	-2.11435	-1.98354	-2.23364	-2.35821	-1.97157	-1.87931	-1.86155	-1.67884	-1.56847	-1.40704	-1.23266	-1.27128	-1.42886	-1.35845	-0.948765	-0.936258	-0.972266	-0.658067	-0.728939	-0.71759	-0.404734	-0.593001	-0.831688	-0.748603	-1.06569
	-0.852697	-0.636605	-2.3054	-1.81595	-0.525881	0.310361	1.21487	0.981073	0.353238	0.218724	-0.175863	0.442775	1.13514	1.0303	0.510039	0.580197	0.947929	0.35895	-0.5538	-1.33016	-0.802933	-0.271837	-0.978433	-1.47238	-1.00915	-0.811324	-1.43207	-2.23757	-1.87194	-1.01264	-0.0951532	1.03448	1.30829	0.894071	1.30145	1.72397	0.742452	0.593351	1.73481	1.83489	0.801055	0.968774	0.315643	-0.545644	0.268203	0.758301	0.208736	-0.0275934	-1.13182
	-0.979548	-0.99193	-0.277737	-0.782932	-1.181	-0.88108	0.191454	1.33826	2.20233	2.14991	0.677677	0.367215	-0.6733	0.362758	0.232935	0.025772	-0.175912	-0.726375	-0.527719	-1.10113	-2.4316	-2.3523	-1.68766	-1.24781	-1.34915	-1.69058	-1.87843	-1.6416	-1.03843	-0.957307	-1.63763	-1.90961	-1.83336	-1.9358	-2.37365	-2.74951	-2.69801	-2.5228	-2.61129	-3.01121	-2.99253	-2.63296	-2.441	-2.27148	-2.14936	-2.23204	-2.32508	-2.33276	2.71211
	0.468653	-1.02878	-1.26967	-0.869712	0.605899	0.786216	0.76156	0.339941	0.936389	0.630824	-0.286812	-1.45738	-1.26377	-1.1378	0.111366	2.08965	1.4252	-0.00637538	-0.389221	-1.85071	-2.51209	-3.05539	-3.28191	-3.7314	-4.01428	-4.27496	-3.4373	-4.66425	-5.02251	-4.2327	-4.20834	-4.27467	-4.01435	-3.87982	-3.69061	-3.91055	-4.02501	-3.98134	-5.36486	-4.72707	-3.84091	-4.78552	-4.64918	-4.49936	-4.81792	-3.96868	-4.10083	-4.76095	-4.42446
	-0.982094	0.218537	0.184306	-0.730914	0.0609669	0.895558	-0.73889	0.624781	1.45312	0.925049	0.796919	0.845142	0.921964	0.0627101	0.695642	0.483256	-0.823173	-1.92927	-1.237	-1.38124	-0.926423	-1.49468	-1.61522	-1.87405	-2.2359	-1.6049	-2.26142	-0.76051	-0.111814	-0.334829	-0.209536	-0.875088	-1.92026	-0.766683	-0.647338	-2.00867	-2.41321	-1.80792	-1.06255	-0.131528	-0.259039	-1.21156	-0.455372	-1.38025	-1.46022	-0.260736	-1.29705	-1.57768	-0.464609
	-0.297988	-0.246809	-1.37641	-0.125827	-0.368013	0.606739	-0.882931	-1.64022	-1.10575	-0.916039	-1.18038	0.0417306	0.0799736	1.4117	1.08716	1.16908	1.1059	1.21084	0.905519	-0.0131231	0.588354	-1.76633	-1.42358	-0.924441	-1.27808	-2.28634	-3.17363	-2.19563	-3.19108	-2.16604	-1.96647	-2.34322	-2.98252	-2.48161	-2.97142	-2.98055	-3.11764	-3.83501	-6.64959	-7.30738	-5.42895	-2.85498	-2.93945	-2.05857	-1.74764	-1.29088	-1.66071	-2.02776	-0.967663
	-1.64171	-0.736959	-2.22066	-1.27557	0.695123	0.0908981	-0.586945	0.375711	1.11893	0.0322981	0.393724	1.06055	-0.332054	-0.260142	-0.0203184	0.244336	1.80101	0.902782	0.381558	0.187038	-0.153441	0.960861	0.178943	-0.11925	-0.0985988	0.716573	-0.322004	-0.465082	-0.783897	-1.65787	-0.997376	-1.75332	-1.2719	-1.39554	-1.29687	-2.15244	-2.63379	-2.59657	-1.6346	-1.74968	-1.17562	-1.75553	-1.55817	-1.46931	-1.89704	-0.832346	-0.825644	-0.678615	0.855955
	-0.342662	0.69503	-1.05987	0.882365	-0.556771	1.17422	1.23968	0.198403	0.491471	-0.00910206	-1.40359	-1.14131	-0.633208	-1.2585	0.0538621	-0.345719	1.46643	-0.0316867	0.217874	2.12408	0.488061	-0.283838	-0.675936	-1.17256	-2.006	-1.97418	-0.686602	-0.794692	-2.55556	-3.4128	-2.87726	-1.73747	-1.36845	-2.00836	-2.15156	-1.57421	-0.926454	-0.410027	-0.504548	-2.41072	-4.93469	-5.22662	-4.84646	-5.68793	-5.34744	-3.56049	-3.3859	-4.69869	-5.36571
	2.48712	1.83323	1.07058	-0.50401	-0.746769	-1.71858	-0.244611	-0.0994002	0.10933	-0.158991	0.489258	0.0711558	-0.222059	-0.177697	0.0557165	-0.825353	-0.695749	-0.170932	0.198977	1.05156	0.220134	-0.18323	-1.63391	-1.56243	-1.3135	-2.18484	-1.31657	-1.91198	-2.7095	-3.71837	-3.65648	-2.8893	-2.32764	-1.3114	-2.33343	-3.39918	-1.51695	-0.12031	-0.405089	-0.432877	-0.516903	0.10436	1.24764	-0.186397	-0.906037	0.498127	0.759602	-1.41848	-1.57335
	1.27804	1.63893	0.0709255	0.337868	0.504389	0.203352	1.33362	1.1518	-0.211879	0.529677	0.547617	-0.249158	-1.24109	-0.14163	-0.179676	-0.680592	-0.927554	-1.21183	-0.647358	-1.63121	-2.14257	-2.32009	-2.81681	-1.80614	-1.79176	-2.46258	-2.86403	-1.95021	-3.0621	-3.28203	-3.48104	-3.73739	-3.68036	-3.76331	-3.53478	-3.30345	-2.51653	-1.869	-2.55941	-1.8759	-2.06161	-2.51592	-2.42018	-3.54969	-3.61809	-4.97282	-4.36033	-5.09679	-5.88214
	1.02035	1.0618	1.19122	0.802821	1.95005	1.9992	0.245879	-0.378829	-0.821855	-0.594473	-0.222664	-0.0944257	-1.09156	-0.925495	-0.413753	-0.451421	-0.68429	-0.886527	-0.903062	-0.14422	-0.308531	-0.1649	-0.272768	-0.818147	-0.848671	0.314305	0.940209	0.851697	1.19189	1.70155	0.142132	-1.34999	-2.83272	-3.73329	-2.02546	-3.3313	-4.2244	-4.44626	-4.09515	-2.48629	-3.09932	-3.22156	-1.73007	-3.25128	-4.3692	-2.45519	0.0320732	1.07241	0.612264
	1.2245	1.26061	1.68817	1.48291	0.980318	0.326939	0.037137	-0.119087	0.0563532	0.310494	0.319408	0.380393	-0.713708	-1.63042	-1.49333	-1.08079	-0.740801	-1.05838	-0.811951	1.68503	1.46834	1.68633	1.47584	1.18489	1.45771	1.77247	1.75004	1.54266	1.48321	1.73692	1.78503	1.52838	1.19967	0.214055	0.0618646	0.181361	-1.38352	-1.83243	-0.739061	-1.46888	-1.97836	-2.13438	-1.46401	-0.553095	-1.16282	-1.83836	-0.987457	-1.24398	-0.982768
	1.26517	0.698912	2.19178	-0.290448	1.22995	0.92178	-0.265839	-0.684014	-0.261347	-0.341742	0.462989	0.202737	0.122053	0.367932	-0.196947	-1.16955	-0.729658	-0.884592	-1.5389	-1.54299	-1.05662	-0.839396	-0.829671	-0.965811	-1.18618	-1.4193	-1.51761	-1.32752	-0.985033	-0.767377	-0.659104	-0.458551	-0.233503	-0.263525	-0.487782	-0.508276	-0.245828	-0.0200555	0.0101952	-0.0468217	-0.204611	-0.726445	-1.53419	-1.76394	-1.00528	-0.304475	-0.522524	-1.1587	-2.70428
	-1.44839	-1.66589	-0.632909	-0.305159	-0.682474	-1.03214	-0.382916	0.248081	-0.1469	-0.65515	-0.709341	0.780627	-0.553146	0.125834	1.46162	0.735161	0.59216	1.19484	1.56231	0.756635	1.86922	2.69955	3.06464	2.79862	2.32414	2.53489	2.99487	3.4034	4.0783	3.86613	2.70105	2.87028	3.70168	3.95171	4.0531	4.3349	4.4842	3.39827	2.75006	4.00209	3.94638	3.19921	3.8354	3.02349	1.89029	3.48922	4.1024	2.65053	0.225087
	-2.18764	-0.376146	0.97392	-0.323833	-0.404108	0.0394511	0.99874	-0.828211	0.126256	-0.0595571	0.877102	0.477117	-0.581001	0.26156	0.924199	-0.363633	0.185176	-2.08764	1.29714	0.138342	-0.316059	1.28399	0.711343	-2.02014	-2.34397	-3.70855	-5.40791	-5.43834	-4.00488	-2.89082	-4.47789	-5.20354	-4.03936	-4.61888	-4.48997	-3.08441	-2.79914	-2.78901	-1.41664	1.15025	-0.318814	1.94402	0.481371	-0.449325	1.50862	-0.977291	-2.2233	-0.981238	-2.1548
	-0.33485	0.296521	-1.31099	0.0560531	0.695303	0.556938	-1.42258	0.868804	-0.201504	-0.00641263	0.21241	0.161771	-1.3755	-0.696958	-0.451373	0.378244	0.662898	-0.940698	0.908431	0.721365	2.8437	-0.088731	1.43792	1.51821	0.206546	2.83671	2.34044	1.02154	2.84728	0.421719	1.75399	0.933361	0.601326	1.37723	1.43544	1.13985	3.17591	3.35571	3.36914	5.13206	4.75288	6.852	5.16612	6.43306	5.52302	5.4051	5.64898	6.99789	6.27079
	-0.544637	-2.08469	-0.0260933	-0.0165598	0.0151727	0.103248	-0.491336	0.123279	0.741404	0.255846	2.08277	0.677877	0.184102	0.0486817	0.0266961	0.0146208	-0.920734	-0.741387	1.82251	-0.227395	-0.21782	0.324281	1.47219	0.331225	2.0809	1.59702	0.0293583	0.549822	-0.890626	0.375198	1.41163	1.15887	-0.0679786	0.744223	-0.433741	0.694774	-0.0273458	0.152859	0.714746	0.395591	-0.247207	-1.42491	-1.3094	-1.17582	-1.2203	-0.707892	0.749174	2.267	0.38571
	-1.95529	-0.159712	1.42838	1.15739	0.734068	-0.699018	-0.549926	0.440262	-0.31278	-0.430725	-0.40684	0.558188	1.3665	-0.0696558	0.423531	0.58243	-0.72075	-2.32476	0.797739	1.17603	0.656806	0.0248411	-1.50399	-1.62132	0.849084	1.71169	0.348341	3.32354	2.48679	3.55262	3.69263	4.7536	2.49245	4.77639	3.99583	2.21943	1.77235	1.72494	2.75854	2.22481	1.16422	3.85589	2.70366	1.46633	3.46019	3.28174	2.79186	4.59503	6.09014
	1.59353	-0.246933	-0.580988	0.0419077	-0.720665	-0.481585	0.635359	0.416245	-0.218984	0.903364	1.10517	-0.0731624	-0.530411	-1.47869	1.07609	-1.55355	0.857462	-1.95763	1.12525	2.44125	3.46	0.35755	1.997	3.4716	2.66005	0.133682	0.590256	0.714526	1.77972	0.235869	1.95538	1.9136	0.947687	0.406829	0.228396	1.17792	2.29708	0.824379	0.901489	0.936048	1.15783	0.563867	0.621067	-1.38861	0.759669	-0.0484993	-1.65217	-1.86048	0.127089
	-1.11849	1.42033	0.242205	0.0413493	0.325751	-0.0208888	-0.778106	0.103128	-0.524357	-0.16701	0.684208	-0.658078	-1.88104	0.449871	0.246409	-0.539039	0.597332	-0.659999	1.42792	0.588364	1.49718	0.923331	0.589521	1.72171	2.56234	2.29909	1.94516	1.4553	1.52951	2.35084	2.79368	3.20516	3.1322	2.35354	3.02269	3.59763	3.30473	3.58543	3.15665	2.79198	3.15719	2.5307	3.42808	4.23729	1.95421	2.65133	3.92237	2.76164	1.33428
	-0.301583	0.443287	1.14768	-0.161037	0.636724	0.4812	-0.141387	1.06069	0.232495	-0.248203	-0.518719	-2.10824	-1.92723	0.195209	-1.21001	1.4299	0.530688	-0.93682	1.13054	0.765251	0.126534	0.253475	0.853017	1.6321	2.21836	1.79022	0.443249	0.722581	2.38643	2.22538	0.55853	-0.749155	-0.789591	0.0414748	-0.0579772	-0.278728	1.19462	2.13492	1.10203	0.584412	0.950352	0.497065	-0.19799	0.0271127	1.16477	2.47477	2.68979	1.91667	2.19292
	-0.780055	-0.0267973	0.815583	-1.72861	-0.0276916	0.681715	-0.315923	0.15087	1.85826	0.0197175	-1.63825	-0.353491	1.71329	1.16223	-0.551445	-1.0786	-0.077226	0.423439	0.516757	0.148754	-1.03991	-0.258174	0.261822	0.120339	0.501012	1.34559	1.25263	0.260055	0.420927	0.949281	-0.532622	-1.1537	-0.488827	0.626492	0.099944	0.652535	1.15266	1.81673	1.81512	0.00714645	0.898793	1.89612	-0.18085	-0.623283	-0.288209	0.14686	1.38764	1.1695	-0.737928
	0.226369	1.97873	0.808333	0.317977	0.342584	0.258339	0.84252	0.775836	0.06839	0.344521	-0.938109	-0.749793	-0.0176892	-2.30522	-0.465259	-0.584869	-1.81198	1.01077	0.0246228	0.394944	-0.0484516	-0.767309	0.0891192	0.188757	1.81012	0.645577	-0.012757	1.68805	4.0924	1.33318	0.213187	4.46584	3.39653	0.595945	0.745324	1.14199	-1.34013	0.576903	0.307831	-0.25865	1.46549	1.13384	0.140643	0.792975	0.484769	-2.44508	-0.244275	-0.752857	0.525457
	0.395438	1.38352	-0.676718	2.52243	0.0500631	-0.646968	0.484573	-0.0146221	1.41622	-0.0495147	-1.19249	-0.100229	-0.290546	-0.549995	-0.652915	-1.3394	-0.234053	-0.115577	-0.00204733	-0.975584	0.883271	0.203003	-0.135109	1.00665	-0.395357	-1.16027	0.517483	0.541861	-0.0514375	0.858108	1.81889	0.219543	0.172916	0.727382	1.40416	2.96512	2.46183	1.29917	1.02228	1.35097	1.72971	2.93286	3.18861	1.7178	2.30043	2.15667	0.847562	0.49763	1.88724
	0.964059	2.02181	0.03352	0.691287	-1.15295	-0.541771	0.558413	-0.219743	-0.632403	0.100752	-0.0422552	-0.968109	-1.80576	-0.375122	0.783357	-1.4621	0.817362	0.0583602	1.57632	-1.30171	-0.819367	0.0629602	-1.5385	-1.77503	-0.926913	-1.29651	-0.560936	-0.251526	-0.883827	-0.241662	-0.798971	-0.597692	-0.236755	-0.286167	0.98457	1.32696	-0.150111	1.74097	0.493116	0.235998	0.691971	0.972518	1.29519	0.60939	-0.21054	0.728329	1.26939	-0.0281399	7.55044
	-0.524888	1.11167	0.273389	-0.90021	0.0883436	-1.41814	-2.15091	1.00709	0.596031	-0.417622	-0.582388	0.255858	1.08597	0.958251	0.277934	0.378588	0.655571	1.15932	-0.951391	-0.159173	-0.953912	-0.412446	0.411213	1.89026	0.586995	-1.17186	-0.266796	1.1612	0.47186	-0.581589	1.19695	2.13726	2.77527	2.34566	1.70934	0.106587	2.14144	4.54374	2.57	2.00506	2.38681	2.31937	2.51697	0.880729	0.430558	0.810668	0.252574	1.81472	2.62487
	-0.0621546	0.406882	0.547515	1.03339	-1.15166	-0.835346	0.382819	-1.73124	-1.17022	0.0732715	0.278375	-0.350607	2.07332	0.669196	-0.0404798	-0.17864	1.25587	-0.058944	-0.447123	0.81899	-1.43116	-1.23047	-0.98847	-1.71782	-0.99622	-1.452	-1.48592	0.769297	2.02318	-0.387325	0.851805	-0.954562	-0.231646	-0.252853	-0.92434	-0.757591	-0.72789	-1.78881	0.0792692	-1.09675	-0.479361	0.0932665	0.810128	0.48181	0.272787	0.532773	0.5663	-0.288059	-1.51327
	-1.77163	1.02203	-0.191529	0.969012	1.35355	0.212913	-0.0397165	-1.36942	-0.145953	0.819212	0.793039	0.0693947	-0.527877	1.31857	-0.787779	0.203718	-0.895269	0.898988	-1.26186	0.0558786	0.544892	0.178267	-0.638388	0.230579	-1.83802	0.500142	0.0977273	-0.025842	-2.78457	-0.942742	-0.552054	-1.81469	-1.19922	-1.91107	-0.841927	-1.51149	-2.381	-1.53256	-1.24889	-2.85192	-0.993698	-1.80739	-1.26012	0.310367	-0.949088	-0.660819	0.980038	-0.667779	-0.587939
	-1.75077	-0.526845	-1.39078	-1.17699	0.42923	1.10847	1.37863	-0.2043	-0.40964	0.470951	-1.14172	0.0504573	0.107392	0.304608	-0.487554	1.86265	-0.091907	0.774833	-0.00221148	-1.04499	-0.0882329	0.823165	1.71512	2.54376	0.116684	0.811676	2.72338	1.62531	2.50784	1.67981	0.251506	-0.0479497	0.787617	0.775282	0.377658	1.74766	2.27544	0.379966	2.27993	0.7735	0.748659	1.49416	-0.022301	0.914771	-0.338214	1.77019	0.872939	1.32819	1.65549
	-0.989616	-2.00427	0.0781589	-1.19912	-0.779918	-0.427708	1.43671	1.96294	-0.784705	-0.10916	0.195334	0.405094	0.290662	0.26224	0.0370687	1.3433	-0.269433	-0.588714	0.57432	1.23488	1.52315	2.12348	2.03744	3.22926	0.449728	-0.331971	2.38054	1.41168	1.76638	0.941211	0.859891	2.98132	1.24265	1.39066	1.18334	0.393533	1.2008	-0.766186	-1.1942	-0.599765	0.795957	0.646839	1.57806	0.356564	1.96299	0.0250902	1.29097	1.41743	1.33607
	0.207638	0.719653	1.89195	0.435176	-0.541635	-1.52647	-0.718469	0.180709	0.562955	-0.336776	-0.790453	0.956621	-0.459748	-1.34973	-0.791116	-0.988375	0.427718	-0.189298	1.89236	0.790445	1.05822	0.34499	-0.785581	0.0314297	1.10124	1.55212	0.60006	1.55894	0.72021	2.19536	2.03113	-0.0530388	1.00491	3.08874	1.32789	1.7055	1.30028	2.83324	3.08195	0.607495	2.92538	1.59124	3.0697	2.40027	2.85561	1.22626	1.68574	1.22173	-1.01316
	0.61307	0.793652	-0.877164	-1.55643	0.157232	0.384467	0.0925448	0.822209	1.04723	-1.33321	-0.101161	-0.467388	-0.0450766	1.92905	-0.302377	-0.654665	-1.41764	1.32581	-0.150011	1.01582	2.40372	0.304435	-1.58833	-0.538509	0.44592	0.375077	1.04311	-0.118784	0.182878	2.09964	-1.3698	-1.4904	0.685538	-1.42633	-0.818964	0.030172	-0.538481	1.33049	3.96718	2.94956	-1.73416	-2.3664	0.199718	1.87351	0.962371	1.44913	1.6815	0.520629	2.68152
	0.409891	-1.20796	-0.94873	-1.04144	-0.794054	-0.503464	-0.182737	-0.154352	-1.17653	-0.106291	-0.388559	0.304541	0.710329	0.279983	-0.233047	0.730513	2.83682	0.130592	1.60453	1.96778	-0.624292	-0.531743	0.455085	0.704083	0.533411	0.506091	-0.68116	-0.31582	2.23083	1.6152	0.391968	1.25165	2.59259	2.29214	1.40888	2.44352	2.01916	0.651456	1.03481	1.33877	0.982809	0.992916	2.64788	3.11449	1.40306	1.23636	2.19258	2.89321	1.25089
	-0.471953	0.274908	0.515192	-0.109002	0.65475	0.0105569	-0.304844	0.769207	0.0542677	-1.52392	0.0654876	0.452617	-0.869395	1.16968	-1.37776	1.2329	-0.329261	-0.459543	1.35513	-0.809016	-0.11701	0.840752	0.502204	-1.00439	-0.974399	-0.676604	-0.620703	-0.256196	0.162372	-0.238469	1.21866	0.834918	-1.94176	-0.898455	-0.185196	-0.144423	-1.09906	-1.80593	0.408537	-0.212834	-0.765349	-0.582637	-1.32151	0.0121127	2.87859	1.77492	-0.521266	1.86618	0.345795
	-0.199261	1.19681	-0.648897	0.883071	1.15177	0.783537	-1.29631	-0.969001	-0.275222	-0.353393	0.253823	0.00608031	-0.971831	-1.13943	-0.898929	1.26289	-0.700913	-0.727154	0.964959	0.92753	-0.917256	-1.59148	-1.57976	-1.36669	-1.41002	-1.69919	-1.84406	-1.60014	-0.899836	-0.136755	0.266483	0.195964	-0.0284557	0.480437	1.32351	0.960277	-0.0180713	-0.0212278	0.591397	1.01761	1.34708	1.52797	0.911731	-0.0168771	0.478158	1.92071	2.44714	2.04237	-5.68519
	-0.196807	-0.937879	0.643678	-0.76546	1.33572	0.65066	-0.507907	1.10887	0.766527	-0.161814	-1.09522	-2.51248	-0.515218	-0.143948	-0.501674	-0.385077	0.532445	1.3689	0.209645	1.89649	0.733833	1.78081	0.512719	1.43191	2.49855	1.7828	1.52888	0.0989452	0.976649	1.42917	1.55997	1.70432	0.101215	0.565272	0.0265913	-0.746011	-1.00889	0.628578	0.105761	-0.475222	-1.13909	-1.44496	0.328704	0.441342	0.262274	-1.27829	1.36886	-0.247771	3.01225
	0.287674	0.221447	1.9569	-1.02047	-0.507433	0.0311054	0.704266	0.1454	0.302911	-0.568709	-0.877092	-0.625491	-0.161619	-0.422044	-1.46722	-1.16773	0.112703	-0.185859	1.83655	1.34463	2.62067	3.11024	2.06889	3.05927	2.94212	3.05166	0.525108	-0.342948	-0.36082	1.35236	0.0918191	-0.532338	1.78494	0.745882	0.0422347	0.92969	0.639367	-0.0830905	-0.245692	-0.728521	0.670327	-0.490633	-0.761821	-0.257273	-0.397627	-0.297907	1.28597	2.66471	0.973415
	1.45946	0.252077	-0.437307	2.13051	0.222002	1.55576	0.0561173	-0.54905	-0.322571	0.27719	0.809266	0.593349	-1.01008	-0.308288	-0.504877	0.0349934	-1.30586	-0.454065	-0.649641	-1.89788	-1.43698	-0.134778	-1.4281	-0.992285	-1.53596	-0.287622	-0.508774	-0.109081	-1.13018	-0.418881	-0.257082	-0.0211879	-0.323113	-0.0792158	0.698646	0.338842	-0.241019	1.44502	0.138857	-0.22018	-0.21304	0.242113	-0.305732	-0.393847	-0.302624	-0.427107	0.570848	0.0800485	0.907561
	-1.46956	-1.55271	-0.0555992	-0.819446	-0.585259	1.24555	2.15786	1.65899	-0.182486	-0.150288	0.842935	-0.161276	-0.903544	-0.0141188	0.0936949	0.497449	0.54923	-0.396578	0.338173	-1.59684	-4.95647	-4.4419	-6.09898	-2.6466	-1.98958	-3.38885	-0.117958	1.01041	5.00185	-1.88022	-1.36225	1.75916	3.48193	7.59258	10.7528	8.108	7.46413	9.59058	12.0119	12.9676	9.81593	1.14146	0.754918	1.03331	0.757404	0.637647	5.16224	1.70438	2.82061
	-1.21713	0.48634	-0.299109	-1.01287	-0.752577	-0.959077	-0.691942	-0.460587	-0.223144	0.0477521	1.85085	0.779657	-0.941815	1.83126	-0.947892	-0.399882	0.660512	1.08688	0.683698	0.734543	0.975086	0.185526	-0.519216	-0.659993	-0.787087	-0.957866	-1.48265	-1.79197	-1.211	-2.74038	-2.26616	-2.09029	-2.21709	-1.22088	-2.14128	-1.46862	-0.646563	-1.29488	-2.45955	-1.33758	-2.62	-1.0424	-1.18341	-0.170056	-0.918734	-1.39071	-1.28177	-0.540656	-0.368536
	1.13041	-0.544869	-1.18599	0.989482	-1.51823	-1.28113	-0.240573	-0.443671	-0.8893	-1.22145	-0.489113	0.09	0.317126	-0.742718	0.48658	0.966666	1.78652	0.732215	0.912	-0.354663	-0.813245	-1.24627	-2.28936	-1.91652	-0.0479667	-1.59359	-2.46995	-1.42911	-1.05892	-0.564981	-1.98614	-1.22216	-1.60261	-3.4281	-5.54379	-4.39837	-3.17508	-2.26376	-4.53403	-6.30804	-4.55446	-4.29867	-3.03855	-4.20275	-3.08348	-2.98582	-1.70986	-3.49459	-3.27558
	-1.17059	-0.364155	0.0500842	1.1786	0.0075647	-0.274508	1.07467	0.0824581	-1.96528	0.64507	0.933921	0.546574	0.0903979	-0.155606	-0.420254	-0.305439	-0.588615	-1.12702	-0.171435	-0.387015	-1.69938	0.707198	-3.20858	-1.84261	-0.515746	-2.37861	-1.87501	-2.98269	-1.15575	-3.88888	-3.20473	-1.2873	-4.71724	-5.27284	-7.05893	-5.12399	-6.77924	-5.61432	-6.30991	-6.52096	-6.35421	-9.90395	-7.17453	-8.61353	-5.78365	-5.26987	-5.90947	-6.56879	-3.17736
	2.79014	0.449849	0.211456	0.510779	-0.426156	-0.346334	-0.175856	0.7463	-0.547775	0.0356428	0.692538	0.547729	0.0649001	0.334304	-0.544445	0.0473794	-1.77132	-1.58915	-0.0986777	-1.43074	-1.56349	-0.782969	-0.439663	-1.96393	-0.829068	-1.84311	-2.44348	-1.77336	-2.00846	-2.0754	-1.14037	-2.71477	-2.63312	-2.37688	-1.67268	-2.43174	-2.66435	-2.36895	-1.63597	-3.15447	-2.7838	-2.25537	-1.74566	-2.15651	-1.90939	-3.32266	-3.60414	-2.93184	-2.47346
	-1.23411	-2.00105	-1.29945	0.194717	-0.279754	-1.19151	0.370521	-0.185236	1.12705	0.0601077	-0.741084	0.506086	1.77226	-0.469412	0.609669	0.230847	1.00393	0.474437	0.358364	-0.812635	1.1647	0.687691	0.102443	1.08674	1.33972	0.749328	1.59727	1.78793	0.945066	0.246579	0.518081	0.545492	0.375173	0.554991	-0.223884	0.124993	1.81599	1.8733	0.839775	0.364228	1.02266	1.29267	0.262821	-0.747159	-0.261708	-0.65832	-0.356717	1.48476	4.71147
	0.712841	-1.9498	0.952147	0.390046	-0.971903	0.980181	0.844687	-1.29442	-0.443841	0.0675134	1.17805	0.00189271	-0.574727	0.460697	-0.496059	-1.29708	-0.776244	-0.00339316	1.30091	-2.82166	-1.28313	-1.27756	-1.70321	-1.4934	-0.789501	-0.84585	-0.981116	-0.624244	-0.383377	-1.17211	-2.27871	-0.931072	0.29035	-0.446306	0.613267	1.74457	0.677733	0.647878	0.940881	-0.234568	-0.371444	0.0869238	-0.52093	-0.0834542	0.922621	0.355375	-0.526176	-1.05176	-4.11351
	-0.299188	-1.04798	1.14031	0.812339	-0.193605	-1.40076	-0.556958	-0.566837	1.72069	1.27957	0.0360222	-1.51362	0.230782	-0.142397	0.986991	-0.0182723	0.298338	0.413458	-0.138569	-2.21497	0.358122	0.82284	0.208466	-0.455718	-0.140432	1.87522	3.92547	3.57805	1.80169	1.29527	2.19479	2.9285	3.05251	3.05717	2.75865	1.30643	-0.967885	-2.29173	-1.85104	-0.35452	1.21515	1.60875	0.442244	-0.75545	-0.783836	0.0468618	1.17667	2.02961	0.12458
	-1.2136	-2.06414	-0.801154	0.645648	0.432273	-0.184409	0.00184209	0.592356	1.04435	0.298439	-0.324986	0.373117	1.09846	-0.744507	-0.700828	1.76173	-0.643567	0.0749602	0.221626	0.433356	-0.925154	0.276598	-0.216625	0.760961	0.0667324	0.815707	-0.471598	-0.223904	-0.136564	0.294154	-0.38005	-0.445288	0.425493	-0.0724126	0.201102	0.855703	-0.260506	-0.0829446	-1.06519	0.526905	1.38978	-0.613327	-1.23124	0.676753	-1.25623	0.759884	-1.36954	-1.38725	8.61157
	1.81796	0.432662	1.17594	1.10455	-0.182749	0.521936	0.565807	-0.606803	-1.74036	0.939481	-0.208894	-0.576082	0.158032	-0.237935	-0.463415	-0.279427	0.274193	-0.0908691	-1.36315	-0.753392	1.82897	0.991704	-0.366271	0.62209	1.57026	0.965812	0.121448	2.609	4.23611	3.85163	3.37978	6.08917	6.41257	6.85453	8.20014	4.93545	5.07546	4.33797	5.9465	3.5427	5.26942	5.42685	5.87914	4.22352	5.13991	6.36438	5.19035	5.6128	4.03798
	-0.0545186	1.25318	0.918843	0.0698158	0.38435	-0.38655	-0.935018	-0.570119	0.846616	-0.313237	0.303454	0.634781	-0.405651	1.04958	-1.43288	-0.818105	0.682084	0.198749	-2.52048	2.14	1.8026	0.291965	4.22092	3.3976	-0.374626	-0.171368	0.0693013	3.08526	1.59295	0.584821	0.0434804	0.511051	0.360913	0.184481	2.70208	1.84482	-1.33158	0.269241	0.844504	1.62627	1.84949	1.46396	-0.0984419	-2.55775	-0.52435	1.30923	-1.80409	2.12919	3.01319
	1.06215	0.602101	-0.809129	-0.724783	-0.215752	-2.09823	-0.402757	-0.0474808	-0.768797	-0.597238	0.59978	1.98704	1.24157	0.255437	-0.766544	-1.31204	1.32876	0.26661	0.135733	-0.921351	0.239564	0.598424	0.621553	0.775276	1.32444	1.38638	0.472446	-0.0381964	0.381108	1.03693	1.18641	0.527183	0.197654	0.677253	1.06699	0.862506	0.162285	0.291546	1.72523	2.56124	2.27398	1.76728	1.17875	0.563151	0.686448	1.34149	1.11756	0.395661	-0.258839
	-0.372174	0.900811	1.10739	0.49835	1.27575	1.47132	1.34013	-1.09328	-1.56423	-0.854024	-0.903897	-0.776929	-0.0208112	-0.118522	-0.64673	1.27092	0.338105	-0.596888	-0.365122	1.14533	-1.92143	-1.28188	-0.219885	-0.634017	-1.40822	-1.05627	-1.31919	-2.45373	-1.90804	-0.698558	-2.52171	-3.82728	-2.61727	-2.8414	-1.06404	-0.0899589	-0.396685	-0.612685	-1.4568	-1.11729	-0.80256	-1.21444	-1.46765	-0.896997	0.682478	0.101722	-1.37819	-0.117273	0.924498
	-0.250572	-1.38429	-1.18815	0.507689	0.864665	1.06935	-0.156622	-1.77443	-0.762431	-0.034629	0.740544	0.100264	-0.379982	0.85399	2.26657	0.172432	0.793434	-1.3912	-0.150848	0.333692	-0.731019	0.748754	0.795471	-0.894536	0.59807	0.318466	-0.647624	-0.238749	-0.404057	-0.094758	0.593588	0.782612	0.386564	0.427928	1.0537	-0.0469233	-0.492903	1.10835	0.773979	0.942154	1.04572	0.91717	1.37311	1.85627	2.31643	2.24197	2.06798	2.40689	1.42317
	-0.429459	-0.138397	1.17532	0.353745	0.320267	0.0663549	1.85498	0.526038	1.41259	0.998141	0.235639	-0.833742	-0.148373	0.235801	-0.623182	-1.30342	-1.76076	0.167603	-1.55518	-1.62167	-0.796105	-0.725671	-1.42469	-2.21046	-1.82524	-0.544167	-0.181634	-0.641665	-0.723434	-2.10549	-0.858834	-2.17506	-2.72599	-1.54995	-1.49092	-1.3166	-0.69199	-1.2111	-1.52504	-0.564926	-0.650161	-0.444873	0.119634	0.342142	0.8871	0.946715	0.130196	1.42088	0.381704
	-2.038	-1.31774	1.50574	1.28057	-1.45513	-1.17055	0.63339	0.924254	-0.0174257	0.0211051	0.0428535	-0.107053	0.986491	-0.320263	0.496356	0.363118	0.626379	-1.11058	0.587848	0.959004	0.0926431	1.49913	2.06162	1.18691	0.727279	1.41762	1.40314	0.423277	2.63136	2.70089	1.24913	2.89567	3.75479	2.35165	3.51697	3.98503	3.58464	3.07389	3.01212	3.84817	3.89878	4.50188	5.58101	5.34141	5.70193	7.14355	6.57619	4.22242	4.86608
	0.443947	2.19334	1.65036	-0.153181	-0.279527	1.06753	0.7327	0.195744	-0.356354	0.318866	0.614287	-0.511103	-1.71887	-1.0922	-0.509273	-0.612063	-0.286369	-0.218146	-0.764289	-3.72477	-2.10567	-1.36473	-1.23211	-1.43797	-1.71248	-1.82177	-1.81049	-1.83009	-1.80574	-1.54792	-1.04561	-0.419416	0.0743484	0.0826081	-0.432723	-1.19174	-1.91213	-2.32861	-2.34244	-2.09525	-1.678	-1.06016	-0.410842	-0.353036	-1.12908	-1.82835	-1.66624	-0.869405	-1.01504
	0.0541944	0.324703	-0.177853	0.783977	1.21249	0.0189565	-0.51561	2.12498	0.484814	0.151446	1.25053	0.127788	0.00953272	-1.2871	-0.434069	-0.89746	-0.114467	-1.9964	0.16552	-0.896941	-0.32252	-0.555168	-0.911829	-1.47625	-0.767849	0.0864258	-1.82125	-0.442803	-0.745993	-1.01109	-0.540829	1.42876	1.20481	1.45982	-0.0751678	1.22521	2.0082	0.991361	1.47608	0.42673	0.522978	0.809585	0.0417754	1.75445	0.804913	1.32352	1.47679	0.781799	2.06439
	1.09885	-0.55962	-0.746491	-0.252966	-0.903728	0.59136	0.0877506	0.268203	-0.053718	1.28	0.728632	1.17444	-1.64332	1.14853	-0.0593118	-0.677226	0.779489	-0.495978	-0.880446	-1.37811	0.101216	0.128677	-0.560692	-1.23186	-1.15335	-0.345001	-0.487177	-1.851	-1.71466	0.406684	1.09287	-0.563941	-1.83656	-1.72847	-1.36432	-1.24352	-1.20535	-1.25988	-1.51248	-1.42908	-0.267282	0.81938	0.0260417	-1.69662	-2.44955	-2.07198	-1.05647	0.0712801	0.68075
	-0.21678	-0.692084	-0.868182	-0.596544	-1.70526	-1.97171	-0.722075	-0.771142	-0.392034	-0.373409	0.491124	0.342024	0.679815	1.24159	1.03033	0.744951	0.227454	1.16874	0.965673	1.04296	0.886533	0.989083	1.06899	0.906107	0.648292	0.293429	-0.0622553	0.65484	1.33853	1.02021	0.773129	0.521906	0.369129	0.450334	0.162618	0.641951	1.36682	0.372648	0.56482	1.03026	0.232007	0.447537	0.499867	0.177749	0.655523	1.20428	1.30329	0.938274	2.02833
	1.09737	1.05322	0.0493244	0.908594	1.38544	1.01558	0.00912881	0.438967	0.929753	0.144565	0.970554	-0.927607	-0.113228	-0.168394	-1.41512	-0.585474	-1.10546	-1.25429	-1.14403	-0.866763	-0.845614	-0.872873	-0.920969	-0.962329	-0.969379	-0.915379	-0.834046	-0.859453	-1.05253	-1.21151	-1.12173	-0.818801	-0.442225	-0.209128	-0.383271	-0.779727	-0.606111	0.419837	1.17344	0.644187	-0.491979	-1.12353	-1.14386	-1.0396	-0.968296	-0.715565	-0.21303	0.269145	0.937154
	0.931387	1.00483	1.48222	1.91257	-0.215989	-0.742934	0.534596	-0.149536	1.12977	-0.516766	-0.400134	0.262695	-0.167053	-0.659687	-2.07637	-1.08443	-0.237596	-0.184828	-0.251663	-1.81186	-2.0106	-1.81476	-1.18944	-0.143576	0.77316	0.756933	-0.517906	-1.30097	-0.686719	-0.568146	-0.47106	0.0995841	0.418544	0.23192	-0.292232	-0.693685	-0.465163	-0.0764554	-0.131413	0.188394	-0.0221063	-1.25381	-1.32964	-0.722415	-0.706725	-1.41966	-1.23022	-0.176758	-3.34716
	-0.699232	-0.0660497	-0.560269	-0.414502	0.633272	0.0591256	0.114533	0.0913576	0.728283	1.25763	1.36838	1.13064	0.46678	0.0846522	-1.12577	-0.236598	-0.350661	1.52419	-2.20517	-4.38601	-0.0847238	0.777542	-0.32187	-1.90562	-2.50068	-1.54932	-0.529336	-0.512462	-1.30017	-2.30723	-2.5849	-2.03038	-1.6508	-1.65984	-1.36969	-0.980264	-1.45036	-2.29046	-2.02878	-0.98943	-0.529581	-0.695731	-0.879943	-0.929225	-0.885465	-0.718723	-0.418301	-0.199444	-1.76802
	1.46656	2.17944	-0.177257	-1.12014	-0.610516	-0.208582	-0.266588	1.22983	0.763331	-1.02952	-0.714175	0.0823322	-0.303254	-1.79568	0.395248	-0.54475	-0.444775	0.997622	0.0766271	3.82116	1.22996	-2.62387	5.79826	-2.5143	2.57454	-0.397839	2.0601	3.71819	2.64455	6.95626	3.57348	7.21459	1.58854	1.86368	4.07078	3.21737	3.57767	2.1904	0.764703	2.4822	1.81745	1.35776	5.41323	5.47236	6.98806	1.67832	11.765	7.10532	4.98592
	0.882899	0.880575	0.449439	0.233724	1.74112	-0.0482124	-0.258202	-0.324819	0.460286	0.684692	0.920208	0.470175	0.603098	-1.03926	0.19889	-0.407991	-1.20073	-1.83335	-1.29648	-1.57256	1.45244	1.18665	1.90655	0.680653	3.82041	1.38646	1.31643	2.00432	3.05303	2.39335	2.37255	1.58618	1.44258	3.14502	2.09492	1.28143	2.25085	-0.339782	0.799784	0.702013	-0.0939373	2.06611	1.45809	1.98208	0.77754	0.510336	-0.041225	2.12347	0.982442
	-1.2567	0.213163	0.583417	-1.13044	-1.49088	-0.0348948	-0.8016	-1.25092	-0.902705	0.180962	-0.338422	-0.0306821	0.172145	0.559968	1.21159	2.12218	-0.407849	0.459844	0.64045	1.89767	1.38492	-0.875366	0.135847	4.14003	5.32369	4.0418	1.40511	3.30405	0.764083	-0.711808	2.33761	4.59061	4.85323	2.44224	1.498	2.89425	2.30497	3.0374	2.19476	1.62467	1.71623	1.343	2.62172	0.937858	5.31707	2.7253	-0.134389	2.00654	4.43277
	-1.33371	-1.30615	-0.407338	0.108971	-0.637047	0.322748	0.266688	0.331886	0.390945	0.390861	0.178869	-0.21958	0.453135	1.40274	1.20041	1.82573	0.604835	-0.0288738	-2.20907	0.557524	-2.16787	-1.52428	1.5584	0.457076	-1.48369	-2.05238	-3.96712	-3.85903	-5.50875	-4.13667	-1.80965	-1.93481	-0.629168	-4.22437	-4.6917	-5.18128	-5.14684	-4.90367	-5.41997	-5.95417	-7.34816	-6.58069	-6.38441	-6.29669	-5.72643	-4.60002	-6.39342	-6.20394	-6.29212
	-0.577352	-1.38007	-0.516475	-0.103706	1.40418	0.969455	1.36907	1.46127	1.10076	0.666721	0.541363	0.347678	0.647362	-0.1912	-0.607091	-1.29844	-1.5098	-1.35104	-0.399257	-0.855842	-1.41974	-0.936658	-1.34233	-2.25937	-2.09573	-2.05624	-1.36762	-3.03151	-2.44202	-2.48426	-3.02398	-3.92398	-3.14955	-3.16356	-3.1893	-2.61333	-3.38815	-3.99151	-3.7312	-4.07348	-3.96477	-4.23426	-3.15201	-2.28232	-1.69575	-0.800913	-0.595044	-0.560582	1.3904
	0.382245	0.287987	0.791043	0.634269	0.677863	0.683007	0.985909	1.86323	0.601085	-0.907997	-1.7422	-1.37596	-0.859246	0.201043	-0.181055	0.248207	-1.22571	-0.937502	1.02417	-1.68322	-0.460784	-0.646438	-0.780718	-0.783359	-1.44636	-1.65511	-2.01053	-1.84439	-1.74822	-2.28674	-1.72411	-0.857799	-1.7177	-1.65884	-0.895364	-1.50134	-0.843731	-1.2694	-0.942419	-0.843795	-1.60285	-1.21901	-0.517606	-1.19093	-0.804919	0.0493462	-0.218431	-0.685227	-0.263861
	-0.82116	-0.936638	-0.280462	-0.617647	0.407058	-0.984396	0.590102	1.33189	1.29715	-1.13956	-1.1656	0.874374	-1.12379	-0.78384	-0.333679	0.463447	0.828951	1.61924	0.801824	-0.838693	0.474438	2.18203	2.38627	4.36934	2.68543	5.31915	1.16834	3.51821	4.21078	2.76565	4.62722	3.88839	1.48538	3.3833	5.70681	4.44723	4.37875	3.04428	5.88524	2.56296	4.55966	4.04968	3.83072	3.89157	4.58648	3.92339	5.03762	3.87791	1.88079
	0.848199	1.4998	1.64737	0.00398786	0.635156	1.2729	-0.319479	-0.467492	-0.413274	-0.851485	-1.23329	-1.3784	-1.6076	-0.739221	0.712909	-0.352799	-0.527303	-0.494069	0.705483	1.50268	1.71967	1.27791	0.879445	0.95896	0.383089	-0.499341	-0.195348	-0.213027	-0.634994	-0.84554	-0.724121	0.617946	1.43723	-0.152909	-1.33819	-1.92867	-2.46136	-2.57012	-1.87521	-0.803267	-0.32875	-0.958237	-0.607844	0.263064	-0.455167	-1.00787	-0.788599	-0.424335	-0.307717
	1.22753	1.6596	0.952176	1.53343	1.83073	-0.587538	-0.866763	0.188465	-1.22387	-0.556457	-0.241404	0.230624	-0.33206	-1.02346	0.18733	-0.259546	-0.624666	-0.120627	-0.645642	-1.41527	-1.48462	-1.72216	-1.24651	-0.961153	-1.27574	-1.49793	-1.99574	-1.57332	-1.24254	-1.94317	-2.9652	-1.44409	-1.58858	-2.05387	-2.7812	-1.85614	-2.54177	-2.42435	-3.3941	-3.46413	-3.33763	-3.55209	-4.29828	-4.0602	-4.09579	-2.97206	-2.56359	-2.89539	-3.3283
	2.02725	1.25261	0.299354	-0.444043	0.204039	0.22012	1.43475	1.00424	-1.18152	-0.533353	0.0856022	-1.06009	0.581147	-0.920364	-1.26088	-0.589502	-1.17013	-0.339015	0.226475	0.927102	-0.138864	0.120308	0.493196	0.383451	-0.146964	-1.16124	-1.71304	-2.47437	-2.94292	-2.74292	-3.09214	-1.94032	-1.93718	-2.15517	-1.13054	-0.473109	-1.36889	-1.6729	-1.18697	-0.801219	-0.832043	-1.23284	-2.00723	-1.54861	-1.46881	-1.39868	-1.01157	-1.52958	-3.82762
	1.00138	0.762658	0.383816	0.460238	0.7966	0.71645	-1.69952	-1.85045	-0.721266	-1.61091	-1.14881	-0.769093	-0.408774	-0.108865	0.372757	0.91895	0.152419	1.251	0.724823	1.03991	1.3524	0.695402	1.29005	1.25937	1.31066	0.86238	1.00222	0.703452	1.15429	0.699364	1.29508	0.99381	0.424238	-0.453137	-0.417256	-0.301253	0.263183	0.0842672	-0.509659	-0.9835	-0.0944107	0.642747	1.67477	1.44046	1.3206	1.2808	0.754586	0.774558	1.31943
	-0.764775	-0.932001	-1.57787	-1.19806	-0.328674	-1.4793	-0.602934	-0.986096	-0.25274	-0.308474	0.148839	0.923493	0.433258	0.363282	1.08565	1.46551	0.986113	0.558983	1.21937	1.41991	1.03526	1.60531	1.71786	1.40634	1.7105	1.89483	2.34741	1.85344	2.17338	2.85036	1.29588	-0.0594143	0.0228499	0.947556	1.36935	1.25268	-0.379366	-0.430054	0.552596	0.68226	0.754583	0.869953	1.31014	1.58094	1.31217	1.17868	0.819677	0.785778	0.19584
	-1.07908	-1.52707	-1.18525	-0.81837	-1.04562	-0.717486	-1.09949	-0.796517	-0.642751	0.281857	0.426773	0.434832	0.378815	0.55524	0.775944	1.55378	1.12313	1.19563	1.28205	2.00226	-0.0970497	2.15897	0.841997	1.54914	-0.588501	0.319016	-0.975611	-0.217711	-1.50632	-0.821542	-1.97873	-2.6002	-2.84402	-2.48776	-2.44528	-1.91357	-0.679638	0.371112	-1.15019	-1.68702	-2.82211	-1.99822	-1.6094	-1.04874	0.429055	-0.0395743	-0.791669	-1.12779	0.823354
	0.989549	-0.189623	0.971342	0.102564	-0.944153	-0.222736	-0.955488	-0.946691	-1.20905	-1.37464	-0.653429	-0.413572	-0.33315	0.818657	0.125287	-0.847989	0.32351	1.08905	1.51823	1.33803	1.687	1.43662	2.39083	0.878819	0.596078	0.692707	1.4193	2.08652	1.95852	1.84467	1.96044	1.95648	2.17173	1.55761	1.50211	2.52098	1.70962	2.42032	3.35203	3.55329	2.7586	3.68101	3.69861	3.62837	3.01429	2.85444	3.55748	2.60317	1.74071
	0.684255	-1.01455	-1.94688	-0.623339	-0.0427413	-1.69496	-0.226936	-0.775564	-0.657945	0.238163	-0.387239	0.510022	0.401727	-0.303689	0.78851	-0.15681	1.42683	1.08478	1.48463	0.216769	0.798935	2.91002	1.32818	0.52969	1.05095	0.749885	1.22895	1.26546	0.543884	2.83064	3.97229	1.03214	2.53278	3.50414	0.903076	0.777241	4.15645	2.28375	0.850518	2.15736	2.39609	2.20164	2.20563	1.88298	2.42751	2.7434	1.81145	4.10347	8.68939
	-0.388392	-0.0114495	-1.38075	-0.163299	-1.07912	-0.699631	-0.380446	-0.741069	-1.58818	-0.0405664	-1.04773	-0.153607	1.36155	0.61001	1.22819	0.632305	0.320596	1.2187	1.66537	0.261243	2.83234	1.76884	1.16933	1.34845	0.0117551	0.00690065	0.86157	1.7855	2.09824	1.91381	2.22816	1.96437	0.897201	0.222329	-0.0955314	-0.256725	0.904934	0.834446	0.73045	1.62225	1.52223	-0.20592	0.441265	1.62671	1.27942	1.12763	1.64499	0.790903	0.758809
	-1.54485	-1.46311	-0.545641	-1.60635	-0.716204	-0.349075	0.132675	0.303601	0.725364	-0.0332646	-0.544093	-0.432481	-0.178715	-0.532111	1.0026	2.14339	0.409987	1.2035	1.32403	2.02985	4.01308	5.33772	5.97931	6.6918	7.91685	8.20781	6.70695	8.04706	9.78468	9.7405	9.21066	8.45042	8.75476	9.30711	11.1558	11.3776	12.7472	12.3402	10.9236	10.5229	11.3152	12.0936	11.3196	11.5319	10.4531	10.7385	9.82326	11.0774	10.6872
	-0.584283	-0.911087	-0.858863	-0.960757	-1.10069	-1.35892	-1.17677	-0.897786	-0.655184	-0.471864	0.0678407	0.312021	0.906455	0.616916	0.863417	0.935347	1.34068	1.27393	1.07801	2.38271	3.40828	4.67541	5.20594	2.35107	4.68796	6.12318	6.20033	5.95388	6.52773	5.70376	6.5875	8.9477	8.80864	9.96315	8.94393	9.55562	8.9271	7.36698	5.26619	6.33488	6.19646	5.60624	7.0521	5.56929	6.80174	4.92869	5.12627	6.25182	5.90435
	1.08461	1.50576	1.35699	0.859762	0.997924	0.643325	0.171245	-0.124589	-0.0132185	0.92228	0.673236	-0.128259	-0.35391	-0.314073	-0.79115	-0.905259	-0.967159	-1.42698	-1.68616	-1.18478	-1.38914	-0.510433	-0.0389384	0.133471	0.270256	0.238387	-0.0812589	-0.51511	-0.516329	-0.871735	-0.960519	-0.599975	-0.682036	-0.898339	-0.798456	-2.01758	-2.49905	-1.88103	-2.89846	-2.47514	-2.83422	-3.13267	-2.61724	-3.23771	-2.97664	-2.85914	-2.34957	-2.04458	-0.461173
	-1.06899	-0.0903996	0.083171	-0.487348	-1.17038	-0.596614	-0.789037	-0.96656	-0.625766	-0.926546	-0.46504	0.813368	0.391493	-0.365918	-0.142141	0.138355	0.827452	1.67327	1.48271	4.34294	3.9902	3.13421	4.42443	3.8042	5.56092	4.0187	2.22534	2.50058	3.26575	4.69809	5.80295	5.90477	4.6413	3.71136	6.49032	7.56029	9.79408	8.46001	7.05903	8.28829	6.1502	5.40314	5.21674	4.47839	5.94046	3.10155	7.06143	5.72151	6.58079
	0.522026	-0.200616	-0.380464	-0.84873	-1.55389	-1.19641	-1.75453	-1.034	-0.387257	-0.679432	0.385351	0.84458	1.72507	0.586372	0.685122	0.305309	0.125651	0.222843	1.56082	0.0400469	-0.391206	-0.364998	0.477624	0.808098	0.686118	1.46543	0.0634754	-0.784808	0.00184397	0.761196	0.107461	-0.497747	0.24731	0.0559635	0.199621	0.565032	0.577089	0.49892	0.420104	0.385333	0.789529	0.0339793	-0.269191	0.212734	0.244885	-0.492482	-0.667847	0.409643	-1.50511
	-1.09146	-0.881181	-0.350288	-0.669482	-0.097857	0.534878	0.884115	0.543654	1.0357	0.261076	-0.103616	-0.00219355	0.209192	1.25154	1.66273	1.30378	-0.0292315	-0.788389	-1.89698	-2.50509	-1.92025	-2.13415	-2.54115	-2.55296	-2.17854	-2.0103	-1.86651	-1.70804	-1.93413	-1.95046	-1.48527	-1.36092	-1.68816	-2.08187	-2.02244	-1.75653	-1.83413	-2.45537	-2.73903	-2.14806	-2.42682	-3.07266	-2.59683	-1.99286	-1.92935	-2.27561	-2.38249	-2.05668	-1.26445
	0.967884	-0.323981	-1.53002	-0.89411	-0.759857	0.287573	0.81799	0.288956	-0.874518	-1.53111	-1.95181	-0.870178	1.01963	1.04591	0.590074	0.866998	0.706465	0.739638	0.329813	0.418578	1.70993	1.47299	0.783954	0.716221	1.38181	0.709631	-0.610613	-0.105737	0.507724	-0.0728232	-0.66801	-1.1153	-1.7127	-2.11346	-2.02165	-1.4559	-1.24747	-1.46432	-0.489965	1.16113	1.96811	2.05941	1.76959	1.2967	1.06599	1.26665	1.41674	1.34509	0.829194
	1.28431	1.14589	1.43469	1.4088	1.43264	0.896591	0.870789	0.251892	-0.404862	-0.47835	-0.594838	-0.649184	-0.518596	-0.171593	-0.65658	-0.696519	-0.877338	-1.03113	-1.44573	-1.48027	-0.661751	-0.0488915	0.317911	0.398262	0.207921	0.0822917	0.187535	0.0361761	-0.413333	-0.681108	-0.807245	-1.01236	-1.21503	-1.3487	-1.44781	-1.36877	-0.985251	-0.855106	-1.21205	-1.26421	-1.0168	-1.19155	-1.57358	-1.69798	-1.54347	-1.28294	-1.20476	-1.2867	-1.08233
	-1.68736	-0.707936	-0.624781	-0.194231	1.41028	1.03375	0.376305	0.879296	0.200219	0.0911984	0.623064	-0.226538	0.713313	0.265141	0.244398	-0.873167	-2.26565	-1.05248	1.38992	-0.876348	-3.69506	-3.14539	-2.76029	-3.10109	-3.67542	-4.59657	-4.47271	-4.85893	-5.20002	-6.48314	-6.60028	-7.78633	-7.76369	-8.45895	-6.47274	-7.31915	-8.75782	-7.75093	-6.97403	-7.15959	-5.11061	-5.21323	-6.33366	-6.60001	-5.27694	-6.24333	-5.57254	-5.81585	-5.78149
	0.848315	0.634563	1.02893	0.935303	0.255708	0.478193	0.600425	0.423246	-0.0152123	-0.775357	-1.63658	-0.819435	-1.59458	-0.620132	-1.20428	-0.954588	-0.509284	0.100022	1.404	2.83305	0.679918	0.211268	0.24269	-0.260628	-0.490809	0.340319	0.484575	0.121961	0.155377	0.617448	0.954041	1.10251	1.61606	1.81405	1.72047	1.95527	1.57987	0.932037	0.946701	0.956056	0.933482	0.996622	0.629043	0.177682	-0.150922	-0.743112	-0.725295	0.0628812	-0.107932
	0.731769	0.865264	-1.03093	-0.844728	-1.43034	0.0594693	-0.840864	0.37505	-0.276573	-0.346775	1.59145	-0.117127	0.418156	-1.07149	-0.162097	1.81971	-0.00684188	-0.78078	0.48947	1.94853	3.04447	3.80949	3.85729	3.57009	4.18709	5.95873	6.14332	6.48883	5.82844	6.65306	5.06959	4.47221	4.2833	1.91664	3.41036	5.33405	4.21975	4.4157	5.20362	5.02511	5.1887	5.53495	4.46165	3.93305	6.38299	7.89506	8.73489	8.39592	13.8838
	-1.18611	-1.14512	-0.934321	-1.18034	-1.29853	-1.105	-0.918651	-0.737459	-0.165815	0.134249	0.32603	0.404421	0.415092	0.414503	0.721069	0.75053	1.07701	1.35055	1.59036	1.92945	1.98689	2.56775	2.66528	2.85173	2.70712	2.24581	2.07429	1.43784	1.46573	1.49998	0.991909	0.749856	0.770186	1.13439	1.031	1.07594	1.26808	1.0159	1.13389	0.644042	0.966953	0.572918	0.475009	-0.151084	0.715582	0.550658	0.604618	0.649537	0.715601
	0.56168	0.0325036	1.31973	1.99852	1.85001	1.15237	0.149122	-0.271603	-0.283539	-0.0249133	-0.608861	-1.24604	-1.05212	-0.927499	-1.26533	-1.38147	0.234353	0.137013	-0.209214	-0.975675	-1.21184	-1.56387	-1.47707	-0.878847	-1.08764	-1.10124	-0.445848	-0.405848	-0.144319	0.332311	0.788725	1.20442	0.996315	-0.0216348	-0.869574	-0.635866	-0.511973	-0.282666	-0.184022	-0.667114	-0.816723	-0.776917	-1.19153	-1.67847	-0.840928	-1.28717	-2.26407	-1.74232	-0.516669
	-1.86243	-1.67119	-0.930347	-0.115637	0.177965	0.92398	0.452496	0.497297	0.703398	1.05689	1.13332	1.29066	0.906729	0.78863	0.491607	-0.0299422	-0.684026	-0.950402	-0.859833	-1.68273	-0.652483	-0.23729	-0.261022	-0.54755	-0.920973	-1.20932	-1.28031	-1.31806	-1.56595	-1.769	-1.67354	-1.44477	-1.25133	-1.14537	-1.07107	-0.900516	-0.776533	-0.923128	-1.06121	-0.913256	-0.811739	-0.964334	-1.09747	-1.11959	-1.20246	-1.30238	-1.246	-1.12066	-1.67344
	-0.0397176	0.372146	-0.314991	-1.32269	0.65092	0.623584	1.11527	1.50811	1.30258	0.700905	0.508032	0.293555	0.840415	0.345976	-0.0182133	-1.20233	-1.41826	-1.1395	-1.69372	-0.58379	-0.817644	-1.33104	-1.9129	-2.35218	-2.43885	-2.1816	-2.0735	-2.29403	-2.3235	-1.87636	-1.15111	-0.482511	-0.313785	-0.696473	-1.24453	-1.5234	-1.1356	-0.600668	-1.01481	-1.98172	-2.27428	-1.9733	-1.8112	-2.06905	-2.75937	-3.51563	-3.92181	-4.00536	-2.49851
	-0.729396	-0.668974	-1.06491	-1.03335	-0.899235	0.675092	1.03409	1.25324	1.44532	0.931497	0.532704	1.16069	1.18776	0.834439	-0.356504	-0.017984	-0.725087	-0.946495	-1.31258	-1.92371	-1.23378	-0.954628	-0.959171	-1.12031	-1.31111	-1.43745	-1.47895	-1.4804	-1.5855	-1.7371	-1.56126	-1.11362	-1.02076	-1.30366	-1.31314	-1.03438	-1.0307	-1.34982	-1.64232	-1.74906	-1.65945	-1.53894	-1.59523	-1.65626	-1.47333	-1.36	-1.69355	-2.14274	-3.20945
	-0.090009	0.188417	-1.05951	-0.495589	1.0587	1.98321	1.40304	0.732091	0.989463	0.859076	0.57732	-0.316755	-0.785177	-0.914316	-1.47222	-1.75466	-0.836216	-0.332318	-0.0804063	-0.396892	-1.40187	-1.95913	-2.1896	-2.21417	-2.15601	-2.15045	-2.17562	-1.84922	-1.40008	-1.62655	-2.11049	-2.16632	-2.27457	-2.64523	-2.76949	-2.61371	-2.45305	-2.30421	-2.17747	-2.22022	-2.39364	-2.49309	-2.46524	-2.35414	-2.28684	-2.23513	-1.98595	-1.61498	-0.513057
	-0.297055	-0.283815	-0.859958	-0.575719	-1.04829	-0.925414	-0.0552811	0.741104	1.33036	1.24612	0.479031	0.372212	1.27157	0.876815	1.22218	0.31256	0.350997	-0.51307	-1.70074	-1.5369	-1.29298	-1.56849	-2.00927	-2.27226	-2.39721	-2.69469	-2.43227	-1.72194	-2.00945	-2.37438	-1.75691	-0.519679	0.619956	1.00295	0.373186	-0.614865	-1.22896	-1.56196	-1.61586	-1.26144	-0.430883	-0.123247	-1.23601	-2.23723	-2.27428	-1.59863	-1.07588	-1.19651	2.11318
	0.911426	0.490282	0.350153	0.742801	0.701495	1.24344	0.751532	0.847087	0.902243	1.09707	0.637513	-0.260921	-0.454189	-0.452987	-0.629488	-0.655804	-1.56292	-1.72407	-1.79614	-1.14036	-0.545536	-0.726193	-1.16932	-0.0340055	0.882821	1.03139	0.234966	-0.519448	-0.0295529	-1.49725	-0.821584	-0.955733	-1.90319	-2.49526	-3.36387	-2.51201	-1.91033	-2.14909	-1.32334	-0.471718	-0.789161	-0.207029	-0.736743	-1.15613	-1.6916	-0.803373	0.679039	0.756632	0.166433
[truncated: 385 more columns]

## Sheet: SFig5bTop.Mistake trials
time to maintenance onset,s	-1	-0.951843	-0.903687	-0.85553	-0.807373	-0.759217	-0.71106	-0.662903	-0.614747	-0.56659	-0.518433	-0.470276	-0.42212	-0.373963	-0.325806	-0.27765	-0.229493	-0.181336	-0.13318	-0.085023	-0.0368664	0.0112903	0.059447	0.107604	0.15576	0.203917	0.252074	0.30023	0.348387	0.396544	0.4447	0.492857	0.541014	0.589171	0.637327	0.685484	0.733641	0.781797	0.829954	0.878111	0.926267	0.974424	1.02258	1.07074	1.11889	1.16705	1.21521	1.26336	1.31152
averaged z-score of the mistake trials	0.0623908	0.00592006	0.0569236	0.112028	0.0672097	0.0208899	0.0445859	-0.00652028	-0.0415002	-0.0305514	0.0127985	-0.00639646	-0.0121783	-0.0450788	-0.046706	-0.0495125	-0.0295208	-0.0743169	-0.111271	-0.139564	-0.198508	-0.219554	-0.196338	-0.160293	-0.169397	-0.110607	-0.057127	0.00749097	0.0581164	0.0846109	0.101475	0.0779032	0.12536	0.203947	0.361164	0.429392	0.525557	0.544049	0.50313	0.442246	0.446851	0.470003	0.499212	0.505391	0.531349	0.563498	0.489621	0.420201	0.402401
sem	0.138311	0.139672	0.139324	0.140102	0.134716	0.135223	0.132761	0.12848	0.129235	0.126484	0.127851	0.126011	0.130273	0.129496	0.136761	0.138841	0.143893	0.181268	0.21261	0.240002	0.267669	0.29294	0.284784	0.293154	0.299263	0.291084	0.282534	0.268205	0.247101	0.233416	0.229015	0.236823	0.257509	0.27668	0.286021	0.299175	0.303182	0.305451	0.300363	0.295559	0.286986	0.28212	0.275265	0.273677	0.280462	0.300995	0.336065	0.344336	0.355536
Individual trials, z-score	-0.22357	1.17245	0.293826	1.13163	1.09357	-1.60156	-1.71843	0.306254	-0.128289	0.819761	1.2041	-0.921716	-0.491098	0.455841	1.57853	-0.447028	-0.735013	-0.614773	-0.639066	0.965397	1.58075	1.75781	1.22199	1.40944	2.89928	1.88128	-0.0544916	0.145337	-0.749601	1.34153	-0.0902819	-0.413496	-1.38899	1.02659	1.16677	0.281671	0.361733	1.31752	0.402987	2.18166	0.613561	0.759589	1.8655	-0.154644	-1.61029	-1.01256	-0.906851	-1.73904	-0.459024
	-1.04447	1.29053	-0.241778	-1.67633	0.960699	0.760588	-0.492098	1.10998	-0.0210758	0.383554	1.24995	-0.784109	-1.32921	-0.970892	0.339259	0.645575	0.990422	-0.219558	-1.04538	0.852284	0.209716	1.06833	2.19825	2.94793	1.5186	0.770152	1.80955	2.90322	2.45462	2.60396	2.9496	2.01358	0.84893	1.03908	2.54623	2.62402	3.34608	1.49993	2.08288	1.57939	1.22949	2.03943	3.48816	2.2042	1.89641	1.98492	1.84285	4.25913	1.58281
	1.27127	-0.85932	0.909388	1.71216	-0.00403232	0.0141229	0.219691	0.36175	0.0468134	-1.36606	0.436728	-0.223307	-0.632792	-0.697959	-0.857406	-0.449047	-0.477346	1.19561	-0.829049	-0.0701331	1.06794	0.344336	0.416892	0.532889	0.520416	1.60586	2.26837	1.14173	0.435988	-0.903393	0.603974	-0.0608371	-0.776861	0.0638148	-0.116405	-0.250244	0.373211	-1.01782	-0.800815	-1.55984	0.266032	1.25409	0.881518	0.212476	-0.607606	-0.124649	0.868465	0.0955411	-0.716997
	-1.02303	-0.58782	0.643156	-0.566892	-0.855805	-1.03964	-0.746923	-1.17965	-0.146536	0.123339	0.0292245	1.91979	-0.190603	-0.723811	0.585531	-0.926631	1.12787	0.586187	1.73268	1.6866	1.05884	0.62276	0.748692	1.77643	2.9941	2.87895	2.4491	2.32306	1.67767	2.09206	3.25856	1.23691	0.0145276	1.97437	0.439372	-1.5079	0.375461	0.861434	-0.241915	-0.117208	1.67503	3.12871	2.25304	1.29988	1.49557	2.42598	3.11894	2.92352	3.38186
	0.501766	1.0642	-0.366746	-1.63857	0.193357	0.2297	0.0288688	-1.60137	-2.13404	0.480307	-0.0820221	-0.424517	0.590245	-0.461922	-0.213655	0.492394	-0.0715117	0.726241	1.87285	0.939362	1.40554	1.31562	2.19592	1.6078	2.0223	3.11623	1.77493	2.28846	0.739517	1.59112	0.997866	2.03918	2.0683	2.36389	3.61244	2.03497	3.50398	2.42342	2.88695	1.56616	0.645148	0.983021	0.947023	1.75055	1.09086	1.45064	4.3456	2.92316	4.61185
	-1.12366	-0.336208	-1.76135	0.00352361	0.0499759	0.112211	-1.52205	0.453802	0.230935	1.07892	1.82341	1.42312	0.0684275	-1.05048	-0.0293605	0.654052	0.246978	0.714388	-0.966775	2.57385	-1.30983	-0.581864	-0.661837	-0.833428	1.03865	1.73799	0.830368	1.55616	2.07605	1.10766	-0.116958	0.198389	1.25478	0.391009	1.06319	-0.00963475	-0.86945	-0.194135	1.23309	1.42549	-1.74876	0.0807293	1.40998	0.42939	-0.243943	-0.151536	0.0206897	1.12373	0.783602
	0.25901	-0.663217	-0.196658	-0.422922	2.89292	0.387503	0.859014	-0.0508597	-1.30015	-0.630002	-1.02939	-0.494343	-0.413445	-0.740989	0.0128523	-0.662482	-0.23869	0.792886	1.19082	-0.221234	-0.025959	-0.039079	0.457211	2.3188	1.0163	2.20038	1.00518	1.35124	0.94687	-0.541983	1.21996	-1.17679	-0.980077	-0.701679	0.583441	1.85892	0.604737	-1.95501	0.557516	-1.92095	-0.804884	2.19074	1.64077	2.61123	1.13881	2.95739	3.70809	3.55835	2.81897
	-0.455682	0.0818836	-1.15484	-1.41762	1.56709	0.200138	-1.05973	-1.07714	0.739736	-0.00964856	1.44047	-0.0958497	0.779864	0.562226	-1.07933	0.407893	-0.0199123	1.38218	-0.427687	-2.63375	2.86427	2.6165	0.210271	-1.03629	-1.12616	-1.21083	-0.235423	1.48874	2.52577	1.49435	0.0252265	-0.527435	-0.645532	-0.530364	0.291647	1.89593	1.3807	-0.235466	0.042853	1.19914	1.47301	0.626555	1.05117	2.1734	2.56205	2.08425	2.57048	4.16493	5.7519
	0.433385	1.32037	1.14355	1.65489	0.886043	0.895158	0.570321	0.679342	0.115296	0.47767	-1.40603	-0.654701	-0.15366	-0.965959	-0.697148	-1.08322	-0.779651	-0.249996	-1.25112	-2.67517	1.19949	1.09955	-0.101929	-0.0694204	0.269392	0.113567	-0.0326535	-0.0939823	0.0862244	0.293422	-0.00811062	0.349082	0.425144	-0.618427	0.574679	0.742917	-0.77689	0.0306455	-0.221726	-0.816549	0.0407388	0.146404	0.869063	1.46568	0.0326809	-0.421848	-0.916509	-2.2055	-0.0762014
	-0.547598	-1.17304	0.248529	-0.29487	-0.808328	0.523886	-0.825005	0.401957	0.994195	0.456982	-1.80695	-0.708054	1.87297	0.371473	-0.183083	1.96821	-0.91821	-0.142407	0.271281	-2.60247	-0.893109	-0.394189	-0.700795	-1.40802	-2.11095	-2.40749	-2.10035	-1.33237	-0.409622	-0.055484	-0.845674	-1.88459	-1.81053	-0.846514	-0.36348	-0.714471	-0.839596	-0.102464	0.80128	1.12762	0.940326	0.555492	0.270936	0.359017	0.692189	0.703224	0.140135	-0.556658	1.93148
	0.222423	0.72682	1.56111	0.281523	0.969319	0.898647	-0.458736	-0.646827	-1.64691	-1.06198	0.357125	-0.630985	-0.591301	-0.114607	-1.2885	-1.11409	0.449253	-0.766841	1.35047	-0.29451	0.726243	1.00565	0.698327	0.283153	0.376495	-0.461718	-0.620115	0.392344	0.411122	0.233516	0.382908	0.634321	0.210648	-1.28795	-2.34254	-0.715908	1.03343	0.457912	0.168024	0.592277	0.361731	0.027186	0.809158	1.88233	3.19121	2.87272	1.63032	1.63561	2.21137
	-0.14247	-1.27186	1.18589	-0.754309	0.198821	1.3008	0.289714	1.59059	1.32742	0.623419	-0.174815	-0.396675	-1.11795	-1.31227	-0.542244	-0.493814	-0.544364	-1.25656	0.90635	-1.95704	-5.26297	-4.3681	-5.68684	-6.01261	-5.4867	-6.68083	-6.96162	-5.21694	-4.09267	-2.79107	-1.85227	-2.7308	-0.181232	-0.0886453	4.4184	6.9762	4.40133	3.29389	1.81812	1.14735	1.20212	2.86898	2.49582	2.52174	0.191226	-0.206621	2.64892	3.39146	1.74073
	-0.265011	0.988148	0.57998	-0.220514	2.23824	0.236252	-1.46092	-0.877909	0.3393	-0.860718	-0.4392	-0.143801	-0.080259	-0.693745	-1.14909	-1.14346	0.539815	-0.321694	1.197	-2.11083	-3.54537	-4.34708	-4.00064	-0.36145	-0.677728	-3.90759	-3.19685	0.717016	0.115945	0.975876	-0.579043	-0.46183	1.72164	-0.239991	0.76541	0.936605	1.19729	2.9692	1.98529	4.11916	2.82256	-0.937306	0.644555	0.17351	0.254569	-1.54046	0.593555	3.50085	-1.19838
	0.682653	0.88828	0.362657	0.109572	0.904576	1.3971	0.680047	1.65471	1.24491	-0.464483	0.332872	-0.378927	-0.528802	-0.762646	-0.752016	-0.193551	-1.07816	-1.43157	-1.10327	-1.67876	-1.64961	-1.53809	-0.499556	-1.90122	-1.27455	-0.93908	-1.39859	-0.797568	-0.991124	-1.28108	-0.131742	-0.866386	-1.94812	-1.68115	-1.93976	-1.49243	-1.82614	-2.23483	-2.38194	-3.17525	-2.23965	-2.20473	-3.14134	-2.68944	-3.03336	-3.24072	-2.98763	-2.99672	-2.9994
	-1.18055	-1.26372	-1.05605	-1.3364	-0.916283	0.0569558	-0.823768	-1.10049	-0.241616	-0.503925	-0.318343	0.078245	1.11163	1.00087	1.03661	1.04093	0.920052	0.88505	1.47512	1.35335	1.68773	1.81901	0.697735	0.247705	0.478906	1.77137	0.118316	0.350891	-0.00886971	0.284167	-0.127426	-0.0708193	0.231802	-0.0418884	-0.691901	-0.702004	-1.30047	-0.887832	-1.44349	-0.952863	-1.65761	-1.46472	-1.63359	-0.875891	-1.80144	-1.94181	-2.14747	-1.97379	-1.74681
	2.42254	0.820914	0.710795	0.289921	-0.297428	1.05394	0.381018	0.835876	-0.17636	-0.307161	0.552399	0.00185419	-0.440613	-0.0368671	0.317557	-1.25605	-1.33075	-1.38758	-1.2538	-1.34492	-1.37526	-1.73311	-5.53497	-3.92983	-5.24688	-4.44212	-4.91224	-3.77177	-4.0369	-2.83375	-3.28462	-3.28409	-1.57986	-2.78225	-2.23057	-2.2073	-2.99836	-4.11633	-3.15883	-3.02652	-4.54607	-2.77202	-2.67198	-2.36236	-1.21732	-1.20365	-2.43088	-2.99209	-8.21795
	0.52974	1.31024	2.3111	1.4033	-0.49853	-0.427913	-0.200811	-0.303204	0.287984	-0.00207293	-0.479056	-0.617447	-1.7166	-1.73322	0.203186	-0.759791	0.844873	-0.480661	0.0377804	2.17284	1.75897	3.62961	1.67164	1.34902	0.855973	1.04266	0.872919	-0.538863	0.975048	0.095854	-3.16664	-3.68902	-3.28841	-4.20924	-4.18503	-3.33406	-3.04199	-2.49581	-3.49941	-3.11557	-1.75298	-2.28079	-1.88197	-2.67128	-2.38993	-2.48768	-1.88997	-2.70559	-2.60138
	0.384108	1.98507	0.632347	0.680139	-0.329134	1.16979	1.19478	-0.203937	-0.687009	0.0787881	0.472517	0.019266	0.159197	0.71906	-0.138784	-0.966501	-1.4307	-0.527074	-0.816997	-2.59297	-2.14895	-2.14731	-3.31445	-2.75754	-2.54101	-1.18373	-2.39537	-1.14959	-0.604463	-1.97311	-0.41725	-1.00926	-0.828238	-2.31268	-2.5915	-2.29693	-2.3151	-2.67724	-2.33587	-2.54974	-2.28327	-0.694843	-1.95326	-2.60525	-1.96589	-3.08107	-4.00926	-4.34496	-2.03386
	0.0807857	0.146255	0.4734	-1.47077	0.220651	0.486501	0.0481993	-0.538322	-1.61853	-0.658943	0.394295	0.837269	-0.0423103	-1.98714	-1.03974	1.16328	0.0333106	2.11381	0.588181	2.56774	0.432672	1.18791	3.10024	3.56135	1.87441	2.65409	2.28614	2.5741	2.85225	1.50276	2.34148	3.08737	2.7868	4.41203	5.49528	3.68802	5.11767	4.76368	3.77371	3.58895	2.94274	1.74881	2.47547	3.01451	1.68811	1.15141	1.19509	-1.36748	-1.4213
	-0.182975	-1.6226	-0.0875873	-0.803338	-1.56713	-0.642938	-0.607467	-0.474313	0.106032	0.507746	-0.8714	-0.25726	-0.456393	0.500681	0.80738	0.748444	2.07913	0.956572	0.314099	-0.634446	0.721187	-0.968333	0.62064	-0.397929	1.63907	-0.0226119	-1.44097	-0.771398	0.462969	-0.488969	-0.329139	-1.1714	0.327279	-0.748123	0.095178	0.539202	-0.270083	0.538037	0.0927411	-0.36914	-0.147636	0.658454	0.314721	1.36972	2.28582	2.4622	2.27661	0.532488	1.32729
	-0.437543	0.575902	0.259194	0.708943	0.125542	1.80118	0.0847749	-0.051197	-1.14834	-1.70641	-0.520246	0.00151055	-0.505494	-0.447914	1.99144	0.496087	0.541803	-0.752628	0.235662	-0.915127	-2.69208	-2.22085	-0.695159	-0.637762	-2.90997	-1.45229	-0.177804	-0.982101	-1.09294	-1.31069	0.220102	0.775221	0.466005	-0.715372	-1.14434	0.199901	0.764081	1.9012	1.91662	1.59238	1.51918	1.81542	1.39809	1.62423	1.62639	1.18282	0.0545675	1.4839	-0.457969
	-1.44136	0.115044	-0.681321	-1.17739	0.440372	-0.619276	0.899652	0.111888	0.0146412	-0.53088	0.104386	-0.774992	1.32507	1.67642	0.137083	-0.102204	-0.0660886	1.40428	0.240348	4.32659	-0.632079	-0.767845	-0.0383461	-0.746134	0.0747819	1.88689	2.45697	1.32956	0.0373964	0.353791	1.35218	0.866075	0.832888	0.51082	0.108249	0.959345	1.40044	-0.123634	-1.04495	0.456637	-0.702965	-1.06836	0.403263	1.25553	0.860266	-0.518644	-1.2576	-0.40192	-1.46178
	0.643158	-0.193251	-0.291195	0.654261	0.0541514	-0.981765	1.25785	1.22364	-0.236237	-0.901045	-1.11773	0.694504	1.26705	-0.00430905	0.607197	-0.9202	0.722562	-1.49093	0.299845	-1.57646	0.684497	0.0772031	0.168025	-0.895794	-0.498111	-1.43255	-1.58219	-1.55662	-1.8593	-1.28382	-0.212139	-1.75329	-0.934259	-2.09377	-0.660952	0.524367	0.860141	0.760502	-0.499525	-0.370279	0.59437	-1.53327	2.03131	2.10654	2.40389	1.31349	1.37367	2.23072	0.886326
	-0.72852	-1.75213	-1.29555	-1.61803	-0.981764	-0.399163	-0.112002	0.577695	-0.14938	0.0168574	0.119731	0.502284	2.16709	0.660814	-0.322234	0.494768	0.398016	0.0380192	1.47305	2.31945	0.275904	1.89194	1.2867	0.972095	1.12501	0.802368	1.25573	-0.10008	0.934171	1.09125	0.257251	0.967555	0.842744	0.175511	1.0513	1.92902	1.27129	0.541293	1.47769	3.3055	1.88469	0.226958	1.17759	1.04984	0.163824	1.00504	0.239676	-0.178671	0.166418
	-0.167865	0.393543	-0.989832	-1.00243	0.317623	-1.44223	-1.94874	0.566379	1.08123	-0.875721	0.427384	0.880001	-0.0272208	1.14159	-0.0958292	-0.249211	0.798605	1.10755	-0.878278	0.995828	-0.184475	0.834013	0.81856	1.81106	-0.00694514	0.0704263	0.234789	0.768107	-0.214064	-1.01997	0.155388	0.244535	0.137268	-1.52061	1.20088	-0.263044	0.774766	0.152061	0.442903	1.9582	1.42522	0.0540034	0.29152	1.23255	2.03565	1.92856	3.36505	3.36855	2.21927
	-0.658997	-0.734874	-0.380856	-2.06237	0.024608	-0.192484	0.892664	-1.15685	-0.683857	-0.0324774	1.67961	0.268261	0.592533	-0.269808	0.0120701	0.486643	0.070325	0.759369	-0.35524	2.09823	0.297611	2.07902	2.17304	0.729778	1.84332	2.27719	1.6767	1.21153	0.553948	0.217535	2.07652	2.69481	1.88607	1.19307	-0.137593	-1.0043	2.42073	1.89635	0.233706	0.182511	1.31829	2.0803	0.451153	0.71487	1.64572	1.32216	1.21832	2.77545	-0.692512
	0.559123	0.0991109	-0.0430666	-0.0941156	0.283596	-0.490974	-0.445719	-1.37413	0.00698501	-1.2624	0.0500175	-0.835543	-0.748361	-0.145154	1.86401	1.0677	2.02746	0.0814305	-0.895227	0.063658	2.19811	2.11296	1.24628	0.992751	1.25193	0.705806	1.27394	3.28927	3.77457	3.16386	2.89385	3.40693	3.35006	2.45381	3.40005	3.98923	2.38108	2.94651	3.81616	1.96761	1.99332	3.33313	2.84435	2.83711	3.54125	3.27527	2.4347	1.7648	3.42126
	0.201746	-0.211668	0.361385	-0.420189	0.0330511	0.402276	1.19936	1.50244	0.495303	0.324636	0.70587	-0.338765	1.33027	0.0958235	-2.17928	-0.304319	0.31391	-0.440759	-2.08991	-4.13727	0.364178	0.0517789	-1.60689	-1.46954	-0.40549	-0.301793	0.370797	0.960881	0.612992	0.251896	-0.397314	-1.16818	-1.00952	-0.631875	-0.471583	-0.191457	0.380848	0.833482	0.955978	1.84367	1.87232	0.255689	0.416686	0.304185	-1.4306	-1.75304	-1.04255	-0.302008	0.948886
	1.95757	-0.134457	-0.410399	-0.233367	1.56405	1.17797	-0.77106	1.43922	0.793219	-0.67367	-1.54885	-0.862522	-0.227003	-0.619176	0.405923	-0.905172	-0.146394	-0.16364	-0.445747	0.174787	1.45175	1.51056	0.88558	0.111188	-0.279767	-0.0757931	0.220036	0.259324	0.159184	-0.00356749	-0.286866	-0.514193	-0.210395	0.534453	1.01483	0.977363	0.610883	0.0918119	-0.408547	-0.520839	0.13877	0.909971	0.7921	0.43097	0.929675	1.69834	1.75453	1.2706	4.4108
	-0.0648807	1.39963	0.188831	1.24273	0.566555	0.922266	0.711628	0.0880286	1.40238	-0.367577	-0.299405	0.242476	0.825677	-1.19147	-1.19557	-0.31088	-1.5106	-1.4249	-0.915739	-1.11073	-2.43528	-1.65387	0.974232	1.26871	-0.417426	0.272954	-1.38229	-0.117305	0.724995	0.35058	-0.110242	0.792962	0.751691	0.340032	-0.108995	-1.05699	-0.395001	1.41182	2.83103	0.92584	1.25799	1.31821	-0.892183	-1.1359	1.85283	0.689303	-0.773391	1.01407	0.0934697
	-0.152009	-1.35108	-0.0320679	-0.0555103	-1.95822	-0.708632	-0.824112	-1.24386	0.182446	-0.0814211	1.79794	0.986095	0.516466	0.21606	0.97506	-0.176582	-0.121432	1.09971	1.18686	0.599063	3.13387	2.13815	0.769817	0.0793	-0.554495	1.57149	2.04023	-0.0282317	2.15012	2.6276	1.92063	2.46359	2.34823	1.03885	3.24968	1.27314	1.28407	0.316454	2.26673	-0.388893	-0.156736	2.32495	0.605223	-0.299452	2.20595	0.383145	1.11609	-0.797904	-2.15718
	-0.735571	0.449488	0.246556	-0.633495	-0.197025	-0.17157	-0.928497	-1.84672	-1.54037	0.120174	-0.042002	1.20556	0.918443	0.138642	-0.287901	0.611924	-0.375122	2.26109	1.02152	0.543241	1.96281	0.352518	-0.9291	0.585336	-0.247833	0.623776	-1.21156	0.0772162	0.54174	2.27666	0.547479	-2.56692	2.07254	1.71325	1.58328	2.5118	2.74419	5.56182	2.98474	4.11475	4.35832	3.46228	2.16519	1.1867	2.3682	2.49237	3.2574	3.64389	2.78298
	0.205676	-0.60274	0.054964	1.38473	0.00876597	2.12214	-0.877028	-0.673318	0.938361	-0.0513977	-0.424065	-1.05083	0.951519	-0.373503	0.274655	-0.966708	1.02007	-1.24902	0.0619373	-4.7322	0.237656	0.498483	-0.889155	-0.870828	1.5272	2.40624	1.19355	0.424594	0.696841	1.32294	0.865425	0.724681	2.48608	3.70542	3.56434	3.32738	2.78132	2.25907	3.71966	5.22287	3.8417	2.18275	2.38102	4.25347	4.8979	2.91676	2.06374	3.20853	2.82955
	-0.411813	1.18094	0.56179	0.621376	-0.00834407	-0.491827	-0.752064	-0.0732508	-0.539401	1.43035	0.634119	-0.418477	-0.717379	1.43316	0.985953	-1.07258	-1.84382	0.142156	0.874002	1.13785	-2.25003	-1.96402	-0.257329	0.620589	-0.305897	-1.0167	-1.29842	-2.24608	-1.93952	-0.0868811	0.0827002	-0.876376	-1.06362	-1.22673	-1.54805	-1.39013	-1.35167	-1.3023	0.61262	1.84537	-0.763252	-2.53667	-1.67942	-1.23527	-1.50442	-1.7774	-1.83589	-1.68971	0.310218
	-0.604274	0.721018	-0.671668	0.518711	0.783302	-0.554374	-0.971471	-0.732559	1.31728	1.34535	1.53157	-0.125862	-1.58863	0.0212695	1.38102	-0.471463	-0.376498	-1.05754	0.504346	0.329972	-0.643609	-1.49263	-1.75186	-1.08439	-0.732606	-1.66588	-2.09759	-1.73753	-0.759757	1.09678	1.51471	0.370985	0.673685	0.726122	0.783401	2.71628	2.67163	1.75068	3.40597	4.87241	3.51076	0.35575	1.08611	3.15075	3.26006	2.79884	2.62046	2.80888	2.04189
	-0.500752	-0.951651	1.64995	-0.122078	-0.102714	0.868408	1.67858	-0.161063	-0.276934	0.580969	-0.783056	-1.22208	-0.435564	0.411978	-1.70882	-0.967533	0.90704	-0.504201	0.587668	4.85545	1.59207	0.0811133	-0.110706	0.583328	1.72922	2.74285	2.71351	1.54916	0.742966	0.88358	0.907844	0.389699	-0.0893505	-0.0660467	0.693264	1.88527	2.75892	3.07048	2.95408	2.24738	0.747038	-0.308892	0.68306	2.28012	2.21013	1.42589	1.6153	2.20458	-4.13036
	1.31693	-1.1144	-1.07319	-0.618644	0.625083	1.61878	0.307737	-1.59406	0.48428	0.754537	-0.236874	0.682534	0.784736	-0.419675	-0.588166	1.3835	-0.94574	0.0626894	-0.171955	-0.0837449	-2.11183	-2.81877	-2.73484	-2.38012	-1.92223	-1.21376	-0.716793	-0.483467	0.127808	0.55279	0.338239	0.0132375	0.00320893	0.552158	1.6167	2.08645	1.40093	1.22911	1.63955	1.76026	1.33632	0.651039	0.311768	0.874121	1.53538	1.05859	0.449057	0.570854	4.03006
	0.243657	0.449872	-1.17712	0.601822	0.190562	0.557806	0.293031	-1.23761	-1.37284	-0.802335	-0.4266	-0.668126	-0.946387	0.34832	0.890093	1.76505	1.08403	0.639906	-1.26397	0.0530326	-0.496437	0.353446	1.71901	2.71659	2.52727	1.46113	0.673192	0.356314	0.241482	0.292922	0.558676	1.11423	1.58855	0.948816	-0.0765046	0.732117	2.01735	0.992089	-0.484378	0.0032825	1.10428	1.40758	0.919968	0.316315	0.736163	1.55705	1.17867	0.220818	2.57355
	-0.954483	-1.88291	0.885237	-1.35963	-0.427005	0.361807	-0.406535	-1.06599	0.2098	1.55549	0.39661	0.743721	1.89828	1.23182	-0.0470153	0.177859	0.084022	-0.159545	-0.954938	-0.263658	-0.259662	-1.87905	1.92223	0.265298	0.677848	0.0235784	2.07681	2.02929	0.00831132	1.21588	1.72625	1.57762	2.50443	3.50777	3.15714	2.44784	2.25201	1.1104	0.839298	-0.198508	-0.178843	0.635349	2.62553	1.82046	3.98236	2.23145	1.41945	4.83717	3.40665
	-1.13101	0.144292	0.0979259	-0.287342	-0.455368	-0.311848	0.761279	0.179695	-0.749359	0.281241	0.594366	-0.680348	-2.07581	-0.957581	-0.1059	-0.380379	1.03903	2.56138	0.293197	-0.859126	-0.000121124	0.545491	0.83149	0.911659	0.839779	0.669629	0.449894	0.184896	-0.142093	-0.440526	-0.453276	0.0399448	0.99639	2.27366	3.37625	3.45575	2.12392	0.47612	-0.206385	0.163704	0.904735	1.48363	1.68081	1.37491	0.858077	0.582207	0.684078	0.908035	0.0313084
	-0.0469083	0.24664	0.373552	-0.218954	1.22475	0.378984	0.525723	0.367689	1.25195	1.60608	0.448706	0.222131	0.325855	0.543023	-0.553069	-0.419301	-2.02748	-1.42589	-0.981336	0.961343	-1.07736	-1.85295	-1.86209	-1.60143	-1.56591	-1.88422	-1.87401	-1.36235	-1.31262	-1.96416	-2.26285	-1.91715	-1.74999	-2.03491	-2.37165	-2.49438	-2.31147	-2.02607	-2.01024	-2.01836	-1.51057	-0.934483	-1.129	-1.8704	-2.50461	-2.66449	-2.20871	-1.57576	-2.37765
	0.637821	0.344788	1.16236	-0.211797	1.63419	1.04482	0.0667803	-0.0642415	0.243385	0.506849	-0.200682	-1.00883	0.56901	-0.712623	0.79885	-0.715897	-1.50508	0.216531	-0.907149	-1.82098	-1.89127	-1.82014	-1.6608	-1.46644	-1.29028	-1.1855	-1.2053	-1.38386	-1.6974	-2.10834	-2.50017	-2.66747	-2.43928	-1.91797	-1.32223	-0.847051	-0.630894	-0.793254	-1.25058	-1.739	-2.02775	-2.09342	-1.98065	-1.74883	-1.48414	-1.27252	-1.15958	-1.16273	-3.06109
	0.613999	1.21271	-2.17303	-0.210417	0.179095	0.195166	-0.0695435	0.412302	-0.314134	-0.0714576	0.571405	1.63534	-0.627679	-0.477755	-1.13702	1.03266	-0.877888	0.107213	-1.20127	-2.80967	-5.13909	-4.99784	-3.72145	-2.64547	-3.09874	-4.99301	-5.10322	-2.34899	-0.382464	-0.928305	-1.94971	-2.246	-2.12749	-2.03735	-2.41755	-3.00018	-2.94197	-2.52808	-2.83819	-3.8965	-5.01896	-5.3943	-4.37073	-2.93502	-2.53864	-3.01878	-3.65763	-3.95528	-3.06169
	0.930733	2.29683	0.831252	0.735393	0.657811	0.897262	-0.0698754	-1.08029	-0.72305	-0.0933335	-0.847698	-0.359033	1.02128	0.138977	-0.0471969	-0.116573	-1.90927	-1.39285	-0.126425	-5.33396	-1.95498	-0.724322	-0.867988	-1.61199	-2.18234	-1.94692	-1.37167	-1.31363	-1.44303	-0.865043	-0.0750275	-0.434335	-1.728	-2.46673	-2.25601	-1.82611	-1.62714	-1.70665	-1.81469	-1.31061	-0.19292	0.362182	-0.274551	-1.30236	-1.93211	-1.89027	-1.16608	-0.328269	-7.28166
[truncated: 385 more columns]

## Sheet: SFig5bBottom.AUC
time to maintenance onset,s	-1	-0.951843	-0.903687	-0.85553	-0.807373	-0.759217	-0.71106	-0.662903	-0.614747	-0.56659	-0.518433	-0.470276	-0.42212	-0.373963	-0.325806	-0.27765	-0.229493	-0.181336	-0.13318	-0.085023	-0.0368664	0.0112903	0.059447	0.107604	0.15576	0.203917	0.252074	0.30023	0.348387	0.396544	0.4447	0.492857	0.541014	0.589171	0.637327	0.685484	0.733641	0.781797	0.829954	0.878111	0.926267	0.974424	1.02258	1.07074	1.11889	1.16705	1.21521	1.26336	1.31152
mean_AUC	0.536822	0.54224	0.553852	0.564477	0.564609	0.572746	0.568155	0.558793	0.547882	0.548773	0.545708	0.544809	0.542107	0.539126	0.541025	0.540035	0.542834	0.545076	0.54746	0.545083	0.539267	0.530145	0.527616	0.522519	0.519565	0.524439	0.534177	0.537148	0.545391	0.552405	0.553145	0.549604	0.551838	0.554147	0.558218	0.561464	0.572939	0.569914	0.568217	0.56032	0.566418	0.569914	0.578216	0.578602	0.582931	0.578778	0.563181	0.55177	0.544778
sem_AUC	0.00734224	0.00769237	0.00836559	0.00839113	0.00823541	0.00880085	0.00866249	0.00792931	0.00734031	0.00806156	0.00781769	0.00732361	0.00721508	0.00707648	0.00647894	0.00690006	0.00733766	0.00796132	0.00887788	0.0100059	0.0104407	0.011223	0.012626	0.0131153	0.0131742	0.0126656	0.0125446	0.0113052	0.0103921	0.00997213	0.00977078	0.00899274	0.0089166	0.00946811	0.0100331	0.0103951	0.0115055	0.0111157	0.0122847	0.0125447	0.0126529	0.012752	0.0126966	0.0120514	0.0120275	0.0116226	0.0107513	0.010556	0.0090641
mean_AUC_shuffle	0.550956	0.553197	0.55451	0.554104	0.55481	0.553178	0.552533	0.552012	0.550817	0.551247	0.552877	0.552977	0.55295	0.55307	0.556165	0.558181	0.558694	0.560217	0.560784	0.558677	0.557781	0.552778	0.550854	0.556864	0.551117	0.551285	0.551817	0.551197	0.544293	0.548006	0.548876	0.554385	0.556152	0.55449	0.554619	0.552725	0.550182	0.54959	0.553068	0.554156	0.552797	0.554955	0.550797	0.5472	0.547847	0.547905	0.546769	0.549982	0.554639
sem_AUC_shuffle	0.00891126	0.010294	0.0100424	0.0102567	0.010391	0.00977651	0.00948536	0.00935787	0.00865115	0.00863585	0.009434	0.00912675	0.00973739	0.00968938	0.0102409	0.0101088	0.00975915	0.00931003	0.00978812	0.00957673	0.0095208	0.00939725	0.00964498	0.00959888	0.0100338	0.0103714	0.0102499	0.00958566	0.00939471	0.0095445	0.00979546	0.0102863	0.0110126	0.0110135	0.0108119	0.0106592	0.0104623	0.0110412	0.0112228	0.0112103	0.010761	0.0109381	0.00990575	0.00977177	0.0091447	0.00988001	0.0101099	0.0106421	0.0109923
adjusted_p_value	0.698737	0.249348	0.172328	0.570615	0.02464	0.00583939	0.397708	0.0474994	0.655233	0.867199	0.980677	0.639646	0.71803	0.176434	0.494541	0.141681	0.310049	0.47257	0.441062	0.286369	0.557081	0.106716	0.0317155	0.00907066	0.523263	0.00544758	0.672563	0.570615	0.508983	0.847439	0.410734	0.494541	0.523263	0.0280398	0.815868	0.0851673	0.0680146	0.539345	0.0851673	0.523263	0.655233	0.60556	0.000946945	0.0173361	0.000521387	0.3049	0.523263	0.02464	0.0791837
h_significance_vector (sign_threshold=0.01)	0	0	0	0	0	1	0	0	0	0	0	0	0	0	0	0	0	0	0	0	0	0	0	1	0	1	0	0	0	0	0	0	0	0	0	0	0	0	0	0	0	0	1	0	1	0	0	0	0
count_draws (from 1 to 20) for each time step. AUC	0.5169	0.510071	0.518351	0.506823	0.665461	0.636928	0.518648	0.560579	0.539482	0.584978	0.541333	0.479467	0.521174	0.53523	0.53125	0.587804	0.578133	0.567434	0.515583	0.553948	0.65253	0.660256	0.495066	0.474255	0.439864	0.485333	0.474942	0.502914	0.600271	0.673281	0.542631	0.534553	0.49633	0.506237	0.494802	0.63451	0.565782	0.48136	0.613821	0.595395	0.749247	0.599097	0.551865	0.597867	0.612471	0.713869	0.481615	0.533454	0.51382
	0.500678	0.59375	0.493902	0.541875	0.543311	0.587394	0.5169	0.638695	0.515899	0.61039	0.54662	0.578591	0.530214	0.553948	0.552	0.518351	0.594988	0.504743	0.5718	0.578059	0.576854	0.576875	0.502541	0.490125	0.619048	0.457459	0.533482	0.520468	0.547786	0.54375	0.596726	0.597561	0.521003	0.596031	0.562387	0.571272	0.594015	0.637493	0.62875	0.616531	0.612466	0.624375	0.62296	0.470356	0.560023	0.559571	0.587394	0.59003	0.481352
	0.5425	0.517867	0.51446	0.549534	0.665161	0.6125	0.515152	0.54386	0.55776	0.532634	0.525666	0.484417	0.547425	0.550332	0.517672	0.503125	0.565	0.621951	0.550625	0.518385	0.503838	0.488849	0.53375	0.472	0.554489	0.484629	0.52381	0.557877	0.47793	0.517179	0.491228	0.535343	0.553725	0.557565	0.556962	0.59875	0.605	0.594937	0.515946	0.482385	0.489375	0.473034	0.610746	0.65202	0.585895	0.459207	0.688988	0.617886	0.571138
	0.569647	0.515583	0.492558	0.628205	0.650932	0.504375	0.481875	0.521067	0.498252	0.493177	0.524476	0.514963	0.580561	0.524375	0.520193	0.564363	0.566396	0.616601	0.523717	0.562053	0.574399	0.536712	0.488125	0.507623	0.596491	0.499025	0.436267	0.595238	0.634615	0.56625	0.572634	0.617153	0.506993	0.51959	0.4976	0.551865	0.605953	0.520285	0.666667	0.517333	0.563523	0.609557	0.59625	0.676413	0.612648	0.499375	0.459446	0.573687	0.51397
	0.531875	0.522667	0.56343	0.555756	0.625067	0.639542	0.544325	0.593202	0.486933	0.4944	0.524802	0.45875	0.548794	0.582846	0.560631	0.569106	0.559759	0.512061	0.496503	0.540179	0.535	0.690379	0.564653	0.546584	0.465274	0.546258	0.564732	0.504065	0.593125	0.595	0.610119	0.582881	0.56125	0.525016	0.632884	0.559211	0.6225	0.511655	0.56993	0.601569	0.583851	0.486294	0.670565	0.552448	0.557588	0.549058	0.634117	0.62898	0.476933
	0.597791	0.585292	0.485431	0.539808	0.575625	0.607002	0.551535	0.548951	0.473177	0.557588	0.592141	0.549972	0.523717	0.513067	0.544907	0.508808	0.530506	0.527972	0.5872	0.553948	0.533198	0.49	0.530214	0.444639	0.621683	0.467532	0.594173	0.612648	0.508741	0.587302	0.581002	0.567251	0.517222	0.515528	0.596154	0.559441	0.611814	0.575884	0.721875	0.56352	0.564088	0.61965	0.60619	0.62375	0.634133	0.522868	0.599661	0.575758	0.5607
	0.618859	0.51625	0.534375	0.545004	0.609101	0.611814	0.55223	0.516317	0.473684	0.511655	0.511655	0.561829	0.616875	0.580463	0.569017	0.526966	0.558266	0.55125	0.61375	0.515351	0.480182	0.485333	0.536184	0.458107	0.455592	0.572558	0.52972	0.583286	0.548857	0.566528	0.6175	0.655214	0.627031	0.474985	0.52375	0.474232	0.582785	0.557692	0.5392	0.570461	0.459389	0.616637	0.502933	0.626585	0.558168	0.57115	0.562331	0.60625	0.572368
	0.51462	0.567599	0.529383	0.500625	0.497024	0.609375	0.611111	0.536131	0.555	0.559006	0.524476	0.576896	0.598553	0.516875	0.493827	0.520979	0.586247	0.562354	0.596206	0.484375	0.659892	0.534161	0.480769	0.452891	0.616601	0.433114	0.470862	0.475572	0.54662	0.621212	0.533463	0.576896	0.605625	0.53625	0.487843	0.617239	0.566602	0.597141	0.54607	0.568391	0.579867	0.466537	0.632	0.589912	0.547109	0.487127	0.558114	0.59107	0.564484
	0.519761	0.497086	0.513111	0.527961	0.609649	0.584416	0.51875	0.617886	0.555556	0.601935	0.560579	0.58683	0.556359	0.525	0.629531	0.538679	0.507442	0.629295	0.573237	0.535262	0.581875	0.500583	0.588694	0.605	0.544872	0.483345	0.444375	0.535467	0.575625	0.459916	0.49458	0.55625	0.625089	0.550416	0.503106	0.538276	0.577067	0.557018	0.606061	0.504873	0.492942	0.452562	0.589375	0.571429	0.664375	0.546875	0.559454	0.572368	0.520833
	0.618445	0.505	0.533991	0.608187	0.671467	0.557692	0.504743	0.585	0.512649	0.5325	0.564653	0.544289	0.52908	0.522133	0.541375	0.513403	0.560268	0.547619	0.535855	0.528029	0.521398	0.495479	0.596745	0.511575	0.616531	0.482821	0.511513	0.561772	0.593496	0.575	0.512238	0.532634	0.524366	0.503106	0.61302	0.563353	0.630929	0.504	0.556078	0.5775	0.573285	0.498376	0.571925	0.599097	0.639375	0.627003	0.604336	0.578662	0.565241
	0.555373	0.5264	0.521563	0.517544	0.571765	0.582278	0.515	0.619424	0.542067	0.589744	0.555556	0.49458	0.544394	0.539295	0.53875	0.545159	0.537296	0.525015	0.53125	0.626667	0.501776	0.575049	0.500583	0.468267	0.585366	0.62875	0.452575	0.622247	0.523717	0.54	0.501772	0.483683	0.579946	0.55214	0.559887	0.54057	0.583484	0.545098	0.574399	0.532744	0.434211	0.4295	0.590909	0.655149	0.629404	0.618304	0.66125	0.476283	0.498904
	0.488928	0.534539	0.5824	0.526221	0.552448	0.635234	0.54386	0.585292	0.53869	0.526875	0.480811	0.580592	0.545387	0.496082	0.519168	0.515371	0.522478	0.574933	0.545408	0.559216	0.519189	0.52331	0.463415	0.46375	0.633125	0.560625	0.534373	0.59	0.498588	0.50902	0.551666	0.551491	0.536276	0.510549	0.646527	0.552307	0.489451	0.508741	0.533597	0.588076	0.642807	0.570133	0.603376	0.482385	0.527389	0.633514	0.571875	0.574009	0.609497
	0.55711	0.510071	0.532164	0.519814	0.556911	0.540625	0.530214	0.609127	0.547109	0.53125	0.559375	0.494477	0.605333	0.50052	0.513403	0.515973	0.58611	0.520285	0.4952	0.601399	0.5248	0.515625	0.453867	0.457505	0.496	0.563988	0.503119	0.578824	0.463125	0.54792	0.567982	0.546584	0.554878	0.492958	0.534659	0.541261	0.666118	0.568531	0.564848	0.558114	0.569762	0.601218	0.643125	0.632284	0.577851	0.583829	0.513952	0.604536	0.575342
	0.602773	0.541333	0.530214	0.595	0.6125	0.582196	0.514963	0.509946	0.559976	0.548173	0.599232	0.527426	0.6075	0.542877	0.5625	0.51084	0.540021	0.488928	0.510965	0.507127	0.508808	0.524671	0.637493	0.568531	0.420403	0.44289	0.525016	0.558275	0.544533	0.53375	0.544872	0.598866	0.54375	0.495614	0.605691	0.598125	0.628838	0.57625	0.609148	0.536985	0.598553	0.620629	0.582196	0.570625	0.588909	0.636364	0.481352	0.553948	0.484375
	0.543139	0.499718	0.572031	0.548842	0.610136	0.617325	0.558442	0.609375	0.542745	0.554196	0.55336	0.610006	0.518191	0.513889	0.5264	0.506494	0.562959	0.564652	0.576875	0.55214	0.477132	0.505929	0.486889	0.474375	0.462451	0.527778	0.525618	0.535	0.502331	0.470356	0.566974	0.48375	0.545625	0.576875	0.563008	0.592526	0.574399	0.551491	0.624256	0.526807	0.452857	0.503497	0.62875	0.634375	0.599781	0.556962	0.560976	0.539311	0.511011
	0.486889	0.542495	0.524428	0.541867	0.541375	0.64	0.555	0.5875	0.534375	0.580247	0.610723	0.552956	0.543311	0.522001	0.558469	0.601974	0.514803	0.532248	0.561404	0.54386	0.51049	0.497259	0.493333	0.476965	0.669804	0.510915	0.663125	0.531646	0.63875	0.537673	0.612648	0.6048	0.5216	0.572261	0.566602	0.697206	0.454841	0.58469	0.641953	0.509324	0.617873	0.500282	0.575884	0.653406	0.585545	0.506932	0.466133	0.577075	0.52125
	0.625067	0.532248	0.564375	0.6125	0.556962	0.551491	0.532851	0.59	0.54489	0.566875	0.550439	0.557312	0.523389	0.507535	0.569851	0.514375	0.506629	0.493243	0.5125	0.625874	0.5568	0.549126	0.469136	0.646853	0.4925	0.6225	0.60192	0.53625	0.548951	0.592593	0.5616	0.504235	0.556855	0.509867	0.596745	0.463529	0.607467	0.629375	0.648221	0.534553	0.451206	0.488629	0.468267	0.662338	0.546748	0.635011	0.575881	0.566434	0.508137
	0.52625	0.540373	0.557018	0.592105	0.664068	0.652729	0.546715	0.571429	0.546112	0.566004	0.548857	0.560291	0.57764	0.569067	0.499375	0.53	0.508772	0.619233	0.49359	0.637131	0.567073	0.485601	0.571096	0.489929	0.43375	0.584077	0.471368	0.523067	0.476567	0.58042	0.534553	0.546421	0.513986	0.535262	0.551101	0.615967	0.484101	0.641875	0.540625	0.589286	0.629464	0.572298	0.590643	0.662768	0.62963	0.499646	0.455285	0.582846	0.464135
	0.532392	0.502924	0.513393	0.627371	0.577913	0.565041	0.520089	0.505929	0.641026	0.535261	0.54125	0.47832	0.504934	0.525333	0.548951	0.51864	0.501748	0.525641	0.573465	0.537549	0.523893	0.522727	0.584719	0.470867	0.542067	0.569647	0.4976	0.485197	0.590786	0.535548	0.598431	0.474334	0.57	0.573749	0.571272	0.588578	0.618969	0.559571	0.473214	0.523893	0.56	0.487979	0.6425	0.6672	0.552	0.515371	0.564449	0.519648	0.484927
	0.505625	0.5925	0.524375	0.584795	0.649123	0.699155	0.534553	0.564969	0.545408	0.592885	0.51	0.564088	0.585366	0.5	0.502331	0.517483	0.558155	0.523713	0.535636	0.463288	0.557173	0.550332	0.450271	0.50875	0.505	0.433394	0.554196	0.505198	0.54792	0.515377	0.588235	0.564375	0.527412	0.504235	0.6275	0.553534	0.45125	0.610434	0.58114	0.491228	0.617325	0.511371	0.642807	0.525015	0.610133	0.558662	0.577963	0.645688	0.547297
count_draws (from 1 to 20) for each time step. AUC_shuffle	0.619464	0.556205	0.5607	0.474334	0.515973	0.548842	0.607809	0.534659	0.631103	0.49068	0.5104	0.526933	0.574816	0.70122	0.536732	0.514399	0.569067	0.561952	0.573171	0.583484	0.615327	0.601399	0.555373	0.574526	0.551666	0.6	0.556527	0.530303	0.542005	0.649185	0.627329	0.531165	0.509317	0.540021	0.525988	0.530196	0.465274	0.558114	0.521003	0.570724	0.561181	0.565782	0.468531	0.479467	0.5338	0.550117	0.51296	0.482821	0.539334
	0.637534	0.504375	0.53252	0.511875	0.633772	0.566602	0.613636	0.523893	0.524671	0.533032	0.5338	0.610434	0.552956	0.591923	0.608533	0.538679	0.543124	0.514228	0.558804	0.577456	0.552743	0.5775	0.518351	0.50052	0.559373	0.614219	0.619048	0.636127	0.589744	0.524375	0.577381	0.51084	0.487127	0.621545	0.479204	0.513158	0.470356	0.49633	0.621875	0.610434	0.637534	0.525625	0.55303	0.561265	0.54662	0.542631	0.5718	0.727679	0.653263
	0.563125	0.508267	0.511923	0.511072	0.525692	0.584375	0.553613	0.519818	0.534373	0.508159	0.496426	0.562331	0.542683	0.496082	0.527547	0.5475	0.56	0.660569	0.62	0.528632	0.543311	0.498493	0.5225	0.577067	0.577075	0.559976	0.487351	0.542631	0.604769	0.553345	0.480263	0.609148	0.542745	0.597348	0.506932	0.4975	0.495	0.559976	0.515237	0.51355	0.5925	0.541261	0.570175	0.607371	0.622664	0.446387	0.557292	0.515583	0.595528
	0.50052	0.553523	0.648476	0.5338	0.551282	0.4975	0.505625	0.5472	0.522145	0.533463	0.512238	0.535291	0.513514	0.569375	0.527426	0.550136	0.515583	0.543761	0.528915	0.551657	0.483431	0.568551	0.57625	0.508752	0.532164	0.627031	0.635733	0.516369	0.460956	0.548125	0.520796	0.510168	0.552448	0.471971	0.543467	0.567599	0.48051	0.533443	0.562053	0.5952	0.513834	0.532634	0.525	0.556205	0.604178	0.531875	0.576493	0.59345	0.54321
	0.493125	0.6272	0.513111	0.657625	0.571733	0.57384	0.507058	0.50932	0.528	0.522667	0.555556	0.54375	0.507675	0.523717	0.507475	0.52439	0.546053	0.526864	0.545455	0.545635	0.619375	0.570461	0.534726	0.574816	0.542631	0.538462	0.549107	0.533875	0.5825	0.525	0.582589	0.587703	0.54625	0.671865	0.599575	0.605811	0.585625	0.597902	0.579837	0.588235	0.554489	0.646382	0.532814	0.561772	0.520325	0.48668	0.532248	0.521118	0.556855
	0.592593	0.542495	0.545455	0.688312	0.535625	0.597967	0.539474	0.534382	0.587101	0.609079	0.520325	0.561265	0.626381	0.5392	0.53044	0.592141	0.563244	0.567016	0.504	0.575648	0.510163	0.5875	0.511371	0.565851	0.521739	0.595144	0.45393	0.555054	0.501166	0.571429	0.485431	0.630929	0.548278	0.625071	0.608392	0.496503	0.600362	0.524948	0.549375	0.54662	0.533597	0.515371	0.559524	0.565625	0.562667	0.613213	0.515528	0.58042	0.575381
	0.625635	0.570625	0.60625	0.620128	0.527412	0.592526	0.591191	0.534382	0.533463	0.508159	0.614219	0.58611	0.5175	0.526256	0.506329	0.490578	0.541328	0.52125	0.585625	0.498355	0.591293	0.518933	0.614583	0.494274	0.615132	0.658385	0.550117	0.571429	0.52131	0.56341	0.54125	0.56962	0.580897	0.600964	0.62125	0.51864	0.516996	0.543124	0.627733	0.519648	0.652372	0.594334	0.557333	0.61999	0.537673	0.474984	0.611111	0.51125	0.512061
	0.506173	0.600816	0.504128	0.544375	0.587798	0.521577	0.544038	0.558858	0.483125	0.597403	0.537879	0.598866	0.481013	0.521875	0.561404	0.501748	0.599068	0.583916	0.518293	0.574405	0.530488	0.519481	0.587995	0.618583	0.550536	0.53125	0.486014	0.543659	0.558275	0.513403	0.51397	0.526577	0.560625	0.551875	0.540392	0.525015	0.539311	0.473034	0.489837	0.576896	0.527426	0.567251	0.566933	0.523026	0.551007	0.563008	0.533443	0.506024	0.520833
	0.518382	0.560023	0.589653	0.530154	0.546601	0.493506	0.54625	0.552846	0.550813	0.531994	0.525618	0.508741	0.572634	0.536875	0.600354	0.534161	0.517364	0.556359	0.496082	0.535865	0.48625	0.645105	0.523717	0.586875	0.572261	0.674699	0.58625	0.546133	0.5225	0.565401	0.634824	0.488125	0.550673	0.514033	0.583286	0.47619	0.5616	0.610197	0.518065	0.610136	0.515528	0.595129	0.569375	0.686053	0.468125	0.525	0.551007	0.536184	0.523575
	0.643761	0.53	0.529605	0.593242	0.502933	0.502331	0.573848	0.59375	0.614583	0.5425	0.549972	0.525058	0.613213	0.615467	0.543706	0.560023	0.670387	0.537202	0.599661	0.587703	0.622664	0.566606	0.510549	0.532468	0.500678	0.527426	0.517544	0.608392	0.522358	0.59	0.58683	0.539044	0.658869	0.54489	0.543701	0.60104	0.505523	0.439467	0.505098	0.5	0.528586	0.5718	0.524306	0.515528	0.5425	0.513356	0.571138	0.551537	0.667215
	0.524671	0.521067	0.537291	0.516447	0.553725	0.715491	0.53625	0.562959	0.514963	0.522145	0.507472	0.544038	0.584982	0.525745	0.499375	0.631579	0.546037	0.532851	0.54072	0.571733	0.585997	0.48668	0.505245	0.4816	0.560976	0.581875	0.45664	0.55336	0.563353	0.558125	0.579731	0.494755	0.598916	0.628089	0.527994	0.516447	0.555756	0.547451	0.561404	0.54158	0.505482	0.559454	0.575175	0.568428	0.536585	0.526786	0.55	0.500975	0.558114
	0.51049	0.530154	0.530667	0.589512	0.503497	0.510446	0.524366	0.599156	0.55506	0.586875	0.491776	0.507127	0.59003	0.590115	0.554906	0.541893	0.624452	0.526933	0.563166	0.572549	0.515899	0.558275	0.548103	0.4775	0.49	0.62375	0.560595	0.57375	0.563523	0.553725	0.5607	0.587398	0.567225	0.539482	0.537549	0.488629	0.571429	0.525641	0.582722	0.687669	0.558469	0.5008	0.591923	0.509485	0.497086	0.567812	0.541875	0.501748	0.553508
	0.507576	0.504224	0.528265	0.715618	0.611111	0.50125	0.553606	0.566468	0.536062	0.5625	0.59625	0.54256	0.595733	0.507277	0.522145	0.563593	0.547149	0.592654	0.564653	0.557692	0.496533	0.51875	0.634133	0.563593	0.524267	0.546131	0.554574	0.459608	0.505	0.559976	0.483553	0.485601	0.547425	0.540068	0.484629	0.557505	0.530702	0.558114	0.509568	0.589912	0.57382	0.499746	0.630625	0.538462	0.488487	0.554067	0.505835	0.577605	0.577372
	0.605184	0.570133	0.504224	0.505	0.51625	0.551007	0.508187	0.494274	0.549126	0.587209	0.588268	0.603978	0.493125	0.509568	0.581689	0.526423	0.488046	0.613054	0.54989	0.610197	0.576558	0.516996	0.571429	0.527961	0.635478	0.487762	0.506823	0.689394	0.494933	0.53625	0.553613	0.486889	0.544375	0.602522	0.563686	0.56875	0.532895	0.64875	0.483888	0.531338	0.64557	0.548368	0.530864	0.620625	0.565401	0.604312	0.554779	0.532248	0.551875
	0.52027	0.527386	0.565401	0.489554	0.616634	0.520833	0.61039	0.52625	0.75451	0.592657	0.580463	0.575648	0.547817	0.641865	0.642667	0.517787	0.607566	0.617284	0.693125	0.547318	0.493506	0.535291	0.525868	0.49	0.51214	0.607724	0.528029	0.596875	0.607226	0.559006	0.540043	0.495625	0.690625	0.52125	0.639566	0.628089	0.649123	0.632791	0.595982	0.600816	0.532857	0.603147	0.515	0.624375	0.586075	0.556962	0.602981	0.569851	0.573123
	0.586818	0.529837	0.551455	0.5216	0.620629	0.535	0.530625	0.514375	0.516875	0.568551	0.543124	0.556205	0.499452	0.581073	0.538625	0.587171	0.654605	0.561181	0.588044	0.613487	0.544872	0.618421	0.541176	0.563008	0.621176	0.629938	0.49625	0.520193	0.506875	0.578662	0.549972	0.5536	0.537067	0.519814	0.640676	0.523067	0.642625	0.56299	0.544304	0.486014	0.536184	0.635234	0.446985	0.51296	0.509317	0.497288	0.48	0.481649	0.5275
	0.517867	0.511754	0.630625	0.5825	0.581073	0.503388	0.514768	0.54875	0.52061	0.583125	0.530702	0.574252	0.490125	0.557565	0.717349	0.511875	0.589015	0.616424	0.541875	0.552448	0.5264	0.53044	0.638077	0.537879	0.5975	0.555	0.530774	0.55875	0.508741	0.538012	0.5104	0.546584	0.661468	0.5312	0.6088	0.584314	0.5776	0.543125	0.608131	0.623306	0.568531	0.474984	0.541867	0.565217	0.488482	0.589653	0.557588	0.518065	0.635322
	0.54125	0.539243	0.568531	0.522478	0.523717	0.637137	0.511151	0.544304	0.517179	0.544304	0.592516	0.546778	0.604178	0.508267	0.5475	0.581875	0.532814	0.493177	0.560023	0.667872	0.630081	0.54489	0.590326	0.536062	0.508125	0.578125	0.446655	0.528265	0.535291	0.519814	0.559621	0.695252	0.537296	0.546112	0.536985	0.560023	0.522478	0.590625	0.5775	0.412946	0.506448	0.480974	0.540611	0.582196	0.51397	0.587527	0.628049	0.534113	0.573237
	0.576412	0.560104	0.559524	0.550813	0.571138	0.572493	0.537946	0.568041	0.555361	0.629122	0.56875	0.493225	0.543311	0.517867	0.56352	0.550439	0.519231	0.539627	0.514803	0.574816	0.524476	0.530303	0.573805	0.504743	0.485037	0.551455	0.5312	0.530702	0.521003	0.496503	0.519216	0.553606	0.48	0.528915	0.51864	0.541375	0.567982	0.530209	0.494544	0.58042	0.596875	0.474334	0.57	0.521067	0.539733	0.55214	0.58316	0.623306	0.468295
	0.5425	0.54125	0.5175	0.539961	0.598684	0.566602	0.549458	0.538462	0.604769	0.589497	0.6175	0.499718	0.584011	0.5825	0.522727	0.618881	0.577648	0.570461	0.548794	0.465887	0.592516	0.606992	0.563593	0.47875	0.6425	0.554551	0.473193	0.569127	0.536468	0.534722	0.545004	0.495	0.549342	0.60192	0.604375	0.486486	0.539375	0.585366	0.596491	0.470435	0.492873	0.586745	0.555634	0.54129	0.525333	0.49068	0.546778	0.565851	0.441268
[truncated: 385 more columns]

## Sheet: SFig5c
Individual mice	Veh Baseline. Trial Duration	MK. Trial Duration	Veh Baseline. Trial Duration	MK+Cmpd. Trial Duration
mouse #1	109.018	64.357	131.247	81.058
mouse #2	152.426	56.113	111.204	243.705
mouse #3	106.504	59.8355	129.799	80.598
mouse #4	83.5315	47.18	72.772	71.43
mouse #5	96.513	55.941	96.513	85.369
mouse #6	118.573	57.4885	97.656	77.435
mouse #7	85.895	47.1995	95.474	51.681
mouse #8	173.953	60.334	88.264	83.981
mouse #9	173.541	152.077	88.264	83.741
mouse #10	106.279	78.659	112.855	69.674
mouse #11	87.122	56.1945	88.791	64.823
mean	117.578	66.8526	101.167	90.3178
sem	9.69931	8.48406	5.23873	14.9123
adj.p-values (columns comparissons)	**p(B,C) = 0.0091; p(B,D) = 0.7005, p(B,E)= 0.2872, p(C,D) = 0.1226, p(C,E) =0.4173 , p(D,E) = 0.8896

## Sheet: SFig5d. Trial Duration
Individual mice	Veh Baseline. Trial Duration	MK. Trial Duration	Veh Baseline. Trial Duration	MK+Cmpd. Trial Duration
mouse #1	109.018	64.357	131.247	81.058
mouse #3	106.504	59.8355	129.799	80.598
mouse #4	83.5315	47.18	72.772	71.43
mouse #5	96.513	55.941	96.513	85.369
mouse #6	118.573	57.4885	97.656	77.435
mouse #7	85.895	47.1995	95.474	51.681
mouse #8	173.953	60.334	88.264	83.981
mouse #10	106.279	78.659	112.855	69.674
mouse #11	87.122	56.1945	88.791	64.823
mean	107.488	58.5766	101.486	74.0054
sem	8.69277	2.97005	6.13895	3.40968
adj.p-values (columns comparissons)	***p(B,C) = 1.7732e-05; p(B,D) = 0.8993, **p(B,E)= 0.0027, ***p(C,D) = 1.3060e-04, p(C,E) =0.3016, *p(D,E) =0.0168

## Sheet: SFig5d. Performance
Individual mice	Veh Baseline. Performance	MK. Performance	Veh Baseline. Performance	MK+Cmpd.Performance
mouse #1	93	52	72	71
mouse #3	85	47	76	73
mouse #4	88	60	90	72
mouse #5	88	73	78	75
mouse #6	74	48	79	78
mouse #7	75	52	82	74
mouse #8	82	68	97	74
mouse #10	92	72	85	62
mouse #11	94	66	95	70
mean	85.6667	59.7778	83.7778	72.1111
sem	2.32538	3.24619	2.72065	1.40057
adj.p-values (columns comparissons)	***p(B,C) = 5.4091e-07; p(B,D) = 0.9583, **p(B,E)=0.0056, ***p(C,D) = 2.2317e-06, *p(C,E) =0.0130, *p(D,E) =0.020
