# Supplementary material for: Striatum-projecting prefrontal cortex neurons support working memory maintenance
Source: Nat Commun. 2023 Nov 2;14:7016. doi: 10.1038/s41467-023-42777-3 (PMC10622437; doi:10.1038/s41467-023-42777-3)
Supplement: Supplementary file 4 — Source Data [file 41467_2023_42777_MOESM4_ESM.zip › WilhelmSych_etal_SourceData_SupplFigures/SourceData_SFig6.xlsx]

## Sheet: SFig6d
	Left Sample Run trials
	Right Sample Run trials
Supplementary Fig 6d	Control for optogenetic activation: illumination of the EGFP expressed in mPFC-dmStr pathway
Left Sample Run trials	Encoding			Maitenance			Retrieval			Right Sample Run trials	Encoding			Maitenance			Retrieval
Mouse Number	Light Off	Light On		Light Off	Light On		Light Off	Light On		Mouse Number	Light Off	Light On		Light Off	Light On		Light Off	Light On
1	75.6667	82		56	55.5		75.6667	55.6667		1	61	60		59.75	69.75		78.3333	66.6667
2	58	66		58.5	64.5		58.3333	65.6667		2	73	64.6667		67	82.5		74.3333	53.3333
3	83	86.3333		79.25	78.5		78	82		3	78.6667	80		62.25	68		65	75
4	54.6667	73.3333		69	78.5		61.6667	80		4	75.3333	81.6667		72.5	75		76	81
5	76.5	70.75		79.6667	71.6667		83.6667	71		5	63	71		61.6667	62		70	88.6667
Wilcoxon signed rank test:	p	p Bonferroni		p	p Bonferroni		p	p Bonferroni		Wilcoxon signed rank test:	p	p Bonferroni		p	p Bonferroni		p	p Bonferroni
	0.1875	0.5625		1	1		1	1			0.8125	1		0.0625	0.1875		1	1
