# Supplementary material for: Striatum-projecting prefrontal cortex neurons support working memory maintenance
Source: Nat Commun. 2023 Nov 2;14:7016. doi: 10.1038/s41467-023-42777-3 (PMC10622437; doi:10.1038/s41467-023-42777-3)
Supplement: Supplementary file 4 — Source Data [file 41467_2023_42777_MOESM4_ESM.zip › WilhelmSych_etal_SourceData_SupplFigures/SourceData_SFig7.xlsx]

## Sheet: SFig7b
Supplemetary Fig 7b Left: No significant difference in the number of right vs. left 90° turns inside the 3s activation period of the ON-block (p > 0.4, paired Wilcoxon signed-rank test).
	Right Turns	Left Turns
mouse #1	45	29
mouse #2	28	55
mouse #3	37	37
mouse #4	23	49
mouse #5	41	41
mean	34.8	42.2
sem	3.64856	4.0635
	p= 0.5
Supplemetary Fig 7b Right: The number of 90° turns within ON- vs. OFF-blocks
	Right Turns		Left Turns
	Light OFF block	Light ON block	Light OFF block	Light ON block
mouse #1	112	86	126	113
mouse #2	156	144	129	118
mouse #3	94	107	96	109
mouse #4	127	129	71	75
mouse #5	103	103	133	119
mean	118.4	113.8	111	106.8
sem	9.71844	9.11877	10.6921	7.29054
	p(B,C) = 0.98; p(B,D) =0.95, p(B,E)=0.85, p(C,D) = 0.99, p(C,E) =0.96 , p(D,E) =0.99

## Sheet: SFig 7c
Supplementary Fig 7c	Dimensionality reduction of all behavioral variables with UMAP.
	-1.68508	0.151346	-2.55079	-0.133711	-0.927836	0.715349	1.00691	-1.44384	1.56319	-1.9931	-1.15644	-0.226693	-1.84388	-3.18464	-1.64565	-0.304513	-2.92279	-3.46846	1.35068	-1.85714	-2.20992	-2.27414	1.6165	-1.80778	-1.41894	1.48334	-0.414283	-1.59826	0.363822	0.773638	0.334757	-2.02291	1.55212	0.155048	-3.12173	-6.18446	-6.14872	-6.23568	0.454668	1.43793	1.20062	-1.03328	-1.94998	-6.705	0.604113	-6.80268	-1.45442	-2.65359	-1.97789
	2.79976	-0.17363	3.59461	0.00387429	6.20632	0.410378	0.259126	5.63281	0.926012	2.13338	4.9076	0.579865	4.12546	2.883	3.85557	6.32895	4.41795	3.85593	1.53368	2.5438	4.95731	1.95818	1.34645	2.86088	3.81873	2.53576	0.847318	3.33856	0.366505	4.10206	6.19291	4.65737	2.94593	3.52689	4.30593	0.723701	0.450596	0.373719	1.23551	0.477188	2.71188	4.51254	5.06371	0.309025	0.769357	0.237357	1.55208	2.03202	4.19212
Mouse IDs	'1'	'1'	'1'	'1'	'1'	'2'	'2'	'2'	'2'	'2'	'2'	'2'	'2'	'2'	'2'	'2'	'2'	'2'	'2'	'2'	'2'	'2'	'3'	'3'	'3'	'3'	'3'	'3'	'3'	'3'	'3'	'30'	'30'	'30'	'30'	'30'	'30'	'30'	'30'	'30'	'30'	'30'	'30'	'30'	'30'	'30'	'30'	'30'	'30'
Trial Type	0	0	0	0	0	0	0	0	0	0	0	0	0	0	0	0	0	0	0	0	0	0	0	0	0	0	0	0	0	0	0	0	0	0	0	0	0	0	0	0	0	0	0	0	0	0	0	0	0
Laser Light Off	0
Laser Light On	1
Cluster index	1	1	1	1	2	1	1	1	1	1	1	1	1	1	1	2	1	1	1	1	1	1	1	1	1	1	1	1	1	1	2	1	1	1	1	3	3	3	1	1	1	1	1	3	1	3	1	1	1
[truncated: 258 more columns]

## Sheet: SFig 7d
Behavioral differences by trial type during Maintenance period in Left Sample Correct trials
Movement px/s
Laser Light Off		42.5843	33.5923	43.7522	29.8643	13.0682	27.3278	33.9602	37.0232	42.9014	26.094	30.1743	39.215	33.6012	39.9421	39.2783	21.4494	27.2585	74.2223	31.0673	43.7949	49.52	40.2492	54.8657	36.5807	50.5732	35.9678	32.4368	37.9202	38.5175	35.7183	35.4412	21.1208	18.5819	48.581	30.0346
Laser Light On		77.5675	30.0421	104.237	42.3326	53.554	73.1568	39.3022	10.2971	86.2439	42.432	34.1144	39.35	20.1482	48.5618	18.095	33.7063	36.9576	27.2934	23.7514	39.8632	26.2112	18.9932	20.3182	27.0126	34.8004	39.6926	34.2978	31.0392	34.9046	20.6169	50.5852	42.2499	31.065	34.6753	30.1481	39.8899	47.9515	68.891	42.4077	144.631	31.5075	54.0102	21.0424	38.1558	31.0923	45.8208	24.985	41.5578
Number of turns
Laser Light Off		5	8	3	12	7	5	5	1	3	3	2	5	2	1	3	3	1	3	2	3	3	5	6	3	5	4	3	7	2	2	1	2	1	4	8	5	13	6	9	3	3	3	8	1	5	1	3	1
Laser Light On		2	8	2	4	3	1	3	1	8	5	9	7	3	3	1	3	2	1	1	4	2	2	1	3	4	2	3	3	4	4	7	5	4	5	1	1	1	1	1	2	7	1	1	1	1	1	2	1
Wilcoxon signed rank test p:		0.0519
Trial-averaged direction of turns towards T-junction
Laser Light Off		0.333333	1	0.142857	0.5	-0.333333	-0.333333	1	-1	0.333333	-1	-1	-1	1	1	1	-1	1	-0.333333	-1	-1	-1	1	-1	-1	-1	0.333333	0.2	-0.5	-0.2	-1	-0.6	-1	1	1	-1	1	1	-1	1	-1	1	-1	1	-1	-1	-1	-1	0.142857
Laser Light On		1	0.5	-1	1	-1	1	1	0.5	-0.333333	0.2	1	1	1	-1	1	-1	1	1	-1	1	1	-0.333333	-0.5	-0.333333	-1	-1	1	1	-1	-1	-1	0.5	1	-1	-1	1	-1	1	1	-1	-1	1	-1	1	-1	-1	-1	-1
Wilcoxon signed rank test p:		0.9656
[truncated: 115 more columns]

## Sheet: SFig 7e
Behavioral differences by cluster type during Maintenance period in Left Sample Correct trials
Movement px/s
cluster #
1		27.3278	40.3451	37.2875	41.9321	56.3247	57.7636	28.7591	41.6323	31.3296	45.3729	29.1993	42.8806	38.3508	19.9154	39.4612	40.3943	32.2181	48.1454	49.2818	63.2924	45.1238	43.8638	32.1252	29.0652	31.0141	29.648	31.5208	29.478	36.0562	31.7741	32.557	38.43	39.54	48.5618	33.7063	36.9576	27.2934
2		33.5923	43.7522	29.8643	33.9602	37.0232	42.9014	26.094	30.1743	39.215	33.6012	39.9421	39.2783	21.4494	27.2585	74.2223	31.0673	43.7949	49.52	40.2492	54.8657	36.5807	50.5732	35.9678	32.4368	37.9202	38.5175	35.7183	35.4412	21.1208	18.5819	48.581	29.4172	33.7981	69.5401	23.8632	30.2401	37.8058	33.7639	24.5042	55.4927	29.753	18.9112	29.6522	30.0567	47.5689	40.3512	59.1577	29.2601
3		42.5843	13.0682	30.0346	34.6397	73.5995	55.6543	43.6696	33.6343	31.2252	33.685	36.3132	33.1894	27.6414	35.0162	31.5377	34.4853	26.9567	42.236	37.6769	30.233	37.0085	73.8575	42.2303	46.9498	34.6596	49.672	36.8557	45.6917	21.1557	24.8937	31.5682	38.674	30.3364	34.0175	28.6698	34.6154	40.7949	38.7707	32.1864	40.6785	36.5673	27.2428	21.3588	29.4118	77.5675	30.0421	73.1568	39.3022
Number of turns
cluster #
1		5	8	3	12	5	5	1	3	3	2	5	2	1	3	3	1	3	2	3	3	5	6	3	5	4	3	7	2	1	2	1	13	6	9	3	3	8	5	1	3	1	1	3	1	1	3	2	3
2		7	2	1	1	1	7	7	4	1	3	1	2	1	1	1	2	2	2	1	5	1	2	3	1	1	1	1	1	1	1	2	1	1	1	1	2	1	1	1	1	3	1	3	1	1	3	2	1
3		4	8	5	3	1	1	1	2	1	2	4	3	3	1	3	2	3
Trial-averaged direction of turns towards T-junction
1		0.333333	1	0.142857	-0.333333	-0.333333	1	-1	0.333333	-1	-1	-1	1	1	1	-1	1	-0.333333	-1	-1	1	-1	-1	-1	0.2	-0.5	-0.2	-0.6	1	1	1	1	-1	-1	1	-1	1	-1	-1	-1	-1	0.142857	-1	-1	-1	-1	-1	0.333333	-1
2		0.5	-1	-1	1	-1	-1	-0.333333	1	1	-1	-1	-1	-1	-1	1	-1	1	-1	0.333333	-1	1	-1	-1	1	1	-1	-1	-1	-1	1	-1	-1	-1	-1	-1	-1	-1	-1	-1	1	-1	-1	1	-1	-1	1	-1	-1
3		0.333333	-1	-1	1	-1	1	1	1	1	1	-1	1	1	1	0	-1	0
[truncated: 142 more columns]
