# Supplementary material for: Striatum-projecting prefrontal cortex neurons support working memory maintenance
Source: Nat Commun. 2023 Nov 2;14:7016. doi: 10.1038/s41467-023-42777-3 (PMC10622437; doi:10.1038/s41467-023-42777-3)
Supplement: Supplementary file 4 — Source Data [file 41467_2023_42777_MOESM4_ESM.zip › WilhelmSych_etal_SourceData_SupplFigures/SourceData_SFig8.xlsx]

## Sheet: SFig8a
time to trial onset,s	-1	-0.897003	-0.794005	-0.691008	-0.588011	-0.485014	-0.382016	-0.279019	-0.176022	-0.0730245	0.0299728	0.13297	0.235967	0.338965	0.441962	0.544959	0.647956	0.750954	0.853951	0.956948	1.05995	1.16294	1.26594	1.36894	1.47193	1.57493	1.67793	1.78093	1.88392	1.98692	2.08992	2.19292	2.29591	2.39891	2.50191	2.6049	2.7079	2.8109	2.9139	3.01689	3.11989	3.22289	3.32589	3.42888	3.53188	3.63488	3.73787	3.84087	3.94387
averaged z-score of all correct over the all trials	1.04019	1.06047	1.09942	1.15441	1.23467	1.32091	1.38069	1.40283	1.37924	1.32503	1.22642	1.11597	0.98973	0.869821	0.699981	0.552408	0.407511	0.252371	0.0887005	-0.0283524	-0.16235	-0.276647	-0.359634	-0.402262	-0.419262	-0.407656	-0.375417	-0.318687	-0.255209	-0.188192	-0.0794648	-0.00450166	0.0503196	0.0950772	0.12977	0.124504	0.126168	0.124837	0.115473	0.101526	0.082864	0.0560104	0.0147533	-0.0317051	-0.0918038	-0.160207	-0.232824	-0.294728	-0.370347
sem	0.261593	0.26119	0.261692	0.260934	0.260593	0.26091	0.261188	0.262524	0.262311	0.262062	0.261676	0.260475	0.256913	0.254971	0.25388	0.252811	0.251548	0.250951	0.249828	0.248025	0.245679	0.243317	0.240666	0.239454	0.238216	0.23686	0.236872	0.237115	0.237373	0.238568	0.241923	0.241933	0.241119	0.240077	0.238717	0.236198	0.236397	0.237013	0.237376	0.237969	0.23871	0.239534	0.240836	0.242022	0.242733	0.242389	0.240721	0.238427	0.236054
Individual trials, z-score	0.705607	-0.60725	-0.448197	0.539822	1.81275	1.39386	0.985506	1.29528	1.03343	2.51602	1.44876	0.697811	0.210288	-0.0666841	-0.192072	-0.277823	-0.530514	-0.608459	-1.0114	-1.66993	-2.38068	-2.37381	-2.33297	-2.41456	-0.434191	-0.528663	-1.59357	-2.01239	-1.10153	-2.01989	-1.98647	-2.67939	0.0322518	-1.50515	-1.46402	-0.657943	0.0995108	0.028949	-0.78366	-1.40183	-1.63055	-1.80211	-2.13907	-2.714	-3.16712	-3.22012	-3.16219	-3.16228	-3.00325
	2.0463	2.31249	1.909	2.28535	2.98024	4.63359	3.85429	4.91702	4.37369	3.49446	2.03469	2.25092	1.43588	0.530053	0.784079	0.0508058	0.818037	-0.230157	-0.618906	-0.335355	-0.0167848	-0.167584	-1.11429	-0.867569	-1.2549	-0.733331	-1.21498	-1.37152	-0.381414	0.125645	0.498436	1.0288	-0.494731	0.160573	0.141333	-0.489488	-0.859823	-0.327907	-0.812933	-1.16898	-1.08628	-0.676889	-0.209292	-0.475519	-0.510149	0.250256	0.493686	-0.0966436	-0.295885
	-1.44803	-1.0243	-1.08317	-1.20839	-1.13969	-0.880713	-1.13848	-1.28373	-1.34784	-1.18512	-1.51734	-1.87782	-2.44954	-2.43982	-2.77747	-2.71686	-3.05288	-3.13304	-2.88948	-2.80503	-2.71614	-2.64075	-2.95095	-3.20806	-3.24054	-3.51682	-3.55237	-3.45438	-3.50487	-3.57536	-3.49618	-3.25287	-3.55883	-3.06607	-3.27518	-3.29178	-3.40169	-3.3114	-2.83749	-2.51187	-2.62085	-2.99448	-3.09311	-3.26832	-3.42373	-3.17751	-2.97418	-2.99921	-2.62577
	-1.03992	-1.37155	-0.335879	1.74951	1.55708	2.25412	2.00502	1.28699	0.016074	-1.20015	0.0507041	0.188546	-0.294601	-0.906717	-1.21871	-1.34915	-1.94689	-1.86863	-2.59531	-2.18332	-2.06802	-2.12396	-2.70577	-3.06444	-3.17134	-3.61267	-3.68256	-3.61045	-3.47413	-3.33903	-3.36471	-3.2792	-3.36383	-3.1794	-2.7025	-2.53989	-3.5462	-3.03471	-2.66208	-3.03881	-2.59153	-2.17049	-1.47684	-1.44067	-0.571966	-1.2568	-1.09579	-1.21901	-0.736478
	-4.1247	-4.21047	-4.33319	-3.72551	-4.34692	-3.0615	-1.95113	2.19203	2.87167	0.586877	-1.42742	-1.01661	-0.109365	-1.33687	-1.73483	-1.93086	1.11012	9.79587	14.6199	11.3708	11.5403	12.9691	11.0658	9.22457	7.54225	3.007	1.18289	0.307788	-1.64176	0.357938	-2.17685	-2.82402	-3.14919	-3.10792	-1.85846	-1.83069	-1.03424	-0.920501	-2.20419	-2.45544	-2.09742	-2.44809	-1.9897	0.21376	1.99259	1.87225	3.50242	1.91356	-0.438446
	-4.50145	-0.501843	2.12713	-0.559538	-0.494079	-2.24267	-3.32887	-1.79258	-2.31308	3.67703	6.72366	8.42942	7.36306	6.53431	4.91535	4.86511	2.78502	1.81828	1.76145	1.93751	0.17095	-0.232027	0.661452	-0.33555	-1.71516	-3.04874	-3.15746	-1.18182	-2.13945	-2.39415	-1.32976	-1.12998	-1.67738	-3.29643	-2.99012	-2.63842	-3.15328	-3.91508	-5.00403	-2.78442	-3.05918	-3.16162	-2.72479	-1.9445	-2.28405	-0.828439	-1.20467	-1.12472	-2.24967
	1.0654	0.581719	0.677527	-0.0371424	-0.877451	-0.415686	-0.44973	0.593038	0.907332	-0.147712	-1.05833	-1.50758	-1.28299	-1.30426	-2.28066	-1.65785	-1.65487	-1.21884	-1.88984	-2.1674	-2.65296	-1.87899	-2.198	-2.93992	-2.72347	-2.47485	-2.55633	-1.99396	-1.76161	-1.9951	-2.30873	-2.15788	-2.639	-2.50142	-2.40915	-2.22196	-2.02545	-1.9484	-1.94101	-2.42446	-2.23937	-2.03447	-1.8881	-1.92882	-1.48347	-1.26041	-1.22985	-0.531197	-1.04796
	0.486008	0.492293	2.99691	4.95535	6.29515	7.8077	8.3697	6.62936	6.50572	3.52544	3.26647	2.86003	2.37882	1.89554	1.48287	1.21352	1.3034	1.12885	0.527783	-0.186268	-0.598637	-1.2603	-1.5886	-2.03137	-2.79637	-2.584	-2.19141	-2.66385	-2.67065	-1.98139	-1.21019	-2.56166	-2.2466	-2.94075	-3.40875	-2.84306	-2.01884	-0.920907	-0.0835434	-1.31581	-1.08663	-1.25662	-1.43548	-1.04311	-0.62709	-0.107306	0.933075	1.86794	1.55605
	-0.0127813	-0.708891	-1.00497	-0.891641	0.595547	1.03511	2.63701	4.87326	2.60595	0.366882	0.338493	-0.0317312	-0.99292	-1.37694	-1.4401	-3.24808	-2.80879	-2.46787	-3.01313	-2.53859	-1.59561	-2.82998	-1.07493	-2.2677	-2.05918	-2.2802	-2.38358	-2.67905	-1.80504	-2.27675	-2.72861	-1.75114	-1.26617	-2.89687	-2.28432	-2.15376	-1.21854	-2.5693	-1.59609	-1.44887	0.063054	-0.958702	1.36894	3.31375	-0.0596134	0.472459	1.10037	2.21871	2.59586
	4.95019	4.71877	4.17184	3.76107	4.20513	2.6922	2.17541	2.18682	1.14745	0.650891	0.493779	-0.650215	-1.51442	-1.65752	-1.38842	-1.11128	-1.71875	-2.4773	-2.62575	-2.1775	-3.05459	-3.00288	-3.0955	-2.89271	-2.16608	0.000128414	1.08218	1.26301	0.632923	2.29261	0.850915	0.622241	2.5431	2.69128	2.97437	2.35921	2.0309	1.17979	0.397182	-0.0906108	0.0970397	-0.328227	-0.148799	-0.0648185	0.334101	-0.732279	-0.373801	0.098599	-0.354739
	13.3766	13.5894	14.7736	14.9123	13.3999	12.0456	9.59881	7.52635	5.95465	3.97906	1.6792	2.09636	1.65931	0.612488	0.481935	-0.0601588	-2.16483	-0.977834	-0.397497	-1.19413	-2.10802	-1.74025	-2.17224	-1.60164	0.0468417	1.00694	1.97382	1.05512	1.25511	0.410093	0.499123	0.28477	-0.392262	-1.07465	-0.800697	-0.713281	-1.47784	-2.19681	-2.08326	-1.64056	-1.99656	-2.43729	-1.90959	-1.26884	-1.66042	-0.816454	0.0224113	0.0352188	-0.0455651
	3.22861	2.31691	1.92541	1.56961	1.27861	2.30062	3.83781	2.45622	1.77457	0.145401	-0.176952	-0.0447213	-0.17283	-0.220144	0.828616	-0.131377	-0.804793	-1.47592	-0.698388	-1.16905	-1.06349	-1.08475	0.138454	-0.477854	-0.931442	0.103169	-0.291459	-0.182949	-0.742486	-0.0258497	-0.0801928	0.36962	0.774197	-0.0162277	-0.82767	-1.23001	-1.22874	-1.27831	-0.827121	-0.542083	-0.481958	-0.799571	-1.11682	-0.722341	-0.00881704	0.394388	1.35454	0.667243	1.65851
	-1.98351	-2.60207	-2.24686	-0.593262	0.576475	1.1711	3.48765	3.99509	2.95396	1.33182	-0.451312	-1.16101	-1.35962	-1.96532	-1.32932	-1.22115	-0.751564	-1.81472	-1.48417	-1.04055	-2.68051	-1.53553	-2.03772	-2.68398	-2.74722	-2.14635	-2.49431	-2.3114	-2.40036	-2.3456	-1.67343	-0.738899	0.752513	0.0932365	-0.558118	-1.23932	-0.891374	0.73841	1.06498	-0.675539	-0.43045	-0.753906	0.484456	1.33287	0.977063	1.35394	1.99131	0.824697	0.274399
	3.97207	1.97646	1.29629	1.17878	4.74024	3.15618	2.24458	5.83953	4.98898	-1.67199	4.97971	6.27645	4.63366	2.46677	1.87456	2.2	-0.472224	-0.5181	-0.687094	-1.19339	-0.62286	0.312595	0.579433	-0.97021	0.11794	1.24468	-0.820739	3.94936	10.4088	10.9695	7.84772	6.29537	1.16288	-0.152323	-2.02215	-2.66519	-3.315	-2.44453	-1.85104	-1.4271	0.358062	-2.45174	-1.30486	-3.01626	-2.88658	4.36073	4.64442	3.06794	0.196683
	-1.12831	-0.515826	-0.218351	2.6008	1.59307	0.739129	1.1737	-0.657347	-0.961385	-1.88941	-1.71773	-1.34306	-1.66628	-3.18566	-3.03207	-3.66094	0.158552	3.19625	2.37898	4.05016	3.20764	-0.404011	-1.7658	-2.01758	-2.01622	-2.38072	-1.13532	-1.26328	-1.87304	-0.331796	-0.581384	-0.908853	-2.10097	-0.271253	-2.07416	-3.02029	-3.26334	-1.20296	-0.0675156	-1.49261	-1.51322	-1.71212	-2.0036	-1.40727	-1.01687	-0.866195	-1.06092	-1.02791	-0.527856
	-0.871404	-0.146076	0.347776	-0.11051	-1.36875	-1.43162	-1.56941	-2.31029	-2.23307	-5.2256	-2.09918	-1.48916	-2.1596	-2.87453	-2.56083	-1.56244	-2.22871	0.644194	0.016572	-1.33654	-1.89424	-0.131262	-1.03932	-1.15483	-1.46958	-0.108193	0.943723	0.728474	0.51798	-1.1906	-0.960495	-0.376157	-0.602885	-0.0896789	-0.332994	-0.860841	-1.20123	-0.96563	-0.650517	-1.02541	-1.55683	-1.66481	-1.69554	-1.98003	-2.60001	-3.17625	-3.11729	-2.57217	-1.95298
	4.35544	3.37009	3.10218	3.41411	2.03563	0.549705	-0.0451242	-1.93778	-1.50855	0.69729	-0.100005	-0.65486	-1.00965	-1.20674	-1.28852	-1.29735	-2.40373	-1.17776	-3.32905	-2.11958	-2.97757	-2.59196	-2.80672	-3.72736	-2.50897	-2.81988	-3.72915	-2.43459	-2.54948	-2.60438	-2.29656	-1.2984	-0.920349	-0.318888	-1.55344	-2.0808	-0.64068	-1.38492	-2.07725	-0.75304	-1.09287	-0.883041	-1.35716	-2.19684	-1.78258	-2.00595	-1.61554	-0.832366	-1.1682
	-0.34708	-0.505809	-0.525753	-0.360714	0.374348	0.433756	0.0836597	-0.833436	-1.34658	0.356548	-1.1578	-1.48795	-1.63511	-1.52775	-1.40093	-2.25776	-1.75962	-1.98899	-1.61516	-1.88023	-2.88931	-1.97807	-2.59437	-2.72617	-1.68556	-0.942485	-1.9066	-0.675901	-0.0209071	0.657349	1.72719	0.807343	-0.31266	-0.5674	-0.577372	-0.48649	-0.556	-1.13603	-1.5658	-1.62486	-1.50451	-0.984073	0.330755	1.30894	0.575152	-1.23938	-1.33151	-0.949179	-0.665292
	10.0757	12.2786	11.5976	11.6072	10.9631	9.00937	8.24643	5.96879	4.74402	1.87692	0.726337	0.0880089	-1.67722	-1.14827	-2.14627	-0.858609	-1.87809	-1.35563	-1.17708	-1.64575	-2.21427	-2.26077	-2.58734	-1.55307	-1.8013	0.00956867	0.0954636	-0.981404	-0.751156	-1.00557	-0.934103	-0.972142	-0.883053	0.960881	0.0972712	-0.726908	-0.501527	-0.419013	-0.969025	-1.33608	-0.474623	0.398491	-0.127604	-0.659028	-0.487938	-0.141772	-0.276979	0.451719	1.67598
	-2.85201	-2.3925	-0.21531	0.701295	1.27808	0.0222869	-0.337994	-0.286052	0.374139	-1.42887	-1.52884	-2.11466	-1.58377	-2.79301	-2.12669	-2.10954	-1.21677	-1.30893	-1.16265	-1.85847	-2.203	-2.36026	-2.27423	-0.619778	-0.769882	-1.49961	-1.52722	-2.05182	-1.42337	-0.626865	-0.325091	0.901055	-2.12463	-0.889984	-0.932668	-1.69406	-2.60888	-2.85334	-1.72293	-1.18146	-2.04019	-2.13674	-1.80895	-1.87761	-1.79839	-1.40703	-0.901954	-0.655252	-1.1175
	5.94543	4.0768	2.87308	1.0239	0.539702	-0.13016	0.979469	0.619175	-0.72489	-0.686118	-0.705148	-0.700777	-1.266	-0.755307	-0.746901	-0.966588	-1.1848	-0.992057	-0.638562	-1.46875	-1.76422	-1.412	-0.887191	-1.44941	-1.73995	-0.988009	-0.469497	0.055678	0.843349	0.147425	-0.659965	0.596754	1.85322	-0.247556	-1.14719	-1.24396	-0.936148	-0.622023	-0.652018	-0.92698	-1.12704	-1.26302	-1.56374	-1.98187	-2.22623	-2.15967	-1.83033	-1.39548	-1.15151
	1.49917	0.108329	0.414749	3.64455	5.32135	5.24877	4.75934	4.23902	4.32457	8.6812	5.09097	4.62465	5.1731	4.98038	4.86459	5.39582	4.70937	5.5042	4.54267	2.01594	2.24534	0.425407	-0.516025	-0.728636	0.800804	-1.77584	-0.854134	0.202716	1.00351	1.12498	0.289805	0.234274	0.28351	2.17798	2.69254	2.45821	2.106	2.26693	3.21343	3.78367	3.01291	2.15908	2.50903	3.24276	3.28428	2.64061	1.72191	1.46782	2.45916
	-0.541333	-0.405894	-0.476573	-0.731369	-1.0271	-1.00115	-0.938565	-1.27635	-0.743231	-1.66501	-1.09075	-1.15097	-0.996713	-0.946051	-1.35068	-1.38887	-1.69983	-1.61617	-1.50909	-1.49501	-1.36622	-0.861891	-0.970647	-1.44444	-1.60196	-1.45448	-1.55858	-1.84192	-1.75444	-1.45406	-1.31814	-1.26355	-0.30141	-0.768278	-1.04067	-1.1583	-1.38503	-1.5262	-1.42927	-1.03695	-1.26563	-1.19421	-1.5979	-1.60479	-1.31753	-1.19938	-0.677559	-0.297723	-0.185073
	0.254919	2.1796	2.75564	2.16422	2.95801	3.69156	2.88247	4.10045	4.52816	2.63102	1.57976	-0.774815	-0.30099	-1.79243	-2.18577	-1.35599	-3.41372	-3.4201	-3.92669	-3.35944	-4.65822	-3.88686	-3.60166	-3.7812	-4.02517	-4.05319	-5.24258	-4.01517	-3.11321	-3.6532	-2.09732	-2.73628	-2.37523	-2.65347	-2.77298	-4.12169	-3.42044	-1.78293	-3.61956	-2.96711	-1.9406	0.653809	0.65533	-0.894245	-1.35591	-0.717695	-0.217995	-0.0180903	-1.00886
	-1.15281	-1.62436	-1.46541	-1.44761	-1.74771	-1.81318	-1.5271	-1.09876	-1.11308	-0.898796	-1.26018	-1.33832	-1.8575	-2.34153	-2.53124	-2.20835	-1.7746	-2.0133	-1.63228	-1.60141	-1.11758	-2.1766	-1.7287	-2.4674	-2.15481	-2.79573	-2.3612	-2.26383	-2.99808	-2.06873	-1.63667	-1.99902	-1.9537	-1.43085	-1.43665	-0.902409	-1.88669	-1.78331	-1.49147	-2.08318	-2.01255	-2.00159	-1.74791	0.0204733	0.0638044	-0.25563	-0.559036	-0.374552	-1.51863
	-0.782393	-1.59118	-2.35207	-1.13832	-1.79193	-0.132859	2.10278	0.39211	-1.33421	-1.33558	-2.01982	-1.22571	-1.47567	0.0488602	-0.433564	1.18105	-1.27018	-2.25799	-1.51269	-1.29998	-1.38274	-1.91156	-3.37088	-2.88875	-2.69878	-2.81646	-1.7099	-1.63384	-0.680707	1.26306	2.50345	2.29941	-0.463407	0.160614	0.468917	-0.401108	0.547924	0.615386	0.770985	-0.502108	1.13649	0.566618	-0.619701	-0.895462	1.09192	-0.373772	-1.73286	-1.73805	-0.438925
	2.68349	2.43147	3.5835	5.58553	7.79265	7.75606	4.73733	3.93116	3.48582	2.40388	-0.696095	-1.47408	-1.37011	-1.55321	-1.23381	-0.449746	-3.08937	-3.44932	-2.55336	-2.89342	-3.82789	-4.69299	-4.7102	-4.53656	-4.43819	-4.99659	-5.24994	-3.97988	-3.16874	-1.68548	-2.50001	-1.19768	-1.85107	-1.20614	0.895299	-0.083275	-1.01818	-1.59303	-0.156833	-1.57279	1.38498	4.25641	5.58692	4.72533	3.10725	2.58022	1.83097	0.54793	1.87036
	-1.92815	-1.78783	-1.85997	-1.7367	-1.68339	-0.249344	-0.319054	0.0037272	0.336799	0.0886746	-0.799782	-1.36408	-1.34886	-1.47482	-1.60544	-1.32581	-1.78132	-1.608	-1.56992	-1.39877	-1.93362	-1.91506	-1.9232	-1.87287	-1.38541	-1.10697	-0.97762	-1.08678	-1.07192	-0.538815	-0.555891	-1.2561	-1.4707	-1.62929	-1.70804	-1.85047	-1.58695	-1.41984	-0.847891	-0.887344	0.790459	0.361598	0.366619	0.692131	0.630825	0.601798	0.900445	-0.334923	1.16594
	10.5424	10.4037	9.37172	9.63922	7.02095	5.97703	4.00965	3.77924	1.759	0.333655	0.526203	-0.301155	-2.32873	-1.98604	-2.21623	-1.95388	-2.82606	-3.26074	-3.27618	-1.96889	-1.86733	-3.35574	-3.99424	-3.49087	-3.82553	-2.39747	-2.15987	-3.73279	-4.62736	-3.7763	-2.0373	-3.13872	-3.47927	-3.2672	-2.55331	-3.59214	-1.02499	0.0729864	-0.559549	-0.974844	-0.592724	-0.406406	-1.13255	-2.71413	-1.54751	-1.65168	-0.749873	1.13665	2.19704
	-6.64343	-7.16029	-7.28178	-5.88713	-3.34581	-2.6049	-4.25783	-4.59006	-5.80856	-5.59757	-6.2791	-6.9362	-7.04197	-8.23927	-9.42321	-8.75418	-7.89029	-8.60482	-8.34917	-8.9596	-9.19448	-7.76586	-9.34127	-9.57925	-9.51176	-8.93777	-8.70234	-9.14567	-8.72508	-8.72456	-8.18682	-6.48548	-5.80894	-6.49001	-6.65319	-4.37752	-2.99505	-5.1795	-5.46236	-5.55024	-3.85386	-5.66398	-6.3454	-3.31573	-3.07169	-0.237072	-2.10844	-3.15274	-5.8479
	3.04702	2.81563	1.99763	0.977933	2.06638	2.69203	1.94699	0.19072	-0.125748	-1.32275	-0.719268	-1.56346	-1.14725	-1.53255	-2.30506	-2.40345	-2.46619	-1.4327	-1.59539	-1.60571	-1.35534	-2.17222	-1.6696	-1.53491	-1.73651	-1.82554	-1.44214	-2.12635	-1.68849	-1.86208	-1.65301	-0.78711	-1.62444	-1.28833	0.229149	0.223393	-0.540473	-0.76465	-1.68805	-0.87287	-1.02813	0.136554	2.42631	0.854077	1.00437	0.131194	0.252633	0.127904	0.312255
	-0.187421	1.72724	2.6678	1.54503	0.33576	0.465193	0.652686	0.943123	-1.30602	-0.171432	-2.1762	-2.7984	-2.07264	-2.53611	-4.34998	-3.53093	-0.950718	-2.60851	-2.09459	-3.74112	-3.46155	-2.69484	-3.36867	-1.59657	-3.45689	-2.36144	-1.31528	-1.68895	-1.56283	-0.865976	-0.356266	-1.96889	-3.18341	-1.67088	-2.50997	-1.57123	0.121179	1.47412	-1.27554	-2.00344	-2.968	0.0234906	-1.54568	-1.52189	-0.573054	0.048688	-2.78605	-0.626025	1.379
	1.32019	2.84747	1.92331	-0.869664	0.778963	-0.332832	0.271814	-2.81698	-2.29765	-0.805462	-1.24573	3.61821	13.2462	11.9032	9.58323	12.1134	11.3921	12.0007	10.3181	8.80494	4.19603	0.705296	-0.138809	-2.86951	-1.12807	-2.01608	-1.25039	-0.40656	-0.652064	-1.84521	-1.24125	-1.699	-1.29735	-1.25926	-0.0991474	2.16149	0.163789	0.630729	-0.528859	0.162297	1.18024	4.27889	3.39511	1.71122	1.26035	1.18714	-0.675143	0.279484	0.00448676
	0.542678	0.378302	0.595593	0.596004	0.946183	0.210437	1.78501	1.41141	0.963321	-0.00356521	-1.22041	-0.775007	-1.24258	-2.12868	-1.85819	-2.29934	-1.48484	-1.80567	-2.26249	-1.69778	-2.12897	-2.02982	-3.07473	-1.99471	-1.8431	-1.3038	-1.31411	-1.60302	0.0674437	-0.836757	-0.763827	-1.40197	-1.00415	-0.401392	0.858206	0.166941	-0.543373	-0.288045	-0.22202	0.11575	1.49848	2.72001	2.5268	1.64298	1.01223	1.82097	1.72406	2.87062	1.84523
	0.426225	-0.275458	-0.314438	1.76091	2.58617	2.32832	2.86371	0.678342	-0.797254	-2.57647	-2.65085	-3.08472	-3.43122	-3.37423	-3.28423	-5.02081	-4.1431	-3.83781	-3.72008	-4.0297	-3.55128	-4.76928	-5.1528	-5.11291	-4.20773	-4.30448	-3.37128	-3.00913	-2.8055	-3.08351	-1.52366	-1.45987	-2.91769	-2.2893	-2.87409	-2.21369	-2.8443	-4.14953	-2.85149	0.0274168	0.872474	-0.766316	-1.15162	0.0457459	-2.02063	-0.680046	-0.573466	-0.502648	-0.733749
	-0.806726	1.51515	0.951409	1.91432	1.56793	1.78117	1.65193	-0.395462	-1.03309	-1.38196	-3.17501	-1.89737	-1.92254	5.4729	6.66284	6.12123	4.91329	3.1715	3.96864	2.26539	1.80918	0.797	0.500369	-0.740358	-0.823192	0.50165	-1.03976	0.566479	-0.29401	-0.677572	-0.448902	-0.037518	-1.42989	-1.44383	0.560858	0.08894	-0.265677	-0.267722	0.432466	-0.25773	0.267723	0.939927	4.66313	3.57264	1.23921	-0.0402135	0.27827	0.14766	1.67258
	-0.748672	-0.925879	-0.921825	-0.845106	-0.510368	-1.27962	-1.51425	-0.502351	-1.71482	-1.43482	3.75688	2.24997	1.40876	-0.559922	-1.05009	-2.7512	-2.3668	-4.24169	-3.53042	-4.38319	-2.91412	-3.11597	-4.62249	-4.03931	-3.52526	-4.44819	-3.53525	-2.29755	-0.691303	0.54708	0.560069	-0.345194	-0.0472953	-0.350522	-0.432587	1.38444	0.681246	-0.0706574	-0.573914	-0.0879549	0.775084	2.83886	2.32511	3.84261	4.96343	3.24641	2.64388	2.66936	2.03043
	-2.29882	-2.17837	-0.738278	-0.233455	-0.900494	-0.806172	-1.59083	-1.99333	-1.7546	-1.44326	-2.27287	-2.69314	-2.52733	-2.84313	-2.89826	-2.92039	-2.94936	-2.43687	-2.9388	-3.13684	-2.8219	-2.87977	-3.11199	-2.44769	-2.70527	-3.30188	-2.73569	-2.41275	-2.57133	-2.58326	-2.00315	-2.34505	-2.42602	-2.22933	-2.84114	-1.79885	-2.44199	-3.53431	-1.95032	-2.19213	-1.08019	-1.92979	-1.96158	-1.46311	-1.71273	-0.761925	-0.894148	-0.570817	-2.34105
	9.81882	11.9295	10.8903	10.218	10.4154	11.466	10.7479	8.97925	9.21019	6.77836	4.87543	3.81607	3.98961	4.17666	2.60888	3.37937	2.72504	2.55726	3.6003	2.18479	3.2427	2.29918	2.51328	2.2341	0.804667	0.712229	0.469282	-0.107376	0.160786	0.912073	0.388476	0.030825	0.306211	1.78484	0.440364	-0.742695	-1.01362	-0.908588	-0.85132	-0.379464	1.43441	2.95656	2.13933	0.796341	0.192054	-0.721518	-0.95886	0.766613	0.39134
	1.76288	1.67954	3.47039	2.89607	-1.95334	-1.94652	-1.3102	-0.138548	-1.33897	-2.83763	-3.60868	-4.40754	-5.89739	-1.9527	-3.29683	-5.57842	-5.73986	-6.56526	-8.13907	-6.99623	-6.86587	-7.59643	-6.55388	-6.70054	-7.68318	-7.57487	-6.63941	-7.4445	-6.40408	-6.85475	-4.11396	-3.50431	-1.02485	-1.4925	-3.77631	-5.38776	-6.50536	-6.64508	-6.76601	-6.09537	-5.90907	-4.36518	-6.68437	-7.73744	-4.34028	-3.12521	-4.68453	-6.53665	-5.41609
	-0.603639	0.0578586	0.256223	-0.180423	-0.189797	-0.15654	0.0322537	-1.09117	-0.413878	-0.75953	-0.89923	-1.56195	-1.85786	-1.11531	-0.250645	0.0497959	0.994699	1.6123	1.02448	0.591712	-0.470469	-0.279604	-0.444299	-0.166518	-0.506546	-0.656697	-1.24853	-0.728171	-1.38793	-0.866471	0.134642	-0.386907	0.413878	0.216529	-0.2695	0.119233	-0.0683252	0.671508	0.728661	0.929558	0.804632	0.747361	0.200178	0.787794	2.06788	1.77907	0.978449	1.88839	2.647
	9.39367	10.2499	7.61773	8.38307	9.36522	6.79674	5.25706	6.41361	8.53157	7.10992	3.97019	1.95297	2.9302	6.48103	4.68508	4.09367	-0.467712	-0.259368	-1.70282	-1.65823	-2.07585	-1.38968	-1.56377	-3.16448	-2.46165	-1.55264	-2.55387	-4.01394	-5.13721	-2.37521	-2.41832	-1.14163	-2.56565	-1.58124	-1.29038	-3.16763	6.34779	7.7542	3.94495	7.41608	2.87009	7.50366	11.2719	8.68467	16.528	14.1136	17.611	14.9007	13.5215
	-1.50314	-1.52623	-1.56934	-1.82684	-1.64576	-1.35437	-1.04857	-0.512851	-1.06169	-2.1012	-2.77522	-2.56619	-2.39598	-2.62703	-3.07443	-3.41769	-3.1811	-3.58838	-3.09187	-3.54021	-3.34935	-3.51787	-2.50545	-3.06591	-3.06886	-3.16537	-3.41064	-2.82493	-3.65347	-2.91264	-3.01854	-2.08249	-1.68656	-1.56629	-0.71081	-0.494839	0.391292	-0.802987	-1.51502	-1.48428	-1.63875	-1.30935	0.702988	0.687673	1.4945	1.16065	0.0040682	0.154125	0.0651315
	-1.27371	-1.37806	-0.877852	-1.26392	-0.692111	-0.531435	0.0257278	0.121147	-0.424302	-0.912641	-1.30883	-1.52533	-1.70503	-1.91174	-2.01959	-1.96842	-2.08281	-2.45642	-2.17806	-2.01807	-2.31693	-2.42833	-2.20624	-2.32259	-2.3331	-2.52044	-2.53213	-2.33599	-2.42189	-2.64191	-2.20819	-2.19839	-0.73607	0.0241741	-0.588629	-0.77557	-1.09475	-1.08012	-0.388289	0.280517	-0.0440875	0.745263	0.370932	0.0764072	-0.0171067	0.590278	-0.952756	-0.615027	0.790806
	-1.97893	-0.425086	-2.00902	-2.28943	-1.45143	-2.72835	-2.43222	-0.762172	-1.36931	-2.27939	-1.97281	-0.820071	-2.54694	-3.14214	-0.830976	-3.21341	-3.06062	-4.45487	-2.5069	-3.54732	-2.65752	-4.6456	-4.37087	-2.84882	-1.27747	-1.46952	-2.86105	-2.33385	-2.90632	-2.07745	-2.82965	-3.16367	-3.28228	-2.86616	-2.50021	-3.43905	-2.79661	-2.02452	-2.79775	-3.07271	-1.9793	-1.66312	-1.42995	-0.239211	-0.225058	-2.0735	-1.77596	-0.77916	2.06644
	3.57598	3.92069	4.12938	3.70734	4.15321	2.79959	1.69708	0.70125	1.12926	-0.560096	-1.68375	-2.19251	-3.37039	-1.22734	-0.821015	-1.71052	-2.09079	-2.21135	-2.49732	-2.31104	-2.05223	-2.1412	-1.55777	-2.06898	-2.62507	-2.79534	-2.73793	-1.92703	-2.165	-2.04888	-2.59947	-1.77899	-0.495505	0.971224	-0.422744	-1.14625	-2.47517	-1.42526	-1.63151	-1.04146	-1.50672	-2.08232	-1.75762	-0.666829	-0.485713	-1.26199	-0.978204	-0.646084	-1.00124
	2.41252	1.52548	2.60977	3.5938	3.29071	3.73748	4.01169	2.29127	0.628933	0.050382	-1.13868	-0.970875	-1.50283	-2.12599	-1.92491	-2.45271	-2.80038	-2.20956	-2.28347	-2.02243	-2.44218	-2.68927	-2.80428	-3.46708	-3.37055	-2.40651	-2.65617	-2.96374	-3.21514	-2.5032	-2.62428	-2.79874	-2.72901	-2.7375	-2.9329	-3.72925	-2.24278	-1.74912	-1.83172	-1.43066	-1.27079	-0.707674	0.844485	1.51558	2.1418	1.9801	2.78906	2.4144	3.44256
	27.2091	20.206	15.8942	15.3897	12.4698	10.8552	7.65184	6.38322	4.41989	-0.28946	0.726465	-0.35136	-1.8474	-2.37467	-2.19966	-2.87089	-3.83367	-3.01074	-2.30726	-2.13354	-3.69757	-2.69655	-4.82138	-6.80161	-7.52281	-5.98348	-5.05388	-4.45947	-3.91684	-1.7087	-2.90348	-2.30546	-1.17397	-3.01825	-3.98747	-4.09852	-3.91694	-4.03482	-2.5788	-1.02139	-1.52196	-1.15442	2.52863	2.8405	0.822506	0.280427	-0.881572	-0.325187	0.705921
	0.935549	2.20635	0.967214	0.173209	0.043663	0.486126	0.40177	-1.15855	-0.917926	-0.82811	-1.46081	-1.59274	-1.44958	-1.25702	-1.21387	-1.28523	-0.874505	-1.50319	-1.3123	-1.3258	-1.23617	-1.00239	-2.14423	-2.479	-1.80169	-1.3304	-1.5556	-1.6211	-1.79896	-1.6815	-1.18702	-0.717789	-0.595534	-1.13769	-1.07681	-0.255	-0.342489	-0.455726	0.12561	-0.286981	-1.07776	-0.714903	-0.395093	-0.122494	0.163473	0.406848	0.530367	-0.0445478	-0.215655
	-1.95709	-1.5655	-0.390604	-2.1898	-0.347288	-0.624056	-0.843102	-2.13752	-0.8128	-1.76331	-3.31025	-2.47779	-2.86239	-4.07983	-3.99799	-3.56151	-3.17601	-3.07242	-3.47236	-3.0358	-3.5284	-3.13995	-1.61562	-2.77689	-3.76952	-3.77264	-3.51656	-2.3587	-3.04435	-3.46536	-2.374	-1.71442	0.933963	-0.0386439	-0.782149	-1.37136	-0.869347	-0.675735	-0.42086	0.624996	0.220281	-0.143838	0.36548	1.51557	5.45544	6.19888	7.47645	7.08564	6.16941
	-3.38372	-3.42924	-3.40495	-3.71209	-3.61854	-3.20878	-3.50335	-3.54977	-3.32329	-3.43522	-3.61862	-3.69687	-3.08136	-4.26531	-3.64254	-4.03997	-3.65413	-3.58278	-3.74552	-3.8499	-3.9151	-3.09473	-3.74179	-3.92923	-4.49726	-4.62293	-4.03177	-3.73921	-4.28079	-4.25709	-4.19246	-3.61538	-4.16498	-3.64839	-3.23362	-3.07919	-2.99219	-3.06549	-2.37954	-2.34179	-2.27151	-1.8103	-0.822084	-1.56924	-1.28144	-1.35028	-1.6588	-0.611329	-0.329423
	-3.5672	-1.68153	-3.18276	-2.62436	-0.830857	-1.54632	0.284064	-1.53971	-1.86237	-3.30445	-4.5011	-6.55485	-5.97278	-5.85552	-5.72869	-5.21273	-4.66811	-5.38307	-7.06639	-6.41729	-5.74363	-7.16188	-5.43001	-5.71982	-6.07401	-6.11114	-4.76037	-4.32865	-6.20076	-4.0321	-3.66698	-5.6511	-3.13131	-4.61285	-5.10753	-4.62925	-3.7998	-4.00383	-2.83985	1.02221	0.904832	2.75151	1.97854	3.33632	3.83968	2.98603	1.5479	5.13894	6.05752
	-7.22455	-6.99086	-6.66741	-5.74619	-6.15817	-6.75385	-7.08626	-7.83583	-8.84013	-8.93001	-8.86812	-8.77816	-9.10002	-9.61812	-9.91586	-9.44806	-9.6304	-9.5084	-7.49084	-7.77114	-8.47837	-9.6755	-9.4432	-9.60141	-9.60708	-8.68842	-9.49269	-10.2881	-8.71016	-8.76727	-8.41122	-8.78117	-8.83271	-8.01608	-7.59895	-8.05261	-7.6924	-7.6088	-7.03839	-7.1684	-7.24732	-7.09273	-7.07277	-7.47234	-7.36345	-7.25715	-7.46991	-6.55151	-6.38757
	-1.17874	-2.52674	-1.72576	0.331585	-1.15085	-0.112231	-0.971205	-0.175773	-1.57248	-0.981275	-0.959077	-0.106097	0.391444	-0.35292	-1.05257	-1.07262	-1.76498	-3.73912	-4.12275	-3.66509	-1.31041	-4.19305	-4.01866	-3.72439	-2.84734	-2.00619	-2.84566	-2.9537	-1.74444	-2.12087	-2.92098	-1.80272	-0.945953	-0.946653	-1.51169	-2.18249	-1.37666	-2.04586	-2.56731	-0.800839	-1.45526	-1.52137	-2.10627	-1.20649	-1.15164	-0.312772	-0.712757	0.536653	0.124659
	-1.68845	-1.01501	-0.0956655	0.704498	1.47594	0.888666	-1.32083	-1.69638	-0.272695	-2.9933	-1.96003	-2.87889	-3.86149	-3.64489	-3.17662	-3.45134	-3.9363	-4.37283	-2.88864	-4.5565	-4.65245	-3.49251	-5.77985	-5.09168	-4.86745	-4.35621	-1.89663	-3.00249	-2.11939	-3.23761	-2.17255	-0.861629	-1.03929	-2.71682	-2.24622	-2.71186	0.546474	1.25711	0.794918	1.57684	2.57598	5.57403	4.66237	2.07175	2.69698	2.68515	2.34402	2.65769	2.59259
	-1.51223	-1.14516	0.117377	0.940443	1.89303	1.8981	0.0185622	-0.154464	-0.763647	-0.713469	-0.897977	-2.27338	-2.44867	-1.74039	-1.8074	-2.19729	-1.96233	-2.37557	-1.16453	-2.2216	-1.22066	-1.64553	-2.40508	-2.42749	-2.81391	-2.93447	-2.42247	-2.41612	-2.36772	-2.60521	-1.94084	-2.76781	-2.20839	-3.14812	-3.03809	-2.16386	-1.79045	-2.08782	-1.54878	-2.17807	-2.23503	-1.83824	-1.30699	-1.22316	-1.51763	-0.951484	-0.484664	0.463017	0.880711
	-0.602437	-0.918023	-0.949148	-1.28564	-1.44824	-1.26208	-1.52479	-1.32695	-0.692559	-0.703268	-0.663478	-1.05636	-1.09272	-1.11501	-1.4035	-1.07	-1.27573	-1.25811	-1.50485	-2.05092	-2.21251	-1.9406	-2.091	-2.56754	-2.51807	-1.99721	-1.8271	-1.66708	-0.897924	-0.868284	-0.568458	-0.720351	0.0962039	-0.0935176	-0.195794	-0.290079	-0.44372	-0.615936	-0.508635	-0.23234	-0.111003	-0.0712566	0.221094	-0.0458371	-0.699775	-0.882048	-0.565223	-0.575673	-0.116121
	-1.08918	-1.01634	-1.05861	-1.35102	-0.388494	-2.44815	-1.99853	-2.87192	-2.43298	-2.66218	-1.69017	-2.51917	-1.74185	-2.30936	-3.05401	-3.26864	-4.07364	-4.38812	-4.93724	-4.60798	-4.41887	-4.48616	-4.82927	-4.8909	-4.42086	-3.63875	-4.11203	-4.22452	-3.54955	-3.82229	-3.16478	-3.59174	-3.44614	-3.90804	-4.16055	-2.89898	-2.2088	-2.18926	-1.65214	-2.2485	-2.29542	-1.05031	-1.21566	-1.9258	-2.03312	-1.94334	-1.87683	-1.05976	-0.917808
	-0.887707	-1.19782	-1.71198	-1.81546	-2.20956	-2.21601	-2.4269	-1.75348	-1.68192	-1.93912	-2.43653	-2.50306	-2.88795	-2.38897	-2.33918	-2.44286	-2.8385	-3.51198	-3.09828	-4.39461	-4.12633	-4.4947	-4.31944	-3.64382	-4.37705	-3.91802	-3.98701	-4.21051	-4.75304	-4.10365	-4.71945	-4.37272	-4.3506	-3.2583	-2.63531	-3.29316	-2.57592	-0.313618	0.0431456	-0.61423	-0.793401	-0.87917	-1.68554	-2.18119	-1.88025	-1.6302	-1.05222	-1.58668	-2.00029
	3.06656	2.29724	0.4192	-0.337946	-0.618543	-0.198524	-1.26062	-1.94751	-3.31873	-3.56548	-2.90428	-1.83942	-3.91219	-2.98014	-2.12097	-2.78875	-4.83956	-4.89565	-5.47475	-6.29305	-4.39973	-4.58302	-6.03341	-6.15662	-7.10884	-6.43632	-6.39022	-6.91982	-7.01661	-6.35224	-7.09197	-6.90934	-5.55387	-5.66656	-4.30685	-2.38314	-3.05542	-3.54187	-1.48227	-0.312501	-1.40073	-1.17279	1.17113	-1.12956	2.75526	9.32778	11.327	9.27196	7.52513
	4.93062	4.28733	2.33569	3.30179	4.22133	4.68091	6.44324	5.62452	2.91992	3.15992	2.9612	1.66585	-0.0169512	-2.05723	-1.63426	-3.87479	-4.74113	-4.48553	-5.39571	-5.52963	-4.6849	-5.19356	-4.93235	-6.02597	-5.15864	-5.85572	-5.08137	-5.83683	-6.00482	-5.61021	-6.16778	-5.31365	-5.21952	-5.04432	-6.29814	-5.9252	-4.82992	-4.27369	-5.76661	-5.24289	-4.2675	-3.83329	-2.70706	-2.10819	-2.11991	-1.5589	3.01171	2.09253	2.67921
	4.45001	3.86073	4.75158	3.79739	2.56144	2.08409	2.31692	1.95028	0.00890969	0.929072	0.431212	0.20441	-0.617527	-0.605759	-2.69775	-2.55491	-2.92182	-3.5341	-1.39311	-2.19835	-3.69032	-2.42192	-3.66162	-4.15929	-4.50518	-3.62984	-4.04212	-4.24403	-3.60329	-5.56611	-4.65759	-5.4059	-3.63512	-2.32737	-2.66501	1.36589	-0.0843138	-0.467366	0.4728	1.24809	2.32981	0.586996	3.5156	2.80535	2.63541	6.40611	9.07235	7.95012	6.88645
	-3.39587	-2.24228	-2.45265	-3.39413	-3.81432	-5.19888	-4.61588	-4.46198	-4.92868	-2.79498	-2.04884	-3.06039	-3.11558	-3.41524	-3.12323	-4.76147	-4.98526	-5.57654	-5.41626	-5.66074	-5.37077	-5.85949	-6.9956	-5.90426	-5.82318	-6.40427	-5.43015	-5.45752	-6.44375	-6.25453	-6.3825	-6.43473	-7.56442	-6.15624	-6.1007	-5.37664	-2.68389	-0.838172	-0.932047	-2.96415	-3.22627	-4.25599	-4.29093	-3.9713	-4.3487	-3.03565	-2.48749	-2.61066	-1.61927
	-6.84465	-6.37346	-6.02179	-6.35372	-5.40672	-4.59949	-4.8072	-3.54901	-4.18385	-4.37494	-5.44913	-5.6946	-5.42643	-4.95967	-4.60325	-4.6125	-6.56805	-6.90988	-5.93088	-7.36066	-6.62221	-6.19095	-7.09477	-6.92601	-5.6705	-4.67809	-5.41308	-5.86518	-6.28673	-7.37773	-6.76293	-7.02859	-7.11833	-6.11859	-5.09179	-4.56472	-3.61188	-2.57748	-4.06066	-4.66072	-6.25406	-6.14651	-4.78424	-5.32937	-5.52737	-4.08462	-4.83578	-4.04955	-3.70312
	0.933761	1.86912	2.72383	2.92927	4.62394	6.76148	5.32053	4.19413	2.2595	0.492398	-0.711129	-1.44646	-2.2519	-3.80041	-5.08007	-4.92679	-5.71485	-5.71154	-5.99806	-6.63191	-6.46821	-6.43346	-5.36067	-5.43699	-5.16005	-6.01918	-6.30068	-5.89802	-6.30127	-6.06158	-7.21662	-6.33358	-5.49679	-4.81309	-2.96199	-2.76369	-2.6924	-2.88674	-2.69512	-4.19882	-4.84528	-3.61614	-4.80397	-5.63231	-4.6111	-6.07607	-4.31189	-4.30462	-4.81166
	-2.7794	-2.50308	-2.01735	-2.23748	-2.68214	-2.55867	-1.30249	-1.13981	-1.51318	-1.65268	-1.90682	-2.229	-2.24524	-2.74868	-2.99546	-2.82208	-3.00768	-3.86866	-3.37774	-4.08692	-3.61784	-4.05136	-3.89327	-3.82146	-3.55064	-2.12074	-1.49931	-0.829043	-1.60263	-2.10327	-2.60598	-2.96665	-3.17465	-2.49794	-2.09718	-1.48983	-2.17536	-2.33098	-2.50276	-2.66672	-3.21631	-3.04306	-2.77382	-2.36653	-2.65745	-2.46164	-2.81503	-2.54358	-2.51285
	-0.335482	3.11367	4.27029	2.13337	3.09626	3.60857	3.7289	4.01559	4.39052	2.55154	0.81764	0.387933	-2.56138	-2.53077	-2.96913	-3.5745	-4.29676	-6.12376	-5.1915	-6.05541	-6.57376	-6.11481	-6.52475	-5.83169	-6.29987	-5.97444	-5.66659	-5.72848	-5.3468	-3.55646	-4.61848	-5.12911	-6.24422	-4.61513	-5.61682	-5.26148	-6.07122	-5.39436	-5.31112	-6.53151	-5.68668	-5.82241	-5.97457	-4.42063	-3.74124	-2.50286	-4.35132	-4.49867	-2.53257
	-1.02723	0.877555	5.01587	5.32145	5.29919	5.40852	3.94171	1.90777	1.29847	1.37573	2.20038	-1.40049	-1.87681	-3.31588	-4.87953	-4.28987	-3.88049	-5.67978	-6.32067	-7.4048	-7.03315	-6.27093	-9.62552	-6.10236	-6.13279	-5.85572	-5.61933	-8.54427	-6.91001	-7.79369	-8.56147	-8.35834	-4.90023	-5.18884	-5.02511	-5.3895	-2.8073	-1.33488	-2.7728	-4.3285	-5.60697	-5.90287	-4.12921	-3.19002	-4.70875	-3.71489	-5.50343	-4.75754	-5.42644
	-0.779377	-0.369918	-0.552537	-0.233058	1.48518	3.03516	2.48895	1.20862	0.477206	-0.0795643	-2.20158	-1.64381	-2.52915	-1.948	-2.49912	-3.02242	-4.30239	-3.10089	-2.92872	-3.27056	-4.27182	-4.34334	-4.03822	-2.58197	-4.23657	-3.41106	-3.2039	-4.12304	-4.57605	-4.40689	-3.63592	-4.57112	-4.77216	-2.98583	-3.42709	-3.62938	-2.72633	-3.39587	-2.54942	-1.53096	-3.38903	-3.66008	-2.97651	-2.33469	-2.63841	-1.89296	-0.176843	0.804078	4.16654
	0.154691	0.421879	-0.139025	-0.157919	-0.492472	-0.679804	-0.0698998	0.317825	0.387226	0.569547	0.572519	-0.122814	-0.0287155	0.0770992	-0.433921	-0.694077	-0.52015	-0.382615	-0.628879	-0.738532	-0.733087	-0.882545	-1.18184	-1.35609	-1.17074	-1.34137	-1.81468	-1.33642	-1.69777	-1.53364	-1.87441	-1.49292	-1.23702	-1.09121	-0.699856	-1.22226	-1.05086	-1.34824	-1.50434	-1.17618	-1.13998	-1.14059	-1.01935	-0.95787	-1.05827	-0.803588	-0.538453	0.15601	0.206222
	-3.85298	-4.09242	-3.08534	-0.183871	1.16441	0.502144	-1.11364	-0.280391	-2.57912	-3.98449	-4.31212	-5.76654	-6.6434	-6.31962	-6.54648	-8.18449	-7.26275	-7.80795	-7.23641	-6.79732	-6.79686	-7.51805	-7.85958	-8.05333	-7.96215	-7.40114	-7.91065	-7.13443	-7.77335	-7.27198	-8.69537	-7.28452	-6.23841	-5.76655	-5.12646	-7.20249	-6.68059	-6.57339	-6.07046	-2.52185	-3.54009	-4.21171	-4.29243	-5.09915	-3.3847	-3.86231	-2.89369	-2.51101	-1.51273
	-2.03021	-3.12427	-3.46412	-3.75689	-2.276	-1.56473	-2.26746	-2.61181	-2.44554	-3.21925	-3.25319	-3.43188	-3.49283	-4.0057	-4.7397	-3.63671	-5.00098	-5.04966	-4.00113	-4.76422	-4.21847	-4.88443	-4.55094	-5.27727	-5.12118	-4.93137	-5.30072	-5.378	-5.29733	-5.2319	-5.06928	-5.68088	-5.3102	-4.44367	-2.77801	-2.71961	-3.95284	-3.82621	-4.67717	-3.49345	-3.3858	-2.81368	-2.02341	-2.54517	-2.47047	-2.49163	-2.38471	-1.47347	-0.936467
	1.60876	0.928472	0.362517	-0.201425	-0.62254	-1.08915	-1.56189	-0.707508	-1.4822	-1.44167	-1.77541	-2.13108	-2.3773	-2.75962	-2.4938	-2.60433	-3.30402	-2.72338	-2.60954	-2.59396	-2.59256	-2.6317	-2.47156	-3.51217	-2.42687	-3.41626	-3.24912	-3.43246	-3.78757	-3.42355	-3.04257	-3.21844	-3.98692	-2.78633	-3.16931	-3.24865	-2.77979	-2.98759	-3.21021	-2.96604	-2.99056	-3.22479	-2.88961	-2.42148	-2.8049	-3.29219	-3.08601	-2.9705	-3.42709
	-2.79842	-2.92199	-4.45348	-4.06591	-3.27678	-1.60196	-2.29864	-3.77816	-3.19708	-3.09483	-3.35598	-3.20997	-4.24556	-4.09741	-4.64185	-3.76828	-5.10566	-4.14699	-4.20857	-4.07905	-3.92779	-4.05565	-3.08409	-3.79697	-4.2024	-4.37037	-4.49409	-4.4461	-4.43118	-5.01353	-4.82435	-3.99518	-4.46211	-2.89579	-3.17069	-2.77871	-3.57197	-3.22105	-4.45531	-4.62372	-3.79635	-3.46709	-1.92458	0.809287	-0.988337	-1.17344	-1.85572	-2.27519	-0.828125
	1.23904	-0.374856	-0.116518	-1.19757	-1.40853	-2.03336	-0.950978	1.18495	0.422665	-0.238357	1.86209	2.80217	1.41873	-0.238394	-0.734932	-0.733011	-1.207	-0.999131	-1.05739	-1.27897	-0.75033	-0.554922	-1.18496	1.75948	0.785849	0.129834	-0.27699	0.141981	0.116756	-0.716091	0.103623	-0.725946	-0.879539	-1.93958	-1.04901	-0.657419	-1.0505	-0.63977	0.354635	-0.253591	-0.253766	-0.126547	-0.185853	-0.175752	-0.668211	-0.558533	-1.27223	-0.892536	-0.17963
	0.160554	2.56159	1.87216	1.91247	3.28058	0.775259	-0.680046	-0.244285	1.44502	0.755749	0.0241892	-2.50306	-2.32908	0.127347	2.95814	1.33258	1.89214	4.884	2.68453	3.46525	4.15162	2.56695	2.59975	1.83503	4.16264	3.24666	2.20654	2.863	2.08355	0.447889	0.220721	-0.963551	-0.0183266	-2.3559	0.0392383	0.401475	-0.57524	-0.375391	-1.8613	-1.59544	-1.16128	-1.06366	-1.11231	-1.3141	-1.74869	-1.18654	0.139065	-0.478881	-1.42116
	17.8265	20.7737	19.4077	17.4492	13.5953	11.6991	8.7762	6.91977	2.86214	4.00336	1.56454	-1.78922	-3.72364	-2.55425	-1.31376	-1.86584	-2.63023	-1.44072	-2.47763	-2.06219	-0.56727	-1.69534	-0.734234	-1.42847	-2.9893	-2.62091	-2.55192	-2.60211	-2.63908	-3.4153	-4.3998	-4.54909	-4.70006	-5.84589	-5.3589	-4.61009	-3.71742	-3.36459	-6.72356	-4.65058	-1.86382	-1.15994	-0.490826	-3.30419	-2.93515	-0.908775	-1.82697	-4.40474	-5.0273
	2.44978	1.94552	1.05649	1.98721	2.203	1.57813	1.0821	0.0282852	0.627557	4.1138	-0.106001	-0.814682	-0.486879	-1.17477	-1.84784	-1.61127	-1.51337	-0.954612	-0.359479	-0.907915	-1.27207	-1.03136	-1.73706	-2.32894	-2.06765	-3.12032	-2.48262	-2.73359	-3.23555	-3.26293	-2.80019	-3.22148	-7.07522	-3.25182	-2.1766	-2.46095	-2.71628	-1.94012	-1.28695	-1.68524	-1.85184	-1.7061	-2.48665	-3.27593	-2.85901	-2.45037	-2.63716	-2.53829	-2.36595
	0.207238	-0.492221	0.36208	-0.200947	-1.04534	-1.55801	-0.890671	-0.0625628	0.704245	-1.85213	-1.47402	-1.7506	-1.37569	-1.06219	-1.41859	-0.991907	-2.09775	-2.22169	-2.09482	-2.25426	-2.53735	-2.27694	-2.51251	-2.93868	-2.57066	-1.81748	-1.89888	-1.86198	-2.54326	-2.95016	-2.52446	-2.45787	-3.08686	-2.4367	-2.47622	-2.55563	-2.42999	-2.35244	-1.93671	-1.96394	-2.32067	-2.28458	-2.28147	-2.32273	-2.97906	-3.00678	-1.91443	-2.16274	-2.95595
	3.64235	3.11722	1.86927	0.824116	0.0556061	-0.415234	-0.792455	-1.49446	-2.16525	-2.57056	-2.57977	-2.54762	-2.48373	-2.39771	-2.2992	-2.1978	-2.32613	-0.998264	-1.72661	-2.05724	-1.5468	-2.20729	-3.28564	-2.14024	-0.977355	-1.93565	-2.22677	-1.19804	-1.842	-2.74431	-2.10817	-1.37275	-1.81377	-1.13921	-1.14796	-1.50198	-1.86327	-1.94151	-1.60944	-1.06326	-0.78775	-0.795161	-0.864925	-0.787495	-0.793467	-1.36392	-1.82476	-1.58706	-1.18553
	0.167219	-0.250636	-0.24686	-1.4395	-0.233419	0.386994	-0.0446663	-0.409643	-2.05179	-3.80173	-3.41202	-2.18482	-1.51939	-2.40967	-2.91081	-1.94003	-0.143203	-0.873933	-0.326742	-1.06003	-0.325089	1.14802	-0.133997	0.034219	-1.22481	-1.16807	-0.529606	-1.21742	-2.65489	-3.10088	-2.3346	-1.58374	-2.51733	-1.51704	-1.98984	-2.63557	-2.19611	-1.04839	-1.1768	-1.63224	-1.48359	-1.52254	-2.08408	-2.54338	-1.39608	-0.663973	-2.03507	-2.3815	-1.7069
	2.7047	1.83603	1.83955	3.08564	2.21998	3.38481	1.82414	0.418136	-3.23686	-4.54126	-2.69673	-1.96088	-2.01835	-2.55378	-3.25182	-3.79711	-2.60186	-3.61056	-0.912838	2.39127	5.26502	6.03939	3.78594	1.81868	-0.373625	-1.18461	0.954377	3.93543	3.5018	1.28067	1.29578	0.524148	-6.23635	-1.19822	0.892848	1.07335	0.379817	-0.15125	0.166756	0.620797	0.405954	-0.250572	-0.904625	-1.27637	-1.2085	-0.869623	-0.50169	-0.314306	-0.444728
	3.96175	4.70776	2.75818	1.76759	0.813457	-0.714527	-0.663943	-0.95221	-0.733957	-1.67422	-2.01218	-1.74128	-1.30174	-1.13379	-1.59341	-2.30362	-1.64597	-2.18961	-2.48634	-2.35345	-1.94851	-1.77989	-1.72744	-1.56524	-1.5084	-1.57534	-1.42575	-1.4832	-1.8468	-2.24411	-2.02535	-1.34859	-2.63086	-2.68788	-2.74846	-2.78788	-2.78144	-2.7044	-2.53212	-2.30546	-2.26007	-2.60709	-3.11062	-3.34911	-3.23968	-3.03853	-2.92354	-2.86485	-2.81549
	-0.0117224	0.58012	1.57797	2.70683	2.84018	3.16044	3.40478	3.42913	2.51586	3.16129	2.14292	1.84193	1.33631	0.917354	0.654348	0.0976868	-0.544919	0.0323116	-0.298924	-0.522914	-0.267601	-0.139652	-0.39832	-0.339817	-0.617763	-1.30656	-0.905783	-0.191585	0.0117678	-0.207366	-0.580752	-1.07618	-1.32133	-1.69812	-1.86209	-1.88156	-1.82483	-1.7601	-1.73913	-1.78032	-1.80879	-1.61985	-1.31727	-1.37722	-1.70112	-1.64071	-1.32016	-1.43526	-1.87854
	-0.490068	0.568736	0.392436	-0.214076	-1.40799	-1.26316	-1.39402	-1.45585	0.415823	1.27181	0.978518	0.851625	-0.229108	-0.3641	-1.17564	-0.981896	-1.28244	-1.41713	-0.847301	-1.97155	-1.61759	-1.63681	-2.46041	-2.26963	-1.29789	-1.30668	-2.10693	-2.51539	-3.1124	-2.47484	-2.20991	-2.88787	-2.18524	-2.86389	-2.79299	-2.647	-2.75297	-2.73431	-2.84752	-2.68983	-2.20028	-2.38239	-2.58785	-2.71522	-2.5282	-2.06028	-2.43555	-1.94616	-1.56151
	6.98323	6.38271	6.32092	5.64141	4.21118	2.69998	1.98771	1.41994	1.7955	0.670677	0.674719	0.643198	-0.0600572	-1.01527	-0.952421	0.150626	0.724099	0.201868	0.0795154	-0.24209	-0.760517	-1.06849	-1.07181	-0.735498	0.23645	0.464511	0.389917	-0.45301	-1.00223	-1.05471	-1.90377	-1.95189	-1.31882	-2.0254	-1.89819	-1.60135	-1.75182	-2.09242	-2.01011	-2.18458	-2.79539	-3.32434	-3.11752	-2.5683	-2.43215	-2.3096	-2.09865	-1.97957	-1.98476
	-2.04102	-1.4674	-2.03544	-2.34205	-1.59231	-1.30046	-1.94478	-1.63589	-1.04608	-0.563213	-1.55633	-1.92964	-1.71045	-1.61938	-1.44227	-1.39627	-0.96783	0.00415315	1.60021	0.112215	-0.395151	-1.63607	-1.30369	-0.736479	-0.315638	-0.710694	-1.52403	-1.41171	-1.74057	-1.94125	-1.38121	-1.89138	-2.02864	-1.62432	-1.79598	-2.11196	-2.14066	-1.72865	-1.59923	-1.92213	-2.06952	-2.04275	-2.05247	-2.03135	-2.00324	-2.10063	-2.28404	-2.434	-2.41115
	1.51156	0.74511	0.100383	0.139311	-0.446665	-1.11309	-1.83456	-2.03795	-2.53808	-2.28062	-2.77609	-3.20176	-3.51803	-3.68531	-3.67484	-3.5523	-3.1752	-2.47321	-2.66411	-2.70027	-2.03405	-1.38664	-2.2954	-2.63724	-2.34563	-2.54667	-2.62532	-2.6747	-3.01246	-3.03273	-2.8318	-3.14937	-2.87339	-3.25903	-3.33107	-3.23442	-3.11397	-3.0884	-3.12972	-3.14334	-3.00652	-2.79757	-2.76575	-2.80923	-2.73501	-2.60992	-2.57919	-2.79434	-3.05364
	3.23296	3.93479	2.66081	2.66433	3.33741	3.33049	3.09949	1.68293	0.182013	-2.41866	-1.60854	0.657898	2.34779	0.560702	-1.64154	-2.01524	-1.04525	-2.39099	-3.51143	-3.93883	-4.65724	-4.33061	-3.15478	-4.09407	-4.27668	-3.74296	-4.00894	-3.76407	-4.97718	-4.73468	-5.02566	-4.62665	-5.63899	-4.88585	-5.12634	-6.14809	-6.45825	-5.63288	-5.91606	-5.60077	-5.45288	-5.97044	-5.9229	-5.42243	-6.06026	-6.4168	-5.77768	-5.49602	-5.86992
	-0.380108	-1.03587	-0.582287	-0.353136	-2.16469	-2.74789	-1.25413	-1.32862	-0.541627	-1.91971	-1.57368	-2.83906	-2.16794	-3.07932	-2.58098	-3.95395	-3.25985	-0.713028	-1.89351	-3.22259	-3.72273	-3.55275	-2.95462	-3.47542	-4.09931	-2.8721	-3.33838	-4.34588	-3.9814	-4.01213	-4.42688	-2.72195	-2.8182	-4.65129	-5.30094	-5.18108	-4.70563	-4.28852	-4.29033	-4.57056	-4.73341	-4.63061	-4.29545	-3.88696	-3.66406	-3.64532	-3.57911	-3.43156	-3.49891
	-0.889315	-0.658231	-1.33309	-0.309786	-1.02461	-1.05801	0.00776968	0.544937	-1.00808	-1.20039	-2.36262	-1.16478	-1.17678	-0.368738	-0.860672	-0.992225	-0.739211	-0.223083	-0.257482	-0.386881	-1.2004	-1.53399	-0.668678	-1.22436	-0.619224	-1.64796	-1.04842	-0.68495	-1.31508	-1.17425	-0.997047	-0.928767	-4.15103	-1.60432	-0.858423	-1.09166	-1.48236	-1.40905	-1.36848	-1.73181	-1.70798	-1.22329	-1.05155	-1.34559	-1.80432	-1.70526	-1.13996	-1.31742	-1.80682
	6.16322	4.61739	3.00805	3.39196	3.28715	0.857751	0.555809	0.391833	2.12297	0.645574	-0.728895	-0.434091	0.884441	0.506604	-0.90694	-1.42538	-1.57836	-1.75069	-1.8804	-2.61579	-2.76652	-2.56981	-1.73578	-1.7309	-0.661397	-0.300668	0.942292	-0.203864	-0.597351	-0.674991	2.00951	0.789713	-0.0684061	-0.442801	-0.632564	-0.703002	-0.719418	-0.747117	-0.851406	-1.09759	-1.51055	-1.88446	-1.93236	-1.55931	-1.12825	-1.05443	-1.36894	-1.68801	-1.66412
	3.29041	3.94039	4.45665	4.23901	3.33268	2.96599	2.27364	1.23725	0.856409	-0.3142	-0.761994	-0.64625	-0.521119	-0.321068	-0.115627	-0.345846	2.06927	1.69515	0.384359	-0.114497	-0.888887	-0.961438	-1.21012	-0.641824	-0.211831	-0.546644	-1.37835	-1.28251	-1.27877	-0.780466	-0.989894	-1.47697	-1.13522	-1.31994	-1.38548	-1.36795	-1.30341	-1.22798	-1.17771	-1.18555	-1.2556	-1.37632	-1.51763	-1.61953	-1.63407	-1.59455	-1.5606	-1.55507	-1.56135
	7.16778	6.5341	5.18276	4.59121	2.98087	2.33147	1.00922	-0.174451	-0.402108	-0.937719	-2.42699	-2.90968	-3.13448	-2.95018	-2.52602	-2.8396	-3.15999	-3.3855	-3.79797	-5.24972	-4.68212	-4.32739	-5.66783	-4.48351	-2.24902	-2.00709	-2.97687	-0.974302	-1.7959	-1.57645	-2.4491	-2.98754	-1.6135	-2.84302	-3.48155	-3.68631	-3.61454	-3.42344	-3.27005	-3.30438	-3.66627	-4.25575	-4.49263	-3.94441	-2.88992	-1.72968	-0.664096	0.187258	0.757609
	0.475179	1.40239	1.10164	2.79839	3.54822	4.46408	5.12488	3.69671	1.6932	-0.217864	2.20562	2.52763	2.09463	1.58958	0.97198	0.205739	-1.56861	-1.23098	-1.02037	-1.00727	-1.42913	-1.84079	-1.95445	-1.01294	-1.57493	-1.50821	-0.41788	0.11562	0.509376	-0.614607	-1.24541	-0.514582	-1.4081	-0.93367	-0.807668	-0.916842	-1.14794	-1.38771	-1.52894	-1.52128	-1.35771	-1.19005	-1.2634	-1.495	-1.51947	-1.2662	-1.00446	-0.852078	-0.686076
	-0.805585	-0.491463	-0.464863	-0.0128408	-0.527696	-1.19239	-1.48981	-1.84094	-2.43037	-1.86195	-0.561929	-0.995831	-0.586925	-0.39098	-1.07474	-0.872297	-1.3427	-1.52563	-1.45832	-1.99439	-1.6064	-1.92081	-2.1234	-1.96214	-1.39113	-1.60617	-1.71985	-1.85744	-1.53716	-1.23747	-1.54889	-1.67929	-1.86124	-1.58331	-1.37119	-1.23059	-1.16722	-1.1868	-1.29392	-1.45628	-1.5972	-1.65231	-1.58724	-1.4048	-1.22426	-1.17349	-1.27781	-1.51187	-1.71591
	0.483747	-0.308617	-1.21981	-0.662862	-1.62366	-2.46092	0.139263	-0.503749	-2.26361	-2.88736	-2.87006	-3.19983	-2.44009	-2.75092	-1.98047	-2.94003	-2.92413	-4.38023	-5.44388	-5.56467	-4.09659	-4.49803	-5.12301	-3.84554	-5.01282	-5.09521	-4.06723	-5.89914	-6.15991	-5.58931	-5.34918	-6.76414	-4.76315	-5.45652	-5.55846	-5.28117	-4.83684	-4.43766	-4.26189	-4.35206	-4.63113	-4.67941	-4.2065	-3.78173	-3.96235	-4.39735	-4.6074	-4.50807	-4.18733
	2.61613	1.88224	0.969267	2.15925	2.10622	2.61293	1.79026	1.03126	0.471182	-1.28038	-0.466202	0.0651837	0.621882	0.230905	-0.651138	0.538564	-1.24997	-0.00632788	-0.204076	-0.220862	0.349539	-0.974915	-0.831511	-0.458093	-0.166222	-1.41187	-0.599347	-0.796631	-0.545928	-0.750618	-1.71776	-1.01591	-0.546588	-1.37852	-1.37638	-1.01621	-0.774042	-1.0978	-1.72414	-1.73403	-1.37453	-1.55714	-1.96879	-1.91161	-1.4592	-0.935971	-0.754262	-0.983437	-1.06717
	0.201169	-1.51939	-1.422	-1.29865	-0.650345	-1.19944	-0.584342	1.59906	-1.06078	-4.902	-3.96255	-3.3727	-3.05357	-2.92628	-2.91197	-2.93175	-2.26271	-2.85148	-3.08362	-2.19721	-2.3402	-3.19339	-2.76003	-3.36826	-2.3952	-2.88702	-2.34981	-1.46212	-1.66322	-2.18672	-2.81774	-3.50185	-1.06132	-1.16256	-0.743748	-0.0946659	0.4949	0.735165	0.412599	0.0302236	0.411358	1.4432	2.3703	2.70171	2.21117	1.19479	0.514084	0.426952	0.288378
	2.30872	3.09739	2.63988	2.90153	2.34985	1.61974	1.13721	-0.0108938	-0.139725	0.43506	-1.13082	-0.676839	0.208913	0.193107	-0.192354	-0.259213	-1.24655	0.232086	0.509893	0.277773	0.105923	0.0676163	-0.0436579	-0.228948	-0.142294	0.0614567	0.0240952	-0.299426	-0.456816	-0.276609	-0.540387	-1.38999	-0.573042	-0.00848663	-0.163926	-0.656358	-1.10278	-1.13601	-0.789425	-0.492254	-0.358685	-0.290985	-0.336329	-0.545075	-0.680141	-0.597133	-0.635903	-0.941885	-1.16775
	5.83985	4.95974	4.13999	4.13304	3.5548	3.38958	1.26915	1.0152	-0.423854	-3.90993	-1.56441	-0.736107	-0.861307	-1.37628	-1.76392	-1.91303	-1.68708	-0.423016	-1.44776	-1.40312	-1.03657	-1.71029	-2.05681	-1.91169	-1.62407	-0.632185	-1.04215	-1.29033	-1.44807	-2.3629	-2.59604	-2.65017	-2.36234	-1.84477	-1.68576	-1.8069	-2.12977	-2.53658	-2.69032	-2.48664	-2.51224	-2.74549	-2.55483	-2.34998	-2.65787	-2.75306	-2.36431	-2.1564	-2.18223
	-2.8726	-3.51616	-3.39688	-3.5572	-3.77484	-3.00977	-2.48941	-2.73854	-3.17882	-3.85524	-3.51264	-3.32136	-3.04493	-2.73613	-2.34466	-1.83553	-1.80192	-2.17625	-2.13242	-2.08004	-1.96565	-2.19298	-2.7692	-2.65808	-3.26246	-2.77369	-1.65152	-1.81273	-2.30323	-2.47438	-3.00586	-2.47676	-2.9302	-3.04703	-2.99724	-2.85167	-2.68112	-2.52552	-2.33063	-2.20582	-2.40623	-2.61431	-2.49911	-2.3969	-2.43457	-2.46539	-2.61374	-2.93166	-3.10314
	1.81995	1.22501	1.57059	2.96765	2.08097	1.273	1.71754	1.72785	1.65129	2.39852	2.13501	1.955	1.81286	1.66294	1.46994	1.28838	0.853283	0.769045	1.12966	0.958819	0.56293	1.18731	0.944148	0.0891842	-0.124764	0.808181	1.86556	1.22776	1.0216	1.16352	0.834656	0.60285	-0.989568	1.21058	1.93747	1.73935	1.16446	0.761043	0.894917	1.20218	1.26259	1.16017	1.08703	1.16325	1.41245	1.5445	1.31121	0.945748	0.758494
	4.95878	6.47386	5.76719	4.82493	7.05456	5.9307	5.8554	5.71458	6.23838	4.42756	4.72266	4.92811	5.07222	5.18328	5.28958	5.41941	2.9974	2.06724	2.70904	1.99863	0.896433	2.36981	1.22182	1.14532	1.93964	2.32522	1.74533	1.61829	2.28094	1.17733	3.18799	1.40162	7.74797	2.29566	1.10725	2.24226	3.7602	3.80095	2.53828	2.11559	2.55633	2.55689	2.34987	2.65139	3.19409	3.5025	3.30074	2.66438	2.22173
	2.90022	1.37732	2.49706	7.36059	5.87651	5.66381	4.70021	-0.653974	0.313342	-1.75084	-2.13091	-2.4334	-2.6583	-2.80563	-2.87538	-2.86755	-2.03389	-1.40019	-0.681776	-0.22273	-0.365404	-1.08588	-1.59475	-1.76598	-2.10994	-3.2713	-4.24801	-2.59471	-1.23849	-2.74285	-3.56849	-2.74464	-1.75902	-1.77296	-1.32681	-0.709058	-0.208218	-0.11279	-0.511107	-0.690822	-0.0986999	0.381369	-0.128598	-1.04582	-1.59282	-1.674	-1.40594	-1.07183	-0.9079
	3.3984	1.93955	-0.783343	0.600015	-0.573605	0.803337	0.108585	-0.78389	2.89246	0.656122	-2.88269	-0.886423	2.02909	4.71281	1.80241	3.53046	4.8505	1.71694	0.854345	-0.204042	-1.83756	-2.22388	-2.62441	-1.45374	0.77572	1.85969	1.22034	-0.279821	0.338891	0.815729	0.00810826	0.368265	-4.05185	0.213794	2.37564	2.94872	2.44808	1.38875	0.28579	-0.345773	-0.00415262	1.21201	2.37091	2.52036	1.65003	0.691502	0.5437	1.10656	1.56004
	7.79234	7.62254	7.75463	5.54129	4.9387	2.20394	0.471288	-0.863844	-0.407006	-4.29689	-4.19224	-5.01816	-5.14828	-3.43049	-2.15369	-2.6905	-3.75146	-1.96011	-2.23396	-2.45217	-1.38365	-1.11985	-1.89241	-2.09662	-0.809925	-0.24558	-2.28016	-4.80693	-3.28617	-2.77364	-3.88772	-4.11162	-4.57634	-2.7717	-1.89947	-1.73258	-2.04393	-2.60644	-3.19303	-3.57661	-3.57947	-3.30589	-2.95983	-2.68444	-2.47758	-2.31713	-2.21232	-2.20626	-2.32323
	1.9545	1.60996	0.882429	0.51754	-0.657889	-0.655646	-1.60164	-0.474083	-2.9333	-2.93461	-2.5349	-2.09518	-1.84341	-1.97295	-2.41854	-2.8903	-3.12272	-1.05075	-0.400414	-0.585681	-1.02052	-1.1846	-1.32123	-1.93455	-2.24008	-1.60118	-1.08951	-1.23983	-1.31792	-1.20131	-1.32141	-1.55323	-3.09092	-1.21135	-0.176757	0.190047	0.066242	-0.37099	-0.944467	-1.47701	-1.79143	-1.74274	-1.42382	-1.03419	-0.755752	-0.604027	-0.50482	-0.389136	-0.258487
	2.53487	2.19897	2.04486	1.83616	1.54311	0.437687	0.421824	-0.34047	0.147937	1.30267	0.703014	0.241897	-0.0979824	-0.333921	-0.483218	-0.563171	-0.433786	-0.22183	-0.422085	-1.1585	-2.06659	-2.19022	-1.40235	-0.946979	-1.24434	-1.4483	-0.941462	-0.524171	-0.426638	-0.269613	-0.0771656	-0.125774	-0.469541	-0.176194	0.0836718	0.316907	0.530362	0.730887	0.925332	1.12055	1.32338	1.54069	1.77886	2.02485	2.23932	2.38107	2.41566	2.352	2.216
	9.58403	9.54986	9.22178	8.49388	6.26635	4.48202	4.45346	4.6584	2.02143	3.3549	1.33018	0.343185	0.102935	0.318461	0.696723	0.926687	0.962033	-0.723657	0.385899	3.81966	8.48345	2.80755	6.36922	8.77646	1.46351	4.77742	6.3571	2.66918	-0.156048	1.03405	-0.863839	1.20715	3.89419	3.52776	3.23709	3.00555	2.81653	2.65342	2.49959	2.33844	2.15334	1.93741	1.75556	1.70494	1.86555	2.15854	2.41941	2.49567	2.38383
	-3.92635	-3.04322	-3.5654	-4.98268	-4.67533	-5.13805	-4.3504	-4.20477	-4.74274	-2.27313	-2.81369	-2.6851	-2.18948	-1.62897	-1.28484	-1.25685	-1.21782	-1.50733	-0.60729	-1.6715	-0.541798	-0.284669	-0.134375	-0.869341	-1.81586	-2.05397	-3.82971	-4.21152	-2.65541	-4.74276	-4.24392	-5.19664	-6.536	-5.81056	-6.39796	-6.51631	-6.69599	-7.43888	-7.93695	-7.77726	-7.49239	-8.8633	-10.1751	-8.56242	-8.50742	-9.93039	-9.70236	-9.25449	-10.0925
	-1.49328	-1.74199	-1.53065	-1.44454	-1.43521	-1.37364	-1.42842	-1.36535	-1.04566	-0.41566	-0.299434	-0.370771	-0.656196	-0.351898	-0.656983	-0.747134	-0.388904	-0.66099	-0.626078	-0.728076	-0.411016	-0.433558	-0.601929	-0.468229	-0.695958	-0.9512	-0.936377	-1.06796	-1.06578	-1.4102	-1.15556	-0.945101	-0.948169	-0.763926	-0.691928	-0.283643	-0.00417519	-0.255616	-0.438718	-0.227423	-0.157991	-0.362744	-0.545925	-0.591161	-0.64848	-0.719012	-0.926683	-0.955473	-1.09076
	1.55398	1.57306	1.23127	1.14305	1.84931	2.19158	3.91498	5.37367	4.12765	5.77514	5.27611	4.97421	4.82235	4.77342	4.78033	4.79598	4.34524	4.06655	4.12497	4.45273	4.58264	5.03612	5.12657	4.33755	4.86079	4.07071	3.36986	3.5349	3.23337	3.63198	3.1406	3.10583	3.52204	4.14195	4.11641	3.49078	3.47017	3.32365	2.43004	1.83671	1.85063	1.21813	1.0057	0.737884	0.267227	0.116931	0.404988	-0.894148	-0.87869
	-23.5808	-23.1689	-22.7222	-24.2146	-22.6	-23.3128	-22.1941	-20.4559	-18.3759	-16.3929	-14.7498	-14.7128	-15.1687	-15.2011	-15.3207	-15.7428	-15.7593	-16.9615	-17.8371	-18.4927	-19.7608	-18.4778	-17.7689	-18.2355	-19.304	-20.448	-19.453	-18.976	-19.5925	-19.6141	-19.2356	-18.3667	-15.7267	-16.0854	-16.5481	-14.5992	-15.8099	-16.0259	-16.0675	-16.5357	-16.3255	-17.3423	-18.6623	-19.037	-19.8491	-20.2401	-19.8039	-20.5113	-20.9706
	-8.70499	-8.30017	-7.76002	-7.16872	-6.91653	-5.87814	-6.19959	-5.81201	-4.29302	-3.2847	-4.19247	-4.05494	-3.5159	-3.39437	-3.57	-3.02427	-3.29454	-3.63539	-3.64324	-3.81917	-3.81666	-4.18311	-3.27418	-1.86412	-2.53855	-3.58965	-3.655	-4.56163	-5.23339	-4.65992	-4.76898	-4.24275	-3.19752	-2.08195	-1.56118	-1.82901	-0.899452	-0.699685	-0.0846549	-0.345596	-0.03183	-0.617755	0.0225212	-0.0970166	-0.934152	-0.846695	-0.893236	-1.48546	-2.18387
	5.84025	5.01136	5.12437	5.69526	6.46052	7.26151	7.67053	8.01013	9.24467	11.9871	8.54023	7.9098	6.7923	5.75483	5.53709	3.82816	3.80244	4.29039	2.87376	2.59062	2.85571	3.0104	2.4475	2.8931	3.94545	3.88219	3.10679	1.97439	1.92133	2.06998	0.639207	0.912158	4.58761	6.09758	7.01638	8.46332	9.62861	11.5053	11.9087	10.5042	8.69866	8.79763	8.08697	8.80242	7.4161	6.81036	4.74277	4.83627	2.94308
	-5.8294	-6.40159	-6.41446	-6.65012	-7.0675	-7.50346	-6.81302	-6.62018	-6.99467	-7.00494	-5.69965	-5.6405	-5.70273	-5.01153	-4.50867	-4.77773	-3.74479	-3.93461	-3.72734	-4.14538	-4.55826	-4.60319	-4.65271	-5.15237	-5.19927	-5.22275	-5.85897	-5.9563	-6.16721	-6.26047	-6.23599	-6.71608	-5.35899	-4.68943	-4.93715	-4.79887	-4.85338	-4.84115	-4.55679	-4.50711	-3.75594	-3.66986	-3.69734	-3.53897	-3.21978	-3.30521	-3.59283	-4.47932	-5.24996
	-25.6746	-27.7943	-27.4855	-28.4324	-29.2691	-31.5765	-32.4278	-33.2185	-33.9714	-32.7632	-33.5247	-33.4498	-33.1084	-33.0364	-33.5074	-34.1681	-38.1228	-32.1629	-33.4792	-35.8382	-34.9988	-34.26	-33.9681	-32.8709	-32.2027	-33.3471	-34.8814	-34.5791	-32.3879	-30.5908	-30.5006	-30.9946	-23.8071	-20.7679	-21.2276	-16.8645	-13.0467	-6.69193	-4.48152	-4.70357	-3.97993	-5.52524	-6.45813	-7.48192	-6.56349	-6.49449	-4.28092	-1.40376	-1.79198
	0.566713	1.45913	1.94038	2.07923	2.39015	2.8753	3.6408	4.23526	4.06026	4.42124	3.73153	3.81164	3.86348	3.28804	2.93094	3.25909	2.92125	2.5786	2.70778	1.54607	2.0347	1.65291	2.30597	1.40783	0.441782	-0.34986	-0.334532	-0.896989	-1.28897	-1.81916	-1.25103	-1.59875	-1.75314	-1.1937	-1.67012	-1.44742	-2.43148	-2.55541	-2.21782	-2.90888	-3.3318	-3.67553	-3.47626	-4.15275	-4.0265	-4.32727	-5.34929	-5.46913	-5.72456
	-7.36536	-6.08479	-4.77009	-5.12676	-4.64667	-5.24057	-3.82861	-1.51303	-3.34834	-1.0314	-1.50553	-2.54377	-2.48913	-2.97122	-4.30214	-3.15173	-4.93545	-4.48814	-3.79598	-1.8125	0.955744	2.59069	0.849105	1.35897	1.82132	1.11383	-0.877241	-0.165135	-1.56569	-1.6038	-1.70348	-2.6695	-2.82875	-0.456843	-1.08873	-0.135982	1.44749	1.42599	1.62857	3.29371	3.69486	2.71985	2.0018	3.2968	2.67263	2.86752	3.15231	2.37607	3.54641
	1.1821	2.32593	2.96355	2.78162	3.0032	3.41885	3.37021	3.43427	3.92025	4.0204	4.7353	5.07727	5.26316	5.48015	5.69662	5.80684	5.63533	6.61491	7.08064	6.09386	5.50267	5.44516	5.04707	4.02167	4.28971	5.07643	4.25002	3.90208	3.87932	4.45009	4.31319	4.12838	5.05186	4.71555	4.40109	4.64394	5.0616	4.94425	4.63355	4.3552	4.77396	4.64122	4.39363	4.93103	5.14477	4.99181	4.23497	4.041	4.01936
	6.22687	6.5345	5.94098	5.795	6.74878	7.0757	8.03333	7.61257	6.66291	6.5236	6.41216	5.95068	7.47977	6.44583	7.12582	6.21926	5.26266	4.74559	4.60657	4.76299	5.52765	4.98735	4.6519	3.89635	3.39074	2.19021	2.17867	1.35578	1.78558	1.22006	1.00808	0.601935	2.03469	1.28836	1.45166	1.31134	1.10063	0.735378	-0.330898	-0.921143	-2.23604	-2.01463	-2.20817	-3.03857	-3.16819	-3.14708	-3.48581	-3.27315	-2.75621
	9.05407	7.50114	8.2682	7.96419	10.3797	12.4059	13.2373	12.3651	12.7975	11.3452	11.294	8.89604	8.0689	8.02046	7.43744	8.83368	9.77239	9.06136	10.4699	14.0154	12.3968	10.7196	7.41551	7.44572	6.66105	5.85175	6.01316	4.08078	6.71587	6.08033	6.97589	6.9582	6.62982	6.8282	4.13296	4.24669	4.62406	3.01278	1.43413	1.67083	1.87475	-0.448652	-1.87231	-1.27596	-0.749536	-2.17903	-2.86865	-2.36905	-3.38814
	1.03649	1.60352	1.59469	1.82436	1.88523	2.64511	2.19236	2.15537	2.25522	2.39394	1.80902	1.6484	1.66006	1.59201	1.23978	0.81285	1.20843	1.26381	1.20545	1.63243	1.83358	1.19961	0.595794	0.642988	0.872863	0.924462	0.624429	0.549533	0.673549	-0.0905654	0.787505	0.403697	0.0633334	0.593623	0.253548	0.0809673	0.392579	0.072003	-0.411282	-0.254745	0.280727	0.240746	0.478211	1.13411	1.73737	2.01169	2.22115	2.57601	2.59846
	-17.2855	-12.6677	-11.7067	-12.0849	-12.1393	-12.3973	-10.6506	-10.2413	-10.8995	-9.22631	-8.51781	-6.78762	-4.44939	-3.58954	-3.91198	-2.22191	-2.68925	-3.4395	-2.45944	-1.24193	-0.285077	0.871329	1.85004	2.66948	3.02916	3.05013	2.44767	0.646603	-0.101869	0.0139449	0.733729	-0.955629	1.16234	0.548234	-0.0582801	0.707351	0.806693	2.61231	-0.17036	0.561656	1.17218	-0.531385	-1.16709	-1.45522	-4.37431	-7.00452	-7.2469	-9.47492	-12.2828
	1.53222	1.46034	1.77984	2.16996	1.56374	1.34832	1.08035	1.67879	1.89429	1.85913	0.842842	0.482858	0.075372	-0.298098	-0.378614	-0.630531	-1.80095	-1.72349	-1.75823	-2.13239	-2.31392	-2.51855	-2.3795	-2.16031	-2.39817	-2.74257	-2.55655	-1.97186	-1.98712	-1.92208	-2.39118	-3.46057	-3.64265	-4.0078	-4.30738	-4.40714	-5.32099	-4.55492	-3.68576	-3.89912	-4.09376	-4.33214	-4.10377	-3.23543	-3.521	-4.02375	-4.06969	-3.94016	-3.1394
	3.72323	0.893683	-0.84081	-3.81764	-3.58172	-3.93929	-2.63787	1.32973	2.50629	4.73243	6.05347	5.41643	9.27879	8.0214	6.17373	8.12215	6.31888	4.48684	5.04621	6.55705	5.87413	5.6451	3.54733	5.64007	3.57413	2.85946	-1.97193	-1.67709	-7.06471	-7.41553	-9.37356	-8.73073	-8.13568	-9.14821	-8.16003	-9.9456	-8.95412	-7.7579	-8.41647	-7.9197	-7.45818	-6.83829	-8.00391	-7.0503	-5.64274	-5.56292	-3.5555	-4.11424	-4.82058
	10.8033	11.3227	12.1907	11.8175	11.7162	12.7282	13.3267	13.7652	14.2238	17.3117	15.2533	15.7071	15.4692	14.4551	13.9696	13.2954	12.0976	11.5186	11.5147	11.3906	11.1555	11.3414	11.6012	11.967	11.2268	10.8778	10.6434	10.7195	10.9244	10.3779	10.2321	10.4663	10.7386	9.98299	10.1735	10.7187	10.9068	10.6932	10.6514	10.6333	10.3376	10.8024	10.332	9.13097	8.83429	8.68775	8.15431	7.73262	7.34084
	6.88453	4.61504	3.5491	3.98854	3.39509	3.54978	4.50331	6.10259	7.10979	8.28221	8.82889	8.75061	9.49097	10.0206	9.08002	10.4064	5.97159	5.81959	5.46919	4.90269	3.4587	5.78658	5.10309	5.43359	3.87512	4.74477	3.67712	4.15973	3.77063	4.60813	4.75669	2.94332	3.30096	2.57637	2.07703	3.54127	3.82146	4.3311	4.7717	4.31096	4.811	5.86877	5.51407	4.86478	4.97488	3.76009	3.72776	3.40642	1.80938
	16.1372	16.5012	15.8428	14.4317	15.2546	14.9502	18.7301	20.2826	20.7082	19.1224	20.4378	20.2631	19.5909	19.3433	19.9063	20.8764	21.6486	21.6489	22.3864	23.5083	22.9583	23.7533	24.2836	23.7751	23.6491	22.2274	20.749	21.9925	20.8415	20.7811	19.9944	19.0609	19.193	18.9376	18.6015	20.1486	20.5926	19.8524	20.4462	19.8951	18.8972	18.8806	19.3109	18.3811	16.5493	15.0528	14.2097	13.8702	13.6848
	3.02876	2.20728	1.40116	1.12274	1.38887	1.71625	3.35153	3.5149	3.20381	4.14191	4.33874	4.55987	5.00483	5.79709	6.50618	6.76631	6.88001	7.74068	7.88685	8.12985	8.76978	9.4855	9.28165	9.53501	9.04544	8.04056	8.48902	7.90965	7.22179	7.7349	7.23833	6.80899	7.91908	7.68018	8.18437	8.49477	8.10721	8.23349	8.64642	7.68915	7.88919	7.54427	7.5017	7.43572	6.394	6.0104	5.29355	5.72626	5.16037
	-3.14762	-2.05131	-1.39059	-1.40473	-1.07895	-0.868598	-0.578831	-0.635013	-0.764693	-0.660656	-0.611249	-0.613096	-0.646354	-0.692597	-0.889778	-1.33701	-1.21983	-1.14407	-0.856452	-0.630637	-0.740191	-1.14905	-1.46899	-1.40102	-1.592	-1.86732	-1.99102	-2.06852	-2.17213	-1.79945	-1.12631	-1.17497	-0.46844	-0.223668	-0.0522209	0.0811006	0.220774	0.810491	0.472972	0.355974	0.47803	0.386991	0.216339	0.225906	0.153788	-0.543469	0.0494782	0.0540439	-0.0916463
	-13.5761	-13.8478	-13.9136	-14.0727	-12.571	-11.6291	-11.6955	-10.7921	-10.7404	-10.4551	-10.4293	-9.59401	-8.99632	-8.66976	-8.25061	-8.09427	-7.79154	-6.65838	-6.43828	-5.69144	-5.59405	-6.59814	-7.63594	-7.00103	-7.37621	-8.59751	-8.15356	-8.27062	-8.15235	-7.62764	-7.24581	-7.44391	-5.7704	-4.35359	-4.04759	-3.64754	-3.30484	-3.2433	-2.71948	-2.05474	-2.6845	-3.27473	-2.89196	-2.86597	-3.18957	-2.86691	-2.6141	-3.0395	-2.98214
	-4.74538	-5.56944	-5.59903	-6.68735	-5.65046	-3.55056	-3.73986	-3.38649	-1.86796	-0.289508	0.162938	0.594912	0.981168	1.24492	1.36018	1.32509	0.544777	0.639652	0.929377	1.98275	2.10172	0.966946	0.601393	0.588964	0.62306	0.111608	0.338519	-0.284019	-0.46286	0.379628	-0.182219	-0.303847	1.59191	1.95537	3.21434	3.73344	4.24335	5.30321	4.80535	4.6727	5.10737	4.85401	3.60685	3.16453	3.42926	2.72398	1.71687	3.19991	2.4526
	-6.43265	-6.761	-6.11008	-5.39827	-4.79578	-4.53025	-3.84373	-3.28685	-2.91025	-3.17784	-1.94319	-1.01314	-0.396431	-0.0900063	0.00170878	0.209869	1.44861	2.65798	2.93393	2.67825	1.00356	0.196145	0.864421	1.18475	1.9099	1.27106	0.902596	1.11913	1.63331	2.89528	2.8037	3.94656	5.56204	5.68174	6.50087	7.52322	7.71118	7.95273	7.16745	7.11964	7.60822	7.55083	7.69913	8.60336	8.25365	8.8273	9.09895	7.22443	6.72593
	13.6648	13.6905	12.3426	14.6535	15.5828	19.2681	21.4045	22.7678	25.7192	29.6136	27.7232	27.4364	28.0991	29.0571	29.7107	29.9367	31.1598	30.0385	34.5049	32.9482	27.3671	26.1592	26.8519	24.6563	21.7388	21.5669	21.143	19.9412	21.5945	20.3511	20.7464	19.7846	21.0662	22.6811	24.8524	24.7956	26.1711	26.686	28.005	27.5432	27.7573	27.6601	24.8888	23.0002	23.1879	21.6666	19.9043	19.7246	19.6707
	-5.91001	-6.11594	-5.77044	-4.62653	-3.31591	-2.05301	-2.27001	-2.67502	-2.75434	-1.0427	-1.83112	-1.45131	-1.4674	-1.54389	-0.812554	-0.0683009	2.03713	2.67174	3.18786	2.03968	0.267052	0.807412	0.35102	-0.0186994	-0.778008	-2.07683	-1.41284	-0.5018	-1.34091	-2.18455	-1.96372	-2.05836	-1.78712	-2.89783	-2.10034	-1.35903	-1.38727	-0.595871	-0.890634	-1.15515	-0.555884	-1.87404	-2.14838	-2.09882	-2.61787	-2.57043	-1.7343	-1.68953	-1.87882
	1.41336	0.172424	-0.38042	0.866767	1.57229	4.17113	3.93052	3.23311	4.5075	3.59872	3.99677	4.25132	4.29698	4.1147	4.02361	4.33251	5.2299	7.4179	7.1268	6.30244	4.42698	3.72008	3.25807	2.61849	2.12188	1.39279	1.44397	1.95377	2.65607	3.94634	4.04606	5.86399	7.51471	7.78981	8.51127	9.53398	10.0656	10.4575	10.394	10.4206	10.3897	9.73891	9.0107	8.95037	8.94457	8.14692	7.70125	7.30404	5.74575
	-5.09869	-6.21086	-4.15294	-2.40019	-2.92707	-2.50841	-2.4672	-2.52756	-0.973932	-1.71078	-0.7298	-0.266656	-0.0859155	0.0478539	0.321799	0.502796	-0.331961	-0.0763207	-0.860968	-0.796476	-2.0474	-1.97831	-3.69308	-4.18882	-2.54635	-2.26962	-2.21717	-2.89042	-2.8887	-2.55717	-3.31575	-2.37827	-2.93493	-1.23066	-1.24719	-1.64351	-1.53776	-1.27872	-1.82771	-2.30387	-1.94377	-1.85674	-1.27187	-0.431557	-0.739559	-2.01612	-1.06388	0.0683695	0.382398
	-0.059761	-0.486298	0.183732	1.29016	1.33573	1.95624	2.36978	2.19124	2.62948	3.1371	2.61021	3.68125	3.63399	3.43566	3.48613	3.35425	4.21032	4.00956	4.42354	3.70527	3.40618	3.65514	3.60002	3.49449	3.37537	3.48153	3.47072	3.13074	3.9171	4.33243	3.7351	4.05391	4.67682	4.16695	4.16687	4.3012	4.25781	4.0511	4.08649	3.97559	4.04028	3.82598	3.05955	2.9795	2.85061	2.42459	2.04546	1.83289	1.66429
	-5.58027	-5.65648	-4.54173	-4.31214	-3.2449	-2.83275	-2.25903	-1.51368	-0.465133	-0.142904	0.760553	1.10093	1.19853	1.37367	1.89006	2.5188	2.47939	1.52435	1.45604	0.687059	1.04953	0.238026	0.804568	0.175741	0.363345	0.93595	1.12189	0.981244	1.48843	2.25237	3.09649	3.37624	5.09998	4.41737	5.10802	5.80921	5.52684	5.76919	6.82756	6.91405	6.68594	6.54027	6.39685	6.40437	6.57429	6.33189	5.18998	4.72659	4.92919
	-4.53712	-3.64547	-3.48951	-3.66162	-3.19974	-2.76865	-2.45355	-2.26308	-1.9467	-1.62766	-1.93005	-1.61963	-1.18035	-1.02623	-1.05893	-1.12096	-1.09246	-1.49157	-1.81255	-1.89859	-2.02286	-2.12638	-1.84439	-1.76685	-2.1961	-1.87123	-1.78269	-1.74111	-1.46054	-1.35618	-1.17199	-0.508968	0.40692	0.434116	0.429299	0.330304	0.345968	1.03522	1.40288	1.32892	1.36116	1.40167	1.34807	0.988586	0.91534	1.42608	1.00301	0.636038	0.517406
	0.943973	1.92004	2.13884	3.05853	4.95724	5.18749	5.30963	6.03176	6.02853	4.60636	4.94363	5.12913	5.20578	5.21649	5.20419	5.2118	5.66574	5.23045	5.19679	3.86373	4.71582	4.10679	3.65447	3.94569	3.14989	3.27255	4.02142	4.03382	4.10643	4.06128	4.16336	3.43539	3.65383	3.04437	2.67566	2.2346	1.56769	0.890168	0.364778	0.290736	0.395536	-0.177552	-0.717419	-0.951829	-1.20706	-1.60273	-1.67978	-2.16157	-2.37275
	-14.2756	-14.9363	-14.6745	-14.5871	-14.4804	-15.0112	-14.7595	-15.0106	-15.8684	-15.1679	-15.5564	-14.3946	-14.7468	-15.8961	-15.7683	-14.9106	-15.933	-16.8012	-17.4307	-17.9369	-18.9778	-18.1625	-17.7337	-17.4994	-19.7445	-19.077	-20.088	-20.9122	-20.6117	-21.9207	-22.2949	-22.1989	-22.5717	-23.5102	-23.6491	-24.6875	-26.6693	-28.5905	-30.4433	-30.9721	-30.2613	-31.5519	-34.1781	-35.3768	-36.424	-38.9605	-42.1223	-42.4571	-42.4418
	-7.11992	-5.22241	-3.67202	-1.76809	-0.561868	0.522858	2.06479	4.66674	5.17993	5.0736	6.40904	6.88974	6.89512	6.8046	6.95854	7.35722	8.24354	8.53894	6.98381	6.58652	5.05011	3.73274	3.47955	2.20728	2.40331	0.787214	-0.237988	-0.119124	0.0136068	-0.413438	-0.88315	-2.69735	-4.17821	-5.68935	-8.08607	-7.79171	-7.95696	-11.7741	-10.7921	-9.89106	-13.8853	-17.8769	-20.0762	-24.6184	-28.3839	-30.2439	-28.3021	-25.4218	-26.3015
	0.221236	0.222348	0.239651	0.49301	0.490526	0.901596	1.26531	1.76675	1.24023	3.07142	3.10682	3.25709	3.0741	3.56722	2.90131	3.40004	2.12117	1.88373	1.41945	1.45021	1.15599	1.18518	1.67526	0.628526	0.422414	0.753475	0.547426	0.591545	0.737773	-0.0412324	-0.407344	-0.667501	-0.934556	-1.65493	-1.13137	-1.37589	-1.51573	-1.63808	-2.03229	-1.99822	-1.98716	-2.27846	-2.13595	-1.67092	-1.44491	-0.877544	-1.18992	-1.4191	-1.74509
	6.21537	7.1668	6.35343	5.39369	5.41236	6.31083	8.17823	8.01614	8.89291	12.6359	12.1545	14.3128	16.0289	14.9784	14.3385	15.9756	16.4722	14.7388	14.5711	14.18	12.3951	12.9928	12.3008	12.5869	11.8305	12.9361	13.5517	11.5245	12.0011	9.24145	10.2348	9.56631	10.9188	10.6746	11.1521	11.734	10.3007	9.62012	8.30862	7.74738	6.57301	4.5575	3.70463	3.40328	1.85149	2.50138	0.494112	-0.27426	-0.949596
	7.60469	7.32028	7.23728	7.46936	6.95501	6.4415	6.17472	6.53478	6.61911	8.03209	8.21734	8.17628	7.63343	7.2441	6.98037	6.20003	5.82148	5.76027	5.89243	5.88237	6.22371	6.12636	6.97304	7.17977	6.84438	7.0155	7.11456	7.2392	6.87067	6.27315	5.7623	6.06122	5.83873	5.91697	6.50336	6.90491	7.56229	7.832	8.28046	7.8534	8.16428	7.57539	7.60682	7.00807	7.16986	6.95568	6.65589	6.565	5.92345
	2.79597	2.83889	2.98156	2.56106	2.29456	2.50241	2.75231	2.93656	2.97407	3.31762	3.3599	3.53737	3.73147	3.8113	3.82936	3.95381	3.15561	2.99225	2.91471	2.58541	2.79829	2.46684	2.58978	2.22355	2.66525	2.35429	2.12676	1.79921	1.74674	1.38379	1.52887	1.82501	1.72468	2.15793	2.22917	2.28552	2.47648	2.59513	2.46319	2.23222	2.00788	1.77174	1.59576	1.51249	1.29546	1.18554	1.29141	1.04432	0.722526
	-23.2819	-23.6254	-21.767	-21.2198	-19.8043	-19.2441	-17.2525	-13.0228	-12.0859	-10.6841	-10.7012	-9.96514	-8.73047	-6.70171	-4.79774	-4.71927	-3.05261	-5.02218	-5.51732	-6.14524	-8.06496	-9.5928	-9.54168	-10.6067	-12.0499	-12.3705	-13.7912	-14.1317	-14.4702	-13.5603	-13.53	-12.75	-9.55766	-8.75449	-6.96132	-5.32558	-5.88084	-3.93457	-5.77867	-2.46726	-5.04614	-6.68345	-8.23566	-11.0783	-12.2246	-13.6236	-14.3843	-14.1247	-14.8496
	-3.80785	-3.60853	-2.55521	-3.4843	-2.59661	-1.74367	0.726356	2.06905	2.07346	2.67067	1.55276	2.43154	3.03009	2.59207	2.41943	3.55591	3.29633	3.94495	4.94899	5.05037	4.64116	4.8445	4.94366	6.37238	5.04047	5.53605	5.34272	5.51746	4.61452	5.76594	6.27767	6.30261	7.84695	7.65204	7.79293	8.52063	8.74931	7.98611	9.29662	8.52619	8.61871	8.16356	6.60382	6.50539	5.31624	4.48451	4.94455	4.59955	4.67517
	4.11959	4.53622	4.78979	4.46525	3.93771	4.93799	4.83595	4.55431	4.87801	4.76562	4.52292	3.53058	3.49007	3.32398	3.17462	2.62706	2.70127	2.72919	2.58357	2.7131	2.65084	1.99139	2.30077	1.44548	0.989144	0.935927	0.443718	0.184445	0.195679	0.528559	0.835465	1.0751	2.53655	2.49688	2.66806	2.63418	2.71635	1.92351	1.54118	1.04464	0.719247	-0.0295888	-0.548283	-0.158615	-0.459184	-0.219047	-0.588032	-0.891345	-1.03167
	-0.950432	-1.73288	-2.47545	-2.48186	-2.28401	-1.97731	-0.621149	0.0712421	0.998286	0.587371	1.0445	1.32856	1.43793	1.371	1.14001	0.87749	0.249499	-0.402778	-0.242165	-0.0244941	0.511811	1.35785	0.173339	0.0566236	0.603179	0.687556	0.952573	0.967827	0.425657	1.34537	1.82842	2.38317	3.07534	4.31828	4.90518	5.29011	6.31753	6.55678	6.94587	6.35557	6.6374	6.32253	5.65683	5.16003	4.88686	4.28388	3.37637	3.28872	2.46657
	15.1678	13.8375	9.63376	10.8783	9.74513	9.87402	7.77077	9.24559	11.3172	6.81895	7.85732	7.25797	6.70968	6.71811	6.24835	5.28703	6.62535	6.65621	8.34573	12.2637	12.3699	10.3209	8.52285	8.13851	5.70517	5.86777	3.16994	3.78409	5.38816	4.0492	7.91708	9.61477	20.7409	24.6657	24.2222	24.9036	22.2593	21.6958	19.5691	16.9543	15.9344	13.4214	12.1789	11.1107	8.6956	8.59605	8.40972	5.85521	7.32209
	-5.97054	-5.95597	-6.21289	-7.04801	-7.22599	-6.78591	-6.50095	-6.23894	-5.62427	-5.06068	-4.51073	-4.721	-4.6138	-5.09536	-5.38128	-4.839	-5.92882	-5.91256	-6.0208	-5.52567	-5.91889	-5.86997	-6.71567	-6.80938	-6.89709	-6.90966	-7.46505	-7.32173	-7.1023	-7.47225	-7.44976	-7.41663	-6.85863	-6.02694	-6.11077	-5.83782	-5.46294	-5.06045	-4.47023	-4.26028	-3.76631	-3.77031	-3.30875	-3.14027	-3.23883	-3.9086	-4.10522	-4.339	-4.65741
	-9.77934	-10.2394	-12.275	-12.6748	-11.2427	-9.62442	-6.43436	-4.27309	-3.97897	-0.827372	-0.619208	0.545352	-0.35259	-1.95396	-0.369002	-2.78246	-1.56823	0.35129	1.12073	0.94005	2.7207	0.952673	-0.448904	-0.436577	-0.995553	-0.992556	-1.41655	-1.27972	-1.74481	-0.9292	-0.271683	-0.524749	0.731353	0.669922	-0.177859	-0.281928	-1.21206	-2.47983	-3.76957	-5.3273	-5.267	-6.02611	-7.69971	-8.18353	-9.32385	-10.105	-11.2085	-11.3283	-11.9212
	-23.5177	-23.876	-24.6447	-24.6377	-24.7009	-21.5363	-20.143	-20.3009	-19.1871	-18.0566	-17.0831	-16.9074	-16.2448	-16.8361	-16.4399	-15.9595	-15.153	-15.6767	-15.3516	-14.986	-16.087	-16.5426	-17.7334	-18.3395	-19.0647	-19.5433	-19.6722	-18.9057	-17.7337	-17.7846	-17.0333	-16.6727	-14.5703	-13.5524	-12.9326	-12.9356	-13.4143	-13.6116	-13.3683	-13.7811	-14.145	-14.4888	-15.644	-15.9141	-16.1081	-16.2094	-17.0852	-17.4439	-18.1501
	-8.32893	-8.13424	-6.89446	-5.86176	-5.76649	-4.26523	-3.2019	-1.7193	-1.42691	-2.00953	-1.31197	-1.56291	-1.31346	-1.33823	-0.522984	-1.90024	-2.67276	-2.27342	-3.14777	-3.71667	-4.18875	-5.84842	-5.15366	-5.20556	-5.50415	-4.95733	-4.32855	-3.27883	-3.25479	-1.54734	0.347227	1.41852	3.22154	4.09803	4.74198	5.06205	4.50621	4.34147	4.78936	5.34292	5.73353	5.94172	5.8954	4.81045	4.70491	4.06394	3.20394	3.28495	3.07293
	-1.82559	-2.88296	-1.92088	-0.475516	-0.417153	0.74889	2.93129	3.69104	5.60631	7.84564	6.68495	6.61703	7.02998	7.31192	6.96237	6.45057	5.96714	6.23717	5.08352	4.60901	4.55234	4.14451	3.17527	2.86828	3.44198	3.50318	4.13106	1.91369	2.20684	1.3963	1.66127	2.20453	1.54376	1.27066	1.14097	1.92458	1.97532	1.06914	1.31889	1.24964	0.739348	0.275076	0.0206856	-0.899554	-1.92942	-1.99365	-1.88542	-1.85253	-2.31383
	1.48155	1.05112	0.652583	1.72748	2.99337	4.45363	3.83526	4.84057	5.17593	5.24544	4.47946	5.0523	4.14032	4.07737	3.24803	3.41408	3.67981	3.16379	3.64185	3.38021	3.0601	2.81459	3.05227	2.49694	2.39684	2.97084	2.92253	3.2612	3.54235	3.72569	3.51409	3.89539	3.13173	2.77409	2.80514	2.3288	2.03124	2.35543	1.64697	2.08995	2.50235	2.10437	1.46575	1.60456	1.01115	0.445857	0.332044	-0.0612906	-0.188937
	8.60213	9.91424	11.1455	12.0531	12.4881	13.3335	13.6682	14.1077	14.1903	13.829	13.783	13.5603	13.3824	13.4883	14.2263	15.1398	15.0205	15.4725	16.6279	17.5557	17.0988	16.1377	15.7799	14.9028	12.9695	12.0096	11.772	11.4401	10.322	9.89035	9.51304	9.00685	9.49896	10.134	9.51419	9.61807	8.9352	9.43746	9.12507	8.10397	7.86162	7.42353	7.00641	6.60836	6.76097	6.86086	6.4382	4.67605	3.84302
	-4.61955	-3.4485	-3.57853	-3.23102	-0.496275	1.09543	3.70816	4.96848	4.60178	5.45987	5.56564	4.34539	4.26897	5.59875	4.92156	3.59712	4.38684	4.77029	2.67337	1.63604	1.69113	1.37632	0.743273	1.06801	1.03907	0.303537	2.23439	3.28446	2.03733	3.27923	3.13558	3.41612	4.15667	3.53573	2.30607	1.8593	0.376896	-0.814603	-1.97551	-2.22639	-3.15218	-4.72443	-4.37423	-3.11241	-2.65535	-1.72088	-1.61753	-1.76985	-2.69978
	8.07356	8.59219	8.58202	9.85771	10.9692	10.59	10.523	10.4525	10.894	9.8486	9.32531	9.62471	9.7922	9.91224	9.41692	9.5454	9.37994	11.1354	11.4955	10.6148	10.7234	10.6426	10.7514	9.80634	9.72031	8.74172	8.91228	8.92696	9.40514	8.37928	9.00087	8.71031	8.31909	8.90027	7.97307	8.58081	8.42481	7.0682	6.13321	6.58806	6.80223	6.89543	7.19213	7.13615	6.71482	6.15991	5.72358	5.22	4.59293
	-6.76111	-5.7492	-5.67255	-4.38756	-3.51704	-3.76489	-2.39528	-2.67072	-3.04789	-4.10314	-6.1823	-5.49597	-4.13525	-5.07669	-4.88114	-5.76676	-7.97584	-8.04675	-8.00166	-9.01423	-8.25276	-7.0177	-10.3791	-7.24663	-6.05232	-5.88941	-5.89495	-4.67451	-4.95391	-4.53766	-2.25818	-1.57699	-2.61522	-3.04822	-4.50391	-6.09758	-6.89083	-8.12004	-9.61392	-10.1688	-10.6879	-11.1284	-11.9388	-12.3534	-11.7712	-11.2577	-11.4625	-11.9782	-12.47
	-17.6911	-15.9014	-14.1544	-12.9112	-11.4312	-11.2668	-11.5659	-10.3921	-10.1335	-9.73786	-10.5169	-10.8172	-12.5119	-12.4463	-12.8646	-13.6543	-14.0793	-14.5712	-14.8384	-15.7408	-15.3128	-16.4809	-15.7921	-16.6438	-16.9003	-15.7013	-16.5576	-14.8448	-14.8032	-13.8371	-13.5417	-13.4503	-14.3332	-14.3431	-15.5471	-15.7669	-16.6736	-17.148	-17.1995	-18.2693	-17.6515	-17.2616	-17.5175	-18.227	-19.3708	-18.9862	-17.682	-15.4102	-15.7292
	19.2076	20.0703	20.3776	20.9718	21.6123	20.9257	20.9645	19.8893	19.6325	17.6823	17.7878	17.6728	17.4396	17.1901	17.0166	16.9267	17.0064	16.9819	16.5057	15.9443	16.3936	15.9552	15.6836	14.897	14.1516	14.0147	14.5803	14.3736	13.982	13.4307	12.9624	13.3577	12.8659	12.0121	11.4591	11.163	11.0226	10.8785	9.70189	9.2355	9.58015	8.8237	7.8486	7.01575	5.81378	5.62998	5.33032	3.83469	3.59251
	14.1967	12.2547	11.6129	14.6932	14.2358	13.9145	14.3553	11.8251	14.291	13.8302	15.8617	15.1322	14.7436	15.0446	14.4446	13.1012	13.8357	14.6873	13.9969	13.899	14.1957	13.6009	14.0695	14.814	14.3956	14.4929	14.7994	14.1215	13.8935	14.279	14.2108	13.9016	12.4103	9.9752	9.63685	9.58544	8.49954	8.35952	9.06023	7.70411	6.46804	6.32922	6.05368	3.99803	2.13511	1.24017	-0.227696	-1.62172	-2.10144
	7.11642	6.52936	8.24302	8.16888	9.05328	9.53732	9.75253	10.3042	10.9867	11.1575	10.7713	12.3959	11.842	10.3591	10.4433	9.97657	11.6232	11.0475	8.93697	9.23855	8.78869	8.28566	8.26921	6.59243	6.41776	6.69198	5.90207	6.30582	6.28383	6.42433	6.28568	5.46654	5.98371	4.30168	4.20144	4.8233	5.30754	5.05427	4.91473	5.5571	6.07967	6.12987	6.11727	6.07254	5.87619	5.56586	5.26887	5.17151	5.19995
	10.5538	10.0433	11.5186	11.6509	10.7705	10.4847	9.32031	9.50856	10.3221	11.5141	12.8236	12.8244	12.2995	12.1278	12.079	11.0853	9.9998	10.8363	10.2058	10.2822	10.6856	10.0892	9.90823	9.66828	8.78889	7.75871	7.36606	7.79028	6.59561	5.55269	6.18513	5.98814	5.11677	5.47836	3.57543	3.48696	3.05803	1.31404	1.33184	0.971931	0.173864	-0.663535	-1.72303	-2.07746	-2.45742	-1.94263	-3.43709	-3.07388	-3.57272
	13.9607	14.9027	16.2347	16.6208	17.9081	18.7049	18.6262	17.8166	18.6787	19.78	19.0539	19.6	17.8991	18.4428	17.8204	18.8214	18.1189	18.3016	17.6848	17.5515	18.1194	17.8943	17.4857	16.8266	18.0816	17.863	17.7851	18.6208	19.3575	18.4823	18.1297	18.2584	18.1033	16.0779	16.2024	17.1794	16.2973	15.019	14.558	14.6026	14.7738	15.1475	13.5791	13.1341	12.3122	12.3828	11.4052	11.0223	9.63805
	3.65013	3.30104	2.90605	3.07044	2.80188	2.52631	2.11941	2.18027	1.86471	2.25571	2.58296	2.8762	2.95767	2.71694	2.53136	2.62288	2.90207	2.72095	2.82878	2.81141	2.67446	2.61505	2.45424	2.03961	2.02313	2.34551	1.83463	1.60277	1.84172	1.74489	1.61286	1.45364	1.17222	0.878055	0.934094	0.699519	0.278446	-0.00751322	-0.398277	-0.378745	-0.658402	-0.876422	-1.28447	-1.56318	-1.60884	-2.00347	-2.04474	-2.39715	-2.43572
	9.55886	8.65957	7.82884	8.01668	7.39602	7.82246	7.93088	8.3711	9.35028	10.1017	7.77759	9.99387	10.412	9.00904	8.74092	8.54792	8.73611	10.1005	9.08137	10.0755	10.4107	11.2423	11.6057	11.4535	10.9688	10.5956	11.5534	11.5098	9.98521	10.1544	9.34096	10.709	9.70065	8.73329	9.38714	9.29663	8.49805	7.81075	8.19927	8.23694	7.9233	7.36665	7.0163	6.47557	5.19246	5.33351	3.68998	3.53954	2.25744
	5.87206	5.77234	6.62547	6.53486	6.42297	5.5545	5.28508	6.43412	6.66643	6.4111	6.85486	7.10071	6.79425	6.93351	6.3945	6.14547	6.41045	5.36319	4.91694	5.25879	5.12344	4.09126	3.51589	3.49779	3.84143	4.58281	4.60821	3.83098	3.4403	3.5737	3.18394	2.33182	1.58177	1.54529	1.04588	0.820362	0.741751	0.542531	0.349693	0.322646	-0.485611	0.826075	0.08485	0.0187186	-0.364413	0.591935	0.622618	0.321416	0.467456
	10.9674	10.6218	10.3151	10.2263	11.0052	10.7998	11.2063	11.8484	11.8022	10.5239	11.5969	12.146	12.2915	12.1537	11.8526	11.5086	11.4392	11.168	11.2059	11.2199	11.0402	10.7829	10.6281	10.6858	10.843	11.0825	11.4058	11.3067	11.3755	11.4869	11.2851	10.9294	10.3383	10.3221	10.3029	9.81315	9.82824	9.77394	9.34434	9.05517	8.58241	8.57204	7.88709	7.25354	6.95833	6.27176	5.8563	5.51469	5.44373
	-13.8783	-10.6571	-9.06478	-9.74758	-9.72176	-9.1919	-9.11759	-9.9506	-8.49542	-8.489	-9.0742	-9.59765	-10.0736	-10.5163	-10.9399	-11.3588	-12.5215	-12.1223	-14.8433	-15.6874	-16.7706	-18.3882	-17.99	-19.7124	-19.6539	-20.0941	-18.8325	-18.3083	-19.048	-19.6053	-20.6944	-21.1632	-23.6761	-22.8724	-23.5554	-23.8218	-26.0531	-25.5202	-27.2398	-30.0547	-30.347	-30.1678	-31.533	-32.9064	-33.7322	-34.2912	-35.8452	-36.0196	-37.0571
	14.833	14.437	14.3862	13.0346	12.544	12.6079	13.5892	13.1698	12.7616	14.6518	12.8938	13.4783	14.0425	12.7983	12.1271	13.2164	12.2507	12.1002	11.975	11.7884	11.7442	11.8146	10.5219	10.4774	10.5528	9.73509	10.3732	9.9346	9.77493	10.2297	10.18	9.20027	7.35263	6.7126	6.73943	6.35937	6.2365	6.20882	6.32031	6.33623	6.19157	5.75458	5.69386	5.19908	3.94081	3.4104	2.85711	2.4117	2.79371
	4.16646	4.01864	4.10617	3.43705	3.06186	4.08821	4.54218	6.07357	7.55919	6.70095	7.65091	7.33246	7.00642	7.63291	7.99355	7.58668	8.71535	7.39433	6.52499	7.02126	7.14793	6.10793	6.11331	6.22303	5.84544	4.88622	4.96556	5.53815	6.34172	6.081	7.15941	7.45084	5.63455	5.82892	5.78872	5.93953	5.56715	5.42206	3.87429	4.15744	3.76001	2.94391	3.68996	3.17503	3.37725	2.35264	2.41127	2.3243	1.97987
	16.5407	15.9503	14.408	17.417	18.2047	18.2098	16.3408	16.3938	15.0234	13.2043	13.8196	12.3482	11.5358	11.0001	11.0414	9.14204	10.1468	8.91799	9.01473	8.81819	9.61304	9.45805	9.43023	7.20135	5.67987	4.16092	6.01656	4.97015	7.14046	7.38588	7.45246	8.07373	9.2595	8.69226	8.98508	9.61073	10.0558	10.0632	9.64388	8.97679	8.6074	8.78413	8.19741	7.30315	7.27306	7.12195	6.62252	6.16986	5.75585
	-8.38782	-9.82551	-9.40503	-9.29668	-9.73323	-9.74137	-10.5618	-9.87309	-8.54407	-6.37289	-7.05574	-7.32966	-7.31248	-7.122	-6.87603	-6.69238	-6.37086	-6.41517	-5.66386	-5.35442	-4.99596	-4.28295	-4.87476	-4.59518	-4.83194	-5.93363	-7.16503	-7.86314	-7.21571	-7.60809	-7.03811	-6.09714	-5.27775	-6.91306	-7.34449	-7.52396	-8.17274	-8.44557	-8.22757	-8.58712	-8.81011	-8.8102	-8.97398	-9.16002	-9.26359	-9.29131	-9.43007	-10.11	-10.7791
	16.1458	11.8146	10.796	12.4398	14.1188	11.2145	10.537	9.22108	9.74657	7.29586	11.7574	12.9583	12.5425	12.1538	13.1801	14.7793	13.4344	11.8961	12.0156	12.0777	11.3027	12.1598	12.391	9.7659	7.4525	7.5127	7.40277	6.27616	7.98723	8.63614	9.80069	13.6337	13.8029	11.0284	12.7409	14.2367	13.9275	14.6858	15.8067	15.3836	15.068	14.8062	15.5592	17.6542	16.8694	16.2874	18.1612	17.9316	14.9966
	8.0857	6.70501	8.23496	8.42399	10.5065	9.63328	9.40048	9.47857	9.97031	9.38275	10.754	10.5051	9.41605	8.26693	7.75847	7.90055	5.7408	6.82657	6.04957	5.56644	4.63573	3.83237	4.23318	2.88456	2.42976	2.0519	1.73594	1.97837	3.14059	3.81732	3.32637	4.09408	4.22327	3.49632	4.24643	5.56621	6.00679	6.23547	6.87057	7.07737	6.81449	6.91349	6.73794	5.80615	5.38244	5.34808	5.88342	5.03698	5.53026
	-5.9025	-4.78299	-2.63147	-0.976307	-1.37559	-0.909774	-1.08091	-0.902482	-0.163606	0.541198	0.716276	0.60255	0.479139	0.625161	1.25327	1.99769	1.08532	2.39653	2.32895	2.00353	1.20457	1.1186	2.04116	0.630132	-0.0231763	-0.660051	-1.02824	-0.943543	-0.816004	-0.442502	0.151911	-0.0417261	-0.836968	-0.89397	-2.15953	-2.58139	-3.53781	-4.17247	-4.6888	-4.25002	-5.16092	-5.06489	-6.21361	-7.00589	-6.87241	-7.89538	-8.6909	-9.07978	-10.6073
	3.8978	5.07919	9.23827	11.883	13.5414	14.5309	15.5507	16.2343	16.4584	15.6557	15.9729	16.2264	16.416	16.5418	16.6039	16.6021	16.7195	17.9208	19.0612	19.5988	19.9683	21.0926	21.0346	20.7821	21.0424	21.062	20.6911	21.2985	21.4814	20.6642	20.4475	21.7879	22.0411	21.0198	20.4577	20.0894	19.2611	19.0116	17.9957	16.1249	15.6968	14.3022	13.479	13.3996	10.9672	11.3641	10.4073	9.47872	8.54348
	-0.515053	-0.851381	-2.03927	-2.62678	-1.88218	-1.36971	-0.740819	0.324063	0.176167	0.0412869	1.75101	2.41909	2.54604	2.63237	3.10908	3.80235	3.79631	3.08283	2.79411	2.41048	2.05103	2.0236	2.23687	1.4455	1.58798	2.31063	2.42962	3.18879	3.00894	2.3488	2.95076	2.51242	1.97998	3.00526	3.11197	2.92564	3.00166	3.14272	3.15134	3.55337	3.81555	3.74372	4.01724	3.98459	3.69509	3.90588	4.02262	3.73891	3.37968
	20.4982	21.3162	20.6797	21.1052	23.2138	25.1524	25.5924	27.6528	29.8098	37.2292	34.466	32.1127	30.1694	28.6359	27.5123	26.7987	30.0479	27.0971	27.7035	28.4808	28.5916	29.8024	29.6127	27.8248	26.04	26.5591	29.0417	27.6537	26.5828	26.432	25.6645	24.9856	26.1664	27.3641	27.0635	28.4324	27.677	28.2645	27.6392	27.2883	26.6796	25.1755	23.3277	22.7097	22.1156	21.7492	20.1879	17.9016	16.6214
	23.1869	22.2282	22.3342	21.2993	22.5245	21.8079	22.6583	23.396	24.4153	27.5368	23.6656	21.5099	20.6572	20.6952	21.2113	21.7934	21.0697	20.2599	19.4191	18.777	17.8034	15.7888	14.9735	15.7801	16.4367	15.8492	14.8824	14.3098	15.835	15.62	13.5292	13.7842	13.535	12.8555	11.5599	13.3518	13.9482	12.8071	13.7006	11.9777	11.0207	10.0382	10.2889	7.90372	7.55515	7.51453	5.92836	4.87235	4.82203
	10.8062	10.3705	10.2122	10.5971	11.4637	10.6613	11.1362	12.0757	12.8073	13.4887	14.2471	13.8897	14.5468	14.1182	13.4924	11.9581	11.0967	11.3474	10.6224	10.449	10.7475	11.1206	11.5473	11.6045	12.2915	11.6222	12.107	11.4019	10.5334	12.0148	12.6048	11.1393	12.0757	12.4668	12.1108	12.596	13.1402	12.6858	12.3851	12.9272	12.8249	12.4793	12.1777	11.634	11.4581	11.7755	11.282	10.35	10.6747
	12.8997	12.3028	11.9096	12.1003	11.69	13.2904	12.9826	12.8014	14.9206	18.0201	18.3677	19.3416	19.785	19.6905	19.6724	19.4601	17.6033	17.4564	16.4001	15.8691	15.7058	16.2506	15.5395	14.5628	13.6637	13.7512	11.4824	11.5265	10.5442	10.678	10.4491	10.6572	10.9734	11.7509	13.0013	12.162	11.8163	12.6332	12.2367	11.5059	11.0384	10.9104	10.7045	9.64595	9.7885	9.8949	8.58438	8.46947	8.22197
	9.89676	9.91423	7.30842	8.47954	9.82859	10.2003	11.4294	10.95	9.44504	9.67652	9.87415	9.99803	10.0769	10.1394	10.2142	10.3301	9.7226	10.9374	10.5651	10.2469	11.2541	13.2431	13.242	11.6345	11.0207	11.3619	10.0225	8.41056	8.27715	8.24304	7.73454	8.093	9.53914	9.83057	9.98976	10.4582	11.3695	12.137	13.0896	14.722	16.4518	16.7776	14.765	14.796	14.9967	16.1279	17.2235	18.003	19.2881
	11.8805	11.8441	11.5884	13.0055	13.7805	15.1007	14.6031	15.6833	15.6781	16.8823	18.1737	18.0751	18.6866	18.8965	18.5593	18.203	17.6132	17.4329	17.2543	16.1783	15.6088	16.0956	15.5767	14.335	14.6144	14.2687	13.3059	12.4174	11.7702	11.4183	11.3328	11.3098	10.9745	9.86203	9.90056	10.1166	10.1276	10.5649	9.8609	9.71753	9.64315	9.14256	9.29193	8.54871	7.66609	7.27081	7.07444	7.06227	6.00673
	28.5475	27.7666	27.7266	27.089	27.0302	27.3366	27.3534	30.1777	31.2214	34.9959	34.0376	33.2167	32.5334	31.9874	31.579	31.308	29.4926	30.2107	30.0261	28.934	27.7838	27.6433	26.545	25.7569	25.8164	25.4184	24.1587	23.6503	22.5962	21.3685	20.9458	20.8645	19.4589	18.0935	19.0736	18.5562	19.022	18.6387	18.0605	18.193	17.1838	16.3526	16.1968	15.8588	16.5819	15.2911	15.2096	16.3945	15.9353
	-4.14283	-4.72842	-6.03279	-6.53784	-7.01297	-7.66485	-6.47397	-6.50032	-6.88186	-6.7657	-5.5634	-6.41642	-7.38336	-6.89919	-6.13998	-5.95784	-5.07278	-6.68553	-6.46001	-6.41401	-6.51368	-6.05381	-5.75713	-6.1029	-6.69941	-9.11487	-8.63612	-8.09284	-9.08452	-9.43152	-9.45926	-9.35843	-9.93856	-9.52116	-8.99283	-7.95786	-7.52142	-9.22013	-9.25883	-8.72384	-8.32767	-8.86874	-8.74742	-9.09433	-11.2925	-11.5798	-12.2869	-13.8197	-14.8822
	9.50426	8.79523	8.10194	8.3321	7.52558	7.35471	6.69625	7.17918	6.76686	8.25365	6.89955	6.47263	6.54155	6.67494	6.49455	6.08398	5.15076	5.50179	5.02189	4.98405	5.2474	5.08046	4.8562	4.75625	4.16521	3.7046	3.65065	3.47918	3.35939	2.54974	2.77557	2.7406	2.35877	2.25808	1.93521	1.98729	1.37153	1.20841	0.909442	0.777337	0.45869	0.244735	0.376421	0.533027	0.655501	0.494915	0.340025	0.228269	-0.173562
	18.0393	17.6253	18.3982	18.0936	18.548	19.7633	21.0307	20.217	20.5275	22.178	19.5304	18.668	18.7796	19.0541	18.7769	18.0751	17.02	17.042	15.9223	14.7025	14.095	13.9801	13.5028	12.9994	12.6306	12.3147	12.1941	11.9296	10.9994	10.9191	11.5903	11.3484	11.8169	13.4927	14.3377	15.369	15.4221	17.1504	18.1006	17.9146	17.8912	17.7157	18.089	18.1587	17.6618	17.6272	17.8627	17.6514	16.8745
	4.62527	4.00417	3.06762	3.70953	4.71214	4.60199	3.85509	6.1753	6.97314	8.48042	8.29072	7.98658	7.72224	7.65191	7.88623	8.15625	7.86401	7.30112	6.89883	7.21522	7.5353	7.56926	7.39998	6.58906	7.71567	7.67614	5.53766	5.22718	5.99175	5.74429	5.59717	4.52817	3.95034	3.84558	4.66189	5.42887	5.80558	6.66868	7.52085	7.13439	7.57461	7.847	6.30841	7.00367	8.02617	7.42877	7.28009	6.90274	6.62923
	-10.3205	-10.3353	-9.84179	-10.2284	-9.42099	-7.76893	-7.3969	-7.28171	-6.80396	-7.62952	-7.123	-7.47563	-8.47014	-9.02392	-9.09463	-10.249	-10.8622	-9.62614	-10.3169	-10.327	-10.3127	-10.6303	-10.0761	-10.2153	-10.8407	-10.8401	-11.3253	-11.8223	-11.1518	-10.2458	-10.2014	-9.84722	-8.43134	-9.78818	-7.94626	-9.30188	-11.9956	-11.7913	-13.6348	-15.4153	-18.5539	-21.3248	-22.4387	-24.013	-25.0207	-23.6216	-23.7049	-23.4961	-21.3006
	-8.69447	-7.90819	-7.87378	-7.92059	-7.74385	-6.7439	-4.60107	-3.7305	-2.81648	-1.87192	-1.00949	-0.881234	-1.1626	-1.52906	-1.69442	-1.70646	-1.79692	-2.07227	-2.26686	-2.34755	-2.3781	-2.75085	-3.27464	-3.68677	-4.14699	-4.33899	-4.47336	-4.6683	-4.45568	-4.18194	-3.96161	-3.69048	-4.56942	-2.75952	-2.03208	-1.94175	-2.04317	-2.06359	-2.27796	-2.74332	-3.1507	-3.41577	-3.59022	-3.77091	-3.86863	-3.71149	-3.80744	-4.41643	-4.75786
	23.3042	20.9871	22.7092	21.0897	20.7711	20.9459	21.6557	24.2679	24.6546	26.9786	27.7443	26.9778	23.7441	21.2815	20.4638	21.6728	23.8028	24.123	23.919	25.2865	24.5	23.1192	23.2107	23.535	23.8755	23.1127	21.8475	21.9426	21.961	23.4317	23.7441	23.4461	23.7187	22.0107	21.5368	21.227	20.3404	19.0027	17.7449	16.5652	15.431	14.4442	12.229	10.0007	9.77219	10.2273	6.89165	5.70606	5.52889
	-2.29773	-2.35159	-2.15366	-2.3033	-1.74292	-1.45073	-0.619662	0.947746	1.63784	1.88051	1.49364	1.27776	1.17873	1.14243	1.1147	1.04142	0.262997	-0.108272	-0.014713	-0.278289	-0.857701	-0.764304	-0.462043	-0.861015	-1.2318	-1.00663	-1.04967	-1.11545	-1.27372	-1.4276	-1.23306	-0.603543	1.31811	1.02059	0.517076	-0.311857	-2.61168	-4.1138	-5.51504	-6.8385	-8.33916	-9.04975	-9.25723	-7.97395	-6.29963	-7.5142	-8.61074	-8.36333	-8.58431
	19.2632	19.6774	20.0727	19.7813	22.7148	22.0175	30.8633	31.3478	29.3222	19.653	21.3916	22.7846	23.8323	24.5344	24.8911	24.9024	18.1381	16.0949	20.0494	19.6415	18.0164	14.5714	10.5941	12.0292	12.3729	10.3829	10.1995	6.34044	7.85434	1.86734	0.2139	-2.76258	-3.08295	-1.04221	-0.621589	-2.54055	-0.78551	1.36177	-1.10908	0.605887	0.335391	2.69669	1.67967	4.52731	3.27403	3.155	0.582791	-0.559393	-1.14266
	7.06482	5.45168	5.80058	7.81269	12.0586	16.231	16.5552	17.8618	14.836	14.1067	12.6733	15.145	17.5509	16.8252	16.4737	18.4573	17.3794	17.7377	16.0731	13.9055	15.3297	15.9612	14.549	12.4216	12.8007	10.8883	12.0517	11.5287	10.3389	7.94986	8.72333	6.79449	3.08611	3.5141	3.4829	4.83905	5.02718	6.72882	6.93906	5.41285	5.97567	5.22879	4.20451	3.76949	3.45949	5.29143	4.45542	3.97438	3.15085
	3.91525	4.36737	4.07389	3.72483	3.75649	4.18089	4.08643	4.50891	5.50231	5.20218	4.91833	5.05515	5.12398	5.15814	5.37486	5.58334	6.00212	5.93901	5.96129	6.13502	5.86556	5.09261	4.58528	5.91798	6.38635	5.74106	6.29098	5.41233	5.19373	5.19659	5.11073	5.42112	6.01554	6.24536	5.84467	5.67818	5.8534	5.08286	4.09912	3.8224	2.99795	3.47566	3.25159	1.88428	2.12748	1.47817	2.40975	3.25701	3.36122
	7.62652	9.05309	11.6885	10.5178	9.33277	9.73948	9.15753	9.14356	9.40875	8.85209	9.00257	7.51531	7.79566	8.17166	6.31101	5.36512	4.32166	4.73058	2.91418	5.32781	5.67999	5.15227	5.34605	5.14419	5.24451	5.16936	4.82223	3.82735	2.30678	2.93253	1.36643	0.647006	-1.30693	-1.98992	-2.82866	-3.53052	-4.20732	-3.78051	-4.31919	-4.37164	-5.77127	-6.5882	-6.9871	-7.47826	-7.58843	-8.03229	-7.45051	-6.90033	-8.00124
	4.33673	4.31619	4.14506	4.01246	3.60815	3.48829	3.36152	3.07106	3.40483	3.20571	3.57395	3.78108	2.9557	2.85381	3.46528	2.48736	2.91363	2.70507	2.28352	2.10649	2.48018	2.68755	2.07585	1.48351	3.13309	3.08008	3.28532	3.15584	2.64076	1.85746	1.44015	1.15635	1.0416	1.2658	1.38208	1.49306	1.7344	1.85998	2.2283	2.40957	2.2171	2.15333	2.12062	1.99401	1.83414	1.43194	1.22261	1.04788	0.929529
	3.48794	2.44421	0.876161	1.49983	-0.127172	1.0493	1.47278	1.95083	2.34464	3.2161	3.46513	3.61356	3.70405	3.77931	3.86916	3.89152	3.53294	3.35042	2.59309	1.59589	1.25832	1.02729	1.22603	1.25956	0.968134	1.09062	1.07803	0.915846	0.794331	0.260114	0.016834	-0.92546	-1.31897	-1.75514	-1.61931	-1.76144	-1.73368	-1.89918	-2.2016	-2.25474	-2.21835	-2.86951	-3.22681	-3.0612	-2.81771	-3.09647	-3.42545	-3.60569	-3.79979
	2.67062	1.94439	0.971193	-0.465069	1.06117	1.31662	1.86074	2.19087	1.91897	2.40182	1.59075	0.99529	-0.259143	-0.765506	-1.11655	-0.63687	0.0258789	0.513724	-0.710573	-2.41723	-2.50219	-2.98473	-2.67974	-2.70402	-4.02765	-1.81721	-2.30307	-2.41941	-2.69056	-3.32343	-3.6428	-4.77136	-5.36605	-6.05314	-6.02008	-5.81718	-5.93355	-6.10547	-5.96937	-6.14999	-6.03709	-6.03945	-6.40553	-6.6995	-7.05954	-7.37442	-7.01576	-7.23914	-7.51417
	9.72088	9.9855	8.86601	8.31964	10.1242	10.5688	9.22529	10.2082	7.85554	6.77158	8.07108	8.3564	8.03271	7.50516	7.14189	6.98872	6.89186	6.92608	5.66747	5.13866	5.64621	6.73119	5.70776	6.41306	3.7886	1.08681	5.28939	5.76379	5.00995	4.56924	3.21664	1.37479	0.191334	-0.851579	-0.638711	-0.185603	-0.894712	-1.02631	-2.24562	-2.1375	-3.02459	-3.10209	-2.83754	-2.57884	-2.68065	-3.22643	-3.89951	-3.18959	-5.21674
	7.96256	7.62738	6.69461	7.19213	8.2284	5.4417	4.51452	5.72183	4.24982	7.10741	5.25512	4.36541	4.17128	4.40573	4.80178	5.09243	4.63702	4.52094	3.29887	5.2684	3.0058	3.4442	4.38976	4.59007	3.18005	3.49957	2.7452	3.35826	2.45123	1.53738	1.14546	-0.627642	-0.944558	-1.5007	-1.58313	-1.30439	-0.772106	-0.042205	0.704675	1.08926	1.44061	2.00818	2.54312	3.04604	3.35723	3.25856	3.13695	3.18886	3.44049
	1.50628	1.71892	2.16967	3.22882	5.45394	2.71083	2.40341	4.33215	4.03902	2.85804	3.63666	3.96514	3.96966	3.77641	3.51156	3.3013	4.28588	3.84418	3.00117	3.12706	1.99016	2.39568	1.76204	2.98251	-0.294949	-1.02843	1.56232	1.53737	1.61882	0.264063	-0.303159	-1.40312	-1.20607	-1.59241	-1.676	-1.11663	-0.822163	-1.52569	-0.690207	-1.24572	-1.77601	-1.41387	-1.52142	-1.59369	-2.08241	-2.28574	-2.88009	-3.68185	-3.77214
	-15.2476	-15.0298	-14.4121	-18.6635	-11.4409	-7.99816	-5.76199	-8.3124	-7.37298	-6.43136	-4.91404	-3.98639	-6.12696	-7.80123	-8.4555	-7.52635	-10.3657	-10.6953	-9.20789	-8.0794	-10.925	-8.84305	-11.0257	-8.0412	-7.49989	-3.75838	-0.147523	-0.534345	0.767628	4.37087	0.274702	1.11301	4.46475	1.37359	-0.0997576	-0.300662	0.425518	1.67183	2.37814	1.48595	-0.0775792	-1.18106	-1.77042	-2.12598	-2.71108	-3.41412	-3.7552	-3.68164	-3.47209
	2.62062	2.63038	0.8508	1.8542	1.3484	2.25774	1.18244	1.28362	1.39322	0.680355	0.995786	1.09434	1.09293	1.02206	0.24516	-0.154155	-0.126224	0.569734	0.357846	1.30421	1.12429	0.976831	0.766991	-0.0940643	-0.216234	0.825866	-0.101674	0.410094	0.724426	0.642049	1.25738	1.56733	2.65561	2.58614	2.7033	2.9245	3.16718	3.34875	3.39669	3.33314	3.22696	3.08178	2.85994	2.61203	2.46418	2.4386	2.43859	2.42074	2.42657
	-3.16764	-3.67096	-2.94	-1.79133	-2.46302	-2.51496	-1.82364	-1.77704	-1.94205	-3.38306	-4.34459	-3.74736	-5.83737	-2.82841	0.026624	1.02755	1.67164	0.543339	0.252238	-0.0690548	-0.0989186	-1.15428	-1.17363	-0.666085	-0.900516	0.358732	-0.760112	0.0290159	1.22093	1.43043	2.48131	2.98144	2.12946	1.47932	1.69228	2.26952	2.71225	2.52601	1.7436	1.40691	1.7789	1.75966	1.07308	0.585974	0.548225	0.540032	0.440958	0.37668	0.262042
	4.51531	5.51705	4.02191	4.21473	4.09591	4.30952	4.4901	5.70032	6.52173	4.57986	5.77483	6.01312	5.78899	5.59673	5.87031	6.51882	5.96648	5.25758	4.61123	4.45664	5.6136	5.62295	3.67693	4.67716	4.2146	4.66765	4.27487	2.5953	1.38863	1.37498	0.842758	-2.15153	-4.33915	-4.90254	-4.89071	-4.50005	-4.04119	-4.26749	-4.49509	-4.08144	-4.51561	-4.8329	-4.71259	-4.91908	-5.21307	-5.28198	-5.28127	-5.38379	-4.6498
	-39.4457	-39.252	-36.9135	-35.9619	-35.3717	-35.0169	-36.0091	-35.6738	-37.4543	-38.4992	-37.6643	-38.6236	-38.4135	-37.4132	-37.693	-38.5396	-38.2504	-37.1596	-36.9262	-39.308	-37.5891	-37.3731	-32.7698	-33.7146	-34.3506	-37.3961	-38.6077	-40.005	-36.6667	-37.4291	-37.782	-35.2484	-31.9663	-31.6708	-28.7871	-33.4199	-34.9465	-35.7716	-38.3388	-36.6927	-41.5197	-42.6665	-47.684	-47.7076	-47.8284	-49.3246	-51.2607	-50.5592	-37.5948
	-13.8522	-14.2377	-14.006	-14.8404	-15.0074	-14.9155	-15.7756	-14.7845	-18.6666	-17.9353	-17.8145	-19.4867	-19.0215	-19.2511	-19.7522	-19.9788	-19.9833	-20.395	-19.9088	-19.3873	-20.0402	-21.529	-21.4726	-20.7842	-22.7965	-23.3012	-20.3717	-20.2161	-20.1569	-19.0906	-20.1674	-20.6935	-19.5652	-18.8849	-19.2443	-17.9291	-18.3013	-20.0749	-19.6027	-19.5696	-18.9062	-19.4086	-19.2343	-18.9759	-18.5204	-19.5503	-20.1207	-18.7909	-17.0975
	8.8544	8.80006	8.63655	8.16213	8.04214	7.6526	7.79525	7.07754	6.95524	6.65095	5.84309	5.81798	5.53639	4.83945	4.71265	5.55975	5.56154	4.89815	4.72237	4.88128	4.82008	4.80632	5.23226	5.31371	4.24799	3.01927	4.0655	4.71028	3.96224	3.42557	2.89412	2.6847	1.50383	1.12973	1.23516	1.2023	0.914357	0.0735273	-0.321444	-0.782741	-1.2327	-1.52598	-1.44797	-2.08491	-2.57283	-2.28866	-2.5689	-2.38621	-2.37311
	3.03368	-3.46693	-2.66411	4.95919	4.00247	3.69069	2.62163	1.62302	1.58977	0.428661	0.851955	0.0718276	-0.524224	0.0861336	-0.730134	-1.40028	-1.31027	-2.23994	-0.652898	-0.490988	-0.820052	-0.419164	0.152441	-0.855924	-2.64922	-1.46297	-0.59909	-1.10866	-0.576365	-1.0034	-1.84023	-1.19615	-2.15178	-2.44082	-3.16613	-3.56521	-3.73961	-4.00227	-4.95177	-4.95868	-4.97135	-5.27552	-5.16053	-6.06155	-4.90011	-3.05745	-2.02428	-1.41616	-2.28727
	-9.10749	-10.0721	-10.7808	-10.7581	-10.4974	-11.0466	-10.1393	-8.81726	-10.6934	-12.8013	-11.3623	-11.7223	-12.417	-12.2387	-11.8566	-12.0798	-14.0126	-14.0963	-12.548	-13.6222	-13.6543	-13.8746	-14.0545	-14.22	-10.7411	-8.85609	-9.34065	-9.79299	-9.07256	-9.72061	-9.34399	-8.5833	-9.9821	-10.5334	-10.2876	-11.6845	-12.1888	-13.2023	-13.0162	-13.0297	-12.6386	-13.0742	-13.2683	-11.7301	-10.4911	-11.0702	-12.3192	-12.7654	-12.5539
	-2.9588	-2.20906	-3.43909	-2.85966	-2.72542	-2.59315	-2.50582	-2.61151	-3.29311	-4.69098	-3.71329	-4.41202	-5.22055	-5.50026	-5.50447	-5.3903	-5.49208	-4.74765	-5.05339	-4.55885	-6.0508	-4.46738	-6.28328	-10.013	-6.97851	-6.42401	-6.77501	-7.4012	-7.25871	-6.76043	-6.47781	-7.40817	-3.79489	-0.534695	1.51032	2.52984	3.33224	4.72014	5.32706	6.72569	6.67965	7.85113	7.85913	8.87789	7.53882	8.1244	10.3182	9.92666	9.13913
	-1.8794	-3.28654	-2.16829	-3.0221	-5.77555	-3.81368	-2.33469	-2.15477	-2.1494	-2.26377	-2.66939	-2.43204	-2.26128	-3.51079	-2.29565	-3.92962	-3.19816	-2.25706	-2.99118	-4.07262	-3.73871	-3.21336	-8.20795	-4.02114	-5.27194	-5.15477	-6.19646	-5.93812	-4.55441	-4.848	-5.93501	-6.28919	-4.86498	-4.0517	-3.59752	-3.60882	-3.59328	-3.44035	-2.49976	-1.37117	-0.455989	0.0624495	1.20146	0.161151	0.759638	1.16329	1.05792	1.27553	0.184336
	-2.3447	-1.60565	-2.77483	-3.99145	-1.74153	-1.8756	-1.29211	-1.26997	-2.16638	-4.32491	-3.37989	-5.34957	-4.26984	-5.28984	-6.71015	-5.55296	-5.62846	-4.64588	-4.94151	-4.39984	-3.91889	-4.38976	-4.61756	-5.46235	-4.03043	-4.19218	-4.09596	-4.50153	-4.02973	-4.26624	-5.83998	-5.75752	-6.45486	-7.41778	-7.72436	-7.63969	-7.5837	-8.03618	-8.29083	-8.49255	-8.76613	-9.32583	-8.99015	-9.71927	-9.54729	-10.2061	-9.59886	-10.217	-11.1745
	-7.89471	-7.5892	-7.49834	-7.95101	-7.47234	-8.1053	-8.00968	-7.8328	-8.39658	-8.82956	-7.94804	-8.4378	-8.61492	-7.23978	-6.29727	-6.9467	-6.45189	-6.07291	-6.40129	-6.03476	-5.03292	-5.46239	-6.40956	-7.4535	-6.23958	-5.76174	-6.81075	-7.3987	-7.39497	-7.06505	-7.24763	-7.52013	-9.00024	-9.31634	-9.67908	-8.91774	-9.44051	-9.39282	-10.0357	-10.067	-10.0018	-9.51025	-8.4578	-7.7679	-8.45344	-8.72437	-7.49653	-7.09744	-6.30611
	-33.5469	-33.227	-33.2672	-33.3669	-34.907	-34.6961	-35.3196	-36.1143	-37.0054	-33.5662	-29.9799	-31.6556	-32.1674	-30.9911	-32.2473	-31.6521	-33.0622	-32.3486	-32.7354	-33.6745	-36.569	-34.6185	-31.2582	-30.4046	-31.5417	-32.3803	-31.0265	-30.5229	-30.6701	-30.6296	-30.5923	-32.8942	-31.4197	-30.4624	-31.9657	-32.643	-31.7737	-30.9351	-30.5089	-29.9893	-30.0901	-30.6029	-31.2137	-31.6477	-31.5928	-31.9045	-32.691	-33.109	-31.7091
	3.0797	3.50127	4.14974	2.57831	3.16468	2.88932	2.98087	2.99984	2.56774	5.46506	3.46281	2.57128	2.49278	2.92959	3.58401	4.15835	3.99852	3.5937	3.09844	3.12563	2.87565	2.65551	2.44638	1.15696	1.5027	1.01943	-0.0393358	0.392255	1.01234	1.48363	1.0506	1.68354	3.02965	2.68835	4.48678	4.18542	3.64692	4.1331	4.37035	4.13894	3.60197	3.48614	4.20392	4.43593	4.39454	4.68962	5.13217	4.30229	4.68347
	4.8576	6.43644	5.0427	4.67102	1.95679	1.34488	2.61106	0.385033	2.43208	-1.09667	-0.95993	-0.823192	-0.686454	-0.549717	-0.412979	-0.276241	-0.0955645	-0.468978	-3.01861	-0.755592	-7.59535	-4.67769	-3.52452	-4.47197	-4.06242	-3.46326	-5.22486	-4.89645	-5.94255	-6.85573	-7.86692	-8.95322	-6.65322	-10.4625	-10.1157	-8.87392	-9.60255	-10.9198	-10.9708	-11.4471	-10.6804	-9.07525	-10.5532	-11.4175	-10.6157	-10.9365	-11.2395	-10.8984	-10.2013
	-7.48935	-7.52553	-8.43415	-8.88185	-8.49168	-8.81873	-5.73455	-3.81466	-5.53797	-2.31777	-3.42001	-3.05771	-4.32871	-5.93294	-5.68689	-5.70204	-6.00466	-6.76411	-7.30859	-7.08367	-8.16325	-9.65871	-10.1883	-9.14486	-9.91039	-10.1282	-10.2842	-10.3466	-11.0559	-11.4745	-11.2687	-11.7893	-12.6606	-14.4154	-14.7667	-15.9183	-14.2222	-13.5397	-13.1786	-12.2133	-12.1876	-12.3217	-12.0288	-12.8154	-11.9694	-11.5448	-10.5152	-9.98933	-9.78483
	-6.99057	-5.35321	-5.3317	-4.80916	-5.78011	-5.38125	-3.96346	-6.43088	-2.49209	-11.1526	-5.20957	-4.75301	-5.89613	-5.43058	-5.09381	-6.22012	-4.77629	-5.31086	-4.0312	-4.14782	-3.7678	-2.36217	-2.86518	-3.23333	-2.62167	-1.68288	-0.755865	-2.31622	-3.01813	-0.282283	1.50737	1.38308	2.66028	-0.340941	-3.34263	-4.66572	-2.98807	-4.31925	-5.73638	-6.12422	-6.11945	-6.29759	-6.63604	-7.49877	-5.29092	-5.14774	-4.76477	-5.4261	-5.66384
	2.79239	2.31874	2.80263	2.00714	1.73217	1.29132	1.35405	0.608633	-1.3401	0.747428	1.14803	-0.153206	-1.28011	-1.02802	-0.830953	-1.54478	-1.69447	-1.57513	-2.96572	-2.83172	-0.515918	-1.10976	-2.97525	-3.7069	-4.66545	-3.62009	-3.25023	-3.82312	-2.19706	-0.512293	-0.341631	1.02677	-0.244141	2.04	0.0966463	-0.958325	-0.809211	-1.71172	-1.94496	-1.48338	-1.46362	-1.21386	-1.20982	-1.96209	-2.33533	-2.77281	-2.83904	-2.8363	-3.2521
	2.28232	0.87286	-0.549052	0.0278798	-0.522579	-0.707361	0.92059	0.363482	0.408635	1.76741	2.21844	2.41918	2.42486	2.29074	2.07205	1.82404	1.44854	0.61321	0.0549136	0.238996	0.559114	0.478025	2.10445	2.22379	1.52252	3.81194	5.14007	5.26395	4.7275	4.55617	4.61725	4.22835	4.60151	3.97748	1.99372	0.165552	0.123814	0.531767	0.489835	2.27149	0.703002	1.33762	-0.0546144	-0.542476	-1.54078	-2.17383	-1.79	-3.09975	-1.64625
	-5.61537	-6.75128	-7.83883	-7.11355	-7.60034	-6.05477	-5.94585	-3.29899	-3.09132	-4.40181	-4.30654	-3.57644	-3.27656	-4.08806	-5.20796	-5.25138	-7.40115	-5.93148	-6.0016	-7.28781	-6.78065	-5.80253	-7.18085	-6.22564	-5.56044	-5.12837	-5.69596	-5.16556	-4.0705	-2.90636	-0.935667	-1.09933	0.956933	2.14727	3.38933	3.4163	2.37753	3.26237	3.96828	4.14952	4.36715	4.36964	4.44086	5.58409	5.13061	5.53886	6.05297	6.31669	5.65983
	-5.51088	-5.61016	-6.48551	-8.69368	-9.29654	-7.86321	-6.39965	-6.53421	-7.04395	-7.87646	-7.81578	-7.70009	-7.61213	-7.63465	-7.82108	-7.96985	-8.12446	-5.89622	-6.75141	-6.41597	-4.82726	-4.35012	-5.13407	-5.72818	-5.41908	-4.79614	-6.17402	-6.92653	-6.53863	-7.00073	-7.81047	-8.34281	-9.09142	-11.3916	-11.8129	-12.074	-12.2813	-12.1784	-12.4426	-12.9224	-12.3932	-11.679	-11.0557	-11.2963	-11.1816	-11.5225	-12.3426	-12.1712	-11.1748
	-5.04889	-3.67722	-8.53434	-12.4256	-10.6615	-9.69933	-7.98241	-6.8126	-8.48674	-6.90773	-8.65462	-10.1974	-11.5359	-12.6703	-13.6006	-14.3267	-10.6915	-16.91	-12.0815	-13.3982	-15.6963	-12.7583	-12.3948	-13.6842	-13.9057	-13.2223	-10.6452	-9.01197	-4.6263	-1.57633	-10.0982	-6.9109	-4.54592	-9.31918	-9.69348	-9.18601	-10.6535	-12.4185	-13.2585	-14.3568	-15.2442	-16.4641	-17.7762	-16.5146	-16.6373	-18.5692	-17.888	-17.274	-17.9194
	-2.93201	-3.00654	-3.69916	-3.98313	-4.0874	-6.05063	-4.48562	-4.96959	-5.4085	-5.79859	-6.88898	-6.7793	-5.55659	-2.73567	-1.80082	-2.16823	-1.46917	1.61364	-0.464608	1.44296	2.33804	1.2652	3.75166	2.23421	3.71945	1.42209	1.69137	5.28366	6.50851	4.81984	4.37947	6.26568	5.93207	5.46271	5.22896	5.16386	5.20046	5.2718	5.31093	5.25089	5.02719	4.68715	4.43316	4.4706	4.80979	5.266	5.65198	5.86097	5.84426
	0.895858	1.34346	2.14932	2.32071	1.96864	2.11808	2.62774	2.14879	2.52568	3.25464	3.10175	2.94886	2.79597	2.64308	2.49019	2.3373	1.95353	2.18121	2.04327	1.85588	0.511879	0.551525	0.388887	0.496759	0.113621	-0.0025602	0.844877	1.52562	2.52955	1.64127	1.16865	-0.213727	-0.00333452	0.503041	0.756419	0.791802	0.644195	0.3486	-0.0492744	-0.460907	-0.772383	-0.811032	-0.489975	-0.124248	-0.0364957	-0.177872	-0.414597	-0.644641	-0.792075
	6.35126	6.62619	6.33058	5.37371	4.4906	4.42713	3.55369	2.65535	2.8754	3.01065	1.88846	1.31785	1.16145	1.28189	1.54179	1.80378	0.565196	0.861706	0.706992	0.165228	-0.959955	-1.78137	-1.54572	-1.49795	-1.16119	-1.61408	-1.95596	-0.672973	-0.670842	-2.76517	-3.48844	-3.71954	-6.21771	-5.22086	-4.85937	-4.92165	-5.19609	-5.4711	-5.53507	-5.22968	-4.88103	-5.06668	-5.87533	-6.59766	-6.62122	-6.26799	-6.15888	-6.38259	-6.45753
	3.33943	3.3278	4.63203	3.96199	5.44767	5.51539	3.81893	4.14653	4.30695	4.23645	3.84955	3.55068	3.33985	3.21706	3.1823	3.23557	3.04712	4.95121	4.42163	3.50094	4.01932	5.04922	4.89841	4.45176	3.83663	3.35211	4.26924	4.62569	3.61956	3.51669	3.3245	2.24163	-4.06156	-2.40305	-1.37049	-0.841677	-0.694438	-0.806589	-1.05595	-1.32033	-1.47755	-1.4303	-1.26505	-1.15066	-1.23508	-1.47036	-1.703	-1.79201	-1.75401
	-10.8243	-8.96703	-7.61325	-7.43682	-7.05537	-7.34482	-7.14093	-7.68861	-8.02215	-9.28975	-8.83064	-8.459	-8.17481	-7.97809	-7.86883	-7.84703	-8.83481	-8.7913	-8.93361	-8.72016	-9.8468	-11.1125	-9.61559	-9.12149	-8.06743	-8.37877	-7.36323	-7.31565	-8.72178	-7.17026	-6.16046	-6.12416	-6.97283	-7.41077	-10.1803	-10.3632	-9.65975	-8.8986	-8.36658	-8.70697	-10.1986	-10.3604	-10.9675	-9.95528	-10.7047	-9.81554	-10.3221	-10.7753	-11.2551
	-2.03642	-2.02355	-1.84279	-3.00001	-2.20571	-2.30855	0.404065	-5.64075	-2.47829	0.0459317	-0.461407	-0.778368	-0.620239	-1.0836	-2.73481	-3.80062	-2.72619	-2.60576	-3.45511	-4.45633	-4.84084	-5.60549	-7.25536	-7.02613	-5.80494	-6.81863	-7.49898	-7.51128	-7.63065	-8.08214	-9.23948	-10.1575	-14.186	-15.6903	-13.3742	-14.5337	-16.1976	-16.314	-16.2985	-16.1191	-11.7084	-9.2051	-8.06842	-10.425	-13.7042	-12.6448	-10.5606	-9.63474	-10.2403
	2.60907	2.71982	5.14453	4.91026	3.14558	3.76336	3.98524	4.73694	3.90225	6.8006	7.35902	7.01063	6.309	5.7273	5.15456	4.60944	3.82371	3.78813	3.75862	2.75391	2.03787	3.82041	4.02379	2.98842	4.80503	4.82637	4.87636	3.58464	3.40205	2.94533	2.69676	2.21576	-1.51886	-3.87502	-4.31514	-4.57682	-5.62967	-6.49997	-6.76273	-7.49638	-7.38077	-9.22812	-9.1414	-8.41001	-10.4959	-9.46041	-10.1564	-11.0559	-10.2898
	5.36541	6.10693	6.07048	5.41055	5.28447	5.95817	6.06885	6.19069	5.2864	4.22732	5.40831	4.76912	3.74802	3.52598	3.40722	2.80407	2.17358	3.18301	1.05013	1.31729	0.522424	2.93563	3.37042	4.39347	4.78266	5.23088	6.67965	6.1889	6.8232	6.18038	4.46784	3.43752	-0.398838	-0.711519	-1.6014	-1.46317	1.79683	1.96977	2.95149	0.865039	1.31092	0.885713	-1.23975	-2.79128	-1.65614	-0.825621	-0.9757	-0.687923	0.286787
	4.22722	4.09951	4.25562	1.7229	2.77059	6.34755	5.70847	7.04105	6.7693	6.2789	5.22951	3.77584	2.94758	3.45067	3.64926	2.81241	2.93372	1.76978	1.98051	1.73788	-0.85409	-0.661615	-0.233247	-0.585608	-1.10374	-1.60824	-1.08725	-1.21867	-1.14906	-1.96404	-2.64322	-2.88399	-2.90283	-4.68837	-5.81973	-5.14588	-5.15534	-5.57654	-5.29626	-4.75422	-4.83521	-3.13615	-3.33408	-2.60588	-3.75369	-5.4683	-4.53795	-4.54569	-5.52829
	4.55281	4.52599	5.52108	5.94846	4.7502	3.94736	4.42511	1.35728	3.77434	3.8178	2.93463	2.9285	2.71919	1.47853	0.213617	-0.299389	-0.558823	0.339944	-0.215888	-1.68266	-1.1749	-2.54304	-2.00708	-0.866599	-1.8996	-7.43878	-2.42703	-1.87897	-2.15223	-2.84582	-3.5527	-4.29369	-5.57016	-6.59403	-6.6529	-5.90617	-4.81398	-6.85313	-6.63986	-6.86157	-6.91235	-6.1894	-5.57716	-5.46073	-5.38828	-4.97412	-5.75685	-6.79999	-7.00129
	0.474775	0.618889	0.668908	1.4191	1.60957	-0.0135101	-2.32061	-1.60466	-0.591043	-3.33014	-0.540161	0.584234	0.594159	0.0407325	-0.561142	-1.01177	-1.86064	-2.44143	-2.94325	-4.34617	-5.77981	-5.11131	-5.10001	-5.95145	-6.23406	-5.83242	-5.82826	-5.63414	-5.54007	-5.52771	-5.32865	-5.2621	-6.56802	-10.468	-10.809	-12.9857	-12.7344	-9.73562	-8.2066	-6.41093	-4.52909	-3.67609	-4.47139	-5.13784	-4.41342	-3.76846	-3.78775	-0.954912	-2.514
	-7.7313	-7.45514	-6.33224	-6.88761	-5.67573	-6.83072	-5.81015	-7.1504	-4.93844	-8.86816	-8.25991	-7.77452	-7.412	-7.17234	-7.05555	-7.06162	-7.26045	-8.55861	-8.44315	-9.00189	-7.66146	-8.02508	-9.50193	-10.0274	-8.92594	-7.59069	-7.08113	-6.44601	-7.76965	-8.61706	-8.82068	-10.5549	-13.2213	-13.6272	-13.2593	-12.4552	-12.9177	-13.2908	-12.9474	-13.0005	-11.9063	-11.1587	-9.89138	-9.238	-8.93723	-9.06768	-9.4285	-9.12256	-9.48268
	5.52077	2.1712	5.28626	4.72513	5.95518	5.2712	8.1634	8.1147	7.46047	-5.44649	3.25581	5.03528	2.8911	-0.177541	-1.49669	-1.22308	0.594333	0.516946	-0.736779	-1.85722	-2.14158	-1.79494	-1.07732	-1.70524	-2.60381	-1.96563	-0.962168	-1.43501	-1.65516	-0.952108	-1.48231	-4.21858	-1.26151	-1.64728	-1.18082	-2.14277	-2.62844	0.316928	-2.09362	-4.21519	-2.18096	-4.85752	-3.54555	-3.81657	-3.16442	-3.23129	-0.0240919	-0.590571	0.405023
	-1.71925	-2.67961	-2.37886	-2.65569	-2.52774	-2.66622	-1.77522	-2.15827	-1.31044	-2.07679	-2.461	-2.52271	-2.47646	-2.53682	-2.88355	-3.3937	-4.04425	-4.46135	-5.63659	-5.63884	-4.73383	-4.19761	-4.54055	-5.47681	-5.24312	-5.85558	-5.44638	-5.02317	-5.22484	-5.37397	-5.55354	-5.22355	-5.53607	-3.93302	-3.72714	-4.13113	-3.58416	-4.23834	-4.16429	-4.77932	-5.46331	-5.47849	-5.72329	-4.20559	-4.24782	-4.37471	-4.63957	-3.88694	-3.503
	2.10381	2.09313	1.86986	1.83071	1.64656	1.52367	1.07052	0.97206	1.04742	0.687408	0.530114	0.31229	0.256459	0.49237	0.481296	0.0459985	-0.127496	0.184215	-0.0205558	0.29044	0.161317	-0.170242	-0.238106	-0.277178	-0.528769	-0.405615	-0.103435	-0.0923745	0.17862	0.391723	0.160162	-0.0425949	-0.594755	-0.556581	-0.647224	-0.677047	-0.488356	-0.580787	-0.30295	-0.0607765	-0.211531	0.0512558	0.146721	0.709231	0.441544	0.393383	0.567312	0.624582	0.432919
	0.862134	1.23743	1.82283	1.43935	3.03849	1.60014	0.761441	0.738813	1.40523	1.22972	0.773262	0.468006	0.29668	0.242007	0.286712	0.413519	0.242922	-1.94402	-1.57739	-0.518335	-0.933015	-0.757273	0.244825	-3.14716	-2.33651	-1.32505	-1.32692	-1.74769	-1.48933	-0.707372	-1.16883	-2.52287	-2.42818	-3.34938	-3.22717	-2.85068	-2.96288	-3.45207	-3.67488	-3.69227	-3.70241	-3.90555	-4.50703	-5.24718	-5.63228	-5.5174	-5.26781	-5.30194	-5.3855
	14.0559	14.8064	14.8577	15.2472	11.8685	10.4297	10.5751	8.91749	8.34755	7.61179	7.59487	7.57795	7.56103	7.54411	7.52719	7.51027	5.58634	6.36668	7.72628	6.21601	4.95917	5.49977	4.37166	3.73828	4.3816	2.37652	3.4973	4.99834	5.53219	6.08495	4.71221	3.86199	4.35974	4.74083	3.95465	4.28266	4.61825	5.9935	4.57101	4.5599	3.72648	5.0915	4.87161	4.6027	4.26254	3.16458	4.79797	4.58737	5.33661
	2.6114	3.2169	3.53455	3.18585	2.74897	2.97432	2.59956	1.92682	1.69503	0.530741	0.813214	0.422145	-0.250226	-0.763151	-0.348301	0.72184	-1.38711	-0.60705	-1.00133	-0.911717	-1.46751	-0.583465	-1.06794	-0.69921	-2.12902	-0.703735	-1.15542	-1.79265	-2.27524	-2.67937	-3.319	-4.86582	-4.35039	-4.6297	-4.80796	-4.61805	-4.53838	-4.89673	-5.23283	-5.36998	-5.14761	-5.77241	-5.79144	-5.16025	-4.75932	-4.46457	-4.07352	-3.56602	-3.89055
	4.44015	4.02433	5.1521	4.87543	3.66585	4.06326	4.01449	3.66244	4.04004	3.37738	2.0494	1.80904	2.22222	2.87364	2.64516	2.47803	4.37182	4.04112	4.80742	4.91248	4.93664	5.73865	4.86464	4.54523	5.40934	4.44707	3.74542	4.35473	3.38845	1.94409	0.985198	-0.368473	-2.16699	-1.17297	-1.3606	-0.968167	-0.233853	-1.4208	-1.69031	-1.30508	-1.13059	-0.788108	-0.301379	-0.226075	0.257843	0.458619	-0.0238006	0.563797	0.729652
	16.4111	16.2654	15.2829	13.5116	14.6252	16.358	14.6501	12.9287	13.2061	8.79234	11.9155	12.3755	11.3592	10.0532	9.50772	9.58315	8.72237	7.91683	8.08431	9.45175	7.43021	3.48348	3.87579	3.97066	2.93564	2.63446	3.32988	3.85801	3.58985	3.26715	2.8991	0.953636	-5.04777	-4.68913	-5.67182	-6.59835	-7.27604	-5.18059	-3.90789	-2.73003	-3.08764	-3.95711	-3.46512	-1.52159	-2.11115	-2.30055	-2.699	-2.85856	-3.37567
	2.28806	1.57147	0.599271	-0.620415	-0.264248	-3.91655	-5.01537	-1.16407	-2.46697	-1.24803	-1.38603	-1.53161	-1.68476	-1.84548	-2.01378	-2.18965	-3.24074	-2.91622	-3.05531	-3.54769	-4.34368	-4.8912	-3.62916	-3.81349	-3.34074	-1.34654	-2.31745	-2.33109	-1.17199	-0.648338	-0.788922	-0.516411	-1.55824	-2.1559	-2.09774	-2.37582	-1.62691	-2.02204	-2.34783	-2.60148	-2.34725	-1.48138	-1.02375	-0.468139	-0.83147	-0.824474	-0.38878	-1.0452	-1.73712
	-4.76214	-5.46707	-4.41161	-4.38187	-4.29392	-4.44186	-5.30073	-4.28017	-4.07092	-4.88347	-5.41126	-4.97838	-5.48031	-5.62057	-5.63419	-5.22773	-5.86766	-8.02706	-8.08691	-9.30717	-9.21805	-8.59573	-9.80263	-7.47258	-7.71544	-6.32148	-4.03804	-3.50373	-3.10531	-1.92328	-3.90303	-3.47042	-3.21701	-3.35097	-4.28598	-3.74953	-3.46173	-3.76895	-3.81649	-3.56361	-4.35491	-4.5803	-4.02327	-4.52657	-4.86207	-5.52642	-5.95558	-5.80842	-6.47217
	24.3112	23.1533	21.8927	21.1228	19.9545	20.2235	18.8761	16.186	16.0813	14.8777	14.7727	13.0428	13.7715	14.1001	11.669	11.8603	12.5096	9.77745	8.97774	8.65464	7.89063	7.75828	7.98326	7.79456	7.4329	6.89134	6.4987	6.82622	7.74669	6.91299	5.62872	5.78181	2.17702	1.64962	1.21585	2.72606	1.84209	1.27144	0.869655	2.78076	3.59057	4.73951	5.08508	6.58864	6.88549	6.58163	6.55468	6.46356	5.74032
	8.3043	7.94459	5.82369	6.7602	5.06793	1.52016	0.673301	4.13075	2.36487	6.46904	2.56404	3.20346	4.2124	2.31824	0.813263	1.96447	3.24079	1.59251	1.02339	0.109056	-0.911422	-0.254562	0.501088	0.629353	0.286171	-0.188991	-0.506761	-0.910744	-3.10254	-3.14646	-0.866434	-0.986977	-2.43573	-3.91447	-4.18986	-3.36098	-4.08011	-5.02565	-5.80067	-3.97042	-3.63641	-3.32236	-2.91327	-2.67702	-2.29341	-1.02618	-1.52903	-0.550487	-0.513603
	2.32973	1.59861	0.446394	0.735626	2.0113	0.608483	0.498466	0.635955	2.22999	11.617	4.75728	2.88151	3.8822	5.65186	6.32405	6.13031	10.3312	4.78235	4.76921	6.38495	6.711	6.69971	7.32899	8.47968	9.17167	8.19949	7.21783	7.57131	7.71432	7.94904	8.04545	7.67901	0.721981	-0.223461	-2.09688	3.96694	2.24909	3.56546	3.53363	2.95141	3.82935	6.33922	9.06634	6.10454	8.21827	6.77984	6.98532	5.36062	8.40101
	8.95633	6.6865	7.0866	10.1283	8.45287	6.45224	7.95567	7.52938	6.58245	8.03403	3.9549	5.23808	5.88562	5.75529	5.95795	3.90597	4.60562	2.63227	3.41235	4.51853	4.32599	4.22267	4.12737	3.7751	4.36338	5.17511	4.95536	2.88467	-0.170251	0.0313042	1.38948	0.600372	-1.3648	-2.21463	-3.00474	-3.25051	-2.54181	-1.84786	-2.43201	-2.68361	-2.3864	-2.55341	-3.03608	-3.64859	-4.08848	-3.50807	-2.93231	-3.44585	-3.13691
	3.11419	1.90287	4.21329	3.48829	4.66881	4.73063	4.39862	3.78761	2.78791	2.94214	3.47026	2.5401	1.69695	2.10324	2.14282	0.90895	-0.749323	0.574029	-0.241619	1.16517	2.30104	2.36505	2.86712	3.56141	2.81348	4.91272	5.03649	3.05582	4.12654	5.78916	4.54373	3.22156	5.54486	5.60595	5.8603	6.14364	6.29272	6.18345	5.79826	5.45222	5.33652	5.28102	5.24487	5.23067	5.18719	5.06001	4.89891	4.95861	5.23603
	11.443	12.3218	12.4849	11.9387	9.82956	10.0988	9.72866	10.0649	8.84258	7.18435	7.35286	7.21788	6.86061	6.36226	5.81148	5.36163	4.12446	3.46	3.34327	2.37948	0.934525	1.23421	2.30691	2.13704	1.28163	1.34363	1.93799	1.42784	0.260433	-0.0818061	-0.629797	-3.03688	-4.72117	-4.20549	-5.37979	-4.96796	-2.63613	-3.35665	-5.15242	-5.78889	-5.32772	-4.21054	-4.00556	-3.76598	-2.81157	-1.15529	-1.56621	-0.0805934	1.4723
	0.413702	0.422899	0.871862	0.734622	0.728515	0.381892	0.178387	0.521589	0.400498	0.400419	1.04158	0.565352	1.04658	1.28072	0.958111	0.602927	-0.0486767	-0.723171	0.0307158	-0.040445	0.251917	0.257339	0.23488	0.324797	0.00728661	-0.406814	-0.687697	-0.740823	-0.736366	-0.986487	-1.0603	-0.731107	-0.96418	-1.39803	-1.47842	-1.37216	-1.23467	-1.16468	-1.20575	-1.25848	-1.09274	-0.985009	-0.903498	-0.569185	-0.210104	-0.0823758	-0.0569905	0.128535	0.0982619
	4.72601	5.19156	4.64969	5.12561	5.21989	4.62563	4.26722	3.53757	2.89058	1.3174	2.04356	2.39097	2.44133	2.27637	1.97778	1.62727	1.78527	1.81738	2.39184	2.25776	2.16693	1.2145	1.5289	1.17803	-0.0868685	0.244586	0.125601	-0.460718	-0.0120707	-0.170211	-0.515774	-0.552947	-0.626554	-0.910073	-1.05516	-1.09701	-1.07084	-1.01184	-0.954418	-0.90627	-0.843107	-0.761799	-0.705532	-0.708451	-0.754147	-0.818146	-0.893817	-0.978433	-1.03558
	0.841	-0.837048	-0.593551	-0.0477455	0.269856	0.0228331	-1.02796	-2.12478	-0.615092	-2.19278	-1.59314	-2.05309	-2.72423	-2.26782	-3.01735	-3.42079	-3.71166	-2.7955	-3.35971	-3.26959	-2.52786	-3.32887	-2.91657	-3.53787	-3.74536	-3.3774	-3.66899	-2.61202	-3.09406	-3.16061	-2.96102	-2.64817	-5.65344	-4.56404	-3.82158	-3.39066	-3.23592	-3.32196	-3.59417	-3.81705	-3.68967	-3.3476	-3.2151	-3.3983	-3.71296	-3.89971	-3.6329	-2.92785	-2.29107
	-2.46363	-1.28161	-0.159678	-0.223274	-0.971135	-0.792105	-0.74518	-1.19696	-1.74795	-1.56908	-2.15058	-2.29683	-2.23542	-2.19391	-2.36454	-2.6318	-2.26381	-2.38509	-2.21851	-2.22549	-2.60234	-3.08184	-3.07185	-2.61647	-2.54941	-3.02115	-3.10693	-2.80643	-2.98097	-3.1012	-3.43825	-3.75298	-4.53012	-3.61941	-3.03353	-2.65754	-2.37652	-2.07553	-1.63968	-1.00461	-0.256157	0.48191	1.01056	1.11067	0.876789	0.716242	0.837006	0.971806	0.872057
	17.0288	16.8206	11.4938	8.62877	6.37045	3.28921	2.92368	2.33629	2.40749	1.71512	3.23384	4.25328	5.07495	5.79959	5.09456	2.91885	1.28756	-0.176843	0.115627	-0.522559	0.796509	1.03539	1.6923	1.82158	0.922635	-0.602378	0.938551	0.429903	-1.22053	-0.626355	-0.558704	-2.02556	-3.92163	-2.55226	-2.0394	-2.01685	-2.11842	-1.9779	-1.22928	0.277352	2.04961	3.5529	4.81796	6.11468	7.38669	8.25133	8.5579	8.70503	9.09421
	-0.829427	-1.0941	-1.46837	-1.61802	-1.51418	-1.46691	-1.32269	-1.55941	-1.76949	-2.17088	-2.26293	-1.96191	-2.00093	-2.18891	-2.40146	-2.60685	-2.43464	-2.3275	-2.33169	-2.59096	-2.3427	-2.32728	-2.31171	-2.5097	-2.41056	-2.82387	-2.53737	-2.94369	-2.65995	-2.73677	-2.75949	-3.11258	-2.91093	-2.40141	-1.37303	-0.945609	-0.997433	-0.689909	-0.785615	-0.785292	-0.196051	-0.483701	-0.648772	-1.10373	-1.24369	-1.43884	-1.51537	-1.57547	-1.67119
	7.28153	8.3944	5.31851	4.20507	4.58865	2.78309	1.24966	0.823823	0.941839	-1.46474	-0.916689	-1.01648	-1.5682	-2.78848	2.71962	2.13939	2.12685	1.63979	2.72503	4.24257	5.16466	5.91994	7.18509	7.91651	7.50046	6.30156	5.62176	5.69747	5.79552	4.90853	4.04496	3.90152	1.22049	0.709925	0.036596	-0.0545534	1.82053	5.30745	11.0734	11.7735	9.75305	9.47796	7.88548	5.57364	8.652	9.41284	8.46647	7.11575	5.32613
	0.482313	-0.03856	-0.420578	0.22749	2.29067	4.6432	5.15706	4.93103	3.50954	1.39636	0.686851	0.168865	1.46057	2.51941	0.92854	0.774685	0.895368	0.576559	0.236086	0.0641081	-0.111826	-0.782614	-1.50642	-0.9941	-1.335	-1.64463	-1.58583	-1.4628	-1.41862	-0.668591	0.26199	0.663675	2.98046	3.85546	3.90753	3.85171	3.465	3.13384	2.79978	2.73233	3.34298	3.50918	3.59863	3.15052	2.75396	1.76654	1.37365	1.50234	1.1366
	5.26988	2.91892	3.10755	6.12264	5.74194	6.39171	9.52746	11.2507	11.2592	10.1373	11.2227	14.0532	13.7723	12.2533	12.9328	16.0397	10.6842	10.479	10.5589	8.92803	9.06671	5.39134	4.60396	2.59628	2.51133	1.07151	2.57097	1.78715	2.73579	2.92579	5.39367	6.31871	6.48698	7.82886	7.66474	6.87454	6.25581	6.02103	5.76881	5.25904	6.19377	7.32037	6.94724	6.74635	5.51551	3.62464	3.4173	3.22873	2.58203
	-2.44638	-1.9835	-1.68002	-0.144538	0.134759	-0.729913	-0.307972	-0.19198	0.435287	-0.498512	-0.511577	-0.808727	-1.42138	-1.6122	-1.49296	-1.75415	-1.23266	-1.02648	-1.04939	-1.17569	-1.11072	-1.9083	-1.95195	-1.69974	-1.90131	-1.5421	-1.72463	-1.40605	-1.35993	-0.796532	0.250297	1.16348	2.07153	0.936004	0.691024	0.72995	0.480854	0.0143661	-0.224983	-0.390041	-0.472269	-0.301374	0.0564362	0.227425	-0.0361783	-0.172598	-0.354189	-0.916784	-1.17752
	13.4655	14.1689	11.0614	12.051	12.9301	11.9251	13.7018	12.5138	12.0885	8.96577	7.71897	8.04434	9.18082	16.7767	16.2864	15.0331	16.06	16.5309	12.2017	9.49917	8.55566	7.15297	6.0197	5.8201	3.53673	2.85028	3.4433	2.63186	2.90316	2.71029	5.47319	8.85002	7.30542	11.0373	12.6184	12.6554	11.7552	10.5247	9.52202	8.84647	8.34788	7.89473	7.38094	6.8993	6.70512	6.66103	6.1939	5.34941	5.0843
	30.8356	24.0849	20.2896	13.3129	13.1993	16.1278	17.9649	15.4455	16.3609	23.3915	20.2607	18.4058	20.7531	19.7614	20.2548	16.448	22.9639	21.5349	23.3165	19.851	17.0831	13.3346	9.45982	9.72838	8.57883	10.2174	8.68092	11.8136	11.0733	12.5217	11.7962	18.1353	11.3099	14.9015	16.8368	17.494	17.2515	16.4875	15.5803	14.9082	14.7561	14.8758	14.831	14.4018	13.8859	13.6428	13.6843	13.6462	13.1978
	6.03434	4.01483	0.94892	-0.859548	-0.472733	-0.70682	-3.48771	-7.18515	-3.01187	-4.01107	-5.53263	-5.4361	-2.60223	-1.29944	-3.02079	-3.81977	-2.75481	-3.85415	-4.97685	-5.70105	-7.45235	-7.04183	-8.18335	-9.78596	-8.10626	-7.62776	-6.50775	-6.32487	-7.18951	-5.29355	-3.01266	-5.91138	-1.03567	-3.47404	-5.20917	-6.31737	-6.87493	-6.95817	-6.64337	-6.00685	-5.1425	-4.24469	-3.5432	-3.21571	-3.31557	-3.87003	-4.69512	-5.37871	-5.57043
	3.72047	2.83525	2.52987	1.31831	1.13589	1.28593	0.78592	0.652002	-0.256828	-0.164267	-1.72618	-0.549324	0.230948	-0.10583	-0.130374	0.171872	-0.337212	-1.2608	-1.35348	-2.03191	-0.921526	-0.905413	-1.87605	-2.76547	-2.71955	-2.49671	-2.86111	-2.53042	-2.24506	-2.5037	-2.51262	-3.24615	-3.49355	-2.92503	-2.20727	-1.40221	-0.571797	0.222046	0.91738	1.45227	1.76577	1.84201	1.72765	1.47377	1.12759	0.732496	0.331161	-0.0406309	-0.352077
	2.00967	1.99995	1.79011	1.39512	1.51749	1.20616	0.771483	1.29895	1.37802	1.82206	2.50764	2.39622	1.8222	1.10789	0.484818	0.0898245	-0.186882	-1.54075	-1.38249	-1.98222	-2.07532	-2.00804	-1.63031	-1.90283	-0.860712	-0.953177	-1.57619	-1.6838	-2.22712	-2.13572	-2.03206	-1.77217	-0.803836	-0.863213	-0.901075	-0.913817	-0.897835	-0.821913	-0.501246	0.0638865	0.339321	0.252882	0.253758	0.451182	0.856184	1.71305	2.76676	3.10834	3.12607
	7.94815	8.43034	7.95823	6.55492	5.63504	4.6378	3.72965	3.39018	3.88841	9.22943	7.07687	5.79514	5.17023	4.98811	5.03477	5.0962	2.40664	2.24736	3.75274	4.192	3.4253	3.87633	3.69341	4.96866	6.55365	5.56829	3.77519	5.5207	7.00799	7.74771	9.18758	10.6317	12.7717	10.9071	11.3913	12.8796	14.0273	13.9883	13.5099	13.0324	12.306	11.5876	11.0636	10.1037	8.91603	8.45252	8.26716	7.69409	6.80374
	7.07103	5.79812	4.81539	5.97459	8.18268	6.79167	6.76775	9.45469	8.32244	6.28522	6.83097	6.48171	5.82792	5.46009	5.87315	6.7304	6.5517	5.69587	5.36041	4.26869	4.12395	4.36149	3.29678	4.03364	3.61026	3.44013	4.84512	5.97925	5.68807	5.60014	6.86801	8.25982	10.9774	9.37035	9.43445	10.0647	10.3126	10.3011	9.96738	8.93346	8.36842	8.00153	7.15972	6.71716	6.58873	6.31844	5.79803	5.65652	5.44679
	8.82193	11.8246	8.66277	7.01448	15.5425	26.3112	27.078	22.1662	17.7312	12.4963	12.2792	11.3831	10.1893	9.07889	8.38238	7.98744	6.8782	5.54274	4.9245	4.14745	3.10385	2.55781	2.24648	2.46327	2.90719	2.75276	2.06933	2.13855	1.99888	1.72009	2.14507	3.31576	6.19937	5.9634	6.51132	7.47129	8.47145	9.14026	9.14504	8.61745	7.97983	7.58201	7.28618	6.60245	5.8082	5.13605	4.39269	4.22041	4.97407
	4.52317	5.20007	4.65677	3.31076	2.74012	2.62311	2.23019	3.5259	3.65226	4.34984	2.84097	2.39376	2.43782	2.40277	1.80474	0.912785	0.263506	0.273621	-0.924145	-0.263798	-0.0718299	-0.310586	-0.442599	-0.685937	-0.0018833	0.68855	3.59498	4.97384	6.85053	6.93947	7.33029	9.04147	9.78221	8.27162	7.57105	7.39552	7.46006	7.48634	7.26638	6.73217	6.30745	6.21447	5.79123	5.14464	5.49439	6.46821	6.68798	6.25091	5.74893
	-0.845378	-0.990123	-1.31087	-0.941628	-1.53004	-2.14007	-2.65343	-2.88293	-2.785	-3.46757	-3.50787	-3.60398	-3.74099	-3.904	-4.07809	-4.24837	-4.47832	-4.1999	-4.19004	-4.16094	-4.0165	-3.95152	-4.06097	-4.13598	-3.68356	-2.81818	-2.29824	-1.89893	-0.844898	0.0699064	0.412873	1.02997	-0.00969408	4.45147	5.33659	4.59011	4.14683	4.66972	4.4631	3.60188	3.15527	2.9789	2.85744	2.72249	2.2826	1.55461	1.10435	0.682192	0.0353558
	3.9781	6.2258	8.06223	9.40022	9.203	9.09488	7.18997	4.08849	7.71537	8.42833	3.80025	3.14955	2.97934	2.2211	1.64012	1.31375	2.7517	0.849983	1.42606	2.43766	1.05252	1.9556	1.54169	2.26331	1.9115	2.73653	3.60739	4.86032	8.18893	10.9306	12.7272	14.6846	20.3805	16.8894	16.0767	16.3805	16.239	14.3318	11.9004	11.1562	11.4434	11.5902	11.4166	10.6945	9.04516	7.83897	9.17123	11.4495	12.4318
	2.13742	2.33364	1.71773	1.5759	1.10268	0.816212	1.25937	2.17776	2.33875	1.27823	0.838567	0.462292	0.272448	-0.0227751	-0.485243	-0.565987	-0.683737	-1.09241	-0.98706	-1.04569	-1.11964	-0.967978	-0.760842	-0.532773	-0.770314	-0.812676	-0.510754	-0.102825	0.136545	1.02341	2.14651	2.24542	2.46405	0.545101	-0.995566	-0.430289	-1.70936	-1.03045	-0.978572	-0.908491	-0.553311	1.23131	4.86934	5.19384	4.62671	2.38802	0.551258	0.462254	1.36506
	2.08645	2.58359	2.14761	1.44706	1.05667	0.542877	0.50041	0.632072	-0.0959713	0.148135	0.709665	0.471277	0.37304	0.329741	0.0194235	-0.025268	-0.376186	-0.773103	-0.839841	0.707547	1.97796	1.63625	1.14225	0.348518	0.535539	0.668567	0.55265	1.78639	2.28927	3.12167	3.56493	3.81873	4.55855	4.02841	3.71292	3.53675	3.42458	3.30105	3.10107	2.85558	2.6417	2.453	2.232	2.06523	2.16045	2.50874	2.85357	2.99789	2.85034
	3.82227	7.37414	8.75168	6.56509	7.82259	11.0212	13.0565	7.85218	6.38223	7.13878	4.73119	4.86617	1.37255	-2.71608	-1.71351	0.134363	-1.32601	-4.02461	-0.0658871	0.454677	-2.03464	-1.22625	-3.16886	-5.96531	0.471455	7.44244	8.64145	10.813	18.9489	17.3992	21.1237	18.9549	12.3485	14.234	13.1756	10.5823	7.88628	7.42745	11.6317	16.4979	18.1075	16.7612	15.5251	15.878	14.7006	11.8628	9.08416	7.77423	6.91366
	-1.96639	-2.09904	-1.88689	-2.04542	-2.21826	-2.27897	-2.22362	-2.27566	-2.54605	-2.91946	-2.57523	-3.17724	-3.0789	-2.76034	-3.16537	-3.24614	-3.07002	-2.84064	-2.67118	-3.08483	-3.25746	-2.75959	-2.47448	-2.23694	-2.4516	-2.44543	-2.51672	-2.53789	-2.58461	-2.20236	-1.1961	-0.998531	-0.26189	-1.0999	-1.33761	-1.30943	-1.34972	-1.6883	-1.97095	-1.91071	-1.83897	-1.8986	-1.96546	-2.09661	-2.36427	-2.59487	-2.72254	-2.88332	-3.00242
	5.41376	6.57079	5.91755	4.88007	5.03205	5.37094	5.91766	5.50797	3.85922	2.02511	2.10373	0.514785	-0.0476416	1.00743	2.51116	3.51143	1.65774	1.58586	1.34697	1.61042	2.76665	1.71949	2.61009	5.36796	5.57309	6.60894	7.14782	8.49443	9.92998	9.54299	9.59534	8.1417	6.73393	6.599	5.79598	4.86004	4.29393	4.25045	4.6646	5.55411	7.55534	9.37768	7.86214	5.34432	3.65209	2.63361	2.86725	3.70111	3.61068
	6.58674	5.77419	5.8288	6.37047	6.20468	5.16319	4.75368	4.01351	5.50671	3.06819	3.08253	1.77709	0.888047	0.401131	0.137279	0.455507	0.360616	0.57351	0.281749	0.0833422	-0.608993	0.560926	0.115386	1.04136	1.79896	4.37263	4.37031	5.14725	5.05565	5.40884	5.70185	4.42253	0.894351	2.63821	3.23497	3.09478	2.62778	2.24412	2.30849	2.75838	3.29972	3.66852	3.64195	3.34233	3.18339	3.16518	2.81949	2.11964	1.70181
	-1.30907	-1.29001	-1.56802	-1.31608	-1.45972	-1.79767	-1.93281	-2.05018	-1.67437	-2.34912	-2.77692	-2.59903	-2.36295	-2.07776	-1.87032	-2.16028	-1.36726	-1.38491	-2.18472	-2.29363	-2.84072	-2.41143	-1.95861	-1.35456	-0.795462	-0.720581	0.359683	-0.0246931	0.704073	0.646385	0.199855	-0.138306	-1.67833	-1.28707	-1.24916	-1.43834	-1.72831	-1.9928	-2.10976	-2.09712	-2.14059	-2.31426	-2.44798	-2.41697	-2.35493	-2.41512	-2.5258	-2.54468	-2.50633
	4.39484	3.86595	3.14448	2.21556	1.09247	0.81225	1.52063	1.18196	2.00244	2.29869	1.36678	0.699818	0.355272	0.3489	0.394054	0.294741	-0.000978974	-0.308541	-0.585	-0.853624	-0.397524	-0.199621	-0.0758049	0.558894	0.484042	0.552025	1.70989	2.01078	1.89699	2.25643	2.07979	1.43924	1.07076	1.40355	1.26239	0.879462	0.486971	0.317108	0.473909	0.548794	0.207272	-0.0761518	0.147301	0.414518	0.236301	-0.0690007	-0.114656	-0.0479636	-0.0953859
	5.13462	4.20023	3.8939	2.89425	2.58888	2.09728	1.92199	1.43133	1.19729	0.341844	0.0632699	0.0633564	0.120215	0.0422452	-0.138281	-0.288435	-0.804688	-0.732077	-0.555419	-0.619961	-0.296635	0.421519	0.679734	1.05099	1.94374	2.85373	3.0148	2.79958	2.65942	2.72551	2.71913	2.05046	1.12489	1.39814	1.39004	1.20229	0.9366	0.694684	0.566944	0.537531	0.532976	0.48694	0.34518	0.178981	0.16441	0.291432	0.338881	0.20949	-0.000848991
	2.96262	3.02528	2.58741	2.47414	2.6297	3.19235	3.90139	3.72902	3.07393	0.839855	0.893491	3.10553	3.03278	2.1842	1.41716	2.35582	1.32082	0.270481	0.719028	-0.255192	-0.657098	0.45048	1.02226	1.05912	2.01655	3.47429	4.61583	5.3237	5.40428	5.29134	4.73925	3.94811	2.98401	3.292	3.14878	2.74552	2.27341	1.92362	1.87674	2.27094	3.13519	4.10411	4.77086	4.95724	4.63964	4.18421	3.89746	3.45751	2.59905
	0.0796723	1.96024	4.73743	5.12666	3.93466	4.48576	5.11929	4.2283	3.25781	1.41833	1.29976	0.53846	-0.242215	-0.0528329	-0.603082	-1.0597	-0.634958	-1.23023	-0.887913	-0.67936	-0.544066	-0.324345	0.0209151	1.45527	3.2761	4.04809	4.36639	5.10324	5.11923	4.0714	3.61024	3.66938	2.16058	1.54468	1.18514	1.00135	0.912738	0.838698	0.702785	0.565524	0.651383	1.0408	1.50543	1.83052	1.97646	1.96583	1.97067	2.18841	2.44879
	5.98416	5.4297	3.34199	1.38622	0.860101	2.43272	3.42736	2.49609	2.6798	1.7466	0.037977	0.0186217	0.973092	2.18595	3.01693	3.48019	3.64074	3.96498	3.35841	1.79342	1.4683	0.922911	0.618945	0.439394	1.4413	2.01294	2.13343	5.13323	5.07225	5.58582	5.07207	3.20379	3.88894	3.035	2.72474	2.8187	3.1774	3.66138	4.13115	4.44165	4.3968	3.77791	2.68185	1.7185	1.38629	1.31277	0.851078	-0.0399283	-0.75232
	5.61816	4.60234	5.20669	5.03126	5.96488	4.81463	4.03106	6.4227	4.95335	4.13271	4.20987	2.99939	1.40459	0.328792	0.513932	1.2973	-0.748231	-0.483416	0.68878	0.321484	0.993755	0.651504	2.2362	2.6209	2.24491	2.45219	1.3663	2.06913	1.02952	2.21309	3.59056	3.35054	4.52193	5.3749	7.7671	9.51968	9.26874	9.36005	10.465	10.6646	8.55048	9.38364	11.6315	10.1192	10.0734	9.90881	7.73054	5.70678	6.99418
	31.8684	26.7298	31.6452	51.5408	62.6865	56.7447	45.2992	37.1249	28.1873	21.4283	19.8517	19.037	19.0804	19.701	17.9355	13.6057	11.2122	10.2031	8.10145	5.79567	8.95997	9.65632	6.72715	6.4569	5.68472	5.3347	7.42835	7.76509	10.754	14.1659	13.7572	14.0963	16.3542	18.0364	16.0319	15.8982	18.0598	16.8681	16.7882	15.6749	13.1647	12.4816	12.8111	11.6104	10.121	10.4975	12.2495	12.6664	11.4899
	19.2676	20.317	25.8938	26.6462	24.7068	21.1894	19.6677	15.4709	11.4717	8.50537	6.24456	5.3419	4.47471	2.89371	1.7397	2.40701	-0.22757	-1.59205	-0.100484	0.277663	-0.329737	-0.755064	0.103875	0.250376	-1.23987	-1.04063	-1.04883	-0.157199	0.21799	1.07457	1.72618	2.69895	1.84923	4.55813	5.26443	5.07038	5.05277	5.29903	4.91585	4.72802	5.01831	4.45164	3.51826	3.06971	2.974	2.98585	2.91467	2.68527	2.0749
	6.58051	5.39915	4.40776	5.12179	4.17586	4.1466	3.79679	2.64709	2.71552	2.33718	0.80082	0.479393	0.697469	0.779611	0.169569	-0.651571	1.52802	-0.919684	-0.930642	-0.0786675	0.472253	1.06954	1.01453	0.502497	1.40202	1.4096	0.664079	0.585719	1.05301	2.04272	2.87899	3.31584	4.55275	4.85797	5.67016	6.50267	6.86889	6.3826	5.72296	5.82721	5.70945	4.63906	4.04969	4.40215	4.46406	4.11607	4.01999	3.99657	3.71724
	0.533356	1.19189	2.76706	4.08373	4.81222	6.45935	6.14295	4.63619	2.4153	1.93831	1.78327	1.59598	1.36898	1.07949	0.598789	0.0479113	-0.68061	-0.303184	-0.811623	-1.35793	-1.31439	-0.950514	-0.929077	-1.17232	-0.801388	-0.793179	-0.844731	-0.569015	-0.806587	-0.811631	-0.291716	0.395081	1.17258	0.700111	0.952991	1.35399	1.40247	1.41838	1.54729	0.940171	0.797643	1.36183	0.844479	0.304776	0.388711	0.564578	0.789526	0.891565	0.746534
	-0.697261	-0.722863	-0.873952	-0.767044	-0.453616	-0.579136	-0.33925	0.711471	1.06863	0.454293	1.54849	0.922108	0.0991134	0.128925	-0.479676	-0.977259	-1.4428	-1.58366	-1.57313	-1.52097	-1.53394	-1.5444	-1.54439	-1.75001	-1.85685	-1.80857	-1.68775	-1.54978	-1.55949	-1.63909	-1.549	-1.44684	-1.08149	-1.01725	-0.922866	-0.83229	-0.779454	-0.794018	-0.860222	-0.936789	-0.991434	-1.03603	-1.1837	-1.4086	-1.49275	-1.45674	-1.47675	-1.53042	-1.53365
	6.47818	5.69383	4.32822	4.1326	3.42444	3.37287	1.73528	0.149921	-0.161827	-0.0996801	0.452493	0.687195	0.668327	0.459792	0.125492	-0.27067	-2.63385	-1.39534	-0.952013	-0.808212	-1.07176	-1.67673	0.00410626	0.801857	0.267358	-0.463515	-1.83111	-1.14492	0.508734	2.18753	3.51123	4.26592	7.18196	6.89404	6.88486	6.72804	5.99721	4.50602	3.40801	3.51554	3.79086	3.66151	3.30358	2.77383	2.22184	2.31204	2.86378	2.51147	1.56412
	2.84763	1.7459	0.542596	-1.01479	-1.96028	-1.92995	-2.48626	-2.67446	-2.37077	-0.27971	-0.0823733	0.206266	0.176907	0.173807	0.227136	-0.456396	-1.32161	-1.83798	-2.18454	-1.80435	-2.18581	-2.43527	-2.5475	-2.86197	-3.08436	-2.90055	-2.44655	-2.11288	-1.68574	-1.63329	-1.11992	-0.862711	-0.256215	-0.801465	-1.11338	-1.27894	-1.38513	-1.51892	-1.72967	-1.9163	-1.98137	-1.99265	-2.04779	-2.19886	-2.44938	-2.65433	-2.68069	-2.592	-2.48478
	-0.46101	-0.886777	-1.17466	-1.20053	-1.22567	-0.461205	-0.966031	0.236912	0.0434146	-0.2205	0.135991	0.395311	0.557462	0.622443	0.590254	0.460896	-1.5806	-1.71057	-2.33022	-2.32538	-3.10803	-3.29188	-3.93841	-2.12311	-2.37279	-0.736271	0.240688	-2.03714	-1.49146	-1.28407	-2.41575	-1.83961	0.795944	-0.390308	1.11665	0.689378	1.17996	1.74812	0.2677	0.601829	0.945382	1.35522	2.02045	2.19253	1.29189	0.55835	-0.263722	-0.818235	0.00849609
	16.5116	15.914	13.7547	12.1706	10.5912	9.31103	7.83801	6.23239	4.75549	4.57295	3.93949	3.37249	2.87195	2.43787	2.07024	1.76908	1.99088	1.12549	0.871247	0.824666	0.866384	0.68534	-0.0471344	-0.505937	0.124823	0.0802864	0.722375	1.15015	1.29755	2.21848	2.98636	2.97288	4.50505	3.94634	3.8553	3.90978	3.73485	2.91685	2.2165	2.09442	2.01131	1.8337	1.98104	1.98017	1.20134	0.999352	0.591864	0.128954	0.29577
	7.37897	5.79597	5.61025	7.14512	5.93775	7.21323	7.61952	3.85598	2.26387	0.959675	1.99309	1.27404	-0.0372549	-0.906561	-1.23168	-1.3655	-1.52404	0.533877	-1.22065	-1.62124	-0.699534	-0.410329	-0.420604	-0.225022	1.43445	1.00109	1.21454	1.987	3.5869	5.99407	7.16315	8.34862	14.0967	11.3907	11.2706	12.2692	12.9192	12.5059	12.6791	13.3559	12.1836	9.82176	8.01209	7.43404	7.98366	8.95084	9.65002	9.68745	9.26857
	2.8149	3.30746	3.65839	5.53929	5.7283	4.80355	6.67329	4.47734	4.3624	3.7824	3.44263	2.34007	1.16084	0.973638	0.65576	0.852072	1.18626	1.5463	0.432422	0.544245	1.16502	1.18574	1.09216	0.250639	0.218845	1.07828	1.47646	2.28852	3.60362	4.13357	4.74283	6.92914	4.02149	6.26493	6.86109	6.52778	5.98279	5.93973	6.6086	7.23121	7.53702	8.16148	8.97369	8.84603	7.86541	7.31665	7.22293	6.64817	5.7918
	3.87831	7.61664	7.93393	5.41092	4.05226	2.52557	2.31967	1.97048	1.0739	-0.395761	0.258539	-0.754945	-1.36827	-1.03019	-0.855103	-1.31626	-1.39674	0.304586	-0.333758	0.251164	0.453572	-0.842232	-0.702271	0.288948	0.299247	1.10428	1.98188	3.36038	5.12157	6.2386	6.79739	7.01898	7.88954	6.21017	5.92512	6.38704	6.94854	6.98528	6.45516	5.8887	5.32168	4.50628	3.77333	3.61977	4.10803	5.00715	5.61268	5.59871	5.44935
	4.2949	3.95686	2.10251	0.537445	0.398455	-0.065688	-0.302344	-1.88194	-1.65899	-2.60133	-1.50134	-1.36068	-1.75226	-2.24895	-2.46195	-2.33589	-1.72531	-2.64518	-2.42181	-2.1428	-2.64077	-1.23206	-1.16995	-0.804544	0.456947	1.78784	3.52306	4.15343	5.00005	4.89445	4.35178	3.83273	3.5332	2.3303	1.77929	1.70091	1.91589	2.24496	2.5087	2.52626	2.14618	1.60883	1.40113	1.50022	1.43787	1.08575	0.71359	0.489654	0.406121
	-0.344276	-0.356309	-0.276564	-0.437092	-0.898578	-0.911341	-1.07948	-1.03953	-1.10154	-1.0225	-1.54281	-1.76659	-1.83416	-1.88583	-2.03972	-2.22061	-2.20475	-2.07632	-2.31311	-2.32466	-2.29258	-2.46142	-2.38301	-2.01299	-1.84827	-1.66512	-1.27802	-0.99197	-0.764625	-0.687223	-0.202339	0.0413843	-1.02486	-0.360285	-0.118026	-0.165531	-0.370245	-0.599608	-0.724306	-0.722053	-0.699288	-0.733631	-0.829455	-0.962727	-1.04125	-0.980046	-0.829775	-0.689247	-0.616137
	-0.734494	-0.907422	-0.85268	-1.24496	-1.67337	-1.91716	-1.85008	-2.02569	-2.10898	-2.03455	-1.85666	-1.60636	-2.11721	-2.03647	-1.83876	-1.84849	-1.60554	-1.35946	-1.3659	-1.62722	-1.96689	-2.00737	-1.70496	-1.41647	-1.35298	-1.28765	-0.855372	-0.24825	-0.194546	0.120967	0.583648	0.0256529	-0.893719	-0.664088	-0.628605	-0.713434	-0.844742	-0.948696	-0.954753	-0.901139	-0.956312	-1.17999	-1.39805	-1.46782	-1.45286	-1.45362	-1.52271	-1.68546	-1.86224
	-1.83114	-2.12621	-2.33639	-2.43308	-2.57586	-2.67969	-2.87219	-2.98454	-2.99403	-2.53871	-2.47072	-2.42532	-2.39955	-2.39656	-2.46323	-2.60353	-2.76734	-2.88784	-2.92462	-2.94401	-2.99846	-3.07955	-3.10378	-3.02719	-2.91791	-2.81293	-2.76157	-2.74678	-2.67006	-2.59929	-2.57576	-2.60149	-2.62161	-2.68956	-2.74199	-2.78167	-2.81132	-2.8337	-2.85154	-2.86759	-2.8846	-2.904	-2.91758	-2.91282	-2.87959	-2.83033	-2.78958	-2.77979	-2.79753
	-0.77046	-0.34459	-0.514704	-0.223908	-0.0445463	-0.67561	-0.818284	-0.810456	-0.852606	-1.38559	-1.2098	-1.163	-1.20453	-1.29375	-1.39001	-1.45266	-1.44184	-1.43458	-1.28532	-1.13797	-1.20575	-1.27946	-0.69049	-0.752004	-1.15948	-0.784201	-0.904739	-1.43687	-1.37865	-1.3465	-0.711197	0.328944	1.08475	1.30607	1.98722	1.18436	0.346056	0.0771407	0.490695	-0.32372	-0.110149	-0.745493	-0.0400386	-0.655312	-0.76328	-0.498203	1.3775	1.57239	-0.118087
	5.64975	6.68312	5.85739	3.73611	5.14058	5.2295	2.85698	2.94266	1.6235	8.44578	7.25453	6.32085	5.64474	5.2262	5.06523	5.16183	8.42378	7.54618	6.42909	7.43573	9.69417	8.2874	6.62767	8.12696	9.31956	8.20699	6.54877	5.24489	4.47013	5.16883	5.93897	7.00988	5.72759	8.48742	8.95674	8.25075	7.47699	7.44582	8.28113	8.31409	7.16153	7.01329	6.98638	6.1138	5.86869	6.34824	6.77536	6.47808	5.56606
	-0.539899	-0.356151	-0.557735	-0.862304	-0.916726	-0.0698899	1.70031	1.35944	0.993577	0.237969	-0.641329	-1.19751	-1.51501	-1.67829	-1.77179	-1.87996	-2.84436	-2.81611	-3.1991	-3.64818	-3.82441	-3.69003	-3.89062	-3.78082	-3.21409	-3.19835	-3.98532	-3.53326	-3.23347	-3.07967	-2.57057	-2.20977	-2.43843	-0.995839	-1.14197	-1.40385	-1.22121	-1.33492	-1.38656	-1.51547	-1.88994	-2.26989	-2.31753	-1.95634	-1.67021	-1.7874	-2.20405	-2.58868	-2.59453
	6.21048	3.90287	3.25081	4.06776	2.345	2.20962	5.62307	5.91115	5.95288	7.63795	7.4733	6.18154	4.88164	4.5056	4.61438	4.5581	2.71905	4.61284	4.6274	3.86167	3.26023	3.09313	2.82928	2.37094	2.50358	2.46287	2.26375	2.29245	2.39839	2.73895	3.01426	2.98773	2.29355	3.72526	3.59605	3.00344	2.8648	2.85059	2.41832	1.63659	1.30309	1.10869	0.580507	0.560001	1.15101	1.42714	0.521258	0.090637	0.0089783
	1.41848	2.23355	3.40193	3.72385	4.61369	5.65692	5.55681	6.02438	5.0056	3.5578	2.49471	2.35244	2.2768	1.58898	0.891211	0.798819	1.29995	1.43452	1.21571	1.02425	1.41943	0.922336	0.73409	1.42481	1.56118	2.3324	2.39749	3.55309	3.51678	2.90856	3.41486	2.97739	2.98206	3.20758	2.94909	2.51287	2.20374	2.1383	2.06784	1.80915	1.39221	1.28227	1.47519	1.51102	1.61908	1.8842	1.82741	1.65992	1.67401
	4.7331	3.13557	2.33507	1.37977	2.42881	1.83606	-0.0051955	-0.636361	-0.277683	1.6091	0.137888	-0.687785	-1.13815	-1.19952	-1.08935	-1.34579	-3.37396	-0.913317	-2.44394	-3.7091	-3.86316	-4.06473	-4.42396	-5.00834	-5.81907	-4.99723	-3.47009	-3.29188	-3.38512	-2.89647	-3.03321	-3.10506	-3.82904	-3.37939	-3.69071	-4.68128	-5.48327	-4.96064	-6.19039	-6.71015	-6.77093	-6.94886	-6.04308	-5.00676	-7.38901	-6.73642	-7.32945	-7.39638	-7.11607
	23.2174	23.4288	22.5198	19.8122	18.6259	19.2849	18.6972	18.3261	21.4777	30.5784	31.1811	29.9148	25.0208	20.9146	18.223	15.8064	15.8554	12.8449	11.7974	11.9569	12.3175	9.02314	8.01971	10.0263	10.8211	14.8288	20.0419	19.0736	17.0284	16.4798	15.3873	13.2089	11.1037	9.09479	8.88424	8.72724	7.88486	6.44489	5.26657	5.29454	5.11483	2.83391	2.45501	1.61889	0.0778903	-0.257359	0.610754	0.322193	-0.860118
	-2.5153	-2.58474	-2.55832	-2.52889	-2.69297	-2.82255	-3.32435	-3.40595	-3.25974	-3.22751	-3.28206	-3.35514	-2.91793	-2.77287	-3.09573	-2.88929	-3.02362	-2.64259	-2.81401	-2.58805	-2.51433	-2.40307	-2.62736	-2.04524	-2.43927	-2.29916	-1.75417	-1.48145	-1.31228	-1.41573	-1.48175	-1.47284	-1.83301	-2.18105	-2.18303	-2.21278	-2.35796	-2.53374	-2.52931	-2.54901	-2.68819	-2.70717	-2.90217	-3.20098	-3.01286	-3.02101	-2.99862	-3.03637	-3.19375
	1.27955	0.817805	0.280035	-0.458902	-1.46104	-1.00678	-0.103327	-1.11184	-2.03939	-2.31151	-3.19486	-2.40027	-2.06598	-2.75803	-3.36272	-3.91569	-3.63335	-3.27856	-3.80591	-3.35772	-2.92591	-2.82385	-3.50453	-1.65926	-1.15215	-0.952586	-0.0546893	1.14326	1.07292	1.29317	1.47768	1.4774	0.568688	0.256307	0.515463	0.735594	0.758665	1.08529	1.62289	1.78358	0.864682	-0.448534	-0.252561	-0.0073273	-0.700108	-1.8279	-2.26156	-1.71082	-1.53425
	3.028	3.09183	2.48998	1.79837	1.97403	2.0981	2.54021	2.83246	1.70237	0.450098	0.340835	0.637569	1.15102	1.69191	2.08855	2.32249	2.07837	1.62654	1.03823	0.615497	-0.149054	-0.68661	-0.829343	-0.643261	-0.246795	-0.270177	-0.398211	-0.258491	-0.529036	-0.714476	-0.755977	-0.552362	-1.87614	-0.633354	-0.154426	0.0879135	0.557374	1.03515	1.26573	1.59543	1.52581	0.938663	0.673708	0.966401	1.28856	0.922095	0.341184	-0.0907283	-0.361316
	12.8218	10.7684	8.69323	6.73891	7.38657	6.12009	8.16411	9.70209	8.90115	6.90454	6.11699	5.99188	6.22136	6.53866	6.97301	7.39043	7.42942	8.08781	6.09211	5.34693	5.02566	2.94615	3.72766	3.47314	5.3547	6.4168	5.08673	5.01762	5.78441	5.75151	4.81447	4.08741	8.17108	4.63737	3.75071	4.34388	5.24967	5.40556	4.85966	4.29436	4.22558	4.60397	4.11223	2.49963	1.16509	0.670583	0.829147	1.18092	1.30797
	6.6273	7.10851	7.07778	5.81674	5.75038	5.84395	5.92855	5.57759	4.49249	4.45942	3.73441	4.76703	4.61195	3.81965	3.6826	2.79223	3.267	3.85139	3.5057	3.63252	3.73545	3.56883	3.94252	4.02813	3.67617	3.31104	3.05825	3.21304	3.51657	3.56257	3.30191	2.72488	2.81164	1.38236	1.18931	1.45983	1.42141	0.751088	0.543371	1.01109	1.08346	0.627369	0.0370972	-0.189463	-0.272589	-0.900824	-1.12538	-0.397592	-0.283501
	7.05775	6.82225	3.95172	2.82297	4.39357	6.84886	9.09114	8.3107	8.03812	2.64278	1.43028	2.28714	0.848146	0.114383	-0.115585	0.638709	0.0792165	0.142215	-0.708114	-0.524686	-0.590265	1.20894	2.58929	3.48732	3.9176	3.77497	4.07291	4.94762	4.54812	3.93908	3.17478	2.64069	2.00105	1.35557	1.61681	1.91018	1.36831	0.0784951	-0.127208	0.943246	2.25959	2.85344	2.40751	1.38915	0.918463	1.37623	1.66788	1.4914	1.07383
	0.575966	-0.130265	1.08558	2.28004	1.66656	1.15355	2.15604	2.26457	0.871325	-0.300187	-0.404671	-0.38914	-1.85281	-2.41066	-2.40077	-1.92273	-1.28667	-0.590464	-0.0249289	-0.695399	-1.55018	-1.63423	-0.790504	0.077465	0.0106059	-1.19661	-2.41117	-2.13562	-1.2074	-0.913527	-1.00721	-1.05677	-0.83578	0.088885	-1.72772	-2.00219	-0.815369	-0.213698	0.396384	2.13002	3.49765	4.03236	4.01237	2.82564	2.47333	2.43918	4.12315	6.77315	6.9441
	4.31833	6.86568	10.0375	9.74686	5.80805	4.11038	4.02031	4.17441	2.57086	3.94057	3.65525	5.38087	6.44225	6.92408	7.48574	6.87522	7.32666	5.46858	4.2643	5.25952	6.10604	6.5971	8.17673	8.05651	8.23531	8.73207	7.21896	6.43396	5.36656	7.30378	8.39809	8.76069	5.47821	6.34108	6.3649	5.90198	5.30466	4.9103	4.67773	4.21123	3.66413	3.47908	3.33693	2.79104	2.37351	2.48487	2.3877	1.67569	0.885072
	-0.577808	0.521437	-0.338517	0.347198	0.555928	0.651987	0.99792	0.544256	1.55559	0.302229	1.7975	3.30247	4.60209	5.48128	5.7538	5.48407	2.15083	0.989289	2.99323	2.78464	2.44156	1.45553	1.7831	2.71596	3.6694	3.83518	4.21983	6.15943	4.74782	4.82374	4.6115	3.55502	4.23401	3.65298	4.17541	4.50692	3.82639	2.96375	3.5017	4.82589	4.67354	4.1213	3.34169	2.66965	2.86944	3.57296	4.17765	3.96543	3.10533
	4.1922	1.55278	6.79801	8.43191	9.53039	9.9834	9.05649	6.58636	5.18101	10.8254	4.69473	3.33314	4.49233	5.92402	5.68353	4.46869	7.44371	7.86415	5.28559	4.29587	5.39589	6.6274	6.9205	5.25253	3.43706	8.6584	11.0631	10.5322	12.2915	12.9154	10.1599	10.1168	8.9931	10.9671	11.0153	10.0319	9.29794	10.7764	11.3013	9.91063	9.87775	9.8436	10.6802	10.5024	8.10608	11.2667	10.73	6.39172	6.5894
	9.98629	9.83351	8.6225	7.25343	6.51819	7.6395	7.61978	6.04143	6.20177	9.46285	8.42129	7.17813	5.40225	6.04424	6.47349	5.905	4.7317	5.99182	3.94938	4.26119	5.35849	6.1094	6.22201	6.48038	5.77464	4.64574	5.11786	5.78256	6.36425	5.93168	5.44468	6.00783	7.05494	4.8275	4.84474	5.92856	6.93167	6.9067	5.78185	4.6173	4.89939	5.17506	4.69964	4.40887	4.94161	4.68038	3.86783	4.42814	4.69073
	22.2117	18.3895	21.0969	26.3882	23.5344	17.8982	14.2363	11.8941	9.29509	5.83362	7.70007	7.24617	6.02432	5.39468	5.29791	5.09444	3.54029	2.75898	3.7336	2.22801	2.08044	3.16614	4.78214	6.48484	8.59091	10.5362	10.3897	8.42772	6.84237	7.58092	6.33472	6.54154	-0.267253	5.87892	6.68824	5.06315	3.89165	4.15592	3.342	2.05283	2.25744	2.74222	2.84133	3.04464	3.28685	3.524	3.96815	3.67837	1.93941
	0.718441	0.597458	0.49372	0.338384	0.171382	1.64869	1.46921	1.80607	2.37159	3.46055	2.37079	1.99428	1.99185	2.02436	1.80964	1.56133	2.34029	2.75322	2.29337	2.58561	2.50441	2.41956	2.02844	2.02578	1.441	1.30105	1.58699	1.46138	1.74101	1.42487	1.1409	1.64982	1.11411	0.859009	0.669007	0.620212	0.544493	0.365283	0.342981	0.119517	0.0792605	-0.00979177	-0.27308	-0.362965	-0.260146	-0.345726	-0.285026	-0.0329083	0.135854
	6.61984	6.69434	5.22057	3.33243	3.9758	1.61529	0.449049	1.34505	0.991668	7.1654	1.93863	0.393976	0.842902	1.59689	1.19761	0.190448	0.972639	-0.110026	0.0971209	-0.173942	0.815917	0.351481	-0.733221	-2.31122	-2.73695	-1.05599	-0.609059	-0.246218	1.26241	1.13945	0.0851099	1.66273	0.851712	1.55763	1.27744	0.709475	0.536134	0.819885	0.912094	0.676312	0.278343	-0.0317524	-0.433384	-1.01468	-1.35543	-1.25307	-0.825357	-0.560845	-0.834572
	1.19234	0.948012	0.686108	0.799006	1.90763	0.690718	-0.514969	-0.524066	0.119206	-0.160031	0.320922	0.171614	-0.25486	-0.605405	-0.57914	-0.329635	-0.758866	-0.403689	-0.227386	0.807204	2.81462	2.76776	1.6644	0.905166	1.80965	2.2213	1.96842	0.983729	1.24288	1.08768	0.700447	-0.00573844	-0.277233	-0.10543	-0.254588	-0.615677	-0.947292	-1.14111	-1.3029	-1.42098	-1.63672	-1.82659	-1.82259	-2.12746	-2.55878	-2.34193	-1.93759	-2.20426	-2.2837
	14.3173	12.3564	9.62741	10.6788	14.7466	13.9874	16.5668	18.2647	16.0999	14.2129	11.6522	10.8063	9.26829	7.98368	8.87246	10.1946	5.50814	8.65357	8.16537	8.13018	10.2621	12.9249	15.3745	14.0906	14.2511	17.2613	15.9978	17.056	16.6738	14.4747	14.1087	15.8	11.06	12.9393	8.56808	8.64733	8.92385	7.97055	6.66148	5.35517	5.90664	4.81104	3.78191	5.14625	1.26069	1.14823	1.1921	2.51817	1.94046
	5.36314	4.78014	3.6271	3.61003	2.71848	1.46997	0.456466	0.675783	0.16179	-1.16134	-1.69904	-1.67349	-2.17616	-2.33196	-0.718301	-1.04232	-0.962818	-0.806759	-1.34075	-1.44763	-1.06673	-1.53687	-1.22322	-0.355545	0.00297942	0.00228927	0.103616	0.0956985	-0.396889	0.743181	-0.0711608	-0.260812	-0.349344	-2.09778	-2.72183	-3.22042	-1.41671	-2.57733	-1.69991	-2.33827	-2.94028	-3.49214	-2.10903	0.188033	0.905959	-2.08039	-2.9946	-2.86162	-1.99683
	4.40141	4.49624	6.529	8.46487	6.61624	5.09019	3.54418	4.05531	2.55256	3.50324	1.7487	1.4553	1.33756	0.425302	-0.704426	-0.5351	0.420319	0.645372	1.55222	2.80045	1.42261	2.38877	0.226983	0.738796	2.77827	5.15986	7.97994	7.77073	6.22442	7.79807	6.33868	7.49004	6.74087	7.47123	6.4271	5.3229	5.90334	5.33244	2.86574	6.00179	5.67206	5.19625	4.90237	3.77696	2.86975	3.3255	3.85172	2.03708	2.98911
	0.250563	-0.412243	-0.722618	-0.753349	-0.709932	-0.281479	-0.839171	-0.0569438	-0.958298	0.942447	1.0806	1.22373	1.37185	1.52495	1.68303	1.84609	1.79507	2.10112	1.80335	1.96974	2.14917	2.09091	1.88263	1.79925	2.16167	2.61723	2.46023	2.21794	2.24549	1.75856	1.28076	0.817507	0.20782	0.0307875	0.60336	-0.29427	0.0482461	-0.829554	-1.01132	-0.29647	0.00151675	0.153952	-0.148756	-0.182846	-0.478435	-0.575553	-0.747308	-0.320058	-0.811146
	-1.15582	-1.16378	-1.30767	-1.3067	-1.17367	-1.25542	-1.33276	-1.40294	-1.3637	-1.58253	-1.89882	-1.82967	-1.62945	-1.51537	-1.43152	-1.26417	-0.603249	-0.572877	-0.697262	-0.930965	-1.16001	-1.30952	-1.38997	-1.34645	-1.23283	-1.50308	-1.54356	-1.53811	-1.56132	-1.51367	-1.65293	-1.76762	-0.914149	-0.0509284	0.118729	0.168509	0.0962475	-0.160285	-0.172778	-0.634686	-1.12022	-1.38638	-1.40516	-1.42767	-1.72148	-1.78048	-1.95899	-1.92875	-1.99668
	0.674511	1.94205	2.91621	3.04906	1.93431	0.924584	-0.0908904	-0.629469	-1.07731	-1.58879	-2.09286	-2.14023	-1.79573	-1.81816	-1.58732	-1.50317	-1.67218	-1.71817	-1.23395	-1.51897	-1.22311	-1.10348	-0.75133	-0.700615	-0.836429	-0.654509	-1.01912	-0.92522	-1.07064	-1.9713	-1.94903	-2.00334	-1.25157	-1.58421	-1.81782	-1.96524	-2.03928	-2.05275	-2.01849	-1.9493	-1.85801	-1.75998	-1.68936	-1.68873	-1.79272	-1.96246	-2.11944	-2.18789	-2.12808
	1.11343	1.47605	0.263804	-0.465557	-0.137966	-0.144565	-0.067521	-0.588672	-0.277142	-1.34218	-0.204588	-0.108039	-0.145075	0.387283	0.705946	0.329432	-0.255634	0.425287	0.713184	0.404459	0.225908	0.235354	0.308421	1.1837	0.675067	1.43429	2.14988	1.77569	1.08345	0.787357	0.541924	-0.256728	1.13897	0.289159	-0.299595	-0.67273	-0.875678	-0.953875	-0.952756	-0.917754	-0.893935	-0.909669	-0.97016	-1.07709	-1.19041	-1.22834	-1.11491	-0.877513	-0.618046
	5.0256	10.7145	12.9739	11.5587	14.505	17.6628	17.249	15.2975	14.0379	10.6594	12.2705	13.5326	14.4456	15.0095	15.2244	15.0903	9.35802	4.83701	3.58214	4.33892	0.551193	-1.02753	-2.37988	-2.94639	-2.27856	1.97164	5.20943	1.75695	0.413723	-1.11375	-1.50533	-0.854283	1.63037	0.516133	1.44184	1.20617	0.714227	4.26587	5.38492	5.01283	5.37334	12.8961	12.2112	10.0926	7.14328	5.50542	6.54506	5.49221	7.50319
	-0.876363	0.450869	-0.11621	-1.36348	-1.37489	-1.62524	-2.17184	-2.54071	-2.34835	-0.94155	-0.83428	-0.888694	-0.992313	-1.03266	-0.926459	-0.844718	-1.49967	-1.95923	-2.14977	-2.53555	-2.62987	-2.19267	-2.15529	-2.37096	-2.53228	-2.36743	-2.55124	-3.01055	-2.15341	-2.5826	-2.82681	-2.41869	-1.59462	-1.77785	-1.51524	-1.98781	-1.3453	0.87386	0.801131	0.238415	1.22632	0.269018	0.441348	-0.548135	1.91408	0.944775	0.936857	3.176	2.08048
	3.11779	3.50476	3.83302	5.90232	5.29999	6.02241	5.03871	4.48899	5.77263	7.35516	6.71726	6.19575	5.45125	4.38316	3.50705	3.22471	1.49744	1.01255	0.583661	0.393688	0.821084	-0.499466	-1.11814	-1.75203	-1.51101	-0.0565918	1.58744	0.208184	-0.426476	-0.612442	-0.514325	0.264221	0.0158034	0.595518	0.311597	0.00439582	-0.861945	-0.704577	-0.728995	0.507959	0.386734	1.04574	2.55356	1.39019	1.56356	2.20581	3.94062	4.3099	6.21482
	4.37962	3.87152	4.99607	4.50083	3.37795	3.51783	4.5045	4.15075	4.03398	6.06039	4.23942	3.86998	2.38226	1.27987	1.75892	0.606948	0.364441	1.2695	0.956108	0.188916	0.0582378	-1.13352	-0.955466	-1.20797	-0.434729	1.75509	1.73776	1.36018	2.26993	2.81387	3.31607	5.50205	4.67228	6.47532	10.9785	10.6691	12.7974	9.91146	7.89281	5.82969	3.59745	8.31471	8.35332	8.1527	6.30084	6.67536	5.3211	7.31636	1.7058
	7.85553	7.17807	7.00582	6.56467	5.54431	7.30379	6.70375	6.06109	5.76755	5.49892	5.19842	3.4728	2.69976	2.52512	1.2124	-0.475068	0.374463	-0.359845	-0.555133	-2.82801	-3.93064	-4.04139	-4.70739	-4.48288	-3.74734	-3.38454	-3.65894	-4.28051	-3.31755	-3.14376	-1.62049	-2.08378	-1.13824	0.796946	5.64502	8.80218	8.07832	10.0279	7.65396	7.6942	11.3021	12.3064	12.9125	9.58905	10.2597	8.31798	8.11631	6.72987	3.05041
	3.62777	3.23145	2.93293	3.48126	4.69484	5.85148	5.64781	4.77718	3.58478	2.3953	1.52021	0.101492	0.0692919	-0.50022	-0.165701	-0.548369	-2.44395	-1.9952	-2.39408	-2.64653	-3.31302	-4.20759	-3.96485	-3.48904	-3.48383	-3.69814	-2.97646	-2.47153	-1.85244	-2.00846	-2.03615	-0.278094	6.69398	6.40508	12.2828	11.6088	9.02706	10.1993	9.17989	9.81875	8.42006	9.52432	8.43118	11.3936	8.31044	5.91619	3.46146	1.79389	1.61423
	0.196323	0.435047	0.647586	1.45955	1.44916	2.04929	1.71802	1.01419	0.550173	1.10342	-0.342412	-0.859413	-0.875368	-0.818069	-1.05646	-1.44739	-1.1596	-1.41456	-1.44842	-1.56922	-1.75061	-1.29519	-0.820418	1.83874	2.49831	3.45937	2.20654	1.40744	0.743081	1.19386	2.46076	2.56238	3.95259	4.1962	4.13188	4.31003	3.8082	4.32307	3.4177	3.42106	2.66311	2.15542	1.13418	1.52865	0.883422	1.52224	3.89331	4.33475	3.55967
	-0.718517	0.0124477	0.771809	1.16533	1.80941	3.65204	3.87063	3.48828	2.37216	1.83677	-0.636123	-1.96498	-2.4094	-2.26587	-2.09415	-2.22438	-2.80067	-3.3473	-3.61496	-4.20312	-4.32907	-4.97525	-4.76693	-4.91935	-4.33221	-4.14688	-3.59953	-3.25743	-1.14688	-0.358048	0.673078	3.52069	6.08786	6.4581	5.90147	6.42328	6.84877	4.33931	3.72237	3.81347	6.61168	5.39488	6.02383	6.29745	5.06036	3.56318	4.23958	4.0511	3.01816
	-5.28289	-5.28299	-5.51031	-5.23304	-5.06712	-4.29192	-3.87141	-3.3476	-4.03559	-3.99151	-5.23565	-4.89718	-4.73653	-5.18359	-5.63018	-5.78376	-5.51526	-4.12841	-4.71155	-4.59665	-4.72693	-3.45399	-2.7419	-3.5092	-3.98291	-3.86295	-3.94324	-4.12954	-3.88594	-4.44684	-3.15125	-0.822312	1.27961	1.04811	1.13839	2.29006	3.00575	3.52253	5.251	11.5467	13.1124	8.25378	6.15485	3.13737	3.10555	3.72685	0.625817	-0.0529636	-1.73573
	0.0052422	0.273409	0.266132	0.514931	0.682773	1.29478	1.65711	0.887587	0.655879	0.55521	0.842826	0.381586	0.716388	0.417281	0.8715	1.44969	1.85251	1.9824	2.68218	2.39833	2.0989	1.77924	1.88174	1.47443	1.20003	1.36683	3.27416	4.30626	4.02294	3.24299	2.3635	3.03848	4.22692	4.15695	3.6965	3.05132	3.83444	4.34308	4.6743	3.86023	3.58797	3.88481	3.76739	3.14962	2.74647	3.27883	3.9266	3.86011	3.36018
	-1.87215	0.485203	2.25702	1.19729	3.02982	5.39871	5.96335	4.75226	4.66385	4.73392	2.80133	1.22569	-0.0386524	-1.03735	-1.8005	-2.22297	-3.62091	-3.61517	-3.837	-5.7397	-4.62896	0.51153	3.69493	5.85487	3.3934	2.43248	1.75529	2.28314	0.579549	0.857426	0.856969	2.20251	5.16073	8.32172	6.71569	3.26895	2.77307	5.72316	9.09562	10.8426	11.7258	9.62947	11.307	9.10485	5.0622	5.81425	1.97479	0.500288	-2.16925
	-0.75942	0.463746	2.19501	3.44274	3.82309	5.32974	6.42752	3.69147	3.06675	1.69915	1.50523	0.825601	0.0669129	-0.420941	-0.703272	-0.869888	-0.815715	-0.198123	-0.182241	-1.40327	-0.52457	-1.14007	-0.511263	0.0112835	-0.0293781	-0.626352	-0.0389363	0.290778	0.979645	0.250098	0.504675	0.392818	1.31537	1.31148	2.55974	3.95804	4.61967	4.19056	4.10041	4.9171	6.02343	7.30833	6.76936	5.8327	6.0728	6.22974	5.37145	4.92494	5.26641
	-2.0768	-1.57516	-0.880967	-0.736103	0.412798	1.15659	2.09645	1.75998	2.78027	1.90558	1.49278	1.67637	1.67774	0.917968	0.270478	0.351483	-0.506481	-0.574865	-1.9613	-2.257	-2.10116	-2.22687	-1.49252	-1.59184	-1.76577	-2.00661	-1.61982	-1.54628	-1.73507	-1.31764	-1.04588	-0.292711	4.17096	3.15579	5.33737	5.74471	6.34409	5.50666	4.92751	4.64593	7.57011	5.33033	4.77297	4.89092	5.6217	4.56036	5.02353	5.1595	3.84286
	-1.57548	-1.64276	-1.20417	-0.243565	0.858739	2.99714	2.96017	2.25754	2.19254	2.21081	1.24097	0.616083	0.251169	0.0612583	-0.0386212	-0.133441	-1.17718	-1.09494	-1.53788	-1.71863	-2.56892	-2.4097	-2.5156	-2.53746	-2.54925	-2.08678	-2.21184	-1.43491	-1.10199	-0.155709	1.20611	2.24338	4.00529	3.51875	3.83461	4.89251	3.82432	3.03765	2.57325	2.18542	1.61982	1.77164	0.705355	1.68516	1.8643	1.20599	1.23501	1.81224	1.40054
	-3.91273	-4.32194	-2.52417	-0.379371	0.450529	-0.238166	-1.97796	-2.3042	-3.05055	-1.33385	-2.58683	-1.11645	1.58642	4.15327	6.11216	7.09291	2.9319	1.20495	-0.186883	-1.54672	-2.43904	-3.14073	-3.48934	-3.53858	-3.31071	-3.32436	-3.26222	-1.63189	0.309822	1.33512	1.43324	0.0226852	2.89364	1.99347	1.66492	3.17563	3.30398	2.95252	1.84015	-0.0829976	-0.169881	0.800447	1.67068	1.59996	2.98025	4.97693	4.10424	3.19467	2.56369
	-2.06096	-2.02949	-0.658388	-0.287729	-1.11106	-1.76083	-2.03863	-2.53719	-2.88021	-3.00979	-3.47829	-3.20164	-2.57209	-1.9819	-1.78495	-2.00105	-3.03274	-3.42059	-3.42762	-3.50823	-3.68154	-3.58625	-3.31348	-3.05568	-2.15307	-2.09173	-2.21337	-1.44566	-1.86333	-1.61454	-2.31469	-2.39485	-2.84241	-2.61904	-1.77169	-1.56827	-0.736931	1.14474	1.01345	0.353791	-1.12336	-0.349817	-1.03516	-1.34178	-1.36592	-1.2096	-0.937196	-0.336011	-0.184178
	0.927775	1.67747	3.4795	4.49595	4.78701	4.23414	3.80134	2.80871	1.81988	5.36392	6.82128	5.56582	3.88319	2.97622	1.85902	-0.168079	-0.310456	-1.16991	-2.27223	-2.54026	-2.06144	-1.55979	-2.62252	-2.78901	-3.49232	-3.91675	-4.44523	-3.75526	-3.36726	-4.1054	-3.65016	-2.70501	-2.26545	-3.46687	-2.80581	-3.58154	-2.90347	-1.64927	0.173871	1.0163	1.25898	-0.401221	1.30986	1.58188	0.882552	2.05022	3.00564	1.70369	1.52537
	6.55804	5.20442	4.12281	6.70014	6.57241	5.85245	4.3302	3.65014	4.02478	6.80051	6.81884	4.98992	3.44484	2.94238	2.98419	1.84602	-0.558062	-1.43346	-2.34938	-2.91751	-3.88189	-4.05457	-4.00327	-3.82867	-4.83228	-4.94089	-4.05396	-3.36173	-3.83777	-4.19974	-3.30696	-3.05912	-3.86557	-2.74105	-2.51695	-3.15684	0.647994	-0.986104	-0.119136	0.562594	1.20057	-0.551624	-0.398734	0.817515	0.119308	2.19969	3.2086	2.11792	-0.213466
	-1.17015	-1.47891	-0.860714	-1.25304	-1.64271	-1.04086	-0.847265	-0.723219	-0.355675	-0.82211	-1.22546	-1.62358	-1.36344	-2.54416	-2.95939	-2.64501	-0.577571	-0.359827	0.0381594	0.379164	1.13377	0.889399	-0.236977	-1.13267	-1.8111	-2.59896	-3.16704	-3.31074	-3.61084	-3.91037	-4.19606	-4.02035	-3.26891	-3.5051	-1.08301	-0.850098	-0.351396	-0.110771	1.10478	1.73626	1.18823	-0.0168867	0.666493	1.1764	3.28061	0.733967	1.24068	1.56737	0.190691
	-0.832208	1.05754	2.52019	2.96227	2.50193	2.56216	3.07507	3.42406	5.06512	7.30638	5.11467	4.16566	3.81186	3.44889	2.79371	1.80934	0.492527	-0.527621	-0.605614	-1.55174	-2.69235	-3.54264	-3.90122	-4.48303	-4.55879	-4.73516	-4.3175	-2.82876	-3.41641	-2.65597	-2.73194	-2.85382	-2.36199	2.60016	3.89485	2.47203	1.54468	3.97051	3.5854	2.59912	3.52695	2.10465	2.79206	1.80348	3.84059	3.26669	1.67505	3.21729	2.5688
	6.00117	5.06536	5.53371	4.7102	4.42999	3.04787	4.00512	5.30262	5.64546	8.27004	5.8588	4.37828	3.56903	3.16663	2.86783	2.2651	-0.885819	-1.8757	-3.30773	-3.0475	-2.38851	-2.23822	-3.38887	-2.76048	-3.24721	-2.30683	-2.47831	-2.26447	-1.16225	1.06447	2.33943	2.57559	6.10269	7.02535	3.43941	6.74744	6.52541	6.08607	7.21184	4.91964	4.98137	5.02798	2.4474	3.98259	6.32358	5.89135	12.636	13.6283	11.0256
	-1.45052	-1.88921	-1.80615	-1.4205	-1.30834	-0.747715	-0.194756	-0.288861	-0.400095	0.299133	-0.427991	-0.738213	-1.00169	-1.55715	-1.96519	-2.14252	-1.69952	-1.35088	-1.43258	-2.08685	-2.53098	-2.37198	-0.695978	-0.164186	0.0374871	1.26526	1.52015	0.91508	0.469306	-0.698653	-1.19335	-0.972993	-0.207098	-0.090083	0.102713	-0.183385	-0.312149	-0.170311	1.43714	1.06657	-0.0705008	-0.96241	0.165725	-0.153928	-0.00848623	0.565811	-0.517458	-1.14165	-0.860492
	3.31701	2.25675	1.92638	1.92823	3.28862	3.90568	4.1363	4.80108	4.99575	3.33328	2.75337	2.32218	2.01147	1.79295	1.64381	1.5886	4.34491	2.11272	2.83137	2.52408	1.70091	3.19406	4.01267	7.48942	7.73777	8.04693	6.80127	5.86333	4.84675	7.02896	5.90658	4.31728	6.31762	6.4245	5.09604	3.72833	4.53435	4.0541	4.43289	5.25412	3.25541	3.39749	3.41754	3.0614	1.53451	1.34757	0.827462	-0.298624	0.593447
	-0.582522	-0.317646	0.164632	0.324322	1.25011	2.35903	2.81754	3.89694	4.80959	4.58483	2.68302	2.73619	3.10206	2.45102	1.73361	1.74857	1.78457	2.93244	3.76145	3.01329	1.65071	1.94429	3.06284	3.24718	2.83839	2.53004	3.66399	4.77326	4.31403	4.09081	4.19795	3.00018	4.88866	4.68133	3.80311	2.46558	2.59757	1.79422	3.94672	3.99233	3.97018	3.67007	2.801	3.80499	3.12272	4.13912	2.46884	2.16655	1.91747
	-1.6334	-1.3956	-1.85128	-2.57397	-1.15451	-1.26595	-0.786393	-0.0852235	-1.14428	2.59245	0.124586	0.940213	3.22224	5.15356	5.15018	3.65679	1.58137	1.86004	4.6479	6.38959	5.64689	8.84753	7.25932	9.43599	8.40239	6.56196	5.41055	3.85303	3.76921	3.08861	1.58402	2.15557	2.65777	7.03429	3.17601	2.17002	3.21895	2.69303	3.4152	3.01269	2.94239	0.792223	0.862581	2.08596	1.12908	1.70686	1.98838	4.74338	5.47977
	-2.25343	-1.56888	-1.92045	-2.78332	-1.02732	-1.10095	3.81271	7.25058	3.88553	4.3371	0.681318	-0.16758	0.901181	2.85641	3.66254	2.55426	1.84265	0.0230616	-0.195863	2.42408	5.13184	5.00548	6.79759	10.1531	10.579	8.79275	11.8045	12.5086	10.3117	11.6808	10.7056	8.23959	9.41108	9.03836	9.67843	11.559	11.4638	13.3939	13.2566	10.5469	14.3032	22.5727	17.4578	12.1751	10.0796	8.51317	6.00269	4.86263	5.97833
	-1.04493	-1.25609	-0.959048	0.0301372	1.46729	3.26804	4.661	5.08642	5.20239	4.4969	3.79688	3.27588	3.32252	3.6351	3.96161	4.67858	3.65831	4.06403	3.73923	2.52499	2.4048	3.19484	3.94866	3.74321	3.03377	3.37619	3.17158	2.51148	3.16966	3.99174	3.72425	3.32051	2.3376	3.4987	4.62372	3.28171	2.93117	3.87937	3.52037	2.97605	2.40924	1.83254	3.0969	2.64899	3.30791	2.8576	2.72271	2.53447	2.96229
	3.29992	2.94237	3.70616	4.01253	5.83815	6.59488	9.08405	9.26674	6.82566	8.99014	8.5064	9.51698	10.1615	8.87848	6.31368	4.03683	3.29549	3.58742	3.41868	3.45936	1.37731	1.37554	4.25383	4.30399	5.95867	8.77745	8.40873	9.56568	8.80294	7.67745	7.33337	5.2936	9.12848	8.28814	5.20621	5.27822	5.4594	4.88724	5.15019	3.26087	3.13876	3.81588	2.44012	4.58728	2.72935	5.42546	6.94048	5.24359	4.56491
	-6.59086	-7.98264	-7.66185	-4.77887	-3.76816	-3.78504	-3.40323	-0.993449	-2.46096	-3.71837	-5.99295	-1.02463	-1.8551	-1.23563	1.32935	-0.476779	-1.378	-1.796	-2.81798	-4.71205	-5.2186	-4.76151	-2.97939	-0.981805	-1.87337	-2.57547	-0.457149	-0.826447	0.464472	0.479695	1.17045	4.64873	5.25145	5.11292	4.08334	2.11443	2.46996	1.6556	-0.279883	0.955954	2.40737	0.848148	1.88335	4.99765	1.22164	2.37705	7.12484	7.03804	7.74493
	9.22267	11.0968	12.8793	14.2506	18.551	19.432	18.5182	21.4684	23.6914	23.9314	22.7158	22.0941	21.8654	21.8285	21.7825	21.5262	29.2114	31.887	25.3287	25.0943	23.235	30.517	35.1587	33.3962	32.0651	32.1031	33.2449	29.2343	24.8126	24.9012	24.7952	24.4366	20.4217	21.2097	19.2696	18.7224	19.1728	19.981	17.5944	16.8358	19.0421	18.1857	17.4511	16.7973	17.3626	16.8581	14.7328	16.0893	24.4391
	-0.862121	-0.882723	0.512631	0.284445	0.0742749	0.110341	-1.68043	-2.31399	-2.65326	0.662145	-1.92526	-3.30028	-3.72569	-3.46428	-2.77883	-1.93213	2.10675	3.13086	2.07165	1.44623	0.987371	2.37075	4.16698	5.96952	4.84983	4.69713	4.06166	4.94047	4.37042	3.70636	4.20246	4.19425	1.04388	2.08154	1.03286	1.91427	1.67637	1.3752	-0.0309077	-0.455142	-0.286414	0.0319008	-0.221971	2.38183	3.02659	1.9339	2.88257	1.06798	-0.259722
	-0.199841	0.0436026	0.496855	1.15132	0.682291	1.02572	0.360375	0.81608	0.14368	-0.346248	-0.612437	-0.559504	-0.74477	-0.898654	-0.719293	-0.764152	-0.207678	-0.32932	0.227829	1.57078	1.62467	1.4462	3.44946	3.09527	2.33374	1.52854	1.43025	1.59	1.08593	1.69248	2.30675	2.62877	5.04459	3.85518	3.17591	3.1859	3.65179	3.61581	3.50468	3.33409	2.73902	2.11365	2.38497	2.21883	1.72039	2.40624	3.37263	3.76695	3.38543
	-0.215307	-1.0811	-0.694111	0.548952	1.05085	0.669337	0.566385	0.345588	0.581656	4.63146	3.58286	4.1255	5.22726	5.85603	5.14003	3.60285	1.50569	1.64138	2.0792	4.57265	4.51859	4.162	2.96928	2.23788	1.62258	2.72551	3.8927	3.78578	2.59738	1.76374	2.22832	2.93837	1.28829	2.24834	3.11048	3.71268	3.89294	3.5785	2.98437	2.36164	1.96328	2.26043	3.38138	4.31062	4.42353	3.76738	2.97742	2.61212	2.59232
	-0.830499	0.887291	2.64765	3.08488	3.42468	2.3066	1.20595	2.03042	2.73846	1.90171	1.72867	1.88233	2.22249	2.60898	2.89338	2.85579	0.624032	3.02758	3.0152	2.00489	1.41769	0.611227	0.127093	0.874477	1.27423	0.89433	0.33066	-0.904012	-1.30943	-0.704074	-0.843123	-0.212368	-0.73208	-0.285635	1.49986	2.17447	2.18301	1.5898	0.44242	-0.158819	0.517965	1.28008	2.52951	2.07088	2.2821	2.28481	2.62044	3.34302	4.65204
	-0.327822	-0.0903775	0.0724703	-0.449596	0.112365	0.626087	0.364637	0.0305342	1.18624	2.0019	2.65648	2.98319	3.0464	2.91046	2.63974	2.29858	0.934245	0.28094	0.442972	0.123871	-0.618152	-0.862089	-1.34972	-1.72164	-1.70967	-1.83567	-1.96209	-2.02847	-1.93354	-2.20166	-2.47087	-2.40564	-1.80256	-1.34346	-0.559698	-0.403769	-0.976339	-1.2692	-1.42012	-1.55287	-1.24934	-0.699889	-0.178451	0.137635	0.239825	0.422934	0.327615	-0.303182	-0.315558
	5.24435	4.12853	3.59269	3.31921	5.39671	4.62566	4.64955	5.32171	15.8629	20.3064	22.9035	23.9242	23.7478	22.7534	21.3203	19.8277	14.6849	12.5175	10.0033	8.75735	6.96988	4.68653	3.73344	4.74113	3.94395	2.50979	2.88058	2.31272	2.98844	3.7341	3.49187	2.47614	5.93031	4.727	5.17417	7.05959	7.29799	11.4799	20.0603	18.8204	13.8114	10.1504	12.7726	14.8887	18.2777	23.4705	21.2082	17.4627	12.6961
	5.73752	4.14242	3.87822	4.44947	3.98472	4.0523	4.24087	4.71054	8.12654	7.62487	10.4291	10.7878	9.60107	7.81162	6.65412	6.66286	6.07943	6.28406	6.379	7.38757	7.93154	5.42269	4.56243	4.47657	3.5191	2.03052	0.953105	0.834715	0.0222986	-0.455627	-0.531664	-1.70287	-0.0864001	-0.173779	5.26915	3.45499	3.13012	2.46648	1.52572	1.3295	2.21798	3.086	6.38035	12.5968	13.1493	10.7963	9.76969	7.14919	6.9362
	-1.22802	-1.43947	-1.43065	-0.471978	-0.201404	0.756737	2.69899	3.0501	2.08858	3.07498	1.75266	1.13066	0.951727	0.958591	0.902278	0.605999	-0.983175	-1.33006	-0.975838	-0.983664	-1.14362	-0.391336	0.808059	0.628077	-0.399529	-1.34172	-1.01841	-0.632902	-1.00979	-0.349688	1.67916	2.0786	1.9453	2.73561	3.33368	4.35532	7.9231	10.02	7.7547	5.34161	4.79036	4.64811	5.33423	4.44954	3.54624	5.41688	5.48635	4.07715	3.11416
	-1.14127	-1.29294	-1.3931	-1.64645	-1.61018	-1.46841	-1.35535	-0.784875	-0.710347	-0.926301	-0.853664	-0.883384	-0.986349	-1.13345	-1.29557	-1.44359	-1.63032	-1.70061	-1.5183	-1.46663	-1.60643	-1.652	-1.81039	-2.04301	-2.18263	-2.20065	-2.19859	-2.19406	-2.26732	-2.27637	-2.15187	-2.02856	-1.60296	-1.89403	-1.63083	-1.02243	-1.00334	0.0441045	0.170149	0.0636588	0.18988	0.343033	1.56257	1.45591	1.37416	1.27421	0.767842	1.51429	1.76814
	-1.59757	-1.62353	-1.72802	-1.6977	-1.23138	-1.09414	-0.940433	-0.685622	-0.63579	-0.68314	-1.21543	-1.14164	-0.655534	0.0491231	0.778825	1.34227	1.38804	0.87589	0.698329	0.52897	0.127891	-0.392085	-0.75681	-0.954794	-1.29059	-1.4772	-1.60752	-1.80635	-1.82787	-1.87158	-1.92543	-1.86415	-0.950091	-0.777474	0.117892	0.688899	0.77296	0.796356	0.831926	0.847503	0.97274	1.21209	1.79056	2.4887	1.64716	1.30904	0.923412	0.314258	0.416865
	-3.76859	-2.58359	-1.5438	-1.22268	-0.740867	0.961417	1.51005	0.596248	0.861472	1.5585	2.14771	1.63096	0.635309	-0.212178	-0.380406	-0.173617	-1.90537	-1.83004	-2.57194	-2.40855	-2.37598	-3.19504	-3.46996	-3.35102	-3.04986	-3.00026	-2.11509	-2.1284	-2.16314	-1.51814	-0.825079	2.49004	6.07292	5.85818	5.50648	5.56117	4.55066	4.5537	4.14748	4.94187	5.05119	6.09088	4.99548	6.65866	7.4417	8.3936	7.87345	6.73386	6.3067
	0.0714793	0.230572	0.550775	0.270375	0.720375	2.02421	3.16947	2.79322	3.20819	2.17748	1.77852	1.45454	1.20555	1.03155	0.932538	0.908517	1.00796	1.53155	1.20475	1.20518	0.315089	0.316994	0.457752	0.418557	-0.200686	-0.880529	-0.727106	-1.05372	-0.434952	0.941282	0.819229	1.84278	1.08786	1.50334	3.02249	4.47571	4.95489	4.83637	4.73497	3.82599	4.13395	5.78173	4.92155	3.82268	4.27775	4.42946	3.85316	3.17122	2.44808
	3.21556	2.31399	3.15609	3.18328	3.17583	5.15799	5.48032	5.12779	4.81791	2.41544	3.89852	4.37245	4.20703	3.77204	3.39028	2.97551	1.25319	0.884963	1.06996	-0.0406423	0.810841	-0.227047	-0.645891	-0.290848	0.0627506	1.59013	1.70802	2.62355	3.54299	2.96802	4.66238	6.69591	7.81421	6.56167	7.16606	6.46003	6.19728	6.45166	7.07958	6.56462	7.60154	6.67845	8.00566	10.9891	10.5446	10.1602	8.07368	6.79667	6.52976
	0.557985	0.657853	1.29782	1.37324	1.24834	1.7773	1.5424	3.2768	3.15086	1.2601	1.768	1.42451	0.71511	0.12527	0.0685335	0.332409	-0.383786	0.150684	-0.0524197	-0.297045	-0.47893	-1.08387	-1.46806	-1.01758	-0.664209	-0.84321	-0.729686	-0.978576	0.311851	1.52174	1.36326	1.31466	1.10653	1.12466	2.09283	3.67117	5.28229	5.7348	6.7118	5.93205	5.01703	5.0305	4.73843	3.85351	3.73298	3.97785	4.01887	6.54584	9.56597
	-0.629737	-0.684724	-0.803546	-1.0011	-0.877531	-1.04172	-1.20962	-1.19659	-1.17062	-1.32849	-1.20405	-1.21744	-1.29773	-1.37395	-1.38424	-1.34564	-1.39854	-0.685905	-0.520526	-0.591753	-0.698421	-0.84871	-1.08581	-1.06959	-0.912376	-0.793154	-0.626356	-0.731885	-0.434472	-0.128909	-0.143472	-0.0618893	0.285956	1.03805	1.32743	1.27841	1.29604	1.19211	1.34116	1.3874	1.03342	1.21745	1.21069	0.620009	0.54103	0.690807	0.692473	0.648285	0.502862
	-2.31578	-2.12728	-1.87511	-1.57245	-1.50359	-1.29169	-0.415748	-0.766758	-1.20434	-0.359875	-0.589383	-0.786612	-0.882691	-0.808747	-0.514959	-0.117292	0.218658	0.295532	0.970973	1.30182	0.681154	0.0873073	-0.51525	-0.991987	-0.888037	-1.04739	-1.51194	-1.59068	-1.68914	-1.27148	-0.521988	-0.229609	1.00244	1.07065	1.48439	2.13163	2.02661	1.35571	1.15004	1.20917	1.11574	1.33353	1.32678	0.494502	0.217332	-0.184065	0.548228	0.700937	1.30136
	-1.3293	-1.81879	-1.71367	-1.34205	-0.929008	-0.355146	0.203267	0.887587	0.919282	-0.281476	-0.162576	0.281738	0.102848	-0.349338	-0.245237	0.0560225	0.203932	0.551054	0.802486	0.625535	0.0880866	-0.276394	-0.468487	-0.405021	-0.363591	-0.677367	-1.0859	-1.00265	-0.927074	-0.926892	-0.891194	-0.884546	-0.0369076	-0.254798	-0.5166	-0.670587	-0.580529	-0.220771	0.303088	0.786653	1.03992	0.899343	0.645382	1.10411	1.29293	0.905353	1.02291	1.9451	2.7759
	-3.25411	-2.99221	-2.47719	-2.1449	-2.01805	-1.84255	-2.04588	-1.55533	-1.61041	-2.24811	-2.66786	-2.24698	-1.79707	-0.993957	-0.248141	0.32688	-0.26786	-0.541829	-0.885944	-1.09251	-0.940777	-0.265835	0.433607	0.333477	0.15729	-0.0145038	-0.21594	0.453688	1.25102	1.42108	1.77972	2.0309	0.234131	0.886467	1.24179	1.39049	1.42297	1.42923	1.45159	1.44053	1.38342	1.34172	1.39789	1.64849	2.09724	2.64768	3.10032	3.2104	3.13027
	-1.55456	-1.77314	-1.0825	-0.100567	0.0750861	0.301633	1.15031	1.93441	1.55536	0.949651	0.716934	0.51234	0.335866	0.187515	0.0672852	-0.0248229	0.0668914	0.353069	-0.507557	-0.561822	0.343423	0.705876	-0.0483963	-0.759314	-1.01586	-0.546776	1.5852	3.50176	3.84629	3.64992	3.58588	3.24193	5.33013	5.2406	5.33903	5.16861	4.52355	4.15867	5.13636	6.14455	6.6348	5.97265	4.85732	4.25568	3.72859	3.06325	2.51371	2.59013	3.51448
	0.438968	-0.0122083	0.374719	0.902852	1.01832	1.56279	1.47597	0.934903	0.980341	0.0487629	0.0434865	0.0418804	0.0439448	0.0496795	0.0590846	0.0721601	0.287487	0.175445	-0.0437903	-0.116329	-0.085732	-0.289624	-0.504685	-0.581437	-0.709942	-0.75292	-0.293814	0.149498	0.542685	0.763545	1.34455	2.80663	4.51617	5.10802	5.14955	4.04673	3.09672	2.33598	1.78125	1.71076	1.51648	1.57343	2.02416	2.41835	1.55737	1.72232	1.75846	1.93959	1.76812
	-1.80404	-1.45098	-1.56382	-2.25329	-2.0063	-1.8037	-1.72845	-1.77371	-2.20885	-4.0413	-2.72386	-1.52615	-0.448148	0.510132	1.34869	2.06753	2.70385	2.1047	2.46985	4.02197	5.65885	6.26902	6.09564	5.58524	5.28264	5.35683	4.71957	4.05965	3.90623	4.31988	5.29391	5.51826	5.63899	7.17973	6.08399	4.84621	4.50167	4.29624	3.98632	3.45905	3.4653	4.12035	4.69511	5.01284	5.38098	5.01922	4.54718	4.77224	5.01163
	-0.700694	0.2359	1.06161	1.34553	1.5062	1.12347	0.371158	0.635157	0.742531	0.987477	0.549484	0.394499	0.464865	0.702927	1.05103	1.45151	2.41768	1.60211	1.13986	1.02359	1.83455	2.6432	2.55412	3.13618	2.84124	3.57	3.77755	3.18644	3.63417	4.43297	4.46511	5.77954	4.83319	4.54516	3.0673	3.28055	5.36544	6.43865	5.77423	5.12763	3.95461	3.6177	3.09144	2.89266	3.94391	4.65929	4.36529	4.13591	3.90464
	-2.34689	-2.50227	-2.33553	-2.53281	-2.7808	-2.21506	-2.27678	-2.07747	-1.93368	-3.4541	-2.59841	-2.56407	-2.92433	-3.25247	-3.17466	-2.77751	-1.97054	-2.70356	-2.7519	-2.77786	-3.16866	-3.29925	-3.28517	-3.44916	-3.54	-3.65562	-3.35223	-2.84794	-3.27999	-3.04636	-2.30845	-1.80974	-0.229256	1.41628	2.1165	2.17097	1.87924	1.54088	1.40815	1.28889	0.789976	0.0690135	-0.350727	-0.335476	-0.101883	0.194887	0.481944	0.653624	0.552878
	-1.89712	-1.04873	-0.948546	-1.43084	-2.01448	-2.28959	-2.22094	-2.09646	-2.73973	-2.79266	-2.54632	-2.33969	-2.17277	-2.04555	-1.95804	-1.91024	-1.70246	-1.88332	-2.23404	-1.63032	-0.924335	-1.04466	-1.31291	-1.6253	-2.19797	-2.40808	-1.93257	-1.11021	-0.410613	0.185058	1.48057	3.88888	6.47373	4.80487	4.27464	4.33386	4.43339	4.04886	3.28361	2.83265	2.52914	1.72533	0.779918	0.369801	0.549445	1.07204	1.34612	1.32407	2.0018
	-5.03681	-5.22695	-5.07073	-5.40925	-5.63063	-6.48394	-4.94516	4.65741	11.1205	7.0285	8.8971	9.72352	9.18879	7.20008	5.30353	4.53818	2.05617	-0.559639	-2.12037	-3.88412	-2.82127	-3.02383	-2.98948	0.940339	-2.48673	-1.75976	-2.8963	-3.28205	-3.19325	-2.75216	-0.424655	-0.26072	3.12052	3.30017	5.04546	3.6781	5.54179	4.65254	4.09423	10.3446	8.70127	9.07259	11.3886	16.0459	14.0706	14.3504	15.9765	16.6978	13.2838
	-6.76188	-6.84314	-6.39239	-6.12501	-7.08009	-7.61328	-8.4747	-7.37766	-6.34378	-9.26515	-6.24534	-5.15306	-5.21987	-5.6773	-5.81891	-5.47805	-4.71323	-6.36178	-7.27149	-7.74993	-7.83486	-7.66945	-7.8634	-8.30569	-7.77536	-8.38516	-8.29263	-8.19003	-8.3791	-8.78607	-9.47499	-8.18741	-6.71091	-6.96306	-6.39526	-6.2819	-4.93287	-1.66881	0.915426	1.51774	-0.928297	-1.11749	0.165667	-1.18107	-2.25166	-2.7914	-3.94925	-4.2864	-3.23672
	1.00698	0.737197	1.23201	1.28491	2.29385	2.93025	3.35729	2.59866	1.34552	1.55336	2.48544	3.67279	4.79236	5.52113	5.58446	5.12911	3.9215	5.17422	4.71544	2.99088	1.87569	0.703688	0.14476	-0.544429	-1.78697	-2.36614	-2.58872	-2.82113	-3.06016	-3.30229	-3.4352	-3.47844	-3.0972	-2.61929	-2.77347	-2.62274	-1.05839	-1.54193	-0.477747	-0.164367	0.224704	-0.181732	-0.396433	-1.19791	-0.478662	-1.14939	-1.50519	-0.536115	-0.312557
	0.539215	0.465872	0.579829	0.932898	0.987173	0.83195	1.05522	1.24294	0.840995	0.618901	0.244662	0.0734961	-0.540472	-1.01309	-0.995974	-1.55285	-1.55633	-2.97997	-3.01577	-2.92207	-3.11485	-3.0091	-3.07017	-3.44463	-3.5273	-2.96603	-2.41362	-2.59325	-2.91791	-3.0209	-2.97106	-2.85501	-2.09786	-1.68058	-1.83576	-2.40258	-2.62594	-2.37637	-0.74367	-0.0279867	-0.489389	0.0243808	0.589665	0.740529	-0.312013	0.329999	-0.239951	-0.295118	-0.090968
	1.53306	1.29717	1.17769	0.729616	0.859457	0.20578	0.0873435	1.77778	2.35497	4.71595	2.07117	1.46561	1.46362	0.838398	-0.104634	-0.802243	-3.01812	-2.9926	-2.21123	-2.13824	-1.46924	-0.328701	-1.10799	-2.44008	-3.11977	-3.75422	-3.76456	-3.98734	-4.38305	-4.2499	-4.04362	-3.76167	-2.74699	-3.26799	-3.19763	-3.53509	-4.3669	-3.40103	-3.53836	-0.286356	-1.3653	-0.978641	-0.314047	0.218446	-1.31372	-0.650575	0.123045	-1.62206	-2.57638
	-4.07101	-4.0801	-4.00028	-2.94176	-2.12543	-2.59725	0.384635	0.695392	-0.499437	-0.222621	-0.239035	-0.322396	-0.878504	-2.13736	-3.05524	-3.00116	-3.91436	-3.9477	-4.13869	-3.40459	-2.68267	-3.89467	-3.7389	-4.44808	-5.64048	-6.3949	-5.74444	-5.53007	-5.42361	-4.99297	-4.70172	-3.36796	-3.37414	-2.40466	-1.67822	-1.13183	-0.5124	-0.775822	0.0238653	1.08588	1.36747	0.205285	2.20149	6.17195	3.71049	2.28167	-0.0819898	-0.326809	-0.36168
	2.34749	2.69949	2.64132	1.4181	0.994871	1.63297	0.931747	1.04642	1.65178	0.553669	0.892762	0.798654	0.537696	0.376238	0.532874	0.810546	0.254337	-0.542781	-0.713217	-1.17358	-1.52066	-1.76188	-1.87707	-2.20348	-2.68045	-2.57293	-2.56829	-2.35239	-1.98459	-2.17992	-2.04196	-1.83913	-0.514591	-0.69054	-0.929982	-0.518023	-0.72322	-1.23517	-0.0632196	0.101101	0.548581	0.701302	1.13741	1.56782	2.90758	3.97136	4.08421	3.39882	2.68395
	-2.57124	-3.0462	-2.93997	-3.40169	-1.51279	-0.966422	-2.06109	-1.70651	-2.00549	-2.83317	-3.52229	-3.43983	-3.02404	-2.7132	-2.85826	-3.05014	-2.60453	0.224539	-1.56174	-2.8849	-3.57439	-4.05168	-5.31109	-5.50606	-4.44068	-4.75578	-5.5437	-5.32601	-4.94655	-4.3907	-4.19744	-4.32172	-1.7432	-1.42619	-1.26154	-0.544789	-0.584948	-0.63485	0.546096	0.49733	-0.153596	-0.923358	1.32354	0.237406	0.164648	0.560258	-1.65704	-1.45574	-1.2607
	-1.85411	-1.22913	0.0382822	-0.439617	0.794153	1.33252	0.41537	0.246498	0.457391	-0.534176	-0.927457	-1.16759	-1.34473	-1.549	-1.84607	-2.08834	0.0959949	0.393386	0.770954	1.80788	4.25889	3.94832	1.4117	-0.115126	-0.758614	-1.21707	-2.14158	-2.95471	-2.19171	-1.77517	-1.02026	-0.443363	1.49974	0.735332	3.17391	3.67654	2.68623	2.50132	2.99333	2.43433	0.76078	1.01415	1.26948	1.49452	1.21215	0.50904	-0.380925	-0.702525	-1.32041
	-3.63232	-3.52953	-3.50755	-3.42837	-3.10068	-2.56107	-2.47498	-2.40735	-2.60068	-2.69608	-2.81786	-2.67755	-2.44066	-2.27268	-2.31	-2.43534	-2.04993	-1.26468	-0.456563	0.567812	0.597921	0.0962235	-0.237384	-0.961958	-1.15756	-1.58412	-1.63059	-2.1793	-2.41957	-2.57857	-2.24649	-1.98196	-1.19804	-0.921079	-1.45756	-1.59683	-1.85321	-1.9322	-1.04797	-0.855679	-1.2678	-0.403643	-0.97006	-1.17233	-1.41871	-0.308151	-0.267198	-0.529168	-0.820798
	1.96064	1.7913	2.31975	3.75636	3.57419	4.11665	3.70989	2.84593	3.03046	2.3587	3.27298	3.44674	3.22493	2.95252	2.93294	3.10824	3.48869	3.60433	2.29229	2.52656	1.61352	1.29717	1.35416	0.973066	0.943877	1.24749	1.98923	3.46112	3.12451	2.47472	3.12115	2.88905	4.31466	5.27813	5.43968	5.74877	7.42967	7.17258	5.19481	5.77454	7.88496	9.88798	9.38777	9.44757	8.3463	6.76897	4.92281	5.26856	4.77583
	-4.79239	-4.33253	-4.37664	-4.53929	-4.25865	-3.96984	-3.66148	-3.03789	-3.52191	-2.97784	-3.79474	-4.10006	-3.99084	-3.56414	-2.91699	-2.14644	-0.46862	-0.187627	-0.271583	-0.543008	-0.859003	-1.21745	-1.77449	-2.10889	-2.71269	-3.24678	-2.48286	-2.13554	-1.70428	-1.4368	-1.40994	-0.792772	1.33119	0.558944	1.82235	0.879284	-0.0652711	-0.444848	-0.337511	-0.848403	0.381862	0.547963	-0.27478	-0.899293	-0.131241	-0.610278	0.240989	2.03047	1.62964
	-4.05329	-4.36618	-4.20122	-3.85487	-3.6405	-3.69918	-3.33245	-3.79391	-3.8303	-3.58417	-3.78855	-3.86679	-3.85019	-3.77005	-3.65766	-3.54433	-4.11815	-4.00852	-4.12901	-3.48046	-3.70016	-3.86366	-3.78028	-3.64848	-3.58061	-3.74565	-3.37501	-2.92138	-3.18469	-3.08286	-2.90989	-3.17329	-2.80655	-2.58822	-2.35668	-2.47716	-2.79157	-2.57889	-2.35111	-1.94473	-1.31604	-0.851763	-0.767123	-1.16024	-1.28901	-1.23291	-1.50654	-1.7851	-1.85105
	-1.84921	-1.82033	-1.6582	-1.66835	-1.98865	-1.73862	-0.343229	0.151648	-0.737531	-1.57473	-0.91401	-0.501152	-0.282266	-0.203459	-0.210837	-0.250505	-0.801632	-0.728252	-0.845499	-1.05022	-1.12462	-1.10377	-1.2134	-1.4237	-1.79631	-1.6927	-1.35983	-1.05155	-1.17948	-1.42286	-1.01429	-0.544075	-0.902738	-1.35377	-1.15333	-0.844678	-1.12112	-1.28365	-1.0074	-0.881567	-0.430832	0.359492	0.0747414	-0.42031	-0.584337	-0.936304	-1.10021	-0.562227	-0.344277
	-1.48416	-1.34576	-1.40359	-1.14499	-0.930286	-1.3332	-0.829905	-0.521689	-0.497552	-0.427718	-1.04846	-1.38178	-1.48022	-1.39631	-1.18259	-0.891596	0.447367	-0.312299	-0.565966	-0.652343	-0.908774	-1.38392	-1.52704	-1.36886	-1.32504	-1.30917	-1.25047	-1.22822	-1.04864	-0.589939	-0.162453	0.0806455	-0.397571	-0.6913	-0.967684	-0.883328	-0.74981	-1.09369	-1.43292	-1.35239	-0.722345	-0.548284	-1.11669	-1.06281	-1.21261	-1.38365	-1.13837	-0.833792	-1.25037
	-1.98722	-2.10286	-2.04716	-1.84016	-1.63415	-1.32126	-1.30071	-1.4755	-1.41597	-0.784024	-1.29316	-1.46371	-1.39579	-1.18953	-0.945054	-0.762483	-1.29905	-1.51751	-1.42113	-1.39504	-1.38543	-0.992638	-0.83389	-0.919344	-0.89833	-0.927449	-1.30301	-1.17361	-0.90966	-0.779879	-0.827498	-0.968958	0.432213	0.14346	0.356923	-0.0421307	-0.0715455	0.212073	0.279515	0.14	0.0996448	0.635242	0.935475	0.195579	-0.234451	-0.181324	0.400258	1.0919	0.712823
	-3.05764	-2.83578	-2.60154	-2.30384	-1.88968	-1.02599	-1.3058	-1.40732	-1.30244	-1.52734	-1.89386	-1.99377	-1.91029	-1.72666	-1.52611	-1.39187	-1.72768	-1.82584	-1.89159	-2.00105	-2.05452	-1.93869	-2.21176	-2.46287	-2.4678	-2.41165	-2.32749	-2.14537	-2.06597	-2.20914	-2.33174	-2.23417	-2.01344	-1.33679	-1.59292	-1.6877	-2.02985	-2.2034	-2.10365	-1.99748	-1.46522	-0.84801	-1.19293	-1.43063	-1.47392	-1.42097	-1.84872	-2.21577	-2.00132
	-5.39721	-4.84799	-4.20859	-3.79434	-4.33968	-4.56267	-3.41254	-1.91657	-2.42226	-3.63441	-1.83624	-1.39651	-1.489	-1.49531	-1.4189	-1.69685	-2.09762	-2.38456	-2.39359	-2.41571	-2.65948	-3.15094	-3.74849	-4.19043	-3.76667	-2.98871	-3.25073	-3.37714	-3.56756	-3.01632	-2.16191	-2.5073	-2.00192	-2.96884	-3.67285	-3.92149	-3.5303	-2.62609	-1.78294	-1.84006	-2.58153	-2.33814	-1.71801	-1.72304	-2.04171	-2.02019	-1.44421	-1.24054	-1.52821
	2.24956	5.76854	7.80688	6.36391	7.30957	7.89988	6.6632	8.59966	14.9036	17.0361	15.9103	16.0526	16.5496	16.488	15.1078	12.9841	11.4094	12.8478	11.2076	8.36924	6.55759	3.3073	1.49846	0.034931	0.215521	-1.34666	-1.20717	-0.884535	-0.0247077	-0.603441	-1.75529	0.578422	1.49563	0.51725	0.720571	2.25353	-0.121563	0.091956	0.0490715	1.05242	2.40443	1.81936	2.47197	3.10797	1.94013	1.52753	-0.0047873	1.29398	1.60441
	1.45828	0.813504	0.767034	0.857023	2.14358	3.28647	3.6003	3.78455	3.44192	4.76608	5.24654	5.2899	4.70537	4.70923	5.28	4.18986	2.57004	2.59247	2.26385	1.12495	-0.489817	-1.14673	-1.04381	-1.54752	-2.40924	-2.36598	-2.43193	-3.01206	-3.06611	-3.32178	-2.90998	-3.14151	-2.18176	-2.06135	-2.05739	-1.84349	-0.969972	1.03469	0.293109	1.23251	0.36462	1.16273	0.67917	1.3535	0.337305	-0.433023	-0.331896	-0.0129019	-0.212886
	0.460009	0.644889	0.522996	0.478885	0.389468	0.179672	0.563407	2.5709	3.25468	3.77721	3.88385	3.54268	2.42679	1.47564	0.499764	-0.345157	-1.24558	-1.62117	-1.92097	-1.92464	-1.16677	-1.5459	-2.09323	-2.20876	-2.43726	-2.48417	-2.59618	-2.98075	-3.1885	-3.09403	-3.356	-3.56061	-3.04143	-3.0086	-2.80573	-2.18374	-2.38797	-1.89037	-0.523311	-0.978689	-1.33943	-0.743405	-1.51818	-0.808458	-0.769089	-1.67097	-2.1622	-0.593801	-0.693905
	7.5469	10.8365	11.4165	8.63461	6.6203	4.99373	3.09831	5.80969	16.0682	14.3678	17.3212	15.7307	12.399	9.75035	7.43796	4.84344	0.079569	-1.96302	-3.10178	-4.39557	-4.67916	-5.55918	-6.9176	-7.63143	-7.52472	-6.7439	-7.05894	-7.63203	-8.49325	-7.94526	-8.59594	-8.47484	-7.01484	-4.87228	-5.69353	-5.08157	-5.38986	-6.25243	-5.61967	-4.06043	-3.57552	-3.06725	-4.56266	-4.18169	-3.90919	-5.19884	-3.5649	-3.95472	-4.09455
	-0.857371	-0.865988	-0.994715	-1.05573	-1.17172	-1.45639	-0.268453	0.94166	1.40048	1.70759	1.6443	1.64226	1.60291	1.42772	1.03823	0.530898	-0.526582	-0.831426	-0.919639	-0.983958	-1.14038	-1.41082	-1.86265	-1.8076	-1.83955	-1.99021	-1.67369	-1.7623	-1.6763	-1.7724	-1.851	-1.90735	-1.47789	-0.756543	-0.342845	-0.635764	-0.951371	-0.608222	-1.00771	-0.903467	-0.450633	-0.655066	-0.882653	-0.931764	-0.903104	-0.669276	-0.941515	0.0650113	0.934567
	1.56638	2.20609	2.96898	3.3765	4.67417	6.83914	13.074	14.8573	15.071	14.3725	12.9241	11.2021	9.8814	9.39036	8.38119	6.37956	3.89529	2.14312	1.0399	0.485334	-0.215119	-1.26967	-1.3533	-1.94827	-2.57961	-2.72863	-2.89663	-2.83054	-3.07464	-3.11605	-2.23745	-2.05065	-0.0237698	2.30476	0.774297	1.89201	3.01506	3.9605	4.12255	3.91516	1.82236	0.352356	1.33609	0.729737	0.408367	0.663422	-0.514503	-0.109694	-0.888306
	10.7207	12.5183	15.8933	15.6302	16.4769	15.7028	19.3693	27.5604	29.6165	29.951	28.8167	27.336	25.7341	24.2357	23.0681	22.4796	17.8903	14.4608	11.8256	14.5579	14.4832	11.7759	7.93684	4.8209	4.88829	4.64663	2.45188	1.49567	0.439812	-0.377437	3.08516	2.56564	2.23156	0.211269	1.29972	1.15663	0.444235	-1.13376	-0.272696	4.09557	6.45231	5.51344	10.7105	10.478	8.36708	8.05534	6.29707	8.26781	8.50729
	-0.627158	-0.535059	-0.482617	-0.389534	-0.617932	-0.928297	-0.502152	0.388634	0.29602	1.4301	1.83434	2.31403	1.96303	1.11086	0.684671	0.515984	1.32573	0.895634	0.609326	0.153391	-0.532724	-0.945902	-1.12122	-1.51931	-1.66015	-1.61297	-1.69065	-1.88843	-2.16095	-2.22675	-2.33587	-2.40906	-1.53157	-1.61084	-0.881184	-1.30795	-1.53708	-1.67609	-1.50396	-1.67112	-1.28897	-1.56226	-1.00983	-0.593688	-0.559932	-0.889284	-1.11228	-0.922582	-0.85226
	0.814141	1.24082	1.57363	1.02921	1.51093	2.15293	2.38345	1.88476	2.09097	4.5747	3.35404	2.83091	2.45866	1.8076	1.29807	1.18085	1.09058	1.73568	2.63953	3.26367	3.25585	2.27168	0.739472	0.046092	-0.525822	-1.11	-1.00196	-0.880156	-0.991696	-1.25596	-0.514663	-0.124652	1.35266	0.733949	0.194266	0.130153	-0.268231	-0.329762	-0.36691	0.415627	0.0925569	0.217488	0.408883	0.245143	-0.348179	-0.22239	0.0424004	0.284932	-0.360735
	1.13073	0.76503	0.351766	0.487455	1.7161	3.86451	4.68344	4.37822	4.77512	3.14902	2.81481	2.51051	2.21281	1.89839	1.54395	1.12619	-0.958132	0.191693	1.85568	2.7025	3.03326	1.05026	-0.0170241	0.436762	-1.94997	-2.90729	-3.05431	-4.06906	-3.98675	-3.39643	-1.17502	-0.213004	-1.48565	-1.40735	-1.00474	0.277368	-1.17279	-2.21156	-1.44756	0.811795	-0.73588	-1.71991	-0.655837	0.89293	3.13014	1.18684	-0.388126	-1.15835	-0.590464
	0.731185	1.30786	1.36548	0.10616	-0.525177	-0.536881	-0.144571	1.51572	3.37663	8.32118	7.99726	7.934	5.26944	3.7225	2.74673	2.86877	4.56024	6.31556	8.47056	6.97881	5.70334	4.6521	2.44629	1.36708	1.01017	0.403918	0.0605368	0.376761	-0.95384	-0.0497607	-0.708126	-0.97333	-1.31438	-1.36496	-0.187755	-0.442426	-0.341564	-1.202	-1.51747	0.0245636	3.09584	4.83701	3.23004	2.61282	4.72061	4.37804	4.48354	3.226	1.14041
	0.875987	1.78572	0.493825	-0.146288	-0.743043	2.14102	4.82478	5.61101	6.71149	4.76884	3.41715	4.61324	3.3747	2.7779	2.11776	2.1043	0.704451	0.799291	1.14656	1.30833	-0.480435	-0.819661	-0.781142	-0.240787	0.950936	1.76088	0.350199	0.591623	-0.949904	-1.54601	-2.34862	-1.15704	-0.212561	-0.821184	-0.062755	-1.01399	-0.729539	-0.196357	-0.413656	-1.23948	-1.00043	-0.999907	0.681302	0.502252	0.397076	2.26261	1.6181	0.85506	0.728378
	0.0708656	0.0531834	0.187322	0.50981	1.14864	2.73366	3.70701	4.89464	5.25029	6.39471	5.4314	4.65328	3.98066	3.33938	2.69693	2.08215	0.979409	1.00382	0.622282	0.117339	-0.0852132	-0.456881	-0.600213	-0.686829	-1.09517	-1.21042	-1.12064	-0.918738	-0.606351	-0.385061	-0.475963	-0.155575	0.40373	-0.0105506	-0.318498	0.165285	0.234556	0.501949	0.531434	0.373995	0.387462	-0.0584605	0.315695	0.181163	0.114383	0.133483	-0.0989058	-0.350652	-0.11846
	0.625993	-0.12277	-0.428547	1.28082	2.23246	3.21405	3.60333	4.18993	3.45151	6.37097	3.60785	2.76644	2.95997	3.30168	3.01901	2.33336	1.7674	1.4079	0.74333	-0.315237	-0.671046	-0.975758	-1.60094	-1.84031	-1.78245	-2.24006	-2.28539	-2.21479	-1.71897	-1.79202	-1.13991	-0.636889	-0.463724	-1.07094	-0.91573	-0.708512	-0.514114	-1.38984	-1.41706	-1.7287	-2.03006	-1.83402	-1.13615	-1.13353	-1.41826	-1.04589	-1.39311	-1.14003	-1.24281
	-2.04278	-2.1859	-2.29617	-2.06625	-1.48212	-0.247784	0.212616	0.0214373	1.00576	-0.325245	-0.873402	-1.17127	-1.61302	-1.4164	-1.48618	-1.74136	-1.55403	-2.22954	-2.62816	-3.04016	-3.10803	-3.18364	-3.26507	-3.65781	-3.66096	-3.5985	-3.54347	-3.4376	-2.76407	-2.85145	-1.92714	-1.29561	-1.15281	-0.761798	-0.837418	-0.535359	-0.246631	-0.547131	-0.543898	-0.774261	-1.46871	-1.13785	-0.576677	-1.23605	-1.90478	-1.74503	-1.28478	-0.921987	-1.0388
	-2.86622	-3.0341	-1.96197	-0.740241	0.590434	3.28974	3.35779	1.8329	0.816939	4.2894	3.84305	2.93003	1.80923	0.739525	-0.0596122	-0.711678	-3.01257	-3.26733	-3.77785	-3.81285	-4.03774	-3.87417	-3.82429	-3.07283	-2.61572	-3.51326	-3.43416	-3.52749	-3.55496	-4.12344	-4.18888	-4.19932	-4.38672	-3.42696	-4.13256	-4.9988	-4.70118	-3.96997	-3.91665	-3.62848	-3.1245	-1.61825	0.387843	-0.211917	-1.23811	-2.32737	-3.34577	-3.85522	-4.26831
	-2.29513	-2.16806	-2.27313	-1.94254	-1.51109	-0.906861	-0.382195	0.324345	0.0121826	-2.09176	-2.23293	-2.32181	-2.37601	-2.41311	-2.45072	-2.50644	-3.12491	-3.15986	-3.89581	-4.20397	-4.05745	-4.22803	-3.86582	-3.98493	-3.67136	-3.89284	-3.80719	-3.53344	-3.95062	-3.77867	-3.46705	-2.9296	-3.26989	-3.34915	-3.62159	-2.36042	-2.67934	-2.27993	-2.03306	-1.99562	-1.83759	-2.37752	-2.80845	-3.16978	-3.39955	-3.53399	-3.46272	-3.58791	-3.50003
	-2.75847	-3.29911	-3.55909	-3.02831	-2.359	-1.80622	-2.11448	-0.910325	0.393836	0.231828	2.6461	2.24007	1.29561	0.518341	-0.437189	-1.23324	-0.00384443	-0.0441443	-0.670101	-0.0752754	2.07701	2.05774	0.537037	0.445785	-0.685119	-1.25174	-1.10355	-1.41238	-2.04809	-1.85674	-1.36182	-1.87539	-1.77051	-2.26163	-3.0512	-3.1795	-2.97629	-2.06277	-0.745851	-1.16722	-2.19586	-1.41898	-1.96725	-1.62259	0.335106	0.584188	1.04862	0.0533752	0.946091
	-1.57849	-1.28279	-1.09028	-0.777686	-0.480987	0.0473979	1.37463	0.659276	1.27	1.93528	-0.533872	-0.661267	-0.140871	-0.434483	-1.29108	-1.80872	-0.231139	-1.03794	-1.3045	-2.28191	-2.40622	-2.68004	-2.84367	-2.87223	-3.24785	-3.40043	-2.68573	-1.97832	-2.72117	-2.76365	-2.55975	-3.62966	-1.48975	-2.01287	-1.39903	-1.43741	-0.793204	-1.5384	-0.723002	-0.649419	-1.56377	-1.50958	-0.0728541	-0.529848	0.569455	0.977692	1.00449	0.461255	-0.403215
	-3.71662	-2.91657	-1.91847	-1.91649	-2.17602	-3.31412	-4.04913	-3.80511	-4.44014	0.0619208	4.20345	9.64011	15.064	19.1673	20.8179	20.4143	22.3766	21.4372	20.8148	20.049	16.35	10.8769	12.5847	15.0581	10.9044	6.41604	2.53047	1.04018	1.40802	3.78563	4.50859	2.55086	4.72474	2.1223	1.2872	1.67334	2.65554	3.08811	2.6455	1.92808	0.437985	-0.858315	-0.772761	-0.122006	0.0422365	1.01499	4.94958	8.41452	10.7151
	0.319903	-0.05815	-0.262456	0.403615	0.259212	-0.210714	-0.650043	-1.02984	-1.15361	-2.1805	-1.15088	-1.00144	-1.19904	-1.21051	-0.589935	0.349437	-0.0165053	-0.398925	-0.430457	-0.215488	-0.228503	-0.469849	-0.636669	-0.69974	-0.636686	-0.754641	-0.962949	-1.18491	-0.657733	-0.918715	-0.743311	-1.20231	-1.2198	-1.34684	-1.3532	-1.23296	-0.987533	-0.7548	-0.719688	-0.833879	-1.0671	-1.32693	-1.21949	-0.971331	-1.04687	-1.19587	-1.27503	-1.31254	-1.36572
	-0.104398	-0.00605292	-0.0461441	-0.300068	0.0739731	-1.09931	-0.47941	0.222809	2.00348	3.35758	3.09134	2.96961	3.04499	3.28553	3.05219	2.1172	1.07504	-0.236409	1.27741	0.454393	-1.25418	-0.344058	0.22711	1.36197	0.214123	0.71496	2.57713	3.45333	6.52287	5.20169	5.41751	6.86189	6.35685	5.64749	5.05427	4.59654	4.29364	4.16515	4.25599	4.65539	5.15828	5.11395	4.51171	4.15371	4.14431	3.87917	3.39252	3.20358	3.20887
	0.482892	0.612977	0.154449	0.757066	1.45272	2.04678	3.03222	2.79885	3.63233	2.43058	2.48078	1.68292	1.06055	0.639286	0.218258	-0.100945	0.533527	1.09986	1.24244	0.695882	0.382324	0.692869	0.736741	0.299723	0.264108	-0.437396	-0.210215	-0.22586	-0.728327	-0.617285	-0.416981	-0.652893	-0.933183	-1.08693	-0.809489	-0.921088	-0.774976	-0.918254	-0.584249	-1.13991	-0.702791	-0.498084	-0.390237	-0.186479	-0.224788	-0.514097	-0.206575	0.141397	0.585121
	4.22982	3.22536	3.36314	5.85586	6.96115	6.41937	7.4528	10.1044	9.98341	8.26507	10.1504	7.6823	5.49532	5.82405	7.20082	7.4533	4.10333	3.37528	3.06046	1.31793	1.43983	-1.40727	-1.86296	-1.60161	0.161857	-0.394263	0.144063	0.49316	1.66379	0.182977	-0.4234	-0.879348	1.60195	0.819884	3.04066	0.687239	2.31279	2.02804	4.30893	3.14921	4.14924	3.09906	3.99941	3.25501	2.90584	4.38317	7.34501	5.74205	4.89304
	3.69199	3.47211	3.67646	5.4302	7.01574	7.68818	6.56434	6.92181	8.05231	8.10824	9.53564	6.52571	5.64052	6.03852	4.35367	3.14934	0.364862	0.332965	-0.626997	-0.325104	-0.972265	-1.47324	-1.21543	-0.362815	-1.40111	-1.24803	-0.949238	-1.72872	0.34736	0.36229	0.433667	0.960871	-0.267303	2.15591	0.425993	0.729573	0.687426	1.92315	1.10528	2.03674	3.561	3.78345	5.52349	3.23771	1.78791	0.215455	0.610514	1.06139	1.8822
	2.64297	2.67822	2.76099	2.94685	2.77743	2.21584	1.6392	1.27718	0.976662	1.58549	1.06069	0.735791	0.548326	0.435828	0.33583	0.185864	-1.2965	-1.65517	-2.08342	-2.4283	-1.97314	-2.06938	-2.45393	-1.88655	-2.34513	-2.93575	-2.3116	-2.32868	-2.64722	-2.42817	-2.51473	-2.13056	-2.18031	-2.13168	-1.84181	-2.06282	-1.85598	-2.39511	-1.55785	-1.57705	-1.81866	-1.43247	-1.80001	-1.23101	-0.742089	0.109952	0.909352	1.03052	0.649244
	1.37852	2.39846	2.9459	2.65603	2.13314	1.66187	3.70369	5.79299	5.17014	2.03876	3.27806	2.84181	2.11479	2.17493	1.87464	0.693746	0.435085	0.276502	-0.320731	2.64364	0.0112031	0.415779	0.062809	-1.23201	-1.32015	-2.01161	-1.49954	-1.47962	-0.579098	0.216124	0.692307	2.96205	4.27107	2.01583	1.44309	0.984246	1.47002	0.661205	1.37515	1.23448	1.18631	1.56516	3.25596	3.91442	5.85779	4.87041	4.01527	4.42352	5.21922
	18.0936	19.2118	23.6447	24.5997	26.559	24.2807	20.506	20.3352	15.219	11.6653	8.79608	5.29119	1.23506	-0.404239	0.579125	-0.700507	-1.63573	-1.39488	-0.852925	-2.3684	-3.02454	-0.0507817	-4.33952	-2.74799	-3.86727	-1.1022	-0.545643	-1.12666	0.945333	2.97047	4.8878	2.59148	4.78517	3.04689	1.42802	1.31704	0.671993	-0.192371	0.796337	1.39694	0.11862	0.562555	-0.339998	0.709811	0.200266	-0.959554	1.3068	6.20871	8.63941
	0.45757	0.613359	0.682323	0.66736	0.563538	1.00423	1.54696	2.81672	4.06409	2.55939	0.863568	0.17538	0.350588	0.395987	-0.0493092	-0.459355	-1.14312	-1.67995	-0.219234	0.731825	-0.628957	-1.259	-1.32541	-0.496109	-1.60308	-1.4501	-1.64476	-1.12406	-0.526289	0.275374	1.26555	0.570765	0.0476445	0.213533	-0.652533	-0.705588	-0.233487	-0.743699	0.653612	-0.509315	-0.786897	0.162192	1.24906	0.429577	0.37777	0.077707	0.678645	1.87803	1.6593
	0.70518	1.31182	1.7039	0.570182	1.16022	0.750304	0.296404	1.60201	1.13838	1.11939	-0.5564	-0.789472	-0.904375	-0.477938	0.194108	-0.876022	-1.09227	-1.23708	-1.74477	-1.83423	-2.04434	-2.30915	-2.23365	-1.42633	-1.67971	-1.14373	-1.73824	-1.20369	-1.49277	-1.13699	-2.11654	-1.1194	-1.57195	-1.36748	-1.19618	-1.07822	-0.160305	0.163154	0.941611	1.58195	2.27019	2.84991	1.49075	1.83019	1.50674	1.52243	1.56816	1.7294	1.05018
	2.56765	3.52941	4.82973	4.84075	5.82206	5.94161	5.29823	4.81338	3.2095	3.31104	1.96786	2.4429	3.13006	2.38037	0.532018	-0.00844578	0.12232	0.204695	-1.07528	-0.348955	-1.50248	-1.34945	-1.96326	-0.666858	-0.465467	1.61506	3.16021	4.24192	3.60798	3.57128	2.17624	2.59777	0.388814	1.00912	1.75014	2.2784	3.38471	2.88943	2.05446	2.37548	1.5923	0.930628	0.880705	2.95409	5.30575	6.94453	7.58591	6.75393	5.00808
	-1.28589	-0.968176	-0.581215	-0.393451	0.538363	1.37681	1.21129	1.08217	0.89631	-0.516542	-0.603552	-0.740289	-0.76168	-0.8465	-1.08402	-1.17625	-1.38605	-2.02525	-2.00582	-1.86677	-2.17753	-2.29134	-2.5595	-2.22135	-2.40777	-2.10023	-1.52506	-1.6467	-1.54735	-1.42954	-1.7897	-1.07939	-1.02694	-1.32348	-1.17398	-1.26179	-0.79962	-0.668697	-0.908889	-1.13401	-1.21978	-0.804637	-0.588007	-0.681673	-0.926732	-0.711763	-1.30503	-0.680045	-0.0661079
	2.14985	2.42126	2.82216	2.63178	3.36095	3.8232	3.39847	3.32301	2.93653	0.771527	0.481807	-0.226207	-0.571695	-0.947199	-1.32465	-1.80102	-1.16639	-0.891192	-1.74231	-1.08683	-0.526443	-0.170361	3.77366	3.40538	6.35749	4.70794	9.3505	8.98932	9.40025	8.11303	10.0718	9.12532	7.30105	7.16855	6.48546	5.56089	4.70395	4.20662	3.92714	3.33119	2.68779	2.68012	2.83949	2.43672	1.91671	1.81227	1.97257	2.08772	1.79466
	-0.691515	-0.55072	-0.0207615	-0.406027	-0.574853	-1.67035	-1.84247	-2.76936	-2.65923	-3.20014	-3.50102	-2.85628	-2.82859	-3.31892	-3.67629	-3.71297	-3.46284	-3.62312	-3.36473	-3.28913	-3.45889	-3.49021	-2.91667	-2.14463	-1.63559	-1.2587	-0.0561774	-0.143877	0.182477	0.668208	2.96586	3.85832	2.18368	0.566208	0.00806326	-0.326365	-0.457812	-0.307229	-1.42036	-1.76283	-1.63682	-1.59411	-1.20906	-0.86575	-0.654444	-0.794284	-1.14221	-1.76501	-2.44849
	-0.805363	-0.613334	0.928985	1.52116	0.399866	-0.554494	-0.831418	-1.15247	-1.58315	-2.32646	-3.10895	-2.65939	-2.55859	-2.11427	-1.8292	-2.21831	-2.16547	-2.15232	-2.67211	-2.55019	-1.80091	-1.43636	-1.67453	-0.842297	-1.09619	0.505832	-0.99345	-1.61722	-0.794651	-1.19917	-1.31201	-1.31749	-1.38764	-1.42583	-1.9096	-2.25441	-2.0373	-1.61752	-1.7478	-2.45881	-2.40205	-1.99527	-1.91631	-2.27628	-2.70912	-2.21234	-1.44198	-1.75498	-1.16703
	-3.85052	-4.45631	-4.85918	-4.94685	-3.96623	-3.55364	-3.33014	-3.75583	-3.51102	-3.78283	-5.01388	-5.03523	-4.67946	-5.53387	-4.9544	-3.85007	-4.18643	-5.50559	-5.16371	-4.97239	-5.4551	-5.75552	-5.58784	-5.58809	-5.78766	-5.53508	-5.02166	-5.55321	-6.49551	-6.30176	-6.99483	-5.8986	-6.10524	-4.4479	-4.77714	-4.45138	-5.25382	-5.04742	-5.58859	-6.09786	-5.93721	-5.63092	-5.55821	-5.36494	-4.97497	-5.23089	-5.35213	-4.75658	-4.72164
	0.10839	0.106441	-0.221923	0.78151	1.3751	0.488942	-0.0805294	0.108608	-0.539671	-1.13129	-1.86721	-0.78841	-0.388015	-0.94976	-1.33171	-2.13985	-2.46959	-1.95305	-1.88501	-3.02009	-2.72516	-2.06147	-2.10293	-1.72727	-1.88702	-0.838818	-0.913576	-0.846943	-0.55448	0.731517	-0.221084	0.850966	-0.0919947	1.08868	0.65215	0.357876	0.801664	0.903217	0.95579	0.876572	0.590071	0.225907	-0.119507	0.112772	0.634237	0.754984	0.295285	-0.106605	0.167797
	4.06273	3.10564	3.13958	2.4588	2.71029	0.840673	2.07491	1.0519	-0.735142	-1.68232	0.617361	-0.198744	-0.513715	0.688486	1.3781	0.364138	-0.00359736	-0.44386	-0.626459	0.514197	-0.369651	-0.135762	1.96991	2.69596	4.8241	5.1193	4.91243	5.19445	4.15962	4.97804	5.45184	5.13084	3.13142	3.95578	2.21402	2.92909	3.8396	1.71703	2.23721	2.90379	2.80862	2.56843	2.76813	2.34459	1.1738	2.84836	3.36839	2.94461	1.59092
	2.35585	1.9519	2.51157	2.89951	3.05562	2.41196	1.61554	0.394712	0.380792	-0.0165638	0.381388	-0.82597	-0.519187	-0.131417	-0.83036	-0.623908	-1.06282	-1.30761	-1.37367	-1.21501	-0.996414	-1.12419	-0.301953	-0.871213	-1.16831	-0.858754	-0.937522	-0.905471	-1.09025	-1.5211	-1.42058	-1.17212	-0.660301	-1.82469	-1.17217	-0.601853	-1.12889	-1.08165	-0.747215	-0.721837	-0.40015	0.422254	0.00695279	-1.02026	-0.557774	-0.512409	-0.483324	-0.474118	-0.840288
	2.31361	1.39786	2.40753	1.67345	1.4455	1.69877	0.335654	0.253441	-0.688021	0.340398	-2.23303	-1.27664	-1.22085	-1.51888	-0.430464	-0.403621	-1.17542	-0.848621	1.26194	1.6448	-1.32162	-0.927085	-0.883827	-0.993975	-1.68071	-1.21687	-1.43758	-0.488773	0.771159	0.0532268	0.0131055	0.194761	2.08694	0.174455	-0.167763	0.300494	0.821346	0.888989	0.517902	0.0117903	-0.316891	-0.611102	-0.823326	-0.721796	-0.683692	-0.986572	-1.38521	-1.51907	-1.24994
	2.83173	2.01791	1.02456	0.977913	0.432016	0.40209	-0.380385	-0.901233	-0.826293	-1.16084	-1.86585	-1.75108	-1.27225	-1.52771	-1.6754	-2.8016	-2.11766	-2.29334	-2.48232	-2.74885	-2.82418	-2.83522	-1.3597	-1.68697	-2.43437	-2.58793	-2.3371	-2.27512	-2.02801	-1.55572	-1.81874	-1.69931	-2.13687	-2.21365	-1.90462	-1.85543	-1.8268	-1.2744	-1.38374	-1.31548	-1.39288	-1.54291	-1.27436	-1.2733	-1.39594	-1.15052	-0.833976	-1.11306	-1.86531
	5.15349	4.40044	3.67692	3.1392	2.70549	2.95811	2.10099	0.592685	0.601798	-0.0285379	-0.194142	-0.158474	-0.426147	-0.381822	-2.09885	-1.03976	-1.29706	0.339982	-1.92005	-1.40179	-1.19982	0.405316	-1.2759	0.365593	0.265475	0.954053	1.57765	0.974999	0.817033	0.738618	1.20418	1.17663	3.205	0.743815	1.24845	1.77504	1.11395	2.06816	2.05631	2.57519	1.75097	1.45287	2.48347	1.47532	1.78868	1.47622	4.69633	5.81847	3.66866
	-0.206737	-0.0193277	-0.272851	0.239749	0.258049	0.110829	0.0500917	-0.895831	-0.733496	-1.4566	-1.19149	-1.62018	-2.02678	-1.80697	-1.6698	-2.1071	-0.699993	-0.946646	-0.522086	-0.940288	-1.33415	-0.411427	-0.67279	0.0337763	0.00850703	-0.348312	0.194612	-0.6126	0.019691	0.854864	1.04422	0.218814	0.10994	-0.345296	-0.379649	-0.243816	-0.186187	-0.150777	0.425594	0.988115	0.679634	0.198863	0.0151652	-0.00769285	-0.179446	-0.645995	-1.17194	-1.2276	-0.598071
	3.94915	5.55414	4.24429	3.2024	1.28349	0.989139	0.391114	1.47989	1.17514	2.84634	1.89577	1.44927	-0.129086	-1.64368	-1.78405	-2.34052	-2.10099	-2.80029	-2.37247	-2.79189	-3.02833	-1.85327	-0.765137	-0.530045	-1.20617	-0.0420434	-0.0504439	-0.0896985	2.95243	2.78594	1.77078	2.67157	2.52392	0.964233	0.688656	0.179452	-0.250617	0.700296	0.0928785	-1.09492	-0.709118	-1.31754	-1.52499	0.183724	-0.231779	-1.25956	-0.0325477	1.81311	2.93511
	-0.616156	-0.353752	-1.50847	-1.27446	-2.4446	-2.74283	-2.2622	-1.42172	-0.94741	-0.194151	0.178961	0.248914	-0.848883	-2.8577	-1.48805	-1.89341	-1.45209	-2.17862	-2.2567	-1.50742	-1.55133	-1.19853	-2.31769	-1.70202	-2.0588	-2.04732	-1.72362	-1.72863	-1.24766	-1.74073	-0.78746	-1.08847	-0.755852	0.521739	0.455114	0.874212	-0.479779	-0.687218	0.324975	0.287948	-0.17147	0.291621	-0.446	2.17758	3.61569	2.68565	4.08191	3.04353	2.22854
	-0.990755	-1.00397	-0.592734	0.511507	0.296427	-0.230335	-0.756787	-1.30148	-1.55323	-3.16281	-3.80457	-3.68819	-4.79511	-4.64993	-5.31243	-3.26514	-4.33573	-4.55169	-2.78312	-4.16155	-4.29391	-4.58736	-4.78616	-4.60464	-4.13237	-2.66714	-3.43124	-3.97639	-3.77137	-4.62742	-3.70787	-4.32659	-3.77711	-4.16977	-4.3495	-4.07583	-4.23588	-3.48466	-2.96338	-3.46596	-4.31108	-4.73815	-4.71035	-4.23062	-2.73548	-2.2131	-1.01912	-1.23297	-1.35412
	2.6168	5.68129	4.37049	3.92554	9.03912	7.15266	5.11516	0.776773	1.21621	-1.08328	-2.30387	-2.44859	-2.27935	-3.27157	-4.31061	-2.75091	-4.8439	-5.23474	-4.13093	-4.32687	-2.16176	1.03748	-1.17643	-3.37537	-2.83577	-5.15014	-2.73004	-3.03724	-2.38879	-3.31554	-2.66869	-2.6591	-3.89295	-3.09932	-3.50071	-1.11093	0.5306	-1.45885	-1.56816	-1.39971	-0.496761	0.0221839	0.33923	2.71671	2.00083	0.697579	4.04589	3.64856	5.24883
	-3.01629	1.37279	6.48388	4.45996	1.38929	0.528265	-1.42747	0.516313	1.85172	-4.55448	-2.2511	-1.58077	-1.85475	-2.3843	-2.54855	-2.31736	-4.39565	-5.01641	-4.35016	-5.6252	-1.92396	-4.53306	-5.70065	-1.85333	-1.5906	0.535194	-0.521899	1.68972	2.85021	0.84487	1.60648	2.7752	4.63714	3.4237	2.67175	7.40132	1.40782	5.58475	3.06786	2.89762	2.81907	0.990083	1.15504	0.17459	0.134978	5.87107	1.09972	1.5249	1.7964
	8.74254	9.87057	8.62163	11.7628	11.0412	8.96872	8.27098	3.19843	4.12866	1.38439	1.62886	1.24133	-1.63076	-2.41413	-3.23445	-2.51878	-5.18381	-2.6961	-4.98309	-2.4663	-4.28291	-4.68998	-2.40663	-1.3566	-2.21611	-2.5	-1.69309	-1.68744	-2.51159	-0.812549	-2.25946	-0.18196	-0.782226	-1.26692	-2.07869	-2.10021	-1.54345	1.82495	5.82503	6.16158	4.11867	1.6396	3.73544	3.33546	3.92289	3.58045	2.23534	1.8374	1.0336
	3.78532	4.51664	2.80398	2.37972	3.04443	4.0604	3.14448	1.28504	0.507418	0.185945	-0.121469	0.486565	-2.55444	-2.07291	-0.61393	-2.95121	-2.41306	-2.33079	-2.25377	-1.97146	-2.1613	-2.23013	-1.77809	-1.25554	-1.23095	-0.50909	0.956191	2.88826	1.29494	1.05041	1.37094	0.420207	1.71405	2.4101	1.88199	1.29593	1.0847	0.83073	1.05547	0.36792	0.0120101	-0.646423	0.458072	0.676709	1.76234	2.45118	3.55248	1.09139	-0.0471695
	3.13422	2.33282	2.14603	3.76453	3.28311	3.48487	2.38285	1.28006	0.65354	0.289871	-0.0964832	-1.13704	-2.01631	-1.55453	-1.98041	-1.63058	-1.69587	-2.47364	-2.94224	-1.35003	-2.70726	-2.71559	-1.79112	-1.48583	-1.45447	-0.0804136	0.620318	0.459179	0.913023	1.71453	1.18629	0.627107	1.02721	0.821335	1.93753	2.2395	1.03305	2.73882	2.46713	1.76071	1.28872	1.45837	3.76338	2.93994	3.62265	2.96225	2.69047	1.02961	0.762577
	23.5062	20.6676	22.0897	21.9816	21.2326	20.2851	18.9573	17.431	14.2969	14.7382	11.9038	11.7628	10.2498	8.40112	8.26735	7.20725	5.37591	6.4758	3.98736	3.77165	4.18243	2.36922	1.04369	0.640702	0.821804	0.997617	0.0198306	-0.927669	0.142112	1.04846	0.167444	-0.639257	-1.3986	1.12097	1.22006	0.148054	-0.934212	-1.305	-0.633545	0.372765	0.00824816	0.153771	0.984961	0.82179	0.413357	1.47759	2.8386	1.66205	-0.0589974
	1.32428	0.825156	0.200684	-0.274119	-0.687803	-0.402397	1.77605	2.13125	0.0701793	1.5632	1.58396	0.811867	-0.958698	0.311662	-0.422817	-2.35009	0.112456	-1.20223	-1.15659	-0.928191	-1.50899	-0.691289	-0.60239	-0.737558	0.524681	1.33354	3.43678	1.70712	1.54017	0.914006	4.18705	5.47919	2.80729	5.71253	8.06419	9.592	7.34929	5.92131	5.71412	4.78231	3.75954	2.74944	3.23297	2.36219	1.12824	-0.200585	0.879107	3.12624	5.45238
	-0.740904	-1.10688	0.0938793	0.604844	1.92186	2.72815	2.12647	2.25183	1.66233	0.688143	-0.207902	0.162338	-0.646933	-0.939929	-0.869335	-0.825035	-1.29237	-2.10782	-2.64327	-2.33156	-2.08969	-2.44469	-2.02379	-1.80163	-1.55184	-0.62624	-1.10222	-1.41208	-1.03945	-1.09253	-0.740475	-1.7021	-0.65284	-0.661609	-1.08536	-0.997868	-1.27856	-0.821606	-1.31634	-1.80338	-1.39479	-1.54216	-1.73059	-1.35102	-1.33484	-1.14721	-1.91018	-1.83307	-2.53607
	-0.0877461	-1.52834	-0.716697	-1.34422	-0.570438	2.94269	3.01899	1.69434	2.05444	0.28205	-0.701202	-0.360456	-1.747	-1.72697	-1.46937	-1.13523	-2.94501	-3.19556	-2.67925	-3.02894	-2.98109	-2.80107	-2.7129	-1.87757	-3.99824	-2.52803	-2.19905	-0.709795	-0.764665	-0.17618	0.204785	0.365778	1.53341	-0.277629	0.0319122	1.2291	0.669004	-0.322332	0.529208	0.964989	0.408651	-0.0621911	-0.291669	-0.183243	-1.33987	-2.03347	-1.5287	-1.10218	-0.381613
	6.10041	5.00599	3.80977	2.74387	2.30781	2.55757	1.99846	2.94526	3.0745	4.30797	3.48969	2.20807	2.65156	1.71955	0.705198	-1.11986	-1.46073	-2.46169	-2.36664	-2.28347	-3.24355	-2.46609	-1.99841	-0.870476	-0.28161	-0.417524	-0.722696	-1.05924	0.391481	1.30172	1.89247	4.93566	1.35049	5.14157	5.73304	4.53929	2.97474	2.32772	2.54927	2.8271	2.55066	1.4869	0.194952	-0.556289	-0.00873638	0.81319	0.071995	-0.839832	-0.273146
	-0.157039	0.284078	-0.0509177	-0.182358	-0.663001	-0.62152	-0.355076	-0.790856	-0.0300981	-0.626693	-0.963281	-1.4153	-0.59563	-0.906492	-1.0307	-1.28666	-1.13972	-1.86909	-1.61115	-1.39742	-1.67743	-1.79835	-1.79679	-1.25879	-1.14858	-0.816518	-0.493363	0.563842	0.536998	0.928898	1.13129	0.941949	1.756	1.21842	0.903957	0.886646	1.53181	0.91107	1.06468	0.879233	2.6197	1.21682	0.993582	0.523412	0.026161	0.812873	0.712386	1.40955	0.915506
	1.64457	1.69134	2.35439	1.4783	0.672066	1.38442	1.91217	1.52358	1.57786	0.0041727	-0.349251	-0.680019	-0.753438	-1.70062	0.479723	6.94422	10.0396	7.37318	4.94134	3.78598	3.78976	3.14641	2.7958	1.05251	0.890251	-0.654027	1.59715	3.14474	4.27461	4.04699	3.44136	4.00866	6.38055	5.33489	4.48412	2.99008	4.41498	5.07354	5.43151	5.48834	7.3844	7.02773	8.26669	9.85804	12.8078	14.1557	13.292	12.4266	10.9209
	5.38836	10.5899	10.3224	8.03961	6.591	6.03127	8.37295	8.25742	7.28581	4.07205	3.12945	1.86131	2.06824	1.3569	0.590749	-0.958627	-1.23769	-1.26212	-1.91671	-0.599535	-1.04887	0.0669772	-0.75235	-1.2171	-1.29026	-1.21535	0.0290876	-0.266119	-0.808403	-0.988884	1.11531	0.555932	1.76324	2.61603	3.54412	4.37668	3.67244	3.25255	5.84515	7.60959	11.6525	16.1609	14.3847	11.5841	9.91	11.8878	12.9543	13.9391	14.1755
	-2.92623	-1.36411	-2.42933	-2.37073	-2.37185	-0.420461	-0.342947	-0.448388	-1.95713	-4.73791	-2.56708	-2.55974	-0.587645	2.33944	2.8509	1.99895	1.28817	-0.412564	-2.5925	-3.20622	-3.74418	-3.56076	-4.22168	-4.79939	-4.72797	-5.44311	-3.82715	-4.98308	-4.35066	-4.49938	-2.86624	-1.02359	-0.120658	-0.0721287	-0.0100938	-0.647722	2.13461	3.40656	2.90439	2.34156	1.78802	3.32116	5.00055	2.36301	3.04805	2.85616	1.50069	1.68558	0.316035
	12.7102	11.6019	8.85993	6.59947	10.8623	11.5082	10.6839	12.3201	10.8557	7.81093	6.45638	7.15379	7.56167	8.55957	8.04617	5.41936	3.89997	2.51395	3.36522	3.38113	1.53485	1.96655	1.98651	1.636	2.32731	1.52305	0.930951	3.80188	2.60414	3.07206	3.48502	4.00768	3.30212	3.49375	2.36935	2.05343	4.01837	3.89347	3.17097	1.36746	1.059	1.60922	1.27097	1.49876	2.44499	3.13291	3.71274	3.33124	4.87127
	-0.710937	-1.09767	-0.872511	0.312213	-0.407308	-0.748247	-0.615438	-0.57179	-2.3129	-2.52925	-2.18991	-2.70148	-2.72801	-2.13124	-2.05387	-2.90486	-2.51783	-2.84619	-2.02495	-2.23095	-2.51672	-2.18998	-1.4091	-1.8842	-1.61209	-1.43981	-0.580076	-0.881257	-1.35253	-1.31052	-0.290354	0.540405	1.95824	1.88367	1.83804	1.76221	1.16713	1.28409	0.0702281	-0.451972	-0.6405	0.910027	1.47358	1.92533	1.7705	2.19797	2.74994	2.10119	2.16672
	0.87432	1.55283	4.0934	4.84876	4.5998	6.43579	2.41154	4.57302	2.22795	1.57233	0.752629	1.14579	1.49911	1.05365	0.339446	0.127526	0.779864	1.6194	-0.00663894	0.454328	-0.628552	-0.369056	-0.713477	-1.90339	-1.31012	-1.73827	-0.470107	1.32475	0.525349	0.19076	1.95621	1.61227	2.27466	3.99587	3.60052	3.52218	1.79971	0.603733	1.68422	2.02249	1.52985	1.90888	1.88422	4.15489	7.57791	9.63271	7.71111	7.24188	6.38116
	-1.92555	-2.54508	-1.45638	-0.520385	-0.431754	-0.208931	0.347695	-1.33059	-1.69343	-2.6745	-2.70921	-3.31039	-3.29772	-4.05709	-3.31208	-3.26301	-3.19631	-3.21071	-2.4341	-2.26896	-1.44902	-1.36774	-1.76549	-1.54943	-1.76882	-1.67837	-1.21729	-1.08698	0.0989318	-0.261389	-0.81785	-1.4157	-1.42271	-0.887396	-0.73229	-0.544981	-1.2332	-1.02754	-0.180613	-0.132377	-0.0122452	-1.1313	-0.444954	-0.974509	-0.617692	-0.724046	-1.46263	-1.42328	-0.457467
	3.92763	3.85891	3.99822	4.37163	3.02798	1.54263	1.30732	1.55162	1.26826	-0.207853	-0.354888	-0.0602317	-0.567276	-1.00369	-1.14558	-0.739143	-0.959619	-0.830183	-0.636353	-0.747822	-0.820577	-0.874728	-1.15966	-0.875118	-0.496831	-0.545417	-0.508063	-0.777363	-0.804858	-0.230146	0.0683343	0.233623	0.0526902	-0.548815	-0.155137	-0.0115669	0.148453	-0.121873	-0.35991	-0.741945	-0.0860267	-0.298374	-0.189021	-0.141788	0.679714	0.945201	0.358463	-0.549095	-0.00743524
	-1.33939	-2.01802	-2.29153	-1.11992	-0.685136	-3.18575	-3.51198	-3.83705	-2.91048	-3.53447	-2.51115	-2.26589	-2.50869	-2.94959	-3.30768	-3.38106	-4.35388	-3.08238	-2.27778	-2.47502	-2.78713	-2.29802	-2.41791	-2.46163	-2.61446	-1.25742	-2.14482	-0.787528	0.502158	-0.594165	-1.85214	-0.0322722	0.92447	-1.71682	-0.613789	-1.02631	-2.73591	-1.47607	-0.679543	-0.534203	-0.540353	-0.558809	-0.380785	-0.0187614	-0.276162	-1.28946	-1.69313	-1.39646	-1.89374
	1.44715	0.10941	-0.395151	-0.659056	1.07801	0.808665	-0.270356	0.815061	-0.406825	0.603442	0.987471	0.302277	0.122381	-0.771047	-1.52842	-1.42295	-2.36405	-3.95274	-3.60491	-3.75026	-3.98757	-4.3897	-4.21868	-3.93366	-0.988369	-0.0123333	-0.124093	-0.442078	0.0232718	3.38502	5.3467	4.05805	2.50594	1.96865	1.69709	1.72722	2.09499	2.86793	4.20347	5.87822	7.20418	7.61408	7.0238	6.39895	6.03704	5.44004	4.37447	3.0532	2.34208
	4.23133	3.94137	4.01825	4.03437	3.40432	2.95202	3.05651	2.29395	3.14686	1.63728	1.33898	0.603177	-0.0304006	-0.12098	0.0507916	0.267312	1.13565	0.17344	-0.612972	-1.21128	-0.789538	-0.91812	-0.0465178	-0.620553	-1.24219	-1.8068	-1.85824	-2.23384	-2.81344	-2.70063	-3.10101	-2.73284	-3.20709	-1.43822	-2.16348	-1.61452	-1.02655	-1.3223	-1.04293	-0.552327	-0.299517	-0.598915	-0.333543	-0.0974536	-1.07305	-1.90952	-1.58054	-1.24722	-1.84306
	5.01634	4.39148	5.05036	6.35254	6.45391	5.51648	4.10086	3.67532	2.97804	2.89727	2.30768	1.05009	-0.18713	-0.81886	-1.81771	-1.79451	-1.4332	-3.12316	-3.07093	-4.22502	-3.56774	-2.56615	-3.50032	-4.20515	-4.41994	-4.69345	-5.07798	-5.39183	-5.6684	-6.05278	-6.03193	-5.72567	-5.36563	-6.0706	-6.59651	-5.78447	-4.79426	-4.81103	-4.39976	-4.93046	-4.34812	-3.74979	-3.58436	-3.76755	-3.72222	-3.11925	-2.88143	-2.75728	-2.35712
	-2.22803	-2.43994	-1.37454	-0.389843	-0.432869	0.676089	-0.0803984	0.504416	0.669455	-0.195585	-0.288576	-0.626375	-0.615434	-0.696398	-1.15301	-1.14543	-3.62141	-3.73355	-4.24578	-4.69188	-5.03856	-5.14604	-4.31733	-4.56245	-5.60281	-5.68301	-5.08395	-5.31344	-4.87638	-3.40593	-4.04113	-3.46941	-2.86282	-2.72127	-1.49294	-1.04198	-0.90345	-1.14696	-1.36318	-0.351072	2.30928	0.510744	1.56988	1.76999	1.42242	5.58417	1.73734	0.160077	-1.59563
	-0.741121	-0.46632	-0.673658	-0.544111	-0.483321	-0.891461	-1.04131	-0.635797	-0.0378681	-0.424199	0.368481	1.77939	0.562627	0.418885	0.65842	0.211068	0.00843403	-1.48045	-0.186309	-0.119385	-0.722944	-0.833009	-1.015	-0.964516	-0.661832	-1.15443	-1.70461	-1.09105	-0.84481	-0.421924	-0.452381	-0.293867	0.193379	0.404661	0.561959	0.51927	0.0864731	0.3301	-0.419217	0.0226722	0.064403	1.52736	1.49265	1.06158	1.25324	0.963873	0.514478	1.17759	1.20553
	1.10024	0.429837	-1.49481	-0.913483	-0.92549	0.798299	1.52246	-0.346585	1.49629	4.09904	4.0124	4.53789	5.3724	1.64895	-0.438418	0.642823	-3.65243	-3.18245	-3.76333	-4.23704	-4.70981	-4.81482	-4.4547	-5.36817	-4.52304	-4.80918	-5.30975	-3.82375	-3.67851	-4.28047	-3.17771	-2.66155	-3.93997	-2.13024	-3.04465	-1.92868	-2.9269	-1.35585	-0.0562601	0.337049	0.520268	0.225779	0.564834	1.14107	-0.209839	-0.295399	-0.216568	-0.514067	-0.638246
	0.741931	0.941393	1.22509	0.842925	0.324688	1.27097	1.42408	1.04931	1.33384	2.33269	1.43681	0.73189	2.56011	0.306389	1.20218	0.0825984	-1.70761	-0.719182	-2.1957	-2.35832	-1.42674	-0.161035	-1.77072	-2.06177	-2.13671	-2.20591	-2.25964	-0.638996	-0.327746	-0.351347	0.785469	0.233667	-0.177201	0.815671	1.72083	0.979362	1.29126	0.804274	1.49314	2.20175	1.83343	0.944485	0.456743	-0.215802	-0.410973	0.510814	0.169172	-0.08009	1.07839
	-1.52108	-1.62845	-2.04706	-2.11252	-3.71148	-3.46048	-2.53725	-3.20594	-2.48508	-0.756056	-1.15972	-0.798518	-1.12594	-0.556332	-2.56739	-2.46119	-3.86467	-5.5224	-4.56566	-3.6282	-2.94832	-2.37878	-3.28387	-3.80405	-2.68601	-3.03075	-2.14688	-4.49813	-4.31319	-3.70088	-3.2992	-3.85833	-0.876976	-0.832044	-0.790988	-0.661897	0.20223	-0.300705	1.79795	2.75699	1.50993	-0.228015	0.455193	0.757865	1.63739	3.31553	6.22916	4.91247	3.13801
	-1.38553	-1.3568	-1.88047	-1.87062	-1.66228	-1.90654	-1.73156	-1.19461	-0.555862	-1.19543	-1.6693	-2.01614	-2.65192	-3.11495	-2.98213	-2.95043	-3.42192	-3.46035	-3.24282	-3.91581	-3.83099	-4.12974	-3.68099	-3.55019	-3.58076	-3.55966	-3.18064	-2.62062	-2.17558	-1.67706	-2.31034	-2.23312	-2.15164	-1.85689	-1.96056	-1.49233	-2.44253	-2.25026	-1.99039	-1.89157	-1.62362	-2.12666	-2.13888	-2.86867	-2.41059	-2.70177	-2.01348	-2.19281	-1.28389
	-0.439806	-0.926997	-0.529027	-0.092834	-0.191703	1.49014	3.92123	5.24323	4.48122	4.10622	3.48816	2.30756	2.22113	2.45717	2.18633	1.83032	1.39133	-0.67135	-0.503095	-1.34657	-1.82812	-1.95946	-1.68824	-1.55237	-2.06693	-1.87363	-2.5198	-2.25077	-2.5104	-1.9182	-2.27093	-1.70378	-1.74557	-1.40032	-1.14945	-0.952158	-0.633004	-0.81497	-1.11635	-1.2663	-0.89293	-1.08683	-0.481935	-0.216525	0.0391667	-0.826276	-0.415755	-0.659205	-0.354283
	0.602089	2.15033	5.13945	5.86994	3.03193	1.12852	1.03702	-0.590129	-0.866672	-1.2809	-3.50065	-4.07343	-3.90789	-4.5289	-4.52383	-5.63637	-5.42217	-6.02609	-4.65795	-5.0373	-4.07196	-4.82701	-4.65409	-4.4369	-2.43403	-3.8274	-3.64892	-4.44601	-3.29877	-2.65505	-2.76063	-2.37166	-1.64754	-0.88547	-1.25274	0.772429	-0.647952	-1.82867	-0.818155	-1.64823	-1.85019	-0.381691	-1.22923	-1.02588	-1.53438	-0.70425	-3.17834	-0.973017	-0.405674
	1.44453	1.31807	1.65645	1.32707	-0.35179	-0.409887	-0.364808	-0.432109	0.777192	-0.795518	-1.51647	-1.88372	-2.86048	-2.26845	-2.23004	-2.13318	-2.51754	-2.80143	-2.15905	-2.42085	-1.66617	-2.46151	-1.92245	-1.91797	-1.48637	-1.16865	-1.33721	-0.8003	-0.80359	-1.03035	-0.435259	1.23555	2.16417	2.41603	1.83786	0.48459	0.749943	0.846952	-0.615735	-0.672741	-0.356416	-0.580296	-1.5746	-1.36958	-0.867854	-0.675258	0.284114	1.79054	0.696896
	-0.134525	-0.731399	-0.522738	-0.640349	-0.744971	-1.03454	-1.3097	-1.56574	-1.00952	-1.05314	-1.97916	-1.95411	-1.42513	-2.21675	-2.7159	-2.45378	-2.69726	-2.84774	-2.83451	-2.20224	-2.32477	-1.96675	-2.2467	-2.78	-2.90802	-2.44165	-1.95164	-2.4147	-2.52175	-2.05194	-1.94146	-2.48797	-1.83378	-1.39134	-1.57793	-1.95137	-1.73119	-2.24236	-1.77144	-2.0214	-1.49767	-1.59558	-1.76198	-2.02992	-1.31812	-1.61059	-2.25403	-2.10643	-2.37168
	5.13683	5.05843	4.31185	3.94898	3.43398	1.11908	2.82034	2.60625	1.87978	0.409635	-1.05681	-0.795374	-2.04264	-2.06775	-2.69925	-3.02327	-3.48429	-4.80819	-4.44591	-3.91062	-2.98707	-4.13045	-4.79641	-3.68011	-3.94686	-4.00481	-3.97374	-4.59625	-2.71773	-3.4371	-3.18333	-1.00973	-2.9779	-2.14637	-0.575917	2.37119	2.35805	1.6349	0.815851	2.14524	-0.875207	-0.69989	-0.838676	-3.13743	-1.91719	2.90401	3.27283	0.758535	2.36318
	2.17544	1.62077	1.56669	1.95351	1.60928	1.25167	1.16598	-0.0884887	-0.162258	-0.824534	-0.777794	-0.843173	-0.975359	-1.12904	-1.25889	-1.31961	0.339378	0.573434	0.598978	1.83433	1.40252	1.33775	0.701126	0.138561	0.647813	0.314066	0.203161	-0.0645378	-0.40937	-1.40721	-0.378041	-1.85864	-1.79004	-2.05073	-1.00283	-1.45355	-1.62907	-1.64218	-1.87929	-1.2486	-1.16602	-1.94598	-1.85646	-1.99244	-1.89548	-1.94333	-1.74965	-1.6385	-1.54656
	15.5022	14.7081	13.1308	12.8245	10.6985	9.22204	6.98802	4.39269	2.38485	0.923462	0.739062	-2.24893	-0.753586	0.272461	0.197027	0.368133	2.43149	0.953831	0.835156	-1.32514	0.303844	-0.420975	-1.42074	-1.89906	-0.387684	-0.203153	-0.627537	-0.631993	-1.80876	-1.38293	-3.40842	-3.50544	-3.16934	-3.86779	-3.97769	-3.30778	-3.23766	-3.19199	-3.655	-3.43833	-3.701	-4.1096	-4.82553	-3.90167	-3.11012	-2.85627	-3.39088	-2.89544	-3.85775
	5.38271	4.56355	4.1859	4.65195	4.70358	5.6512	2.72406	1.82079	1.70843	0.97828	2.50603	1.67994	-0.593376	7.47529	9.66844	6.93941	2.68328	4.377	0.65253	1.07323	-2.36448	1.05714	0.445325	-0.751927	0.47726	-1.25321	-2.71829	-1.59222	-3.02688	-1.62783	-3.51061	-1.53312	-2.77797	-2.36129	-1.45996	-2.33427	-2.67911	-2.62244	-2.45321	-1.42812	-1.05754	-0.622029	0.169372	-1.48704	-1.34395	-2.77142	-1.09474	-2.14335	-1.99002
	2.56642	1.56568	1.13428	1.4849	1.6933	1.32572	0.278654	-0.191866	-0.432564	-0.695847	-0.593812	-0.99304	-0.303124	-0.75963	0.372571	-0.624954	1.60331	2.36298	1.71678	2.19775	2.36678	2.3669	2.18167	1.07809	0.749001	0.959403	-0.0291628	0.340897	-0.351215	-0.659914	-0.732849	-1.04197	-1.03293	-1.22684	-0.838762	-1.17062	-0.919509	-1.16876	-1.36555	-1.36445	-1.71488	-1.39841	-1.0771	-1.50466	-1.22162	-1.39112	-0.0213639	-0.194799	0.386365
	14.2465	13.948	14.0499	10.4628	9.34272	10.6631	9.15807	6.57138	4.33221	1.79184	0.770628	-1.09018	-0.10538	0.103695	-0.30578	1.00629	1.80253	1.09298	-1.29658	-0.356786	0.567892	-0.374692	-1.8222	-1.09052	2.12567	0.416751	0.454193	-0.817024	-0.221925	-0.370829	-0.350943	0.186055	-0.0180302	0.24971	-0.713888	-0.0487059	-3.35556	-1.04269	-1.73546	-1.70519	-0.43247	-0.913813	-1.20226	-1.30017	-1.82548	-0.606204	-0.637057	-1.83414	-0.609295
	3.60086	2.57619	2.07652	2.51231	2.76015	2.06722	1.71289	0.0789545	-1.1545	-1.59052	-2.74259	-2.64251	-2.71811	-3.14997	-2.86222	-1.391	-1.5781	-1.1653	-2.48075	-1.80549	-1.90885	-0.156089	-0.88711	-2.67789	-3.73567	-2.22145	-4.10505	-3.25461	-4.36514	-4.62554	-3.81321	-3.007	-3.24208	-3.62414	-3.34282	-3.64021	-3.5717	-2.99396	-3.04852	-3.0003	-3.67399	-2.92351	-4.49963	-5.15486	-3.65735	-2.88738	-3.00869	-3.30044	-4.34639
	0.94836	0.363635	-1.20117	-0.114439	-0.366692	1.10005	2.63503	2.34069	1.80872	-0.49381	-0.580777	-2.06451	-1.48578	0.510585	0.840642	-0.148229	-0.19094	0.148754	1.35726	-0.39643	0.00680365	2.35526	1.96606	1.51353	1.23767	1.93204	-1.16684	-0.760849	-1.75588	-2.90336	-2.52663	-2.37106	-0.994773	-1.23288	-0.954033	-2.38432	-0.954961	-0.506253	-3.02689	-2.1178	-0.969259	-1.34457	-1.31674	-3.33635	-0.936757	-1.18628	-2.57568	-2.33136	-2.35949
	0.84763	0.0673422	-0.176425	-0.219268	0.0723068	0.33675	0.158816	-0.647127	-0.292946	0.381842	0.0902189	-0.179596	-0.655644	1.02807	1.20448	0.127474	1.22753	0.723888	0.778178	1.27293	0.749598	0.819426	1.3575	1.15064	0.438101	0.739463	-0.0631246	-0.715263	-0.381337	-1.17057	-0.575953	-1.35749	-0.28699	0.316013	-0.871241	-0.750216	-0.529345	-0.585037	-1.07249	-1.00521	-0.577522	-0.917605	-1.20403	-0.601475	-0.957224	-0.544128	-1.06481	-1.2103	-0.495588
	7.47739	4.39917	3.60728	5.70341	7.30477	5.26175	3.7045	1.44925	-0.88434	-1.42288	-1.84758	-0.804199	-1.11861	-1.41891	-0.495252	-1.36889	-1.57027	-1.33753	-1.07741	-1.70296	-1.93258	-1.86354	0.336456	-1.61386	-2.09827	-2.92447	-3.51693	-3.53201	-3.26193	-4.71931	-2.65665	-4.27314	-3.31361	-4.74615	-3.7374	-4.16657	-5.42465	-4.13875	-3.98257	-3.54705	-3.6825	-4.28232	-4.23224	-4.83525	-5.25935	-5.26085	-5.23702	-4.78971	-4.07987
	0.403702	-0.819051	-0.217438	-1.19013	0.793704	1.151	-2.15915	-2.84882	-3.21412	-3.35196	-2.51159	-2.58627	-2.85638	-3.41579	-4.12707	-4.02618	-3.91717	-3.46361	-3.88033	-5.16818	-5.91643	-4.56935	-5.66043	-4.84993	-4.76792	-4.9294	-5.5435	-4.77313	-5.26986	-3.61057	-5.2074	-4.29568	-4.86723	-6.78561	-6.08091	-5.83493	-6.44936	-5.86891	-5.06788	-5.14499	-5.02117	-3.97655	-3.74788	-5.46706	-4.97165	-4.51644	-5.22776	-5.41569	-4.38446
	0.805403	0.464982	0.347138	-0.338431	-0.685543	0.320766	0.603053	0.760807	1.39135	-0.284521	-0.626203	-0.979994	-1.09124	-0.304314	0.602347	-0.21249	1.48806	0.596133	0.134791	-1.32953	-1.10959	-2.28023	-1.76707	-1.64967	-1.84027	-2.47077	-1.41823	-2.15237	-2.09694	-1.58164	-0.873097	-0.0903951	-1.33973	-1.55505	-0.891482	-1.07397	-2.37702	-2.27491	-1.81147	-1.76099	-1.85553	-2.04841	-1.98764	-2.45942	-3.07216	-2.70989	-2.37848	-2.77914	-2.14318
	9.6699	9.38632	8.82934	7.76155	5.84102	4.76144	2.63214	0.0823008	0.409651	-0.820752	-1.41123	-1.33339	-1.78005	-2.4379	-1.98374	-0.578637	-1.40969	-0.448223	-0.30173	-0.537511	-0.395098	-1.50527	-1.09268	-2.05125	-1.87818	-3.0254	-3.08398	-2.02508	-2.20516	-2.10687	-2.29928	-2.37081	-2.67441	-2.76191	-3.0258	-3.30488	-3.39478	-2.95634	-2.69645	-2.94069	-2.1802	-2.41967	-3.03057	-2.01781	-2.26078	-2.7415	-2.68936	-2.98106	-2.59128
	8.12239	7.13433	6.11599	6.30905	4.35334	2.79241	2.43309	2.2857	1.54011	0.00772092	0.138842	0.494608	0.625876	0.0340201	0.76247	0.534177	0.480949	0.529822	0.272899	1.0093	-0.072417	0.47831	-0.103715	0.448863	-0.445783	0.119101	-1.01088	-1.36265	-1.01214	-0.907878	-0.97564	-1.12083	-0.249134	-2.02537	-1.34348	0.189596	1.03683	0.955433	0.577243	-0.237011	-0.714138	-0.121391	-0.283554	-0.760448	-0.232298	-0.384753	-0.900278	-0.731775	-1.13522
	2.23603	-0.255335	-0.37633	0.743756	1.7308	2.91453	5.35832	3.91459	3.50393	5.3837	6.22969	7.26739	5.66308	3.38498	4.23223	6.63777	6.368	7.7357	3.76645	3.30977	3.10538	1.27652	-0.155277	0.312448	1.06736	-1.9765	-2.46744	-1.98196	-2.26414	-2.0075	-3.96539	-3.35104	0.240668	-2.90904	-1.97624	-1.91482	-2.73294	-2.40052	-1.63329	-1.38272	-0.793341	-1.06461	-1.25597	-2.10481	-2.22753	-0.650323	0.173491	-0.726608	-1.22671
	-0.384333	-0.558753	-0.363713	-0.433445	-0.0883027	0.11045	0.314609	0.424445	0.434825	-2.08455	0.278946	0.946683	0.700167	0.3209	0.485576	0.958664	1.12371	1.32712	1.04002	0.185643	0.589119	0.585551	0.36654	0.462372	-0.0154826	-1.23015	-1.2175	-0.961539	-1.50393	-0.783318	-1.29342	-0.970716	-1.8403	-0.399206	-1.10082	-1.62084	-0.496797	-0.154501	-0.71327	-0.601916	-0.391773	-0.628243	-1.05658	-1.08947	-0.892887	-0.790821	-0.84749	-0.832545	-0.608887
	11.1107	9.42427	8.17407	8.55174	8.08564	6.70904	7.30493	7.06637	4.3556	-0.317899	0.883218	0.10544	-0.340717	-1.64702	-2.78856	-2.90739	-1.49039	-2.71065	-0.180405	-1.61549	-2.07044	-1.21394	-1.73573	-1.84014	4.32231	8.78594	2.15019	0.0844191	-0.027781	-0.53621	-2.58715	-4.09138	-4.12242	-3.04292	-2.71574	-2.83247	-3.08437	-3.12319	-2.59986	-2.0982	-2.36108	-2.6454	-2.53928	-2.24878	-1.72771	-0.911089	0.0814777	0.587699	0.191099
	3.63823	3.88539	3.85708	2.65135	2.47438	2.82611	1.23929	0.975584	0.986596	-0.440909	-1.44668	-1.17752	-0.441545	-0.195323	-1.0092	-1.01892	0.267671	-0.175859	0.546259	1.00815	0.345467	0.703771	0.0963074	-1.2652	-0.700614	-0.692294	-1.61982	-1.41691	-2.21452	-2.25256	-2.17109	-2.7763	-1.47097	-2.63919	-2.59343	-2.05155	-1.72842	-1.94502	-2.24411	-2.13839	-1.48567	-1.09632	-1.07106	-0.822039	-1.14102	-2.06589	-1.86666	-1.30327	-1.67322
	7.96891	6.43795	4.66262	4.95353	4.38522	3.89744	3.43767	4.53815	3.82332	6.80894	2.61662	0.989075	0.852647	1.13367	0.876627	0.154305	0.529019	0.821753	4.27868	6.04473	5.06607	4.55527	1.15286	0.569733	2.94833	2.46805	0.120208	-0.403021	-1.45456	-2.47096	-2.77079	-2.39969	-2.12433	-3.12114	-2.30318	-2.13045	-2.60721	-3.32201	-2.14756	-2.38577	-2.77232	-2.52768	-2.644	-1.40948	-1.94419	-1.75125	-2.43827	-2.10833	-3.08134
	3.49419	6.62635	9.44997	8.5148	8.30013	9.95819	9.91221	11.1	8.80858	5.70115	4.736	3.19721	0.99211	0.20368	3.33036	3.43938	4.21853	6.96774	6.76795	6.75329	6.64117	3.62493	2.63571	5.02932	8.28283	7.66312	5.89429	2.66193	-0.709177	0.442541	-1.41634	-1.09461	0.210294	-0.272166	0.986978	-2.25431	0.737559	-0.920563	-0.811214	0.076447	-1.022	0.142214	0.460056	-0.504747	-0.115225	0.494724	0.379709	-1.52191	-1.29563
	-2.49823	-0.550782	-0.625587	0.622588	0.21062	-1.92367	-3.70512	-0.121502	-0.455259	-6.77478	-1.26063	-0.223519	-1.00501	-1.3548	-1.99694	-3.36861	-0.656226	-0.707605	0.233941	-2.54278	-2.14327	-0.117339	3.19488	1.62857	-1.01474	-2.82006	-3.17855	-4.31257	-6.28977	-4.70147	-6.6249	-4.79069	-6.29551	-5.67562	-5.6618	-5.62655	-4.56351	-2.88609	-4.19002	-5.25274	-4.43045	-4.26885	-5.3248	-4.38577	-4.7085	-5.46115	-5.99073	-5.07178	-2.65277
	7.3276	5.42235	4.07321	3.5203	3.10592	4.93691	5.11927	4.61759	2.79457	1.57966	0.833007	-0.464523	-0.780721	-0.104484	-0.716857	0.772481	0.682345	1.10719	0.762918	0.335641	1.39435	1.37429	4.03343	5.6888	5.14716	4.30249	5.23229	4.8972	1.28311	-0.665639	0.471296	0.0368155	-0.638195	-2.08594	-1.87176	-1.17599	-1.07073	-1.46148	-1.64312	-1.23682	-0.859619	-0.962572	-1.15456	-0.910881	-0.367866	-0.271792	-1.01096	-1.35686	-0.735326
	4.04396	4.73371	5.50153	3.60106	3.10472	2.7158	2.59948	1.78057	0.40329	-1.50896	-0.0243777	0.46489	0.361565	0.0683663	-0.0626953	-0.120974	-0.305399	0.127756	0.177116	0.203676	0.547096	2.36607	0.984595	3.18492	4.35397	4.16652	2.01757	1.42623	-0.297733	-0.0235052	-0.406507	0.236465	1.42074	0.0742174	-0.655416	-0.954144	-1.00752	-0.943493	-0.798459	-0.873821	-1.29564	-1.07514	-0.388279	-0.527751	-0.946106	-1.16324	-1.73657	-1.92512	-1.19712
	-2.5371	-1.82966	-0.121084	2.76631	3.13531	1.50017	0.168168	-0.60245	0.200848	-0.703618	-1.03611	-1.36165	-0.90428	-0.0566815	-0.0194406	-0.841782	-2.40485	0.506673	0.54442	-0.604573	-1.70627	-0.584348	-2.36027	-1.98043	-2.48992	-2.76682	-2.18981	-1.89225	-2.59968	-3.50522	-1.66475	-2.81181	-2.6699	-2.42233	-3.03637	-3.15039	-2.04199	-1.81062	-1.88174	-0.908198	-1.09486	-1.86247	-2.3433	-2.50387	-2.35557	-1.90073	-1.67004	-2.0707	-1.87062
	2.29221	2.10076	1.72979	1.42331	2.02527	1.29408	0.973495	0.690666	0.358347	-0.223931	0.499136	-0.155743	-0.783804	-0.30014	0.0559335	-0.469844	-0.110243	-0.262068	0.188842	-0.318634	-0.0224521	0.157392	-0.0347268	-0.36457	-0.316717	-0.29952	-0.823433	-0.651981	-0.546996	-0.75033	-0.475289	-0.687363	-0.113593	-0.993534	-1.37347	-1.44534	-1.3559	-0.95486	-0.569389	-0.849791	-1.00661	-0.632456	-0.254048	-0.856068	-1.10738	-0.692983	-0.904376	-1.11485	-0.944775
	-0.305409	-0.423895	-1.08086	-0.298862	-0.0107796	-1.46996	0.0747526	-0.286682	-2.48995	-3.49616	-2.61223	-3.39117	-3.42675	-3.32345	-3.72908	-2.73114	-2.23321	-3.06111	-2.98524	-0.889822	0.427737	-0.813215	-0.0765086	-0.734993	-2.50025	-1.35964	-1.5357	-3.01261	-3.08859	-3.13528	-4.15304	-3.22754	-2.79737	-4.08552	-3.81957	-3.29674	-3.63688	-4.05412	-3.54948	-2.92832	-2.95061	-3.08584	-1.95466	-1.80142	-3.05034	-3.77251	-3.98154	-3.67398	-2.92857
	1.69888	2.43274	0.798735	0.461157	0.0905366	2.56025	3.56856	2.64024	3.51552	9.62791	5.99758	4.38152	2.17282	1.85728	0.192011	-0.123775	-0.365438	-0.962165	0.174972	-1.26894	0.0428783	1.01811	-1.22398	-0.743192	-1.07643	-1.76051	-1.65218	-1.58979	-1.5584	-2.28505	-1.14696	-2.00106	-2.44939	-2.42782	-3.05475	-2.28452	-1.39802	-2.3561	-2.78127	-2.54937	-2.85113	-2.25	-1.77006	-2.66767	-2.67006	-1.65594	-1.32961	-1.49203	-2.16612
	-2.1148	-2.42158	-1.50216	-1.37005	-1.23415	-2.3035	-1.65885	-2.48642	-3.47334	-3.88337	-4.37207	-0.985395	0.0492139	-1.34395	-0.930594	2.733	1.81765	1.15004	-0.946025	-2.70097	-1.87759	-1.72587	-1.60118	-1.52697	-1.61435	-2.93709	-3.70831	-4.02036	-3.92764	-3.28174	-2.73554	-3.59922	-1.70131	-3.4327	-3.28649	-3.13425	-3.72706	-3.58425	-3.58476	-4.06455	-4.29933	-3.83149	-2.88539	-3.00461	-3.66297	-3.071	-2.28108	-2.29788	-3.02173
	0.663084	0.330853	1.10136	1.7807	0.843786	2.4	2.37033	1.00513	-0.254431	-1.68244	-1.87521	-2.64896	-3.06975	-2.35767	-2.36826	-0.559348	-1.07056	0.872905	0.290692	-1.08288	-1.60931	-0.898111	-0.0375642	-1.03398	-1.18946	1.09189	1.34878	0.43848	-0.0504166	-0.847747	-1.14673	-0.786422	-1.80103	-1.0808	-1.00343	-1.03446	-0.69741	-0.14128	0.126066	-0.262095	-0.941195	-1.1965	-0.595536	-0.257019	-0.486425	-0.457848	0.107297	0.716506	0.664961
	10.3197	7.57083	2.9031	0.890098	2.35962	5.11272	2.18489	2.9355	6.53009	15.7094	4.76217	-1.42584	-3.97612	-4.01012	-2.6493	-1.0151	-3.88924	-1.18506	-1.85031	-3.88161	-2.6059	-3.42258	-4.39472	-3.27315	-0.312107	-3.46216	-5.0326	-3.2428	-2.08439	-5.27162	-4.08163	-3.23388	3.59852	-0.677769	-1.73549	-1.13855	-0.414756	-0.797773	-1.99263	-2.33996	-1.55578	-1.39965	-3.12046	-4.60291	-3.76436	-2.15662	-3.27461	-4.36646	-4.23195
	3.45151	0.539612	-2.24023	-1.17048	1.8466	3.16675	7.97081	6.41426	3.69332	1.55281	0.302677	-0.749737	-1.60444	-2.26142	-2.72069	-2.98225	-1.55078	-3.43608	-3.44098	-3.14193	-1.71201	-1.82548	-0.750581	-0.207788	-0.0612451	0.555739	-0.54037	-1.59103	-2.56154	-1.44569	-1.99858	-2.69675	-0.114799	-1.93271	-2.80747	-3.08807	-3.12345	-3.14083	-2.98668	-2.84656	-3.22774	-3.2565	-2.27339	-1.84675	-2.53415	-3.50767	-3.86254	-3.448	-3.64471
	-0.582173	-1.2254	-1.0182	-0.554662	-1.27011	-0.295637	0.380141	0.472508	-0.100563	-3.07336	-2.29764	-2.21461	-2.48135	-2.75488	-2.73532	-2.49745	-2.53587	-1.69181	-1.78089	-1.79882	-1.87861	-2.00538	-1.6561	-1.45925	-2.00497	-2.59189	-2.70408	-2.58853	-2.19795	-1.49172	-0.855634	0.362047	-1.42691	-0.526179	-0.20531	-0.326748	-0.752932	-1.3463	-1.92922	-2.16369	-1.85132	-1.51248	-1.65	-1.97788	-2.09364	-1.9175	-1.53773	-1.39202	-1.77234
	8.36359	6.16724	4.65089	2.40841	4.49967	2.96802	-2.04451	-0.828533	-1.60949	-3.33841	-2.88333	-1.28291	-2.14857	-2.71354	-1.79172	-1.67042	-4.9967	-3.70853	-4.70301	-5.24624	-4.51838	-4.53404	-5.67415	-3.49373	-1.94769	-3.85193	-3.11834	-0.897607	0.349894	-0.866064	-3.87166	-6.28573	-2.63972	-4.31772	-4.52321	-3.87177	-2.97897	-2.46037	-2.81266	-3.41551	-3.1605	-2.5445	-3.09584	-4.57396	-5.19818	-4.61129	-4.10449	-4.24496	-4.4422
	-2.84118	-2.92607	-2.81701	-3.14234	-2.47166	-2.35321	-2.52425	-2.38279	-2.70866	-2.9844	-2.71314	-2.54965	-2.38215	-2.30239	-1.94486	-0.925927	-2.31356	-2.06841	-1.13065	-0.66514	-0.826683	-2.05008	-1.52922	-0.235695	0.964501	0.969776	-0.53624	-1.07346	-0.935697	-1.57521	-2.60749	-2.42383	-2.83714	-1.89158	-1.91753	-2.18493	-2.10514	-2.05892	-2.27373	-2.37115	-2.28717	-2.33133	-2.5538	-2.32151	-2.38887	-2.63307	-2.07428	-2.15074	-2.56669
	-1.89489	-0.581234	4.47682	5.20735	2.2448	-0.774534	0.604291	0.41241	-1.62571	-6.15327	-2.12307	-0.505624	-0.384364	-0.842741	-1.05444	-0.978526	-0.964172	-1.71178	-1.77348	-2.86708	-3.22935	-2.31918	-0.895731	-2.26915	-2.52418	-3.8538	-2.48499	-2.79406	-3.84191	-2.91728	-1.52887	-1.92138	-2.9886	-1.37799	-0.989735	-1.34325	-1.95797	-2.35329	-2.19795	-1.75781	-1.4015	-1.3113	-1.56564	-2.01368	-2.42373	-2.46977	-2.01102	-1.74186	-2.24132
	3.92025	2.17188	-0.144671	3.15923	2.35226	1.00556	1.85721	0.620821	-1.91208	0.0770983	-1.80275	-2.60514	-2.90687	-3.28475	-4.20795	-5.20884	-4.95946	-0.13697	0.857897	0.432713	0.151333	-1.38862	-1.76727	-0.582863	-2.78234	-4.45823	-3.68725	-1.66315	-0.291384	-2.078	-2.97459	-0.382766	-0.229228	-2.15073	-1.92058	-0.961585	-0.696561	-1.98534	-2.54508	-0.940651	-0.147038	-1.06609	-1.89422	-1.83058	-1.03439	-0.974769	-1.85035	-1.89113	-1.40051
	-1.09091	-1.26553	-1.38436	-1.15032	-1.86035	-1.74254	-2.63052	-3.11617	-2.37545	-5.12359	-3.32343	-2.43862	-2.2038	-2.35359	-2.62261	-2.7455	-2.78321	-1.18615	-0.958964	-1.30124	-1.47155	-1.49435	-1.6919	-1.83502	-1.5962	-1.17915	-1.53961	-2.07091	-2.07909	-1.77662	-1.49273	-1.38094	-4.38866	-1.52032	-0.438885	-0.463901	-0.914905	-1.11539	-0.866686	-0.888713	-1.44152	-1.91686	-1.97503	-1.71188	-1.42633	-1.54994	-1.82239	-1.50883	-0.882355
	-4.40298	-3.48308	-3.98763	-2.71324	-2.91156	-2.9748	-3.64302	-3.89914	-4.03017	-2.20701	-2.48596	-2.7205	-2.87482	-2.91311	-2.80764	-2.60088	0.351067	-2.54956	-2.21224	-2.11577	-4.12729	-4.21141	-2.99705	-2.38215	-0.744167	0.884848	1.19048	0.10347	-1.11262	-1.68076	-1.88215	-2.07644	-3.00332	-1.65577	-1.16374	-1.17274	-1.32825	-1.27578	-0.672533	0.437426	1.54432	2.17992	2.01506	0.962298	-0.285006	-0.990552	-1.19705	-1.24178	-1.43561
	-5.30346	-6.01764	-5.79739	-5.49428	-4.4584	-4.77068	-5.06362	-4.54543	-4.57001	-4.76125	-5.18376	-3.92148	-3.06432	-2.93976	-2.07622	-3.83927	-3.79941	-3.70538	-3.64607	-1.9983	-2.0511	-1.90126	-1.71894	-2.07892	-0.902629	0.159012	-0.282236	-1.54851	-2.95443	-3.19734	-3.6142	-2.21993	-2.62908	-3.75744	-4.52407	-4.97882	-5.17153	-5.15202	-4.97016	-4.67577	-4.31869	-3.94878	-3.61586	-3.36978	-3.25882	-3.28632	-3.40501	-3.56493	-3.71647
	-8.44548	-8.7558	-6.78886	-7.70761	-8.03715	-6.84027	-5.01987	-2.46648	-3.44097	-4.22689	-3.69552	-3.71238	-4.89137	-4.7913	-4.75307	-2.7678	-0.951464	-1.27602	-0.534081	1.96475	1.75213	2.39285	4.11661	2.90496	2.49846	3.16368	1.57837	0.545432	-0.178419	-0.454662	-0.526126	-0.580947	-2.0832	-1.59074	-2.04513	-4.13923	-4.26264	-4.78313	-6.50232	-7.00391	-6.05603	-5.13036	-3.04727	-4.16862	-4.86585	-5.32037	-6.5245	-8.46726	-9.00771
	-22.2406	-22.3793	-21.6542	-22.5545	-23.1649	-22.959	-23.1978	-24.2811	-25.0932	-25.3012	-23.871	-23.9847	-23.8755	-23.202	-22.4583	-21.5992	-20.3748	-21.3607	-20.9422	-20.2338	-20.2318	-20.8291	-19.8696	-19.7664	-20.4439	-20.8649	-22.1002	-22.758	-22.8351	-23.2056	-23.6949	-23.3997	-22.4633	-21.8234	-20.8957	-21.4656	-21.0889	-20.9685	-21.0575	-22.079	-23.1683	-24.3787	-25.047	-25.1724	-25.8974	-26.433	-26.7226	-27.1471	-27.1808
	-8.08363	-8.41909	-10.6401	-6.12448	-3.14996	-0.950747	-1.20807	-1.05664	-2.93343	1.00007	-0.958221	-2.35757	-2.94242	-2.70674	-3.44031	-5.87684	-10.8693	-9.67366	-12.2364	-14.2658	-14.3932	-15.6084	-18.5679	-16.84	-14.695	-17.9562	-22.2182	-25.561	-26.0722	-26.2369	-27.5623	-29.0258	-34.6674	-35.9977	-36.1249	-35.9034	-33.1189	-35.1166	-34.2823	-35.0924	-34.8458	-30.3013	-25.4758	-23.6962	-23.9702	-24.0293	-21.214	-18.472	-14.6427
	-1.17302	-1.62311	-2.29509	-2.54131	-2.42793	-3.41433	-3.70136	-2.96213	-1.48964	0.318059	0.281467	0.463046	0.0201876	-0.289401	0.145854	-0.737964	-3.62371	-4.0621	-3.61109	-4.01159	-4.2436	-4.33057	-2.53841	-3.7429	-4.9694	-4.78317	-4.85703	-5.15699	-5.31208	-6.59325	-6.92514	-6.11853	-6.42667	-5.06393	-5.1041	-4.19618	-3.74463	-3.31174	-2.77796	-2.33701	-0.23896	-0.218806	0.185669	-0.0766197	0.28391	1.0772	-0.0300589	0.369546	0.349474
	-11.8633	-11.8036	-12.1969	-12.0024	-12.1939	-13.0493	-12.8175	-12.1341	-11.6735	-11.7387	-11.0784	-9.20714	-9.74584	-10.6095	-9.43259	-9.69634	-9.88103	-8.35194	-6.17463	-4.4436	-4.71896	-3.69822	-3.65606	-4.94896	-5.607	-6.93813	-8.3528	-8.10945	-7.80922	-8.9173	-8.90549	-8.9712	-8.54906	-7.16224	-6.45286	-7.68713	-7.71607	-6.85661	-6.31397	-5.48211	-4.78701	-4.2274	-3.14417	-2.64966	-3.22117	-3.73111	-3.28717	-2.97252	-5.08715
	-17.0597	-16.7282	-16.0305	-16.485	-17.4564	-16.7123	-16.1267	-15.29	-14.8696	-14.794	-15.1814	-14.9068	-14.6889	-14.4733	-14.241	-14.5491	-14.1373	-14.0035	-13.4919	-13.8653	-13.928	-13.3892	-14.2522	-14.5867	-15.6062	-15.5666	-16.0377	-16.0029	-16.6263	-16.606	-17.2684	-17.5879	-17.8565	-18.2145	-18.2374	-18.2962	-17.5893	-17.8984	-17.7148	-17.6464	-17.5663	-17.25	-17.0408	-17.2336	-17.6494	-17.6283	-18.1551	-17.9825	-18.3276
	-4.96074	-3.98841	-3.3891	-2.40964	-1.72951	-1.58728	-1.65221	-1.67365	-1.38826	-1.1566	-3.31626	-3.2401	-3.64589	-4.27409	-5.35719	-6.22541	-7.74042	-8.2301	-8.99136	-8.27133	-8.38339	-7.46532	-7.3954	-7.19939	-7.76622	-7.00583	-7.52848	-9.07312	-8.47699	-9.45059	-9.90355	-10.5303	-10.1932	-10.2172	-11.3473	-12.7033	-12.5856	-12.5303	-13.0357	-12.8934	-12.6794	-12.5149	-12.6731	-12.5344	-11.3486	-11.2029	-11.1792	-10.5087	-10.7913
	35.5693	36.8693	36.9197	36.47	37.5215	39.0731	41.0987	44.3786	47.1544	47.5179	46.759	45.1335	43.6046	45.2013	42.2609	41.5899	40.0599	38.7741	38.6316	37.402	36.4794	34.4236	32.4549	30.9106	30.9379	28.797	28.9627	29.3964	26.2054	27.0876	26.0938	23.5271	20.2568	19.0332	19.561	17.5711	17.138	16.4664	15.0867	15.0604	15.1465	15.253	16.1937	13.4797	12.7407	12.4049	12.1389	9.56548	5.9026
	-3.87807	-3.58757	-2.29544	-1.47466	-0.451258	-0.139612	0.715454	0.839222	1.38723	1.71795	2.13546	2.80957	3.02673	2.87187	2.23822	0.738305	0.623971	0.233299	0.368	-0.449461	0.0466235	0.181108	-2.20077	-1.59649	-1.99948	-3.1908	-4.61782	-5.05745	-5.75962	-6.64552	-7.4625	-8.70005	-8.24584	-7.88173	-8.87638	-9.9343	-10.0499	-10.9079	-10.3494	-10.9906	-10.7585	-10.0672	-8.90471	-9.50831	-7.90921	-8.29935	-8.60801	-8.06048	-8.74067
	2.81209	3.0005	3.32753	2.28821	2.10752	1.767	0.786911	0.521471	1.14458	2.4239	2.57065	2.49991	2.6856	3.03689	3.11286	2.97017	2.9295	2.58995	2.32459	2.23554	1.9484	2.15586	1.39023	1.73918	1.57323	1.11251	1.0801	1.14883	0.389293	0.495203	0.542053	0.227076	0.0867157	-0.937795	-0.801095	-0.945745	-0.913002	-0.995236	-0.612263	-0.379865	-0.151024	-0.454794	-0.466539	-0.193669	0.169567	0.577176	0.707167	1.04932	0.85736
	-0.553464	-0.0786447	-0.0138432	0.416302	-1.1508	-1.09232	-1.26592	-1.98246	-0.817003	-3.72898	-2.86927	-3.09187	-3.64643	-3.92391	-4.34533	-5.23714	-6.56525	-7.2014	-7.69785	-8.61108	-9.01684	-9.26673	-10.6272	-10.7259	-11.1551	-11.4861	-12.9784	-13.4982	-14.2466	-14.6472	-15.0977	-15.2142	-14.9491	-14.3551	-14.4358	-13.5587	-14.1852	-14.4019	-13.1775	-11.9646	-12.2977	-12.2722	-12.1023	-12.1068	-12.0636	-12.4886	-13.0986	-14.0674	-14.1378
	1.06097	1.40895	2.08333	2.14252	1.68179	1.4015	1.54522	1.71091	2.49209	3.6454	4.0423	4.32413	4.35189	3.8935	3.15233	2.81296	2.12529	1.92591	1.624	1.07783	0.965087	-0.0488823	-0.0654865	-0.94437	-0.367009	-1.43372	-1.11306	-1.85261	-2.06497	-2.5336	-2.68344	-2.9437	-3.69472	-3.3704	-3.81516	-4.87408	-4.23627	-4.02275	-3.17804	-3.15123	-1.44949	-0.265529	1.35152	2.60451	2.80733	4.03145	4.38817	4.85731	3.71618
	3.36009	4.2826	4.89102	4.49142	4.02758	4.06477	2.43553	2.4281	1.57256	2.79667	1.04382	1.11557	0.77081	0.554966	1.23169	0.835583	0.189462	0.195048	-1.53844	-1.56078	-1.62792	-2.95713	-3.24286	-3.12085	-3.96356	-4.22697	-4.43641	-5.30371	-5.20699	-6.05289	-7.08327	-6.96265	-7.56016	-7.21768	-5.65377	-5.8348	-4.42478	-3.86594	-2.24775	0.407154	0.89175	3.35252	3.51605	3.33274	3.06247	3.91834	3.84289	3.40261	2.66184
	15.2242	13.7902	15.4779	17.1637	18.6788	19.0842	19.6161	19.3452	18.8462	15.5495	16.211	15.6102	13.6522	12.0581	11.7353	11.1518	11.1433	10.1849	9.86948	9.07444	8.34298	8.26618	7.09333	6.7066	7.16222	6.58798	5.77521	5.43802	5.58369	4.75968	5.39226	5.33003	6.5961	4.35147	4.25812	4.24437	4.29348	4.88717	4.69116	5.1236	5.20548	4.32608	3.42033	2.78218	1.86703	1.68238	1.47113	0.54454	0.419269
	-22.2176	-23.4845	-22.256	-22.2359	-22.7424	-21.4987	-20.5282	-21.6371	-21.2033	-21.0552	-23.0507	-23.4433	-24.2492	-24.1725	-22.985	-24.3461	-26.1987	-24.9677	-24.9814	-24.1765	-25.0756	-27.0885	-29.1132	-29.143	-29.7739	-31.5288	-31.9148	-30.7544	-31.3098	-30.8669	-29.3306	-27.8709	-22.1409	-21.6726	-19.4361	-16.679	-15.2546	-15.2767	-14.2219	-13.229	-10.789	-8.76281	-7.90494	-6.27134	-3.54804	-1.51428	-0.115729	0.490891	1.32829
	-5.14696	-5.23352	-5.5737	-5.89286	-6.03761	-5.69498	-4.82661	-4.45248	-3.3673	-3.10945	-2.58646	-2.25998	-2.13427	-2.21192	-2.48133	-2.85026	-2.39753	-2.63034	-3.27161	-3.63915	-5.02421	-5.32599	-4.9662	-4.60197	-4.68693	-5.35103	-5.06257	-5.21717	-5.19062	-4.98243	-4.66199	-5.26228	-5.62703	-5.75306	-5.86201	-5.62005	-5.10763	-4.94864	-5.42403	-5.63266	-5.67881	-5.52165	-5.11191	-5.04813	-4.48612	-4.59568	-5.10813	-5.32555	-5.58406
	-11.567	-10.9516	-11.1509	-11.5695	-11.7523	-12.0027	-12.3852	-12.517	-12.7653	-12.2465	-12.3188	-12.1843	-12.283	-11.9338	-11.6829	-11.6389	-12.127	-11.7052	-11.7639	-11.8444	-12.1736	-12.4042	-12.5318	-12.9817	-13.0825	-12.8633	-12.3445	-11.7472	-11.3517	-12.1889	-11.2857	-12.1174	-12.1188	-11.6625	-11.377	-11.2311	-11.1937	-11.2335	-11.3194	-11.4023	-11.3795	-11.1631	-10.8443	-10.5905	-10.4628	-10.4156	-10.3963	-10.3472	-10.2273
	0.103271	-0.0476057	-0.144955	-0.247245	-0.406066	-0.320421	-0.416699	-0.420483	-0.436419	-0.144666	-0.145615	-0.139689	-0.0420909	-0.105095	-0.204991	-0.257737	-0.320629	-0.337402	-0.731544	-0.50748	-0.639861	-0.848318	-0.957887	-0.915954	-0.811202	-0.863945	-0.955702	-1.23337	-1.32157	-1.11806	-1.41485	-1.35057	-1.31197	-1.42115	-1.48649	-1.60324	-1.81024	-2.01877	-1.90774	-2.12456	-2.29832	-2.3825	-2.22827	-1.86585	-1.65472	-1.73182	-1.70829	-1.8245	-2.12329
	-1.35771	-1.02921	-0.94306	-0.812829	-0.974218	-1.02982	-0.497403	-0.146013	0.39003	0.748795	0.858385	1.16725	1.48089	1.64832	1.833	2.07045	2.37125	2.26834	2.34562	2.26792	2.31009	2.3241	2.135	2.0458	2.17686	2.05802	1.64456	1.62834	1.81138	1.51673	1.29245	1.0558	0.79156	0.54243	0.61263	0.303782	0.498403	0.227588	0.24447	0.0383765	-0.244108	-0.271145	-0.576621	-0.893992	-1.12955	-1.19211	-1.69612	-1.95647	-2.26841
	5.20844	4.73027	4.18187	4.10092	3.9355	4.40742	4.54469	5.22911	5.51135	5.6016	5.24194	5.09675	5.07298	5.07759	5.02334	4.87352	4.0455	3.64151	3.39589	2.84869	2.73895	2.51333	2.28149	2.50414	2.56306	2.52397	2.54582	2.33657	2.08712	2.13827	1.71876	1.90019	1.70681	1.52198	1.5036	1.643	1.83499	1.74578	1.55473	1.40325	1.47802	0.981128	1.11389	1.33851	1.07117	0.834551	0.399669	0.408779	-0.396251
	5.04882	5.006	5.37211	6.09955	6.55976	6.1543	5.95143	5.78284	6.66805	8.0302	6.20266	7.22244	6.52832	5.32	5.60607	4.33474	3.77135	2.99732	1.75039	1.47551	1.55006	1.27475	1.08884	1.03414	-1.53343	-1.3123	-1.44708	-1.84636	-3.33295	-2.6708	-1.89907	-1.9835	-1.36138	-3.21011	-2.03166	-1.79927	-2.48181	-2.55523	-2.34845	-1.81856	-0.453066	-0.583758	-0.417584	-0.811359	-1.01387	-1.28669	-1.2423	-0.994524	-1.4458
	-6.03625	-5.83141	-6.29285	-5.98783	-5.40425	-5.22252	-4.16064	-4.26344	-3.79438	-4.34592	-3.72357	-2.96712	-2.426	-2.33973	-2.15102	-1.54091	-1.1202	-0.301949	-0.146789	0.638617	1.19435	1.41065	1.88496	0.74857	-0.592625	-0.672204	-0.834197	-1.02283	-1.62271	-1.23615	-1.21603	-2.21729	-1.81249	-2.34407	-2.64183	-2.43124	-2.9361	-2.66186	-3.19921	-3.17243	-4.21763	-5.84929	-5.56142	-6.15532	-6.27423	-6.87762	-7.35186	-7.68432	-8.3772
	-6.31372	-6.28851	-6.12805	-5.81289	-5.4208	-5.19401	-5.32036	-5.81483	-6.34615	-6.78425	-7.28057	-7.38152	-7.23611	-6.99338	-6.7892	-6.64507	-6.17346	-6.15463	-5.96415	-6.05255	-5.10947	-4.89844	-4.84502	-6.54009	-6.6325	-7.21412	-7.56965	-7.33908	-7.59106	-7.2851	-7.29998	-7.63583	-7.91633	-7.65016	-7.27603	-6.6468	-6.68958	-7.04428	-6.93738	-7.13187	-7.16288	-6.99663	-7.48307	-8.23797	-8.63398	-8.08779	-7.45933	-7.73365	-7.41789
	-0.992986	-0.497216	-0.235507	-0.389926	-0.753514	-0.786554	-0.906662	-0.897921	-0.377823	-0.69533	-0.535409	-0.60116	-0.565621	-0.556393	-0.670407	-0.547339	-0.707592	-0.780315	-0.525264	-0.533511	-0.657607	-0.775674	-0.943284	-0.975485	-1.52212	-1.78213	-1.70337	-1.83044	-1.98449	-2.18018	-2.09914	-2.23183	-2.13007	-2.04191	-2.31816	-2.44583	-2.32042	-2.60017	-2.51074	-2.68008	-2.94647	-2.99701	-3.17897	-3.24971	-3.3494	-3.51574	-3.70464	-3.81698	-3.86642
	-9.9613	-8.96393	-6.95888	-6.71608	-4.92247	-4.57509	-3.92935	-1.99147	-0.883189	-1.34708	-1.3487	-3.5692	-1.54706	-0.750628	-2.23606	-2.09237	0.825596	0.777687	0.587682	0.957855	2.2126	1.3609	2.83658	5.10422	1.1902	0.336145	0.445487	-1.71364	-1.2311	-2.24446	-3.10726	-4.18882	-2.34767	-1.28284	-2.82951	-4.02063	-4.98421	-5.77333	-6.97439	-7.39923	-8.56055	-9.45373	-10.2184	-8.60597	-6.90009	-7.42304	-7.64874	-8.2155	-8.73926
	-21.7	-21.3773	-21.8059	-19.8298	-18.817	-17.7688	-15.2662	-15.5893	-15.5112	-11.3477	-12.0759	-9.70867	-8.73646	-8.12263	-5.90835	-5.16718	-3.70936	-2.95277	1.04629	0.733994	-0.731894	-0.0404412	-1.51951	-4.44969	-6.71133	-7.9399	-7.50217	-7.54916	-7.16667	-6.29849	-7.43655	-8.01009	-4.63025	-4.50701	-4.4779	-5.21097	-5.34361	-7.85962	-7.22128	-9.49032	-9.27396	-9.33651	-8.84696	-7.77548	-6.34316	-2.77068	-2.3211	0.49988	-0.896779
	-0.864848	-0.953543	-0.617918	0.204894	0.541209	-0.047853	0.388516	0.821796	-0.0451404	-0.0350135	0.222463	0.439116	0.332162	0.312533	0.568976	0.399279	0.138245	0.542717	0.601183	0.407967	0.582645	0.986534	0.266249	-0.401414	-0.609717	-0.657497	-1.08884	-1.08366	-1.18622	-0.857265	-1.46285	-1.43019	-0.882427	-1.39524	-1.52117	-1.86106	-2.19056	-2.68502	-3.30568	-3.32159	-3.94495	-3.60333	-3.82173	-3.61086	-3.43613	-3.1809	-3.2887	-3.57007	-3.93982
	-5.58703	-5.29993	-4.30773	-5.42525	-7.07875	-7.53496	-8.09964	-5.71875	-5.65574	-6.15468	-4.81606	-5.21289	-6.23022	-6.81893	-6.43796	-5.59864	-6.58894	-7.50738	-7.54383	-7.7356	-8.11902	-7.93993	-7.36825	-9.67131	-11.7108	-9.65968	-9.26674	-11.6285	-11.8167	-12.0751	-12.3158	-11.9416	-10.0576	-8.64421	-7.5146	-8.91303	-8.57244	-7.477	-8.46257	-8.9112	-7.37587	-8.26039	-10.2348	-10.2859	-12.0603	-13.8448	-15.5139	-17.0537	-17.9807
	-14.8286	-14.7704	-13.3612	-11.5047	-10.7017	-10.1627	-9.67586	-9.68492	-9.20632	-7.51084	-7.46828	-6.95932	-6.41644	-6.21569	-6.3142	-6.40629	-6.02222	-5.42186	-5.44128	-4.36027	-4.41165	-6.07462	-6.57421	-7.64333	-7.91114	-7.73708	-8.1543	-7.13351	-9.0493	-8.60011	-8.76861	-8.67239	-7.84601	-7.48543	-6.42711	-6.07315	-6.44769	-6.83841	-6.65067	-6.47237	-6.39091	-6.09331	-6.03776	-6.29668	-5.1158	-5.90721	-4.75065	-5.43445	-5.33433
	-0.218277	-0.0842333	0.700495	1.53409	2.38834	3.69533	3.93188	4.23233	4.8694	5.12413	7.11536	7.34698	7.1183	7.49464	7.83299	7.53365	7.23806	7.83484	8.18108	8.11748	5.73639	5.27126	3.69371	3.01291	2.58388	1.9009	1.84341	1.79186	1.91078	2.28454	2.40901	2.29909	1.85702	2.40821	2.28202	1.82996	1.28613	1.01265	1.15145	0.387184	-0.558425	-1.08149	-1.18176	-1.05507	-1.16482	-1.80754	-1.76562	-1.55704	-1.46414
	-7.91222	-8.07899	-8.46506	-8.55685	-7.52334	-6.81727	-6.53202	-5.44395	-5.27496	-4.91064	-4.62263	-4.14731	-3.60339	-3.12768	-2.97734	-2.9489	-1.04624	-0.575855	-0.706104	-1.08266	-1.45236	-1.75036	-1.79864	-2.43072	-2.20326	-2.84637	-3.61613	-2.98317	-3.64699	-3.06966	-3.74448	-3.49483	-3.02316	-2.07344	-1.3935	-1.11495	-0.934864	-0.849039	-0.571892	-1.16934	-1.19005	-1.52131	-1.48697	-1.46187	-1.59798	-1.42625	-1.46562	-1.7833	-1.51615
	-3.5676	-3.12604	-3.19126	-2.63828	-1.82316	-0.84051	-0.500859	0.342687	0.803787	2.59706	2.03835	2.22529	2.07516	2.38832	3.46869	2.9333	3.14232	3.38461	3.90696	3.55414	2.88656	2.32755	1.64769	1.36531	1.26572	1.07959	0.963513	0.603273	0.59111	0.589086	-0.0209482	0.271116	0.350027	0.375465	0.0953374	-0.202824	-0.105404	-0.55455	-1.13208	-1.68762	-2.25663	-2.10278	-1.91513	-2.60183	-2.8657	-3.31228	-3.73091	-4.00734	-4.33552
	6.85599	7.32237	7.73244	7.88825	8.7849	8.57285	9.02516	8.78629	9.30623	9.53045	9.87468	9.64169	9.32419	9.1965	9.13372	8.91521	9.4482	8.89769	8.05147	8.02217	7.14305	6.08983	6.27367	6.61072	6.28638	5.86321	5.40383	4.94285	4.97159	5.00187	5.10718	4.57269	5.19912	5.03392	4.49789	4.47036	4.59444	4.46593	4.44227	4.46306	4.16959	3.89813	3.83687	4.00756	3.80307	3.09218	2.44757	2.27711	1.98897
	-0.334185	-0.0361131	0.390633	0.700395	1.11324	1.29642	1.46587	1.46701	1.56036	1.94921	1.95225	1.90794	1.91186	2.03399	2.15849	2.2018	2.47216	2.1473	1.91711	1.47325	1.40984	1.30164	1.12372	1.13856	1.08594	1.13789	1.11872	0.823129	1.03282	1.15202	0.952583	0.850483	0.590734	0.615215	0.464096	0.229408	0.0171672	-0.0132134	0.108265	0.212845	0.185884	-0.0447882	-0.163034	0.0260548	-0.192931	-0.276787	-0.0709145	-0.179439	-0.376192
	-0.914138	0.00395651	-0.361935	-0.112513	-0.172955	0.219972	0.334998	0.914177	1.73358	2.99351	2.94437	3.43471	3.42481	3.07001	3.14034	3.47569	4.43218	4.15158	2.94004	2.466	3.07405	3.19708	2.78109	3.38607	3.10542	3.19103	2.93333	2.96618	3.27423	3.48307	3.29362	2.75769	2.53467	3.07521	2.69541	2.20083	1.00456	0.792641	0.66464	0.140711	-0.265785	-0.859976	-1.36636	-1.39801	-1.79153	-1.9307	-2.08531	-1.54633	-1.55319
	2.83624	3.07088	4.21764	7.06238	7.99562	7.34194	7.65757	7.76786	7.96829	7.17855	6.10753	5.95516	6.12647	6.02647	5.16244	3.93173	1.7076	2.19013	3.20598	4.13664	4.02147	2.46357	1.95022	1.62485	1.43204	1.49704	0.712767	0.0641323	-0.299127	-0.301753	-0.143077	0.052588	1.16726	1.79173	2.61647	3.42653	3.80269	4.36466	5.25814	6.38707	7.3895	7.37297	7.786	7.75321	6.85173	5.96088	5.06462	5.43592	5.76291
	3.29804	3.25321	3.28257	3.09009	2.83692	2.92348	2.87926	2.88587	2.95872	2.16536	2.8196	2.88954	2.6611	2.42024	2.41747	2.59537	3.02139	2.84935	2.19183	2.31319	2.44402	2.35418	2.28628	2.25831	1.99478	2.12884	2.48212	2.6309	2.50364	2.62348	2.60683	2.6741	2.34988	2.67684	2.50484	2.21125	2.146	2.15092	1.84476	1.55129	1.40753	1.32253	1.3265	1.30645	1.11146	0.837045	0.722975	0.842584	0.74137
	-63.1654	-63.3197	-63.8491	-63.8503	-63.238	-63.2182	-62.3165	-63.0161	-61.9978	-62.1105	-60.7938	-61.1273	-61.1136	-59.9146	-58.354	-57.681	-60.6632	-62.035	-60.6206	-61.3588	-59.2932	-60.1802	-55.9572	-50.4038	-48.0175	-50.2576	-48.5362	-49.2581	-47.1146	-46.5717	-43.4643	-44.2559	-45.6091	-42.3556	-42.2806	-43.2339	-43.4775	-43.2459	-43.4457	-44.1936	-44.244	-44.2531	-44.3953	-44.3912	-45.3321	-46.7015	-47.3594	-46.8562	-46.2381
	-1.21795	-1.23247	-1.30326	-1.42762	-1.67648	-1.41691	-1.36929	-1.21059	-1.08178	-0.944151	-0.712024	-0.745282	-0.90392	-1.04794	-1.05943	-1.01284	-1.50582	-1.30665	-1.53318	-1.42068	-1.29316	-1.18707	-1.22566	-1.3771	-1.4475	-1.6807	-1.8696	-1.76751	-1.92618	-2.11076	-2.26017	-2.34371	-2.52206	-2.68087	-2.72583	-2.77154	-3.02394	-2.94401	-3.04224	-3.29	-3.36933	-3.50954	-3.56712	-3.63137	-3.79344	-4.00576	-3.94706	-4.04433	-4.05987
	-8.69764	-8.71999	-8.86015	-9.78545	-10.1601	-9.67047	-10.8431	-10.517	-11.1702	-9.6833	-8.97766	-9.61727	-8.91505	-8.29876	-8.62798	-8.40629	-9.04907	-8.77855	-9.09292	-8.80593	-8.92108	-8.98998	-9.37797	-9.8225	-9.28243	-8.98316	-9.24151	-10.4049	-10.4281	-10.8871	-10.8293	-10.5073	-11.6572	-11.0327	-11.0985	-10.6021	-9.83957	-9.1147	-9.52542	-8.64099	-7.60516	-7.45618	-6.67335	-7.03083	-6.64523	-7.1016	-6.8079	-7.4024	-7.40476
	-15.8591	-15.8243	-15.8616	-16.2418	-15.8303	-16.3411	-16.3776	-15.4179	-14.8874	-14.3874	-14.2378	-14.3024	-14.3143	-14.0792	-13.9675	-14.4533	-13.9291	-14.0035	-14.0289	-14.1145	-14.1504	-14.3471	-14.572	-14.7936	-14.3717	-14.5147	-14.6955	-14.4875	-15.3584	-14.925	-14.8211	-14.2942	-14.6426	-14.746	-14.5755	-14.8517	-14.5523	-14.9933	-14.917	-15.3813	-15.7021	-15.7283	-14.9091	-14.5528	-14.8421	-14.4319	-13.7363	-14.0569	-13.5304
	-11.1064	-10.592	-9.89821	-9.2013	-7.46931	-6.12993	-5.26312	-1.91265	-0.241915	1.14063	1.35243	0.624895	0.141551	-0.478225	-0.397064	-0.181802	0.263034	0.78287	0.0410785	0.0399426	-0.154455	-1.39239	-1.60504	-1.7131	-0.019098	-0.297788	-1.48591	-1.39211	-1.67916	-1.83286	-1.74425	-1.95197	-2.9974	-3.5601	-3.27577	-3.63483	-2.84759	-3.13578	-2.7867	-2.53489	-2.96953	-3.06475	-3.39045	-2.96001	-2.85384	-2.19218	-1.17848	-2.50314	-2.94313
	0.999033	1.35252	1.60455	2.55176	3.12545	3.46927	4.20043	3.41859	3.59219	4.39219	4.49211	4.14828	4.10442	3.62347	4.11123	3.63396	3.53225	2.54476	3.18428	3.33875	2.52031	2.00198	1.58994	1.54652	1.37142	1.06713	1.08009	0.425878	0.149711	0.111918	-0.445382	-0.230923	-1.01151	-0.990975	-1.39215	-1.47506	-1.48511	-1.70076	-1.30801	-0.756765	-0.59889	0.201167	0.561349	0.0539271	-0.518381	-1.39581	-2.1876	-2.83179	-3.38525
	-11.2118	-10.9075	-10.945	-10.8973	-10.891	-10.4745	-9.86691	-9.53751	-9.78424	-8.25905	-8.94281	-8.53884	-7.94302	-7.78406	-8.23979	-9.03215	-8.84441	-9.67539	-9.58285	-9.93865	-10.0219	-10.3605	-10.8894	-10.6622	-10.4427	-10.6907	-10.7426	-11.0434	-10.9984	-10.8725	-10.9764	-10.4515	-9.24578	-7.86785	-7.50673	-7.70433	-8.15416	-8.27886	-8.93697	-8.34124	-9.0167	-9.00286	-9.28513	-9.84163	-10.6003	-11.3448	-11.2201	-11.5954	-12.1442
	-0.636325	-0.508842	-0.70039	-0.849133	-1.00087	-1.31429	-1.28788	-1.02699	-0.339865	0.918319	1.06491	1.00103	0.959101	1.16195	1.28379	0.858673	0.466636	0.152803	0.375019	0.179736	0.37143	0.189603	-0.0687113	-0.942668	-1.08579	-1.02967	-1.826	-2.0421	-1.6773	-1.69988	-2.22332	-2.73153	-2.54287	-2.38681	-2.23007	-2.65136	-2.69563	-2.55523	-2.22517	-2.06032	-2.01615	-1.94309	-1.93249	-2.23604	-2.29411	-2.84066	-3.27814	-3.12509	-3.43641
	-4.47551	-4.65237	-4.87694	-4.72176	-5.09876	-5.10435	-4.85617	-4.06521	-3.56482	-3.45708	-3.59844	-2.81417	-2.46987	-1.98572	-2.1549	-1.97951	-2.27648	-2.23984	-1.91841	-1.42718	-1.84192	-2.12538	-2.44937	-2.92553	-3.01115	-3.62069	-3.46481	-3.61646	-3.66284	-3.45913	-3.17506	-2.3654	-2.46048	-2.45814	-1.87511	-1.91417	-2.15619	-1.95358	-2.1121	-2.60331	-2.70084	-2.88288	-3.27655	-3.38429	-3.15695	-2.92757	-2.69959	-2.51739	-2.64304
	-10.1638	-10.8336	-11.0522	-11.2807	-10.9248	-10.4154	-9.19959	-8.76554	-8.71786	-8.56887	-8.27478	-8.26246	-8.13452	-7.89596	-7.77268	-7.80189	-8.00854	-8.33586	-8.07758	-8.32738	-8.47921	-8.40349	-8.20946	-8.65279	-8.68537	-8.74098	-9.18197	-9.13807	-9.23964	-9.47642	-9.14841	-9.20693	-8.14669	-7.2493	-6.68633	-6.49133	-6.2524	-6.56519	-6.3555	-7.16545	-6.62609	-7.50934	-7.66414	-7.70531	-8.29383	-7.91819	-8.06155	-8.17572	-8.68674
	-3.90318	-3.4894	-3.25837	-3.15622	-2.90859	-2.47818	-2.63649	-2.74982	-2.47409	-2.3201	-2.43739	-2.71678	-2.73447	-3.0388	-3.57411	-3.69864	-3.24041	-3.55595	-3.50303	-3.97781	-4.01225	-4.11621	-4.16729	-4.56802	-4.63443	-5.36353	-5.07207	-5.39692	-5.20833	-5.1098	-4.88313	-4.41786	-4.20925	-4	-3.69723	-3.68461	-3.86965	-3.72901	-3.37426	-3.28216	-3.26618	-3.18769	-3.26765	-3.46076	-3.40096	-3.44735	-3.75268	-3.97229	-3.80672
	-10.765	-11.0943	-11.1518	-11.2801	-11.6912	-11.5133	-11.3363	-10.0519	-8.94766	-8.77013	-8.33951	-8.03786	-7.82103	-7.6359	-7.48485	-7.38614	-7.57228	-7.3031	-6.19514	-5.50267	-6.15732	-6.26823	-5.19997	-6.62128	-6.50953	-6.20492	-6.45408	-6.95803	-6.68037	-7.03005	-6.49313	-6.1832	-4.56752	-3.74202	-3.02952	-2.15488	-1.27635	-0.256756	0.0192736	0.636292	0.780409	0.674212	-0.363174	-0.282593	-0.474602	-1.35649	-1.51271	-1.74469	-2.34017
	-5.60745	-5.80445	-5.38566	-5.40898	-5.10076	-4.61278	-4.48746	-4.58723	-4.01357	-2.96809	-2.94201	-2.74016	-2.52189	-2.4466	-2.63788	-2.9081	-2.57275	-3.10344	-2.73624	-2.69899	-3.29362	-3.60874	-3.88016	-4.48416	-4.56452	-4.44187	-4.50054	-4.53633	-4.40269	-3.62265	-3.83321	-3.76991	-3.13616	-3.27912	-3.3081	-4.06082	-4.10831	-4.56294	-4.47898	-5.05091	-5.02374	-5.53303	-5.05016	-5.48572	-5.65859	-5.90221	-6.15429	-6.30523	-6.72841
	-9.05101	-9.31838	-9.08989	-5.39231	-1.60263	0.352657	0.256624	-1.25367	-0.922753	-0.485951	-3.3437	-1.99477	-3.12379	-4.03017	-1.62474	-2.22771	-3.29093	0.561222	0.0509549	2.18235	-1.1304	0.517655	-0.208682	-0.420441	-0.530099	-0.511924	2.48776	1.36472	-0.231417	1.57497	2.5321	2.46418	4.86166	5.62982	7.62996	10.5002	10.9281	11.954	11.4618	9.53424	8.50315	5.82954	3.34973	3.37615	4.98853	2.65068	0.318369	0.430427	0.868009
	-11.077	-12.5779	-13.8647	-13.7397	-13.4397	-13.1497	-12.5163	-11.3117	-10.5976	-8.79598	-8.45597	-7.58189	-8.07956	-7.08345	-7.74022	-7.26206	-7.75939	-7.9625	-7.68111	-7.41594	-6.96716	-7.54551	-7.925	-8.46412	-8.56538	-7.76591	-7.59809	-7.86122	-7.68492	-8.09436	-6.96208	-7.38964	-7.48971	-8.88302	-8.10543	-7.62774	-7.99784	-8.60499	-9.88855	-11.466	-12.2828	-14.0114	-14.963	-15.7905	-15.9103	-16.7761	-17.2926	-17.2591	-17.5415
	9.30001	8.95702	8.0956	7.79471	7.89196	9.81051	9.71016	9.30762	9.07199	7.70092	7.4642	7.21205	6.70244	6.31992	7.66765	8.7332	7.08764	7.57249	6.29008	5.20942	4.15125	4.99754	2.3875	3.18598	2.99396	3.38955	3.19635	3.7411	4.69261	5.31606	4.52159	5.79133	8.12824	8.03949	8.1834	8.4414	8.7712	9.16701	9.9467	10.1206	10.278	10.6254	9.78881	9.15882	10.0832	9.11126	7.80003	7.56443	6.31847
	0.518508	0.217564	0.267116	0.350703	0.849849	1.25687	1.51954	2.05768	1.86276	2.00573	1.72146	1.32728	1.58338	1.99872	2.34862	2.16114	2.21954	2.01848	2.15068	1.87969	1.79884	1.72349	1.53695	1.41622	1.54094	1.17959	0.633868	0.822769	0.776634	1.04721	0.673167	0.545168	0.603462	0.646259	0.204032	0.348734	0.556685	0.17776	0.534038	0.82858	0.769512	0.820346	0.793516	0.641912	0.69033	0.50502	0.387491	-0.0388352	-0.318861
	-8.65369	-8.99279	-8.78817	-8.86629	-8.52854	-8.57205	-8.27213	-7.7437	-7.1959	-6.59176	-6.35119	-6.40369	-7.041	-7.08556	-7.07915	-7.19109	-7.21789	-7.17984	-7.06393	-6.91232	-6.60207	-6.34962	-6.1315	-6.06341	-6.05242	-6.08586	-5.8856	-5.95257	-5.80045	-5.77281	-5.69961	-5.92723	-5.65632	-5.63401	-5.56138	-5.50416	-5.45461	-5.53145	-5.19996	-5.35728	-5.40999	-5.57507	-5.99501	-6.39644	-6.73405	-6.89066	-6.97147	-7.29979	-7.15692
	-3.42979	-3.45935	-3.13886	-2.57141	-2.23613	-2.09114	-1.8653	-1.26944	-0.909927	-0.436601	-0.680364	-0.477254	-0.338495	-0.506548	-0.802886	-0.913367	-0.61206	-0.650355	-0.807683	-1.15793	-0.920809	-1.11961	-0.815992	-0.81313	-0.923438	-0.776903	-1.03608	-0.972497	-0.898775	-0.6664	-1.10515	-0.778502	-0.889605	-1.2414	-1.32739	-1.30659	-1.52974	-1.73336	-1.95131	-2.35879	-2.44135	-2.63771	-2.87967	-3.22529	-3.51319	-3.35735	-2.95595	-2.89166	-2.97701
	-3.53518	-2.88457	-2.35262	-1.83651	-1.38755	-1.5545	-1.00958	-1.04809	-1.1101	-1.98326	-1.42258	-1.23633	-1.23271	-1.21995	-1.0385	-0.809285	-0.921345	-1.07537	-1.75388	-2.35459	-2.90135	-2.8997	-3.25654	-2.91497	-3.22077	-3.5327	-3.61092	-3.02982	-2.78418	-2.9696	-2.72109	-2.93384	-3.64452	-3.7528	-4.12917	-4.59775	-4.89797	-5.09865	-5.56076	-5.68103	-6.09307	-6.4783	-6.80985	-7.21736	-7.48865	-8.19884	-8.15995	-8.3482	-8.77682
	-7.98331	-8.92062	-9.49169	-8.01472	-7.12968	-6.00086	-4.24187	-3.87224	-3.24765	-3.73134	-4.71311	-4.31523	-6.23952	-6.50827	-6.9485	-6.68025	-7.15067	-7.0329	-6.74296	-6.72311	-7.09572	-8.4247	-8.74061	-9.01352	-8.81535	-8.35778	-9.38455	-9.39755	-8.82081	-8.99246	-10.1858	-9.93746	-10.5422	-11.2484	-12.5415	-13.427	-15.0916	-14.8455	-14.6485	-14.3174	-14.509	-15.404	-16.9105	-16.2738	-16.1076	-16.1447	-16.809	-17.5848	-17.5668
	1.36805	2.0097	3.4328	3.58729	3.89975	4.01714	3.84163	3.8416	3.45873	3.29108	3.71797	3.2728	3.1094	4.03942	4.39563	3.33097	2.48651	2.16362	2.05722	2.14061	1.471	1.26935	1.86968	0.212591	0.723438	0.716854	0.243206	0.489293	2.26422	3.39972	3.41522	2.44017	2.00135	1.5604	0.741179	1.33683	1.69752	1.09433	0.475945	0.241885	-1.43394	-1.18336	-1.9764	-2.59005	-2.49613	-3.12669	-3.53576	-3.6963	-3.73973
	-7.97753	-7.6914	-7.39927	-7.24292	-7.79858	-8.60747	-8.51039	-9.53247	-9.30154	-8.50125	-8.99401	-9.39194	-9.69506	-9.90334	-10.0168	-10.0354	-9.2415	-10.9039	-10.2447	-10.2161	-10.6828	-10.6807	-11.2585	-10.1837	-10.1824	-9.92528	-9.62319	-9.44157	-8.81075	-9.03682	-9.02842	-8.49512	-9.78952	-9.1595	-9.86811	-10.4353	-10.9635	-11.4618	-11.5299	-12.4341	-12.9425	-13.7477	-13.738	-13.7752	-14.3785	-14.8898	-15.54	-15.3573	-16.2291
	17.6234	18.7786	17.8812	16.5087	16.1	16.1242	14.6094	14.5931	12.393	10.3125	9.20317	7.9174	8.34491	8.66494	9.21147	9.70488	11.6493	12.3842	12.4559	11.6273	10.5593	10.3123	9.84896	9.69765	9.19291	9.33692	9.50246	9.01245	10.1064	11.4356	11.3469	11.6038	11.2569	11.0314	12.1382	11.6039	10.4536	10.4635	10.3003	8.96656	8.17476	7.86455	7.44506	6.93594	6.18537	5.72082	5.48577	5.21449	5.11954
	0.0625251	0.207562	0.305585	0.28075	0.368119	0.267984	0.144689	0.197958	0.0823297	0.0807875	0.0263491	-0.090093	-0.297833	-0.154053	-0.0443808	-0.206855	-1.17775	0.0203529	-0.352927	-0.903624	-0.961304	-0.734345	-0.656281	-0.724156	-0.593791	-0.632631	-0.514805	-0.453544	-0.675977	-0.821693	-0.737671	-0.812886	-1.09433	-1.02805	-1.28724	-1.32861	-1.44319	-1.53156	-1.62361	-1.8694	-2.19475	-2.37417	-2.71804	-2.93792	-3.07009	-2.9542	-2.89953	-2.90276	-2.98162
	-14.1337	-11.4635	-9.66317	-9.37867	-8.37388	-8.45034	-8.34191	-6.97966	-8.15633	-7.0633	-10.1447	-9.6199	-10.4614	-10.8627	-9.23491	-10.7012	-11.865	-13.4043	-11.0883	-10.9245	-11.8945	-13.2382	-11.8263	-10.0595	-10.2331	-10.6899	-9.89837	-8.43589	-9.16505	-8.86847	-9.5605	-9.50026	-7.83521	-5.48313	-5.40906	-5.15522	-4.0294	-3.27717	-3.18585	-1.87616	-1.16526	-2.14116	-2.37413	-0.84432	0.104198	0.598645	0.43415	1.48884	1.90954
	1.28235	1.69832	2.27506	2.40089	2.33345	2.28888	1.6341	2.01791	2.00731	2.76597	2.51007	2.29772	2.24509	2.31286	2.41522	2.46627	1.52183	1.11505	0.882181	0.0902917	0.575367	0.00766113	-0.566316	-0.314664	-0.273597	-0.832457	-0.572739	-0.61042	-0.633848	-1.41341	-0.967109	-1.11869	-0.586575	-0.246905	-0.0468645	0.102849	0.278307	0.413696	0.454133	0.533003	0.794859	1.16315	1.34822	1.46629	1.60072	1.72041	1.92979	2.07333	2.01031
	0.937756	1.88377	2.49855	2.8361	3.77012	4.32172	3.91241	3.79801	2.73308	1.05516	-0.0366985	-0.256669	-0.625199	-1.44648	-1.64517	-0.772776	0.0862617	-0.0206535	2.22924	3.16398	3.28097	1.17883	1.90754	2.16086	2.34389	3.94536	4.74238	7.22384	5.49825	6.76167	6.01158	6.31358	5.42138	4.54021	4.71516	4.68705	4.21862	3.96356	3.62176	3.93062	3.57128	2.70331	2.88936	3.3749	2.68994	1.25911	0.324146	-0.220597	-0.886902
	4.04529	4.0902	4.91887	5.16402	4.79737	3.93246	4.54444	3.43159	3.12269	2.93847	3.96671	3.78396	4.26613	3.78834	4.09374	4.05597	3.27286	4.11049	3.7012	3.54594	3.68297	3.72012	3.79118	3.58769	3.34314	3.35742	3.22352	3.12486	3.30501	3.1719	2.47926	2.1305	2.20023	1.74708	1.77458	0.652203	1.30576	0.595827	0.518815	0.136734	-0.689734	-1.05305	-1.39952	-1.94844	-3.10488	-3.21107	-4.36343	-4.4695	-4.43383
	1.53579	1.16802	1.4366	0.996241	0.50076	0.923184	1.92484	2.06678	2.6615	3.81657	3.74642	3.48569	3.41562	3.80195	4.07153	3.84581	3.89395	3.48772	3.61143	3.9608	4.07042	4.48037	4.2908	4.31475	4.00622	4.2894	4.50778	4.53923	4.25776	4.49705	4.17599	4.19366	4.19123	3.90026	3.98624	3.83089	3.36323	3.19271	2.94054	2.81351	2.72135	2.32382	2.51521	2.07301	1.94648	1.72498	1.25228	0.583498	0.452802
	10.6416	10.3629	7.32477	3.84973	3.05492	2.48555	3.78364	5.69524	5.29306	5.05343	6.15815	6.51212	7.928	8.40179	7.39984	9.12894	8.42926	12.0746	11.7074	11.8954	14.4579	16.8126	16.9733	16.2089	15.7995	16.7263	18.4098	16.6458	17.4731	18.4556	16.5521	15.0376	15.3673	14.6987	13.9483	12.1211	10.8005	11.0913	10.9671	10.2365	11.1561	11.0815	9.37508	9.43593	10.7803	10.7643	10.6366	9.5481	7.42922
	4.90389	5.02692	4.20003	3.81627	3.13055	3.98598	4.54705	6.0701	6.25288	7.56101	6.39332	5.62227	5.17199	4.96663	4.93051	4.98976	5.04871	5.03614	4.13865	2.95334	3.43341	3.12292	2.94535	2.53151	2.96885	2.39641	2.12251	2.82166	2.42521	2.4161	1.46784	0.402844	0.20265	0.170036	0.334559	0.657721	0.236041	-0.00909752	0.166538	-1.00741	-1.03728	-0.764221	-0.490539	-0.778107	-0.0306245	0.0761599	0.187493	1.165	0.230031
	22.0505	21.9838	21.4463	21.2876	20.913	19.2868	21.0656	20.5233	21.4916	21.5111	22.751	23.3717	23.2472	22.3799	21.6984	21.6924	18.9939	20.3775	20.2563	19.5557	18.5693	17.1036	16.4534	16.8673	16.2167	14.642	15.0776	15.6018	15.5572	15.0234	13.9525	12.5675	11.7606	12.0613	10.4954	9.96187	8.93298	7.20955	6.93918	6.65563	5.75359	4.04288	2.87618	1.64061	0.803553	1.01947	-0.236238	-1.94875	-3.11785
	-19.728	-18.7841	-20.8247	-22.5199	-20.8857	-21.6574	-21.1676	-19.7921	-20.1344	-15.6954	-12.6024	-11.1845	-10.6976	-10.3974	-9.60277	-8.18115	-4.86895	-6.46203	-5.24472	-4.8225	-5.49943	-5.853	-6.81762	-8.6103	-7.31117	-9.00601	-11.0203	-10.8158	-9.95221	-10.455	-12.1087	-12.9171	-12.0822	-14.2718	-15.1152	-15.9054	-17.625	-19.1415	-19.8868	-22.1853	-21.0927	-21.703	-22.5537	-24.6953	-25.6443	-26.4801	-27.6938	-29.7514	-31.5531
	-6.10919	-5.52914	-4.46792	-4.28561	-3.81696	-3.91163	-3.85601	-3.07008	-1.82499	-1.89714	-2.27229	-2.22217	-2.69956	-3.11715	-3.02903	-3.58705	-3.5353	-4.28196	-4.39068	-3.83403	-3.05126	-2.88847	-2.51147	-2.33952	-3.15651	-2.90179	-2.99428	-2.6287	-2.81558	-3.02014	-3.04432	-2.26749	-2.67824	-2.7515	-2.68165	-2.99066	-2.91563	-3.05524	-3.18534	-3.74635	-4.26299	-4.01063	-4.34659	-4.4657	-5.2819	-5.04535	-6.10407	-6.03991	-5.99042
	17.5789	16.4562	15.1353	14.7448	14.9802	14.7083	16.2656	16.5173	16.7359	15.5485	15.7807	15.7801	15.6785	15.6077	15.6675	15.6794	16.129	14.9418	14.2568	14.5125	14.4379	13.8889	13.9609	13.7578	14.1396	13.5216	13.6934	13.9984	13.5939	13.1601	12.9283	12.7696	12.0357	11.3551	11.2215	10.7793	10.681	10.6554	10.229	10.0169	9.54085	9.42393	9.63742	9.11772	8.37969	8.28642	8.42676	7.64365	6.88753
	0.698074	0.349298	1.12707	1.49902	0.141051	0.432774	1.29137	4.62442	4.39413	6.89585	8.34578	8.22343	8.13401	9.30688	10.2406	10.0071	10.1193	12.7786	11.8928	10.3721	10.1794	11.3038	12.3876	12.3728	11.4811	10.4388	9.80642	10.2793	10.5774	10.057	9.85441	10.4834	7.67553	8.9214	8.65294	7.5084	6.3484	6.42685	6.07409	5.12574	5.65912	5.80486	5.14387	4.63453	4.76708	4.32827	4.05922	3.98538	3.5914
	1.34075	1.27738	2.4838	2.19264	2.62424	1.13045	3.64326	4.11743	6.06225	1.21086	4.12974	5.67628	6.21053	6.09253	5.68234	5.33999	5.50159	5.28447	4.81124	4.86888	5.32698	5.22015	5.38426	5.48646	4.08872	2.60811	3.54179	2.71215	2.02794	2.44783	2.45336	1.47044	2.10296	2.89971	2.52127	2.19375	2.32048	2.10654	1.76856	1.87795	2.20884	1.94782	1.03682	0.634508	-0.357793	-1.15234	-0.456158	-0.234176	-1.88976
	7.99346	6.61297	5.90156	5.79088	6.97572	6.77028	5.33624	7.9513	7.73212	8.47299	9.13179	9.81767	10.4753	11.0492	11.5011	11.9395	14.501	16.3424	17.2323	18.349	18.1514	18.658	20.0504	21.3688	20.4349	19.1737	17.9319	15.1127	13.3166	13.4049	14.9032	16.4078	15.6234	15.5116	15.7461	14.474	13.8286	13.9709	13.404	13.0556	12.0483	11.1125	10.4343	9.61934	8.34387	7.94871	7.54239	6.8736	6.86455
	13.9389	13.7295	14.3067	12.4076	12.8831	15.2354	15.8368	15.6461	15.8803	16.4157	15.4049	14.5524	13.7737	12.9842	12.1416	11.5707	12.9032	13.8405	13.8232	13.4224	13.2277	13.7885	14.3605	14.115	13.3913	12.5978	12.2623	12.1984	11.5042	11.1523	10.8215	9.91149	9.72414	8.67783	7.79781	7.44658	7.32875	7.02844	6.91519	6.66272	5.88648	5.41474	5.40722	4.9445	4.3022	4.71231	3.12074	2.57465	2.33365
	15.9913	15.2645	15.8822	16.6631	16.0585	16.7838	17.6167	19.0985	18.9019	20.7781	21.2718	21.7534	22.1728	21.6766	20.9566	22.1998	23.9365	25.8319	24.7352	25.6466	26.8021	25.5633	24.3822	24.5065	25.0457	23.274	22.9299	22.8935	22.1469	21.4638	20.5621	20.5391	20.5638	18.8669	18.1865	18.0148	17.8485	17.3731	16.6082	16.1131	15.8925	15.042	14.443	14.6831	14.361	13.0562	11.4582	11.071	11.0431
	5.53199	4.02563	3.25564	3.17976	3.06198	3.83513	4.37369	5.33347	6.49591	8.37144	8.69864	8.63932	8.35231	7.99643	7.7235	7.6243	7.85631	9.00666	8.27352	7.28218	7.17114	7.61137	6.74958	6.22456	5.9351	4.92301	4.17874	4.16399	4.70459	4.08581	2.79739	2.95892	2.35728	2.31934	2.11079	1.73251	1.28947	1.31448	1.4091	0.98004	0.688909	0.945227	1.50839	1.87777	2.05103	2.1279	2.37518	2.796	2.4063
	20.6171	21.909	22.2561	21.5204	19.7114	18.5644	19.5461	21.1868	22.0738	30.4179	24.029	21.7669	22.2805	24.219	26.2677	27.4268	24.8971	22.6102	23.1882	21.932	19.835	18.3103	16.9882	17.6825	16.057	15.3043	13.5437	12.3274	13.0459	12.8955	10.7414	9.42012	8.10517	9.14012	7.86313	7.11052	6.70268	5.16876	4.71969	4.68007	3.29849	3.85948	2.72449	0.625694	-0.0128298	-2.12681	-3.7698	-5.0446	-6.08663
	-10.6504	-10.8777	-11.0927	-10.8128	-10.4589	-10.4315	-10.5033	-10.1442	-10.0581	-9.45863	-9.27144	-8.96831	-8.80843	-8.71994	-8.50781	-8.31063	-7.94541	-7.7324	-7.63599	-7.67392	-7.3308	-7.40305	-7.67863	-8.10816	-8.06203	-7.96622	-8.3198	-9.00704	-8.88677	-8.70224	-8.309	-8.13536	-7.66945	-7.58666	-7.61959	-7.00441	-7.31158	-7.61026	-7.49028	-7.46608	-7.25087	-7.19876	-6.58774	-6.46505	-6.07254	-5.70334	-5.25761	-5.31836	-5.40796
	2.78445	2.79538	2.9248	2.9073	2.8545	2.77191	3.21594	2.78734	2.97248	2.85489	3.27545	3.71087	3.77837	3.9396	4.20183	4.43037	5.10779	4.72383	4.91638	5.02529	5.13068	5.28154	4.93129	4.78933	4.66812	4.19762	4.14761	4.13869	3.77411	3.39216	3.40967	3.33234	3.15301	3.25308	3.29095	3.34854	3.44643	3.42745	3.25856	3.17005	3.02782	3.07146	2.81391	2.5511	2.37281	2.19156	1.80519	1.85148	1.68156
	-15.7465	-13.574	-12.2231	-10.7848	-10.4681	-6.15757	-1.99444	-0.714503	2.61006	4.89651	7.80353	9.22436	9.02262	8.05603	7.47857	7.37313	6.16898	7.5324	7.89857	7.40834	6.83868	5.69911	5.44277	8.31875	5.85336	6.21307	6.11459	4.24775	4.24802	5.83711	6.51125	7.27106	7.33081	9.91092	7.83377	8.05708	7.99285	7.99911	9.60853	11.0555	11.2027	11.9538	12.2471	10.2656	8.63136	7.01659	5.94527	6.61141	5.34445
	6.37613	8.89062	10.4486	9.02725	9.36662	9.88693	10.0485	12.1571	12.775	15.598	16.201	16.6534	17.0003	17.2869	17.5587	17.8607	18.2503	19.9707	19.1966	19.0165	18.7362	18.42	19.8029	20.507	20.4228	20.0912	19.5144	17.5899	16.1455	16.3558	16.172	15.501	15.9794	15.1717	14.8136	13.4041	14.2457	14.9105	15.346	14.7732	14.6798	13.7077	12.3408	11.6336	10.2923	10.5421	9.24796	10.5941	10.2917
	12.1553	11.4086	11.338	11.5155	10.4049	8.95714	8.91425	10.6239	10.8001	17.7935	14.5851	14.7714	16.1105	16.6834	16.9329	17.4361	18.4858	19.9118	21.7522	21.5619	20.6969	20.3247	19.1501	18.352	18.1198	15.6791	14.362	14.5349	13.9538	13.3577	13.5113	12.0866	11.3685	11.3335	11.6444	12.0818	10.2502	9.94962	9.90947	9.39624	8.43988	8.01008	7.54087	6.25343	5.21615	4.73485	4.44589	4.22817	2.48684
	9.50563	9.55759	9.95375	9.77885	11.0224	11.0367	10.3515	10.5634	11.5515	12.2737	13.5005	14.4625	15.1734	15.6467	15.8879	15.8345	14.634	15.0454	14.6915	14.0231	13.5465	12.573	12.917	12.8817	12.0766	11.4741	10.5991	10.8408	10.7897	9.97864	9.74079	8.89092	9.03716	8.81817	9.56751	10.8287	11.0264	10.6886	9.68268	9.02676	8.42575	8.37126	8.42892	8.91013	8.43558	7.63512	7.11554	6.92191	6.64275
	20.2804	15.8172	14.7503	14.8268	14.3563	11.7138	16.9273	18.8321	17.5489	21.5761	19.2427	18.6012	18.9453	19.5684	19.8397	19.7865	20.5602	20.3408	20.7372	21.0659	20.9001	20.1548	18.7852	18.2068	17.414	16.4325	16.8262	14.9093	15.2256	16.6584	16.311	15.3795	16.2334	15.6999	15.7014	15.9857	14.6336	14.2858	14.8807	14.9989	12.3011	11.1998	11.2531	11.0776	12.1215	13.2215	12.4719	12.7153	11.5467
	-2.87302	-1.65679	1.26312	1.70485	4.7738	7.69422	8.71678	11.5886	14.4449	16.5002	19.2119	19.6419	20.1416	20.9574	18.7594	18.0593	15.6972	16.6439	17.3129	18.1265	19.1716	19.3214	18.5959	17.6478	16.6217	15.6005	15.237	15.0185	13.3718	13.4013	13.4685	11.4662	11.1737	9.52099	9.5504	9.52408	7.97435	7.49163	6.78671	5.73753	4.20563	4.57915	3.0924	2.17592	1.18971	0.969429	1.02058	0.367845	-0.524242
	1.0662	1.98163	2.04655	1.99935	2.10419	2.38811	2.63501	2.9087	3.13398	2.90529	2.7468	3.14821	3.00671	3.19541	2.92133	2.68776	2.50712	2.41028	2.30126	2.30318	2.30833	1.98532	1.81247	1.93406	1.80703	1.32527	1.09446	1.27044	1.17985	0.984751	1.10074	1.07172	1.14794	0.682231	0.71593	0.834328	0.793057	0.732099	0.665283	0.498763	0.204404	-0.0890704	-0.232708	-0.1428	-0.188468	-0.574827	-0.575577	-0.645465	-0.645261
	1.62792	1.25551	1.27759	1.22656	2.83733	4.8252	5.96085	7.72043	7.74705	6.77796	7.16957	6.56151	6.87033	5.9976	4.97062	4.54028	4.20885	3.01365	3.06242	3.27901	3.32692	3.65398	3.5388	2.83069	2.25821	1.87595	0.928071	0.199543	0.207349	0.206524	-0.201334	-0.422741	-0.683915	-0.0265349	-0.493326	-0.772854	-0.71532	-0.803402	-0.953507	-2.05725	-3.04265	-4.31824	-4.88519	-4.48688	-5.29002	-6.36539	-7.23891	-7.73869	-8.08842
	9.55259	10.7073	11.1547	11.0671	11.2087	11.5432	12.496	12.3053	13.5346	12.0339	11.679	10.4334	10.5597	10.4105	10.9992	10.4064	11.2602	10.825	12.0968	12.9363	12.7782	12.928	12.7306	12.1146	12.0054	12.3606	11.9437	11.3617	11.7661	11.9597	11.1901	10.584	11.8232	12.4792	12.9532	13.1721	12.8256	12.3109	12.4448	11.3725	11.2255	11.5922	10.8201	9.79954	10.0156	9.73771	9.27352	9.91524	10.0378
	7.18972	7.49116	8.32772	7.82463	8.01236	7.6676	7.22121	7.08357	7.83223	8.4609	7.96372	7.81747	7.48489	7.46518	8.0281	8.08923	8.53439	7.47577	7.23442	7.75622	8.48038	8.38976	7.7114	7.41829	6.96155	6.16924	6.04211	5.42254	5.14406	4.84311	4.61482	5.23721	5.11707	5.89908	5.72121	5.89789	5.52498	4.89484	5.01055	4.49281	3.35167	3.47473	3.64841	3.63022	3.70481	3.48525	3.1581	2.70473	2.10641
	34.5441	35.8366	33.8837	32.713	32.347	30.9458	27.4853	28.2155	32.6913	35.8831	32.0012	30.8544	31.1245	31.4931	30.8374	29.7352	29.9689	30.1303	29.3662	28.2515	26.6545	25.1985	23.3201	25.5056	24.135	24.2834	23.1016	23.2788	24.2817	23.8824	23.3841	23.6111	18.8075	15.6846	14.0681	15.3174	13.0836	12.7032	11.9037	11.4184	12.2972	14.897	16.1254	12.9698	12.7809	11.5819	10.7507	10.1505	6.99458
	40.2807	38.8525	28.7945	22.0275	26.7688	28.0123	27.2713	34.8914	36.6217	35.9682	34.4668	33.643	33.3316	33.3674	33.5852	33.8198	31.1445	32.6222	33.4746	31.7968	30.4944	25.6873	24.152	23.7474	21.2247	22.6681	22.8079	22.681	29.7278	30.9971	32.9509	33.2052	27.1901	22.1021	17.7817	14.2738	16.6902	15.9339	17.3622	12.335	12.624	10.6089	8.71007	7.51675	4.75273	5.29198	7.69136	0.958945	-1.32405
	-4.76186	-4.67702	-3.86648	-0.791333	-1.27458	-0.984803	-0.119537	-0.22506	-1.35608	-1.86632	-2.58292	-2.94049	-2.75156	-2.89309	-3.44141	-3.103	-3.18528	-3.72251	-4.5541	-4.21385	-3.10487	-4.16546	-5.64795	-6.75391	-4.69457	-5.16656	-5.23276	-6.78529	-7.5658	-8.07251	-7.99368	-7.32	-12.3225	-10.2946	-10.0344	-9.7925	-10.6616	-10.4617	-9.84205	-10.1785	-10.3502	-10.5485	-10.4753	-8.85333	-10.191	-7.59569	-7.34642	-5.63991	-5.70953
	0.219879	2.47527	3.26509	2.6876	2.69241	3.0565	4.24135	4.49739	3.94875	3.99616	1.98515	1.83986	2.58213	3.23385	2.9635	2.21575	2.74058	1.26663	-1.57481	-2.27979	-1.60688	-4.36769	-4.27522	-4.5341	-5.1384	-6.09345	-7.26128	-5.00158	-3.7658	-4.19622	-6.51697	-3.85191	-8.26169	-9.07989	-11.4135	-11.7517	-13.4756	-12.4448	-11.4456	-10.8795	-10.1972	-11.5012	-12.1563	-12.2675	-12.6487	-13.2796	-14.9167	-14.2627	-12.8066
	-0.622925	-0.508949	-0.546636	-0.389051	-0.391008	0.0691097	-0.771993	-1.0513	-0.888865	-0.510104	-0.955785	-0.517509	-0.393339	-0.744359	-0.897582	-0.702763	-0.757436	-0.743234	-0.756728	-0.68471	-0.590703	-0.695907	-1.53664	-0.997149	-0.504567	-0.863573	-0.770751	-1.22898	-1.09165	-1.27462	-1.35451	-1.05493	-2.4424	-2.36762	-2.92698	-2.79058	-3.5801	-3.57892	-3.72812	-3.80392	-3.76221	-3.80041	-4.37773	-4.77717	-4.95638	-4.85879	-4.60355	-4.17121	-4.58961
	8.77305	10.3198	10.757	9.95648	10.109	8.5356	7.73204	4.61106	4.58386	8.30043	5.81022	5.93905	6.4914	5.71916	5.1288	5.69216	4.67566	5.31372	4.28313	4.3889	4.48307	4.80392	4.14063	3.05036	2.84054	2.6613	2.46122	1.29896	0.560114	0.29705	0.305702	-0.555352	-0.700082	-0.92402	-2.10005	-2.52545	-3.26727	-3.64807	-3.9225	-2.70463	-2.70617	-3.2104	-3.04771	-3.5184	-4.15886	-4.12915	-4.85474	-4.95411	-4.73751
	-2.5173	-2.7667	-2.43397	-2.44149	-4.28536	-5.00346	-2.95556	-1.96893	-2.95143	-1.55186	-0.612125	-0.965407	-1.42888	-1.06927	-0.77068	-1.19779	-2.15742	-2.2307	-2.01863	-2.6222	-1.75364	-2.18469	-1.56384	-2.18704	-2.11483	-2.42297	-1.99336	-1.60408	-2.15463	-2.54312	-2.5568	-2.49099	-2.42476	-3.09428	-3.72304	-3.27683	-3.90163	-3.54992	-3.56567	-3.96856	-3.75358	-4.2697	-4.62116	-4.73464	-4.99483	-4.85614	-4.95583	-5.0064	-4.94089
	-0.629598	-0.644451	-0.872763	-0.644194	-1.96299	-2.68364	-1.33516	-1.58023	-0.852231	-1.07221	-0.594647	-1.11266	-1.55342	-1.32821	-1.17761	-0.990236	-0.538162	-0.19345	0.399323	0.412251	0.462959	0.0422057	-1.20434	-1.03543	-1.77642	-1.1517	-1.01625	-1.24241	-1.1113	-1.10264	-1.14934	-1.10176	-2.24146	-2.32136	-1.6962	-1.97562	-2.34852	-2.26511	-2.45641	-2.79108	-2.98139	-2.86553	-2.72536	-2.99751	-2.77908	-2.99076	-3.82067	-4.17343	-4.10772
	-17.8319	-18.5944	-19.4399	-18.5434	-19.1439	-17.9608	-18.4271	-17.6715	-17.26	-16.4093	-18.0312	-17.7523	-17.1238	-17.3875	-18.0414	-17.5719	-18.2605	-18.6337	-18.4624	-18.4609	-17.5013	-19.6181	-20.304	-19.4925	-19.1657	-19.4013	-18.946	-19.1513	-18.9298	-18.5132	-16.2067	-18.1712	-13.2749	-13.2916	-11.6122	-10.2735	-9.29443	-8.81973	-8.8133	-10.2793	-10.8062	-10.8604	-11.6399	-11.8467	-12.6705	-12.9866	-13.6876	-14.4233	-15.3898
	-1.27254	-1.21626	-0.967972	-1.22095	-1.08964	-1.52922	-0.959065	-1.03296	-1.32563	-2.01836	-1.882	-1.77931	-1.71028	-1.6749	-1.67318	-1.70512	-2.14601	-2.26421	-2.08887	-2.19184	-3.02784	-2.55893	-3.42709	-3.22466	-3.48024	-3.32323	-3.24012	-2.69976	-2.36721	-2.65147	-2.22956	-2.01073	-1.86665	-2.27131	-1.50694	-0.892431	-0.617792	0.00386385	0.937337	1.26904	1.56721	2.0678	2.06681	2.07633	3.25903	1.94662	1.28378	1.75361	1.02863
	4.57856	6.48209	7.49739	8.0842	8.84586	8.84597	9.45297	10.0359	8.31157	9.32131	8.79112	8.88128	7.8087	8.96147	10.8149	11.3526	11.6829	10.4397	9.80679	9.39062	8.0047	4.91738	6.59352	7.99248	8.21603	7.5415	9.28888	8.27948	8.79048	7.55609	7.72752	4.4737	4.92966	4.84142	3.58682	3.83231	3.63545	2.34742	2.56552	0.386439	-0.666385	-1.27808	-0.856971	-0.706656	-2.07978	-1.66735	-1.20101	-0.463275	0.50211
	2.82574	2.02344	3.79694	6.14972	6.11404	8.52004	9.1816	9.34248	7.6933	2.89666	5.98843	6.94774	6.69412	6.06288	5.27669	4.65379	3.30934	3.41313	6.34311	3.86626	4.18079	5.36982	2.67722	1.22366	5.89913	3.34001	2.0155	2.13426	1.16552	-0.785941	-2.65628	-3.86535	-3.76677	-4.90672	-5.45122	-5.14524	-4.63232	-4.61452	-4.91502	-5.35194	-5.11736	-5.44668	-6.49062	-6.16383	-6.57956	-7.27574	-6.91846	-7.86208	-8.29676
	-4.99712	-5.80405	-6.2175	-5.63709	-12.9401	-12.8246	-8.05798	-4.75239	-4.30567	-2.68491	-0.801841	3.1573	3.05686	0.689617	-3.28166	-3.4015	-4.4085	-4.56148	-3.1942	-4.31946	-7.14171	-9.61185	-9.25399	-6.65684	-7.33132	-7.66998	-7.12758	-6.18996	-7.33355	-7.04253	-9.02915	-9.34548	-0.914892	-6.24968	-14.3251	-16.3533	-10.5648	-6.8303	-10.4439	-13.9619	-17.6447	-12.5468	-10.6301	-9.31211	-11.9924	-14.2206	-13.145	-8.7636	-3.94193
	-8.51947	-7.57414	-4.97708	-4.83775	-1.52227	-2.95693	0.426997	3.7371	1.96383	-0.187439	-5.01598	-0.172506	-0.580583	-0.967813	-0.823695	-0.639779	-1.53035	-1.34286	-1.33806	-2.60017	-3.24083	-2.6753	-1.97475	-2.27133	-2.38772	-2.21114	-2.03203	-2.82271	-2.12391	-0.185796	0.320542	2.63976	1.99662	0.690465	0.247487	0.394533	0.858447	1.36607	1.64436	1.55004	1.32554	1.2288	1.10545	0.634333	-0.0912194	-0.563889	-0.536808	-0.384512	-0.486109
	0.244041	-0.165483	-0.333563	-0.162856	-0.178277	-0.19851	-0.583213	-0.213734	0.097018	0.484255	0.490801	0.733411	0.919877	1.30007	1.72736	1.49634	2.00537	2.32658	1.94511	1.58899	1.65988	1.43279	1.64666	2.1823	1.84958	1.45053	1.49267	1.44006	1.55336	1.69805	1.55485	1.20401	1.1097	1.01793	0.993268	0.92749	0.758702	0.737138	0.880434	0.863698	0.732658	0.659545	0.717301	0.756791	0.764387	0.791711	0.869037	0.954477	1.02333
	1.12476	-0.394214	-2.41287	-3.13694	-2.35781	-2.25215	-2.99543	-4.98919	-1.54132	-2.77065	-2.3476	-1.9078	-1.6821	-1.86091	-2.33344	-2.75461	-2.17272	-3.10864	-3.47002	-4.06082	-1.99846	-2.44254	0.731965	0.568769	1.56911	0.862042	1.40216	2.1794	1.18855	0.724885	1.18514	-0.39018	0.956154	0.339885	0.143381	0.13112	0.068146	-0.205654	-0.691433	-1.25014	-1.61223	-1.37825	-0.884955	-1.00761	-1.21782	-1.17141	-1.51293	-1.77963	-1.42462
	4.98159	5.78615	7.86154	3.81042	1.25403	3.2283	5.93821	4.9532	4.71741	5.54154	5.93967	5.66211	4.93796	4.83171	4.00569	3.86939	4.00771	2.67434	2.45063	3.99965	3.60184	3.40788	5.26138	4.98663	4.90653	4.53796	4.28895	4.56006	3.48079	3.19667	3.52061	3.49857	4.94012	3.58952	2.90161	2.71384	2.86369	3.18864	3.50627	3.55461	3.21716	3.03876	3.46808	3.90771	3.74924	3.38633	3.30626	3.36879	3.33552
	-4.72346	-4.93743	-4.89518	-4.70252	-4.03763	-3.58555	-3.37272	-2.87668	-3.05487	-2.77499	-2.82987	-2.62036	-2.6624	-2.42486	-2.56292	-2.53115	-3.023	-3.58669	-3.44745	-3.45517	-3.5916	-3.86508	-3.71053	-4.05836	-4.14915	-4.16527	-4.5228	-4.71927	-4.57321	-4.83719	-4.58465	-4.80988	-4.88049	-5.06798	-5.29713	-5.51291	-5.55609	-5.41942	-5.57693	-5.26177	-5.16501	-5.44629	-5.36385	-5.33736	-5.45689	-5.30031	-5.17107	-5.23872	-5.32111
	6.84575	6.52195	6.81334	6.322	5.7948	5.17229	5.97565	5.86986	6.4021	4.94523	4.9912	5.29042	3.20055	3.61493	3.27712	3.33019	3.25146	3.10684	2.56848	2.10376	2.87961	2.51213	1.9449	1.88261	1.62667	0.287111	1.52288	0.725284	0.781667	0.780115	0.482794	-0.29256	-1.45969	-2.38906	-2.69691	-2.12857	-2.7435	-3.50314	-4.11571	-4.15905	-2.04711	-2.9812	-2.71315	-2.25334	-1.32206	0.395991	0.347012	-0.914915	-1.6245
	-2.74025	-2.91189	-2.56719	-2.51689	-2.87821	-3.66762	-3.40518	-5.42633	-4.50581	-4.52955	-3.70981	-4.11875	-3.90194	-3.96644	-4.0827	-4.10641	-4.58668	-5.00011	-4.37007	-4.87481	-5.18542	-5.25011	-6.00427	-6.7002	-6.12066	-5.73856	-5.77578	-5.93985	-5.44529	-5.28089	-4.38223	-5.27949	-5.11019	-4.77309	-4.78929	-4.05917	-4.50121	-4.32392	-3.81024	-4.09042	-3.96206	-3.9997	-3.93246	-4.62051	-5.00225	-4.89524	-5.24461	-4.8739	-5.5861
	-1.54274	-2.74443	-4.24748	-3.65339	-3.16917	-3.01824	-4.52722	-5.39594	-5.38318	-5.30687	-5.21355	-4.58276	-4.73969	-5.10651	-4.92906	-5.19463	-6.17428	-5.5273	-6.15896	-5.86139	-5.39159	-4.997	-4.71976	-3.92891	-2.75477	-2.01989	-1.04262	-0.200879	1.23558	-0.417936	-1.38356	-1.62109	-3.07703	-2.79782	-3.90943	-4.26771	-4.00645	-5.36569	-6.07386	-5.79506	-5.99989	-5.7959	-3.6319	-4.37833	-5.65151	-3.25631	-5.01161	-6.25393	-4.80173
	-12.8622	-12.6589	-13.0675	-11.3524	-11.124	-21.2994	-23.6527	-15.8636	-16.2351	-15.0716	-15.6157	-18.3318	-14.7001	-15.8635	-17.6923	-16.9244	-19.6149	-21.9039	-21.3049	-24.7082	-24.5385	-25.4139	-24.9294	-24.3737	-27.7588	-19.7307	-17.6098	-15.055	-14.7222	-16.686	-21.3215	-18.0129	-13.184	-15.3167	-15.7811	-14.9339	-15.339	-17.7003	-16.9473	-15.3089	-15.0857	-13.6139	-13.4999	-16.3173	-12.7652	-14.4255	-16.5336	-18.056	-21.1932
	-10.8031	-11.1058	-9.97755	-8.61838	-10.5518	-10.1309	-10.0919	-11.2646	-10.7671	-13.033	-13.4663	-15.1376	-16.7743	-17.8607	-19.7203	-17.778	-17.8334	-15.5325	-14.2839	-15.3997	-15.1992	-12.6262	-13.6879	-13.0592	-13.9765	-14.9538	-14.4341	-17.2118	-18.6165	-17.9864	-17.2559	-18.6997	-20.4192	-21.9279	-20.2284	-21.9112	-21.9445	-20.225	-21.9554	-23.4136	-24.3712	-24.4345	-26.2904	-26.4529	-28.1815	-28.803	-27.6309	-29.1645	-28.5426
	-3.6713	-3.29546	-2.92301	-2.90531	-2.99894	-3.5787	-3.70545	-3.59328	-4.18869	-4.92485	-5.07064	-5.28396	-5.25695	-4.80812	-4.66695	-5.10371	-4.64656	-3.90111	-3.60636	-3.30552	-4.10003	-3.73999	-3.99241	-4.05894	-4.10907	-3.8814	-4.22265	-4.66698	-4.99759	-4.99959	-5.21099	-6.06084	-5.86931	-5.94671	-5.77821	-6.02705	-5.72543	-5.20723	-4.50372	-4.1085	-2.75822	-1.81028	-1.33886	-0.884985	-0.989629	-1.22846	-0.970044	-1.91392	-2.35989
	6.02214	6.65424	6.14837	5.58159	5.83446	5.24367	5.07543	4.52659	3.68804	1.16591	2.23642	2.68627	2.64449	2.24014	1.60228	0.85995	-1.78216	-1.31514	-1.65296	-1.58176	-3.41777	-2.26895	0.241391	2.88088	1.89863	2.91147	6.04043	9.48777	12.9439	14.7689	15.148	14.1602	14.3026	17.0939	15.8067	13.1466	12.308	9.93054	9.39299	8.35638	7.26866	6.46804	5.54639	5.23672	4.02365	0.0186577	1.2709	1.86719	3.01072
	1.34944	1.11523	1.10466	1.07684	-1.25188	0.760025	-7.8839	-3.08659	-1.9525	-3.37671	-3.858	-4.43326	-4.9861	-4.56306	-5.48059	-6.92111	-5.53563	-5.34356	-6.74472	-5.73	-6.95996	-8.44144	-8.84627	-9.86086	-7.93046	-6.05472	-7.66908	-7.61479	-7.90226	-8.53574	-8.58156	-8.11325	-9.44316	-10.3733	-10.5554	-10.8207	-11.8742	-12.4634	-12.5242	-12.5658	-12.897	-13.0111	-11.6888	-12.8172	-12.8999	-13.5942	-14.1315	-13.4863	-11.8218
	18.7339	20.8098	22.1642	22.0343	22.0816	21.8883	21.3367	21.0397	18.954	16.7327	18.2697	17.9161	16.9488	16.4974	16.6042	16.8409	16.8676	15.7032	15.0222	14.6474	12.0213	12.5405	11.4142	10.7982	9.58636	9.30754	9.50858	8.93752	7.79733	8.8977	8.35785	7.76001	6.15046	6.17737	5.28743	5.03836	3.60436	3.07788	2.52954	1.76225	0.507297	0.919054	0.854888	0.00991736	0.518076	-1.07717	-2.20246	-0.674292	-1.96445
	11.9651	12.2342	11.7973	12.7255	12.7623	12.6606	11.0731	11.4122	11.7754	9.68132	9.42481	7.96272	6.9685	6.55573	6.6757	4.59208	4.36997	2.98127	3.96147	3.39194	-1.57351	0.503654	-0.0624325	-0.211023	-1.10911	-0.915889	-0.307462	-1.45561	-2.08885	-1.60007	-2.19731	-1.76035	-3.58517	-2.27034	-2.53809	-1.80695	-3.20609	-2.51949	-3.13238	-2.60393	-1.28901	-1.72354	-1.10338	-0.98676	-1.20197	-1.20467	-1.16829	-0.944483	-0.653906
	-4.8393	-5.17451	-4.97987	-3.91452	-4.05968	-3.66939	-3.70927	-3.19713	-3.68615	-4.31647	-5.0085	-5.24912	-5.04805	-4.90594	-5.04482	-4.97015	-4.82219	-5.10168	-4.29548	-4.73173	-5.44467	-5.94901	-6.21663	-5.4016	-5.15895	-5.15133	-5.14977	-5.36655	-4.92059	-4.42685	-4.016	-3.81005	-3.72119	-3.62512	-3.59311	-3.05065	-3.55932	-3.29352	-3.35732	-3.82266	-3.92852	-4.48876	-3.78867	-4.22291	-3.48828	-3.16802	-3.06417	-3.45309	-3.48318
	-3.89435	-5.20803	-6.01355	-5.05947	-7.0401	-7.6842	-6.22324	-5.60368	-8.20512	-12.2251	-8.81026	-9.05977	-10.4902	-11.0085	-11.3682	-12.085	-9.3453	-10.4093	-10.6888	-11.8397	-12.329	-11.029	-10.774	-10.297	-9.59939	-8.86361	-8.28644	-8.2857	-11.6575	-8.85205	-8.45869	-7.89535	-9.44859	-9.55824	-10.7937	-11.3211	-10.4202	-9.9716	-11.0577	-11.9074	-12.5342	-14.0884	-14.7247	-14.8957	-15.6521	-16.1406	-15.5884	-14.6782	-13.6022
	-19.7311	-19.8125	-20.0093	-22.0592	-20.799	-20.1115	-20.2902	-20.7084	-17.8284	-22.071	-18.279	-18.7725	-18.6435	-20.0569	-20.298	-19.2366	-19.3121	-20.484	-20.7029	-18.7567	-17.8489	-17.1409	-15.4207	-13.453	-14.0616	-14.2043	-10.9505	-12.0354	-15.1574	-12.3818	-13.4878	-12.7015	-15.4732	-15.0307	-12.6102	-14.7189	-15.2516	-16.3004	-16.6717	-15.3071	-16.2489	-15.1977	-14.2387	-15.6712	-16.4783	-16.1746	-15.7518	-15.8304	-14.7057
	-3.99244	-3.35968	-3.66933	-3.52124	-3.75892	-3.75837	-3.33194	-3.89154	-3.84299	-2.76183	-3.09415	-3.09258	-2.86963	-2.53782	-2.20969	-1.99775	-3.43087	-2.16808	-2.97996	-2.72675	-2.6825	-2.60026	-1.41547	-1.18102	-2.06901	-1.03245	-1.51931	-2.70791	-1.84831	-1.90688	-2.22645	-1.97841	-2.13261	-3.00823	-3.48149	-3.49348	-3.40698	-3.80862	-4.10929	-4.13532	-4.55042	-4.58623	-4.27793	-4.62964	-4.26193	-3.96438	-3.68061	-4.39309	-4.74272
	0.691815	1.27804	2.00661	2.32367	2.38474	0.846061	-0.0096279	0.670553	-1.77391	-0.973952	-1.88895	-2.21692	-2.31368	-2.46164	-2.40556	-1.83082	1.8068	1.62685	-0.618914	-0.0184544	2.67495	1.83318	1.10719	0.516535	1.13566	0.778845	1.41131	1.64815	3.44965	1.99255	3.12856	2.23325	-0.479721	0.566014	0.343312	0.142453	0.634816	1.24544	0.922757	0.788436	1.22772	1.62235	1.82037	2.19693	1.85969	1.49198	0.514962	0.22696	1.6238
	1.68907	0.875777	-0.203509	-0.770753	-1.99436	-1.77922	-1.06253	-2.18283	-1.66226	-2.21604	-2.42326	-1.61057	-0.841591	-0.957562	-1.17934	-0.899278	-2.55663	-3.06248	-4.69897	-3.1786	-2.43822	-2.36976	-2.29047	-1.68197	-1.83698	-2.57348	-1.95278	-2.51651	-4.20777	-4.32278	-4.80751	-5.02129	-6.11211	-6.96809	-7.0397	-7.08381	-7.40452	-7.02777	-6.8279	-7.35313	-7.74101	-8.03534	-8.08933	-7.95169	-8.04528	-8.64963	-9.23136	-9.27126	-8.84176
	-12.6213	-12.9794	-13.3805	-13.0922	-13.8005	-13.6116	-14.0795	-13.9053	-13.5554	-15.4987	-17.0822	-12.0614	-13.834	-12.5361	-12.589	-7.68481	-7.3171	-7.85744	-7.89783	-7.59566	-7.53166	-7.42122	-7.71329	-7.19573	-7.05996	-6.63733	-5.03492	-2.64571	-2.29259	-0.221874	-0.158252	-0.0519048	1.84656	-0.13886	-0.969923	-0.991601	-0.548865	0.0133176	0.358514	0.432329	0.519285	0.790929	1.15146	1.47654	1.65375	1.61089	1.5082	1.56594	1.67253
	2.02249	2.36469	3.59623	3.70595	2.44149	1.66979	2.02647	3.77156	3.53139	6.44002	3.04276	2.48709	3.37177	4.29555	4.04954	3.099	3.73932	2.50759	3.39961	3.89031	3.60367	3.41727	4.14278	5.54529	4.32631	3.6442	4.01148	3.21154	4.17388	4.21706	-0.21937	1.00751	1.43818	1.57852	1.49641	1.24241	0.827308	0.200297	-0.0972592	-0.0112708	-0.108922	0.00238703	0.593104	1.59454	2.38153	1.95782	2.01907	3.35414	4.69859
	-13.8923	-16.5426	-17.8198	-16.0211	-15.2508	-16.8451	-16.3223	-15.2746	-18.3912	-14.2416	-17.8555	-14.1735	-16.1971	-15.9291	-13.2234	-13.8978	-14.9565	-13.9032	-14.0111	-13.2741	-12.4446	-11.4761	-9.7888	-9.38989	-7.27609	-6.47778	-5.43258	-4.04085	-6.41611	-8.63332	-5.82103	-6.56054	0.464847	-4.7034	-7.26689	-8.17964	-8.3957	-8.8016	-9.56784	-10.4192	-11.0018	-10.9267	-9.80288	-8.44385	-9.07005	-10.7937	-10.9046	-10.2187	-10.0963
	-1.52835	-0.582207	-0.965967	-2.7603	-5.96117	-5.08328	-2.85424	-7.76706	-5.88293	-12.3795	-8.01092	-5.56457	-4.56981	-4.55597	-5.0524	-5.58842	-4.79903	-5.15965	-3.307	-7.51061	-7.74516	-11.012	-10.5888	-10.7415	-12.2251	-9.30925	-7.22924	-4.45953	-2.71576	1.27214	0.756099	-0.477303	-3.94005	-5.62949	-6.59332	-4.13835	-2.34213	0.507285	2.604	2.13558	3.01565	6.14136	6.48706	7.26186	6.04869	4.84986	4.2377	4.35478	3.72498
	0.00597918	0.261558	-0.231772	-0.489374	-0.515511	-1.00183	-1.08869	-0.634329	-0.105367	-0.0667306	-0.181767	-0.312043	-0.30584	-0.422646	-0.723318	-0.695968	-0.707803	-0.576858	-0.842684	-0.725847	-0.527669	-0.817868	-0.816324	-1.20246	-1.24369	-1.10483	-1.29608	-1.20176	-1.17921	-1.20851	-1.14102	-1.26197	-1.50788	-1.42951	-1.72436	-1.75211	-1.98571	-1.75966	-1.53823	-0.982862	-0.369303	0.0279565	0.153503	0.599547	0.649379	0.375682	0.306754	0.302682	0.1459
	11.1789	8.89502	9.30493	9.2873	8.1654	7.08077	8.36169	7.16333	7.81471	7.14053	4.99482	4.52785	6.2471	7.76142	9.02184	10.9428	11.7365	11.3724	12.5252	11.761	11.2291	10.7924	8.69101	8.3754	8.61487	7.80705	7.4961	7.2016	7.81979	6.36965	6.90326	8.05049	10.4818	10.9743	9.59121	8.0202	6.82136	7.18484	8.65697	7.59149	6.03685	4.68856	5.66908	5.17683	5.22392	5.66521	4.34421	4.78279	4.88615
	-2.58731	-2.1625	-2.71961	-5.44659	-4.85164	-4.05736	-4.96727	-4.31615	-5.31969	-5.18163	-4.95725	-4.75327	-6.43189	-6.35944	-6.16285	-6.3348	-9.2721	-6.94136	-7.27071	-8.55374	-9.36766	-9.31565	-9.33007	-10.2146	-11.1399	-12.1502	-11.3401	-10.2742	-9.6269	-9.29336	-9.88991	-9.41786	-2.97517	-6.78615	-5.14853	-4.29077	-4.48551	-3.71089	-5.11324	-6.51934	-6.73993	-5.45591	-4.70747	-4.89989	-3.92106	-3.57067	-3.11312	-4.47799	-4.6383
	-6.15374	-5.59406	-7.70977	-7.32496	-7.79065	-5.24263	-9.44553	-10.365	-5.59382	-7.83561	-7.06505	-3.64237	-4.35593	-3.42583	-3.95166	-4.04295	-4.92172	-3.54122	-7.11627	-9.14623	-8.69004	-4.21138	-2.91623	-5.44723	-5.57756	-5.12151	-3.61197	-3.92135	-2.13568	-3.6922	-3.03554	3.5064	3.24412	2.5877	0.729977	-0.325335	0.496705	0.162646	-0.602661	0.0231735	-0.85354	-0.58421	0.524241	-0.422122	-1.34898	-1.60689	-2.0762	-3.39527	-3.9461
	-2.16345	-2.19179	-2.84174	-2.23079	-1.16302	-1.20945	-0.690823	-1.61718	-1.26936	-2.58887	-2.53539	-2.12494	-1.85808	-1.7411	-0.637869	-2.57015	-3.2235	-2.33142	-2.29076	-2.87782	-3.18155	-2.91301	-2.81834	-2.22853	-2.20109	-1.50477	-1.70001	-0.870106	-1.55354	-1.68157	-1.68923	-1.30937	-2.15119	-2.37907	-2.39831	-2.41691	-2.29809	-2.29132	-2.35815	-1.7751	-2.82468	-2.65715	-2.32342	-2.6792	-2.7869	-2.53788	-2.70716	-3.07864	-1.82251
	6.40227	5.07957	3.63156	2.66661	3.14555	4.53032	2.71343	1.48095	-3.47591	-2.15242	-0.538637	0.806163	1.88198	2.68881	3.22667	3.49554	2.45607	1.64071	1.14083	-2.57101	-1.3434	-2.94825	-1.66608	-2.83374	-3.57138	-1.87124	-1.71888	-3.58808	0.565239	-0.716765	-1.95992	-4.05743	-2.87917	-4.88653	-0.837367	-0.176811	-1.39094	-0.122916	2.01057	0.88244	0.467225	-0.900206	-0.840676	-1.63501	-1.91054	-3.82752	-1.54111	-1.2841	1.31966
	4.74519	4.45084	5.42428	6.02476	5.77256	5.46657	6.38404	2.75236	3.00538	2.55591	3.93535	4.50755	4.47409	4.03654	3.39644	2.75537	2.65113	3.04621	-0.360441	-1.54267	-2.80905	-3.9036	-2.41372	-2.39682	-2.36415	-1.06337	-0.815542	-0.132986	-0.794433	-0.473776	-0.881449	-1.08265	-3.73642	-4.30956	-5.40183	-6.84219	-6.29075	-6.69246	-6.02358	-6.36975	-7.03814	-7.97946	-8.24513	-8.05958	-9.45009	-8.32999	-8.93447	-8.53911	-7.51096
	-13.2968	-14.3	-14.0516	-13.828	-13.6934	-13.8772	-13.4637	-12.5603	-13.1409	-14.1522	-14.1048	-14.0574	-14.0099	-13.9625	-13.9151	-13.8677	-13.4765	-13.2815	-14.0789	-13.547	-14.0417	-14.7739	-14.8456	-14.7789	-14.3491	-13.8785	-13.8263	-13.6962	-14.037	-15.3332	-15.8921	-16.4837	-16.3519	-16.1545	-16.3868	-17.4835	-17.2314	-16.558	-16.5808	-16.6062	-16.295	-16.4414	-16.8247	-15.8374	-15.9887	-14.9761	-13.6721	-12.4657	-11.9732
	5.70081	7.14111	6.46374	6.75459	9.28535	8.26788	11.3328	11.9696	10.4157	10.5642	8.03414	6.74532	6.47669	7.0072	8.06968	8.99593	6.90183	7.22233	6.20082	5.73035	6.4947	7.52844	8.79959	10.4396	13.2	15.7216	15.5137	14.9364	12.6086	14.4542	18.7043	16.8109	15.0665	17.044	16.9996	17.6792	18.9478	18.0629	16.2755	17.4044	18.284	16.9372	16.7782	19.0924	18.8588	19.0737	19.4068	18.9941	18.2097
	2.74389	2.10753	2.9249	2.25793	3.55902	4.56189	3.74901	4.93951	4.03046	-0.97447	3.34347	5.63561	6.39648	6.12063	5.30257	4.43684	4.2688	4.55327	1.27336	-0.720053	0.29109	1.26965	0.633766	0.279501	1.10454	1.59267	0.531754	-0.0387509	1.74187	1.76369	-0.209265	0.162503	3.64975	-0.131591	-1.21566	-0.624029	0.616631	1.42976	1.31191	0.93075	1.02772	1.61929	1.94147	2.08668	1.81776	0.72904	-0.135808	0.380536	2.03264
	-1.39849	-2.0539	-3.11678	-2.5346	-1.52175	-1.27095	-1.9666	-2.47923	-3.10909	-4.75565	-4.13583	-5.4312	-6.55778	-6.20949	-6.30164	-7.66854	-8.72366	-8.13179	-7.82012	-8.03589	-8.0082	-6.92332	-7.84178	-7.64163	-7.04642	-7.56141	-6.7932	-6.39253	-6.78014	-6.72098	-5.78941	-4.959	-2.36948	-3.9916	-4.36314	-4.05511	-3.6385	-3.54777	-3.45449	-3.07547	-2.83434	-2.85746	-2.88086	-2.85357	-2.84201	-2.93009	-3.05602	-2.97115	-2.68429
	2.47378	3.46514	3.84366	3.62914	4.66665	4.40375	4.73108	4.39697	3.61676	2.47273	2.80916	2.6515	2.24514	1.83549	1.64151	1.65215	2.12881	-0.274579	0.539834	1.28462	0.0754861	0.179575	0.94403	0.54334	0.310335	0.573724	1.3413	1.97635	1.52446	1.52323	1.72422	1.30322	3.34425	1.82811	1.61756	1.74441	1.30646	0.622626	0.548053	0.270895	-0.127207	-0.04459	-0.275235	-0.783417	-1.01706	-1.19948	-1.04548	-0.366554	-0.206387
	-10.7034	-10.0352	-9.79984	-10.1277	-10.5218	-10.4925	-10.0462	-10.3531	-11.3179	-11.1319	-12.1138	-11.9886	-12.3419	-11.8953	-12.0321	-11.581	-11.6757	-12.2935	-11.1869	-10.901	-11.274	-9.93335	-10.1466	-9.39244	-8.09732	-7.59607	-6.45294	-6.66538	-5.74052	-4.79532	-4.68493	-3.76657	-3.98944	-3.23154	-3.08224	-3.31008	-3.6836	-3.97133	-3.97755	-3.84258	-3.8701	-4.09635	-4.37361	-4.63223	-4.87472	-5.08608	-5.22851	-5.24752	-5.06802
	0.568804	0.711988	0.924461	0.499266	0.0604066	-0.291824	0.0216594	0.402956	-0.204319	-0.156883	-0.552048	-0.61863	-0.466454	-0.977344	-1.09792	-1.21243	-1.26341	-1.47401	-1.28869	-0.990527	-0.8422	-0.969241	-0.846172	-0.411458	-0.569873	-0.828246	-0.870286	-0.469824	0.570079	0.836169	0.502923	0.343943	-0.412904	-0.0240437	0.0603007	-0.0486334	-0.239608	-0.401386	-0.447288	-0.388865	-0.273666	-0.195007	-0.242702	-0.446814	-0.759368	-0.879996	-0.603657	-0.359018	-0.535753
	2.2946	2.57358	2.38736	1.74733	1.78022	0.72957	0.0670643	1.21068	-0.325761	0.456056	0.103132	-0.188314	-0.418283	-0.586775	-0.69379	-0.739328	-4.66113	-2.0977	-0.93472	-0.749384	-0.999684	-0.808108	-0.796172	-1.20215	-0.737247	-0.577609	-1.30711	-1.61938	0.177793	1.07647	0.530722	-0.111782	3.54897	-0.934206	-3.07559	-3.5589	-3.06788	-2.28627	-1.89755	-2.27019	-2.83651	-2.95428	-2.70934	-2.50349	-2.50178	-2.63103	-2.81195	-2.97468	-3.06086
	-4.45293	-4.29687	-4.36394	-4.0936	-4.43338	-4.19879	-3.56788	-4.4349	-4.57102	-4.61315	-4.31502	-5.16385	-5.69704	-5.28651	-5.91734	-6.32604	-6.9351	-7.33075	-7.07963	-7.49589	-7.29027	-7.76491	-7.71894	-7.87044	-7.4017	-8.2057	-8.65134	-9.27238	-9.42711	-9.61606	-9.2296	-8.79568	-8.30555	-9.03658	-9.79032	-8.4288	-9.11997	-9.37608	-9.46932	-9.61075	-9.38607	-8.22394	-7.52427	-7.94918	-7.1046	-6.86462	-6.96864	-6.91182	-5.81242
	4.27324	5.96056	7.0105	5.6158	6.10292	7.82007	-2.58865	4.82497	1.64161	1.09824	5.75802	5.11782	2.81891	2.01011	2.22367	2.2665	-1.21181	-2.79226	-2.74305	-4.64911	-4.62705	-5.17037	-6.69778	-8.66483	-5.98156	-6.88358	-6.46704	-5.16865	-5.26787	-4.48458	-5.7979	-8.03812	-9.98963	-9.11699	-5.68035	-3.52568	-3.48506	-3.35707	0.414924	1.87863	1.32681	-2.27988	-4.73663	-3.34555	-1.43708	1.03565	-0.244375	-1.91455	-4.43652
	-12.647	-13.6279	-14.5592	-14.1107	-14.0559	-14.2554	-15.1154	-14.6526	-14.7452	-16.3019	-14.6586	-15.1866	-15.7401	-15.6591	-15.7471	-16.2498	-17.4929	-17.9436	-17.6116	-17.7028	-19.3092	-19.0859	-19.2831	-20.9374	-20.8774	-20.5322	-18.1859	-16.5209	-16.2914	-15.2041	-15.7625	-16.3132	-16.4324	-17.2857	-18.6206	-19.3251	-17.8937	-17.258	-17.613	-16.5428	-17.5354	-17.4337	-17.3254	-17.2583	-17.0348	-16.4172	-17.4897	-17.775	-16.5311
	-0.833764	-0.550634	-1.93028	-2.11725	-2.00812	-1.4757	-0.930554	-0.677157	-1.40412	-1.48915	-2.10843	-2.66391	-3.14059	-3.52346	-3.80184	-4.00243	-3.62589	-3.71329	-4.10699	-4.65601	-5.41982	-5.5001	-5.36841	-5.58523	-5.84152	-5.76259	-5.77854	-5.93458	-5.71265	-6.03583	-5.51046	-6.09506	-7.17329	-6.39773	-6.05871	-5.71161	-5.03987	-4.42864	-4.6051	-4.1338	-2.93447	-1.5769	-1.54284	-1.31792	-1.54217	-0.440328	-0.0670048	-0.99716	-1.28682
	-1.8733	-0.388164	-0.913286	-0.915937	-0.501218	-0.234434	-1.49852	-1.88589	-0.867383	-1.59726	-1.31779	-1.2497	-1.33426	-1.51271	-1.72634	-1.91639	-2.25977	-2.73726	-3.46239	-3.63219	-3.9588	-4.41378	-3.71392	-2.94374	-3.60252	-4.20089	-4.73592	-4.94859	-4.84952	-4.46733	-4.16003	-5.19008	-5.3545	-5.73466	-5.6554	-5.75426	-5.53026	-5.51837	-5.81018	-5.68582	-5.7085	-5.86692	-5.94754	-5.77496	-5.58463	-4.92074	-5.0377	-5.07428	-4.92597
	0.840617	0.324808	0.302989	-0.569424	-0.994141	-1.20086	-2.51782	-1.47802	-1.35483	-1.52816	-1.61547	-2.04759	-2.20583	-2.60337	-3.35366	-3.2668	-3.78633	-3.99282	-4.42692	-4.62226	-4.39354	-4.05364	-3.98595	-4.12723	-4.30017	-4.34922	-4.30148	-4.48813	-4.19956	-4.30915	-4.95701	-5.02954	-6.38451	-6.02133	-5.64189	-6.58	-5.70182	-5.32658	-5.51127	-6.09625	-6.15241	-5.90992	-6.17714	-6.43436	-6.67569	-7.14621	-7.37733	-7.37651	-7.29745
	2.98394	2.39625	1.57874	1.46054	0.756969	0.115016	1.45906	0.302628	1.04347	-0.229251	-0.530761	-0.524198	-0.466188	-0.613358	-1.17359	-1.93049	-1.65894	-2.27233	-2.21958	-2.62136	-3.33289	-3.12947	-3.42887	-3.77656	-3.95085	-4.06075	-4.02813	-4.78598	-5.24012	-5.72307	-6.54842	-7.08017	-6.93646	-7.54397	-7.80601	-8.2744	-8.74325	-8.17657	-7.44475	-7.66448	-8.09919	-8.07583	-8.78191	-8.79661	-8.86088	-9.32319	-9.42838	-9.08569	-8.90177
	3.74421	2.05187	3.2007	1.54337	-1.50536	1.14771	1.9842	0.817797	0.646561	0.00784718	-0.385689	-0.890123	-1.16348	-0.952804	-0.658104	-0.78329	-3.12052	-2.99056	-3.34419	-3.6611	-3.26918	-2.86018	-1.79976	-0.905368	-1.06839	-0.202092	-0.571513	-0.0818622	-0.832914	-1.22269	-0.587682	-0.0998397	0.663349	0.111823	1.25651	1.73258	1.77962	3.29883	2.69433	3.24122	2.43902	2.44472	1.72641	1.13633	0.950521	1.10578	-0.0542305	0.160267	0.0107213
	4.35034	3.21209	1.52948	2.20062	1.86306	3.15989	3.11162	2.7342	2.33009	2.11532	0.650833	-0.402171	0.877894	0.227444	-0.715947	-0.46548	-0.484227	-0.482865	-0.361892	-0.639892	-0.618361	-1.30557	-1.6177	-1.44142	-1.87693	-1.46065	-0.46135	-0.590824	-0.316144	-0.328444	-1.46277	-1.507	-1.95231	-3.61151	-3.52926	-3.43254	-3.78282	-3.85148	-4.15094	-4.77268	-5.22195	-5.45528	-5.69405	-5.80218	-6.02102	-5.49223	-4.83125	-4.32526	-3.19964
	-5.20759	-4.75774	-4.83479	-4.86303	-5.0545	-5.01825	-5.13033	-5.09968	-5.50934	-5.96482	-6.39864	-5.94463	-5.4823	-5.20423	-5.2448	-5.9977	-6.01532	-5.5994	-5.55242	-5.58588	-5.86971	-5.87889	-5.51717	-5.89171	-5.65398	-5.45419	-6.30081	-6.20166	-6.39354	-6.42593	-6.79633	-6.79384	-7.20799	-6.41826	-6.46088	-6.50688	-6.16216	-6.29433	-6.29666	-5.9544	-6.06445	-5.97901	-6.09449	-6.29388	-5.90785	-5.60797	-5.5024	-5.25249	-4.69147
	0.581747	1.68804	2.03109	2.35155	2.21335	2.17903	2.63495	2.50592	2.55049	0.961786	1.79463	2.21597	2.3167	2.18771	1.91988	1.60408	1.17561	1.04928	0.717863	0.558172	0.651725	0.643029	0.360256	0.0420149	-0.0536521	-0.0265773	-0.23222	-0.606817	-0.331389	-0.129753	-0.271325	-0.123836	-2.0438	-1.84027	-1.71358	-1.07586	0.0571006	-0.0346405	-0.588999	-0.661631	-0.776026	-1.03149	-1.10994	-0.768747	-0.307772	-0.492685	-0.501373	-0.175172	-0.129881
	1.49433	1.2941	2.15711	2.26092	0.819445	0.0553786	-0.266544	-0.107348	-1.31441	1.27758	0.500522	-0.239759	-0.943264	-1.60999	-2.23995	-2.83312	-6.95275	-3.84707	-3.00336	-3.50215	-4.23485	-3.98364	-2.42148	-1.01426	-1.11915	-1.66587	-0.882563	-1.06291	-2.60018	-3.48559	-3.12897	-3.10795	-5.59973	-2.63069	-3.37957	-3.46338	-3.08877	-5.13034	-5.02422	-4.33452	-4.28601	-4.75102	-4.76046	-3.46364	-3.62829	-4.24763	-4.9032	-5.51705	-5.54734
	-1.62374	-1.70185	-1.89422	-2.0179	-0.609489	-1.40101	-2.92453	-3.69502	-2.92533	-2.08576	-3.783	-2.77816	-2.501	-2.83355	-2.55234	-3.03306	-3.51141	-3.29648	-4.18235	-5.73427	-5.20812	-3.60547	-3.18224	-2.7612	-3.20718	-2.49248	-3.68155	-2.58799	-3.30596	-2.98166	-1.77815	-2.71717	-4.12086	-3.89467	-4.69546	-3.77328	-3.15868	-2.21934	-0.826214	-0.394536	0.82929	0.813898	1.82801	2.14161	2.89954	3.94651	4.13632	4.38759	5.39484
	1.87234	2.19912	2.11817	1.32765	0.972527	0.884903	-3.1639	1.40264	0.146589	1.92341	-0.355511	-1.3657	-1.52719	-1.30472	-1.4768	-2.32119	-3.12997	-4.89382	-4.6435	-4.37837	-6.30553	-7.08721	-7.63559	-9.12535	-6.96883	-6.85364	-7.65443	-7.47858	-8.17044	-9.62627	-9.97019	-11.9745	-11.3045	-10.9825	-10.2555	-11.2293	-10.2343	-9.61864	-7.19984	-3.77673	-4.57641	-6.05754	-6.17447	-4.94596	-5.17222	-4.63124	-5.9615	-7.38047	-7.50814
	0.5027	0.398176	1.1363	1.03585	0.875151	1.06154	0.935101	0.730863	0.85418	0.942678	0.754549	0.390702	0.31114	0.344197	0.207775	0.178289	0.368231	-0.203537	-0.10672	0.0447829	-0.195894	-0.602056	-0.725224	-0.565639	-0.638021	-0.618218	-0.728386	-1.01619	-0.804987	-0.633415	-0.82745	-1.13273	-1.07638	-1.22099	-0.913968	-0.710712	-0.642764	-0.945112	-0.818283	-0.64404	-0.669307	-0.522595	-0.645443	-0.602897	-0.626624	-0.4307	-0.585921	-0.656822	-0.828265
	-6.74813	-7.43047	-6.77042	-7.56616	-7.19043	-8.33624	-4.66093	-12.07	-8.47282	-6.45983	-7.46339	-7.30712	-6.87833	-6.95375	-7.49207	-8.0662	-8.1281	-8.83618	-8.41203	-11.058	-11.912	-12.7497	-13.1106	-10.405	-8.86667	-7.95513	-8.26316	-7.21754	-6.33427	-3.91869	-5.98443	-5.37599	-6.32268	-3.8258	-0.516127	-0.320035	-1.85098	-1.7497	-1.85246	-1.71506	-1.69925	-0.0507556	0.406839	-0.0811691	-0.857586	-2.34832	-2.58605	-4.98082	-7.5267
	12.652	11.6058	12.1162	13.4666	10.3417	12.1855	10.7076	10.7158	9.1919	10.5583	8.62675	7.37717	6.63551	6.22778	5.97998	5.7181	3.61707	2.5677	2.1123	2.15279	0.836515	-1.11307	-1.60423	-0.954091	0.0944957	-0.341961	-2.57193	-3.24137	-4.53964	-4.59576	-5.4645	-6.0494	-6.84575	-6.59692	-5.21132	-3.9596	-4.84999	-5.45506	-5.24318	-5.69488	-6.34188	-6.23382	-6.8805	-2.33858	0.229233	1.13814	2.74334	3.04085	2.46413
	2.15369	1.26606	1.36854	2.81996	2.62466	1.9672	1.82542	2.00063	1.76994	2.59734	2.65214	2.39342	1.84327	1.81173	1.9648	1.98299	-1.31236	1.72224	-0.454237	-1.64103	-0.136143	-0.103652	-1.09664	-0.63297	-0.454968	-1.44401	-0.953807	-1.11242	-0.590164	-1.11321	-2.53847	-2.00967	-3.34832	-4.92251	-4.01016	-2.8735	-3.13601	-2.13559	-0.859178	-1.45717	-0.392493	0.0478875	1.42384	1.76615	3.01135	3.89458	3.86738	5.04361	5.72219
	12.3913	11.7279	12.2464	13.3039	13.3874	13.5229	12.9584	11.7277	11.7646	13.8976	10.8803	9.82532	9.76723	9.7408	8.9333	7.85996	6.26689	8.25971	6.83064	4.56201	4.05508	5.13649	5.57922	5.44712	5.23858	5.63568	5.06719	5.06508	5.22683	4.88148	5.36349	5.25418	4.47232	6.61716	5.13998	6.00346	7.72993	7.53112	6.80939	6.85016	5.77268	6.02305	6.40316	6.8378	6.24038	5.46623	5.19687	6.24843	5.9369
	4.0993	4.01682	4.40477	4.41246	3.10737	2.8836	3.37159	4.10732	2.9038	1.51055	2.4758	2.43355	1.86688	1.2589	1.03223	1.08318	0.438449	0.890005	0.242189	-0.647265	-1.14768	-0.76391	-1.34403	-1.62889	-1.16215	-0.936749	-0.616272	-0.611082	-0.549349	-0.837556	-0.414505	-0.238178	-0.786676	-0.652337	-0.739906	-0.168729	-0.628029	-0.735301	-0.438068	-0.158451	0.121266	-0.227107	-0.240026	-0.351205	-0.584344	-0.491371	-0.656823	-0.343458	-0.710827
	1.37944	1.00585	2.04532	2.84757	2.38792	1.12981	-0.139923	-1.41599	-3.15069	-2.36214	-3.03928	-3.6054	-4.06051	-4.4046	-4.63769	-4.75976	-4.87312	-5.58122	-7.41286	-7.15263	-9.21634	-9.68772	-7.93026	-5.89736	-5.06146	-3.9905	-4.54011	-3.26813	-5.3725	-2.79028	-2.97585	-3.40424	-4.09289	-3.68678	-3.02221	-2.87256	-2.15408	-1.90028	-1.55046	-2.65015	-2.23059	-2.8754	-3.10343	-3.11739	-3.79314	-3.90959	-4.68506	-3.90455	-4.65803
	-5.58593	-7.57443	-6.91099	-5.86468	-6.53767	-7.9128	-8.44517	-8.24925	-7.54379	-13.1607	-9.25805	-10.4695	-15.6777	-14.2757	-15.679	-12.2817	-12.9745	-11.8296	-12.4778	-14.3663	-13.0621	-13.5066	-12.385	-10.8639	-11.4303	-9.0208	-9.51884	-9.04424	-7.49866	-5.31014	-4.46452	-4.61678	2.62318	-2.86084	-4.72975	-4.32308	-2.98034	-2.03451	-2.02425	-1.95678	-1.33297	-0.680227	-0.147377	0.683385	1.91242	3.27791	4.36902	4.74647	4.88662
	4.48301	3.66399	3.99346	4.32698	4.55073	4.597	4.56519	3.36227	2.93702	1.41883	2.51858	2.84083	2.69239	2.3801	2.17939	2.09229	2.03596	0.428014	0.133985	-0.38707	-0.824552	0.283586	1.12867	1.71039	1.90995	1.39822	1.63546	1.69079	1.61769	2.57624	2.3313	3.00469	1.49686	2.80083	2.61461	2.56055	2.99233	2.70833	2.83737	3.0183	2.56211	1.91445	1.91717	1.92508	2.11142	2.56422	2.94717	3.2646	3.95295
	2.69925	2.54909	2.47024	2.76766	2.61608	2.36629	2.07999	2.2644	1.91765	2.45234	1.88179	2.02087	1.58125	1.18517	1.60241	1.67237	2.17072	2.32792	2.2726	2.2236	2.36573	2.44307	2.25675	2.37181	2.63685	2.69443	2.66119	2.78138	2.94743	2.69004	2.49568	2.59559	2.36705	2.18075	1.95956	1.91876	1.89332	1.98759	2.00886	1.60988	1.62211	1.71279	1.59251	1.7816	1.7851	1.67883	1.78963	1.78776	1.59498
	0.526275	0.389018	0.421242	0.597687	0.799121	0.569362	0.505467	0.363707	0.0931058	0.339711	-0.00378641	-0.0777147	-0.135521	-0.369638	-0.529452	-0.469694	-0.276463	-0.129506	0.0865021	-0.232728	-0.347052	-0.0334322	-0.0315825	0.150483	0.199047	0.386843	0.133609	0.11324	0.451432	0.433494	0.117405	-0.0828415	0.26267	0.321607	0.452497	0.0967285	0.385354	0.829508	1.18419	1.77514	1.93662	1.78241	1.86148	1.78494	1.77435	1.67197	1.66598	1.53214	1.41393
	-26.7711	-28.0248	-30.0701	-29.941	-30.2868	-27.8487	-25.3954	-28.3327	-29.525	-28.3873	-26.0292	-27.5232	-28.1778	-28.453	-29.3132	-30.0756	-31.0176	-31.2889	-30.8127	-30.1147	-28.8556	-26.9568	-25.5521	-23.6685	-21.3642	-22.0509	-24.3592	-23.148	-22.1337	-20.4916	-20.3738	-18.4543	-18.1982	-19.324	-21.24	-23.0602	-22.7651	-20.478	-19.5842	-21.9511	-19.9743	-20.1791	-18.2616	-17.157	-16.0643	-15.6858	-17.1697	-18.5188	-14.0456
	0.667	0.213136	-0.182334	-0.0455499	-0.0147347	-0.0822633	-0.139769	-0.327587	-0.616798	-1.17326	-2.13616	-2.2625	-2.89688	-2.30099	-2.4803	-2.81045	-1.79061	-1.66095	-1.92118	-2.10516	-1.94447	-2.56468	-2.32271	-1.69674	-1.68105	-0.995499	-1.28076	-1.55214	-2.28264	-2.49721	-2.38803	-2.03362	-2.16597	-1.13979	0.258918	-0.849915	0.401987	0.948799	-0.753504	2.26667	1.05328	-0.422079	0.448706	-1.11041	-2.07297	-2.02384	-2.32949	-2.11893	-2.49938
	-0.889378	-0.348157	0.0360347	-0.731665	-0.131467	-0.613788	-1.31683	-1.7277	-1.24218	-0.981165	-1.39319	-1.62388	-1.71508	-1.70863	-1.64639	-1.5702	-1.36068	-1.78248	-1.0626	-0.989019	-1.07451	-1.41135	-0.556736	0.0694407	-0.456884	-0.773518	-0.793835	-0.747239	-1.46725	-1.52372	-1.38232	-2.00184	-2.18935	-1.34173	-0.867542	-0.429274	0.310527	1.48306	2.55403	2.89196	2.14316	1.75682	2.88111	3.73433	3.46265	2.66437	2.23456	2.48171	2.33233
	12.4078	10.0856	8.66022	7.76327	9.86921	13.2153	15.9918	14.5112	13.4727	8.99134	6.78844	4.94279	3.42248	2.43602	1.22829	1.36064	2.82785	2.78811	1.99874	1.08122	0.777222	1.10721	0.676953	2.03017	0.764694	3.72489	5.31755	6.70681	6.38034	2.922	3.90988	1.92217	5.35203	5.9108	7.43808	9.36892	11.1383	12.1854	12.4321	12.73	13.5318	14.501	15.1186	14.7646	13.7768	13.3906	13.7853	14.2762	14.3763
	2.405	1.6942	0.670473	-1.89545	-1.56056	-1.39103	-2.00088	-1.79782	-1.81741	1.65395	1.65905	2.60807	2.3223	2.38775	1.22501	0.253032	1.77672	4.36266	4.58275	3.55423	2.68339	1.83656	1.89535	0.801581	0.726896	-0.475284	-0.421916	-0.930721	-1.79721	-2.14872	-2.05185	-2.73155	-1.87651	-1.02027	-0.261111	0.389736	0.921043	1.32184	1.61195	1.87105	2.18894	2.65267	3.07762	2.96464	2.34032	1.75219	1.35609	0.990116	0.673624
	-0.257478	-0.892712	-0.935551	-1.10473	-1.59791	-1.73439	-0.416608	-0.173178	-1.38855	-1.44568	-1.29939	-0.276385	-0.361321	-0.974951	-2.08303	-1.74231	-1.70503	-1.50558	-0.836655	-1.36878	-1.0155	-1.85687	-1.61728	-3.06789	-2.83287	-2.83102	-1.80715	-1.65618	-0.706399	-0.716265	1.80021	3.2923	2.27693	3.14321	3.08564	2.64982	2.37861	2.45468	2.37676	1.95229	1.53691	2.34543	3.82358	3.95339	3.79878	4.15751	3.78573	3.01606	2.61181
	6.07885	5.78405	6.18305	6.15588	3.92402	1.73188	1.61864	1.52121	0.552797	1.29211	0.638326	0.533557	0.742589	2.30776	5.63068	5.43137	5.90486	6.17458	5.57325	5.62514	5.81022	3.79504	3.10709	0.714579	1.69538	2.20798	0.745691	1.50562	1.95793	4.61036	9.39543	12.4286	13.4082	14.2429	13.7269	12.894	12.6319	12.8044	12.6675	11.8805	12.1371	12.9611	13.3477	14.443	14.6571	14.3111	15.6452	16.0126	15.4811
	0.150774	-0.408465	-0.717767	-1.13346	-0.677785	0.327166	0.39757	-2.17111	-2.22782	-2.56296	-1.89833	-1.91083	-2.32125	-2.78786	-2.88022	-2.21917	-2.19099	-2.31612	-2.84343	-2.54975	-2.74658	-1.80938	-1.81841	-2.80843	-2.41321	-3.46736	-2.68175	-3.67619	-2.50323	-1.41684	0.477063	3.47515	6.0603	6.9805	4.83323	4.51777	4.68862	4.17447	3.08706	2.17741	1.51946	1.52071	1.10601	1.66962	1.55661	1.71267	-0.572378	-0.222769	-1.52853
	2.55487	2.68015	3.53048	1.92811	0.454145	1.05313	1.67238	1.59364	1.02743	1.77929	3.56022	1.81111	0.601061	1.08273	1.98101	1.69444	0.965408	0.492074	1.19903	1.30252	2.27799	2.2451	0.0210862	-0.375902	-0.341249	-0.911661	-0.47243	-0.136585	-1.10895	1.73485	4.40957	8.91167	13.7222	11.9862	10.8993	10.307	10.0551	9.98889	9.96354	10.1452	11.0721	12.9071	15.015	16.7033	17.4125	16.792	15.6023	14.9373	14.8414
	-2.41868	-2.91557	-3.40101	-3.64768	-4.05607	-4.23947	-4.40535	-4.7066	-4.36697	-4.69662	-2.7925	-1.36858	-1.33997	-1.67157	-3.00028	-2.71727	-4.09702	-3.49907	-2.99262	-3.04939	-3.22901	-3.54132	-3.7669	-4.71344	-4.88422	-4.93574	-4.91934	-4.90821	-5.1363	-4.87973	-3.99088	-3.11031	-3.37994	-3.07666	-3.11666	-3.28719	-3.3755	-3.20281	-2.95043	-2.92642	-2.98731	-2.92236	-2.71557	-2.47671	-2.43102	-2.61666	-2.92796	-3.26347	-3.54093
	3.19523	4.46222	4.10039	3.67675	4.81805	3.99603	3.8189	3.48185	2.88095	3.63293	2.8663	1.96423	1.29043	2.79005	1.46126	2.08325	2.04804	1.08037	0.92724	0.511975	0.0989154	-0.494427	-1.36052	-1.26991	-2.01613	-2.12325	-2.10489	-1.36018	0.255287	1.69271	3.0325	2.01374	0.134811	1.19329	1.39424	1.06764	0.543442	0.151615	0.210798	0.665428	1.01086	0.97414	0.801114	0.719895	0.681931	0.588718	0.403407	0.118013	-0.213001
	-1.24758	-1.41948	-1.70182	-2.09905	-2.34378	-2.66354	-2.40383	-2.68381	-2.76296	-2.84616	-2.68492	-3.01719	-2.76899	-2.72644	-2.68493	-3.11179	-2.83357	-2.81315	-3.17888	-2.95873	-3.16889	-3.14861	-2.9653	-2.76524	-2.89935	-3.25979	-3.48032	-3.04808	-3.09924	-2.42962	-2.18438	-1.46858	-1.68687	0.0203041	1.10406	1.67445	1.84151	1.71528	1.4058	1.02671	0.724431	0.661335	0.893947	1.3066	1.76115	2.08274	2.09149	1.8041	1.44787
	-0.465898	-0.398635	0.311401	-0.0796648	0.807427	0.709952	1.92501	1.33464	1.1149	0.933274	0.689195	1.67868	3.25966	3.19622	2.23387	1.07702	-0.237213	-0.892687	1.20576	0.896338	-0.0796335	-0.0819754	-0.0834206	0.214748	-0.642385	0.588632	0.425433	5.78372	12.0794	13.4066	15.2218	11.5698	12.7467	7.80441	6.34292	7.03129	8.53858	9.54029	9.4894	9.33793	9.54992	9.57587	9.19237	8.68948	8.35276	8.39555	8.46232	7.82499	6.7156
	-0.909886	-1.48078	-2.06184	-1.9989	-1.65471	-2.10892	-2.25318	-1.77822	-2.0612	-2.21182	-2.64919	-3.21009	-3.3385	-0.995302	-0.808192	-1.55509	-1.40603	-1.61484	-1.80089	-1.85756	-2.60091	-2.1031	-2.66513	-3.19303	-3.99071	-3.9668	-4.13411	-4.54133	-4.27218	-3.54733	-2.67045	-3.03324	-3.52137	-3.18626	-3.21832	-3.41247	-3.56362	-3.46667	-2.96973	-2.4209	-2.38825	-2.74124	-2.88196	-2.63629	-2.21388	-1.79098	-1.48852	-1.29195	-0.998974
	12.0646	10.4994	10.0264	10.6929	12.0981	12.3158	14.9233	13.4123	13.1019	11.52	10.6698	10.7459	8.56642	7.9453	8.44512	9.52077	7.76249	6.25782	5.91049	4.5849	2.43613	2.67752	0.918988	1.46527	0.548931	0.425872	-0.156723	0.786736	2.03776	1.16337	1.08382	3.27769	1.23323	2.17607	2.46022	2.29618	1.89444	1.46552	1.21992	1.34254	1.78533	2.37534	2.89893	3.07827	2.71029	2.0352	1.4423	1.25735	1.73797
	0.545014	-0.312033	-0.577533	-0.870924	-0.965803	-0.783222	-0.936723	-0.778446	-0.775277	-1.59112	-1.50515	-1.44126	-1.41553	-1.44401	-1.53653	-1.64866	-1.45585	-1.64017	-1.74323	-1.822	-1.91284	-1.97511	-2.00956	-1.97905	-1.80014	-1.65982	-1.59512	-1.53013	-1.44853	-1.38527	-1.39735	-1.42263	-0.769717	-0.91775	-1.01527	-1.04425	-0.986689	-0.824566	-0.561906	-0.290902	-0.0936884	0.0759831	0.257036	0.33071	0.200456	0.0162539	-0.0543544	-0.0201033	0.0513374
	3.51003	4.40215	3.36354	3.33049	2.5718	1.26367	-0.076147	-0.732747	-1.22996	-1.66802	-1.81656	-1.87375	-1.87393	-1.85143	-1.84061	-1.8758	-1.92233	-2.34551	-2.36374	-2.42854	-2.23895	-1.87369	-1.87574	-1.78163	-1.7505	-2.01327	-1.72078	-1.54521	-1.4169	-0.826304	-0.234567	0.36599	0.731624	1.41276	1.61692	2.03821	1.76075	1.26439	0.785665	0.347206	0.300844	-0.432699	-1.01484	-0.989243	-0.852977	-0.510319	-0.588657	-1.1174	-1.65853
	2.46629	1.79356	0.933466	0.775126	0.254644	0.723567	0.212376	-0.193179	-0.271511	1.10397	1.07024	1.03651	1.00278	0.969046	0.935315	0.901584	-0.102733	-0.510619	-0.638087	-0.589481	-0.697118	-0.542386	-0.284764	-0.497763	-0.0949669	-0.183868	-0.355225	1.47507	2.67109	4.2132	4.75851	5.94111	6.80929	6.57069	6.94565	7.23049	6.74251	5.61597	4.89317	4.76497	4.81674	4.35813	3.66457	3.24333	3.1709	3.21572	3.28671	3.84145	4.46129
	-2.48257	-2.53163	-2.45759	-2.87304	-2.90061	-2.58623	-2.50122	-2.85228	-2.97224	-2.31206	-2.64026	-2.9017	-3.10944	-3.27657	-3.41615	-3.54127	-4.16353	-3.52042	-3.87096	-4.40223	-4.28362	-4.24934	-4.17254	-4.46554	-3.87382	-4.46742	-4.25412	-4.22569	-3.91934	-3.59388	-3.60304	-3.17977	-2.93159	-2.13331	-1.93179	-2.08544	-2.3565	-2.65555	-3.02503	-3.16187	-3.02161	-3.09003	-3.31445	-3.50161	-3.67669	-3.78142	-3.76764	-3.73256	-3.70602
	7.83586	6.02741	7.73853	8.1213	11.2446	11.8359	8.84624	7.54423	6.64259	7.47309	3.38724	3.19409	3.97176	3.35811	3.06339	4.1491	1.52459	1.84821	3.82212	4.38433	4.40386	5.47402	4.17973	7.49188	6.08016	5.87171	8.09706	8.53917	11.4073	13.8005	17.6274	19.0399	22.4433	23.8369	23.8812	23.0243	21.7143	20.3416	19.1018	17.8955	16.5502	16.7086	18.9572	19.0809	16.9745	16.64	17.2634	17.1242	16.6184
	4.69048	2.91217	2.33331	3.27527	3.03113	1.5231	0.612247	1.36952	0.0950416	-3.19169	-1.72805	-0.883625	-0.524651	-0.517364	-0.728003	-1.02281	-0.786938	-2.04837	-1.31497	-0.502358	-0.268313	0.335802	0.920177	0.87804	0.95087	1.06174	0.00047157	-0.299073	1.78215	4.67154	6.60614	8.04027	12.7512	15.5195	16.5121	14.3593	11.5878	12.1155	10.6707	8.65893	7.81055	7.78521	10.523	11.899	10.9461	6.89128	5.49141	4.62319	7.24832
	3.55958	3.55659	6.13159	8.81738	8.35231	7.0872	4.6803	3.18257	1.24229	1.97164	-1.22263	-0.607212	0.403862	-0.930616	-2.44646	-2.36572	-2.56446	-1.58672	-0.913793	-1.46882	-2.11074	-2.47052	-2.96413	-2.0295	-1.96269	-3.14248	-2.87009	-2.68372	-2.29798	-0.521141	0.84982	1.79255	5.69548	6.89761	7.23894	7.31667	7.10413	5.75372	5.79595	6.09553	4.86573	4.17266	3.42092	2.4354	2.39377	3.23577	2.02601	1.7768	1.37816
	-0.472468	-0.465597	-1.10813	-1.06672	-1.4423	-1.84711	-1.83024	-1.28553	-1.54592	-1.77445	-1.70995	-2.04241	-2.38392	-2.4179	-2.348	-2.34261	-2.13236	-1.9285	-1.82948	-2.03926	-2.05886	-1.37027	-1.07545	-1.56749	-0.618517	-0.142922	-0.640636	-1.10034	-0.695265	-1.05817	-0.403106	-0.170668	0.715846	0.221417	0.474959	0.742811	0.534167	0.456463	0.507407	0.293405	0.110604	0.124943	0.130509	-0.138843	-0.46988	-0.771494	-1.05395	-1.28513	-1.33051
	0.55006	-0.0740285	-0.28688	-0.924094	-1.40889	-0.987655	-0.861373	-0.681451	-0.691119	-1.39898	-1.85355	-2.1164	-2.24733	-2.30615	-2.3419	-2.30992	-2.13547	-1.97995	-1.97057	-2.14174	-2.5822	-2.7746	-2.44615	-1.62479	-0.672297	-0.270782	-0.428843	-0.577812	-0.206552	1.13733	2.60081	3.172	2.10893	0.703519	0.00370514	-0.862221	-1.2671	-1.97352	-2.24278	-2.25732	-2.27473	-0.160766	-1.31443	-1.608	-0.112069	1.15966	0.141399	0.502446	2.89345
	2.00959	2.20766	2.48846	2.62055	1.9707	0.805955	1.98153	1.09454	0.707526	-0.34715	-0.669933	-0.0952127	-1.02927	-1.36605	-1.02186	-1.30911	-1.90823	-1.71182	-2.43921	-2.57379	-2.89425	-2.56725	-2.38875	-1.64726	-0.176823	0.703664	1.7332	3.26126	4.39962	4.72746	4.6333	4.03023	3.08654	1.5517	1.13066	0.958109	0.236293	-0.581943	-0.587226	-0.864051	-1.3388	-1.23263	-1.41187	-1.89597	-2.12336	-2.29721	-2.51764	-2.62659	-2.32061
	9.0185	4.38068	4.24817	7.05099	6.97311	4.89725	2.99257	1.87096	0.162901	0.680905	-0.859252	-0.861821	0.1141	0.115984	0.240013	-0.0262612	0.193928	1.75967	1.37799	1.28566	-0.844633	0.47272	3.63317	6.20714	7.58463	10.6783	11.978	13.4297	12.6052	11.4185	13.2864	11.752	10.3935	9.92998	8.53047	6.90765	5.76662	5.52151	6.06438	6.41074	5.95208	5.13968	4.37961	3.70621	2.65282	1.39618	0.594489	0.952721	1.08656
	-2.87059	-1.83744	-1.55466	1.50034	3.38061	8.33287	6.09374	5.65476	1.4694	-0.118008	-0.0816489	0.652608	1.7474	2.86538	3.72715	4.55796	10.7745	10.7629	10.2899	7.24843	7.15742	8.10796	4.45291	4.7745	5.11044	5.6893	6.05665	0.800156	1.07441	3.37278	7.80424	13.245	26.9121	20.7559	17.259	15.8512	15.9626	17.0232	18.463	19.712	20.2768	20.1015	19.2853	17.9858	16.5001	15.1409	14.0999	13.438	13.1816
	5.1296	6.3056	9.35856	13.6381	17.0367	13.0289	12.6271	12.9471	9.9668	4.5086	4.97498	3.50636	1.84743	1.43739	1.48133	1.08824	0.678775	0.197425	0.678674	0.84054	1.96228	0.399396	-0.499049	0.313648	0.990957	0.614374	1.91858	5.85298	6.16124	8.32255	10.4093	13.0493	11.1665	15.3534	15.287	14.1985	15.2227	17.7359	17.3415	15.9346	16.3238	18.7174	21.6269	23.1209	21.9628	19.5349	17.9158	17.5243	17.0858
	6.18292	7.53177	6.71956	5.96872	5.76202	4.89518	5.80767	7.26894	6.73633	6.26731	4.51704	3.50866	2.9815	2.6749	2.35492	2.02028	0.226918	0.751609	0.397527	1.747	0.326263	0.400258	0.494925	0.229094	1.12821	1.82277	2.0544	2.68671	4.53187	5.07206	7.16174	8.25114	9.85399	8.67786	8.57268	8.97861	9.34629	9.53409	9.76114	9.28763	8.02659	7.27059	6.8793	6.53672	6.77668	7.03835	6.76534	6.76937	7.08307
	3.59366	3.87463	2.89574	2.33757	1.66411	1.33749	1.31657	1.89735	0.959507	0.841945	1.01309	0.80582	0.716633	1.13077	1.62134	1.78017	1.65491	1.28006	1.46482	1.78082	1.93001	2.08584	1.98044	1.55925	1.42549	1.31485	1.2507	1.22583	0.868163	0.59898	0.691534	1.10228	1.87648	1.83127	2.00536	2.17198	2.17193	2.29876	2.4124	1.95897	1.59523	1.58584	1.64789	1.47618	1.45802	1.5446	1.29593	1.50735	1.78291
	4.02892	4.87469	3.48107	2.92798	2.23807	1.49969	0.580086	0.47663	-0.401898	1.03317	1.07907	1.27674	1.48657	1.56112	1.30812	1.00073	1.88138	1.95989	2.09919	1.87881	0.825392	2.66954	3.16474	1.95896	2.38233	2.84111	2.5322	2.19979	2.47074	3.48586	4.05198	4.46667	5.01284	2.41109	0.655688	0.0698706	-0.0460088	-0.642036	-0.970875	-0.162699	-2.0565	-2.43652	-0.516612	1.38339	1.84541	1.40262	0.147648	1.95497	0.738304
	0.698583	-0.0167552	-0.119305	0.158746	-0.51174	-0.470481	-0.458948	-0.438556	-0.654569	-0.323429	-1.47801	-1.76842	-1.61801	-1.45014	-1.62909	-2.00498	-1.66413	-1.40768	-1.50814	-1.64216	-1.4763	-0.743544	-0.389353	-0.896949	-1.14512	-1.19496	-1.2342	-1.07711	-0.486873	-0.338895	-0.332648	0.154314	1.69054	1.12945	1.56032	2.09906	1.88967	1.16952	1.23025	1.28221	0.736864	0.428545	0.237059	-0.0721511	-0.091839	0.173458	0.543174	0.994392	1.1385
	10.2907	8.46319	7.57647	9.44606	8.32774	8.11329	9.49216	7.93982	6.54612	5.46428	4.9339	6.128	6.02224	5.79202	6.96478	6.77423	4.71839	5.0784	5.60443	4.2048	3.44579	3.67219	1.77915	1.49008	2.85027	2.9737	4.31557	4.99814	4.71189	8.15877	9.7504	9.87594	9.59098	11.6747	12.002	11.1725	9.78564	8.43145	7.64554	7.45134	6.78257	5.89894	6.27409	6.68641	5.60067	4.67384	4.84727	5.18798	5.06464
	5.89357	8.4284	12.5263	11.8547	13.3121	12.036	17.4505	20.5729	18.9034	14.1954	14.7816	12.8285	10.8012	9.42697	8.25089	7.44418	6.29841	5.62564	5.04452	4.05088	4.86807	3.55034	2.56932	3.04267	2.71012	2.56174	3.13936	4.44469	6.55298	8.14933	8.33798	8.26467	8.75698	9.68496	10.0518	10.0237	9.76659	9.42036	8.84551	7.92569	7.50497	7.8353	6.94571	4.81203	4.30384	5.38226	5.99917	5.99507	5.84929
	10.6908	6.9283	4.6704	4.28803	4.01543	2.7568	1.48723	0.698578	1.47317	4.78798	4.32095	3.90431	3.53805	3.22219	2.95671	2.74163	1.72114	1.65377	1.14311	1.7851	0.77234	1.74751	0.58934	0.594682	0.353537	0.395601	1.07177	0.603653	2.82298	3.11573	5.0001	5.15231	7.40245	5.34716	4.45849	4.25538	4.25675	4.02138	3.53067	3.00602	2.59882	2.38883	2.32878	2.20692	1.65973	0.938881	0.633552	0.529319	0.238985
	1.45371	0.665209	0.992323	0.38401	0.174986	-0.873833	-1.08309	-1.03803	-0.824348	-0.706986	-1.63974	-2.17715	-2.42484	-2.48843	-2.4712	-2.45591	-3.34643	-2.60402	-2.84311	-3.21651	-3.18472	-3.34033	-3.44612	-3.16379	-2.94571	-2.62412	-2.38958	-2.2106	-1.50128	-0.90059	-0.705893	-0.659425	-0.542101	-0.409068	-0.612888	-0.986382	-1.36237	-1.5827	-1.54043	-1.31027	-1.33085	-1.64585	-1.88031	-2.05491	-2.3129	-2.55315	-2.65263	-2.55051	-2.46496
	3.85808	4.54209	4.75231	5.5166	7.72954	8.60179	9.79389	11.0527	10.7975	5.06968	3.97312	2.50714	1.77074	1.33248	0.339405	-0.416009	-0.645624	-1.98345	-1.31104	-1.86475	-1.39706	-1.53584	-2.24076	-1.38951	-0.293693	0.557835	1.50676	0.954562	2.85359	2.44598	3.46694	3.64014	2.95223	2.49122	1.84084	1.51135	1.91577	2.78465	3.41	2.9628	1.04913	0.131068	1.80989	2.76584	3.17602	3.45914	2.92238	2.26119	1.61183
	-4.05049	-4.0099	-3.96319	-3.82349	-4.19938	-3.90275	-3.99988	-4.35308	-4.81865	-4.34763	-4.78114	-4.6053	-4.40334	-4.63798	-4.89462	-4.86707	-4.99845	-4.86859	-4.86868	-4.74193	-4.66623	-4.92482	-4.91446	-4.8954	-4.99472	-4.77359	-4.3465	-4.14605	-4.18686	-3.74053	-3.78792	-3.71776	-3.6344	-3.65412	-3.70639	-3.7855	-3.88578	-4.00056	-4.09851	-4.13097	-4.15926	-4.29564	-4.46113	-4.53112	-4.56436	-4.62675	-4.65952	-4.63123	-4.59804
	-0.733699	-0.829136	-1.1938	-1.47694	-1.72059	-1.83262	-1.80884	-2.00846	-2.11054	-2.05933	-2.36168	-2.40076	-2.58968	-3.05358	-2.66446	-2.83788	-2.92415	-2.28095	-2.57961	-2.65802	-2.53262	-2.57319	-2.64833	-2.7982	-2.71731	-2.60268	-2.31457	-1.87196	-1.4703	-1.25425	-1.19435	-1.10378	-1.4471	-0.904284	-0.756088	-0.858818	-1.06877	-1.24226	-1.25865	-1.2142	-1.3035	-1.45617	-1.43057	-1.26161	-1.22538	-1.38285	-1.54551	-1.63399	-1.74347
	-2.54337	-2.61328	-1.24419	-0.737025	-1.58452	-2.39067	-2.39044	-2.42343	-3.21094	-3.47272	-3.9818	-3.88032	-3.85911	-3.77301	-3.5409	-3.75802	-3.14839	-3.43732	-3.34587	-3.25837	-3.39485	-3.37477	-3.30671	-3.38244	-3.30767	-2.90465	-2.20082	-1.45243	-0.991743	-0.712589	-0.428656	-0.217276	0.991139	-0.551518	-1.318	-1.54113	-1.45372	-1.28858	-1.24738	-1.40721	-1.76079	-2.08812	-2.18082	-2.0898	-1.93612	-1.86206	-1.95612	-2.07058	-2.07606
	-2.23189	-2.32312	-2.42722	-2.4595	-2.56237	-2.64306	-2.58489	-2.60657	-2.62558	-3.24254	-2.79024	-2.59597	-2.5722	-2.63141	-2.68736	-2.66475	-2.18941	-1.93798	-2.0384	-2.33165	-2.27706	-1.98698	-2.00926	-2.11481	-1.94918	-2.21892	-2.52844	-2.1606	-2.02513	-1.70507	-1.87564	-1.2137	-1.12074	-1.23324	-1.56021	-1.67794	-2.04955	-2.5112	-2.33159	-2.44997	-2.40362	-1.39271	-1.83283	-2.45909	-3.20873	-3.04729	-2.48351	-1.38156	-1.92626
	-2.00361	-2.55008	-4.05727	-4.12745	-2.75542	-4.49024	-0.801811	0.458074	-0.167598	0.840004	3.81924	4.33004	4.51198	3.58968	1.51895	1.40324	3.61547	2.96884	2.0136	1.56162	1.77188	0.555605	-0.635639	0.233857	1.69083	1.41295	0.993756	2.09561	3.204	5.65032	8.71818	10.4223	11.7514	13.7155	13.7521	13.527	14.4339	16.4278	16.9263	14.5372	13.1249	13.8142	14.6778	13.1156	9.85346	11.5331	15.3792	12.8372	12.902
	1.68817	1.00422	0.72414	0.367044	-0.22577	0.286285	-0.434799	-0.187813	0.126736	1.94482	0.815219	0.258343	0.132531	0.296122	0.607453	0.924862	0.426155	0.296099	-0.138224	-0.261849	-0.0420864	-0.122454	-0.3382	-0.508795	-0.627102	-0.872105	-1.23151	-1.01562	-0.294466	0.291547	0.623825	1.00786	1.33724	0.803628	0.926389	1.07987	1.06249	1.1556	0.790313	0.367526	0.600754	0.951948	0.202856	0.186774	0.340415	0.101917	-0.11281	-0.230508	-0.294003
	-1.42674	-1.86783	-2.5888	-2.35613	-2.71834	-2.37702	-2.24126	-2.00318	-2.93727	-1.68675	-0.930167	-1.26557	-1.65189	-2.7122	-3.31083	-3.34558	-3.85235	-3.069	-3.03905	-3.59187	-3.2839	-2.72586	-3.33735	-2.92351	-2.26833	-1.23694	-0.93258	-0.141135	0.55407	0.24012	0.142637	0.0132166	-0.554556	-0.141239	-0.314414	-0.563068	-0.570828	-0.682518	-1.38236	-1.77593	-0.8478	-1.2844	-1.71474	-1.44116	-1.74059	-1.79848	-1.96894	-2.51692	-2.97419
	-1.91257	-1.79447	-1.59821	-1.4086	-1.39437	-1.49517	-1.53895	-1.74872	-2.29837	-2.44254	-2.24995	-2.1528	-2.11704	-2.10867	-2.102	-2.14427	-3.04592	-2.68545	-2.65011	-2.80829	-2.72994	-2.46616	-2.54349	-2.62639	-2.20718	-1.89146	-1.40115	-1.12186	-1.05012	-0.972779	-1.0553	-0.972726	-1.12864	-1.14966	-0.985997	-1.06663	-1.4376	-1.6214	-1.70761	-1.77533	-1.88604	-2.08159	-2.24594	-2.20212	-2.18193	-2.32935	-2.40315	-2.12327	-1.82519
	-0.367175	-0.695634	-1.17801	-1.51343	-1.74983	-0.968683	-1.05509	-1.61906	-1.73008	-2.31425	-2.02619	-1.98085	-2.07044	-2.18719	-2.23507	-2.22068	-2.27067	-2.58065	-2.41405	-2.36337	-2.57018	-2.60561	-2.52905	-2.45281	-2.38605	-2.31175	-2.24286	-2.10297	-1.64074	-1.45451	-1.64239	-1.57513	-1.29304	-1.44522	-1.3169	-1.35889	-1.50107	-1.57338	-1.84976	-1.82701	-2.01502	-2.2397	-2.11498	-1.97526	-2.13616	-2.05572	-2.28584	-2.37797	-2.25767
	2.0187	1.23431	1.34282	1.68861	1.52718	1.24221	0.514166	-0.315656	-0.468793	-0.174609	0.5248	0.639578	0.465875	-0.0898593	-0.374888	-0.433372	0.340688	0.717915	0.602892	0.394109	0.0535997	-0.405988	-0.558709	-0.33576	-0.226664	-0.417854	-0.460734	-0.472033	-0.474463	-0.521063	-0.80382	-0.923887	-0.953652	-0.950086	-1.15163	-1.30732	-1.26938	-1.46616	-1.62643	-1.43502	-1.12217	-0.913181	-0.892527	-1.16483	-1.41224	-1.38699	-1.46722	-1.56129	-1.75773
	5.03316	4.73027	3.24665	2.5795	2.52909	1.63265	1.12674	0.483123	1.32671	2.26768	2.13214	1.97825	1.86471	1.8502	1.97422	2.10914	0.382996	1.39706	1.03391	0.489494	0.216097	-0.218504	-0.407356	-0.657158	-0.588586	0.236383	1.25404	1.82194	1.43973	1.42297	1.88566	1.54234	1.37014	1.01675	1.02085	1.00449	0.678984	0.294303	0.224273	0.197267	0.335996	-0.209624	-0.368129	-0.37191	-0.328912	-0.069817	-0.577104	-0.954451	-1.05144
	1.80824	1.56572	0.578072	0.191652	0.35377	0.449062	0.00600208	0.152703	0.273199	0.809702	0.6313	0.985398	0.471054	-0.212979	-0.982902	-1.19041	-1.48417	-1.65362	-1.6271	-1.37534	-0.610212	0.164894	-0.137095	-0.597271	-0.784338	-1.03991	-0.869739	-0.553517	-0.5029	-0.655824	-0.499332	-0.553856	-1.10462	-0.929769	-1.22074	-1.26616	-1.22145	-1.12448	-1.66438	-1.9483	-1.99643	-2.39818	-2.33867	-2.45795	-2.54412	-2.74623	-2.69349	-2.30921	-2.27778
	2.4485	1.83373	1.06387	1.85788	3.33616	2.56844	2.55241	4.09797	4.99993	5.21102	1.72489	0.967838	1.63399	2.41746	2.1925	1.40107	3.32019	3.00325	3.95332	3.93089	3.53745	6.11465	8.03376	7.8231	9.46494	9.96854	11.0207	12.027	11.3869	10.3966	9.55899	11.3559	11.3768	9.12527	11.5804	10.6364	9.25854	8.57456	6.67629	5.25607	4.3376	3.75167	5.84345	4.4404	4.05435	3.10784	2.87649	3.45286	1.52277
	6.85254	6.36622	5.31319	4.3625	4.34914	6.62927	8.11374	7.56009	6.4705	6.09211	6.03757	5.63243	5.0036	4.27803	3.58264	3.04437	5.04646	7.94837	7.02288	6.05123	5.49327	5.41198	6.68751	7.30959	7.14141	8.71197	10.0783	9.97003	9.67801	9.50922	9.04801	9.31847	7.39302	7.60019	7.91529	6.20599	6.94303	7.48194	5.98695	5.72963	5.4941	3.84391	2.89728	3.97341	2.12769	1.70341	1.58417	0.285611	0.882751
	1.57715	1.06111	0.636446	0.123694	0.253992	1.20601	1.16509	2.53302	2.49647	3.14621	3.0147	3.26558	3.46554	3.28673	3.16686	3.3566	3.33247	3.1772	3.26892	3.16076	3.16331	1.94779	3.80075	3.56186	3.55776	4.24627	3.48413	3.60688	3.93534	4.14322	3.59621	3.81982	3.96253	2.37151	1.82242	1.55402	1.04284	0.395177	0.260234	-0.146973	-0.83738	-1.17243	-1.57585	-1.96176	-2.09692	-2.38502	-2.85443	-2.67403	-2.62395
	1.43804	2.6854	2.23671	2.52433	2.53646	1.60398	1.41979	0.521753	0.767898	1.1621	1.84023	1.84242	1.63782	1.63358	1.78208	1.96784	1.95862	1.9819	2.17712	2.25022	2.06317	2.21159	2.66443	2.25703	2.43557	2.98026	2.47516	2.00536	2.32389	2.52211	2.26004	2.05196	1.71588	1.02749	0.295618	0.277532	0.65064	0.284135	-0.268597	-0.376366	-0.832227	-1.35256	-1.293	-1.47533	-1.18026	-1.51852	-1.71913	-1.30422	-1.31687
	-1.71163	-1.71052	-1.77429	-2.10858	-1.50587	-0.989897	-1.23264	-1.35873	-1.35957	-0.394944	-0.276375	-0.586284	-0.870209	-0.952943	-0.80081	-0.5151	-0.673008	0.506504	-0.258748	0.850395	-0.353515	-0.578448	-0.290403	-0.289924	0.506402	0.509554	0.529502	0.521455	0.656173	0.675068	0.856923	0.597216	0.284757	-1.10279	-1.48323	-1.44935	-1.55942	-1.73283	-1.69425	-2.26932	-2.99429	-2.84081	-2.72037	-2.8961	-3.07917	-3.49748	-3.81572	-3.70912	-3.89459
	-2.73958	-2.5907	-3.02497	-1.73746	-1.2258	-1.93564	-1.13433	-2.02634	-2.75257	-0.42529	-0.380106	-0.914515	-2.21401	-1.65289	-0.934136	0.436432	-0.0665988	0.568848	-0.313226	-0.339073	-0.0945991	-0.955505	-1.13511	0.952794	1.86101	1.65305	1.28765	1.26911	1.16338	1.04019	1.34818	1.20525	-0.0666844	-0.684594	-0.84394	-0.909367	-1.23577	-1.79894	-2.17717	-2.48142	-2.84718	-3.11971	-3.1099	-2.92587	-3.12673	-3.31334	-3.04482	-2.96231	-3.3027
	1.84414	2.47093	3.47788	3.58841	4.27748	4.02743	2.96369	1.73146	1.93785	2.08183	1.2302	0.936467	0.879038	0.779665	0.677611	0.647226	1.65396	0.749126	0.15172	0.518037	0.166873	0.3953	1.50016	1.40746	1.54205	1.62849	1.87783	1.59425	1.5344	1.45003	1.32183	1.47585	0.81772	0.326072	0.226169	0.225738	0.0399988	-0.324609	-0.551451	-0.703757	-0.817315	-0.724111	-0.7673	-1.03208	-0.802185	-0.409369	-0.396086	-0.435941	-0.528419
	1.20654	2.96902	4.28056	2.78696	2.55908	4.05906	5.11564	6.47597	6.41513	4.90845	3.89077	5.51844	5.11948	3.43272	2.93462	1.91397	2.44717	3.19226	3.37683	2.92824	2.5142	2.11871	1.93296	2.57045	3.15705	2.98785	2.62511	2.69839	3.19865	2.82835	2.50477	2.14384	1.40665	0.0921913	-0.134939	0.119195	0.248581	-0.177765	-1.02028	-1.86523	-2.18866	-2.09497	-1.96824	-2.12846	-2.5098	-2.70772	-2.54422	-2.16032	-2.14342
	-0.996308	-0.838424	-0.631139	-0.819463	0.0128633	0.35259	0.0101773	0.137359	-0.519353	-0.970566	-0.983569	-0.877719	-0.418675	-1.02864	-0.938572	-1.08593	-1.31681	-1.47863	-1.69731	-1.98395	-1.94592	-1.65931	-1.66744	-1.49203	-1.30751	-1.44366	-1.51108	-1.55565	-1.56851	-1.79349	-1.69877	-1.87943	-2.18096	-2.45916	-2.58637	-2.66909	-2.80911	-3.05072	-3.08272	-2.96496	-3.10813	-3.13573	-3.28613	-3.51653	-3.43219	-3.3461	-3.52377	-3.71725	-3.61191
	3.32182	4.2659	3.46038	4.66774	3.79783	1.06859	1.63137	1.42112	1.10184	-1.23056	-0.537215	-0.352427	-0.476244	-0.708711	-0.849874	-0.69978	1.84477	1.35811	1.9856	1.2317	1.16117	2.77831	2.9733	3.21292	2.93725	2.65598	2.78371	2.95182	3.27958	2.05228	2.60437	1.10128	-0.0745722	0.0713904	-0.182718	-0.601389	-0.951327	-1.08544	-1.05916	-1.46095	-2.0698	-1.49652	-1.14167	-2.05606	-2.4311	-2.22774	-2.26082	-2.65738	-2.64275
	3.97227	3.16403	2.41076	2.01429	1.66013	2.25303	2.03252	1.66303	1.34095	0.841574	0.982647	0.739788	0.19362	0.509176	0.287783	-0.184025	0.580078	0.425209	0.313615	0.197057	0.250843	0.322584	1.00701	0.77321	0.851907	1.08277	1.20806	1.0073	0.794768	0.858932	0.73528	0.26518	0.0764629	-0.738851	-0.91636	-0.881634	-1.00072	-1.22706	-1.42273	-1.55244	-1.59428	-1.65416	-1.76061	-1.70012	-1.77157	-2.0348	-2.11783	-1.92798	-1.64286
	1.25932	0.669101	0.0380841	0.0887851	1.22237	1.01753	1.64799	3.37961	2.92251	3.5139	2.84976	2.91493	3.17047	3.21823	3.67492	4.61334	4.17668	4.41702	2.96316	2.24129	1.37556	1.14697	3.06797	3.64328	3.71038	4.13823	3.49626	3.21619	2.55242	3.62056	2.7303	2.40513	2.64787	1.06152	0.29718	0.0234168	-0.0912142	-0.340045	-0.802946	-1.43079	-2.05364	-2.65724	-3.3577	-3.86758	-3.87301	-3.60197	-3.26568	-2.92487	-2.93432
	1.98902	6.10814	8.10056	6.66114	3.32726	-0.0278134	-0.68953	-2.35299	-3.67264	-1.33759	-2.03433	-1.07576	-1.47584	-2.12712	-1.97682	-3.5968	-3.9392	-2.94347	-1.89803	-3.3392	-1.86736	-1.95794	-3.55264	-3.19793	-3.1224	-3.25818	-1.76287	-0.604492	-0.486194	0.14683	0.840143	0.205687	-0.353215	-0.252541	1.31967	1.10509	0.425519	-2.05808	-0.269186	-2.37058	-1.05847	2.6701	-0.045713	-0.309613	-1.99379	-1.7535	-1.36285	-0.651741	-2.04349
	6.83192	4.99657	4.20217	3.86987	5.51806	6.40932	6.60871	7.09199	8.82398	12.9432	13.5855	11.7681	8.41124	6.39088	4.98917	4.03242	2.56207	3.20366	1.87365	2.16958	3.54162	5.34285	5.27919	4.23429	3.53648	2.97991	3.54481	4.5431	8.20342	5.00272	7.13827	8.7472	7.19606	6.81121	7.4985	8.48819	9.04637	8.70495	7.63994	6.64801	6.40215	7.08799	7.95666	7.43735	6.38397	5.96456	6.2953	6.60694	6.50528
	-2.53333	-2.89085	-3.46269	-3.13832	-3.11594	-3.32013	-3.57279	-2.97966	-3.1805	-1.99597	-2.47956	-2.76355	-2.89237	-2.91046	-2.86227	-2.79224	-2.84907	-3.14239	-3.32413	-3.22538	-3.02286	-2.88118	-2.75463	-2.81246	-2.83708	-2.8846	-3.03043	-2.78324	-2.51917	-2.29784	-2.04422	-2.47893	-2.16603	-2.52567	-2.51272	-2.51013	-2.45103	-2.16426	-2.14768	-2.61017	-2.40464	-2.27982	-2.54917	-2.61953	-2.66739	-2.87761	-3.0051	-3.06405	-3.16249
	1.178	1.08243	0.894286	0.757627	0.550809	0.263038	0.289371	-0.28243	-0.0946303	-0.0753189	-0.371679	-0.546022	-0.627564	-0.645518	-0.628076	-0.594521	-0.679953	-0.622484	-0.834884	-0.737721	-0.739655	-0.499331	-0.519977	-0.425904	-0.259438	-0.303051	-0.16549	-0.235266	-0.274899	-0.325185	-0.442952	-0.178113	-0.544629	-0.495167	-0.411043	-0.386677	-0.501373	-0.646841	-0.639845	-0.667836	-0.910521	-0.599401	-0.565767	-0.7897	-0.862826	-0.913991	-0.854098	-0.881838	-0.982924
	-0.970546	-0.957093	-0.943632	-1.12604	-1.16504	-1.60948	-1.35192	-1.08082	-1.15251	-1.65935	-0.901465	-0.988596	-1.25732	-1.15454	-0.935986	-0.970816	-1.61938	-1.72534	-1.71401	-1.78775	-1.8302	-1.74352	-1.77133	-1.95669	-1.819	-1.7093	-1.71421	-1.35963	-1.28742	-1.18311	-1.29496	-1.39319	-1.49317	-1.65658	-1.84414	-2.34957	-2.19072	-2.0179	-2.20765	-1.9495	-2.26804	-2.27587	-1.74562	-1.23326	-1.84146	-2.00009	-2.23452	-1.43078	-1.8315
	0.573591	0.0609894	0.637492	0.125163	-2.14353	-0.873681	0.535551	0.595676	0.0867964	2.44825	0.81244	-0.0688668	-0.379673	-0.303979	-0.0257845	0.270911	0.424837	0.0815708	0.135647	-0.0526404	-0.415725	-0.403404	-0.234427	-0.317195	0.822179	2.39711	2.11039	2.04245	2.65072	2.45932	1.90745	1.20143	1.97165	1.35413	0.429963	0.981699	1.04896	-0.421803	-0.841641	0.719178	0.687711	0.559621	0.21139	-0.896955	-1.49496	-0.590713	-1.35693	-1.56447	-1.46486
	1.49258	0.954887	0.0883981	-0.208087	-0.486638	-1.64012	-1.43493	0.917837	1.52522	-0.814132	-1.94938	-2.24094	-2.31402	-2.67506	-2.96765	-3.02535	-4.00036	-3.30917	-3.7376	-3.48197	-3.70941	-3.45817	-3.84684	-4.05756	-4.00134	-2.83925	-3.50469	-2.8004	-2.82693	-3.41454	-3.34938	-3.58869	-3.3195	-3.47748	-4.48993	-3.78293	-4.13257	-5.00577	-4.76963	-4.82515	-4.90359	-5.57779	-5.765	-5.32642	-5.31538	-5.64701	-6.27407	-5.93376	-6.04868
	-3.0513	-2.91497	-3.19861	-3.39287	-3.30529	-3.05968	-3.42953	-3.1302	-2.82558	-2.89354	-3.25039	-3.0362	-3.03691	-3.14662	-3.05958	-3.17478	-3.12266	-3.15863	-2.64968	-2.45244	-2.78872	-2.79511	-2.61767	-2.48647	-2.34755	-2.41483	-2.51634	-2.29148	-2.20486	-2.02877	-2.23281	-2.3262	-2.02594	-2.31219	-2.44465	-2.7282	-2.59676	-2.88673	-2.94251	-2.74945	-2.95724	-3.26892	-3.3343	-3.08263	-3.10091	-3.0074	-3.03423	-2.77395	-2.85123
	6.15716	8.22186	9.15243	5.30271	3.52707	7.40928	8.10821	5.4437	4.26856	10.6946	2.87134	2.45249	12.9981	6.09163	4.77485	2.14946	0.782642	1.96771	3.01892	3.11218	1.93763	2.72137	3.03045	4.99951	5.84995	6.08463	7.7432	6.95215	6.46076	7.26755	8.71725	7.93214	8.34976	4.65185	3.64432	3.58493	3.06864	2.99217	3.55825	3.2593	1.88107	1.18454	1.98576	1.60055	1.2376	1.86041	2.14919	0.764683	-0.619411
	-5.60677	-5.8111	-6.70876	-6.86842	-7.0387	-7.26007	-7.27246	-7.70918	-7.07076	-8.59653	-7.22227	-7.08782	-7.31193	-7.17425	-7.12644	-7.47551	-7.50338	-7.25705	-6.83249	-6.63808	-7.05725	-7.04534	-6.70814	-5.93481	-5.90132	-5.85026	-5.82816	-5.78265	-5.97778	-5.94388	-5.93941	-6.30973	-6.97324	-6.60439	-7.03549	-7.12087	-7.32058	-7.81658	-7.79692	-7.775	-7.45522	-8.08651	-8.05909	-8.03357	-7.54881	-6.81354	-4.40997	-3.33513	-4.52513
	4.86075	4.06916	2.51482	2.05181	1.71242	1.49704	0.764018	0.298387	0.322859	-0.352632	-0.484934	-0.461327	-0.674589	-0.959065	-1.22754	-1.41962	-1.17083	-1.24917	-1.34313	-1.47947	-1.97174	-1.38875	-1.0512	-1.10968	-0.813737	-0.931579	-0.541258	-0.732714	-0.584597	-0.959817	-0.804289	-1.52672	-1.31819	-1.44127	-1.44697	-1.58972	-1.54391	-1.64905	-2.16299	-1.87929	-2.26264	-2.17055	-2.04712	-1.52493	-1.63636	-1.71211	-1.76275	-1.64751	-2.02571
	7.73463	5.6149	4.38202	3.27699	3.33842	4.5045	5.02669	5.1128	4.43431	2.53285	1.66315	2.64918	2.61749	1.86059	1.78333	1.54708	2.8891	2.91773	3.18789	3.62127	2.57879	2.1374	1.93074	1.77695	1.84109	1.7285	1.43112	1.72136	1.80825	1.67066	0.350358	0.588038	-0.131347	-0.592208	-0.313463	-0.537765	0.231969	-0.169698	-2.06395	-1.50671	-1.07423	-1.93744	-2.09203	-1.91873	-2.17638	-2.01526	-2.39325	-2.15866	-2.40065
	-1.61674	-1.49398	-1.28639	-1.73144	-1.50793	-1.81496	-1.84265	-1.81592	-1.95604	-2.33135	-2.16651	-1.42012	-1.25967	-1.93853	-2.04704	-2.37524	-2.50984	-2.32183	-2.31728	-2.67549	-2.7036	-2.62793	-2.31463	-2.1046	-1.96398	-2.00201	-1.80135	-1.92127	-1.96936	-1.72798	-1.66853	-1.69835	-1.63949	-1.93634	-2.13809	-2.24745	-2.27226	-2.31557	-2.47607	-2.57529	-2.5558	-2.54988	-2.78974	-3.05043	-3.02242	-3.08536	-3.11319	-2.84351	-2.69936
	-0.0997134	-0.543726	-0.811629	-0.950284	-1.15057	-0.986703	-1.14137	-1.05086	-0.911107	-0.336989	-0.483718	-0.758529	-0.447587	-0.959581	-0.982137	-1.17152	-0.981877	-0.848863	-1.05965	-1.24865	-1.14034	-0.834582	-0.690778	-0.735347	-0.542983	-0.518831	-0.526075	-0.268487	-0.0505151	-0.387564	-0.584602	-0.169015	-0.47709	-0.818679	-1.0502	-1.15554	-1.12644	-1.10028	-1.23376	-1.34011	-1.35068	-1.33259	-1.30413	-1.3613	-1.52466	-1.4677	-1.28198	-1.23331	-1.21944
	-3.28996	-3.19383	-2.41532	-2.76146	-2.93115	-3.20884	-2.38978	-2.07536	-2.81038	-2.78197	-2.44696	-2.72695	-3.00481	-3.12287	-3.33414	-3.64524	-3.07338	-3.14095	-2.98155	-2.81582	-2.10529	-1.65775	-2.26857	-2.09238	-2.17669	-1.62206	-1.57564	-1.66232	-1.53235	-1.59031	-1.9402	-2.78394	-3.16368	-3.00382	-3.1406	-3.29636	-3.22324	-3.22453	-3.69572	-3.83117	-3.86722	-4.41979	-4.23522	-3.7174	-3.93508	-3.78122	-3.24425	-3.06805	-3.32512
	0.123744	0.00597302	-1.05862	-0.786338	0.427965	1.12915	1.3815	1.99204	1.19237	-0.489634	0.0902561	0.188137	0.0240162	-0.1821	-0.242687	-0.25294	-2.11817	-1.75371	-1.84749	-2.23599	-2.10733	-1.59971	-1.46937	-1.26618	-1.65908	-0.959433	-0.780507	-1.24845	-1.40604	-1.32474	-1.51093	-2.00956	-2.3381	-2.29523	-2.30538	-2.3473	-2.39974	-2.44112	-2.44641	-2.40732	-2.41025	-2.51375	-2.63199	-2.75058	-2.96242	-3.0811	-2.80459	-2.44875	-2.4123
	-1.92263	-2.00841	-2.55333	-2.78602	-2.85634	-2.84332	-2.90619	-3.01533	-2.90166	-3.67942	-2.60662	-2.28432	-2.21558	-2.00569	-2.00241	-2.3889	-1.09611	-0.994851	-1.82114	-2.32148	-2.31989	-1.63898	-1.77325	-1.96556	-1.92739	-1.52502	-1.03359	-1.47426	-1.41503	-1.7624	-2.15624	-2.50892	-3.2225	-2.82498	-2.80671	-2.97288	-3.12866	-3.10591	-3.01951	-3.08781	-3.19398	-3.20181	-3.19419	-3.21151	-3.19566	-3.16154	-3.1765	-3.26441	-3.40161
	3.62756	2.65996	3.22825	5.41485	7.40179	11.8206	12.7295	13.1579	12.5942	13.6013	11.9567	11.5081	11.1017	9.76335	7.83866	5.86552	1.92419	0.356849	-0.739503	-1.51539	-1.58127	-2.18878	-1.29536	-1.5714	-1.21912	-3.34235	-4.02716	-3.95643	-4.50226	-4.04836	-4.53484	-3.65666	-3.28696	-2.87493	-1.03368	-1.24869	-2.0949	-1.91686	-3.1046	-1.85655	0.517226	1.81365	0.717302	-0.710897	-0.847688	-0.637454	0.927559	2.37595	0.798297
	1.82302	2.49417	2.53075	3.14248	3.91493	3.32673	3.04658	4.7878	5.58998	3.70915	11.4285	14.2356	13.3043	10.1454	11.0098	11.6117	4.77964	3.85944	3.61987	2.22897	3.68568	4.37433	1.8822	-0.552667	-2.76555	-2.93023	-3.1439	-4.5077	-2.35937	-2.69332	-2.64203	-2.0822	-2.68114	-3.43881	-2.54782	-3.04622	-4.7006	-3.85891	-2.1656	-2.73882	-3.04932	-1.6357	-0.756005	-1.85372	-0.169337	1.95668	1.34525	0.591555	0.945952
	4.09044	5.0562	5.4896	6.47665	5.64174	5.14984	4.11824	5.08361	6.91045	7.01172	5.91734	4.74701	3.44775	2.04748	1.15263	0.884297	-0.771869	-0.785646	-1.52406	-1.62417	-1.81406	-1.60108	-2.15323	-4.01046	-4.69525	-3.677	-3.31576	-3.81346	-3.89953	-4.28663	-3.45458	-3.2297	-3.25938	-2.98392	3.47538	5.87571	6.40909	4.75966	3.34433	10.2163	9.405	10.2164	6.39442	10.1479	13.4028	10.2844	9.15955	11.0082	10.755
	3.49018	3.27322	4.13841	4.39363	3.77979	4.3784	4.83637	4.51857	6.36662	6.84271	5.81919	5.02374	3.60981	2.27505	1.72589	1.05099	0.582628	2.73238	4.25113	2.67514	1.08612	0.996166	-0.202877	-0.953616	-2.17428	-2.05396	-1.43449	-1.22161	-0.952292	-1.01486	-0.740534	-0.628134	0.368145	1.51091	6.68115	7.26131	10.5581	9.24304	7.23682	5.47535	8.72987	7.78018	6.3067	4.54277	4.82274	3.71933	8.28549	9.55508	9.25077
	0.29089	-0.163242	-1.42778	-0.515628	0.975283	1.19649	1.45714	4.88706	5.29244	3.99749	1.04017	1.98134	3.78126	3.94639	3.96503	5.00758	6.18552	5.03938	4.86289	3.56719	0.30006	-0.143781	-0.831769	-2.58243	-3.70306	-3.54132	-4.35442	-5.07807	-4.57728	-4.38668	-4.2837	-4.54649	-3.75516	-2.28742	-0.197724	2.29384	4.22436	5.29957	3.50505	3.08923	6.05104	10.0305	8.90102	7.04665	5.14161	4.04996	2.96986	1.68725	2.49239
	4.87449	4.53683	5.23476	5.24942	5.17912	5.19415	5.63535	6.64028	7.19569	4.85434	4.8528	4.34905	3.44831	2.29666	1.33265	0.767456	0.281181	-0.713846	0.941411	-0.901422	-1.48419	-1.30954	-0.865713	-0.387823	0.124214	-0.884169	-2.03308	-2.15373	-1.31806	-1.89228	-0.102819	-2.778	4.17622	2.34296	2.15658	2.21192	1.62227	4.88074	9.03285	9.26137	16.4318	16.2309	11.4403	10.5224	13.9518	14.2573	12.589	13.1287	15.4823
	-2.6995	-2.18321	-1.1831	-0.709053	0.105015	2.49323	3.46522	4.05244	3.69619	3.91261	3.85655	3.41066	2.82177	3.12225	2.15623	1.83046	0.300019	-0.598887	-0.374374	0.387579	-0.193724	-1.04969	-1.88141	-2.31137	-2.47225	-2.94461	-3.18048	-2.8121	-3.16149	-3.44665	-3.43337	-3.69114	-3.11328	-2.5724	-2.63281	-0.210998	1.36755	1.64765	3.23685	1.79396	0.730093	1.10988	1.72182	1.78806	2.1575	3.52215	3.11121	2.72902	2.028
	2.27125	2.39526	2.29258	2.30209	2.15475	2.1508	2.26565	3.18169	3.60921	2.78691	2.04568	1.30569	0.738314	0.437561	0.271578	0.06253	-0.236893	-0.317852	-0.552296	-0.639783	-0.968643	-1.03601	-1.15938	-1.39933	-1.50137	-1.18436	-1.30342	-1.11356	-1.16124	-1.16512	-1.25289	-0.809288	0.145922	0.0499383	-0.120512	1.83485	2.72909	2.37786	2.57287	1.77832	2.3146	2.81747	3.60306	3.14333	3.54431	2.99688	3.43643	3.04761	2.63391
	-2.79983	-3.07155	-3.08726	-3.0184	-1.81301	-2.19364	-2.14586	-1.92385	-1.68829	-0.595092	-1.05727	0.210178	1.58578	1.71111	1.157	0.785962	-0.0111631	-0.355	-1.65813	-2.43828	-2.95422	-2.56371	-1.63849	-2.20411	-2.77275	-2.3606	-1.13771	-0.581561	2.36056	2.67471	2.1856	1.41499	8.91161	9.31855	7.61843	8.67098	9.85716	7.05829	5.87939	5.27201	4.63998	4.80751	5.1451	3.85478	5.05714	3.51606	4.73472	4.53501	5.39222
	-2.28704	-3.40129	-3.84875	-2.40427	-1.06442	-1.91157	4.01203	6.14723	4.13673	2.05021	5.53601	6.48995	5.06878	1.74182	-0.776458	-1.27975	-3.44343	-4.24222	-5.45153	-6.22318	-6.47638	-6.65131	-7.37354	-6.68762	-6.56676	-5.41527	-4.39946	-1.8665	2.45283	3.0797	2.19113	0.973794	1.73193	5.37087	3.72964	2.24081	1.32854	0.345409	-0.486415	1.41305	1.00519	0.64676	3.36607	1.74144	0.301452	2.98833	3.23969	1.36989	5.36401
	-12.0023	-10.9729	-9.0443	-9.48569	-9.86863	-9.18407	-9.57397	-9.74777	-11.3128	-10.3695	-11.6743	-11.6717	-11.0859	-10.641	-10.9689	-11.8998	-13.2583	-13.648	-14.6342	-16.6514	-15.8212	-15.945	-16.4108	-16.132	-16.2113	-14.971	-11.6708	-10.9786	-8.62428	-6.90134	-7.38967	-5.82192	-5.76336	-5.62392	-5.03802	-2.72246	-5.24284	-2.13832	-3.89531	-2.25697	4.85457	10.193	7.89782	5.15343	4.79684	1.41826	0.0381985	-3.77195	-3.58993
	-0.384516	0.375132	1.5322	2.90702	5.27902	5.6913	3.57658	3.64826	2.35067	0.734702	1.31632	0.63367	-0.401378	-0.876959	-0.047465	1.38563	-0.209997	-0.220614	1.31358	1.88622	1.84101	0.844007	-0.109295	-0.805048	-0.0936747	0.738981	0.344704	1.23192	2.02231	3.21145	6.54489	11.6985	10.8669	10.451	8.71549	6.13284	3.83699	5.63706	2.27638	6.92192	9.69056	9.75803	8.96269	9.90174	6.22334	6.2399	7.06329	4.62085	4.44321
	-0.17154	0.818265	3.67776	4.83166	4.49089	2.09728	0.848139	-0.727462	-0.982144	-1.66699	-2.58697	-3.19165	-3.48347	-3.44846	-2.96545	-2.40218	-4.16947	-3.87001	-3.68315	-4.07903	-3.51906	-3.08431	-2.916	-3.1504	-2.99616	-1.88565	-1.10256	-1.20702	-1.13545	1.2479	2.96609	3.36444	5.3091	7.79331	7.4084	5.12735	4.17606	5.76408	5.09826	4.62883	5.37972	4.3418	4.61343	1.99211	0.97468	1.21049	0.515616	0.955571	0.624494
	-3.37234	-2.8593	-2.08836	-2.43995	-1.50749	0.0878064	0.463364	-0.427964	-1.77026	-2.91585	-2.43778	-2.30495	-2.42827	-2.71866	-3.08705	-3.44435	-3.85405	-4.49948	-4.74867	-3.67927	-3.07358	-2.44696	-2.45817	-2.96625	-2.68602	-2.22747	-1.81846	-1.62286	-0.341167	0.118746	0.521514	2.15304	0.719347	1.30543	-0.0350146	0.270464	-1.71178	-1.48407	-1.27525	-0.683156	-1.50829	-0.0427869	-0.611027	-0.0155501	0.068963	2.22945	2.10177	0.946121	-0.200068
	-3.59892	-2.74167	-2.16716	-1.8297	-1.89499	-2.67292	-2.75765	-3.203	-3.5011	-3.63443	-3.13203	-2.53045	-1.8999	-1.32509	-0.99602	-1.08378	-2.74053	-3.13862	-3.55808	-4.08634	-4.30841	-4.00929	-4.1775	-4.18435	-4.14393	-3.81866	-4.15354	-3.15232	-3.01465	-1.87294	-2.27394	-1.74068	-2.3378	-1.62824	-1.3079	-2.05131	-0.0875688	1.24061	0.565597	1.26045	0.419603	-0.208706	-0.661486	-0.463898	-0.784232	-0.178878	-0.873487	0.569572	1.17283
	-1.86794	-1.92808	-1.7594	-1.76623	-1.69475	-1.21698	-1.81764	-1.35005	-1.55062	-1.76859	-0.792254	-0.668166	-0.0752551	0.261754	0.0593583	1.19116	1.2527	0.513598	2.17993	2.28647	0.922659	0.668847	-0.454629	-0.843116	-0.485463	-0.574948	-0.913155	-1.04082	-1.26567	-1.57571	-1.40472	-1.69348	-1.67305	-1.59971	-1.65333	-1.61577	-1.48969	-1.47856	-1.60725	-1.67364	-1.87811	-1.63725	-1.12978	-0.79233	0.0806662	1.53165	1.42145	1.07934	1.23752
	-1.35614	-0.484237	0.17992	-0.447835	1.00359	2.15519	3.49577	4.85949	5.66847	4.22957	4.38625	5.3413	2.89309	2.84824	1.29436	-0.103892	-0.422425	0.229533	-0.239259	0.0714979	1.63584	2.23585	0.902715	0.371797	-0.388308	-1.45473	-2.28317	-2.25535	-2.3579	-2.38387	-1.80024	-2.86515	-2.4992	-2.67399	-3.12895	-3.14418	-3.22314	-3.05898	-2.78613	-2.1313	-1.00957	-1.19341	-2.22007	-1.90561	-1.76327	-1.98109	-2.49117	-1.1026	-1.26702
	0.95889	1.22278	1.49756	0.770717	1.86348	4.95585	5.93574	5.67564	6.96785	12.5841	9.50805	11.1919	14.1943	15.3238	14.1248	12.8291	9.18592	7.88003	6.49552	7.57573	4.71595	3.60357	5.723	5.47443	5.43784	7.2404	6.20363	5.38232	4.62907	3.40565	1.54013	1.44959	-2.16914	-3.59335	-3.18489	-2.54087	-0.842599	-1.23634	0.509132	-1.16344	-0.746544	-0.51688	1.66888	1.82636	4.10317	2.68428	3.40429	1.93103	3.718
	-0.712783	-0.915613	-0.745668	0.432321	-0.210631	-0.513096	0.129262	0.987744	2.76615	3.02132	5.21678	5.48417	4.72332	3.76878	2.9726	2.46684	3.16362	2.03467	0.320957	-1.18308	-1.20668	-1.39241	-2.16563	-2.56275	-2.83271	-3.02398	-3.34524	-4.11082	-4.44774	-4.54844	-4.24787	-4.44168	-2.97463	-1.75015	0.285261	0.128234	0.629438	6.64372	5.14906	2.51941	3.50084	2.34604	-0.0960248	1.9221	3.77244	3.08467	2.81241	-0.0515602	-0.100315
	-0.720346	-0.61758	-0.464313	-0.51771	-0.76774	-0.747374	-0.745331	-0.0262867	0.943484	1.2426	0.466918	0.328589	0.250102	-0.197264	-0.364523	0.0370175	-0.462543	-0.262146	1.72176	3.4524	3.41867	2.96394	2.18596	0.757272	-0.465056	-1.2263	-1.69405	-2.16319	-2.51382	-2.41482	-2.28725	-2.20444	-2.13513	-1.31677	-1.18712	-0.00127518	-0.415785	-0.555688	0.416094	-0.829696	-1.2942	-1.47821	-1.4973	-0.654387	0.152476	-0.849241	-1.46462	-0.436363	-0.834534
	-2.39043	-2.96111	-2.56787	-2.45368	-1.75249	0.29855	1.65567	3.16665	4.05694	4.91288	4.2612	4.03316	3.91075	3.59915	2.9764	2.05316	-0.4155	-0.602891	-0.754945	-1.18346	-1.02613	-1.32752	-1.85855	-2.43753	-2.6359	-2.65787	-2.77071	-2.67083	-2.25604	-2.46721	-2.84637	-1.37935	0.520394	1.6497	3.06665	4.33729	2.60798	4.04885	4.05689	2.58988	2.52582	3.51472	3.0075	1.15262	0.520123	0.533671	1.02877	2.20553	1.82226
	0.585532	0.846811	1.81118	2.62549	3.58087	5.05667	6.39811	8.37453	6.95065	13.9387	13.0571	11.3341	10.7946	9.79776	7.12143	5.84834	2.61327	2.0689	0.735617	0.703633	-0.635112	-1.79276	-2.85244	-3.05535	-3.99344	-4.70117	-4.463	-4.03461	-2.96851	-2.45264	-2.33007	-3.254	-0.534108	-0.0523819	-0.854573	-0.628571	0.391807	-2.0799	-2.3463	-2.60183	-3.07351	-2.40361	-2.08974	-2.57022	0.644063	1.37464	4.97206	7.89985	5.80241
	1.23625	1.6295	1.06571	0.392742	-0.800356	-0.682406	0.817579	0.624504	0.963162	1.63832	1.37834	1.08119	0.73602	2.48127	5.44007	7.62087	7.07674	8.03925	7.31189	6.07322	5.3775	4.71604	3.21236	3.00747	2.55466	3.10882	3.3394	4.15608	4.08854	4.77011	5.86445	6.04651	4.4321	2.84157	3.61558	2.54192	2.87266	0.944465	0.12322	-1.0527	-1.03846	-0.0178778	1.79838	0.00735745	-0.78217	-0.590289	1.5724	2.3901	0.183913
	-2.28592	-2.40069	-1.67438	-1.53017	-0.647896	0.165424	-0.134442	0.120407	0.597024	0.839555	0.0615374	-0.00366285	-0.137297	-0.907334	-1.33097	-0.711307	-0.480131	-1.47483	-1.44471	-0.731221	-0.0906177	0.641876	-0.345003	0.0066845	-1.66869	-1.45962	-1.43875	-1.56388	-1.80528	-1.27746	0.330269	0.25341	-0.842879	-0.787414	-0.813842	-0.041993	1.22226	-0.392985	-1.02516	2.37905	0.589713	-0.165715	-0.532911	1.95489	1.3525	1.35799	0.525911	1.02535	0.288428
	-1.59801	-1.73677	-1.68861	-2.28133	-2.7218	-1.93538	-0.701648	1.00948	1.40033	7.84687	12.0516	14.4004	10.6957	8.45786	7.06529	6.14454	4.23232	4.86422	6.3803	6.3979	6.60651	4.48417	3.87538	3.57478	2.30501	0.921434	0.251212	0.368873	1.47595	1.71841	1.95705	3.11836	1.6704	0.918347	2.01222	0.721669	1.93449	2.77639	5.32084	6.17536	3.86405	3.8111	2.26446	1.3583	2.225	1.4307	3.06224	4.23046	1.90298
	-0.298385	-0.222645	1.44518	2.51987	2.67049	1.90157	2.34054	3.0637	5.03782	3.74926	4.4688	4.1419	3.30721	2.50335	2.20555	2.33703	1.85293	2.09278	2.57269	2.98513	2.81079	1.92065	1.69796	1.80716	2.86214	4.59514	6.04078	4.94536	3.96919	3.81036	4.68063	4.53575	4.80205	3.04723	3.90978	3.01492	3.21822	1.92055	0.824819	0.648789	0.202495	3.4835	2.50672	1.98183	2.41641	1.22764	0.644826	1.15823	-0.1271
	-0.694736	-0.568145	-0.485151	-0.108289	0.0994785	0.545552	0.887194	1.35042	3.35984	3.27991	3.7052	2.46111	2.14095	2.35776	2.32594	3.81087	6.97218	6.51681	5.58233	4.97132	4.71483	5.05409	5.36994	5.15532	5.93851	5.83767	5.92313	6.27941	6.18953	5.55573	5.99725	7.53757	6.87183	6.81849	4.91972	5.88368	5.91446	6.52691	6.18401	6.20853	5.21884	5.38477	4.92144	4.31638	4.43589	4.98192	5.72991	3.97961	3.83834
	-0.532967	-0.210851	-0.521007	-0.406339	0.40731	2.61571	2.97041	3.53	3.80395	4.26735	3.53469	3.61831	3.70731	3.1698	2.6764	2.6928	1.91749	1.04447	0.255753	-0.343216	-0.537865	-0.858041	-1.11889	-0.750609	-0.719314	-0.350802	0.170907	0.515259	1.31829	1.73475	2.96809	2.48687	2.05013	1.6545	1.20016	0.508491	0.187941	-0.122948	0.816722	0.515551	0.216274	0.087533	-0.162674	-0.206469	-0.799807	-0.0350652	-0.187431	-0.667227	-1.51649
	-1.2933	-1.56779	-1.57386	-1.42419	-0.565339	0.422762	0.446933	0.656162	0.0910416	-0.282734	-0.577862	-1.32585	-1.72435	-2.02451	-1.93044	-2.24391	-2.68648	-2.52088	-2.72624	-2.60848	-2.64667	-2.08893	-1.40354	-0.754648	-1.03653	-1.09952	-0.964802	-0.665443	-0.394266	0.0400738	-0.340836	-0.642375	-0.956469	-0.187778	-0.19366	-0.503298	-0.103622	-0.129348	-0.0652378	0.0338083	0.367169	-0.0759987	-0.368509	-0.327248	-0.720784	-1.24216	-0.953715	-0.84478	-1.41137
	-6.5838	-5.8816	-5.70454	-5.78132	-5.99634	-5.283	-5.35686	-6.4119	-6.56483	-4.73918	-4.79999	-4.97844	-5.14466	-5.16879	-4.93825	-4.49078	-4.68577	-4.47452	-3.45301	-3.14986	-3.10268	-2.96048	-2.8533	-1.48082	0.163814	0.411875	0.452899	1.22501	1.67158	1.45157	-0.491599	-0.106392	-1.83702	-2.27327	-2.42517	-1.22165	-1.06122	-1.30215	-2.2369	-1.97899	-0.851857	-0.35291	-0.388416	-0.625362	-2.42528	-3.06022	-3.67557	-5.1539	-4.32884
	-1.87876	-2.01774	-1.70947	-1.34319	-0.837715	-0.868024	-0.523157	-0.17086	0.353301	-0.0515693	0.858449	0.575108	0.608793	0.886206	0.804212	0.918382	0.349344	0.435705	-0.0481983	0.174778	-0.126266	-0.234824	0.860689	1.55591	0.73589	0.721581	0.860309	0.706116	1.53033	2.75947	2.53311	2.18593	1.25234	0.787634	0.406635	0.489578	0.53568	0.423271	0.0324116	-0.185762	0.542193	0.548864	-0.0307391	-0.238617	-0.0338661	0.884025	0.724693	-0.284323	0.774328
	-1.47952	-1.61765	-1.56182	-1.35142	-1.28891	-1.25879	-1.34912	-0.796576	-0.852367	-1.19078	-1.02128	-0.86011	-0.608649	-0.231472	-0.147293	-0.477523	-0.549121	-0.11511	-0.065712	-0.345635	-0.272539	-0.230808	-0.470669	-0.585296	-0.550088	-0.685636	-0.571745	-0.503079	-0.226643	-0.085986	-0.102324	-0.248351	-0.960678	-0.637335	-0.805583	-0.245909	-0.219501	-0.201881	-0.196708	-0.603841	-0.848335	-1.01103	-0.851572	-1.10285	-1.29997	-1.31192	-1.1847	-1.07225	-1.10183
	-3.45686	-2.83937	-1.92028	-1.52583	0.386118	1.46716	0.597182	2.31585	3.30928	2.66019	2.07209	2.53487	3.19538	3.85171	4.1451	3.4611	3.28908	3.08165	3.36964	2.96891	2.27806	1.67726	0.936283	1.26896	0.335441	1.16402	0.740284	0.752133	0.408169	1.51662	1.8481	1.82635	1.94969	1.52274	0.574614	0.524084	0.0747992	-0.769123	-0.846791	0.614627	1.02505	-0.100952	-0.560413	-0.400305	-1.71686	-2.06979	-1.02355	-1.21857	-0.613184
	-3.67128	-3.91899	-2.68397	-2.03592	-2.88511	-2.05625	-2.13882	-3.76169	-3.76745	-2.59071	-3.5063	-3.25829	-3.01792	-3.68254	-4.15791	-3.71855	-4.80972	-3.32383	-1.24786	1.40662	3.39183	3.52196	3.76233	3.39808	5.48719	10.702	13.7241	15.5384	12.3997	9.38292	5.83411	4.3139	3.69104	3.28076	6.51085	11.2703	15.6102	18.0863	17.9884	15.8733	13.3577	11.9456	11.2753	10.4362	10.1969	10.5088	7.71285	5.53496	4.72101
	-2.15563	-1.49128	0.268213	2.18538	4.7439	1.6904	1.23081	0.16062	-2.48174	-3.23812	-3.91619	-4.65599	-4.57309	-4.28822	-4.35236	-3.7547	-3.01034	-4.40413	-5.41389	-1.42611	1.43017	3.23641	0.602798	1.02257	1.32497	-0.485178	2.69283	7.46972	5.58627	4.62364	9.07942	7.78708	9.82869	7.15126	7.65078	7.33582	5.27503	3.63272	2.52913	0.0477232	0.67422	0.242857	-0.781801	-1.25214	-1.22289	-0.67672	-0.343663	-0.527975	-1.31031
	2.61657	1.98123	1.89959	0.734955	-0.103651	-1.30009	-0.445114	0.439108	1.20394	4.2977	12.5087	12.4497	16.6072	15.428	12.9354	13.1168	9.86368	11.4216	14.6482	12.1744	13.5257	11.2205	7.68206	11.6195	13.5067	8.58471	6.36579	3.86592	3.26526	2.18238	3.38231	2.61107	3.21011	1.35106	2.24425	2.09467	1.56238	1.59558	0.7566	1.00779	2.43412	4.05958	3.45516	3.72246	6.3024	7.39197	7.09273	8.59839	7.35559
	12.499	11.8614	10.9445	11.2152	12.2714	13.3238	11.9006	11.8862	10.6162	24.1661	22.1433	21.4252	21.5985	22.25	22.9665	23.3348	16.2242	17.6536	15.7678	13.8915	12.3179	8.95963	8.24276	7.44706	6.60871	7.00166	6.88135	7.50175	6.51338	4.34009	2.99721	2.87925	2.12849	1.63326	2.80816	3.87816	3.78783	4.75126	4.68118	2.88682	2.94094	3.96022	5.56257	6.18439	5.48274	6.29966	6.39299	6.4772	6.5623
	4.61638	4.41761	3.52923	2.97178	1.87686	0.67796	0.752021	1.35617	1.37381	3.52718	6.66834	7.68752	7.625	7.52107	8.24361	9.15984	5.06918	5.45234	5.02307	4.00451	2.68002	2.11147	2.67788	2.20501	1.14687	0.570949	-0.1751	-0.601469	-0.816871	-2.0875	-3.06443	-2.99922	-3.79153	-2.53461	-1.51735	-1.86697	-1.7696	-1.09177	-0.218212	-0.64418	1.86619	1.44863	-0.896953	-2.14151	-1.46267	0.19281	-0.999762	1.11001	0.0145923
	3.65172	4.30366	4.38956	3.7238	3.4507	4.16145	4.22526	5.59963	6.89201	7.72476	9.13089	9.4747	9.14199	8.51859	7.95643	7.5126	6.00642	4.37461	3.94602	4.73051	7.14837	9.51241	8.49898	6.13925	4.5979	3.66921	3.32797	2.71835	2.26539	2.57055	4.51691	5.63944	3.82451	3.31099	4.02757	4.05155	3.24365	3.18157	3.12094	6.64452	5.34667	4.965	4.3054	5.06612	6.64269	4.71226	4.2272	5.43149	4.46541
	-1.93792	-1.70776	-1.50995	-1.48741	-1.6261	-1.61187	-1.57263	-1.18038	0.0366108	1.55574	1.48308	1.33527	1.13344	0.898696	0.652175	0.414992	-0.0728995	-0.566495	-0.608456	-1.01344	-1.7176	-1.76737	-1.78014	-2.05256	-2.21886	-2.27708	-2.64972	-2.74428	-2.5737	-2.60734	-2.82601	-2.82305	-2.92045	-2.55994	-1.89434	-1.60187	-2.19549	-1.99525	-2.45682	-2.09805	-2.10747	-1.71147	-1.61608	-0.564333	-0.926163	-0.683002	0.809678	1.1778	0.831049
	0.894782	0.20277	-0.442147	-0.101806	0.346867	0.504737	1.31867	1.96015	2.85523	1.7421	3.52422	4.12061	3.87131	3.11633	2.18083	1.26061	0.0521832	-0.286306	0.405331	2.65494	5.48476	7.95583	7.99235	8.19941	7.96733	7.33816	5.57862	4.00947	2.7623	2.68975	1.6854	2.31425	1.82016	1.67614	1.40439	0.960939	1.19138	2.74182	3.64113	3.7816	3.68414	2.64455	2.59129	5.36954	5.80572	5.67864	3.96674	3.3287	2.87747
	0.0297466	0.217025	0.294131	-0.405205	0.361129	1.39686	4.00122	5.78539	7.49605	10.2565	7.73451	7.28469	7.33368	6.58707	5.78528	5.53593	2.79	3.28206	2.77011	1.97361	1.38733	0.652423	-0.287901	-0.848596	-0.475386	-0.470531	-1.00848	-1.35844	-1.29894	-1.65772	-2.0353	-1.9273	-1.49454	-1.34283	-2.45599	-1.71161	-1.65949	-1.93797	1.09408	1.06	1.69924	1.38688	3.90495	6.9133	7.84804	6.74646	5.22322	6.95856	10.7454
	11.0845	9.97218	9.49196	9.67091	8.25978	8.61803	10.536	12.8683	12.3279	14.6516	15.1494	14.6938	13.7123	12.6325	11.8181	11.0753	6.37318	5.88423	7.22001	6.40698	4.4053	2.20317	3.04705	1.86122	4.1652	7.34506	10.3593	12.8744	15.1789	14.4901	11.0121	13.1421	14.58	11.8962	11.466	8.44909	7.82698	7.44006	7.09331	5.99293	12.089	8.93714	10.0266	11.0189	10.3928	8.83213	12.5931	16.3211	13.4832
	3.99904	4.37084	3.60469	3.34796	3.54423	3.75181	4.22886	5.79722	7.35869	5.38845	5.28894	5.16593	5.01941	4.84939	4.65586	4.43882	3.63185	2.5572	2.49769	2.53184	2.26924	1.99448	1.53044	1.24227	1.09811	0.94268	0.822566	0.493764	1.51598	2.20737	1.6182	1.49552	3.00912	4.04047	7.94584	10.2996	8.9083	7.23405	7.22092	6.13621	6.31459	6.71209	6.55096	6.25659	7.75115	9.85447	9.87818	10.976	9.37661
	0.828734	0.954248	0.941169	0.741748	0.752193	0.998978	1.05345	1.22659	0.960183	0.451355	0.155029	-0.0623358	-0.20956	-0.295462	-0.328864	-0.318585	-1.04448	-1.13877	-0.685975	-0.77127	-1.34339	-1.66853	-1.78462	-2.18888	-2.38747	-1.97989	-1.76547	-1.5975	-1.81428	-1.81886	-1.14458	-1.75246	1.7846	2.34178	2.26768	2.44626	1.97052	1.75609	1.28373	2.3644	3.27582	2.08973	1.65647	1.38604	1.44892	0.827804	0.112916	0.0577658	-0.0431682
	-11.1842	-8.91579	-8.83306	-9.55282	-8.73055	-3.49879	-6.10637	-6.16101	-6.46299	-6.06456	-1.31374	2.84136	2.71664	3.25939	0.535194	0.685693	0.968666	-0.214937	-1.61066	-0.81125	-2.24779	-1.42874	-2.33913	-3.20986	-4.71924	-0.432939	5.83403	4.1054	7.23033	7.42838	5.63758	7.24223	15.3112	10.989	9.48965	9.12544	8.3771	7.04075	9.38481	12.3557	11.1524	8.44705	6.37433	4.50343	3.10912	3.65972	5.9662	8.38416	11.1437
	-4.60255	-3.86836	-1.87395	-1.66339	-2.77892	-2.7766	-3.38987	-4.33433	-5.01166	-3.72534	-3.47781	-3.14839	-2.75695	-2.32336	-1.86747	-1.40916	-1.61199	-1.0332	-2.42579	-2.70847	-1.67248	-0.814175	0.305498	1.94391	0.73218	0.28701	0.278811	3.42254	7.67772	9.54829	10.122	8.89032	8.74084	9.06301	8.76498	8.08758	7.2716	6.55787	6.18719	6.36204	6.93613	7.57776	8.00756	8.03398	7.54605	6.83158	6.30433	6.10846	6.09925
	-5.61081	-6.28009	-6.04941	-4.87849	-4.3849	-3.99585	-3.84951	-4.32037	-4.86867	-6.61805	-4.50529	-2.93148	-1.81742	-1.0839	-0.651727	-0.441705	0.342141	0.527097	-0.185548	-1.07727	-1.72563	-2.21508	-2.66571	-2.85018	-2.71777	-2.38835	-2.14604	-2.57788	-2.75499	-2.30523	-2.07411	-2.53744	-2.91041	-0.476733	-1.64579	-1.88045	-0.882115	-0.907776	-1.89634	-2.54955	-3.05406	-3.2787	-4.03567	-4.20886	-3.37761	-3.09324	-3.5502	-3.50557	-2.64592
	-0.741347	-0.970158	-1.5837	-1.00478	-0.556057	-0.350365	-0.16771	-1.45993	-1.14701	-1.69997	-1.79837	-1.55807	-1.20957	-0.983378	-1.06772	-1.28309	-0.665942	-0.235648	-0.381563	-0.0241121	-0.298715	-0.302512	-0.644978	-0.45784	0.353086	0.398655	0.452306	0.769777	1.0688	2.3139	4.2529	4.18226	5.24143	4.77579	3.7319	3.52193	3.9294	2.94654	2.31527	2.02292	1.23876	0.424864	0.982649	2.37013	2.36043	1.53977	1.6547	1.91109	1.97378
	4.93916	6.56733	8.39771	3.85555	4.55188	4.68427	4.2683	4.35399	8.08576	10.5216	12.4919	12.5653	11.9661	11.9187	13.4769	16.2116	34.9584	35.0863	29.1978	30.7614	28.4124	32.9768	39.6382	38.4175	47.0762	59.4916	52.7335	45.4939	57.1438	59.3069	62.8774	66.8525	83.4609	57.7366	48.9564	50.7314	56.6731	60.422	59.1778	57.0246	57.1846	60.2748	65.3315	69.7291	71.4092	69.1595	64.568	61.1503	58.9855
	3.24052	4.75973	5.18709	5.81142	3.56895	3.18124	3.55067	4.00965	5.62718	4.72661	5.24506	6.12754	6.22699	4.65414	2.40769	0.687137	-0.0946238	2.27147	3.82089	2.63259	-1.74857	-1.48814	-2.92008	0.775498	-1.2553	-3.19691	-4.07103	-2.90686	-4.79291	-5.65594	-5.3284	-6.53266	-5.83769	-6.57369	-6.30062	-5.91894	-5.77376	-5.57326	-5.77726	-4.88927	-4.17867	-4.41175	-4.56083	-6.23447	-6.38202	-5.07054	-4.9819	-4.00382	-2.28635
	-3.1747	-2.38344	-3.35619	-3.19625	-4.41533	-3.21127	-4.51052	-4.43285	-1.96757	-2.33846	5.65899	9.4915	10.4855	9.96747	9.12864	7.98371	3.00409	-0.234426	-0.199784	-2.02193	-2.33042	-3.11504	-4.05837	-4.76435	-4.97154	-6.02257	-7.97763	-7.56457	-7.8786	-8.51158	-8.16088	-7.94456	-8.43195	-7.62504	-7.61373	-7.64462	-8.61632	-8.4831	-7.73711	-7.81721	-7.94089	-7.74507	-7.89611	-8.27559	-8.03637	-7.46531	-6.4639	-6.57797	-6.13958
	-6.23305	-6.64713	-7.57358	-7.32501	-7.27014	-7.24673	-8.03289	-7.20368	-6.23071	-3.59544	-4.21811	2.83081	-6.46257	-6.10456	-2.60368	-0.837376	-3.51453	-4.70517	-4.60836	-4.52674	-5.30691	-6.66902	-7.26934	-6.83959	-7.46322	-7.62244	-8.22161	-8.58992	-7.96602	-7.4567	-7.98319	-8.69617	-7.53175	-7.38484	-6.61677	-6.56258	-5.5862	-5.19779	-3.99838	-2.13275	-2.20546	-2.07682	-2.1681	-1.91061	-1.19395	-3.08815	-2.5893	-3.62965	-3.20567
	7.01583	5.58921	6.40309	7.07305	9.84952	12.3057	12.887	13.915	21.6674	18.2627	16.9427	16.1355	15.3195	14.1401	13.4401	13.3077	7.10494	7.14814	9.50829	7.5458	4.51229	4.19344	2.65645	0.863701	-0.396013	-1.08491	-1.78035	-3.55141	-2.60305	-4.11698	-2.71507	-1.40345	3.91412	3.04866	2.6226	3.58412	3.93169	2.81889	1.15046	3.51308	1.33652	2.2551	6.49693	6.82974	7.55302	7.16185	5.39187	7.86578	5.18478
	-0.298416	-0.600105	-0.192939	-0.379912	-0.299779	-0.34981	0.00284691	0.196155	0.277477	1.41079	1.49758	1.35727	1.06948	0.713821	0.369909	0.117359	-0.6674	-0.479045	-0.119955	-0.577136	-0.260802	-0.200086	-0.257516	-0.00906964	0.0684356	-0.27383	-0.577388	-0.572584	-0.9297	-0.738752	-0.60559	-0.684221	-1.04268	-0.605868	-0.528631	-0.591913	-0.637761	-0.37166	1.07608	1.8139	1.7121	1.38799	1.48567	1.6629	1.43359	2.64816	3.83741	5.43616	6.36444
	-3.42167	-3.44787	-3.12388	-3.13801	-2.90188	-2.58434	-2.31498	-1.72747	-1.7345	-2.37093	-2.00736	-1.88415	-1.94087	-2.11711	-2.3491	-2.54406	-2.55414	-2.42837	-2.45599	-2.0177	-2.33394	-2.50885	-3.10558	-2.82187	-2.99632	-3.21105	-3.22256	-3.36439	-3.23358	-2.89505	-2.85073	-2.52908	-1.85974	-1.5416	-1.80231	-1.18277	-1.20374	-1.46072	-1.38123	-1.81452	-1.86267	-1.9481	-1.13972	-1.20419	-1.91256	-1.66774	-0.766658	0.567658	1.83925
	0.263128	-0.0407539	0.0924721	-0.171622	0.00511575	-0.0819684	-0.101569	0.282237	0.210168	-1.00509	-0.49512	-0.810027	-1.18175	-1.01628	-0.982743	-1.42453	-1.05964	-1.05935	-1.1868	-0.584306	-0.172804	-0.00785398	-0.504327	-1.38106	-1.59494	-1.54657	-1.29189	-1.44818	-1.91055	-1.86828	-1.90164	-1.7719	-0.14774	0.12352	-0.604757	0.155795	0.441479	-0.0814037	-0.582305	-0.648754	-0.354846	0.41303	0.536972	0.768607	0.73102	0.533399	-0.210873	1.28262	1.86476
	-0.597794	-0.770684	-0.881239	-0.79629	-0.779319	-0.981872	-0.960282	-0.989867	-0.703735	-0.499115	-0.705972	-0.908749	-1.0127	-0.965096	-1.01619	-1.25805	-1.3989	-1.50185	-1.69256	-1.69367	-1.715	-1.84113	-1.89848	-1.98481	-1.94678	-1.9033	-1.99648	-1.89435	-1.88503	-1.94688	-1.93078	-1.70791	-1.33424	-1.20619	-0.699342	-0.34284	-0.417145	-0.663129	-0.968782	-0.984029	-1.06257	-1.25044	-1.21319	-1.00548	-1.11035	-1.13278	-0.470685	-0.157174	-0.112835
	-0.493385	-0.266279	0.0067336	0.159382	0.342525	-0.271569	-0.116614	0.0463365	-0.029135	-0.780303	-0.431423	-0.558799	-0.84131	-1.00022	-1.06746	-1.1145	-0.667572	0.191905	0.435423	0.725922	0.613715	0.347186	-0.417194	-0.711196	-1.1647	-1.07065	-1.33421	-1.28042	-1.50133	-1.26172	-0.818866	0.078021	0.983712	1.52011	1.5569	1.9887	1.78625	1.92435	1.35128	1.3102	1.05991	1.23358	1.60754	0.926722	0.858961	0.498474	-0.0188131	-0.121377	-0.23223
	-3.43942	-4.3278	-3.79892	-2.09277	-1.77577	-1.66542	-2.53633	-2.38335	-1.67211	-2.35641	-3.70628	-3.99458	-4.06014	-4.55263	-4.75233	-4.42908	-5.23116	-5.1064	-4.51461	-4.58536	-4.94756	-5.31748	-5.87771	-5.82005	-6.02165	-5.7566	-6.00972	-5.293	-4.71118	-4.95803	-4.37956	-4.43519	-0.211376	-0.80755	-0.947512	-0.994333	-2.09893	-1.94499	-2.39345	-2.71232	-2.75413	-2.49318	-1.28142	-1.38449	-0.364054	-1.46891	-0.765991	0.295576	-1.4879
	0.219215	-0.509139	-0.739917	-0.753533	-0.0943632	0.895521	1.17985	1.26103	0.326915	-0.37707	-0.317109	-0.347101	-0.437479	-0.558679	-0.681135	-0.77528	-0.913053	-1.18308	-1.07769	-1.19475	-1.49368	-1.58707	-1.49727	-1.36236	-1.3586	-1.51307	-1.19385	-1.09862	-0.549712	-0.573895	-0.310557	0.575782	2.78821	2.69764	2.51902	1.736	1.52053	1.67612	2.17265	2.37425	1.79106	1.71764	1.40988	1.33094	0.758643	0.386764	0.591701	0.290692	-0.00960173
	-2.80459	-3.26753	-2.7519	-2.72435	-2.45358	-2.57708	-2.71511	-2.66167	-2.49956	-2.73251	-3.21888	-3.60593	-3.84642	-3.89313	-3.70514	-3.29652	-1.74408	-1.57128	-1.63876	-2.50182	-3.06176	-3.35478	-3.2532	-3.13361	-3.42907	-3.29925	-3.08258	-3.2547	-2.88193	-2.39341	-0.866193	-0.0278502	1.05988	0.858378	0.168935	0.595781	-0.000696709	-0.734944	-1.54939	-1.28465	-1.41835	-1.77725	-1.64188	-1.65556	-0.864693	-0.348968	-0.466578	-0.0587091	-0.248799
	-1.77478	-1.20779	-1.08101	-1.29662	-0.560522	0.624171	0.652402	0.0961611	0.0793621	1.49412	0.696336	0.0597808	-0.623547	-0.958999	-1.0244	-1.66666	-1.82989	-2.08446	-2.31453	-2.43025	-2.48281	-2.59817	-2.61935	-2.60714	-2.50259	-2.46252	-2.3608	-2.1207	-1.99612	-0.738603	0.351483	0.921144	1.14916	0.593701	0.471367	0.267697	0.200157	0.529723	-0.159199	-0.468385	-0.813689	-1.0103	-0.867244	-0.927724	-0.733275	-0.278328	0.0416496	0.0532161	-0.321714
	-1.68534	-1.82882	-2.03193	-1.86738	-1.61062	-1.61995	-1.58279	-1.56293	-1.71172	-2.0478	-1.98857	-1.94518	-1.91765	-1.90596	-1.91012	-1.93013	-1.85139	-2.35482	-1.80166	-2.06607	-1.79133	-0.211479	1.92894	3.58863	4.64464	5.31805	4.70447	3.5027	2.2601	1.23276	1.36812	0.650707	0.673132	0.927695	1.51386	1.03821	0.368273	0.665886	0.921491	1.42803	1.30827	1.31412	1.6286	0.907098	0.435685	0.652545	0.459313	0.5915	0.44488
	-1.48924	-1.01222	-0.794684	-0.700221	-0.632807	-0.101866	0.802492	0.835571	0.370289	-0.186213	0.452879	0.245074	-0.377014	-0.980769	-1.18513	-1.05771	-0.575929	-0.0666053	-0.518618	-0.896454	-1.11967	-1.23468	-1.05935	-1.10128	-1.22041	-1.19529	-1.34062	-1.42786	-0.890362	0.2849	1.37611	1.69532	0.589155	0.441463	-0.0016624	-0.405525	-0.466108	-0.295679	-0.0237964	0.0980239	0.0134371	0.110746	-0.047084	-0.345023	-0.577171	-0.586672	0.107952	0.0930193	-0.70209
	-0.777354	-0.836898	-0.632145	0.177462	0.179384	0.0696561	-0.835287	0.233878	0.917836	0.0632336	-0.014693	-0.0899718	-0.162602	-0.232585	-0.29992	-0.364607	-1.11316	-0.330687	-0.300136	0.781294	2.46685	2.11323	1.29655	0.537935	0.0766593	0.0831025	0.391204	1.31118	2.22075	2.24483	2.35573	3.85472	5.42926	4.55457	4.03833	3.70597	3.39483	3.16307	3.23658	3.70332	3.72786	2.58157	1.91741	2.17926	2.70254	3.16958	3.20561	2.64487	2.00542
	-4.51996	-4.6523	-4.49193	-4.0206	-4.15425	-4.17149	-2.95706	-3.27872	-3.38988	-4.09836	-3.10598	-2.50526	-2.19788	-2.08554	-2.06995	-2.0528	-1.29578	-0.041336	0.483844	0.584806	0.582475	0.580784	0.130481	-0.0995848	-0.600906	-1.13078	-0.500843	-0.862729	-0.43522	0.647522	1.03757	0.672802	0.561814	0.41524	-0.186462	-0.88882	-1.33736	-1.18023	-0.382016	0.481573	0.97449	0.993234	0.696839	0.516303	0.44984	0.0744918	-0.574914	-1.10019	-1.33165
	12.7173	12.076	12.0488	10.7064	11.4488	10.7733	8.55051	8.9676	11.5372	24.1915	20.1785	19.779	21.3708	23.2789	23.4763	21.3471	14.0037	12.5258	10.627	8.11304	9.59403	10.5946	8.12874	6.37119	2.45633	-0.269999	0.671389	-2.16714	-0.61685	-1.97345	-1.49365	-1.96231	-1.22341	-0.272817	-0.263584	-0.549663	-1.8842	-1.91004	-3.10584	-1.43448	-1.5606	-2.36567	-1.39561	0.382906	0.467712	1.55152	3.4153	2.62708	4.76926
	1.91564	2.26556	2.70816	3.73927	3.83394	4.08358	3.31703	4.18838	4.60001	4.55989	5.03941	4.78291	4.17475	3.59928	3.39152	3.45717	2.83838	2.17096	2.11391	1.70973	1.04719	0.410746	0.859935	2.54115	2.33345	1.39399	0.478686	-0.201938	-0.994171	-1.19609	-1.32428	-1.7856	-1.41203	-0.968121	-1.24673	-1.44745	-1.61212	-1.87744	-1.58863	-2.0531	-2.28371	-1.71477	-1.66558	-0.791374	0.50759	0.534156	0.0761944	0.337485	-0.259529
	-2.25184	-3.25002	-2.8799	-1.98735	-2.7308	-2.44787	-1.83546	-1.72127	-0.390612	0.293852	0.962336	2.46129	4.28767	6.384	6.26657	5.37425	2.81526	1.43431	0.531356	-0.969935	-2.02782	-2.45915	-1.8391	-1.45346	-2.19021	-3.47142	-4.20422	-4.54545	-5.8322	-5.92684	-6.51246	-6.83163	-6.76019	-7.07327	-7.14154	-7.17443	-7.12821	-7.46582	-7.55816	-7.09537	-6.19009	-4.51641	-3.65419	-3.79293	-5.06574	-5.46108	-6.20322	-6.28543	-5.87277
	1.50651	1.12567	0.862958	0.646207	0.778068	1.3996	1.80578	2.51607	3.13028	2.85196	2.40357	2.04096	1.74787	1.50806	1.30701	1.14534	0.876558	0.46141	0.100836	-0.267308	-0.593184	-1.03175	-1.37656	-1.40775	-1.44063	-1.30127	-1.29858	-1.20761	-0.730226	-0.513751	0.129021	-0.158032	1.09589	1.89181	2.4698	1.73693	1.71052	1.46627	1.31724	1.57093	1.60499	0.898556	0.403489	0.157321	-0.0803884	0.00799036	0.689647	0.881997	0.491217
	-2.37602	-2.86525	-2.74414	-2.62749	-1.80419	-1.58239	-1.56269	-0.874711	-1.07867	-1.39732	-0.555043	-0.452123	-0.755068	-1.13038	-1.28963	-1.33648	-2.21922	-2.19624	-2.28937	-2.11676	-2.27948	-2.3635	-2.72531	-2.51673	-3.17219	-2.88941	-2.58356	-1.95423	-2.1598	-1.92505	-1.74851	-2.1519	-0.0886579	1.29962	0.991721	2.82836	1.93586	2.37467	1.5137	1.86092	1.99048	2.82879	1.71264	1.10293	0.433906	0.104458	-0.741591	-0.734743	-0.874311
	-0.754257	0.814371	1.04975	0.179723	-0.364413	-0.0822908	1.20643	3.32042	4.11756	2.01707	2.91489	0.549492	-1.33653	-1.32919	-1.79905	-1.73272	-1.03957	-1.17696	-1.31207	-1.15757	-1.05922	-1.33645	-1.55809	-1.94456	-1.72885	-2.01123	0.191361	-0.888451	-1.52347	-1.70784	-1.4489	-0.8474	-0.941136	0.0524865	2.71599	5.15697	5.09457	9.02713	11.9881	8.8667	6.78968	5.49162	5.22006	4.78869	4.60463	3.67561	4.21526	5.72968	6.70009
	-1.93805	-1.97151	-1.66135	-2.04922	-2.11113	-1.19547	-0.441059	0.539241	0.258242	1.13169	0.270346	-0.515435	-0.637713	-1.26958	-1.45251	-2.18697	-2.39718	-2.32782	-1.94207	-1.81432	-2.30013	-3.03654	-3.09755	-3.13462	-3.4128	-3.51397	-3.54498	-3.44987	-3.20708	-2.91674	-3.2159	-3.16518	-2.89379	-0.936926	-0.201135	0.0505007	-0.653373	-0.472325	-0.355321	-1.17972	-2.14067	-1.42975	-1.83098	-2.26857	-1.87235	-2.30203	-2.57224	-2.22542	-2.67377
	-4.51628	-3.81273	-4.09811	-3.59173	-2.39012	-1.83725	-1.84	-0.737222	2.0966	8.47425	10.6512	10.8017	11.6709	10.8581	9.22068	8.81059	7.30047	12.5749	13.97	13.8146	13.1162	11.7533	12.0523	12.5145	12.4284	11.3991	8.88117	8.26964	8.33681	7.32968	5.80663	4.89278	2.57741	1.02528	2.4395	2.95737	2.65611	2.18416	3.57982	5.31748	6.56384	7.55592	6.44567	5.07877	4.46664	2.79937	2.203	4.1763	6.20232
	-0.552037	-0.667805	-0.858893	-0.752949	0.166517	0.792661	0.546291	0.807747	1.78253	1.60952	1.0738	0.822955	0.756179	0.79228	0.988307	1.20653	0.216011	0.258024	0.378803	0.462218	-0.0306067	-0.387801	-0.657834	-1.13156	-1.37077	-1.39434	-1.3301	-1.24021	-1.12632	-0.20983	0.829713	0.902126	0.660897	0.808658	0.62836	0.11882	-0.104099	-0.52735	-0.530362	-0.176075	-0.339054	-0.111482	-0.333546	-0.167407	0.218397	-0.0530965	-0.322829	-0.559772	-0.789235
	-2.7251	-2.03847	-0.851254	-1.02789	-0.746513	-0.726754	-1.08141	-1.12722	-1.5565	-1.58457	-1.64935	0.470726	5.65928	5.67995	5.11716	6.15694	5.82141	5.43783	4.15266	4.53866	3.72031	2.44521	2.65574	2.831	6.48308	9.43953	8.03911	7.98417	7.02088	5.74619	5.75263	7.89468	7.26005	5.15331	4.29676	4.22741	4.49847	4.77278	4.64557	3.89265	3.36299	2.97319	2.35407	2.13549	2.50738	2.99085	3.04644	3.52806	4.68866
	1.10756	1.26065	0.781579	1.04028	1.50305	2.22276	3.53768	4.78793	4.8834	5.44627	4.00799	3.02067	2.84922	2.45142	1.30794	0.98833	1.02407	0.857838	1.06993	0.626882	0.869577	1.83277	2.55578	3.26892	2.57426	1.40997	0.426164	0.866437	0.299386	0.850561	0.245197	0.486691	0.383334	0.716856	1.6337	2.64571	3.00872	2.39853	1.75321	1.77545	1.41204	1.11292	1.68809	2.70514	2.98719	2.0726	1.39165	1.28982	1.14809
	-1.83681	-1.9962	-2.11134	-1.81832	-1.84928	-1.92709	-1.55963	-1.32759	-1.17422	-2.19387	-1.58363	-1.24758	-1.11837	-1.12869	-1.2165	-1.36595	-1.79907	-2.02006	-1.95078	-2.63958	-2.77936	-2.76249	-2.96621	-3.4415	-3.43832	-3.16547	-3.3535	-3.24177	-3.27832	-3.28868	-2.96366	-3.11886	-2.50861	-1.42553	-0.889843	-1.13376	-1.62675	-1.2466	-1.39012	-1.71691	-1.60168	-1.58308	-2.21767	-2.16175	-1.87444	-1.93355	-2.10874	-2.16921	-2.23656
	-10.6231	-9.86031	-9.57578	-9.80307	-10.1329	-9.95472	-9.0344	-10.1528	-10.5706	-9.56372	-9.49742	-9.56341	-9.34449	-8.42345	-6.5009	-4.3029	-5.52518	-5.56095	-6.9854	-8.51037	-8.78636	-7.414	-7.28499	-8.10727	-8.84168	-7.75026	-7.55741	-8.09612	-7.41154	-7.72937	-7.51024	-4.48059	1.66324	-0.514398	-1.27543	-1.11438	-0.51481	0.110226	0.183324	-0.791528	-2.16574	-3.20923	-3.44843	-2.86	-2.65072	-3.29384	-3.97366	-4.1509	-4.20077
	1.51765	1.25956	0.679026	1.25074	1.0756	-0.100106	-0.421686	-0.9642	-0.150748	-0.125458	2.14819	0.970399	0.600412	2.83629	2.3397	0.79935	-0.550534	-0.90479	-1.14901	-1.75373	-0.468586	-0.993069	-0.547704	0.294416	-0.831236	-1.22641	-0.331257	1.19074	3.14169	3.45232	3.82625	2.98345	1.86609	4.88278	5.21173	4.27216	3.39976	3.36483	2.45747	1.1891	2.06406	2.10497	2.56954	3.60358	3.11459	2.32422	2.32087	2.45947	1.60352
	-2.48465	-1.18017	-0.26679	0.939243	1.192	0.57094	-0.654607	-0.943988	-2.23582	-2.81183	-2.8343	-3.01633	-3.29336	-3.60085	-3.87421	-4.0489	-3.62567	-3.88176	-3.56962	-3.92125	-4.52683	-4.53327	-4.43237	-4.31174	-2.96818	-2.56752	-2.80638	-2.25602	-1.8245	-2.07022	-2.14064	-2.56972	-3.32184	-2.02538	-2.66931	-3.27065	-2.83412	-2.4433	-1.75322	-1.47976	-2.00224	-1.88863	-1.79205	-2.05691	-2.45963	-2.6238	-2.47325	-2.92627	-3.42493
[truncated: 318 more columns]

## Sheet: SFig8b
	Encoding	Maintenance	Retrieval
Mean values over Individual session	0.581834	0.840018	0.3251
	0.5739	1.09217	0.460044
	1.42944	1.17656	1.59028
	-0.764495	1.03344	-0.336099
	-0.600968	4.40461	0.163183
	-1.08609	4.14449	-0.653763
	-0.85664	1.88487	-0.707892
	-6.08051	1.93128	-4.73527
	-1.50188	6.25861	1.40491
	-4.88176	2.53996	-2.88232
	0.505244	7.05539	0.578423
	2.38255	0.796214	-0.375935
	-0.587646	4.23331	0.304616
	-4.41133	-0.22482	-4.4185
	-1.27611	2.25279	-3.31309
	-2.74401	3.53892	-1.71341
	0.0756349	6.89014	0.309996
	1.41319	3.28547	1.93093
	1.1946	3.27686	1.60102
	1.47455	2.83263	1.63845
	-0.105518	2.05011	0.474335
	-0.00942035	2.74917	0.804682
	1.44242	-2.85214	0.596107
	1.57124	-2.76438	0.713677
	3.51247	-1.10415	2.47943
	-0.485298	-2.15191	-1.03095
	0.257392	-1.88965	-0.708315
Mean	-0.33249	1.97333	-0.203717
SEM	0.419171	0.518413	0.354105
adj. p-value	p(Enc vs Maint) = 0.0010	p(Enc vs Ret) = 0.9762	p(Ret vs Maint) = 0.0019

## Sheet: SFig8c, top left. Left_correct
time to maintenance onset,s	-1	-0.904333	-0.808667	-0.713	-0.617333	-0.521667	-0.426	-0.330333	-0.234667	-0.139	-0.0433333	0.0523333	0.148	0.243667	0.339333	0.435	0.530667	0.626333	0.722	0.817667	0.913333	1.009	1.10467	1.20033	1.296	1.39167	1.48733	1.583	1.67867	1.77433	1.87	1.96567	2.06133	2.157	2.25267	2.34833	2.444	2.53967	2.63533	2.731	2.82667	2.92233	3.018	3.11367	3.20933	3.305	3.40067	3.49633	3.592
averaged z-score of the correct (Left Sample Run) trials	0.0257664	0.0125179	-0.00135698	-0.0185034	-0.0334465	-0.0277568	-0.0185222	0.0483489	0.140487	0.24981	0.373431	0.512334	0.609594	0.684568	0.7544	0.810521	0.847505	0.895995	0.985706	1.11356	1.25255	1.38914	1.48462	1.52243	1.5106	1.46428	1.45622	1.47226	1.47992	1.50786	1.59429	1.63721	1.69085	1.75025	1.81441	1.8804	1.97877	2.05123	2.16931	2.26876	2.32755	2.34631	2.3692	2.36055	2.32092	2.26331	2.25061	2.26032	2.26214
sem	0.0942324	0.0873279	0.0843073	0.0752256	0.0719463	0.0735678	0.0786238	0.0977126	0.117022	0.139412	0.165239	0.197529	0.21469	0.232436	0.25591	0.266763	0.269302	0.272482	0.276052	0.270955	0.27424	0.277639	0.294115	0.30536	0.315782	0.328945	0.344806	0.351637	0.370703	0.389296	0.407706	0.424758	0.44305	0.455436	0.46808	0.476374	0.48012	0.479232	0.472203	0.465986	0.461325	0.462362	0.463366	0.468857	0.478193	0.493839	0.506901	0.517072	0.529303
Individual trials, z-score	0.765728	1.10865	1.05686	0.685553	0.459044	0.11731	-0.433849	-1.23791	-1.6389	-0.404006	0.0132012	0.923983	1.1613	0.832878	1.18772	0.0956058	-0.0219424	0.129883	0.0452456	-0.27744	-0.623651	0.49973	2.17484	1.97691	0.865818	-0.25562	0.311453	1.3643	1.20011	-0.727586	-0.163063	0.907742	0.534528	0.386182	2.19551	3.45279	3.34367	3.63203	4.3177	3.86104	3.18708	2.68044	2.70462	2.7862	2.64607	3.14024	4.08923	4.24113	3.89505
	0.642765	0.834894	-0.295475	0.374141	-0.311729	-0.413549	-1.82944	-0.660247	1.0449	1.66801	-0.511416	-0.507325	0.329342	0.790956	0.481937	0.34033	1.57916	3.62714	4.42612	3.78446	3.38589	2.60443	2.05466	2.19379	0.753419	2.19864	3.55618	4.29322	3.92967	2.94734	2.34948	2.12068	1.90326	1.39989	0.796798	0.375868	0.388179	0.922801	1.24298	0.971239	1.72672	3.68732	5.846	7.08475	7.75846	8.54672	9.1361	9.20164	8.68815
	-1.0335	0.436372	-0.275248	-0.366949	-0.396753	0.596416	2.10574	-0.0625221	-0.388846	-0.193263	-0.779529	-0.867281	-0.139824	2.7254	4.38061	4.3718	0.486562	0.953749	0.401116	-0.667807	-0.216857	1.24801	-0.67174	0.610688	-1.81248	0.571545	1.89733	0.654587	0.514546	-0.207659	-0.215745	-0.112676	2.82639	-0.524105	-1.31241	-1.85617	-1.59688	-2.47731	-1.99021	-1.12912	2.30218	6.08029	6.7871	8.51083	6.62403	5.97848	2.94586	3.15442	4.62735
	-0.598576	1.95966	1.21741	-0.262605	-0.896942	-0.44522	0.622508	-0.216619	-0.404363	1.35465	-0.23241	0.197487	0.390719	-1.29345	-0.731236	0.22253	1.38856	1.20207	0.724924	1.42296	0.292793	0.0547555	-0.0341244	-0.92345	-1.76729	-0.591563	-1.27408	-1.97615	-3.6093	-3.07301	-2.97195	-3.96329	-2.46855	-1.66135	-1.95605	-1.87385	-0.948143	-0.980125	-0.191049	1.36321	-1.01359	-1.26699	-3.44611	-2.38616	-1.97445	-1.56888	-0.409733	-1.64444	-0.726665
	1.27895	1.75523	-0.228448	0.342474	0.227308	-0.487633	-1.14022	-0.916077	0.59359	0.206118	0.514728	1.31305	1.67734	0.75948	-0.549223	-0.278046	1.02645	3.24199	6.67467	9.1387	9.73862	9.49903	9.38891	9.5386	5.90718	3.74276	3.82339	3.7549	2.43585	2.22286	2.55342	2.93755	3.55393	2.58863	2.02165	2.902	3.75843	3.2841	4.35841	4.57155	2.70544	2.84945	1.99601	1.67408	2.55148	2.28322	2.11809	2.45336	3.62585
	1.31313	0.635752	0.859049	1.06505	0.0522242	-0.33382	-0.814863	-0.744312	-1.69643	-0.623835	-1.27133	-0.126459	2.29483	1.08498	-0.272214	0.893771	1.8058	2.18677	1.6792	1.86815	1.26609	0.862503	1.38384	0.747685	3.49113	2.02278	2.12254	2.51396	2.05131	2.73689	4.38674	4.3741	3.52303	4.00746	3.41495	3.6275	2.89554	3.076	3.1839	4.399	3.9846	3.90034	3.62529	3.09946	3.44334	2.92585	3.73199	3.75899	4.48036
	-0.64023	-0.681196	-0.994303	-0.38778	0.617832	0.670353	-0.633469	-0.0856461	0.0875024	2.3047	2.40897	1.36401	-0.721762	-1.29693	-1.05325	-0.780996	-1.74101	-1.22603	-1.26318	-1.58072	-1.06186	-0.0600801	0.758977	1.17195	1.53788	2.22868	1.18131	2.45618	2.98664	2.56375	3.60495	2.65375	2.68127	3.83919	5.74049	5.62729	4.67108	4.47139	4.25152	4.70993	3.37476	7.07659	10.6569	10.7155	11.0842	11.8937	11.7777	10.4979	9.83673
	0.240081	0.367983	-0.515784	-1.14513	0.989467	-1.51291	-0.468079	-0.00931699	1.18814	0.753481	-0.805126	-1.8778	0.141749	-0.343016	-1.16524	5.6915	5.48989	5.12052	3.3019	2.73376	0.675911	3.4175	7.69027	4.4451	5.29326	4.62896	3.62266	5.37029	7.96762	12.7679	13.8732	13.4732	13.1383	12.3764	10.6775	12.9677	16.4942	19.2305	16.4889	17.2997	13.9805	13.6499	12.4964	17.0616	15.4329	12.2236	12.6176	11.5389	13.0927
	-0.94912	-0.758687	-0.552993	-1.35892	-0.528452	-0.0227043	1.58806	0.5242	1.31174	-0.060812	-0.412402	-0.437804	-0.802849	-0.220401	-0.0611926	0.329208	0.363163	0.910236	0.822272	0.741928	2.30422	1.59688	2.5908	1.29213	1.4998	1.6187	1.73427	1.6137	0.447602	-0.912822	1.99789	0.821355	4.43874	7.52958	3.71108	5.14605	2.46262	2.27258	-0.306726	-0.14765	1.33532	0.524093	0.599337	0.929835	0.575654	1.56479	1.74938	1.74498	1.13031
	-0.79478	-0.308502	-1.20473	-0.855065	-0.554839	-0.00579196	0.38782	0.745816	1.04157	0.835393	-0.0632482	0.757799	-0.485769	-0.620592	1.20075	2.64341	1.26761	1.24341	4.61355	2.18317	2.50212	1.01669	3.4917	5.04154	3.48085	3.36473	2.14798	2.72295	4.45879	4.75038	5.89518	4.51815	3.8121	3.57847	2.65777	2.07539	2.84703	3.46814	3.5822	3.45468	2.05458	2.0733	1.52791	0.393986	0.974767	2.75464	3.68367	3.08634	2.50259
	1.16719	0.875729	0.368823	-0.496736	-1.27231	-0.836309	-0.989544	-0.601168	0.249094	-0.94033	-1.91406	-1.84581	-2.07185	-2.12205	-1.12568	-1.70636	-2.87039	-2.97037	-3.63451	-2.73612	-3.05655	-3.29498	-1.80484	-1.77599	-4.07821	-3.11371	-3.26587	-2.37049	-3.3566	-2.40558	-1.73012	-0.0674675	-1.04158	-0.521531	-1.88617	-1.8485	-2.15757	-2.26991	-2.1293	1.53115	-0.730561	-1.03884	-1.01728	-1.2972	-3.10464	-3.31325	-2.5455	-1.51703	-2.14973
	0.642737	1.40052	-0.20262	-1.15098	-1.43944	0.270234	-0.604884	1.08299	0.539327	-0.286246	3.36179	1.11284	0.451578	3.93939	5.58207	0.732346	-2.31611	-0.424334	-1.04031	-1.73754	-0.487671	1.87967	3.03503	-0.673173	-1.20452	-0.466604	0.36319	1.19363	1.93346	2.49147	2.7764	2.69702	2.27086	2.04047	2.70216	4.41428	6.29036	7.36414	7.37155	6.64494	5.53942	4.43216	3.70777	3.60807	4.04491	4.87857	5.85225	6.59207	6.77779
	0.784737	1.39146	0.971955	0.73905	0.202787	-0.317791	-0.193853	-0.865946	-1.22561	-1.6135	-1.38949	-1.17454	-1.00518	-0.917929	-0.946439	-0.993005	-0.794973	-0.473773	-0.49426	-0.604262	-0.141951	0.525672	0.648632	0.364711	0.129833	-0.356377	-0.279154	-0.143262	-0.235167	0.0271558	0.26731	-0.0748563	-0.399476	-0.368497	-0.353052	-0.664013	-0.69242	-0.296569	0.245362	0.516298	0.358919	0.44829	1.17757	2.06827	2.13706	2.05618	2.24266	2.45903	3.05496
	1.19587	-0.484338	0.868862	0.0755584	-0.34289	-0.255412	0.31979	0.455706	-0.382969	-0.653937	1.44034	-1.87452	-3.53836	-3.83602	-2.58131	-2.25848	-3.48499	-3.95436	-4.2056	-4.04199	-3.00572	-3.05511	-2.22234	-1.82911	-2.39333	-3.15742	-2.42967	0.22829	-0.084164	-2.0814	-2.44213	-1.12135	1.58431	4.27187	2.86515	1.79718	-0.460439	0.123127	1.64715	0.549952	0.725041	4.633	7.50283	4.02367	2.22531	2.25138	5.98374	8.61155	9.20484
	1.14536	0.130431	-0.661386	-1.40209	-1.06065	-0.952105	0.051896	0.615684	0.98485	-0.4554	3.10676	3.39748	2.30176	1.70458	2.80903	4.10744	4.4309	4.18343	3.80005	3.60372	3.73247	3.87774	3.2076	2.0032	-0.0944592	0.794889	0.949941	0.574605	-0.12721	-0.951596	-1.69464	-2.15245	-2.12783	-1.6851	-1.22828	-1.166	-1.54916	-2.10075	-2.54844	-2.81539	-2.95087	-3.00326	-2.9987	-2.9534	-2.87691	-2.74656	-2.52988	-2.23771	-2.02299
	-1.59349	-0.744708	-0.741286	-0.514859	0.0829545	0.260232	0.245044	0.484844	1.22427	1.79284	1.23564	1.23309	1.57378	2.04627	2.44102	2.63416	2.62767	2.59244	2.83129	3.26948	3.59471	3.83253	4.14519	4.46049	5.66128	3.92168	4.11308	4.39894	3.56852	3.007	2.78173	2.23769	1.90695	1.69794	1.81122	2.22895	2.05436	2.04555	2.21754	1.84688	1.14644	0.882114	1.24799	1.60442	1.25645	1.38005	1.73263	0.981265	0.327244
	-1.43922	-1.21508	-1.05504	-0.572426	0.122543	0.756712	1.02661	0.849731	1.06813	-0.0346423	0.77492	0.799488	0.470863	0.220845	0.348496	0.624943	0.869654	1.15981	1.32994	1.19124	1.14064	1.31642	1.26692	0.969344	0.226703	0.423833	0.443447	0.337597	0.158332	-0.0422946	-0.212233	-0.299431	-0.253119	-0.0723074	0.179327	0.435599	0.666204	0.873725	1.06254	1.24376	1.43282	1.63858	1.82069	1.91676	1.88629	1.79646	1.74724	1.79966	1.88706
	0.519611	1.09168	1.19313	0.82009	0.139346	0.101098	-0.57776	-0.612188	-1.10785	-2.95194	-1.50512	-0.584845	-0.188203	-0.312262	-0.684657	0.0161629	1.6669	1.75513	0.655232	0.216521	0.188628	0.20499	0.508683	0.9386	0.482015	-0.0539782	-0.568058	-1.05865	-1.51942	-1.75076	-1.39158	-0.646409	-0.0246424	-0.0395976	-0.220321	-0.275305	-1.02666	-2.06984	-2.37892	-1.43033	-0.517171	-1.14686	-2.01232	-2.38768	-2.53213	-2.94921	-3.64621	-4.15448	-4.31272
	-0.227287	-0.589871	-0.891446	-1.08351	-0.826941	-0.467127	0.135669	0.93975	1.55144	2.08116	1.75349	1.85982	2.09224	2.00904	0.620114	-0.384838	0.947632	1.71695	1.85835	1.84701	1.33944	0.893965	1.10073	1.96463	2.87493	2.72106	2.09225	2.87023	2.57161	3.06927	3.93537	3.32935	3.88955	4.21046	4.93545	4.15206	4.6804	5.08502	4.94341	5.30226	5.20103	4.09366	4.59853	4.57839	2.88165	2.99804	2.79759	2.19791	1.69187
	0.228601	1.58494	1.07255	0.348176	0.376086	-0.51723	-0.417332	-0.283562	-0.375876	-0.57316	-1.6841	-1.54407	-1.01022	-0.939708	-1.80169	-2.52777	-2.52015	-2.47213	-2.72938	-3.18735	-3.1404	-2.47518	-2.13991	-2.11051	0.225989	0.130387	0.0324533	-0.0260566	-0.003387	0.136217	0.347044	0.518279	0.495325	0.21696	0.0111712	0.0914892	0.283382	0.415439	0.383363	0.244975	0.133623	0.0251971	-0.185273	-0.67176	-1.32192	-1.53345	-1.36272	-1.51641	-2.12712
	-1.34448	-1.50888	-0.905698	-0.421993	0.0955819	0.729738	0.424369	0.66985	1.05597	1.38598	1.60679	1.79899	2.01917	2.32391	2.69088	2.79003	2.68682	3.092	3.73242	3.89946	3.83149	3.87295	4.13719	4.45031	3.6423	4.09861	4.15418	3.9454	3.60868	3.27956	3.05911	2.99779	3.04435	3.061	2.98757	2.832	2.70959	2.72414	2.65981	2.34643	2.13703	2.20345	2.01366	1.49829	1.51179	2.15461	2.5664	2.52963	2.38384
	-1.36236	0.488982	0.299557	0.29781	1.2513	1.30784	0.496873	-1.22242	-0.675534	0.368752	0.953402	0.96063	0.642138	0.249624	-0.0889033	-0.73133	-1.62646	-1.95307	-1.46696	-0.424648	0.579431	0.820399	-0.38365	-2.35855	-3.65121	-5.64403	-2.10041	-3.38837	-4.75214	-4.47871	-3.54265	-2.21851	0.389861	1.13768	4.10729	6.3241	5.76785	6.44847	5.12989	4.17889	2.31916	3.36591	2.46378	1.7516	5.10412	5.47107	1.04027	-3.89135	0.290409
	1.44617	1.07774	0.884893	0.547081	0.147256	-0.259038	-1.09935	-1.38373	-0.9423	-0.287091	0.303782	0.628153	-0.192512	-0.112589	-0.233469	0.500683	0.242151	1.45953	1.76078	1.02007	1.34842	1.47862	1.3439	1.42728	0.535421	0.399512	2.63524	3.93582	4.68649	4.14372	5.94796	6.15966	6.49034	7.71577	9.52183	8.81944	6.90032	5.19995	4.74255	2.43576	2.94814	2.48618	1.92628	1.45851	0.833719	1.19001	0.632547	1.47762	2.84672
	-1.75893	-1.39868	0.225076	0.732382	-0.00952309	-0.412869	0.291694	0.117816	1.1244	1.93389	3.00117	3.26938	3.94309	4.72907	3.78272	2.23704	2.20512	2.48959	2.13506	1.63622	0.877889	1.82011	4.01802	3.42368	9.53261	7.37751	6.19064	5.76237	5.88306	6.34307	6.93274	7.44246	7.66257	7.43127	6.95694	6.62062	6.75328	7.18414	7.45763	7.15627	6.38736	5.61891	5.30021	5.44718	5.71613	5.76538	5.55004	5.32199	5.33903
	-1.35923	-1.09646	-0.300564	-0.172203	-0.72146	-0.281383	0.316866	0.942016	1.79552	1.59604	1.01754	1.63956	1.65813	2.04527	3.00865	2.46161	1.88732	1.61665	1.59322	1.66604	1.88564	1.66324	0.932613	0.977576	-0.00645722	0.939922	1.33419	1.29214	0.930558	0.529236	0.641951	0.960644	0.805058	0.446322	0.113895	-0.192518	-0.0547845	0.498266	0.389519	-0.187297	-0.378767	-0.111855	0.226605	0.0671481	-0.417811	-0.910319	-1.29028	-1.41557	-1.27125
	-1.39341	-1.4244	-0.897615	-0.492144	0.0375616	0.567243	0.873884	0.699674	1.03343	2.53166	2.24821	2.16169	2.27662	2.05621	1.62556	1.48271	1.79147	1.88456	1.08655	0.727821	0.98195	0.86404	1.16573	1.79804	2.60597	3.38497	3.50642	3.5271	3.31473	3.57695	2.59289	1.80124	2.25192	1.4959	0.396492	-0.162085	-0.309592	-0.497462	-0.579545	-0.836114	-1.15785	-0.93786	-1.34956	0.0761788	-0.315565	-0.626129	-0.832576	-0.994874	-1.52142
	-1.32474	-1.77044	-0.749168	0.0518037	-0.0243604	0.813004	0.997781	1.24361	0.188587	1.4805	0.391668	0.29387	0.666492	0.98891	0.985283	1.34533	2.19069	2.49688	2.45331	2.82787	3.30889	3.58804	3.78169	3.97082	5.3858	4.50452	4.29063	4.16411	4.30995	5.02619	5.28366	4.39478	4.03804	3.42732	3.49198	3.70901	4.0224	4.75871	4.74364	3.83884	4.0246	3.61564	3.25983	3.30838	3.15174	3.43041	3.9482	3.59175	3.42148
	-1.63718	-0.695826	0.322452	-1.13721	-0.670038	0.277653	0.439431	0.54229	0.909307	-0.0881875	3.12838	3.62874	2.86969	2.30803	2.82171	2.99601	2.20731	1.85188	2.30657	3.03267	2.9373	1.89337	1.36598	1.55203	-1.8647	0.470817	1.06164	0.680177	0.0988296	0.0890705	0.886206	1.29487	0.635444	-0.00757556	0.160869	0.814343	1.59845	2.36256	3.04455	3.68996	4.32911	4.96113	5.74902	7.05369	8.86578	10.7446	12.2495	12.9825	12.9187
	1.61859	1.48389	0.779175	-0.0716264	-0.453833	-0.674334	-1.24525	-0.823538	-0.414361	-0.558986	-0.398741	0.0395208	0.237543	0.660704	1.03279	0.66646	1.10101	0.765432	0.639491	0.348861	0.409143	0.862758	0.551164	0.111612	-0.503988	-0.814631	-1.13044	-1.52575	-1.90077	-1.51378	-1.07152	-1.31254	-1.21522	-0.997168	-1.09255	-1.56465	-2.11079	-2.49621	-2.84224	-3.03939	-2.32039	-2.08455	-2.493	-2.33946	-1.77215	-1.64725	-1.6986	-1.39156	-2.33952
	0.168446	1.11658	1.46579	1.04685	-0.943767	-1.49718	-0.0182552	-0.52963	0.169765	-3.48408	-3.46313	-6.49079	-8.01695	-7.83345	-11.2429	-11.9907	-9.42915	-8.40877	-4.56189	-4.437	-5.31679	-4.73016	-6.55248	-4.00983	-4.85416	-3.03474	-2.71786	-3.16504	-3.63781	-3.47505	-3.06566	-3.35901	-4.01594	-4.35313	-4.35231	-4.34978	-5.04954	-6.18681	-6.49194	-6.1122	-5.98957	-6.16131	-6.34165	-6.27832	-5.8882	-5.36625	-4.83594	-4.35493	-4.31609
	-0.638899	-0.744636	-0.135333	1.14707	1.28029	0.626306	0.972618	-0.171957	-0.61497	-3.08844	-3.23772	-3.10867	-3.06337	-3.43997	-4.02626	-4.29811	-4.63582	-5.07328	-5.19761	-5.12182	-5.07387	-5.18287	-5.2871	-5.45056	-6.61563	-7.58547	-8.03688	-8.7757	-9.23614	-8.14523	-7.82683	-8.89554	-8.81436	-6.06101	-4.99201	-4.93838	-5.73014	-5.35764	-5.9458	-7.27456	-7.60664	-8.94503	-9.66318	-9.76383	-10.1124	-10.4579	-10.4431	-9.79995	-9.70755
	-0.383543	1.33025	1.68893	0.607708	-0.149342	0.01843	-0.410652	-1.38405	-0.919669	-2.71003	1.01751	1.18433	-0.00800362	-0.445268	-0.0229328	-0.0975112	0.0328266	0.496829	0.583866	0.635647	0.627581	0.142117	-0.265364	-0.279035	-6.41288	-3.50165	-1.54123	-0.37769	0.142917	0.174519	-0.128951	-0.613557	-1.12537	-1.51044	-1.61586	-1.4102	-1.09804	-0.911072	-1.05912	-1.49779	-2.01868	-2.4107	-2.52891	-2.43487	-2.2303	-2.0147	-1.8367	-1.694	-1.58213
	-1.1301	-0.786955	-0.394604	-0.656259	-0.876233	-0.123375	0.162664	1.05697	1.22638	2.96081	1.53549	1.22289	1.62447	2.34174	2.97619	3.15958	3.03264	3.14407	3.58487	3.88207	3.80078	3.58483	3.43805	3.33129	-2.88643	-0.730119	0.885207	2.02637	2.76019	3.15349	3.27309	3.18581	2.95847	2.6579	2.3509	2.10431	1.98492	2.0265	2.16464	2.31683	2.40051	2.3463	2.18189	1.97852	1.8076	1.73797	1.77851	1.8782	1.98339
	-1.11246	-1.23949	-1.02013	-0.656617	-0.0694221	0.139374	0.575029	0.925574	1.1545	1.59851	1.06387	0.856356	0.835798	0.866105	0.905136	0.966426	0.921778	0.771575	0.655441	0.606674	0.559097	0.443148	0.449697	0.599619	0.638264	0.808927	0.757825	-0.196376	-0.780309	-0.892679	-0.149046	-0.41575	0.0325977	-0.0322397	-0.394561	-0.162266	-0.122362	0.0493215	0.503453	0.946606	0.701081	0.99324	0.654266	0.512247	1.2161	1.46598	1.66859	1.52219	0.717794
	1.66283	1.00576	0.123204	0.162524	0.818053	-0.259556	-0.928455	-0.226918	-1.60783	-1.27716	-0.105323	0.255778	0.0966375	-0.292258	-0.642017	-0.77173	-0.617202	-0.294288	-0.310674	-1.06421	-1.55417	-1.33473	-1.3017	-1.68382	-2.42199	-0.341242	-0.685896	0.929139	0.144331	3.6906	0.638875	-2.57272	-2.0505	-6.56936	-8.27826	-8.64815	-8.00743	-4.66158	-0.966657	0.577915	2.16303	6.09248	3.62387	3.32032	0.481202	-0.643722	2.66474	2.27327	2.00038
	1.67122	-0.880435	-1.49094	-0.588028	0.748266	0.818798	-0.673849	0.0187132	-0.326464	1.55805	1.08414	0.891892	0.800264	0.628197	0.194635	-0.646822	-1.46046	-1.35453	-0.313419	0.612146	0.934046	1.26743	2.04843	2.94862	-0.525409	0.101659	0.227084	-0.0161563	-0.495081	-1.07671	-1.62807	-2.01812	-2.18645	-2.16159	-2.00449	-1.92885	-2.19753	-2.81431	-3.40169	-3.62068	-3.60559	-3.68685	-4.00114	-4.35025	-4.53521	-4.62495	-4.82009	-5.20889	-5.65051
	-0.691489	-0.929507	-0.377259	0.552248	1.21494	1.31678	0.785356	0.0938054	-0.294253	-1.28179	-1.65902	-0.989687	-2.60689	-2.86059	-3.29245	-1.97683	-0.698562	0.443049	1.56816	0.611704	0.501782	0.0689531	0.0691569	-1.58481	-0.116825	-3.32302	-3.38954	-2.48413	-1.80266	-3.35295	-4.20493	-3.27067	-2.61149	-0.387688	1.29812	2.35764	5.4664	6.93685	6.40047	11.1497	12.9441	13.9988	13.7191	12.3729	11.2368	9.61769	7.34952	6.76583	8.38026
	-1.83617	-1.15571	-0.470153	0.763026	1.07319	0.423374	-0.348797	0.53158	0.0738782	1.84097	-1.11159	0.16936	0.388633	-1.94425	-2.44847	-1.94443	-2.45008	-2.89216	-1.99367	-2.62115	-3.58465	-3.28084	-2.60115	-3.21237	-4.3413	-5.44047	-4.73117	-4.28394	-5.16258	-5.52808	-5.30311	-6.50296	-5.97861	-8.08578	-9.60287	-7.53974	-7.35645	-8.73059	-8.87912	-9.43363	-7.93204	-6.3631	-5.79595	-5.28122	-4.3097	-3.4385	-3.1267	-3.57237	-4.55636
	1.29713	1.63142	0.482049	-0.0804236	0.57304	-0.245809	-0.828199	-1.16027	-1.24959	-1.73738	-1.64394	-1.82664	-1.71472	-1.31775	-1.43417	-1.1342	-1.17142	-0.742027	-1.18819	-2.03401	-2.14562	-2.45414	-2.88616	-2.32006	-2.41123	-2.15336	-2.75315	-2.87852	-2.7614	-1.03111	-0.423871	-1.34476	-0.440293	-1.7499	-2.37209	-1.87695	-2.41966	-1.87084	-1.70639	-1.78038	-1.47838	-0.959702	0.22004	-1.00166	-1.82672	-0.30488	-0.728398	-0.253419	-0.542953
	1.8986	0.995435	-0.731162	-1.28432	-0.231453	-0.429596	-0.11779	0.203628	-1.03332	-0.649919	1.73718	4.65909	6.26146	5.54967	5.76564	6.27376	4.89099	5.70679	6.21043	5.90751	7.88299	8.66807	9.0949	10.7346	11.1273	9.45059	13.6284	13.4343	10.7473	8.88735	8.4607	9.0658	8.69059	8.78946	9.98595	12.546	12.9058	12.2754	10.1473	8.55355	9.94373	11.2667	9.64518	8.05672	8.53277	9.49344	11.2457	10.5854	8.32527
	-1.31548	-1.05647	-0.85472	-0.431702	0.534414	0.277339	-0.622039	0.945389	1.31082	2.26499	1.12434	0.792299	0.800307	0.679782	0.148049	-0.341025	-0.572399	-0.930053	-1.1652	-0.850118	-0.601503	-0.615813	-0.120154	0.656226	-2.72076	-1.32965	-0.407495	0.116682	0.31384	0.254945	0.0109631	-0.347141	-0.748402	-1.12185	-1.39653	-1.50209	-1.42862	-1.2765	-1.15788	-1.18311	-1.37677	-1.64078	-1.86759	-1.95296	-1.88721	-1.76711	-1.69511	-1.76863	-1.99076
	-1.43545	-1.47968	-0.708962	-0.343128	-0.256585	0.475386	1.21505	0.707764	1.26202	2.0239	1.27361	1.20724	1.52349	1.92104	2.1921	2.49835	2.82786	2.81208	2.71391	3.01964	3.39896	3.54258	3.49733	3.37249	4.37546	3.87157	3.5256	3.30654	3.18338	3.12513	3.10076	3.07928	3.03081	2.96913	2.9648	3.08743	3.31308	3.53208	3.64042	3.63695	3.58681	3.55307	3.57514	3.68177	3.89511	4.20506	4.59171	5.027	5.45626
	-0.00571653	-0.600498	-0.375602	-0.0446627	-0.900329	-0.936289	-0.871814	0.488184	1.51345	0.531075	1.80763	2.46696	2.65681	2.52489	2.21894	1.88669	1.67384	1.67944	1.95594	2.48889	3.00451	3.17697	2.97399	2.65689	2.7029	2.86261	2.44529	1.97904	1.99195	2.66882	2.99138	2.55451	2.08114	1.72797	1.37054	1.10677	0.947176	0.750452	0.453364	0.0948925	-0.124895	-0.187849	-0.304288	-0.656599	-1.2687	-1.80823	-1.94336	-1.50781	-1.03171
	0.61731	-0.617489	-1.00778	-0.416522	-1.16874	-0.373178	0.659682	2.09341	0.634806	1.47129	0.172114	0.132354	0.680055	1.14326	0.867991	0.013796	-0.189576	0.221143	-0.0514605	-1.15594	-2.38144	-3.09228	-2.86246	-2.20688	2.66771	-0.828046	-1.55958	-0.573058	1.08536	2.36952	2.3081	1.30545	0.940683	1.5669	1.89756	1.29267	0.581234	0.434606	0.554027	0.492088	-0.0558812	-1.22027	-2.14971	-1.70415	-0.611425	-0.778828	-2.25568	-3.23337	-3.08318
	1.37614	0.967176	0.748773	0.495374	-0.0914331	0.156436	-0.227265	-1.4171	-1.19262	-0.713202	-0.659373	0.95872	2.09718	1.90248	0.816216	0.533341	-0.308823	-1.23942	-1.548	-1.49095	-1.78169	-1.25721	-2.43009	-2.49481	-2.98537	-2.24382	-3.02499	-5.53424	-7.32722	-8.49942	-12.2589	-13.8851	-13.6457	-13.2097	-13.7382	-12.3857	-9.74126	-9.58963	-6.70722	-5.38915	-2.5322	-1.95129	-0.712176	-0.653032	3.21904	10.8301	12.2419	15.7986	18.1902
	0.964544	0.0790057	0.355596	-0.368928	-0.554358	0.500679	1.63978	-0.881589	-1.04644	-1.89232	0.212354	0.143028	-1.00086	-2.08981	-1.92684	-0.960534	-0.66563	-1.14739	-0.460222	0.743451	0.0181444	0.539161	1.47849	1.36893	0.0270736	-4.06822	-5.31956	-4.93705	-6.1941	-6.90739	-8.80986	-8.83529	-7.41089	-5.2257	-7.2465	-9.6905	-13.3589	-14.9007	-14.5186	-16.5919	-15.3433	-15.0267	-16.3747	-17.7773	-19.3702	-17.9725	-15.0515	-16.004	-17.2231
	0.696205	0.288783	-0.8918	-0.758685	-0.819099	-1.1193	-0.700234	0.628843	1.67225	3.05671	2.33733	2.15068	2.09927	1.78565	1.05831	0.733798	0.920795	0.439744	0.195031	1.72383	3.42998	3.99614	3.78501	3.50678	5.25642	5.42422	5.08225	4.5393	4.10416	4.06036	4.3484	4.64803	4.54319	3.84277	3.27531	3.23718	3.10509	2.74106	2.62433	2.60494	2.23109	1.78492	1.65455	1.72196	1.76672	1.5729	1.18278	0.871857	0.669801
	1.61462	0.74435	0.328937	0.638782	0.780096	-0.0207445	-1.18855	-0.999726	-1.02461	-0.359866	-0.00899717	0.538081	1.19806	1.73138	2.0825	2.3896	2.59954	3.29117	3.9777	3.72621	3.73641	4.56919	4.98178	4.95478	4.63148	4.78241	4.8993	4.31076	3.91625	4.46778	5.18264	5.28006	5.66525	6.13797	6.11915	7.15995	7.35786	7.56996	7.9379	7.29267	7.32156	8.12035	8.00438	7.67191	7.72048	7.16709	6.98383	7.55631	7.40525
	0.488617	1.56575	-0.725788	-0.0980459	-0.0397024	-1.05383	1.59544	-0.00888842	-0.72994	-1.11236	-2.71401	-2.26909	-3.9671	-3.73165	-3.3615	-5.7117	-6.80896	-5.88819	-6.07306	-5.01613	-5.21165	-7.26683	-4.70164	-4.09627	-7.40608	-6.27233	-2.64224	-2.02293	-2.41648	1.00972	-1.5668	3.17339	5.08119	4.89631	4.20658	5.6397	7.69951	8.33504	10.3051	8.14198	9.06656	11.6522	8.52337	7.67618	7.16972	8.7191	11.3008	11.4792	8.96678
	-2.31808	-1.04232	0.941272	-0.204082	1.0891	0.228896	0.0834955	0.548127	0.361117	-0.00633286	0.697286	-0.58287	-0.967288	-0.699952	-0.721329	-1.60029	-0.400967	-0.70491	-0.933716	-1.58202	-1.48222	-1.4489	-0.147629	3.26674	5.56862	4.60134	2.81742	2.59052	2.83757	2.24866	1.85479	2.2031	-2.48088	2.46542	-1.95241	-0.983941	-1.18939	-0.423075	-3.54537	-6.17766	-6.97883	-5.26893	-3.44607	-1.07659	3.22877	1.13038	3.5468	3.17218	4.4911
	0.865345	0.429608	0.679694	1.04408	0.588056	0.0116813	-0.228904	-0.616515	-1.81094	-2.62217	-1.37904	1.21317	0.903052	3.96851	4.14627	4.56779	3.98072	2.61432	2.95635	3.16353	2.93017	2.42743	2.39121	1.59888	2.15825	2.43164	3.8338	5.54893	7.27618	8.50586	9.24712	9.19048	8.89673	8.56152	10.1176	12.2594	11.6555	12.0217	12.1913	11.9156	13.0356	9.97888	9.60198	10.4191	10.6841	9.47809	9.83327	9.80572	7.90184
	0.349241	0.660981	0.67189	0.0424289	1.23421	0.821925	-0.0381693	-1.4785	-0.81975	-2.90967	-0.0365024	5.27665	4.6394	2.19452	3.40515	5.28922	2.76773	0.635171	-1.01349	-2.37987	-2.33384	-1.17252	-0.325795	-0.905225	0.613575	-0.559444	-2.17468	-1.21146	-1.18306	-0.901278	-1.10043	-1.39302	-1.78205	-3.2705	-3.47806	-3.59284	-5.00619	-4.46506	-3.80861	-2.51817	-2.95871	-0.69223	-4.29206	-1.15358	0.168207	1.77404	-1.19249	-1.75308	-1.45015
	2.14879	1.00472	-0.797864	-0.777887	-0.572615	-0.422595	-1.14581	-0.0408524	0.60878	-1.05876	-0.0866995	-0.368217	-0.481301	-0.321946	-1.01026	0.547876	1.75899	1.74785	2.18779	0.938147	0.896022	1.07719	1.52138	3.62142	1.258	1.98654	1.32949	3.71245	1.50102	1.8153	-0.29731	-0.748991	-1.32831	-0.620755	0.0253477	-1.29556	0.712345	0.220864	0.252058	1.79464	3.2455	3.06707	3.8351	5.21863	3.6741	4.34869	3.58583	2.99605	3.18597
	1.51895	-0.523025	0.468507	-0.927535	-1.39728	-0.0944994	0.252865	0.269243	0.628873	-0.806721	-1.74101	-3.41751	-4.28551	-2.6846	-3.26204	-1.59949	-3.25624	-4.45038	-5.39091	-5.8566	-5.91834	-6.53688	-5.67641	-3.98932	-5.73023	3.86987	7.68129	6.26616	11.4194	14.5341	15.8237	15.323	17.5619	15.0769	13.6751	12.7247	12.1306	8.99311	8.93625	11.0643	7.40481	8.00344	5.43864	4.79595	3.35682	1.4611	0.707795	2.7201	0.81023
	-1.3453	-0.618936	-0.444289	-1.01571	-0.483953	-0.346027	0.910149	0.894792	1.01213	1.47215	-0.0233496	0.0911049	0.356276	-0.271568	-0.736497	-0.88185	-1.32444	-1.36949	-1.42909	-1.50298	-1.05953	-1.11668	-1.37694	-1.30405	-1.80785	-2.27959	-2.06768	-2.66843	-2.24951	-2.10366	-2.02133	-2.61443	-1.81415	-2.23978	-1.63082	-2.10175	-2.16802	-1.80395	-1.69807	-2.03641	-1.96843	-2.33752	-2.43757	-3.95103	-2.87311	-3.57772	-3.77275	-3.96175	-4.69142
	-0.935457	-0.431213	-0.385292	-0.509988	-0.611845	-0.345902	-0.683073	0.694152	1.51317	1.89538	2.30966	2.83375	3.28566	3.3118	2.84244	2.47288	2.73352	1.98857	2.61537	2.96097	2.15212	1.66509	1.88487	1.95745	4.05249	5.48229	5.00017	5.52365	5.76787	-3.12227	5.1485	4.23074	4.63535	4.72876	4.33129	3.21279	2.31912	2.45311	4.84649	4.04192	2.93031	2.92085	1.5636	5.58676	2.98138	4.28666	3.69263	2.73293	2.28839
	1.01317	0.565568	1.48698	0.470065	-0.0391249	-0.420872	-0.553609	-0.289514	-1.22813	0.238263	-0.470177	0.356109	0.745742	2.45982	2.74011	2.65343	2.02576	3.66771	5.05901	4.19234	3.63824	4.95362	5.09027	4.93221	4.05031	4.55651	4.63332	4.51025	4.4158	4.41372	4.23946	3.81346	3.31384	3.24159	3.54537	3.57255	3.41263	3.1109	2.16846	1.34468	1.55369	1.52533	1.06335	1.31549	2.06615	2.67704	2.73145	2.72849	3.17764
	-0.61491	-0.235475	0.795186	0.746473	0.198064	0.489059	1.41524	-2.17866	-0.6664	1.12369	-1.21851	3.01141	2.02051	2.34838	2.92169	1.82993	2.29351	1.25094	0.901603	0.577452	-0.687007	-1.04987	-1.42196	1.05869	-1.29531	-1.61887	-1.78825	-2.29501	-2.34852	-2.17906	-1.81124	0.28568	0.248099	0.0781782	1.41062	2.13545	3.25895	3.38085	2.18767	2.90552	1.83913	2.15938	0.492483	1.07096	0.00244344	-0.468286	-0.30585	-0.356664	-1.44699
	1.24942	0.897754	-0.0817039	-1.27755	-1.85102	-0.441128	0.784695	0.212225	-0.0830093	-0.890003	0.819081	0.268664	-0.404604	0.230468	0.0636389	-1.04811	-1.19447	-0.368186	-0.0225447	-0.610361	-1.21863	-1.86417	-2.07669	-1.57153	-0.279858	-1.09786	-3.52604	-4.02835	-5.13839	-4.42132	-4.21017	-5.79368	-6.0041	-6.7954	-7.28021	-7.28556	-7.40795	-7.39072	-7.95031	-8.77735	-9.56366	-9.33839	-10.5368	-10.4456	-9.80694	-11.6833	-10.5842	-12.3952	-12.1897
	-0.82426	-0.366677	-0.43268	-1.29237	-0.825548	0.701548	1.24001	1.66635	0.669003	1.81677	0.362457	-1.07648	0.0857979	2.47377	3.52658	3.11564	1.64509	-1.2083	-1.95269	-1.33105	-0.00356414	0.738627	1.49256	5.21297	7.64374	5.15548	4.15396	6.06583	5.14082	2.88101	2.57361	1.72394	5.99963	7.47205	6.95357	4.89458	5.00489	3.57038	3.86313	2.60097	5.18939	3.80393	4.12518	4.40954	6.41049	7.44956	6.16807	6.92228	7.28143
	-1.39543	-0.748439	-0.603885	-0.806025	-0.209097	-0.0416109	0.326652	0.858307	0.885051	0.662957	-0.0418393	-0.843747	-1.19543	-0.941746	-1.72165	-2.01458	0.443225	2.10992	1.77813	1.71855	1.44666	2.99328	3.1161	2.27294	1.91455	2.21799	2.17268	2.19518	2.67747	3.01363	1.80353	0.778137	1.05011	1.03945	1.03166	1.56122	1.80688	1.68933	1.67357	2.22896	2.96059	3.10123	2.56929	1.94297	2.00644	2.66693	3.13108	2.59824	2.41466
	0.689571	-0.0434525	0.201187	-0.839018	-1.24564	-1.3237	-0.585102	0.423303	1.42929	2.04689	1.33965	-0.106388	1.77242	1.13948	0.856425	2.66853	-3.04491	-0.206594	-0.7485	-2.54802	-2.29238	-2.07826	-0.302132	-1.71232	1.53704	0.800954	0.859142	0.491898	1.77431	0.00921287	2.93805	2.69173	5.09809	4.04456	4.3626	4.15043	2.83652	4.64902	2.30492	5.1436	4.61213	5.98	7.43504	8.97935	9.69245	12.8735	13.2318	13.3518	14.001
	1.4001	1.09598	1.25904	0.178077	-0.208661	-0.319834	-0.657924	-1.06742	-0.875806	-0.678676	-0.383414	-0.632183	-0.567706	0.116618	1.34717	1.556	2.04865	2.72376	2.04527	1.50346	1.59099	2.41786	2.87267	2.57126	1.15447	3.02101	3.40509	3.15585	3.11875	3.54813	3.54975	3.28838	3.43062	3.39401	3.29345	4.07678	4.82162	4.71262	4.49135	4.30605	3.95917	3.71875	3.46595	2.7906	2.47119	2.98173	3.59905	3.99684	4.18243
[truncated: 50 more rows]
[truncated: 101 more columns]

## Sheet: SFig8c, top left. Left_mistake
time to maintenance onset,s	-1	-0.904333	-0.808667	-0.713	-0.617333	-0.521667	-0.426	-0.330333	-0.234667	-0.139	-0.0433333	0.0523333	0.148	0.243667	0.339333	0.435	0.530667	0.626333	0.722	0.817667	0.913333	1.009	1.10467	1.20033	1.296	1.39167	1.48733	1.583	1.67867	1.77433	1.87	1.96567	2.06133	2.157	2.25267	2.34833	2.444	2.53967	2.63533	2.731	2.82667	2.92233	3.018	3.11367	3.20933	3.305	3.40067	3.49633	3.592
[truncated: 115 more rows]
[truncated: 101 more columns]

[truncated: 4 more sheets: SFigc, bott. AUC (LS_C vs LS_M), SFig8c, top right. Right_corre, SFig8c, top right. Right_mista, SFigc, bott. AUC (RS_C vs RS_M)]
