# Supplementary material for: Striatum-projecting prefrontal cortex neurons support working memory maintenance
Source: Nat Commun. 2023 Nov 2;14:7016. doi: 10.1038/s41467-023-42777-3 (PMC10622437; doi:10.1038/s41467-023-42777-3)
Supplement: Supplementary file 4 — Source Data [file 41467_2023_42777_MOESM4_ESM.zip › WilhelmSych_etal_SourceData_SupplFigures/SourceData_SFig9.xlsx]

## Sheet: SFig9.mouse1_Correct_L
Relative significance of single-cell activity during the 10 trial phases	phase #1	phase #2	phase #3	phase #4	phase #5	phase #6	phase #7	phase #8	phase #9	phase #10
Sorted cells:
cell #1	9.8597	0.0250274	4.27814e-12	0.00921705	0.973496	3.25096	4.4988	0.220324	6.36513e-11	1.71998
cell #2	0.000132238	10.9129	1.43438	0.657714	1.80122	0.250563	3.11758e-05	0.0124379	0.544424	0.00167386
cell #3	3.78786e-08	23.6376	0.580746	0.0320607	1.27249	1.59354	7.13602e-15	5.86145e-05	2.35245	0.788958
cell #4	0.744235	28.6038	0.95513	8.85258e-10	0.644067	6.4835e-09	0.0976711	6.94287	0.00667199	3.09056e-07
cell #5	0.0789701	5.25707	7.0567	0.00581186	7.76604e-06	0.0278261	1.32351e-06	0.00175266	4.66885	1.98952
cell #6	2.09408e-05	1.12505	6.08923	3.209	7.16437e-12	2.95043	0.000111335	3.95259e-07	5.02388	1.61978
cell #7	7.99989e-05	4.09839e-15	28.9274	0.111696	0.531198	0.288214	0.000908933	6.15508e-08	15.6636	0.331538
cell #8	1.33504e-08	0.0296934	7.95309	0.310162	0.69455	2.55105	6.10097e-05	1.55625e-06	3.79667	1.87509
cell #9	0	2.37659e-13	19.296	3.27029	3.75849	3.50642	0	3.45881e-10	15.7479	10.8773
cell #10	0	3.45627	14.2782	0.00380188	0.00565867	7.53875	0	4.17419	13.9651	0.00257529
cell #11	3.4405e-08	0.00225797	0.0242346	19.8657	5.78187	0.223692	8.13601e-08	0.000549132	1.24666e-05	14.8515
cell #12	1.70927e-13	0.0120132	5.36425	5.47379	2.09564	0.45575	2.28207e-11	3.11037e-05	3.60049	4.72486
cell #13	4.97816	8.75099e-06	1.06589	26.5016	0.526257	0.402899	3.58564	8.451e-07	0	0.00127995
cell #14	0.0310533	3.0357e-13	1.13731	23.8747	0.000646748	6.34797	0.0391887	1.89958e-12	7.03294e-11	20.8662
cell #15	8.245e-15	1.61703e-08	0	37.0218	11.6525	0.336661	4.01382e-05	8.16983	4.81849e-08	6.10787
cell #16	4.04598e-05	4.05802e-06	0.0569618	2.38907	18.7079	12.5252	5.38095e-14	4.93098e-06	0.146816	2.21696
cell #17	2.7822	0.712748	6.72116e-09	2.95375	3.47355	0.915323	1.57159	0.000397	7.05783e-07	0.282662
cell #18	0.225633	3.31098e-07	0.00150221	0.0306999	10.8079	1.31083	2.64915	0.940762	1.21454	7.13678e-07
cell #19	0.358366	0.000769826	0.065832	3.79961e-08	4.49775	4.13795	0.819057	0.423364	0.0258721	1.16927
cell #20	2.58247e-13	0.0949828	0.901743	1.06362	26.8779	4.35493	0	2.34525e-05	0.570604	3.75659
cell #21	0.00195293	7.03613e-08	7.8635e-06	0.685564	10.0408	5.19197	0.0598472	0.00210226	0.679044	3.16822
cell #22	0.00221351	1.80713e-05	0.023378	12.9136	40.9237	9.2141e-05	1.40596e-07	1.77606e-11	0.000214049	8.03509
cell #23	0.0961032	0.145041	0.000437387	0.0653161	10.5928	0.1922	0.000283957	0.00025175	2.39865	3.15268
cell #24	0.214009	0.432454	2.73044e-07	0.000647957	9.87258	3.68184	0.733763	0.0426038	1.02223e-08	4.13996
cell #25	9.43898e-11	0.347726	2.56636	0.000593319	34.1352	12.152	0	0.190901	0.12338	0.0016231
cell #26	0.173244	0.00709071	0.00115147	0.0357579	7.02043	1.08233	0.127078	6.58236e-06	2.43271	2.01542
cell #27	1.73303e-10	1.35684e-09	1.27503	5.73369	25.2914	0.0313027	0	1.07538e-11	9.36294	10.5878
cell #28	0.461834	0.223048	2.33454e-08	2.5358	10.9401	1.24781	0.0621011	6.25182e-05	0.000623	1.49506
cell #29	5.54339e-05	0.271599	0.263187	0.000587761	7.83878	5.53019	2.5282e-05	0.0850256	0.0691287	2.33716
cell #30	6.63222e-06	3.6047e-05	3.44629	1.20129	7.68023	0.703611	2.50958e-08	3.16183e-09	4.48934	3.89598
cell #31	0.300931	4.95621e-06	9.51982e-10	1.03347	11.2812	5.6678	0.0003708	0.000118437	7.55269	0.0327593
cell #32	0.181848	0.00330492	0.0657028	0.000794239	4.16814	0.247605	1.19983	0.0170597	1.03303	1.72788
cell #33	1.30319e-12	0.974786	0.47552	0.000390865	23.23	12.8728	0	0.00846231	2.11753	0.444
cell #34	2.04022e-05	0.00933316	0.000421615	0.101495	9.21952	8.1611	2.76293e-05	0.000244738	1.76402	2.95708
cell #35	1.25962e-10	0.0479925	3.81392	0.392801	14.593	0.992081	1.18354e-07	4.05512e-07	4.0392	0.529741
cell #36	1.41776e-05	0.137985	0.199679	8.43112e-06	23.719	0	8.47437e-07	13.07	4.71838	1.02902
cell #37	0.0124213	0.0592493	0.00296965	0.348824	12.6276	2.68364	0.000158721	2.19674e-07	2.9779	0.496409
cell #38	1.92013	0.00125989	5.3038e-16	10.4945	31.0428	0.00709071	0.213385	7.29725e-11	8.8667e-12	7.75646
cell #39	0.0593088	5.18308e-05	0.650368	0.27271	9.42095	8.65315	0.00397747	7.03822e-07	0.049576	0.447633
cell #40	0.0086671	0.000511864	0.144218	0.871752	4.75301	3.81009	0.0191026	1.69587e-10	0.855409	3.80817
cell #41	4.73043e-08	5.20678	1.98555	0.00307625	28.871	0.854617	1.19143e-13	1.82785e-06	0.242104	0.502287
cell #42	0	4.33121	3.29234	0.24674	5.54434	4.75192	5.32751e-11	0.937401	1.39978	2.73729e-05
cell #43	0.0045132	0.119967	0.00543548	0.927363	18.9883	2.55411	1.84415e-09	0.0547444	0.0173869	0.793862
cell #44	0.023519	9.21702e-09	0.131733	3.47446	7.75221	6.7182	0.480413	5.72359e-09	3.69678e-05	2.36925
cell #45	1.05664e-07	2.28365e-08	0.0223021	4.76386	8.21209	22.039	4.89337e-06	1.27869e-07	0.0412013	2.83062
cell #46	0.00021166	0.000633586	7.27779	0.725524	0.67597	10.9656	0.0060173	0	1.15537	1.54013
cell #47	0.87617	2.32875e-05	2.62481e-11	6.69465	0.0030371	29.0829	1.25433	0.0638505	4.82164e-17	2.94628
cell #48	0.511615	0.0345019	0.00248837	0.00739293	1.01397	13.938	4.2167	0.0141918	9.75169e-07	0.109865
cell #49	0.000211876	1.1217e-07	1.35934	0.177576	4.44951	8.60969	2.08419e-05	1.79375	0.00656594	0.892353
cell #50	0.924864	1.44257	0.000588869	0.233184	0.617648	5.75534	0.198492	1.97824e-05	5.64256e-06	3.39303
cell #51	3.39299e-13	0	0.0833815	8.06838	17.7481	35.9036	3.41854e-14	9.64327e-16	0.0180793	11.1315
cell #52	2.41801e-05	0.00753199	1.37575	0.0050272	3.97017	28.0733	1.78142e-05	0.00149962	0.277186	0.0276641
cell #53	1.4846e-06	5.78778e-10	0.218574	0.402656	8.91182	34.2766	0.0381076	8.45209e-06	0.00129122	0.480959
cell #54	2.42528	0.00012811	7.4205e-14	0.766205	2.67735	13.9593	2.65462	5.92066e-06	1.44649e-16	9.04652
cell #55	3.43018e-06	2.6146e-07	0.490854	0.901743	7.04998	7.97606	7.86125e-05	3.25271	0.00215187	0.189752
cell #56	1.05247e-12	0.0132728	2.18888	1.04825	8.89811	18.927	2.37844e-10	5.73775e-15	0.714867	2.65384
cell #57	0.344011	0.00013998	0.066286	0.490301	0.347946	6.44746	3.65461	0.000214049	0.000403222	1.36357
cell #58	3.54959	1.17292e-05	9.64327e-17	3.38316	2.24453	6.00264	2.08611	0.00218431	3.6497e-09	4.3168
cell #59	1.34747e-05	1.1626e-10	0.000645541	1.22244	23.1243	30.6869	1.05307e-05	9.2479e-14	0.0158835	3.06459
cell #60	5.24882e-11	4.72038e-14	4.24313	0.070893	6.36577	22.0219	1.21153e-11	1.139e-05	7.91156	0.936981
cell #61	2.06454e-05	7.79766e-11	2.77678e-06	0.221603	18.2869	29.566	0.041425	0.0902698	2.06944e-05	0.618292
cell #62	5.47613	4.448e-08	1.76931e-11	1.48058	1.63505	6.17399	4.23804	4.40319e-07	0.446074	0.0820699
cell #63	0	5.37678e-09	0.203873	1.46895	13.0401	16.7844	0	6.5646	0.0905176	1.5481
cell #64	5.15511e-08	2.37442e-12	0.0135912	4.01052	15.8696	28.4973	0.0326112	1.92865e-16	3.09914e-06	5.6941
cell #65	2.84605	5.24612e-07	2.3626e-15	3.07478	3.29145	0.490301	5.72528	7.53678e-06	0.00533877	5.14654
cell #66	1.89946	0.000182765	9.98079e-14	2.55335	3.94275	4.31474	8.69523	1.14879e-07	7.23287e-05	0.616683
cell #67	0	0.106363	0.0215026	0.0207526	0.000643134	1.84268	1.5815e-14	20.5835	12.4686	8.38969
cell #68	0.282852	3.24482	4.07092e-10	0.00266491	0.0655737	5.44687	0.994692	11.3557	7.55564e-06	0.0086671
cell #69	1.71891e-12	1.17361	8.74702e-05	0.610277	0.00865494	0.135503	5.2064e-05	39.3118	0.0359574	2.53351
cell #70	3.22291e-08	1.59867e-06	9.24645e-13	11.6701	1.00562	0.309149	0.00236482	20.0124	0.00051972	5.97434
cell #71	0.000910581	0.000717707	2.35828	0.000309334	0.352797	0.115527	3.64629e-05	1.39388	25.5793	0.0256891
cell #72	3.12629e-07	9.28406e-13	15.9275	0.0250274	0.590067	5.68094	3.61276e-06	1.64404e-07	22.4952	0.115229
cell #73	2.55199e-05	0.269387	0.811753	0.372204	3.6715	0.0249383	4.82164e-17	0.000235034	17.3622	4.00066
cell #74	0	0.0259947	4.35493	1.57446	1.25735	1.56182	9.35398e-15	0.0241478	9.14362	3.99869
cell #75	7.80623e-14	0.852638	33.2198	2.93965	1.04223e-08	1.30962e-08	0	0.000384819	34.4956	1.36409
cell #76	0	0.548582	21.1989	0.00916585	3.75272e-10	1.0766e-05	0	8.16546	34.6688	3.9203
cell #77	0.00307625	0.00153892	2.10388e-08	10.7186	4.1621	8.56933	2.46032e-07	8.94503e-10	0.000944117	14.5713
cell #78	0.0247903	0.00675987	0.166759	0.270676	5.06646	2.5564	0.0852624	0.00179178	1.64611e-05	6.0162
cell #79	0.000116685	2.8505e-06	8.23546	11.2709	1.28446e-09	0.414404	1.52088	4.75703e-13	1.4253e-10	33.6027
cell #80	0.0567312	2.40278e-06	1.29541	3.01644	0.882621	5.78549	0.0652519	8.55772e-06	1.27112e-07	7.07285
cell #81	0.000109213	1.40241e-05	0.215733	1.99349	7.94736	5.54552	4.27777e-06	2.27828e-10	0.300137	8.14802
cell #82	0.376356	1.49792e-08	0.0420564	1.94353	0.965782	2.31182	0.55606	1.50855e-09	0.447113	7.13359
cell #83	2.64311e-05	0.000904005	1.55324	1.05456	4.86432	2.52059	0.0161296	6.70617e-12	0.533826	5.24905
cell #84	2.17074	0.0336593	1.47393	7.09108e-05	0.00205367	0.433727	3.209	0.00408369	0.0523792	3.34648
cell #85	0.00169398	2.07253	0.893982	0.000180142	0.886263	0.356131	4.2104e-05	0.809455	0.171107	5.19197
cell #86	2.36185e-05	7.0878e-10	2.1189	7.66475	1.4453	5.73489	1.09037e-08	1.05731e-10	0.764727	9.49018
cell #87	3.13981e-06	0.0314819	0.583532	0.542648	2.85256	3.29941	0.00786155	5.67124e-06	0.0145855	10.3107
cell #88	0.179496	0.00344379	0.0408011	3.23344	2.94462	0.124744	0.188465	1.10452e-08	0.00114739	12.4086

## Sheet: SFig9.mouse1_Correct_R
Relative significance of single-cell activity during the 10 trial phases	phase #1	phase #2	phase #3	phase #4	phase #5	phase #6	phase #7	phase #8	phase #9	phase #10
Sorted cells:
cell #1	8.71358	0.26092	2.87753e-07	1.02107	0.153412	6.25638	5.86674	0.00193382	3.50051e-14	0.0456817
cell #2	0.000200628	0.39501	0.0988114	6.77832e-05	1.14476	0.11061	0.000226294	14.1547	1.71844	0.41761
cell #3	1.85513e-10	4.59494e-06	3.27456	0.132638	1.61305	1.8957	0.00015998	15.0158	0.414478	0.0421852
cell #4	0.77779	8.2076	0.0660395	3.95621e-09	0.36491	8.62965e-06	0.988452	20.7998	0.222682	1.77253e-11
cell #5	6.6327e-05	0.127449	9.05775	6.71102	0.000187201	0.00768147	5.56894e-05	1.13877	3.54793	0.00183559
cell #6	2.84209e-05	2.948e-10	1.13412	1.43313	0.00012672	1.14676	0.0025049	2.62625	13.2356	0.73305
cell #7	0.000596767	1.30492e-09	10.6582	0.241027	0.869567	0.160245	0.0084022	2.59296e-05	21.5011	0.0125153
cell #8	6.1153e-07	9.90901e-05	6.30248	2.75009	3.30184	1.51794	2.62991e-09	0.00288544	2.6613	0.528414
cell #9	0	1.64254e-10	12.7079	8.94796	1.66107	3.10635	0	3.32194e-08	17.1187	3.26591
cell #10	0	1.7321	13.8123	0.1053	0.356382	4.03663	0	2.80756	9.14653	0.000190478
cell #11	1.40206e-05	0.15393	4.6281e-06	13.2699	1.05688	0.813401	3.49713e-11	0.107004	0.00335356	17.2458
cell #12	1.83113e-08	0.00797899	2.93733	3.13162	1.73382	0.0494782	1.16116e-10	0.0062685	4.15725	6.45091
cell #13	6.14541	3.31617e-06	1.10898e-15	0.0104937	2.04355e-05	0.12125	2.7748	0.000169109	3.91662	26.1048
cell #14	0.0539082	1.32219e-12	1.12913e-09	20.3776	0.0167667	5.33858	0.156889	3.18335e-07	0.738107	9.87569
cell #15	0.00013447	9.51737	1.65084e-06	6.24399	5.89412	0.290286	9.64327e-17	1.14639e-06	1.3128e-10	28.0388
cell #16	0.000950743	0.000640735	0.0448705	1.21611	9.91418	8.66289	3.03285e-07	1.04796e-05	0.0787304	3.19593
cell #17	2.53871	5.88023e-06	0.00062906	0.180135	1.52427	0.842841	0.500752	0.982979	0.000587379	3.07283
cell #18	0.0409229	0.0828824	0.195308	2.21903e-06	11.9927	3.98396	1.75014	0.0670472	0.00551089	0.00272622
cell #19	0.20323	3.78117	0.0381346	0.223586	2.99347	1.90746	2.03871	0.000245754	0.00415919	4.04332e-05
cell #20	5.08521e-09	0.683216	0.415173	0.913541	19.456	2.79737	0	0.00190658	0.828584	1.76482
cell #21	0.0194461	1.78787e-05	0.0503549	2.15363	6.43652	4.949	0.00521778	1.71726e-05	0.0322386	2.72105
cell #22	0.00789975	4.17469e-05	0.0019247	5.32723	31.0671	7.47658e-06	1.32323e-05	0.0016885	0.0203796	6.17525
cell #23	0.0263566	0.19572	1.60077	4.43367	3.37311	0.0713915	7.88452e-05	0.554954	0.0180968	0.0245355
cell #24	0.168219	0.147296	8.77469e-10	6.12615	6.25284	1.5211	0.442876	2.02554	0.000131318	1.82419e-05
cell #25	4.52826e-09	0.336713	0.590217	0.00176277	29.0265	6.74601	5.82261e-13	0.11061	1.03668	0.00319293
cell #26	0.142828	3.19561e-05	1.20576	1.63861	7.17154	1.3132	0.363003	7.34578e-05	0.0589785	0.0281951
cell #27	1.02144e-07	2.66068e-06	8.72628	5.75961	15.5711	0.0808391	1.21987e-14	1.27387e-08	1.1501	3.15338
cell #28	0.057167	0.0389665	0.0311735	3.44143	4.35203	2.42361	0.0262261	0.00149673	9.84743e-06	2.0614
cell #29	5.44784e-05	1.23001	0.0565999	0.831861	7.16582	2.59796	2.10631e-06	0.213563	0.17063	0.119665
cell #30	7.99895e-10	0.000182385	1.52348	5.39556	4.91481	0.798396	7.90797e-06	0.0123062	2.98642	0.577151
cell #31	2.94315	0.000639055	1.81105	0.0297981	1.65273	4.42196	0.77779	0.0021196	1.11755e-08	0.445057
cell #32	1.3668	0.0372592	1.19957	0.287575	3.28322	0.0590619	0.0834266	0.00468218	0.450174	0.0637047
cell #33	6.58466e-09	0.216868	2.09571	0.152037	16.6986	5.20959	1.60134e-10	0.081373	0.25145	0.0251586
cell #34	0.000161391	0.00665291	1.40577	3.02058	4.2741	5.02405	0.000359398	0.00169661	0.0182892	0.322752
cell #35	2.95562e-05	4.8888e-08	4.61295	0.620088	9.95956	0.663152	8.99588e-07	0.130177	2.41424	0.203019
cell #36	0.00134774	13.6186	4.11213	0.747776	17.6332	0	2.68827e-05	0.0341872	0.238885	9.95021e-06
cell #37	0.00156716	2.09867e-05	2.11492	0.0991844	9.07287	2.29135	0.00169661	0.0367418	0.168958	0.742168
cell #38	1.81281	3.38959e-06	1.20393e-11	5.71402	24.7988	0.00211464	0.147631	0.00262246	1.30532e-11	8.78142
cell #39	0.0401802	4.22302e-09	0.131403	0.692906	5.6318	4.46892	0.120095	0.0244945	0.952916	0.118806
cell #40	0.413438	9.44628e-06	0.197578	1.41941	0.507873	4.36219	0.0767666	0.000249969	0.212252	2.17119
cell #41	2.87008e-05	0.00522879	0.193669	0.352636	22.2145	0.37293	4.05592e-10	3.5557	0.343388	0.0485421
cell #42	2.99631e-07	1.3132	1.13877	3.80433e-05	5.93188	2.22336	3.85731e-16	4.27553	3.21916	0.0836451
cell #43	0.239836	0.156889	0.0264877	0.163112	13.0829	6.8627	2.52713e-07	0.000226294	0.000627408	1.05815
cell #44	1.28367	3.89186e-06	0.0432826	0.241505	4.01579	6.88505	0.0625617	5.39781e-08	0.206634	1.49587
cell #45	2.22706e-07	3.28003e-06	0.00527306	3.75707	6.44551	16.636	0.00316447	1.7513e-08	0.128203	2.8749
cell #46	0.000971421	2.1973e-10	0.161137	1.59342	1.12354	6.46171	0.000757016	0.0296538	11.5189	0.0393879
cell #47	0.766836	0.350153	4.54632e-13	1.90022	0.000131709	21.149	0.526376	0.00345947	1.99134e-13	10.7219
cell #48	0.556642	0.140713	1.12896e-06	0.0179695	0.687566	13.4397	1.42169	0.615569	9.4402e-05	0.0797794
cell #49	0.0187778	3.11476	0.0214603	0.0999337	3.54923	3.75439	1.96999e-05	5.77664e-06	0.895101	0.79361
cell #50	0.694367	0.00378681	7.36846e-05	0.973899	0.366505	4.13607	0.352636	0.474825	0.00349026	1.39295
cell #51	6.12348e-15	4.53431e-11	0.00145719	6.35777	11.5658	30.1536	1.39549e-09	0	0.423218	12.3999
cell #52	0.00476287	0.00422276	1.13412	0.00579411	3.12198	17.895	1.58295e-07	0.0415502	0.824228	0.0479023
cell #53	2.25228e-06	3.78615e-08	0.00143964	0.813401	10.5619	28.6624	0.0017377	0.000373502	0.275592	0.146627
cell #54	1.6411	4.98089e-07	4.82164e-16	5.06181	2.11299	12.3616	3.79862	0.0132833	1.03195e-10	1.00745
cell #55	0.0381346	7.51115	0.00156716	0.0962298	7.08985	3.93305	1.61602e-08	7.12857e-08	0.152208	1.26091
cell #56	8.27665e-10	1.18295e-07	0.892241	3.23756	6.92986	11.7335	9.38705e-12	0.00320008	0.964272	1.85087
cell #57	0.419357	0.00105166	0.000334497	0.366185	1.21335	4.05055	2.44345	0.000490025	0.038787	1.58691
cell #58	3.40085	8.62965e-06	4.42421e-09	1.70483	1.32047	4.72453	3.02058	0.00170068	2.70544e-09	4.07289
cell #59	0.000178718	8.11684e-10	0.0746403	1.17841	16.5172	26.4783	1.21407e-06	6.23099e-09	0.113064	0.493306
cell #60	2.66111e-09	0.0101561	5.70224	0.435299	7.564	16.5261	3.36157e-11	8.2396e-12	2.77592	0.0762561
cell #61	0.000245058	0.0157172	2.92791e-06	1.21681	17.9692	22.9786	3.7687e-07	0.000147794	0.00552245	0.17382
cell #62	10.3776	8.20431e-09	0.0529827	0.146794	0.310049	7.28637	3.82962	5.49845e-07	1.06175e-06	0.851691
cell #63	6.32466e-10	16.7433	0.231378	0.51106	6.97108	10.0986	0	3.21266e-13	0.539506	0.626908
cell #64	0.00249341	1.27291e-14	3.13833e-08	5.69046	13.6535	23.254	0.0209863	5.77791e-12	0.00249915	4.45274
cell #65	1.77783	6.8021e-08	4.98769e-05	5.5635	2.70992	0.977525	4.28272	0.00945325	2.16595e-09	1.4998
cell #66	3.78385	4.88415e-06	0.000832709	0.085854	1.9129	3.11236	6.43832	0.000428136	3.42054e-05	0.770997
cell #67	3.57159e-11	15.6604	8.13401	7.58952	5.89204e-05	1.10582	0	0.27638	0.0401188	0.206206
cell #68	1.49666	7.03693	9.18751e-06	0.00388765	0.0935806	1.8014	0.0294621	3.32051	0.00386222	0.042828
cell #69	0.429585	30.8209	0.263963	0.392998	0.0116525	0.358265	8.8236e-15	0.033758	0.000314679	1.51952
cell #70	0.0122831	23.4171	0.00232655	1.46624	2.06805	0.499178	2.88753e-08	5.50133e-09	3.57728e-07	7.35187
cell #71	0.0044377	0.604364	17.8486	0.0111341	0.522317	0.623719	5.94757e-05	0.0155759	1.37499	0.00180099
cell #72	0.000179238	3.56969e-09	12.9312	0.310619	0.620088	3.90159	0.000202368	6.83117e-09	13.2435	0.042828
cell #73	2.05969e-06	0.098192	10.3266	0.465009	7.53462	0.0788348	2.70334e-08	0.233939	0.381724	0.10452
cell #74	3.20488e-09	0.0446695	6.91491	3.57387	0.139423	0.652796	5.56036e-12	0.355443	2.91528	1.30886
cell #75	3.47158e-15	0.0120773	27.1261	1.56587	2.72989e-07	5.30575e-08	2.3626e-14	0.310334	27.5844	3.21548
cell #76	1.19577e-14	8.78567	27.2105	3.76777	4.16441e-09	6.1361e-06	0	0.5047	15.1175	0.00559222
cell #77	0.000824206	0.00151498	0.0095643	9.71582	5.34995	2.86342	0.000585828	0.000255692	1.74673e-06	5.71571
cell #78	0.0581496	0.0852976	5.37975e-05	3.32675	4.74733	3.66153	0.00102041	0.0114774	0.0964734	0.45681
cell #79	0.0299431	1.46578e-14	3.40619e-11	28.8481	0.596379	0.0218309	0.0168267	1.66045e-05	7.17916	7.97176
cell #80	0.00143264	3.73862e-07	9.64487e-06	4.7931	0.858367	4.66856	0.253918	0.000100296	3.60383	2.09667
cell #81	5.24389e-07	1.36325e-07	0.781989	4.55028	17.9599	3.29314	1.57321e-08	3.9918e-06	0.710074	1.14944
cell #82	0.81718	1.36277e-11	0.287035	3.96466	0.5047	3.51437	0.353882	1.45048e-05	0.231146	1.64193
cell #83	0.00825357	5.78934e-13	0.0179378	3.00406	11.7483	0.116259	0.0350039	0.0558773	1.11564	2.40386
cell #84	3.36934	0.000267505	0.0210225	1.07796	0.00180099	0.209862	4.69423	0.0381935	0.904291	0.110204
cell #85	0.0207705	0.0198565	0.0421214	1.751	0.701702	0.484392	0.0219807	4.88075	1.60895	0.000282979
cell #86	0.00600232	6.32577e-08	0.761138	3.58427	0.407576	4.88693	7.82533e-06	4.08232e-05	2.56232	3.67472
cell #87	0.000737663	2.84646e-10	0.000982532	4.51319	2.43404	0.624629	0.070429	2.40905	0.69583	1.61141
cell #88	0.360787	5.36972e-07	0.0137073	7.95564	1.72014	0.636997	0.0804139	0.00887946	0.00708629	3.09076

## Sheet: SFig9.mouse2_Correct_L
Relative significance of single-cell activity during the 10 trial phases	phase #1	phase #2	phase #3	phase #4	phase #5	phase #6	phase #7	phase #8	phase #9	phase #10
Sorted cells:
cell #1	12.6913	0.858028	0.00650698	1.25947e-06	0.17635	0.536475	10.3191	0.000220723	7.94896e-07	0.203786
cell #2	7.9204	0.0151703	5.39086e-11	0.456127	1.95046	1.01209	3.86631	0.344897	8.3203e-08	0.27085
cell #3	4.58671	0.127771	8.6933e-07	0.0185702	1.93126	3.68923	3.80112	0.0419775	0.000116631	0.0211733
cell #4	6.58337	0.00141065	3.56194e-12	0.648816	2.85148	5.96289	5.17283	0.00591623	7.41857e-13	0.654703
cell #5	0.000462578	6.4808	0.281314	1.1483	2.65407	0.0146581	1.16377e-10	1.69177	0.830257	0.0518688
cell #6	0.00821268	2.63111	2.23101	7.13838e-05	1.58922	1.96977	8.71508e-05	0.0889712	0.936155	0.121569
cell #7	0.000187556	3.8209	0.982543	0.0164243	3.59559	2.71897	0.0068503	0.590906	0.00873999	0.0021591
cell #8	2.02641	11.9398	0.0410518	2.32988e-05	1.66358	0.0644531	0.0321253	0.0175022	2.21127e-07	2.89967
cell #9	4.77671	8.48293	1.96313e-12	2.42739	0.000454787	1.15769e-05	3.93787	7.20116	2.16974e-15	0.328469
cell #10	7.24443e-09	3.21905	5.55846	0.0854209	2.24143	0.14224	1.37476e-11	0.0946328	1.12325	2.41647
cell #11	1.94383e-07	3.96381	5.95567	2.69327e-05	2.99498	1.24603	3.08274e-07	1.5352	2.14453	2.2978e-05
cell #12	1.25218e-13	1.47086	4.71926	0.27085	2.71897	3.35159	6.82117e-13	0.334722	0.521067	1.16096
cell #13	2.84527e-05	2.26027	3.44163	2.32374	1.06209	1.95817	5.03795e-08	0.137178	0.015757	0.10872
cell #14	0.876864	1.31728e-05	4.59536e-12	5.55846	3.3306	1.12463	2.68641	0.0720903	4.31456e-10	5.36204
cell #15	7.32565e-05	0.0175674	0.00523232	8.35228	7.89092	0.476605	2.08462e-05	0.000288292	0.00124026	8.26147
cell #16	1.46423e-08	5.33138	0.487069	16.0616	3.02962	0.0189845	6.59188e-10	0.167702	0.00333659	0.208264
cell #17	0.000914314	0.542546	0.00315425	1.12187	2.66559	0.471032	0.000159064	1.44655	1.11085	0.36856
cell #18	0.118554	2.39532e-05	6.26325e-06	3.40439	11.3397	0.258025	0.72804	0.0199812	2.3788e-05	3.44163
cell #19	5.45013e-11	0.506786	0.539939	0.0769126	16.9754	16.3756	1.12643e-12	0.00253441	0.111546	0.186982
cell #20	0.0513967	1.62118e-07	7.209e-06	3.1349	10.7113	9.56725	0.000852891	3.55039e-11	0.148496	4.76711
cell #21	8.96212e-10	2.64947	1.74899	1.13017	2.78714	2.55839	9.11677e-09	0.496863	0.497685	0.0199086
cell #22	0.00918255	3.80677	0.602021	0.00530213	9.78775	1.46111	0.00308092	0.523614	0.0737403	5.22326e-08
cell #23	0.0210971	0.00787658	0.00416256	2.07199	6.0209	4.81522	3.03097e-07	2.598e-06	0.380108	4.10082
cell #24	0.0363083	0.397534	0.0031691	0.216037	6.19674	2.51801	0.220705	0.251259	7.93265e-06	0.680609
cell #25	0.0192649	0.916527	1.01986e-07	1.35485	2.21024	1.20231	0.471826	1.86869	0.00278917	0.207363
cell #26	0.0170514	0.656672	0.658646	0.0586716	7.53769	1.74538	0.000478528	0.00410611	0.0244999	0.702008
cell #27	0.0616899	3.81939e-08	5.86797e-07	3.91776	13.4614	12.0924	0.0181299	2.15849e-05	1.03037e-06	2.87793
cell #28	0.00586492	0.68668	0.365877	0.0135719	6.02453	2.01069	0.00104385	1.47575	0.0557706	0.0138369
cell #29	9.09184e-08	1.82847e-06	0.162739	2.95322	10.5045	7.71115	3.24844e-06	4.37118e-06	0.481416	2.95077
cell #30	9.32181	0.025285	2.84265e-09	3.21733e-05	5.68098	11.7883	8.26579	0.000101532	4.21072e-09	0.000267034
cell #31	1.66077e-09	0.810933	3.89485	0.462364	3.48984	8.90831	4.06078e-13	3.78456e-06	2.96302	0.182019
cell #32	0.00042724	0.0207946	0.186565	0.52959	5.61428	14.7022	0.0150552	0.000296877	0.000601739	0.378053
cell #33	0.000834761	0.00696818	0.644911	0.61516	3.03956	8.47856	1.34582e-05	2.36239e-05	1.83508	0.443822
cell #34	0.0530641	0.00087371	0.000270205	0.969868	11.3091	11.8979	0.0053491	3.96751e-05	0.000158089	1.27421
cell #35	1.98517e-05	0.130959	0.387015	0.086592	5.05977	12.1876	0.000291698	1.48695e-05	0.104039	1.46923
cell #36	2.55805e-06	0.334093	3.2629	0.0725001	3.39115	3.65327	0.000635895	0.0146581	0.565493	0.135191
cell #37	0.000168081	0.00140345	0.00439527	0.774241	2.81325	8.50481	0.004939	1.31796	0.0158766	0.858028
cell #38	0.0182308	2.23031e-07	2.92427e-05	1.25341	7.2212	14.3591	0.042514	0.000675505	5.81981e-07	6.02453
cell #39	0.000171191	2.15268	1.15673	0.662605	1.97171	4.78312	1.75259e-07	0.00318402	0.208716	0.254366
cell #40	8.88374e-05	0.000668135	0.000924107	1.30732	13.0404	17.8574	5.92503e-08	1.90174e-06	0.0314854	2.4274
cell #41	3.07831e-06	1.37493e-06	0.0226647	1.97754	7.44773	14.1463	9.52181e-06	1.87778e-07	0.996608	2.62654
cell #42	0.35923	5.9304	0.0010549	0.170029	0.00952698	3.78456e-06	0.00804312	14.0146	0.11501	0.256976
cell #43	0.0193356	0.00814449	0.667575	0.567284	0.733319	6.23743	1.45379e-06	0.000180843	7.37853	0.0901794
cell #44	1.47806e-08	0.0210971	5.52372	10.9654	8.71508e-05	0.0346766	6.04923e-13	3.17383e-05	5.88005	11.5603
cell #45	0.00794284	1.23504e-05	4.92118e-09	5.09288	8.94876	10.1885	0.000737147	9.89626e-07	5.77195e-07	12.4971
cell #46	3.63949	0.192042	2.17367e-07	0.0633365	1.12187	3.12226	3.50599	3.199e-06	6.37208e-07	4.1807

## Sheet: SFig9.mouse2_Correct_R
Relative significance of single-cell activity during the 10 trial phases	phase #1	phase #2	phase #3	phase #4	phase #5	phase #6	phase #7	phase #8	phase #9	phase #10
Sorted cells:
cell #1	14.7034	0.0160441	1.05934e-08	0.00109564	0.646245	0.995599	15.591	0.0198329	0.000305111	0.00049384
cell #2	3.76721	0.399091	3.33011e-12	1.03512	1.74227	0.810047	4.24647	0.0244975	2.30056e-10	1.97156
cell #3	5.2421	0.014647	1.85105e-06	0.00338345	1.30091	5.267	6.94073	0.00778176	0.00217793	0.00564908
cell #4	6.48567	0.00065143	2.57528e-11	0.569344	4.22437	8.58795	7.33023	6.90999e-05	3.14419e-13	0.152349
cell #5	8.8084e-09	6.37105	1.08806	0.000278286	3.33672	0.0123368	7.10865e-08	7.48019	0.6083	0.3013
cell #6	2.65858e-07	0.254429	2.27744	0.655283	0.661658	1.44938	0.0004178	1.84365	2.22915	0.00250238
cell #7	0.000422218	0.604846	0.0110562	0.114607	0.349041	7.14875	0.0127447	3.50838	0.315562	0.0138888
cell #8	0.0106949	0.316678	4.24032e-07	2.50527	3.09292	0.00249128	0.721804	15.1219	0.0119835	6.58632e-05
cell #9	6.58027	11.4722	0	0.0744169	0.000308419	5.50077e-08	5.91702	10.705	6.81996e-11	1.33464
cell #10	1.12325e-07	0.0242603	0.497932	2.93544	2.54446	0.0450648	9.47679e-07	1.9219	3.35124	0.580183
cell #11	0.00228848	0.721804	1.34174	1.12325e-07	4.32992	1.56362	0.000169112	2.71118	3.59351	2.79554e-05
cell #12	5.14179e-13	2.79136	1.19887	0.765116	3.03075	5.5483	7.18424e-15	0.711226	1.60285	0.0439048
cell #13	4.65965e-05	0.270106	0.182888	0.0320562	0.431337	1.70923	0.000905818	2.31454	1.76228	1.11451
cell #14	2.03105	0.00504101	7.39225e-12	6.01373	1.01824	0.494148	1.76562	0.0151185	2.41914e-07	5.64169
cell #15	8.1074e-08	0.0333639	0.000564746	5.53869	8.73066	0.44457	0.00245823	0.030032	0.0332618	4.92136
cell #16	3.30509e-06	1.0039	0.000808398	0.0522548	1.50814	0.00121215	4.14898e-10	6.02379	0.433409	18.7588
cell #17	0.000388047	2.42995	0.433409	0.0319573	3.71308	2.16444	0.000343367	0.113005	0.243099	0.19333
cell #18	0.359296	0.010616	1.93328e-06	3.67723	8.74295	0.0657558	0.157386	0.00402818	0.0196338	2.17577
cell #19	7.8448e-14	0.0256301	0.0664608	0.066638	18.6915	18.1514	5.37132e-10	0.578507	0.06215	0.207081
cell #20	0.00763241	2.46135e-09	0.00818195	4.91836	9.90885	9.48873	0.13459	8.43787e-15	0.000318543	5.53869
cell #21	8.11964e-14	0.621368	1.03512	0.320605	3.94817	1.55119	1.14252e-05	2.29887	0.810047	0.308374
cell #22	0.0266348	0.522603	0.14295	4.57968e-07	9.09502	3.0468	0.0115119	2.20809	0.30564	0.000158924
cell #23	0.00710112	0.0332618	0.095761	5.73594	7.92823	5.28883	1.53187e-07	3.87705e-09	0.00229878	2.80449
cell #24	0.248247	1.21619	1.89537e-08	0.122314	5.72289	1.96264	0.223262	0.501735	0.000424443	0.558639
cell #25	0.423117	2.33026	6.62599e-05	0.179127	0.947817	1.56674	0.408987	0.742274	0.000375903	0.272616
cell #26	0.0544893	0.3013	0.000937517	1.44343	4.07144	2.66415	0.000449636	0.0964664	0.63818	0.0535866
cell #27	0.0824615	5.49473e-05	1.60042e-06	2.1569	13.2028	14.6711	0.042644	7.91036e-08	1.04093e-08	3.20051
cell #28	0.511712	2.33026	0.0065242	0.0791671	2.78917	2.09157	0.0110562	0.159091	0.0140377	0.0751929
cell #29	0.000102079	1.08331e-05	0.612636	1.22558	8.35423	10.8654	1.67199e-06	2.64637e-08	0.201743	2.83085
cell #30	9.93516	5.66402e-05	5.01963e-08	0.000134732	6.29526	12.7882	11.9702	0.000828726	2.30056e-10	3.64776e-06
cell #31	2.57645e-09	1.58809e-07	2.6239	0.731506	1.7673	7.97107	2.11831e-11	0.0950596	5.58363	1.62189
cell #32	3.23503e-09	0.000122192	0.147109	0.63818	3.32706	17.2891	0.00427189	0.114876	0.453779	0.218058
cell #33	1.83459e-09	0.10499	2.23876	0.10499	4.02564	7.68524	2.20052e-07	0.171049	1.15168	0.150697
cell #34	0.0348203	1.18892e-05	0.00967078	1.3135	11.7869	12.8033	0.00563767	8.31342e-07	0.00011139	1.51883
cell #35	0.000209161	4.32814e-05	0.0134981	1.54499	1.96799	15.408	0.00138489	0.130105	0.599688	0.12602
cell #36	0.000155362	5.76792e-05	0.316678	1.15298	2.7026	3.70795	2.25162e-05	0.136722	2.93769	0.523386
cell #37	0.00154305	0.528105	0.00583416	0.45879	2.76304	9.63489	1.74788e-07	0.0319573	0.196904	1.23367
cell #38	0.179127	0.00121215	3.29196e-11	4.59725	3.15582	9.94832	0.292749	0.00152868	9.73492e-06	2.5861
cell #39	4.03853e-08	0.476251	0.190192	0.0506628	2.05477	3.09524	4.71717e-05	4.16665	1.10818	0.122314
cell #40	0.000114665	1.20809e-07	0.0132112	1.2445	16.3003	18.9739	0.000279799	3.08331e-08	0.0187264	1.31491
cell #41	1.24524e-05	1.07603e-05	0.297538	3.03535	10.2137	19.7903	2.23533e-07	7.78322e-09	0.00665443	1.52497
cell #42	0.0654056	20.3612	0.0781587	0.29222	0.0118966	8.2124e-05	0.00150735	5.93696	0.00171729	0.0567985
cell #43	0.00694948	9.22628e-06	7.24845	0.0648829	2.64928	6.73246	0.0138888	0.000369962	0.955871	0.00714297
cell #44	7.01244e-12	0.000661404	6.81464	13.9058	6.46865e-05	0.00512421	3.95206e-12	0.00219767	9.34376	8.73885
cell #45	0.10933	7.11979e-05	7.09903e-11	15.0399	9.6608	8.61639	0.00441689	4.39168e-08	2.90073e-09	4.12025
cell #46	5.21417	1.031e-09	5.17029e-10	6.64729	0.124585	1.95374	7.76963	0.00778176	1.14252e-05	1.10439

## Sheet: SFig9.mouse3_Correct_L
Relative significance of single-cell activity during the 10 trial phases	phase #1	phase #2	phase #3	phase #4	phase #5	phase #6	phase #7	phase #8	phase #9	phase #10
Sorted cells:
cell #1	36.7567	8.07053	0	0.0428338	9.10267e-12	0	29.5326	6.58237	0	0.111429
cell #2	35.0899	3.1458	0	4.19742	5.32678e-09	2.74833e-15	33.1867	2.59788	0	5.80541
cell #3	4.49432	1.34993	4.14375e-07	0.0930919	2.07773	1.43946	3.99005	0.0855824	5.94998e-10	0.0630224
cell #4	2.04547	46.8579	3.06929	3.91136e-05	0	5.83418e-15	0.0120461	37.2958	0.0240169	0
cell #5	0	32.6904	26.3924	6.44759	0.231083	0.145149	0	0.11187	0.213796	1.20851e-05
cell #6	0.198911	16.5039	10.0338	4.79722e-06	0.000125406	3.42175e-06	0.0630698	13.2735	0.296386	0
cell #7	0.0022386	15.1486	13.0164	0.0181014	2.84138e-06	6.88868	0.260604	2.14524	5.47495e-07	0
cell #8	0.000289304	2.97294	5.04303	3.94099e-06	3.01941e-07	4.98714	1.61077	0.874894	0.552628	0.000671442
cell #9	0	26.8743	29.0202	6.8736	0.00411817	2.98856e-11	0	0.00126522	6.03257	0.402539
cell #10	0	0.128969	17.1782	0.00292144	0.224519	0.323897	1.47542e-14	4.0282	11.8231	0.303144
cell #11	1.17792e-07	3.53813	12.769	0.26554	2.65858	3.51237	0.000280675	0.000170443	0.0490684	1.07724e-05
cell #12	0.379481	1.05475	1.10815e-07	6.89875	0.816734	2.66512	0.47302	1.3311	1.44649e-16	0.471589
cell #13	4.90999e-06	0.771732	4.14709e-13	14.0621	13.749	1.66262	4.82518e-06	0.0127863	8.57339e-06	3.31883
cell #14	2.9412e-15	0.00306712	5.41734	9.54771	1.15369	0.127663	0	0.000360631	6.08235	8.16623
cell #15	0.195226	2.50059	3.71307e-05	5.82562	4.69646	0.266646	7.15134e-05	0.524743	3.21121e-14	3.09705
cell #16	0.120893	1.34854	0.00029194	26.2314	4.28901e-07	0	0.027526	2.04598	0.0111351	18.3164
cell #17	0	0	3.6788	41.0792	8.22777	0.172811	0	0	5.17178	36.9251
cell #18	5.90751e-06	9.58073e-05	1.07045e-09	14.3833	10.8294	0.587587	2.10662e-05	0.203444	1.69323e-05	10.8846
cell #19	9.91474	0.0258379	0	2.06438	17.224	0.227722	6.19487	8.33119e-05	0	4.51148
cell #20	3.08103e-13	1.44887e-07	7.19596e-12	3.97514	38.4977	10.5252	0.0195621	0.00404157	0	15.3836
cell #21	1.04702e-12	0.00982248	6.81587e-13	0.899177	34.7435	10.1958	6.70843e-06	1.27075	7.89049e-06	2.36142
cell #22	0.00285789	0.0407794	0.487914	0.959941	9.90618	6.60597	0.000475428	8.60259e-07	0.214745	0.0475693
cell #23	0.00709477	0.0359277	4.69955e-12	0.00259169	44.6177	15.5011	0.0648198	0.2672	4.80139e-13	0.0529187
cell #24	1.31054e-06	1.15681e-11	0.0102409	0.505679	37.1765	29.5997	0.000327794	3.76912e-10	0.0243018	0.100481
cell #25	0.000486604	9.07355e-08	7.81294e-10	7.32059	40.8066	6.53336	0.000242097	1.03596e-08	1.13344e-11	7.77314
cell #26	0.00175782	1.07844e-07	0.0116482	0.000220074	32.2295	26.9836	0.00949836	0.000721393	0.0207307	0.000284528
cell #27	1.64508	0.743358	1.81471e-08	0.000115324	8.14306	7.45756	0.786458	0.208865	2.36222e-07	0.080362
cell #28	0.95253	1.97816e-05	2.39587e-13	0.633087	15.2129	1.51299	0.00920286	5.12608e-08	0.999847	6.83543
cell #29	2.46738e-11	1.54263e-07	4.23898	1.0723	17.5016	15.1379	4.84126e-12	6.59863e-11	3.53953	0.0899302
cell #30	1.00449	0.405486	9.07914e-14	1.94925e-11	25.5905	33.3568	4.74068	0.508896	4.82164e-17	1.27532e-12
cell #31	3.25792e-05	7.89426e-07	5.37503e-11	2.91259	21.322	35.3053	0.00127707	0.000453782	2.20326e-09	0.953495
cell #32	4.99897	0.0611022	2.8189e-06	4.39169e-07	8.46699	17.9734	5.56416	0.00964913	7.13473e-08	4.14014e-10
cell #33	0.00763176	5.99881e-06	0.0170257	2.85603	0.647068	9.83051	0.181186	0.000107389	0.032801	3.42887
cell #34	1.02892	0.966089	0.11477	0.000273528	1.02994	13.1709	1.63702	0.152802	0.00109024	4.93894e-10
cell #35	2.38198	9.86687e-05	0	0.0647956	19.7342	35.5879	4.98629	0.00289658	0	0.000951675
cell #36	0.0032505	2.10147	0.877639	4.696e-06	0.716196	41.0111	3.31966e-08	0.00702519	0.60091	1.61303e-06
cell #37	9.20796e-06	1.44649e-16	3.04167	2.9026	1.556	8.59347	7.00952e-05	1.36278e-10	7.68744	2.27209
cell #38	0.0233913	0.00160762	0.175677	0.480222	0.738148	4.83313	0.0523018	0.0034891	0.0455907	4.70545
cell #39	0.812365	2.17376e-05	1.3674e-05	0.31651	9.21384	10.958	0.495159	8.42803e-05	0.0309046	0.038196
cell #40	0.559234	0.633582	7.16761e-08	0.000375938	1.00582	8.35491	0.888367	0.737327	0.00345587	0.395961
cell #41	5.73865	0.0353555	4.82164e-17	0.00778188	5.09414	13.3264	6.37689	0.256271	0	0.144168
cell #42	2.54723	0.000231554	0	0.363474	13.8174	24.6691	1.10618	0.000102943	4.82164e-17	4.0237
cell #43	5.63974	1.66488	1.86385e-05	0	10.4018	20.7574	4.14465	1.324	3.32359e-08	0
cell #44	4.66548	2.24132	3.95554e-08	0	16.9259	30.4679	7.6661	0.462253	1.68757e-14	0
cell #45	5.80637e-06	0.0591379	0.210149	0.114358	0.193457	6.03069	0.000376775	0.839102	0.458633	3.86725
cell #46	0.142662	1.77487	1.80331e-07	4.27515e-05	0.865782	8.44563	0.42357	0.359375	9.36465e-06	4.21279
cell #47	0.781341	7.71462e-16	0.146315	0.54878	6.61385	12.8377	0.0510851	2.61852e-10	3.89443	0.0158801
cell #48	3.71307e-05	0.992906	2.53394	0.883146	0.580764	4.49711	0.000187544	8.69623e-05	1.23461	0.115598
cell #49	0.0153921	2.79862e-11	0.0100089	1.93215	0.894225	6.29127	0.255868	5.88616e-05	3.68921	1.84892
cell #50	3.68064	2.50087e-08	4.68389e-07	0.00343524	0.00608419	25.322	6.43205	0.00382823	0.00239217	0.561294
cell #51	2.61313	4.38479e-08	0.000262122	0.0348795	11.8553	14.7143	3.29131	3.44892e-13	6.97448e-05	0.177327
cell #52	2.72751e-11	4.17137	1.95441	3.0087e-14	9.58369	24.9419	1.78226e-08	3.0142	0.0288442	6.85318e-08
cell #53	0.28827	0.410678	4.42102e-05	0.00229836	0.674075	12.5518	0.165517	0.0801904	0.0525479	0.591611
cell #54	0.00138733	0.000209123	0.299526	0.0845062	5.15412	11.6465	3.18815e-09	0.00119064	4.21202	0.416667
cell #55	4.20929e-14	4.70267e-05	5.96441e-06	0.5947	23.9026	30.1698	0.012468	0.0353256	4.02923e-07	0.799345
cell #56	0.00409892	6.82453e-05	1.49049	0.111503	0.876113	12.8629	0.0715451	0.00249557	1.57297	0.0115416
cell #57	6.66977e-13	5.43592e-11	0.0100508	4.64922	19.2838	27.6129	0.0087558	6.27878e-09	0.000876414	1.28887
cell #58	15.1945	1.08167	1.44649e-16	0.48687	3.14048e-08	1.3405e-06	19.0382	4.59498	2.87299e-09	0.585464
cell #59	0.977806	0.0738764	2.31623	0.00945849	0.208865	0.826105	2.55476	0.0665579	0.118415	0.00241916
cell #60	20.1065	1.44858	0	0.000736716	7.23969	0.418362	23.141	0.693878	0	0.00079216
cell #61	5.22228	0.0343501	0.00813336	4.50828	0.00192296	3.36357e-13	5.48558	0.0172066	0.0917539	2.80254
cell #62	20.3021	1.1664	0	0.00399432	0.308473	0.000736716	22.6234	5.26045	0	0.0785462
cell #63	16.5199	3.67636	4.96629e-15	2.08405e-05	0.245792	0.628388	16.6579	2.78667	1.83222e-15	1.52195e-06
cell #64	23.8057	0.00829194	0	3.65108e-06	0.00508391	15.0951	24.7816	0.00319991	8.19678e-16	0.119495
cell #65	0.130863	0.772858	4.62279e-05	0.0369392	0.00438631	0.00329783	0.518409	4.1416	1.90026	2.83875
cell #66	0	21.9132	19.9616	0.119185	5.45327e-14	3.37515e-16	0	39.8834	14.458	0.301633
cell #67	2.79033	23.4165	0.032942	0.000780124	0	0	9.60654	23.5702	3.58617e-05	0.0546342
cell #68	4.36503	20.4628	2.95904	7.75732e-06	0	0	3.47842	21.8685	3.61252	1.71178e-05
cell #69	5.30435e-06	1.53328e-13	5.16875	4.5974	0.000160027	4.28931	5.34798e-07	1.92865e-16	16.674	11.3816
cell #70	5.96678e-13	0.00952835	6.47968	0.183297	0.516888	0.00379665	1.65197e-08	4.43198	8.43216	1.57515
cell #71	0.000201478	0.000123009	3.17592	3.39333	2.10873	0.00843513	5.44781e-09	1.91087e-06	11.9875	2.64141
cell #72	6.71432e-12	7.02881e-08	12.19	2.24348	1.2192	2.64437	4.82164e-17	8.04253e-10	17.242	3.35597
cell #73	1.64129e-13	1.476e-06	5.74777	0.279021	0.206084	0.259245	0	3.32287	18.5673	6.29798
cell #74	2.25976e-12	2.68318e-07	3.41312	1.06333	5.80266	4.28931	1.73567e-08	0.000382111	7.29254	1.21808
cell #75	0.0167572	0.0398482	0.00216926	4.54831	4.57644	0.983042	0.000142643	0.39469	6.81477e-09	6.70975
cell #76	0.259041	0.000443302	0.0307975	1.62542	1.46073e-05	4.39588e-06	2.29029	1.52925	2.09733	4.68177
cell #77	1.31732	0.0326044	1.95797e-09	2.85108	0.0759916	5.15412	1.35651	0.0317452	2.27783e-09	5.86983
cell #78	9.36356e-05	0.207935	4.57549e-12	16.8433	5.56148	4.62246	0.00394756	5.13081e-09	2.89298e-16	20.5183
cell #79	0.00345173	4.4735e-06	5.96441e-06	13.4742	1.2566	0.00597632	0.248811	0.000132435	0.0891838	16.8854
cell #80	1.38909	4.64486e-10	0	15.4624	0.741436	0.483331	0.352278	6.01553e-08	0.0148876	25.7031
cell #81	0.00193157	6.84107e-07	3.03863e-10	18.4552	22.1435	3.22471	8.84366e-06	0	2.14515e-13	32.9964
cell #82	0.000142529	1.66623	0.0100928	2.16363	0.108954	0.0431489	1.38149e-11	5.40761	0.297281	6.69883
cell #83	5.33638	4.42161e-06	0	3.00465	1.41845	1.98383	6.58041	0.000712339	4.31678e-07	8.60481

## Sheet: SFig9.mouse3_Correct_R
Relative significance of single-cell activity during the 10 trial phases	phase #1	phase #2	phase #3	phase #4	phase #5	phase #6	phase #7	phase #8	phase #9	phase #10
Sorted cells:
cell #1	32.8396	5.7948	1.92865e-16	0.524238	1.22519e-09	0	35.4123	4.80047	0	0.0763499
cell #2	32.2232	3.29602	0	9.10879	3.51496e-07	8.19678e-16	34.8611	1.06355	0	4.76358
cell #3	2.26034	0.121876	3.26979e-10	0.00674321	3.41978	1.34229	5.01142	1.4816	6.71558e-13	1.80867
cell #4	0.565726	48.3369	0.308765	0	6.84808e-10	9.32022e-14	0.0118126	37.937	2.2429	2.78817e-08
cell #5	0	0.0772439	2.2113	1.58224e-07	0.0144065	0.0448276	0	38.9928	25.6087	7.45183
cell #6	0.100705	11.2757	0.944491	4.914e-11	0.000434236	7.29128e-13	0.0214638	17.2575	10.1468	8.62712e-06
cell #7	0.0806828	3.60957	0.000186199	0	1.26751e-05	1.36697	0.000489226	25.1311	10.8256	0.00304742
cell #8	0.000140389	0.00520986	0.459899	0.103782	0.000786323	1.39385	0.998981	7.88822	5.5109	7.80198e-06
cell #9	0	0.00385839	12.3589	0.780393	1.12331e-09	3.49869e-11	0	29.0229	27.7926	4.07582
cell #10	8.18796e-12	2.95691	11.9671	0.279994	0.292025	1.16669	0	0.103517	12.0676	0.00156751
cell #11	1.50947e-05	4.91957e-07	0.694829	1.30358e-05	1.61823	1.81952	2.67707e-08	12.4257	11.092	0.0914677
cell #12	0.678671	3.84187	7.92923e-09	0.43956	0.659603	1.89468	0.140728	0.105917	2.9506e-10	6.88336
cell #13	0.000545295	0.0680813	8.53643e-08	4.98889	7.03264	1.71057	6.81378e-07	0.213304	1.53332e-11	19.2578
cell #14	0	3.13746e-06	5.72873	7.49487	1.58381	0.541095	0	0.0253577	7.36715	7.37907
cell #15	0.455516	6.01328	0.00588939	3.60487	7.74059	0.162944	6.70507e-07	1.37375e-06	5.91663e-13	5.9609
cell #16	0.00736017	1.46681	0.000891114	18.6946	0.000223298	0	0.370324	0.820967	0.000392626	22.0023
cell #17	0	0	5.91478	37.086	5.94923	0.100308	0	0	5.401	42.7232
cell #18	1.58955e-06	0.0659053	0.000693802	17.1533	10.4258	1.01704	3.26979e-10	5.06945e-06	1.19128e-12	20.2559
cell #19	6.68387	0.00829208	0	7.94501	27.8724	0.651161	4.73387	5.65602e-08	0	3.32159
cell #20	7.49849e-08	1.46863e-07	0	21.0272	42.6577	9.4221	0.0125888	0.00116688	1.06076e-15	3.52289
cell #21	6.33592e-12	1.4277	0.00398157	2.48008	30.5272	11.6212	1.53594e-05	0.40825	0	0.242824
cell #22	0.0249268	5.44378e-05	0.231606	0.0747915	9.87883	10.5446	0.00258839	5.72276e-05	0.112873	0.515116
cell #23	0.00296737	0.670316	1.67209e-05	0.000709761	44.144	19.0948	0.292306	0.00621759	0	0.00182376
cell #24	0.00723902	6.46125e-08	0.314046	0.052387	32.6378	33.2778	1.87037e-05	6.569e-13	5.80623e-05	0.0626984
cell #25	0.022762	1.2036e-07	1.15377e-12	11.582	44.0884	4.31972	0.000856163	1.29669e-10	8.29804e-14	6.71312
cell #26	0.00882172	0.00140281	0.002237	0.00109099	32.7635	28.2291	0.0009916	3.25768e-06	0.00641121	6.45415e-05
cell #27	3.99508	2.11212	1.16077e-05	0.0433991	6.68858	7.59244	0.784717	0.00490727	9.46487e-14	0.00128441
cell #28	0.0198526	4.23297e-10	0.393949	7.53602	17.7583	2.44874	0.77072	7.09196e-08	3.04713e-12	1.22118
cell #29	7.03863e-13	4.56711e-09	4.07941	0.735908	15.9549	15.0532	1.00319e-12	1.69099e-10	2.33193	1.85825
cell #30	1.26551	0.00741372	0	9.60765e-09	22.5485	32.8135	6.57037	2.57494	9.62616e-12	1.95843e-11
cell #31	7.73533e-05	0.000352208	3.27889e-08	1.40974	17.2731	37.6731	0.0224462	8.08768e-06	8.67895e-16	2.0344
cell #32	5.25047	0.0262159	0.00010047	6.64227e-05	16.6507	17.1362	3.21935	9.20817e-05	6.16043e-10	3.01411e-11
cell #33	0.138414	0.00030631	0.00203196	2.65603	0.221511	8.97687	0.728397	0.000179128	0.00776608	2.05185
cell #34	1.01799	0.842593	0.053806	0.00422422	1.57902	9.25183	0.161882	0.815408	0.00246032	2.46909e-07
cell #35	3.66417	1.86969e-06	0	0.0504656	12.49	32.957	7.36317	0.000155355	0	0.0495261
cell #36	0.000149154	0.0301893	1.09028	0.000366958	4.47635	31.4575	6.23872e-12	0.121802	0.671786	0.00229928
cell #37	9.30792e-06	5.92097e-14	7.83679	1.71494	0.982995	12.1557	7.39442e-05	0	4.30119	3.74112
cell #38	2.57291e-06	2.69693e-09	0.00176233	4.16255	4.39203	6.75665	0.14493	0.112873	0.118915	1.53629
cell #39	1.62203	1.17105e-05	0.00416817	0.180338	13.6388	9.17234	0.108838	2.60693e-09	5.3652e-05	1.04466
cell #40	0.371234	0.0462935	0.000806337	1.06208	3.15302	7.29285	0.349267	0.543867	3.53678e-07	0.0160959
cell #41	7.24945	0.0462229	0	0.0568596	7.93983	13.8282	9.28216	0.200434	0	6.07662e-06
cell #42	0.142901	1.06637e-05	0	4.50061	14.1634	28.732	4.81228	0.000157474	0	1.62669
cell #43	5.03884	1.82632	1.57421e-06	0	5.32762	20.7553	5.39533	2.0821	1.55223e-08	4.77342e-15
cell #44	7.53401	0.289786	4.82164e-16	0	20.3016	33.4531	3.8879	1.74704	1.16042e-07	0
cell #45	4.7686e-13	0.0685136	0.0630586	1.35783	2.45359	5.95913	3.15124e-05	1.6578	0.449841	1.13506
cell #46	0.00986031	0.0842947	1.56319e-11	2.21536	4.84463	8.64995	0.61693	4.06147	1.64279e-06	0.000440325
cell #47	0.557653	1.42324e-11	0.963469	0.000833378	3.1437	24.7163	0.772595	3.85731e-16	0.242146	0.956401
cell #48	3.47209e-06	2.52932e-06	1.718	0.420732	0.339675	5.86655	1.37912e-06	0.475169	2.95931	2.26343
cell #49	0.0193616	3.22813e-10	3.31711	4.4703	2.24751	4.23119	0.000415266	4.98827e-09	0.261496	2.72365
cell #50	2.02378	5.44378e-05	0.000775972	0.166678	0.108906	18.4727	6.13496	7.06596e-09	8.64959e-05	0.696333
cell #51	5.25543	1.92723e-09	0.00068917	0.1451	15.8116	11.4572	2.02329	1.10898e-15	2.12636e-06	0.222437
cell #52	2.26422e-11	2.3735	0.0528174	1.19074e-07	14.5227	27.3575	0	6.89677	1.0279	8.6342e-12
cell #53	0.293712	0.473023	2.20024e-07	0.330417	0.77072	10.5722	0.864288	1.41792	0.000143836	0.00218147
cell #54	0.000133929	0.000171022	6.5956	0.256592	4.55315	12.3001	6.9103e-07	3.85485e-06	0.342643	0.1756
cell #55	8.05599e-13	2.86317e-07	4.43899e-06	2.76273	24.0266	26.6247	4.02683e-05	0.0865783	4.30714e-05	0.518007
cell #56	0.00751406	1.63207e-05	0.970879	0.227695	4.25617	12.8746	0.0391142	3.35883e-07	0.304555	0.317899
cell #57	9.96152e-05	8.85923e-11	0.0166082	1.60937	18.8558	25.1178	0.00010086	0.000182631	1.618e-05	0.762718
cell #58	16.6034	1.70316	4.23088e-09	0.576534	0.000108556	1.02322e-06	17.5219	0.213417	2.7194e-14	1.31714
cell #59	2.35029	0.00257623	0.0111101	0.0032728	1.28896	0.687092	0.527162	0.16971	2.65377	0.0649301
cell #60	19.7327	0.56463	0	0.00647918	12.2453	0.106119	22.151	0.181838	0	0.0175455
cell #61	3.70356	0.000487878	0.000900493	5.56706	0.00613245	2.70333e-10	8.72699	0.0807375	0.00429998	3.62301
cell #62	24.63	8.46053	2.21795e-15	0.0106094	0.000720265	0.0990333	22.89	0.885454	0	0.00134074
cell #63	16.5317	2.48225	4.82164e-15	1.52392e-08	1.56511	0.927551	16.611	2.11905	0	0.00178405
cell #64	22.468	2.35813e-08	0	0.0759319	0.934183	13.4261	25.0913	2.66476e-05	0	0.0913475
cell #65	0.1756	2.27528	0.195319	2.74028	0.00462018	7.11265e-05	3.07335	3.55941	2.41189e-06	0.077244
cell #66	0	33.7832	24.1138	0.184053	4.22231e-13	3.37515e-16	0	27.8206	12.6564	0.146123
cell #67	3.11829	17.3777	0.000250618	0.00637073	0	0	12.8907	32.6161	0.140396	0.00131562
cell #68	4.86284	25.1235	4.91448	1.20102e-07	0	0	6.12237	19.0407	1.22725	1.74429e-06
cell #69	1.59573e-06	0	8.87779	4.95121	0.107812	9.16676	0.000581382	1.16221e-12	3.98515	4.02071
cell #70	5.50076e-06	1.14155	7.59143	1.65994	0.928454	0.00382814	1.07553e-09	0.601515	2.54346	0.0620274
cell #71	1.80467e-07	5.73986e-10	10.9124	4.42656	1.94563	0.00842828	1.38636e-10	4.66614e-06	6.47921	7.69782
cell #72	8.7315e-13	1.18239e-11	17.6715	3.39832	4.33384	4.8922	3.71121e-13	7.07879e-12	6.67163	1.62627
cell #73	0	0.621347	15.9803	2.15038	2.71736	1.71582	0	1.01291e-05	5.2513	1.57092
cell #74	1.60512e-13	2.78677e-07	1.96926	1.1033	5.47364	4.83515	5.48514e-11	0.00380237	8.95922	2.01367
cell #75	4.22244e-06	0.03439	1.04208e-05	8.22587	11.7928	2.68092	1.34839e-07	0.000179127	0.00158903	7.10354
cell #76	0.872079	0.0241037	0.300099	5.28607	0.0231217	0.000172049	2.00887	0.0743802	0.0072616	1.51792
cell #77	1.64711	0.052387	2.67561e-10	7.31955	1.1337	3.40352	1.04046	0.0040129	2.79655e-15	4.26059
cell #78	0.0178351	1.00431e-08	3.37515e-16	23.5371	7.13084	5.11836	1.97257e-05	0.0143659	1.08217e-12	15.8414
cell #79	0.169328	0.000378525	0.000146473	14.3057	0.834969	0.00403541	0.433835	0.00188251	0.000173081	9.53122
cell #80	0.0306681	3.06587e-09	0.0378041	30.385	0.684608	2.32252	1.0531	1.05931e-13	0	17.7979
cell #81	2.85426e-07	0	1.05305e-13	34.8118	28.8458	4.68328	0.00188595	1.22519e-09	6.03974e-11	16.4434
cell #82	3.88775e-11	4.22972	0.132674	2.22045	2.66902	2.17141	1.63351e-07	0.585233	5.90032e-05	3.26231
cell #83	5.18459	0.000509864	1.27541e-06	12.4086	0.084521	3.59816	5.27778	7.91509e-06	0	4.43785

## Sheet: SFig9.mouse4_Correct_L
Relative significance of single-cell activity during the 10 trial phases	phase #1	phase #2	phase #3	phase #4	phase #5	phase #6	phase #7	phase #8	phase #9	phase #10
Sorted cells:
cell #1	2.52442	0.222849	0.000753871	1.60651	0.181023	0.846769	1.06094	0.172227	4.53402e-05	0.557176
cell #2	4.72126	0.842859	1.95228e-13	0.00535015	1.0028	3.95693	2.83699	3.47065	8.49925e-09	0.0218982
cell #3	5.61519	0.192469	3.97877e-11	0.331551	1.04468	3.4368	3.45144	0.161042	1.17917e-11	0.819639
cell #4	3.85731e-16	1.23402	6.27313	0.914478	0.18783	5.42061	0	0.860544	2.19414	1.13223
cell #5	3.98714e-06	0.00099569	2.44864e-05	12.1341	6.49807	7.98637	0.0341693	0.000338405	1.13512e-06	2.16639
cell #6	0.00080549	2.31262	4.20466	7.03076	8.48608e-15	4.09302e-09	2.78263e-09	1.56909	4.38048	5.02461
cell #7	1.6533	1.50487	0.00424937	2.22737	1.552	0.264758	0.932568	0.0179291	6.51209e-07	0.132991
cell #8	1.869	2.09704	0	12.5032	0.132991	0.0185261	1.24517	2.39972	0	7.90082
cell #9	7.52683e-05	0.216517	1.47852	6.94758	0.0381631	0.781846	0.000231942	0.000135882	0.299674	4.38177
cell #10	4.78267e-10	0	1.336	6.07096	12.9565	1.18095	2.26672e-10	8.23313e-05	4.76704	5.82859
cell #11	0.00957515	0.00037674	0.198291	0.574936	13.5316	0.534668	1.99919e-06	0.000189288	0.0488461	8.51742
cell #12	0.00100574	2.84625e-08	0.00765499	4.80583e-09	23.4249	22.9243	5.14664e-07	1.60796	2.79778	2.22186e-06
cell #13	7.44893e-06	0.110764	0.000904131	1.64667	7.38422	4.61715	0.0062232	0.00779198	9.80685e-07	7.02575
cell #14	0.0309153	0.171068	0.0444956	0.0420715	4.70114	0.456192	0.0630141	0.563935	0.321883	0.512059
cell #15	0.211275	0.310389	1.13897e-06	1.06941	5.11399	3.38414	5.36323e-05	0.0114455	0.0057723	3.80992
cell #16	2.16051e-06	0.00479911	0.487004	0.529588	13.9006	1.1153	0.000292994	0.0513759	1.23031	0.166161
cell #17	1.1334	0.0182398	8.39302e-13	0.000107989	32.9201	20.7611	0.436815	0.0011552	4.9747e-10	0.00408147
cell #18	0.00101476	2.47016e-05	0.0737672	4.53399	5.66257	2.06328	0.00528577	0.00616662	0.160252	1.30572
cell #19	0.221055	0.00606591	6.71572e-08	1.94926	10.6078	4.75895	0.0375926	0.0247212	0.000249486	0.679429
cell #20	0.354789	1.42532	3.50283e-05	0.0439085	1.74698	13.8479	0.532124	1.51814	3.00747e-11	0.00228761
cell #21	0.0513098	0.0589258	0.00297086	0.0462945	3.1964	7.46672	0.0368766	2.86737	0.0156242	0.00450833
cell #22	1.22938	0.0198311	9.15916e-07	0.0758991	1.56838	4.2476	0.0224843	0.553072	0.0268823	2.26888
cell #23	1.45246	0.913964	1.52165	0.00644233	0.00364769	6.41519	1.24207	0.00147408	2.37895e-08	0.94615
cell #24	0.0892984	1.62696e-06	4.70615e-07	4.97886	4.77245	12.9473	0.0216018	0.00039641	1.73483e-05	3.00635
cell #25	1.99589	2.62462e-09	3.93261	0.969947	0.00302468	4.50645	3.20829	3.71748e-14	0.62315	0.433006
cell #26	0.996281	0.000682863	3.32259e-13	2.50934	1.16835	22.2848	0.777433	4.03265e-05	2.94374e-06	1.47301
cell #27	0.102613	5.87335e-06	0.63326	0.0873808	2.23089	9.43803	0.0167037	0.00114254	0.613942	0.448373
cell #28	0.471096	0.000514544	4.33947e-16	0.228294	18.0926	19.9855	0.261387	0.00608816	4.24779e-09	0.604823
cell #29	4.70615e-07	0.0102193	0.0777117	0.00105505	6.10492	15.0767	3.80671e-10	2.51688	1.336	0.128917
cell #30	1.22723	0.122206	2.68489e-08	0.000609423	11.749	14.7137	0.308627	0.0144163	8.76154e-05	0.00881151
cell #31	0.0283255	3.41321	0.223049	6.0328e-07	2.13626	0.192289	0.338463	4.08718	1.50696	5.21012e-07
cell #32	5.11184e-06	0.103977	1.23031	1.75461	0.00607703	0.00444867	0.0581191	2.51311	1.60796	1.98438
cell #33	0.000377656	5.81202	0.017901	0.00629169	0.212046	0.810085	1.14604e-09	9.94939	0.523822	0.581834
cell #34	0.075451	1.58846	0.00112752	0.00479006	0.746082	2.15948	0.2982	3.13837	0.0626265	0.0430396
cell #35	3.61859e-08	5.35813e-10	2.48214	2.08942	0.405759	4.29079	3.50283e-05	0.014675	5.84669	2.6518
cell #36	1.04456e-12	4.48894e-14	14.741	4.11206	0.553074	0.134231	1.07523e-14	2.62827e-13	27.9205	9.65637
cell #37	0.00154202	0.000192707	4.81443	0.00584721	0.571887	1.4682	0.00207164	0.26521	7.86001	0.0494852
cell #38	0.0972915	0.0648214	0.1025	1.20152	0.0768013	0.30913	0.172061	0.0172937	2.9297	1.03522
cell #39	2.06226e-07	2.16407e-06	4.37018	1.05644	5.01072	1.96963	9.20734e-08	1.03278e-05	9.22631	0.513475
cell #40	7.94124e-14	1.10785e-05	19.2024	0.326301	0.0678133	0.0258779	3.0762e-13	0.352582	28.0929	0.60364
cell #41	0.00152887	0.00625736	4.97388e-05	2.48588	5.99263	1.26767	0.0484659	0.172726	7.54738e-05	6.01561
cell #42	0.000728371	0.150848	0.0987115	3.29665	0.989251	0.692268	0.0122763	0.0265699	0.0336477	4.19962
cell #43	0.000385057	1.36953e-05	3.19208	2.07253	0.0847103	0.467756	0.091455	1.45199e-06	1.4682	7.93997
cell #44	0.00912308	0.621141	0.119266	5.48603	0.000101021	0.0505214	7.14632e-05	1.13458	0.260046	5.49916
cell #45	0.432374	1.27586	0.00131729	1.21678	1.8833	5.51456e-05	0.367664	0.319819	5.3021e-07	6.90289
cell #46	0.859061	1.09565	2.55234e-11	8.36827	0.0157496	0.0485291	1.09335	0.323697	0	15.7449
cell #47	3.30986	1.38585	6.15945e-10	0.663387	3.01193e-09	4.16611e-05	2.89895	2.91328	0.0884871	5.21417
cell #48
cell #49
cell #50
cell #51
cell #52
cell #53
cell #54
cell #55
cell #56
cell #57
cell #58
cell #59
cell #60
cell #61
cell #62
cell #63
cell #64
cell #65
cell #66
cell #67
cell #68
cell #69
cell #70
cell #71
cell #72
cell #73
cell #74
cell #75
cell #76
cell #77
cell #78
cell #79
cell #80
cell #81
cell #82
cell #83

## Sheet: SFig9.mouse4_Correct_R
Relative significance of single-cell activity during the 10 trial phases	phase #1	phase #2	phase #3	phase #4	phase #5	phase #6	phase #7	phase #8	phase #9	phase #10
Sorted cells:
cell #1	0.68211	0.504725	5.17294e-06	0.231573	0.122874	0.92093	0.49623	0.830576	0.0693016	1.83683
cell #2	2.56033	4.9651	5.27052e-09	0.0813137	0.91535	6.30324	1.43362	0.887767	8.5343e-15	0.0123732
cell #3	5.31481	0.526627	1.15014e-09	0.273992	2.03684	4.3568	3.32695	0.027942	2.74168e-12	0.204152
cell #4	0	1.23536	5.04776	2.20798	0.0119085	8.75915	0	1.52898	2.15626	1.07353
cell #5	0.0137845	0.000270192	2.15058e-09	2.12777	8.16986	8.56069	0.00258648	0.0015975	1.48263e-09	14.7439
cell #6	5.5166e-08	1.89962	12.4982	7.00619	0	7.265e-12	1.58324e-07	1.8861	2.56936	7.94366
cell #7	0.0816992	0.0616612	0.0858996	0.842417	1.25726	0.115922	0.19269	0.173647	0.0952282	2.46153
cell #8	1.86405	4.05652	0	11.8276	1.42355	6.05999e-05	0.940982	1.41763	0	17.5587
cell #9	4.11777e-08	1.48555e-13	1.14369	3.07015	0.000545505	2.26882	0.000106158	1.27726	0.916743	18.7916
cell #10	1.73644e-10	7.40852e-10	2.54232	7.18565	18.468	3.17993	8.15339e-14	0	2.34163	8.93816
cell #11	0.000473659	0.00652061	0.000218426	7.20625	17.2646	1.89854	0.0103016	3.9847e-06	0.0559322	0.260601
cell #12	7.56499e-06	0.133786	4.17112	2.24139e-07	21.1265	37.5282	1.18665e-05	4.7157e-07	0.145401	9.70596e-14
cell #13	0.0118682	0.00143679	2.20728e-11	5.38691	15.1505	4.78826	0.000225652	0.0323111	1.73826e-06	3.99324
cell #14	0.0459005	0.431877	2.90957	0.864066	3.04162	0.282862	0.00155418	0.180999	0.047901	0.0130845
cell #15	0.0602765	0.00202176	0.00120402	2.30021	8.0539	6.3759	0.0987508	0.0370131	3.49418e-10	1.28197
cell #16	0.0552169	0.0001769	0.709015	0.0539477	16.919	1.44004	7.90192e-05	0.000706595	1.40491	0.127408
cell #17	0.160023	5.48601e-05	6.56398e-12	0.00324818	38.3281	24.8632	0.568943	0.146497	4.00045e-09	9.38112e-07
cell #18	0.0223399	1.7589e-05	0.0373244	0.623999	6.05872	4.76081	0.000957582	0.015131	0.0239723	3.82614
cell #19	0.157269	6.79013e-05	2.65867e-08	0.880615	14.853	10.2856	0.0484546	0.00041328	1.32675e-07	3.26814
cell #20	0.443097	4.22995	7.99165e-09	0.0640242	1.23872	11.5372	0.0724739	0.759262	4.08193e-11	0.455174
cell #21	0.189778	2.78491	0.150025	0.00371942	1.012	8.03082	0.00144099	0.0307376	0.00600262	0.252672
cell #22	0.0337891	0.773263	0.333081	1.90505	2.03684	4.13554	0.0567516	0.015131	2.34475e-05	0.0577277
cell #23	3.44026	0.150535	0.000328149	0.0306191	0.0654756	2.1214	0.501883	0.45252	0.452962	0.109591
cell #24	3.72603e-05	7.20729e-06	0.000743839	4.28665	7.06498	18.3946	0.000475191	1.26521e-07	4.3527e-05	5.76451
cell #25	6.59989	1.60816e-12	0.0180813	0.0735362	0.0161294	2.20561	3.35997	1.05433e-09	8.37833	0.579274
cell #26	0.280944	1.19743e-06	4.64868e-07	1.97529	1.78467	29.8441	0.637731	8.80465e-05	9.97115e-13	3.14068
cell #27	0.276349	9.77986e-07	1.74781	0.315306	2.45901	10.5787	0.0192195	6.16228e-06	0.87316	0.0111754
cell #28	0.039436	1.32416e-05	2.65928e-11	0.494121	20.2493	24.2302	0.888451	0.0205654	6.26813e-15	0.273992
cell #29	9.90123e-12	1.2505	1.08432	0.0787791	2.72307	23.9707	7.54909e-06	0.0553594	0.233107	0.000621295
cell #30	0.296042	0.0560281	1.49325e-05	0.00277338	10.4037	17.4196	1.31914	0.220497	5.06717e-10	0.000841668
cell #31	0.0160081	3.23195	1.21535	1.62915e-05	1.48411	0.0289437	1.53518	6.79807	0.0390565	1.23704e-07
cell #32	0.0189991	5.42512	0.910485	0.485513	0.000498715	0.00093387	0.00116005	3.57906	0.0761838	1.48692
cell #33	2.98531e-08	14.9541	1.23998	0.683266	0.20645	1.2467	1.798e-06	2.06803	0.00203032	0.021854
cell #34	0.0725914	5.75437	0.171619	0.0162514	1.21701	3.01113	0.021854	1.71701	0.000201462	0.000375809
cell #35	5.27052e-09	4.61601e-06	6.70409	5.68465	0.168056	6.03684	1.45726e-09	6.22237e-09	2.53141	5.34592
cell #36	1.04051e-12	1.63357e-13	26.1886	11.1882	2.24784	0.177066	0	0	16.0421	4.35245
cell #37	0.000244489	0.000169352	4.50166	0.00569649	0.923028	2.94926	0.0221694	0.178447	7.1948	0.0019766
cell #38	0.389108	0.000140052	4.12287	1.25853	0.0835825	0.362248	0.0927914	0.00571076	0.387118	1.11356
cell #39	0.000218052	1.40496e-06	9.21554	0.167173	5.6244	2.40954	3.38588e-08	1.10072e-05	4.56659	0.381385
cell #40	1.44572e-12	0.645923	36.5653	0.56102	0.206707	0.0215864	0	1.10947e-10	26.4058	0.302873
cell #41	0.0272363	0.145004	0.000852068	7.70781	9.00514	0.916046	4.45355e-05	0.00220251	4.76755e-06	2.6845
cell #42	0.000862585	0.12035	0.224418	4.2591	1.36095	0.218888	0.216359	0.17741	0.000113471	2.42826
cell #43	0.00306178	0	0.744507	10.3606	0.125705	0.311351	4.01944e-06	0.00225854	9.40605	6.92859
cell #44	0.0268625	0.841757	0.00750046	13.1961	0.000999831	0.0463942	0.0199763	0.0924371	0.000939569	5.94358
cell #45	1.06758	1.28626	1.64412e-11	6.13194	3.60327	0.00047137	0.808981	0.599239	1.60698e-07	1.21494
cell #46	1.08703	0.148002	0	17.9686	1.7597	0.0300036	0.591569	0.258039	0	12.3055
cell #47	1.07776	2.06746	0.0175337	3.85128	1.91749e-05	5.07628e-07	7.62256	1.58632	3.5656e-13	2.40394
cell #48
cell #49
cell #50
cell #51
cell #52
cell #53
cell #54
cell #55
cell #56
cell #57
cell #58
cell #59
cell #60
cell #61
cell #62
cell #63
cell #64
cell #65
cell #66
cell #67
cell #68
cell #69
cell #70
cell #71
cell #72
cell #73
cell #74
cell #75
cell #76
cell #77
cell #78
cell #79
cell #80
cell #81
cell #82
cell #83

## Sheet: SFig9.mouse5_Correct_L
Relative significance of single-cell activity during the 10 trial phases	phase #1	phase #2	phase #3	phase #4	phase #5	phase #6	phase #7	phase #8	phase #9	phase #10
Sorted cells:
cell #1	7.18537	0.111767	2.27077e-09	0.71606	3.26881	5.61527	1.15015	1.06686e-06	7.22753e-11	1.5046
cell #2	16.5665	2.45981	3.81874e-14	0.000729279	0.0316726	2.54022	12.0639	0.928419	1.08742e-12	0.000144758
cell #3	2.00772e-05	5.92658	0.169721	0.534935	4.54962	0.644157	6.92889e-12	4.58359	0.102302	0.00493477
cell #4	4.82164e-17	0.115938	12.4929	3.86741	1.14119	2.08321	0	0.000615179	6.75737	0.999206
cell #5	1.00547e-07	8.6301e-09	0.0131542	9.39796	6.11613	3.22092	0.00666501	0.0157746	0.00799147	5.03379
cell #6	6.07864e-13	0.0326711	1.29928	2.54956	10.1954	6.36391	0	0.0536038	0.55307	1.26952
cell #7	9.95068e-07	0.238606	0.000164835	2.09539	11.6958	4.5896	3.76815e-11	0.00389877	0.00280194	8.97608
cell #8	2.24938e-05	9.34622e-05	0.00830678	0.764417	22.6046	21.7469	1.40593e-10	5.14165e-09	0.0910067	1.26809
cell #9	9.64327e-17	0.000142203	0.132029	2.48172	22.0856	19.8482	1.50435e-14	3.86468e-06	0.0025092	6.06698
cell #10	6.22269e-11	6.4655e-09	0.00240666	4.71377	23.4126	4.12724	0	2.08542e-05	2.46616	10.6056
cell #11	0.0876133	0.0060262	1.71409e-13	3.42337	16.0058	2.6397	0.178733	0.0189095	1.73113e-09	4.05578
cell #12	4.26777e-07	2.47423e-05	0.0119284	0.764069	34.1331	28.3292	0	8.04968e-12	0.0314691	2.70997
cell #13	6.82088e-10	0.000868298	0.0207342	0.36877	9.16458	6.14901	2.00226e-09	0.0810821	2.39962	3.56714
cell #14	3.02613e-11	2.13544	1.67312	0.000710459	18.7909	7.14448	3.85731e-16	0.0638383	0.0540722	0.740327
cell #15	7.96526e-11	0.39996	0.782631	0.65701	8.72848	2.49592	1.73408e-07	0.0213167	0.46205	1.48408
cell #16	0.100265	0.00875926	0.0223687	0.171346	7.69778	3.882	2.59012e-06	0.150519	0.456314	0.445718
cell #17	3.1576e-11	0.00893432	0.000100148	3.25638	36.4532	10.5348	0	9.8107e-09	0.0261324	7.72703
cell #18	7.80611e-06	0.121973	0.0266597	0.213814	14.607	13.3586	1.29008e-12	0.110946	0.0530357	0.380073
cell #19	0.11013	0.529983	5.88502e-08	0.145561	6.29104	5.37741	0.278971	0.091085	1.44305e-06	1.68214
cell #20	3.63702e-08	3.42094e-06	2.09861	0.37179	8.06629	0.822063	1.12492e-08	0.568439	5.16867	0.64884
cell #21	1.35865e-10	0.00177043	0.039253	8.82251	22.6819	0.708086	4.65015e-10	3.82726e-06	0.0370013	6.94696
cell #22	4.78199e-05	0.0725362	0.0843176	0.63393	3.68225	1.18822	5.49884e-05	0.473921	0.608075	2.10311
cell #23	2.04065e-07	6.88918e-06	0.549411	0.253889	5.59068	4.20989	0.00281478	0.0351131	3.51165	0.623809
cell #24	9.52916e-08	1.83768e-08	0.00132611	7.60512	15.7059	3.28043	2.14576e-08	9.90641e-06	0.0728653	10.9857
cell #25	0.0906941	0.000152379	1.3611e-08	2.65956	16.7383	11.7489	8.45116e-07	7.98051e-07	3.62686e-05	5.39711
cell #26	0	8.9283e-08	8.76547	8.94152	6.12082	10.1816	0	1.92142e-13	3.25639	3.08046
cell #27	2.75175e-08	4.58683e-07	9.9756e-06	0.381832	5.09302	44.4042	0.00017411	0.0128783	0.00137269	3.63191
cell #28	2.43661	9.15295e-06	3.84592e-06	2.26899	6.52802	22.2432	0.0375834	8.58444e-13	1.71974e-07	1.28099
cell #29	1.26608e-07	0.000115805	0.00765554	0.890403	6.51467	25.9926	1.55849e-08	0.000382924	0.00774876	5.32508
cell #30	0.110221	0.0012537	5.18322e-05	0.169846	8.39389	12.9001	0.000811989	0.000246287	2.39829e-06	6.80078
cell #31	0.0560317	5.07467e-05	3.44676e-09	1.69685	3.82653	27.9674	0.00291931	0.00148477	9.04687e-06	2.94822
cell #32	6.22055e-10	7.57099e-06	4.73587e-07	4.25396	21.6507	22.5952	6.51022e-12	0.00486488	3.08175e-05	4.76886
cell #33	5.15798	2.04427e-06	9.43701e-11	5.0222	4.86043	6.55843	0.207987	4.81668e-09	5.57183e-08	4.31473
cell #34	0.00350579	0.000303109	1.11547	0.0179102	2.39962	6.92561	0.00288847	0.000156021	2.48172	0.968645
cell #35	0.151319	0.0299119	8.87088e-09	2.03615	7.57876	12.9648	0.0258145	0.000303109	3.47941e-09	2.60678
cell #36	0.00165498	1.46486e-09	0.00360594	1.32261	6.42398	9.13835	1.73516e-05	0.00356875	0.37461	5.15478
cell #37	0.000983332	4.3947e-06	1.98371e-06	1.37452	7.48295	13.0596	0.000722956	7.96668e-05	0.00732202	8.1359
cell #38	2.93479e-07	8.06782e-09	0.00671082	3.36915	5.85763	22.1898	1.58747e-09	1.89111e-10	0.180029	11.9444
cell #39	2.94519e-06	0.000649734	4.09903e-08	0.563285	12.3678	15.5321	2.87177e-07	0.219456	0.0219379	3.52202
cell #40	8.88692	3.57585	2.06548e-10	8.87795e-08	0.117734	0.175521	11.3402	8.73843	2.01023e-10	4.87429e-05
cell #41	2.27303	0.0634229	0.00283628	0.915896	0.0196318	5.28167	5.52278	0.0981763	6.40592e-09	0.0757441
cell #42	1.90054	31.7237	1.94145	1.1273e-13	0	1.35006e-15	2.43942	32.8319	1.01575	7.97017e-14
cell #43	0.00699635	5.65588e-06	7.40358e-09	6.18081	5.26545	6.52316	0.05436	0.0132363	2.33354e-06	6.78836
cell #44	4.82164e-17	0.00901704	2.59731	3.42422	1.9947	0.235913	6.52368e-14	0.00391022	5.7641	11.9562
cell #45	0.00123105	0.147238	1.35701e-08	2.2295	4.62978	3.09892	0.419599	0.044982	9.14605e-09	7.61964
cell #46	2.42124e-10	2.32187e-09	0.0173859	5.88631	7.3865	9.32424	3.0872e-09	5.25955e-08	1.09271	11.3484
cell #47	7.23246e-16	0.010036	0.0674868	8.53785	9.01941	9.58216	0	1.62353e-09	0.11004	19.6932
cell #48	8.97892e-08	0	0.560151	9.432	13.2929	12.7451	2.30956e-14	0	0.688401	15.434
cell #49	7.16961e-07	8.86335e-05	0.0799778	25.2582	0.246164	0.000606538	0.000283836	8.53226e-08	0.0315707	30.6295

## Sheet: SFig9.mouse5_Correct_R
Relative significance of single-cell activity during the 10 trial phases	phase #1	phase #2	phase #3	phase #4	phase #5	phase #6	phase #7	phase #8	phase #9	phase #10
Sorted cells:
cell #1	5.81305	0.0130889	3.66444e-15	0.927633	1.0604	8.27195	0.486252	0.065037	1.16732e-06	1.45441
cell #2	11.7057	0.09458	8.16303e-14	0.0163758	0.0261906	4.03989	10.1031	2.41703	1.7549e-10	0.00725291
cell #3	0.0614352	5.18045	0.0241902	0.00167913	2.07617	0.71273	1.49152e-06	6.16667	0.0395776	0.0529329
cell #4	0	0.030369	8.54626	1.35609	1.33978	0.613492	0	0.0230675	11.5931	3.02701
cell #5	2.85926e-08	2.02897e-06	0.00570729	6.54383	5.94851	3.88657	0.00153385	1.17634e-06	0.0708431	11.3549
cell #6	1.03183e-14	0.0111877	1.09402	1.50724	11.729	7.45029	9.64327e-17	0.00600113	0.566144	3.80934
cell #7	1.83383e-09	0.134637	0.000549093	1.48775	14.1208	5.84504	2.08658e-10	0.490409	0.00113458	3.86285
cell #8	6.9876e-06	5.98741e-08	0.018954	1.26666	20.3328	19.7128	1.60801e-09	0.000301411	0.189431	0.387144
cell #9	3.19609e-09	0.0150447	2.86097e-05	5.69394	18.1604	16.8124	7.7894e-12	4.02202e-05	0.000359672	2.81698
cell #10	2.3251e-10	9.85362e-05	2.18579	7.34888	15.8224	3.7446	1.16201e-14	1.62575e-11	0.0160437	8.64064
cell #11	0.404524	0.0868558	1.09825e-10	1.46374	15.9549	5.17402	0.0444879	1.61347e-06	5.99916e-10	4.86664
cell #12	3.2794e-07	0.00022602	0.141922	0.651033	33.0422	23.9305	3.08585e-15	5.9114e-09	0.000966797	1.41642
cell #13	2.83649e-10	0.0573324	3.31877	1.75242	9.98062	5.9925	3.11317e-11	0.000202174	0.00460056	2.5123
cell #14	1.34186e-13	0.82352	0.573912	0.00365966	19.5366	10.6671	0	1.78265	0.273332	0.0348183
cell #15	4.34188e-06	0.00113079	0.310297	0.451365	8.57297	1.96797	1.84045e-10	0.221109	1.54452	2.88295
cell #16	6.79208e-06	0.132133	1.10493	1.87456	6.04598	5.69619	1.06686e-06	0.00697256	0.0649163	0.179121
cell #17	7.14326e-13	5.18983e-09	0.0226513	4.07733	35.1863	9.61203	3.20639e-14	0.0303362	0.0217375	1.94514
cell #18	2.02177e-08	0.0602889	0.139534	0.0538636	10.0463	15.0166	4.05157e-08	0.0622477	0.00379147	2.3726
cell #19	0.0073917	1.6661e-05	2.37455e-06	0.68775	6.24113	7.49865	0.0638979	0.66112	0.00441226	1.65853
cell #20	0.00114985	0.0723392	9.87716	0.364057	5.8886	0.255387	1.58111e-06	2.66098e-05	0.586426	0.480831
cell #21	1.21751e-10	0.000547137	0.0631865	2.10826	16.2296	1.4705	8.7487e-10	4.12695e-05	0.215881	14.0988
cell #22	0.00127672	0.00177043	0.0162775	1.7225	6.6097	4.16987	9.4997e-05	0.133903	0.00219547	2.84373
cell #23	0.000665914	0.00193558	0.512352	0.120032	9.59708	5.36648	7.73449e-07	0.00286227	1.15419	0.6426
cell #24	5.8202e-05	2.03483e-05	0.0185131	5.76638	14.6892	4.16228	3.67256e-07	5.5879e-08	0.00095375	8.37443
cell #25	0.000598008	8.77782e-08	7.67868e-06	3.10214	17.3958	13.9254	6.23687e-05	0.00053745	2.74209e-07	5.0803
cell #26	0	2.01023e-10	4.56559	1.87697	7.48949	8.8368	0	1.06475e-10	12.1078	7.69911
cell #27	4.04444e-09	5.22723e-05	0.00624733	1.15194	5.56837	41.4876	6.44703e-06	0.00958965	0.000294153	1.01035
cell #28	1.01949	6.13746e-13	0.000875769	0.352247	8.29958	22.2386	0.316842	3.55117e-09	5.93116e-05	1.77623
cell #29	3.07739e-07	7.99088e-07	2.98896e-05	1.08924	6.93817	25.5317	8.14863e-07	0.0745285	0.0232515	3.48753
cell #30	0.0242448	0.000980004	7.79531e-07	4.15753	8.00785	12.9876	0.0584899	0.0195403	4.55684e-06	0.141595
cell #31	0.119455	0.00224402	4.52609e-07	0.629931	2.68099	31.9415	0.233868	0.00046712	5.99916e-10	1.44769
cell #32	2.05985e-12	2.82352e-05	6.10762e-05	4.29829	22.2061	26.3082	1.44604e-09	1.68878e-05	3.27043e-07	5.36431
cell #33	1.18045	9.9992e-10	1.31702e-09	4.29635	6.6907	4.09236	1.8476	2.89314e-08	1.11135e-08	8.92857
cell #34	0.000432848	5.45268e-05	1.72651	0.230903	2.63236	5.80962	0.0551245	2.40944e-05	1.07368	0.844091
cell #35	0.0246297	0.000594838	6.98417e-07	1.06639	10.6387	8.80965	0.00185135	0.0116008	7.85267e-05	3.64159
cell #36	3.92804e-05	7.55323e-06	0.202841	1.82975	5.97048	9.76069	0.000447243	0.000333981	0.0867803	1.82797
cell #37	2.23674e-06	3.76259e-06	0.000752463	2.92403	9.44531	15.9686	0.00593472	2.1756e-05	1.71571e-05	4.99381
cell #38	3.34103e-08	8.88483e-13	0.00919649	4.59161	3.32965	18.9486	0.000529813	1.52741e-09	0.606576	8.98619
cell #39	2.32554e-05	0.204832	0.000121757	0.571603	9.25375	11.651	0.000154798	0.207699	2.84528e-06	1.69855
cell #40	11.6212	7.53931	1.35286e-11	6.09152e-08	0.0131378	0.343769	7.88895	4.54862	4.35359e-11	0.00720389
cell #41	4.30215	0.284872	4.52827e-10	0.035559	0.000134521	5.78456	5.31855	0.818427	0.00344894	0.118306
cell #42	2.08897	37.254	0.742031	1.04297e-10	0	3.9577e-12	1.35758	29.6627	0.278794	4.10078e-11
cell #43	0.011288	1.39102e-05	5.06154e-07	9.33896	4.19653	9.26108	0.0112378	0.00202962	1.78046e-06	3.84285
cell #44	5.23148e-14	0.00409151	1.60805	7.13683	1.83034	2.11989	9.55311e-13	0.0155847	1.74491	5.42673
cell #45	0.515578	0.450625	8.73552e-06	3.30624	3.27876	4.75557	0.0038646	0.0753372	1.99665e-10	1.64735
cell #46	2.61138e-11	1.44672e-06	0.354128	2.83072	8.1674	8.43708	4.50575e-10	7.53513e-11	1.44821	11.3582
cell #47	2.41082e-16	3.10671e-07	0.00396791	15.342	9.38024	9.43791	0	0.000218774	0.110221	14.7379
cell #48	5.11094e-15	0	0.447677	10.7067	11.834	13.2804	6.30487e-08	8.77538e-15	0.595853	11.8908
cell #49	4.28967e-06	1.23434e-10	0.00196338	26.1463	0.489367	0.000603327	0.0064844	0.000853532	0.0792715	27.5613

[truncated: 2 more sheets: SFig9.mouse6_Correct_L, SFig9.mouse6_Correct_R]
